# Supplementary material for: Variation in selection constraints on teleost TLRs with emphasis on their repertoire in the Walking catfish, Clarias batrachus
Source: Sci Rep. 2020 Dec 7;10:21394. doi: 10.1038/s41598-020-78347-6 (PMC7721727; doi:10.1038/s41598-020-78347-6)
Supplement: Supplementary file 30 — Supplementary Information 30. [file 41598_2020_78347_MOESM30_ESM.zip › T8/fubar/datamonkey-table.csv]

Site	Partition	&alpha;	&beta;	&beta;-&alpha;	Prob[&alpha;>&beta;]	Prob[&alpha;<&beta;]	BayesFactor[&alpha;<&beta;]
1	1	1.982	1.980	-0.002	0.304	0.529	1.000
2	1	1.982	1.980	-0.002	0.304	0.529	1.000
3	1	1.982	1.980	-0.002	0.304	0.529	1.000
4	1	1.982	1.980	-0.002	0.304	0.529	1.000
5	1	1.982	1.980	-0.002	0.304	0.529	1.000
6	1	1.982	1.980	-0.002	0.304	0.529	1.000
7	1	1.982	1.980	-0.002	0.304	0.529	1.000
8	1	1.982	1.980	-0.002	0.304	0.529	1.000
9	1	1.995	1.854	-0.141	0.295	0.511	0.928
10	1	1.815	1.527	-0.289	0.300	0.535	1.023
11	1	2.802	2.941	0.139	0.358	0.419	0.642
12	1	3.707	2.250	-1.456	0.453	0.330	0.438
13	1	1.736	4.606	2.870	0.140	0.701	2.087
14	1	6.984	23.940	16.956	0.155	0.751	2.687
15	1	3.957	11.126	7.168	0.207	0.616	1.425
16	1	1.736	11.697	9.961	0.034	0.889	7.091
17	1	1.390	1.452	0.062	0.167	0.615	1.421
18	1	1.123	0.979	-0.144	0.333	0.432	0.678
19	1	0.994	1.181	0.187	0.134	0.459	0.755
20	1	1.086	1.923	0.837	0.058	0.621	1.460
21	1	2.244	1.841	-0.403	0.321	0.371	0.525
22	1	2.506	1.209	-1.297	0.390	0.293	0.368
23	1	3.157	1.081	-2.076	0.610	0.128	0.131
24	1	3.212	1.017	-2.196	0.498	0.269	0.328
25	1	1.344	1.463	0.119	0.218	0.621	1.461
26	1	1.089	1.199	0.110	0.187	0.610	1.392
27	1	1.179	0.949	-0.231	0.421	0.259	0.311
28	1	1.219	1.151	-0.068	0.223	0.336	0.450
29	1	1.186	1.157	-0.029	0.216	0.386	0.558
30	1	0.687	2.724	2.037	0.012	0.937	13.216
31	1	1.718	1.007	-0.711	0.575	0.119	0.120
32	1	1.217	1.228	0.011	0.190	0.380	0.544
33	1	0.393	0.807	0.414	0.136	0.793	3.402
34	1	2.721	1.704	-1.017	0.589	0.134	0.137
35	1	1.140	1.219	0.080	0.331	0.435	0.684
36	1	1.680	2.422	0.742	0.157	0.620	1.452
37	1	3.009	1.644	-1.365	0.432	0.285	0.355
38	1	1.866	1.115	-0.751	0.542	0.113	0.114
39	1	0.718	1.211	0.493	0.044	0.713	2.213
40	1	1.072	1.340	0.267	0.137	0.485	0.839
41	1	1.434	1.250	-0.184	0.257	0.235	0.274
42	1	1.137	1.151	0.014	0.185	0.408	0.612
43	1	1.743	1.080	-0.663	0.459	0.180	0.196
44	1	0.971	1.067	0.096	0.204	0.500	0.891
45	1	2.595	2.468	-0.126	0.230	0.443	0.708
46	1	0.997	3.068	2.070	0.014	0.904	8.399
47	1	1.717	1.022	-0.695	0.518	0.183	0.199
48	1	1.407	1.399	-0.007	0.226	0.349	0.476
49	1	0.833	2.643	1.811	0.006	0.935	12.859
50	1	1.176	1.207	0.031	0.219	0.402	0.597
51	1	0.754	0.925	0.171	0.216	0.590	1.279
52	1	1.309	1.158	-0.152	0.257	0.341	0.460
53	1	0.287	1.070	0.782	0.045	0.902	8.199
54	1	0.213	0.953	0.740	0.025	0.947	15.982
55	1	0.426	0.897	0.471	0.082	0.851	5.073
56	1	1.824	0.767	-1.058	0.588	0.269	0.327
57	1	1.184	0.816	-0.368	0.535	0.236	0.275
58	1	1.526	3.449	1.924	0.021	0.836	4.542
59	1	1.991	2.230	0.238	0.259	0.440	0.700
60	1	1.600	1.696	0.096	0.200	0.570	1.181
61	1	1.982	1.980	-0.002	0.304	0.529	1.000
62	1	0.642	1.035	0.393	0.166	0.668	1.792
63	1	1.848	1.159	-0.689	0.456	0.188	0.206
64	1	1.045	1.602	0.556	0.063	0.557	1.118
65	1	1.123	2.024	0.901	0.066	0.655	1.687
66	1	1.353	2.104	0.751	0.152	0.636	1.553
67	1	0.912	1.756	0.844	0.043	0.692	1.995
68	1	2.215	1.140	-1.075	0.660	0.070	0.067
69	1	0.327	2.566	2.239	0.001	0.983	51.527
70	1	1.210	1.034	-0.175	0.332	0.268	0.326
71	1	0.201	0.376	0.175	0.230	0.696	2.042
72	1	1.467	1.030	-0.437	0.452	0.173	0.186
73	1	0.852	1.794	0.942	0.024	0.725	2.346
74	1	0.796	1.207	0.411	0.054	0.653	1.673
75	1	1.594	1.200	-0.394	0.336	0.188	0.205
76	1	0.966	2.194	1.229	0.031	0.766	2.918
77	1	1.368	1.112	-0.256	0.314	0.344	0.466
78	1	2.140	2.444	0.305	0.189	0.550	1.087
79	1	1.311	2.717	1.406	0.033	0.818	4.002
80	1	0.300	0.929	0.629	0.054	0.890	7.200
81	1	4.888	1.239	-3.649	0.956	0.003	0.002
82	1	0.934	2.787	1.853	0.032	0.865	5.711
83	1	2.024	1.316	-0.707	0.520	0.131	0.134
84	1	2.865	1.013	-1.853	0.691	0.110	0.110
85	1	1.229	4.650	3.421	0.004	0.895	7.596
86	1	0.228	1.164	0.937	0.008	0.954	18.520
87	1	0.475	0.968	0.493	0.099	0.787	3.284
88	1	0.290	0.931	0.642	0.052	0.896	7.655
89	1	1.421	0.960	-0.461	0.499	0.158	0.167
90	1	0.662	1.345	0.682	0.025	0.773	3.029
91	1	1.032	1.154	0.122	0.149	0.439	0.695
92	1	1.355	0.802	-0.553	0.623	0.163	0.173
93	1	0.392	1.593	1.200	0.012	0.898	7.857
94	1	0.468	1.106	0.639	0.041	0.838	4.610
95	1	0.253	0.893	0.640	0.049	0.912	9.220
96	1	3.061	1.025	-2.036	0.804	0.046	0.043
97	1	0.247	2.046	1.799	0.002	0.973	31.752
98	1	0.747	1.027	0.280	0.159	0.613	1.412
99	1	1.522	1.291	-0.231	0.288	0.248	0.293
100	1	1.848	1.300	-0.548	0.435	0.179	0.194
101	1	0.964	0.986	0.022	0.255	0.489	0.850
102	1	2.021	1.651	-0.371	0.364	0.329	0.435
103	1	1.171	3.408	2.237	0.012	0.897	7.757
104	1	1.134	2.521	1.387	0.050	0.802	3.603
105	1	1.625	1.248	-0.376	0.328	0.196	0.217
106	1	1.271	0.471	-0.801	0.841	0.089	0.087
107	1	1.672	1.658	-0.014	0.279	0.319	0.417
108	1	0.948	1.757	0.810	0.036	0.675	1.849
109	1	3.016	1.077	-1.939	0.610	0.150	0.157
110	1	0.708	2.180	1.473	0.026	0.831	4.378
111	1	0.727	0.737	0.009	0.403	0.454	0.738
112	1	1.771	2.399	0.628	0.269	0.459	0.756
113	1	9.412	1.145	-8.267	0.975	0.002	0.002
114	1	1.081	2.616	1.535	0.021	0.865	5.709
115	1	1.266	0.516	-0.750	0.719	0.166	0.177
116	1	0.195	1.049	0.854	0.012	0.964	23.893
117	1	0.291	0.743	0.452	0.135	0.811	3.818
118	1	0.386	1.046	0.660	0.043	0.867	5.779
119	1	1.256	0.707	-0.549	0.698	0.135	0.139
120	1	0.931	1.171	0.240	0.167	0.568	1.169
121	1	0.821	0.915	0.094	0.267	0.505	0.907
122	1	1.124	2.320	1.196	0.049	0.752	2.695
123	1	0.743	1.370	0.628	0.103	0.747	2.628
124	1	1.015	1.248	0.233	0.178	0.624	1.477
125	1	1.320	1.449	0.129	0.215	0.524	0.979
126	1	2.640	6.797	4.157	0.239	0.548	1.077
127	1	3.907	2.287	-1.620	0.394	0.301	0.383
128	1	1.522	2.689	1.167	0.056	0.725	2.342
129	1	3.774	1.259	-2.515	0.404	0.354	0.487
130	1	2.878	7.310	4.432	0.151	0.708	2.158
131	1	1.914	4.174	2.259	0.066	0.760	2.824
132	1	1.403	2.684	1.281	0.078	0.768	2.952
133	1	1.188	2.137	0.949	0.074	0.661	1.732
134	1	0.863	0.961	0.097	0.253	0.481	0.826
135	1	1.278	2.823	1.545	0.013	0.865	5.695
136	1	0.696	3.844	3.148	0.002	0.976	36.042
137	1	1.095	1.488	0.393	0.082	0.508	0.919
138	1	0.262	1.422	1.160	0.005	0.947	15.928
139	1	1.045	0.831	-0.214	0.476	0.292	0.367
140	1	0.282	0.992	0.710	0.035	0.912	9.246
141	1	1.555	0.949	-0.606	0.560	0.158	0.167
142	1	2.092	0.907	-1.185	0.371	0.474	0.802
143	1	0.497	0.993	0.496	0.080	0.802	3.598
144	1	0.888	1.170	0.281	0.078	0.576	1.211
145	1	5.407	1.241	-4.166	0.654	0.103	0.102
146	1	1.466	1.323	-0.143	0.255	0.285	0.354
147	1	1.094	2.653	1.559	0.015	0.886	6.884
148	1	1.786	0.815	-0.971	0.463	0.371	0.524
149	1	0.619	1.636	1.018	0.010	0.830	4.358
150	1	1.283	1.109	-0.174	0.312	0.303	0.387
151	1	0.606	1.286	0.679	0.029	0.779	3.129
152	1	0.845	0.932	0.086	0.260	0.502	0.896
153	1	2.202	1.198	-1.004	0.640	0.078	0.075
154	1	1.514	1.194	-0.320	0.298	0.206	0.231
155	1	3.937	1.160	-2.778	0.546	0.194	0.215
156	1	1.511	3.227	1.716	0.020	0.796	3.470
157	1	2.174	1.378	-0.795	0.564	0.132	0.135
158	1	0.303	1.092	0.789	0.021	0.913	9.308
159	1	1.747	1.251	-0.497	0.394	0.157	0.166
160	1	1.315	1.771	0.456	0.140	0.488	0.849
161	1	1.553	1.338	-0.215	0.284	0.250	0.297
162	1	0.223	0.722	0.499	0.082	0.887	6.953
163	1	1.815	1.199	-0.616	0.449	0.119	0.120
164	1	0.602	3.060	2.459	0.000	0.992	106.503
165	1	0.791	1.558	0.767	0.020	0.727	2.367
166	1	0.642	0.546	-0.096	0.392	0.533	1.015
167	1	1.531	1.770	0.239	0.221	0.426	0.662
168	1	0.794	2.419	1.625	0.012	0.877	6.321
169	1	0.931	0.985	0.054	0.268	0.480	0.820
170	1	0.601	1.131	0.530	0.036	0.786	3.259
171	1	2.637	1.004	-1.632	0.578	0.176	0.190
172	1	0.580	1.331	0.751	0.028	0.787	3.280
173	1	0.265	1.621	1.356	0.004	0.952	17.770
174	1	0.798	0.332	-0.466	0.868	0.091	0.089
175	1	0.512	2.191	1.679	0.004	0.924	10.868
176	1	0.775	0.748	-0.027	0.427	0.422	0.649
177	1	1.587	4.038	2.451	0.010	0.803	3.618
178	1	2.328	2.248	-0.080	0.286	0.356	0.491
179	1	3.226	1.454	-1.772	0.564	0.167	0.178
180	1	1.545	1.055	-0.490	0.262	0.536	1.027
181	1	1.106	1.225	0.119	0.180	0.437	0.690
182	1	1.507	1.903	0.395	0.197	0.486	0.840
183	1	0.599	2.655	2.055	0.002	0.963	23.123
184	1	1.289	1.102	-0.187	0.285	0.239	0.280
185	1	1.224	1.139	-0.085	0.225	0.303	0.387
186	1	0.895	2.357	1.462	0.025	0.816	3.940
187	1	2.567	1.420	-1.148	0.636	0.117	0.118
188	1	3.039	1.469	-1.570	0.369	0.335	0.449
189	1	0.353	1.206	0.853	0.016	0.893	7.396
190	1	1.499	1.305	-0.194	0.268	0.268	0.327
191	1	1.305	1.318	0.014	0.249	0.508	0.920
192	1	0.931	1.636	0.705	0.099	0.639	1.575
193	1	4.065	2.255	-1.810	0.392	0.246	0.290
194	1	0.740	1.046	0.306	0.119	0.647	1.632
195	1	1.374	1.332	-0.041	0.193	0.290	0.363
196	1	0.871	1.054	0.183	0.165	0.558	1.125
197	1	0.428	1.817	1.389	0.006	0.905	8.517
198	1	0.281	0.917	0.636	0.050	0.902	8.203
199	1	0.456	0.853	0.397	0.142	0.774	3.052
200	1	0.483	0.262	-0.221	0.698	0.219	0.250
201	1	1.364	1.019	-0.345	0.415	0.215	0.244
202	1	1.143	2.732	1.589	0.022	0.866	5.733
203	1	0.176	0.762	0.587	0.046	0.933	12.477
204	1	0.735	1.012	0.277	0.152	0.623	1.470
205	1	0.487	1.026	0.539	0.059	0.830	4.350
206	1	3.958	0.404	-3.554	0.996	0.001	0.001
207	1	0.571	3.168	2.597	0.001	0.989	80.833
208	1	34.662	2.883	-31.779	0.974	0.005	0.005
209	1	0.327	2.437	2.110	0.001	0.974	33.705
210	1	2.134	1.164	-0.970	0.584	0.121	0.122
211	1	0.270	2.727	2.457	0.000	0.992	109.310
212	1	0.679	0.946	0.267	0.168	0.653	1.673
213	1	1.811	1.737	-0.074	0.328	0.338	0.455
214	1	1.443	1.425	-0.019	0.241	0.349	0.476
215	1	0.218	1.072	0.853	0.012	0.955	18.890
216	1	0.828	1.418	0.590	0.027	0.684	1.924
217	1	0.808	0.800	-0.008	0.385	0.440	0.699
218	1	2.000	1.382	-0.619	0.468	0.159	0.168
219	1	0.990	2.761	1.771	0.006	0.937	13.216
220	1	9.643	1.448	-8.195	0.756	0.084	0.082
221	1	0.667	1.816	1.149	0.016	0.830	4.339
222	1	1.907	1.151	-0.756	0.522	0.124	0.126
223	1	1.001	1.662	0.662	0.113	0.679	1.880
224	1	0.626	1.376	0.751	0.023	0.786	3.258
225	1	1.260	1.221	-0.039	0.183	0.334	0.446
226	1	1.786	0.989	-0.797	0.484	0.256	0.306
227	1	0.885	1.324	0.439	0.046	0.611	1.396
228	1	0.301	0.611	0.309	0.185	0.766	2.913
229	1	0.434	0.988	0.554	0.068	0.841	4.699
230	1	0.256	2.369	2.112	0.001	0.981	44.797
231	1	0.271	0.710	0.439	0.125	0.836	4.532
232	1	2.272	1.135	-1.138	0.685	0.063	0.059
233	1	7.580	2.608	-4.972	0.520	0.303	0.387
234	1	0.958	1.134	0.175	0.120	0.485	0.838
235	1	0.439	1.132	0.693	0.043	0.837	4.580
236	1	0.248	0.902	0.654	0.044	0.919	10.144
237	1	0.588	1.106	0.518	0.058	0.767	2.934
238	1	0.333	1.156	0.822	0.017	0.901	8.103
239	1	2.166	1.116	-1.050	0.653	0.074	0.071
240	1	0.298	0.678	0.380	0.150	0.802	3.596
241	1	1.600	1.321	-0.278	0.303	0.202	0.226
242	1	0.310	2.459	2.149	0.001	0.978	40.419
243	1	1.485	1.040	-0.445	0.444	0.196	0.217
244	1	1.558	2.896	1.338	0.104	0.718	2.265
245	1	5.013	14.576	9.564	0.104	0.682	1.904
246	1	1.646	1.808	0.162	0.259	0.402	0.598
247	1	1.020	1.205	0.184	0.155	0.484	0.833
248	1	0.743	1.132	0.389	0.072	0.672	1.825
249	1	0.818	1.015	0.198	0.171	0.565	1.154
250	1	1.167	2.197	1.029	0.066	0.688	1.959
251	1	0.256	1.654	1.399	0.006	0.955	18.880
252	1	0.981	0.500	-0.481	0.804	0.118	0.119
253	1	0.459	1.188	0.729	0.030	0.836	4.533
254	1	1.743	1.118	-0.625	0.465	0.178	0.193
255	1	1.254	1.369	0.116	0.140	0.375	0.534
256	1	0.735	1.082	0.348	0.089	0.667	1.785
257	1	0.228	0.874	0.646	0.044	0.924	10.795
258	1	0.923	1.091	0.169	0.132	0.499	0.886
259	1	0.513	1.119	0.606	0.041	0.805	3.678
260	1	0.469	0.649	0.180	0.270	0.667	1.786
261	1	0.512	0.753	0.241	0.229	0.680	1.890
262	1	1.805	1.235	-0.570	0.437	0.153	0.160
263	1	0.915	2.658	1.743	0.014	0.898	7.844
264	1	0.791	1.153	0.362	0.045	0.660	1.726
265	1	3.149	0.770	-2.379	0.856	0.036	0.033
266	1	0.637	2.799	2.162	0.004	0.966	25.216
267	1	0.605	1.180	0.575	0.028	0.794	3.420
268	1	0.764	1.300	0.536	0.153	0.677	1.866
269	1	3.808	1.135	-2.674	0.791	0.037	0.034
270	1	0.592	1.440	0.848	0.013	0.837	4.573
271	1	1.378	1.232	-0.147	0.279	0.336	0.451
272	1	0.905	1.605	0.699	0.056	0.652	1.664
273	1	0.827	0.828	0.001	0.362	0.439	0.698
274	1	0.478	0.923	0.444	0.096	0.812	3.847
275	1	0.574	1.034	0.460	0.066	0.786	3.260
276	1	0.448	0.828	0.380	0.130	0.797	3.486
277	1	0.138	0.889	0.751	0.013	0.977	38.229
278	1	1.459	0.992	-0.467	0.462	0.225	0.258
279	1	0.217	1.002	0.785	0.018	0.952	17.778
280	1	1.551	0.401	-1.150	0.953	0.021	0.019
281	1	0.371	1.156	0.785	0.023	0.891	7.245
282	1	1.845	1.162	-0.684	0.416	0.234	0.272
283	1	0.151	0.672	0.520	0.048	0.932	12.112
284	1	0.239	0.937	0.698	0.032	0.934	12.605
285	1	0.500	0.949	0.449	0.096	0.797	3.487
286	1	0.184	0.924	0.740	0.021	0.960	21.445
287	1	0.996	0.391	-0.604	0.902	0.060	0.057
288	1	0.654	1.135	0.480	0.070	0.712	2.204
289	1	0.167	0.901	0.733	0.020	0.965	24.259
290	1	1.164	0.533	-0.631	0.844	0.080	0.078
291	1	0.876	1.787	0.912	0.113	0.720	2.293
292	1	1.374	0.990	-0.384	0.284	0.550	1.087
293	1	0.230	2.483	2.253	0.001	0.987	68.970
294	1	1.233	0.905	-0.328	0.453	0.318	0.415
295	1	0.317	2.496	2.179	0.001	0.975	34.919
296	1	1.132	1.106	-0.026	0.203	0.325	0.428
297	1	0.942	0.972	0.030	0.275	0.413	0.625
298	1	0.219	1.690	1.472	0.002	0.970	28.933
299	1	0.225	0.831	0.605	0.053	0.917	9.891
300	1	0.334	0.763	0.429	0.138	0.810	3.802
301	1	1.143	1.304	0.161	0.104	0.389	0.567
302	1	0.398	0.677	0.279	0.213	0.728	2.387
303	1	0.212	0.924	0.712	0.028	0.946	15.494
304	1	1.767	1.246	-0.521	0.390	0.205	0.230
305	1	2.368	1.750	-0.618	0.490	0.188	0.206
306	1	0.988	2.059	1.071	0.022	0.728	2.380
307	1	1.369	1.483	0.114	0.219	0.440	0.699
308	1	1.052	1.251	0.199	0.107	0.487	0.846
309	1	0.995	1.055	0.061	0.199	0.464	0.770
310	1	0.832	1.253	0.421	0.069	0.634	1.539
311	1	1.392	1.561	0.169	0.197	0.396	0.583
312	1	3.771	1.181	-2.591	0.871	0.017	0.015
313	1	0.394	0.835	0.441	0.126	0.797	3.503
314	1	0.678	0.822	0.144	0.274	0.575	1.202
315	1	0.378	1.065	0.687	0.041	0.865	5.696
316	1	0.104	1.105	1.002	0.002	0.995	161.477
317	1	0.214	0.746	0.532	0.067	0.906	8.539
318	1	0.193	0.640	0.447	0.089	0.880	6.504
319	1	0.680	1.072	0.391	0.072	0.712	2.205
320	1	2.250	1.422	-0.828	0.461	0.236	0.275
321	1	2.687	2.546	-0.142	0.188	0.400	0.593
322	1	1.064	2.441	1.377	0.034	0.793	3.409
323	1	1.889	1.162	-0.726	0.510	0.151	0.159
324	1	0.976	1.047	0.071	0.217	0.461	0.761
325	1	0.952	1.176	0.224	0.088	0.517	0.953
326	1	0.177	1.413	1.235	0.001	0.979	41.301
327	1	0.448	0.086	-0.362	0.896	0.057	0.054
328	1	0.557	1.172	0.615	0.031	0.827	4.262
329	1	0.273	1.110	0.837	0.018	0.930	11.831
330	1	1.198	1.479	0.281	0.097	0.424	0.655
331	1	3.308	1.346	-1.962	0.620	0.151	0.158
332	1	0.961	2.748	1.787	0.006	0.936	13.109
333	1	0.612	1.194	0.582	0.032	0.787	3.288
334	1	0.585	1.145	0.559	0.070	0.754	2.733
335	1	0.953	2.346	1.393	0.040	0.806	3.686
336	1	1.052	1.052	-0.001	0.228	0.425	0.657
337	1	0.237	0.640	0.404	0.122	0.839	4.645
338	1	0.147	1.103	0.956	0.004	0.984	55.454
339	1	0.356	1.569	1.213	0.009	0.911	9.158
340	1	0.211	0.969	0.758	0.021	0.952	17.642
341	1	0.159	1.498	1.339	0.002	0.985	57.835
342	1	0.707	0.784	0.077	0.338	0.509	0.924
343	1	1.715	1.404	-0.310	0.343	0.212	0.240
344	1	3.816	1.321	-2.495	0.692	0.088	0.086
345	1	1.950	2.796	0.846	0.158	0.584	1.248
346	1	0.421	2.075	1.654	0.006	0.918	9.928
347	1	1.399	1.319	-0.080	0.223	0.298	0.377
348	1	0.434	1.391	0.957	0.024	0.862	5.559
349	1	0.866	1.303	0.437	0.146	0.660	1.729
350	1	1.982	1.980	-0.002	0.304	0.529	1.000
351	1	1.316	1.789	0.473	0.182	0.544	1.060
352	1	1.587	2.938	1.351	0.018	0.742	2.557
353	1	0.441	1.097	0.655	0.041	0.835	4.491
354	1	1.637	1.653	0.015	0.270	0.353	0.485
355	1	0.607	1.916	1.308	0.010	0.852	5.114
356	1	1.982	1.980	-0.002	0.304	0.529	1.000
357	1	1.982	1.980	-0.002	0.304	0.529	1.000
358	1	1.982	1.980	-0.002	0.304	0.529	1.000
359	1	1.656	1.112	-0.544	0.444	0.166	0.177
360	1	1.211	1.280	0.069	0.223	0.441	0.701
361	1	0.989	1.880	0.891	0.046	0.648	1.635
362	1	1.250	1.173	-0.077	0.201	0.289	0.361
363	1	1.050	0.880	-0.170	0.406	0.356	0.492
364	1	2.028	1.185	-0.843	0.554	0.096	0.094
365	1	2.131	1.449	-0.682	0.503	0.171	0.183
366	1	1.876	1.045	-0.831	0.382	0.372	0.526
367	1	0.710	1.137	0.427	0.063	0.696	2.039
368	1	1.444	1.232	-0.212	0.259	0.309	0.398
369	1	0.162	1.468	1.306	0.002	0.984	53.657
370	1	1.200	0.653	-0.547	0.728	0.136	0.140
371	1	0.224	1.031	0.808	0.017	0.950	16.829
372	1	0.197	1.025	0.827	0.013	0.963	22.845
373	1	0.182	1.434	1.252	0.003	0.977	37.387
374	1	0.663	0.688	0.025	0.426	0.462	0.764
375	1	0.495	1.173	0.677	0.039	0.811	3.806
376	1	1.287	3.106	1.819	0.005	0.868	5.845
377	1	0.993	2.990	1.997	0.006	0.928	11.551
378	1	1.262	1.225	-0.037	0.193	0.548	1.081
379	1	7.381	4.536	-2.845	0.720	0.177	0.191
380	1	0.262	2.871	2.609	0.000	0.997	317.020
381	1	0.459	0.853	0.394	0.122	0.799	3.532
382	1	1.368	1.172	-0.196	0.252	0.207	0.232
383	1	0.671	1.581	0.910	0.038	0.752	2.698
384	1	1.604	2.092	0.488	0.248	0.520	0.962
385	1	1.808	1.408	-0.400	0.340	0.324	0.426
386	1	0.198	2.720	2.522	0.000	0.997	284.527
387	1	0.259	0.977	0.718	0.032	0.924	10.862
388	1	1.028	1.201	0.174	0.119	0.499	0.887
389	1	1.965	1.219	-0.746	0.511	0.110	0.111
390	1	0.176	1.236	1.060	0.002	0.977	38.297
391	1	0.242	0.997	0.755	0.024	0.937	13.343
392	1	1.119	0.858	-0.261	0.459	0.303	0.387
393	1	3.729	1.195	-2.533	0.668	0.089	0.087
394	1	2.593	0.093	-2.500	0.998	0.001	0.000
395	1	0.987	3.059	2.073	0.001	0.968	26.685
396	1	15.037	0.626	-14.411	0.998	0.000	0.000
397	1	2.698	0.072	-2.627	0.999	0.000	0.000
398	1	1.712	1.241	-0.471	0.401	0.204	0.228
399	1	2.756	1.087	-1.668	0.760	0.045	0.042
400	1	1.733	0.159	-1.574	0.981	0.007	0.006
401	1	1.727	0.307	-1.420	0.971	0.018	0.016
402	1	2.193	1.096	-1.097	0.682	0.060	0.056
403	1	2.112	1.192	-0.920	0.558	0.101	0.100
404	1	1.294	0.502	-0.791	0.888	0.055	0.052
405	1	1.036	0.793	-0.243	0.531	0.243	0.286
406	1	1.290	0.416	-0.874	0.925	0.038	0.035
407	1	2.022	0.069	-1.953	0.997	0.002	0.002
408	1	2.589	1.215	-1.374	0.741	0.056	0.053
409	1	1.489	1.257	-0.232	0.276	0.296	0.374
410	1	1.248	0.318	-0.930	0.949	0.029	0.026
411	1	1.581	1.318	-0.263	0.292	0.257	0.307
412	1	1.853	1.297	-0.556	0.425	0.176	0.191
413	1	1.482	0.966	-0.516	0.498	0.238	0.277
414	1	5.402	0.632	-4.770	0.965	0.007	0.006
415	1	2.635	0.705	-1.930	0.910	0.019	0.017
416	1	1.045	2.586	1.541	0.028	0.859	5.399
417	1	1.115	0.803	-0.311	0.564	0.217	0.246
418	1	1.122	0.139	-0.983	0.981	0.012	0.011
419	1	20.808	0.789	-20.019	0.996	0.000	0.000
420	1	2.415	1.274	-1.141	0.706	0.059	0.056
421	1	2.710	0.084	-2.626	0.999	0.000	0.000
422	1	2.454	1.215	-1.239	0.641	0.078	0.075
423	1	1.228	0.534	-0.694	0.813	0.114	0.115
424	1	0.831	0.176	-0.656	0.962	0.023	0.021
425	1	1.335	0.694	-0.641	0.737	0.105	0.104
426	1	2.786	1.147	-1.639	0.836	0.021	0.019
427	1	2.712	0.110	-2.602	0.998	0.000	0.000
428	1	6.907	0.350	-6.556	0.993	0.003	0.003
429	1	1.612	1.019	-0.593	0.521	0.135	0.139
430	1	0.738	0.443	-0.295	0.726	0.210	0.237
431	1	2.413	1.117	-1.296	0.767	0.033	0.031
432	1	1.322	0.074	-1.248	0.988	0.006	0.006
433	1	1.225	0.088	-1.137	0.983	0.010	0.009
434	1	1.126	0.326	-0.801	0.938	0.036	0.033
435	1	3.245	0.935	-2.310	0.927	0.010	0.009
436	1	1.138	2.532	1.394	0.040	0.811	3.820
437	1	1.968	1.066	-0.902	0.630	0.070	0.067
438	1	1.671	1.020	-0.652	0.498	0.199	0.221
439	1	1.677	1.591	-0.086	0.313	0.309	0.398
440	1	1.562	2.320	0.758	0.147	0.597	1.315
441	1	1.934	1.051	-0.883	0.587	0.130	0.133
442	1	3.081	0.059	-3.022	0.999	0.000	0.000
443	1	2.269	1.285	-0.984	0.502	0.159	0.168
444	1	1.481	1.129	-0.352	0.329	0.281	0.348
445	1	3.047	0.853	-2.194	0.848	0.039	0.036
446	1	2.944	1.282	-1.662	0.793	0.041	0.038
447	1	2.892	1.110	-1.782	0.716	0.066	0.063
448	1	1.394	0.841	-0.553	0.620	0.108	0.108
449	1	1.982	1.980	-0.002	0.304	0.529	1.000
450	1	1.982	1.980	-0.002	0.304	0.529	1.000
451	1	1.524	0.988	-0.536	0.485	0.207	0.232
452	1	1.474	1.086	-0.387	0.382	0.215	0.244
453	1	0.788	0.814	0.026	0.381	0.451	0.732
454	1	2.659	0.918	-1.741	0.831	0.038	0.035
455	1	2.838	0.062	-2.776	1.000	0.000	0.000
456	1	0.995	1.192	0.197	0.094	0.482	0.828
457	1	0.841	0.238	-0.603	0.913	0.059	0.055
458	1	0.661	0.079	-0.582	0.948	0.028	0.026
459	1	1.651	0.326	-1.325	0.957	0.023	0.021
460	1	1.432	0.521	-0.911	0.884	0.039	0.036
461	1	0.890	0.793	-0.097	0.430	0.385	0.558
462	1	1.225	0.516	-0.709	0.865	0.069	0.066
463	1	1.858	1.401	-0.457	0.423	0.208	0.233
464	1	1.595	1.148	-0.447	0.388	0.188	0.206
465	1	1.556	1.006	-0.550	0.501	0.172	0.185
466	1	0.882	1.050	0.168	0.170	0.557	1.119
467	1	1.896	1.370	-0.526	0.423	0.188	0.206
468	1	1.441	1.804	0.363	0.173	0.441	0.703
469	1	3.241	1.575	-1.665	0.700	0.094	0.092
470	1	0.827	8.049	7.222	0.000	0.975	34.530
471	1	2.269	1.373	-0.895	0.620	0.109	0.109
472	1	2.357	1.285	-1.073	0.612	0.099	0.097
473	1	14.670	2.395	-12.275	0.808	0.021	0.019
474	1	2.355	1.141	-1.213	0.736	0.044	0.041
475	1	1.621	1.348	-0.273	0.306	0.229	0.265
476	1	1.168	0.991	-0.177	0.344	0.362	0.504
477	1	1.808	1.271	-0.537	0.433	0.181	0.197
478	1	2.893	1.347	-1.546	0.731	0.079	0.077
479	1	5.056	1.483	-3.573	0.887	0.008	0.007
480	1	1.783	1.213	-0.570	0.426	0.156	0.164
481	1	1.572	1.472	-0.100	0.284	0.290	0.363
482	1	2.113	1.568	-0.545	0.510	0.196	0.217
483	1	0.679	1.143	0.464	0.077	0.703	2.104
484	1	1.849	1.380	-0.469	0.414	0.172	0.185
485	1	13.220	0.817	-12.402	0.997	0.000	0.000
486	1	0.830	2.817	1.986	0.002	0.967	26.086
487	1	0.889	2.364	1.475	0.028	0.827	4.256
488	1	1.150	1.473	0.324	0.117	0.490	0.856
489	1	1.133	1.695	0.562	0.145	0.591	1.286
490	1	2.397	1.206	-1.191	0.393	0.289	0.361
491	1	0.796	1.145	0.349	0.146	0.673	1.828
492	1	1.143	1.739	0.597	0.154	0.528	0.996
493	1	2.447	0.902	-1.545	0.880	0.017	0.015
494	1	3.177	1.458	-1.719	0.772	0.061	0.058
495	1	0.435	1.856	1.421	0.008	0.899	7.903
496	1	0.800	1.040	0.240	0.190	0.640	1.582
497	1	0.662	1.031	0.369	0.106	0.699	2.063
498	1	1.039	1.206	0.167	0.117	0.473	0.798
499	1	1.176	2.374	1.198	0.067	0.745	2.596
500	1	0.396	2.676	2.280	0.001	0.977	38.467
501	1	1.197	2.423	1.226	0.090	0.745	2.600
502	1	3.467	1.540	-1.928	0.745	0.085	0.083
503	1	2.149	1.071	-1.078	0.682	0.068	0.065
504	1	1.141	1.320	0.178	0.122	0.439	0.695
505	1	1.599	1.594	-0.005	0.262	0.351	0.482
506	1	1.023	2.723	1.701	0.005	0.935	12.836
507	1	1.700	1.415	-0.285	0.333	0.207	0.233
508	1	0.199	1.347	1.149	0.004	0.970	28.454
509	1	0.753	1.006	0.253	0.146	0.631	1.523
510	1	0.474	0.980	0.506	0.069	0.834	4.458
511	1	0.611	0.717	0.106	0.325	0.569	1.175
512	1	1.765	0.498	-1.266	0.934	0.025	0.023
513	1	1.349	1.428	0.078	0.160	0.304	0.389
514	1	1.651	1.926	0.275	0.248	0.429	0.667
515	1	0.076	1.078	1.002	0.001	0.998	477.400
516	1	0.526	1.034	0.508	0.050	0.828	4.291
517	1	0.818	1.178	0.361	0.048	0.639	1.574
518	1	1.846	0.774	-1.072	0.765	0.089	0.087
519	1	1.804	0.882	-0.922	0.509	0.288	0.360
520	1	0.462	1.085	0.623	0.028	0.883	6.693
521	1	0.182	0.887	0.705	0.032	0.947	15.929
522	1	0.699	0.715	0.016	0.406	0.468	0.783
523	1	0.244	0.646	0.402	0.120	0.843	4.775
524	1	0.286	0.277	-0.009	0.402	0.509	0.922
525	1	0.821	0.674	-0.147	0.550	0.309	0.398
526	1	0.662	1.013	0.350	0.105	0.703	2.106
527	1	0.681	0.752	0.071	0.351	0.512	0.932
528	1	0.515	0.824	0.309	0.180	0.719	2.278
529	1	0.624	0.669	0.044	0.389	0.528	0.995
530	1	0.667	1.044	0.376	0.077	0.734	2.455
531	1	1.719	1.140	-0.578	0.447	0.135	0.139
532	1	0.853	0.892	0.039	0.313	0.478	0.815
533	1	0.771	1.265	0.495	0.042	0.678	1.871
534	1	0.564	0.866	0.302	0.174	0.711	2.191
535	1	0.561	1.515	0.954	0.012	0.841	4.690
536	1	0.865	0.990	0.126	0.208	0.515	0.944
537	1	0.432	0.929	0.497	0.102	0.804	3.656
538	1	1.548	1.196	-0.352	0.311	0.212	0.239
539	1	0.205	0.704	0.498	0.075	0.897	7.708
540	1	1.053	1.615	0.562	0.075	0.553	1.102
541	1	0.206	0.808	0.602	0.046	0.929	11.723
542	1	0.141	0.732	0.591	0.031	0.955	18.770
543	1	0.173	0.668	0.495	0.075	0.896	7.625
544	1	0.414	0.742	0.329	0.159	0.778	3.112
545	1	0.198	0.929	0.731	0.025	0.952	17.661
546	1	2.523	1.127	-1.396	0.770	0.039	0.036
547	1	0.226	0.724	0.499	0.079	0.891	7.276
548	1	0.630	0.806	0.176	0.239	0.663	1.753
549	1	0.499	0.814	0.315	0.176	0.733	2.446
550	1	0.775	1.034	0.260	0.146	0.627	1.493
551	1	1.069	1.418	0.348	0.119	0.518	0.956
552	1	0.568	1.034	0.466	0.083	0.764	2.873
553	1	0.958	1.117	0.159	0.119	0.508	0.918
554	1	0.226	1.295	1.069	0.010	0.957	19.857
555	1	0.503	0.527	0.024	0.359	0.585	1.253
556	1	0.200	0.917	0.717	0.026	0.951	17.170
557	1	0.166	0.749	0.583	0.044	0.937	13.231
558	1	0.286	0.403	0.117	0.298	0.637	1.558
559	1	1.070	1.101	0.031	0.191	0.374	0.531
560	1	1.139	1.572	0.433	0.092	0.502	0.898
561	1	1.260	1.288	0.029	0.142	0.337	0.452
562	1	0.265	0.904	0.639	0.049	0.909	8.941
563	1	0.628	0.996	0.368	0.106	0.738	2.506
564	1	0.787	1.148	0.362	0.058	0.657	1.702
565	1	0.409	0.894	0.485	0.131	0.783	3.201
566	1	0.265	0.712	0.447	0.106	0.855	5.262
567	1	1.263	0.837	-0.426	0.585	0.158	0.167
568	1	0.613	0.676	0.063	0.321	0.592	1.290
569	1	1.138	1.083	-0.055	0.233	0.314	0.406
570	1	0.276	0.797	0.522	0.083	0.875	6.218
571	1	0.519	0.812	0.293	0.177	0.728	2.375
572	1	0.148	2.208	2.060	0.000	0.994	155.484
573	1	0.207	0.706	0.499	0.075	0.896	7.700
574	1	1.227	1.215	-0.012	0.160	0.349	0.478
575	1	0.182	0.926	0.744	0.027	0.955	18.703
576	1	1.886	0.743	-1.143	0.812	0.052	0.049
577	1	0.672	0.652	-0.020	0.338	0.584	1.248
578	1	0.167	1.000	0.833	0.010	0.974	33.994
579	1	0.905	1.106	0.201	0.129	0.559	1.128
580	1	3.295	0.997	-2.298	0.948	0.005	0.005
581	1	0.178	1.152	0.974	0.005	0.975	34.243
582	1	0.501	0.984	0.483	0.069	0.824	4.177
583	1	1.220	0.748	-0.472	0.630	0.167	0.178
584	1	0.189	1.205	1.015	0.003	0.971	29.720
585	1	2.276	0.808	-1.469	0.799	0.070	0.067
586	1	0.535	0.988	0.452	0.117	0.752	2.691
587	1	0.766	0.565	-0.201	0.612	0.296	0.374
588	1	1.343	0.914	-0.429	0.512	0.228	0.262
589	1	0.525	1.120	0.594	0.063	0.783	3.216
590	1	0.481	0.822	0.341	0.157	0.757	2.772
591	1	1.348	0.826	-0.522	0.593	0.196	0.217
592	1	0.516	0.707	0.191	0.268	0.645	1.616
593	1	0.594	0.614	0.020	0.431	0.476	0.807
594	1	0.225	0.800	0.575	0.072	0.894	7.500
595	1	0.972	0.391	-0.581	0.897	0.064	0.061
596	1	0.165	1.067	0.902	0.007	0.977	37.954
597	1	14.320	0.985	-13.335	0.998	0.000	0.000
598	1	0.170	2.465	2.295	0.000	0.995	173.197
599	1	0.199	0.336	0.137	0.251	0.667	1.785
600	1	0.175	0.849	0.673	0.030	0.952	17.547
601	1	1.380	1.006	-0.373	0.439	0.187	0.205
602	1	0.182	1.593	1.411	0.001	0.979	41.803
603	1	1.317	1.232	-0.085	0.207	0.348	0.475
604	1	0.155	2.012	1.857	0.001	0.990	87.934
605	1	1.087	0.918	-0.169	0.428	0.253	0.302
606	1	2.886	1.260	-1.625	0.458	0.341	0.460
607	1	0.465	2.437	1.972	0.002	0.952	17.504
608	1	0.623	0.891	0.268	0.175	0.678	1.876
609	1	1.110	1.134	0.025	0.167	0.380	0.545
610	1	4.182	1.628	-2.554	0.480	0.279	0.344
611	1	0.224	1.227	1.004	0.006	0.958	20.363
612	1	1.594	1.621	0.027	0.298	0.368	0.518
613	1	2.989	2.151	-0.838	0.346	0.406	0.609
614	1	0.271	0.680	0.409	0.126	0.833	4.444
615	1	0.910	0.618	-0.291	0.659	0.221	0.252
616	1	0.316	1.011	0.695	0.036	0.898	7.790
617	1	0.968	1.504	0.535	0.031	0.578	1.221
618	1	0.998	2.740	1.742	0.003	0.948	16.230
619	1	1.299	1.056	-0.243	0.339	0.419	0.641
620	1	0.498	1.074	0.575	0.038	0.841	4.708
621	1	1.572	0.991	-0.582	0.515	0.192	0.212
622	1	0.667	1.172	0.505	0.140	0.735	2.462
623	1	0.575	0.673	0.097	0.353	0.555	1.111
624	1	3.782	3.791	0.009	0.389	0.402	0.598
625	1	1.043	0.934	-0.109	0.377	0.302	0.386
626	1	0.194	1.040	0.847	0.011	0.965	24.425
627	1	3.581	1.156	-2.424	0.684	0.076	0.074
628	1	0.165	1.421	1.256	0.001	0.982	49.179
629	1	1.100	0.576	-0.524	0.730	0.169	0.181
630	1	0.181	2.135	1.954	0.001	0.988	70.832
631	1	1.638	1.185	-0.453	0.360	0.154	0.161
632	1	3.675	3.536	-0.138	0.389	0.405	0.606
633	1	0.427	1.128	0.701	0.028	0.895	7.562
634	1	0.158	1.001	0.843	0.010	0.976	36.293
635	1	1.279	1.174	-0.105	0.218	0.364	0.510
636	1	0.598	1.597	0.999	0.018	0.816	3.953
637	1	3.481	0.808	-2.674	0.895	0.025	0.022
638	1	0.246	1.197	0.951	0.008	0.947	15.830
639	1	2.760	0.347	-2.413	0.994	0.002	0.001
640	1	0.237	1.233	0.996	0.005	0.953	17.866
641	1	1.018	0.975	-0.044	0.303	0.376	0.535
642	1	1.340	1.289	-0.051	0.255	0.370	0.523
643	1	0.165	1.504	1.339	0.001	0.983	52.155
644	1	0.630	0.617	-0.014	0.442	0.469	0.786
645	1	0.299	0.969	0.670	0.041	0.902	8.162
646	1	0.278	1.076	0.798	0.017	0.926	11.199
647	1	0.893	1.020	0.127	0.192	0.497	0.878
648	1	1.400	1.532	0.131	0.188	0.421	0.648
649	1	0.177	0.964	0.787	0.016	0.966	25.423
650	1	9.053	0.659	-8.393	0.989	0.001	0.001
651	1	1.005	1.325	0.321	0.076	0.525	0.984
652	1	0.264	0.892	0.628	0.056	0.901	8.131
653	1	0.159	1.260	1.101	0.002	0.982	49.883
654	1	1.149	1.761	0.612	0.086	0.536	1.029
655	1	0.277	0.588	0.311	0.177	0.776	3.091
656	1	0.169	0.097	-0.073	0.477	0.276	0.340
657	1	0.698	0.886	0.188	0.223	0.604	1.358
658	1	1.085	1.184	0.099	0.178	0.455	0.743
659	1	0.467	2.155	1.688	0.004	0.918	9.946
660	1	2.858	1.087	-1.771	0.736	0.060	0.057
661	1	1.214	1.579	0.365	0.107	0.447	0.718
662	1	0.280	1.141	0.861	0.010	0.929	11.616
663	1	1.840	1.181	-0.660	0.477	0.129	0.132
664	1	0.915	1.797	0.881	0.054	0.690	1.983
665	1	0.681	1.178	0.497	0.041	0.737	2.492
666	1	0.275	0.583	0.308	0.177	0.776	3.086
667	1	0.713	1.002	0.288	0.140	0.647	1.632
668	1	0.664	1.156	0.492	0.044	0.752	2.702
669	1	0.548	1.161	0.613	0.026	0.835	4.497
670	1	0.870	1.214	0.344	0.143	0.572	1.191
671	1	0.620	1.006	0.386	0.096	0.751	2.678
672	1	1.365	1.033	-0.332	0.402	0.216	0.245
673	1	1.039	1.383	0.344	0.189	0.666	1.774
674	1	2.824	1.339	-1.485	0.829	0.029	0.027
675	1	0.542	0.940	0.398	0.110	0.768	2.945
676	1	0.285	1.250	0.964	0.018	0.927	11.284
677	1	0.569	0.551	-0.018	0.468	0.455	0.741
678	1	0.276	0.651	0.375	0.147	0.809	3.760
679	1	2.341	0.912	-1.429	0.816	0.039	0.037
680	1	0.201	2.771	2.569	0.000	0.997	281.012
681	1	8.849	0.481	-8.368	0.951	0.016	0.015
682	1	0.265	2.761	2.495	0.000	0.997	255.348
683	1	2.555	1.164	-1.391	0.796	0.027	0.025
684	1	1.146	1.521	0.375	0.115	0.468	0.783
685	1	1.066	1.252	0.186	0.107	0.451	0.729
686	1	0.203	0.912	0.709	0.028	0.947	16.051
687	1	1.464	1.435	-0.029	0.219	0.296	0.375
688	1	1.273	2.566	1.292	0.055	0.783	3.203
689	1	1.452	1.659	0.206	0.220	0.423	0.653
690	1	0.249	1.113	0.864	0.011	0.943	14.733
691	1	0.975	1.027	0.052	0.221	0.496	0.875
692	1	2.716	1.201	-1.515	0.830	0.024	0.022
693	1	1.054	1.156	0.102	0.129	0.421	0.648
694	1	0.258	0.913	0.655	0.043	0.916	9.686
695	1	3.775	0.696	-3.079	0.889	0.036	0.033
696	1	0.346	2.938	2.591	0.000	0.999	739.603
697	1	0.635	1.503	0.867	0.020	0.788	3.315
698	1	0.446	0.908	0.461	0.135	0.768	2.952
699	1	0.869	1.058	0.189	0.146	0.556	1.115
700	1	0.991	1.976	0.985	0.046	0.694	2.014
701	1	3.091	1.191	-1.900	0.793	0.036	0.033
702	1	0.994	1.451	0.456	0.072	0.564	1.149
703	1	1.982	1.980	-0.002	0.304	0.529	1.000
704	1	1.424	1.154	-0.269	0.285	0.217	0.247
705	1	0.188	2.573	2.386	0.000	0.995	191.342
706	1	3.099	1.036	-2.064	0.874	0.019	0.018
707	1	0.214	3.256	3.042	0.000	1.000	3483.521
708	1	1.863	1.161	-0.703	0.514	0.138	0.142
709	1	0.947	2.118	1.171	0.015	0.755	2.748
710	1	0.966	2.081	1.115	0.042	0.718	2.260
711	1	1.059	0.978	-0.081	0.327	0.320	0.419
712	1	0.202	1.603	1.401	0.002	0.974	33.993
713	1	1.243	0.082	-1.161	0.997	0.002	0.002
714	1	1.857	2.281	0.424	0.198	0.505	0.908
715	1	0.819	1.786	0.966	0.036	0.737	2.491
716	1	3.996	1.166	-2.830	0.602	0.157	0.166
717	1	1.919	2.381	0.462	0.193	0.492	0.861
718	1	0.455	2.718	2.262	0.000	0.987	66.864
719	1	0.512	0.956	0.444	0.106	0.781	3.175
720	1	0.411	1.248	0.838	0.019	0.866	5.745
721	1	0.656	0.976	0.321	0.126	0.695	2.026
722	1	1.065	1.055	-0.010	0.246	0.421	0.648
723	1	1.337	1.158	-0.179	0.253	0.291	0.366
724	1	0.714	1.158	0.444	0.052	0.705	2.128
725	1	0.872	0.706	-0.167	0.480	0.378	0.541
726	1	0.734	0.861	0.127	0.271	0.545	1.067
727	1	2.156	1.337	-0.819	0.436	0.288	0.359
728	1	1.410	1.138	-0.272	0.296	0.223	0.256
729	1	0.168	1.375	1.207	0.002	0.981	45.716
730	1	1.131	0.658	-0.472	0.699	0.162	0.172
731	1	2.429	1.457	-0.972	0.676	0.087	0.085
732	1	3.216	1.266	-1.949	0.758	0.062	0.058
733	1	3.040	1.322	-1.718	0.896	0.015	0.014
734	1	1.146	1.710	0.564	0.146	0.573	1.195
735	1	2.030	1.266	-0.764	0.496	0.171	0.184
736	1	1.837	1.173	-0.664	0.479	0.092	0.090
737	1	0.770	2.036	1.265	0.011	0.813	3.876
738	1	1.407	1.993	0.586	0.162	0.528	0.996
739	1	0.325	1.002	0.676	0.044	0.886	6.945
740	1	0.837	0.770	-0.067	0.410	0.440	0.699
741	1	1.308	1.430	0.122	0.168	0.375	0.534
742	1	1.882	1.302	-0.580	0.451	0.166	0.178
743	1	0.815	2.272	1.457	0.020	0.821	4.083
744	1	0.416	1.787	1.370	0.006	0.907	8.684
745	1	0.337	0.786	0.449	0.131	0.812	3.844
746	1	1.352	1.367	0.015	0.212	0.319	0.416
747	1	0.653	1.076	0.423	0.135	0.707	2.151
748	1	0.842	1.340	0.499	0.053	0.637	1.562
749	1	0.481	1.115	0.634	0.024	0.877	6.332
750	1	1.501	1.292	-0.209	0.270	0.224	0.257
751	1	0.766	0.604	-0.162	0.598	0.292	0.367
752	1	3.896	1.288	-2.609	0.608	0.152	0.159
753	1	0.674	1.066	0.392	0.065	0.739	2.514
754	1	0.282	0.580	0.298	0.186	0.767	2.925
755	1	2.194	1.183	-1.011	0.578	0.085	0.083
756	1	0.208	2.715	2.507	0.000	0.997	317.095
757	1	0.566	0.744	0.178	0.272	0.624	1.475
758	1	1.190	1.192	0.002	0.154	0.327	0.432
759	1	2.104	1.019	-1.084	0.689	0.082	0.079
760	1	0.944	1.341	0.397	0.132	0.607	1.374
761	1	2.794	1.363	-1.431	0.829	0.033	0.031
762	1	1.244	1.279	0.035	0.195	0.422	0.648
763	1	0.553	0.741	0.187	0.261	0.644	1.607
764	1	1.194	1.053	-0.140	0.308	0.371	0.526
765	1	2.712	1.125	-1.588	0.722	0.061	0.058
766	1	1.316	1.225	-0.091	0.187	0.286	0.357
767	1	0.912	1.089	0.176	0.122	0.522	0.970
768	1	1.766	2.041	0.275	0.234	0.414	0.630
769	1	0.323	1.154	0.831	0.020	0.905	8.466
770	1	0.408	0.822	0.415	0.104	0.838	4.615
771	1	0.862	1.124	0.263	0.118	0.575	1.204
772	1	2.780	1.161	-1.619	0.809	0.035	0.032
773	1	0.548	2.481	1.933	0.002	0.955	18.723
774	1	0.913	1.441	0.528	0.056	0.601	1.339
775	1	0.485	1.080	0.595	0.031	0.868	5.831
776	1	0.794	0.836	0.042	0.338	0.462	0.764
777	1	3.388	1.126	-2.262	0.866	0.016	0.015
778	1	0.167	1.005	0.838	0.011	0.973	32.322
779	1	4.424	0.756	-3.667	0.984	0.002	0.001
780	1	2.243	1.216	-1.027	0.642	0.072	0.069
781	1	1.046	1.200	0.154	0.232	0.502	0.896
782	1	0.715	1.549	0.834	0.023	0.765	2.888
783	1	1.623	2.061	0.437	0.204	0.483	0.833
784	1	0.723	1.015	0.292	0.130	0.653	1.676
785	1	1.163	1.039	-0.124	0.307	0.310	0.399
786	1	0.695	1.939	1.244	0.033	0.802	3.607
787	1	0.225	1.091	0.867	0.012	0.959	20.817
788	1	0.707	0.995	0.288	0.124	0.670	1.803
789	1	1.666	0.929	-0.737	0.607	0.123	0.124
790	1	3.116	1.609	-1.507	0.551	0.199	0.221
791	1	1.489	2.005	0.516	0.154	0.496	0.875
792	1	2.388	1.222	-1.166	0.647	0.070	0.067
793	1	1.026	2.085	1.059	0.016	0.720	2.291
794	1	0.738	2.130	1.392	0.034	0.805	3.680
795	1	2.591	1.179	-1.413	0.848	0.016	0.015
796	1	1.385	1.233	-0.152	0.248	0.272	0.332
797	1	0.683	1.383	0.700	0.065	0.732	2.424
798	1	0.394	1.255	0.860	0.015	0.878	6.386
799	1	1.046	1.263	0.217	0.069	0.455	0.741
800	1	0.404	0.885	0.481	0.112	0.807	3.723
801	1	0.961	1.406	0.444	0.039	0.570	1.177
802	1	0.599	1.031	0.432	0.088	0.741	2.541
803	1	1.534	1.139	-0.395	0.361	0.215	0.243
804	1	0.238	1.431	1.193	0.003	0.955	18.823
805	1	0.144	0.831	0.687	0.022	0.966	25.416
806	1	0.679	1.120	0.441	0.058	0.706	2.140
807	1	0.204	1.095	0.891	0.009	0.963	23.268
808	1	0.208	1.004	0.796	0.017	0.956	19.146
809	1	0.635	0.495	-0.140	0.595	0.325	0.428
810	1	0.177	1.101	0.925	0.005	0.975	34.657
811	1	0.856	0.651	-0.205	0.621	0.249	0.296
812	1	1.538	0.837	-0.701	0.663	0.114	0.115
813	1	3.305	1.205	-2.100	0.843	0.024	0.022
814	1	0.413	0.847	0.434	0.135	0.781	3.168
815	1	0.196	1.075	0.879	0.009	0.966	25.131
816	1	1.312	1.089	-0.223	0.318	0.226	0.260
817	1	1.265	1.050	-0.215	0.330	0.295	0.372
818	1	0.268	0.979	0.711	0.032	0.921	10.416
819	1	0.637	0.097	-0.541	0.954	0.027	0.025
820	1	0.811	1.017	0.206	0.169	0.575	1.202
821	1	2.074	1.497	-0.578	0.503	0.201	0.224
822	1	0.568	2.187	1.620	0.005	0.910	8.993
823	1	1.011	1.116	0.104	0.172	0.595	1.308
824	1	3.858	1.062	-2.796	0.718	0.095	0.094
825	1	1.482	1.424	-0.058	0.255	0.328	0.434
826	1	2.568	2.420	-0.149	0.361	0.342	0.463
827	1	0.309	1.191	0.882	0.013	0.916	9.743
828	1	0.157	0.483	0.326	0.116	0.839	4.627
829	1	1.552	1.254	-0.298	0.288	0.181	0.196
830	1	0.988	1.195	0.207	0.081	0.507	0.916
831	1	1.179	0.905	-0.274	0.276	0.568	1.168
832	1	0.483	0.789	0.307	0.177	0.739	2.515
833	1	1.078	1.185	0.107	0.099	0.362	0.504
834	1	0.432	2.557	2.124	0.004	0.948	16.223
835	1	1.350	0.992	-0.359	0.386	0.391	0.570
836	1	0.269	1.536	1.267	0.003	0.947	15.899
837	1	1.844	0.518	-1.325	0.931	0.022	0.020
838	1	1.074	1.529	0.456	0.071	0.505	0.907
839	1	0.605	0.786	0.181	0.257	0.623	1.471
840	1	0.395	1.197	0.802	0.012	0.920	10.294
841	1	0.699	2.693	1.994	0.004	0.954	18.419
842	1	1.804	1.243	-0.562	0.427	0.152	0.160
843	1	0.811	1.750	0.938	0.025	0.739	2.519
844	1	0.186	1.072	0.886	0.008	0.970	28.454
845	1	1.566	1.077	-0.489	0.439	0.158	0.167
846	1	0.925	2.598	1.672	0.016	0.891	7.242
847	1	1.371	2.763	1.392	0.018	0.817	3.985
848	1	9.560	1.059	-8.501	0.754	0.087	0.085
849	1	2.784	1.263	-1.522	0.694	0.078	0.076
850	1	0.558	2.932	2.374	0.000	0.997	290.203
851	1	0.631	0.840	0.209	0.230	0.632	1.527
852	1	0.789	0.793	0.004	0.384	0.447	0.718
853	1	1.548	1.038	-0.509	0.475	0.157	0.165
854	1	0.537	2.098	1.561	0.008	0.887	6.984
855	1	1.197	0.691	-0.506	0.399	0.494	0.868
856	1	0.242	0.957	0.715	0.034	0.927	11.368
857	1	1.190	0.523	-0.667	0.859	0.070	0.067
858	1	0.985	1.488	0.503	0.084	0.582	1.239
859	1	2.524	0.861	-1.663	0.658	0.150	0.157
860	1	1.258	1.215	-0.043	0.173	0.324	0.427
861	1	2.348	1.451	-0.897	0.627	0.118	0.119
862	1	0.226	1.025	0.800	0.019	0.947	15.820
863	1	1.022	0.795	-0.227	0.527	0.268	0.325
864	1	1.511	1.372	-0.139	0.260	0.279	0.344
865	1	21.013	1.518	-19.495	0.931	0.016	0.014
866	1	0.175	1.378	1.203	0.002	0.980	42.737
867	1	1.496	1.078	-0.418	0.408	0.192	0.212
868	1	1.772	1.127	-0.644	0.487	0.126	0.128
869	1	0.940	0.925	-0.014	0.321	0.404	0.604
870	1	0.953	1.166	0.213	0.104	0.525	0.981
871	1	1.286	1.036	-0.250	0.366	0.251	0.298
872	1	1.621	1.233	-0.388	0.331	0.176	0.190
873	1	0.731	1.144	0.413	0.062	0.702	2.095
874	1	0.890	1.023	0.134	0.188	0.497	0.877
875	1	1.563	1.475	-0.089	0.277	0.325	0.428
876	1	0.914	1.123	0.209	0.118	0.540	1.043
877	1	1.026	1.168	0.142	0.164	0.431	0.674
878	1	0.646	1.016	0.370	0.100	0.714	2.220
879	1	1.000	1.224	0.224	0.099	0.463	0.766
880	1	2.720	1.511	-1.209	0.431	0.271	0.331
881	1	0.767	1.073	0.306	0.095	0.650	1.654
882	1	1.007	1.244	0.236	0.073	0.471	0.792
883	1	0.953	1.157	0.204	0.131	0.512	0.933
884	1	0.209	0.852	0.643	0.040	0.935	12.887
885	1	2.946	0.837	-2.109	0.951	0.006	0.006
886	1	0.275	0.919	0.644	0.047	0.907	8.631
887	1	0.203	0.604	0.401	0.108	0.857	5.317
888	1	0.175	0.473	0.298	0.139	0.812	3.834
889	1	0.125	0.074	-0.051	0.434	0.262	0.316
890	1	2.319	1.070	-1.249	0.597	0.124	0.126
891	1	0.538	1.017	0.479	0.065	0.808	3.733
892	1	0.171	0.716	0.545	0.049	0.931	11.984
893	1	1.307	1.015	-0.292	0.379	0.314	0.407
894	1	1.525	1.070	-0.455	0.427	0.187	0.205
895	1	1.066	1.205	0.139	0.128	0.457	0.749
896	1	0.168	0.723	0.556	0.049	0.931	11.944
897	1	1.853	1.254	-0.598	0.445	0.163	0.173
898	1	1.316	1.749	0.433	0.191	0.538	1.035
899	1	0.196	1.087	0.890	0.009	0.966	25.407
900	1	0.125	0.720	0.594	0.029	0.957	20.009
901	1	2.254	1.207	-1.047	0.598	0.096	0.094
902	1	0.257	1.126	0.869	0.022	0.933	12.337
903	1	0.337	0.998	0.661	0.044	0.899	7.918
904	1	0.556	1.085	0.530	0.038	0.816	3.951
905	1	0.477	0.736	0.260	0.210	0.710	2.174
906	1	1.231	1.235	0.004	0.153	0.344	0.467
907	1	0.773	1.070	0.297	0.093	0.641	1.589
908	1	3.239	3.107	-0.132	0.429	0.333	0.445
909	1	0.827	1.154	0.327	0.061	0.618	1.439
910	1	1.191	1.246	0.056	0.117	0.339	0.457
911	1	1.559	1.259	-0.299	0.256	0.432	0.678
912	1	1.982	1.980	-0.002	0.304	0.529	1.000
913	1	0.381	0.894	0.513	0.172	0.767	2.923
914	1	0.746	0.950	0.205	0.186	0.600	1.333
915	1	1.823	1.658	-0.165	0.374	0.306	0.392
916	1	0.539	1.063	0.523	0.049	0.818	3.990
917	1	0.636	1.085	0.449	0.098	0.722	2.307
918	1	0.528	0.819	0.290	0.191	0.719	2.277
919	1	0.166	0.762	0.596	0.039	0.944	14.885
920	1	0.376	0.842	0.466	0.089	0.859	5.429
921	1	0.261	1.001	0.740	0.038	0.917	9.812
922	1	0.184	0.865	0.682	0.029	0.952	17.577
923	1	0.213	0.976	0.763	0.022	0.949	16.694
924	1	0.156	0.108	-0.048	0.444	0.308	0.396
925	1	0.762	0.252	-0.510	0.922	0.051	0.048
926	1	0.545	1.009	0.465	0.069	0.800	3.566
927	1	0.796	0.759	-0.037	0.435	0.395	0.581
928	1	0.955	0.940	-0.015	0.313	0.400	0.594
929	1	0.306	1.004	0.698	0.034	0.904	8.361
930	1	0.297	1.146	0.848	0.015	0.922	10.574
931	1	0.092	1.196	1.104	0.001	0.997	290.758
932	1	0.245	0.966	0.721	0.030	0.932	12.196
933	1	0.135	0.371	0.236	0.134	0.805	3.667
934	1	1.306	1.089	-0.217	0.306	0.329	0.436
935	1	1.581	1.128	-0.454	0.369	0.359	0.499
936	1	0.356	1.330	0.974	0.010	0.913	9.302
937	1	0.482	0.937	0.454	0.084	0.824	4.172
938	1	0.291	0.779	0.488	0.101	0.853	5.158
939	1	0.871	1.095	0.224	0.102	0.561	1.135
940	1	0.460	1.232	0.772	0.036	0.836	4.531
941	1	0.652	0.473	-0.179	0.598	0.329	0.436
942	1	3.185	0.173	-3.012	0.803	0.136	0.140
943	1	0.160	0.878	0.718	0.021	0.965	24.613
944	1	0.677	1.095	0.417	0.078	0.696	2.036
945	1	0.523	1.080	0.557	0.040	0.830	4.356
946	1	0.690	0.970	0.279	0.139	0.671	1.816
947	1	0.265	1.043	0.778	0.020	0.930	11.802
948	1	1.057	2.174	1.117	0.058	0.713	2.214
949	1	0.755	1.398	0.642	0.025	0.723	2.322
950	1	0.693	1.227	0.533	0.039	0.725	2.343
951	1	2.019	1.225	-0.794	0.540	0.081	0.079
952	1	0.204	0.920	0.717	0.027	0.948	16.334
953	1	0.741	0.394	-0.347	0.801	0.144	0.149
954	1	1.668	0.363	-1.305	0.645	0.300	0.381
955	1	0.394	0.693	0.299	0.200	0.739	2.517
956	1	0.292	0.998	0.706	0.032	0.911	9.102
957	1	0.141	0.692	0.551	0.038	0.945	15.286
958	1	0.186	0.506	0.319	0.138	0.816	3.943
959	1	2.475	0.052	-2.423	1.000	0.000	0.000
960	1	0.156	1.008	0.852	0.009	0.979	40.746
961	1	0.115	1.240	1.125	0.001	0.993	135.768
962	1	0.910	1.004	0.095	0.215	0.474	0.801
963	1	0.465	0.999	0.533	0.051	0.862	5.546
964	1	1.835	1.228	-0.607	0.445	0.130	0.133
965	1	4.224	0.997	-3.227	0.887	0.018	0.016
966	1	1.367	0.452	-0.916	0.557	0.378	0.542
967	1	0.167	0.716	0.548	0.050	0.929	11.651
968	1	0.146	0.595	0.449	0.065	0.908	8.752
969	1	0.758	0.713	-0.045	0.420	0.438	0.694
970	1	0.410	0.847	0.437	0.096	0.844	4.819
971	1	0.209	0.645	0.436	0.100	0.867	5.776
972	1	0.607	0.243	-0.364	0.845	0.105	0.104
973	1	0.184	0.914	0.730	0.023	0.958	20.063
974	1	0.654	1.175	0.521	0.028	0.754	2.731
975	1	0.174	0.642	0.468	0.075	0.897	7.751
976	1	0.600	0.647	0.047	0.396	0.507	0.916
977	1	0.156	0.723	0.566	0.040	0.943	14.628
978	1	0.219	0.328	0.109	0.281	0.637	1.559
979	1	0.854	1.230	0.376	0.042	0.625	1.484
980	1	0.222	0.925	0.703	0.031	0.939	13.665
981	1	0.129	0.597	0.469	0.059	0.913	9.368
982	1	1.764	0.642	-1.121	0.846	0.055	0.052
983	1	0.527	0.691	0.164	0.300	0.598	1.324
984	1	1.151	1.206	0.054	0.129	0.353	0.485
985	1	0.184	0.870	0.686	0.030	0.951	17.177
986	1	0.169	1.368	1.199	0.001	0.981	45.928
987	1	0.822	0.980	0.157	0.198	0.538	1.035
988	1	0.807	1.408	0.602	0.085	0.652	1.670
989	1	0.241	0.947	0.705	0.037	0.928	11.527
990	1	0.097	1.093	0.995	0.001	0.996	212.759
991	1	0.965	0.802	-0.164	0.503	0.279	0.344
992	1	0.234	1.148	0.913	0.008	0.951	17.425
993	1	0.624	0.613	-0.010	0.458	0.442	0.705
994	1	0.538	1.064	0.526	0.065	0.779	3.131
995	1	1.936	0.367	-1.569	0.652	0.293	0.369
996	1	0.873	1.096	0.223	0.108	0.557	1.117
997	1	0.610	0.902	0.292	0.161	0.694	2.015
998	1	0.634	0.888	0.254	0.189	0.664	1.759
999	1	3.199	0.167	-3.032	0.807	0.132	0.135
1000	1	0.143	0.916	0.773	0.012	0.978	38.657
1001	1	0.161	0.698	0.537	0.050	0.929	11.691
1002	1	0.299	0.971	0.672	0.041	0.902	8.169
1003	1	0.444	0.666	0.221	0.230	0.701	2.084
1004	1	0.355	1.240	0.885	0.013	0.893	7.459
1005	1	0.767	0.827	0.061	0.270	0.607	1.375
1006	1	0.359	0.663	0.304	0.193	0.755	2.737
1007	1	0.552	0.846	0.294	0.183	0.703	2.102
1008	1	0.665	1.206	0.541	0.042	0.716	2.241
1009	1	0.402	0.532	0.130	0.317	0.620	1.453
1010	1	0.653	0.693	0.040	0.369	0.538	1.037
1011	1	1.982	1.980	-0.002	0.304	0.529	1.000
1012	1	0.167	1.021	0.854	0.011	0.973	32.317
1013	1	2.235	1.094	-1.140	0.663	0.085	0.083
1014	1	0.331	0.566	0.236	0.232	0.715	2.227
1015	1	2.293	1.026	-1.266	0.610	0.131	0.134
1016	1	1.921	0.804	-1.116	0.754	0.089	0.086
1017	1	0.544	0.682	0.138	0.293	0.626	1.490
1018	1	0.285	0.685	0.400	0.130	0.828	4.283
1019	1	0.939	1.095	0.156	0.175	0.574	1.197
1020	1	0.233	0.709	0.476	0.153	0.785	3.255
1021	1	0.897	1.022	0.125	0.187	0.509	0.924
1022	1	0.297	0.872	0.575	0.067	0.882	6.672
1023	1	0.710	1.055	0.345	0.094	0.683	1.913
1024	1	0.456	0.599	0.143	0.307	0.617	1.431
1025	1	0.336	0.804	0.468	0.105	0.849	4.986
1026	1	0.443	0.881	0.438	0.118	0.801	3.583
1027	1	0.673	0.837	0.163	0.275	0.579	1.222
1028	1	0.295	0.880	0.585	0.066	0.882	6.668
1029	1	0.672	1.039	0.367	0.080	0.729	2.398
1030	1	0.378	0.429	0.051	0.376	0.556	1.115
1031	1	0.725	0.860	0.136	0.280	0.554	1.104
1032	1	0.723	0.549	-0.174	0.613	0.303	0.386
1033	1	0.458	1.064	0.606	0.027	0.887	6.952
1034	1	0.249	0.715	0.466	0.099	0.864	5.649
1035	1	0.579	0.850	0.271	0.178	0.708	2.162
1036	1	1.167	1.196	0.029	0.122	0.341	0.459
1037	1	0.186	1.083	0.898	0.007	0.970	28.783
1038	1	0.697	0.512	-0.185	0.649	0.269	0.327
1039	1	0.405	1.082	0.676	0.040	0.862	5.554
1040	1	0.493	0.662	0.169	0.288	0.634	1.541
1041	1	0.286	0.263	-0.023	0.413	0.495	0.872
1042	1	0.141	0.074	-0.067	0.462	0.250	0.296
1043	1	0.933	1.107	0.174	0.146	0.487	0.845
1044	1	1.586	1.179	-0.407	0.243	0.475	0.804
1045	1	1.982	1.980	-0.002	0.304	0.529	1.000
1046	1	0.379	1.065	0.686	0.134	0.800	3.550
1047	1	0.898	1.182	0.284	0.066	0.567	1.164
1048	1	0.232	1.440	1.208	0.002	0.971	29.766
1049	1	0.105	1.057	0.952	0.002	0.994	148.978
1050	1	0.384	1.069	0.685	0.031	0.894	7.538
1051	1	0.333	0.966	0.632	0.048	0.882	6.671
1052	1	0.167	0.816	0.649	0.030	0.954	18.534
1053	1	0.165	0.075	-0.091	0.500	0.233	0.270
1054	1	0.210	0.328	0.117	0.271	0.646	1.624
1055	1	0.141	0.074	-0.067	0.462	0.250	0.296
1056	1	0.538	0.843	0.305	0.199	0.692	1.999
1057	1	0.682	1.053	0.372	0.076	0.724	2.337
1058	1	4.315	1.713	-2.602	0.429	0.310	0.400
1059	1	0.179	0.910	0.731	0.021	0.961	21.982
1060	1	0.518	1.126	0.608	0.029	0.836	4.532
1061	1	1.125	1.373	0.248	0.091	0.426	0.660
1062	1	0.255	0.886	0.631	0.053	0.908	8.740
1063	1	0.972	0.738	-0.234	0.581	0.244	0.287
1064	1	0.394	1.116	0.722	0.038	0.860	5.459
1065	1	0.328	0.889	0.561	0.079	0.870	5.952
1066	1	0.537	0.900	0.364	0.135	0.755	2.743
1067	1	0.642	0.598	-0.044	0.490	0.414	0.629
1068	1	1.192	1.492	0.300	0.120	0.454	0.739
1069	1	0.647	0.851	0.204	0.228	0.625	1.486
1070	1	0.632	0.609	-0.023	0.466	0.435	0.686
1071	1	0.611	1.157	0.546	0.034	0.787	3.277
1072	1	0.809	1.729	0.920	0.031	0.727	2.373
1073	1	0.536	1.072	0.536	0.042	0.827	4.241
1074	1	1.017	1.037	0.020	0.231	0.404	0.602
1075	1	1.982	1.980	-0.002	0.304	0.529	1.000
1076	1	0.901	1.427	0.526	0.077	0.607	1.375
1077	1	1.671	1.105	-0.566	0.457	0.162	0.172
1078	1	0.654	0.334	-0.320	0.735	0.202	0.225
1079	1	3.905	0.516	-3.389	0.969	0.010	0.009
1080	1	1.044	1.007	-0.037	0.283	0.336	0.450
1081	1	0.807	0.936	0.128	0.215	0.628	1.501
1082	1	1.982	1.980	-0.002	0.304	0.529	1.000
1083	1	1.982	1.980	-0.002	0.304	0.529	1.000
1084	1	1.982	1.980	-0.002	0.304	0.529	1.000
1085	1	1.982	1.980	-0.002	0.304	0.529	1.000
1086	1	1.982	1.980	-0.002	0.304	0.529	1.000
1087	1	1.982	1.980	-0.002	0.304	0.529	1.000
1088	1	1.982	1.980	-0.002	0.304	0.529	1.000
1089	1	1.982	1.980	-0.002	0.304	0.529	1.000
1090	1	1.982	1.980	-0.002	0.304	0.529	1.000
1091	1	1.982	1.980	-0.002	0.304	0.529	1.000
1092	1	1.982	1.980	-0.002	0.304	0.529	1.000
1093	1	0.308	1.303	0.995	0.007	0.934	12.681
1094	1	0.948	1.386	0.437	0.122	0.614	1.413
1095	1	0.825	1.823	0.998	0.096	0.743	2.578
1096	1	1.387	1.252	-0.135	0.265	0.495	0.871
1097	1	3.378	1.720	-1.659	0.558	0.189	0.208
1098	1	0.653	0.821	0.169	0.227	0.664	1.759
1099	1	0.676	0.968	0.293	0.197	0.670	1.805
1100	1	1.345	0.903	-0.442	0.276	0.589	1.274
