# Supplementary material for: Variation in selection constraints on teleost TLRs with emphasis on their repertoire in the Walking catfish, Clarias batrachus
Source: Sci Rep. 2020 Dec 7;10:21394. doi: 10.1038/s41598-020-78347-6 (PMC7721727; doi:10.1038/s41598-020-78347-6)
Supplement: Supplementary file 30 — Supplementary Information 30. [file 41598_2020_78347_MOESM30_ESM.zip › T8/fubar/result.json]

{
  "MLE": {
    "content": {
      "0": [
        [
          1.981932906699563,
          1.980397847219618,
          -0.001535059479944811,
          0.3039108578299267,
          0.5291959935356102,
          0.9999999999999997,
          0,
          0
        ],
        [
          1.981932906699569,
          1.980397847219618,
          -0.001535059479951917,
          0.3039108578299267,
          0.5291959935356101,
          0.9999999999999992,
          0,
          0
        ],
        [
          1.981932906699569,
          1.980397847219618,
          -0.001535059479951251,
          0.3039108578299264,
          0.5291959935356103,
          0.9999999999999999,
          0,
          0
        ],
        [
          1.981932906699558,
          1.980397847219618,
          -0.001535059479940148,
          0.3039108578299267,
          0.5291959935356104,
          1,
          0,
          0
        ],
        [
          1.981932906699582,
          1.980397847219616,
          -0.001535059479965906,
          0.3039108578299268,
          0.5291959935356099,
          0.9999999999999982,
          0,
          0
        ],
        [
          1.981932906699576,
          1.980397847219618,
          -0.001535059479958134,
          0.3039108578299268,
          0.5291959935356101,
          0.9999999999999992,
          0,
          0
        ],
        [
          1.981932906699587,
          1.980397847219616,
          -0.001535059479970791,
          0.303910857829927,
          0.5291959935356098,
          0.9999999999999978,
          0,
          0
        ],
        [
          1.981932906699576,
          1.980397847219618,
          -0.001535059479958134,
          0.3039108578299268,
          0.5291959935356101,
          0.9999999999999992,
          0,
          0
        ],
        [
          1.994720298785597,
          1.853500603313274,
          -0.141219695472323,
          0.2953834750921527,
          0.5105133415297757,
          0.9278757819317225,
          0,
          0
        ],
        [
          1.815363488140737,
          1.526714037422799,
          -0.2886494507179387,
          0.3003233667143992,
          0.5347840930742374,
          1.022698284226898,
          0,
          0
        ],
        [
          2.801771755612684,
          2.941198053048702,
          0.1394262974360188,
          0.3583356842767768,
          0.4190547695980782,
          0.6417401330949569,
          0,
          0
        ],
        [
          3.706625160348112,
          2.250181531724235,
          -1.456443628623877,
          0.4529698683595981,
          0.3297555979595662,
          0.4377060846932905,
          0,
          0
        ],
        [
          1.735844251192916,
          4.606296675492693,
          2.870452424299778,
          0.1399004720383624,
          0.7011172663681664,
          2.086956699254621,
          0,
          0
        ],
        [
          6.984059107319849,
          23.93978121644124,
          16.95572210912139,
          0.1553166101735365,
          0.7512672301967046,
          2.687107505380681,
          0,
          0
        ],
        [
          3.957336423911986,
          11.12574666454321,
          7.16841024063122,
          0.2069550659527436,
          0.6157154627601386,
          1.425445945485721,
          0,
          0
        ],
        [
          1.735636027241466,
          11.69706139137833,
          9.961425364136865,
          0.03393899248751819,
          0.8885251596307199,
          7.091146750890264,
          0,
          0
        ],
        [
          1.389659789588987,
          1.451806718161865,
          0.06214692857287774,
          0.1666351760119795,
          0.6150323710542078,
          1.421337992234794,
          0,
          0
        ],
        [
          1.122607002375938,
          0.9788023989817757,
          -0.1438046033941621,
          0.3332235082428885,
          0.4323293388323107,
          0.677550799229,
          0,
          0
        ],
        [
          0.9939869239031582,
          1.181034045895168,
          0.1870471219920093,
          0.1336255293329421,
          0.4590176119439686,
          0.7548659308917403,
          0,
          0
        ],
        [
          1.085660752213025,
          1.923007929438962,
          0.8373471772259369,
          0.05791017278881848,
          0.62136458877315,
          1.459986613056845,
          0,
          0
        ],
        [
          2.24387127696908,
          1.840579979093087,
          -0.403291297875993,
          0.3210691250261494,
          0.3709942561918658,
          0.5247303413109212,
          0,
          0
        ],
        [
          2.505911168455227,
          1.209141521610987,
          -1.29676964684424,
          0.3898757854832627,
          0.2925681453239088,
          0.3679307022840812,
          0,
          0
        ],
        [
          3.157441264160531,
          1.081491238087114,
          -2.075950026073418,
          0.6099273515308876,
          0.1284043540872251,
          0.1310654735312267,
          0,
          0
        ],
        [
          3.212463103362135,
          1.016926750667558,
          -2.195536352694578,
          0.4975956445010954,
          0.2692863931364196,
          0.3278617987338892,
          0,
          0
        ],
        [
          1.343712323173288,
          1.463194562160849,
          0.1194822389875607,
          0.2179180876478678,
          0.6214835434081405,
          1.460725025450008,
          0,
          0
        ],
        [
          1.088908888929969,
          1.199289631471091,
          0.1103807425411221,
          0.1866644958822371,
          0.610122876121753,
          1.392236956068128,
          0,
          0
        ],
        [
          1.179146661711928,
          0.9486231088343287,
          -0.2305235528775988,
          0.4210498606105592,
          0.259252925657748,
          0.3113703993160764,
          0,
          0
        ],
        [
          1.219078788007123,
          1.151484640717597,
          -0.06759414728952584,
          0.2226543814102774,
          0.3359311528596826,
          0.4500500100493333,
          0,
          0
        ],
        [
          1.18607149943173,
          1.156698937740538,
          -0.02937256169119196,
          0.2155324882270384,
          0.3855023613483738,
          0.5581236511860441,
          0,
          0
        ],
        [
          0.6868870724046607,
          2.72408399850659,
          2.037196926101929,
          0.01197630650032176,
          0.9369309939258073,
          13.21646229542739,
          0,
          0
        ],
        [
          1.717658192773418,
          1.006855059031779,
          -0.7108031337416392,
          0.5746628443207196,
          0.1191129151252701,
          0.1202990543179674,
          0,
          0
        ],
        [
          1.216778815334664,
          1.227920847980141,
          0.01114203264547675,
          0.1898501446659953,
          0.3795692048263773,
          0.5442785592585597,
          0,
          0
        ],
        [
          0.3931927671809223,
          0.8070946859528214,
          0.4139019187718991,
          0.1364498134233413,
          0.7926785247118708,
          3.401546437264463,
          0,
          0
        ],
        [
          2.720968354540648,
          1.704462225041535,
          -1.016506129499113,
          0.588614074248768,
          0.1335720279969947,
          0.1371534250693832,
          0,
          0
        ],
        [
          1.139691948472884,
          1.219234357495317,
          0.07954240902243304,
          0.3310352035895713,
          0.4348251281850162,
          0.6844715344876408,
          0,
          0
        ],
        [
          1.68040087219042,
          2.422179833876254,
          0.7417789616858339,
          0.1565876827167177,
          0.6200883793996682,
          1.452093619895293,
          0,
          0
        ],
        [
          3.008914210636836,
          1.644215794128258,
          -1.364698416508578,
          0.4320794427479928,
          0.2852983740107519,
          0.3551388048064642,
          0,
          0
        ],
        [
          1.865760247923785,
          1.114523147637799,
          -0.7512371002859852,
          0.5423080881335672,
          0.1131982660797286,
          0.113562996496876,
          0,
          0
        ],
        [
          0.7181280913232135,
          1.210676367457082,
          0.4925482761338686,
          0.04445915350969227,
          0.7132275777410929,
          2.21265826885991,
          0,
          0
        ],
        [
          1.072454287643451,
          1.339558624441257,
          0.2671043367978057,
          0.1366812377361868,
          0.4852619266754121,
          0.8387132961787541,
          0,
          0
        ],
        [
          1.434408386646425,
          1.250349115852816,
          -0.1840592707936095,
          0.2573512650828172,
          0.2351659794444157,
          0.2735463341708861,
          0,
          0
        ],
        [
          1.136981997995985,
          1.151460454131046,
          0.01447845613506149,
          0.1845878974117099,
          0.4077384934016742,
          0.6124798553902306,
          0,
          0
        ],
        [
          1.742739149646048,
          1.079503920946969,
          -0.6632352286990792,
          0.4590548244448859,
          0.1803839333539046,
          0.1957992355886103,
          0,
          0
        ],
        [
          0.9707623992982523,
          1.066743002790246,
          0.095980603491994,
          0.2036978804932494,
          0.5004379609514332,
          0.8912189630683705,
          0,
          0
        ],
        [
          2.594599334285761,
          2.468246590100111,
          -0.1263527441856498,
          0.2300981056680259,
          0.4430232785235461,
          0.7076411907967172,
          0,
          0
        ],
        [
          0.9973894473126889,
          3.067830719117376,
          2.070441271804687,
          0.01381882942366263,
          0.9042257508180819,
          8.39946678830159,
          0,
          0
        ],
        [
          1.716878979036432,
          1.021906837960508,
          -0.6949721410759246,
          0.5181396450194429,
          0.1828225269454639,
          0.199038423786716,
          0,
          0
        ],
        [
          1.406559294309025,
          1.399237862395613,
          -0.007321431913411169,
          0.2262538449158874,
          0.3485394957628014,
          0.4759786905258545,
          0,
          0
        ],
        [
          0.8326175071329008,
          2.643452400330169,
          1.810834893197268,
          0.005748438531361541,
          0.9352902735408514,
          12.85880043969926,
          0,
          0
        ],
        [
          1.176258270297662,
          1.207419687606461,
          0.03116141730879862,
          0.2192059254317457,
          0.4015626886196202,
          0.5969779532237444,
          0,
          0
        ],
        [
          0.7541119118557799,
          0.9252480747021613,
          0.1711361628463814,
          0.2156407640502767,
          0.5897416677355676,
          1.278874729346542,
          0,
          0
        ],
        [
          1.309211929477273,
          1.157573946664196,
          -0.1516379828130772,
          0.2573571504268605,
          0.3406074000609375,
          0.459550891249995,
          0,
          0
        ],
        [
          0.2873829302805552,
          1.069875881963241,
          0.7824929516826858,
          0.0447749819099994,
          0.9021165103369826,
          8.199300240031112,
          0,
          0
        ],
        [
          0.2133943500161266,
          0.9533517002558881,
          0.7399573502397615,
          0.02484707552312302,
          0.9472703412332547,
          15.98242155239211,
          0,
          0
        ],
        [
          0.4257720166912531,
          0.8966169249239119,
          0.4708449082326588,
          0.08235196507951863,
          0.8507849622434271,
          5.072602300697977,
          0,
          0
        ],
        [
          1.824494244029722,
          0.7667230499233131,
          -1.057771194106409,
          0.5884683627793135,
          0.2687722071324848,
          0.3270056603491467,
          0,
          0
        ],
        [
          1.183993574836206,
          0.816326436030597,
          -0.3676671388056093,
          0.5354707863899524,
          0.2364015243225992,
          0.2754284652963171,
          0,
          0
        ],
        [
          1.525680618547246,
          3.449318288479742,
          1.923637669932496,
          0.0210844192744024,
          0.8361963371666498,
          4.541593445374243,
          0,
          0
        ],
        [
          1.991206121884843,
          2.229680171250493,
          0.2384740493656496,
          0.2593139496122288,
          0.4402869835622136,
          0.6998323950737343,
          0,
          0
        ],
        [
          1.600427063137158,
          1.69617749390855,
          0.09575043077139211,
          0.2002036490825772,
          0.5702703167269975,
          1.180616954532001,
          0,
          0
        ],
        [
          1.981932906699583,
          1.980397847219615,
          -0.001535059479967238,
          0.303910857829927,
          0.5291959935356099,
          0.9999999999999982,
          0,
          0
        ],
        [
          0.6420088404060621,
          1.035481347183353,
          0.393472506777291,
          0.1662972509921421,
          0.6682394861050932,
          1.791971266896973,
          0,
          0
        ],
        [
          1.84814124400478,
          1.159421331931952,
          -0.6887199120728285,
          0.4560476953773793,
          0.1882108621172251,
          0.2062647669734689,
          0,
          0
        ],
        [
          1.045269006076264,
          1.601659876066962,
          0.5563908699906976,
          0.06285690827585366,
          0.5567890586236882,
          1.117644851189826,
          0,
          0
        ],
        [
          1.12257823253751,
          2.023710185587636,
          0.9011319530501261,
          0.06569237904701801,
          0.6547360852973095,
          1.687091702349486,
          0,
          0
        ],
        [
          1.353322313276088,
          2.103846620406014,
          0.7505243071299261,
          0.1518980932089946,
          0.635797200343475,
          1.553098262001305,
          0,
          0
        ],
        [
          0.9117027241734733,
          1.755866155651647,
          0.8441634314781735,
          0.04331457329191164,
          0.6915859501144225,
          1.994966512325023,
          0,
          0
        ],
        [
          2.214827572095235,
          1.139729977767068,
          -1.075097594328166,
          0.6604012900244357,
          0.06966391667912505,
          0.06661800531301716,
          0,
          0
        ],
        [
          0.3273484005649636,
          2.565915246640444,
          2.238566846075481,
          0.0009195793175133777,
          0.9830272324022469,
          51.52719328906581,
          0,
          0
        ],
        [
          1.209580264660472,
          1.034475459831647,
          -0.1751048048288253,
          0.3322430887204821,
          0.2684298305423682,
          0.326436258351546,
          0,
          0
        ],
        [
          0.2009831566890202,
          0.3764730466761063,
          0.1754898899870861,
          0.2303470608881133,
          0.6964822257588058,
          2.041500597302467,
          0,
          0
        ],
        [
          1.466824797812088,
          1.029943260973353,
          -0.4368815368387347,
          0.4516380051506026,
          0.1729111928203638,
          0.1859921289269671,
          0,
          0
        ],
        [
          0.8515362781381303,
          1.794003065284852,
          0.9424667871467215,
          0.02410857701354148,
          0.7250138164408029,
          2.345627322084745,
          0,
          0
        ],
        [
          0.7959123930045492,
          1.20691780362435,
          0.411005410619801,
          0.05386330821152599,
          0.6528564121303531,
          1.673139408768311,
          0,
          0
        ],
        [
          1.593964281446743,
          1.19960012819449,
          -0.3943641532522533,
          0.336211536705285,
          0.1875931195194538,
          0.2054314421410719,
          0,
          0
        ],
        [
          0.965735512043254,
          2.194294654704241,
          1.228559142660987,
          0.03131752078875399,
          0.7663617449450514,
          2.918189335512866,
          0,
          0
        ],
        [
          1.367896707096097,
          1.111980803183293,
          -0.2559159039128038,
          0.3137499782350938,
          0.3438799136038773,
          0.4662803115289939,
          0,
          0
        ],
        [
          2.139521582773428,
          2.44406414105468,
          0.304542558281252,
          0.1891794108758751,
          0.5499267515925856,
          1.08703930921621,
          0,
          0
        ],
        [
          1.310900876437672,
          2.716647606869114,
          1.405746730431442,
          0.03303650654782996,
          0.8181282791573501,
          4.002025310486353,
          0,
          0
        ],
        [
          0.3003871012238414,
          0.929075095693965,
          0.6286879944701236,
          0.05420448101741734,
          0.8900225795928696,
          7.199811037437051,
          0,
          0
        ],
        [
          4.887826924103542,
          1.239114245152391,
          -3.648712678951151,
          0.956213103163534,
          0.002760097841953415,
          0.002462342338054441,
          0,
          0
        ],
        [
          0.9343228205013661,
          2.787484556078948,
          1.853161735577582,
          0.03181590324040579,
          0.8652173373234447,
          5.711034503126505,
          0,
          0
        ],
        [
          2.023632794229914,
          1.316220148773108,
          -0.7074126454568055,
          0.5199165269132995,
          0.1311331258517187,
          0.1342711709173493,
          0,
          0
        ],
        [
          2.865440150199755,
          1.01273077332353,
          -1.852709376876225,
          0.6906582567813946,
          0.1097219436627299,
          0.1096456548583901,
          0,
          0
        ],
        [
          1.228903374613111,
          4.650216816988837,
          3.421313442375726,
          0.00380496382250386,
          0.8951621240265837,
          7.596387089641553,
          0,
          0
        ],
        [
          0.2277614526772215,
          1.164299113804809,
          0.9365376611275873,
          0.008040761016353964,
          0.954163540576537,
          18.51976009057366,
          0,
          0
        ],
        [
          0.4745833934945723,
          0.9675753890842214,
          0.492991995589649,
          0.09896788372222408,
          0.7868440487976163,
          3.284088140018338,
          0,
          0
        ],
        [
          0.2895683513415154,
          0.931469011163049,
          0.6419006598215335,
          0.05211415914638846,
          0.8958798354420261,
          7.654882312103089,
          0,
          0
        ],
        [
          1.420935629244504,
          0.9601414479775576,
          -0.4607941812669463,
          0.4993226049714302,
          0.1583826380466191,
          0.167423527777972,
          0,
          0
        ],
        [
          0.6623310168549709,
          1.344664284608393,
          0.6823332677534218,
          0.02466543467764769,
          0.7729745970176478,
          3.029105284906067,
          0,
          0
        ],
        [
          1.03177631088301,
          1.153614618328523,
          0.1218383074455123,
          0.1492918863300426,
          0.4386811483124086,
          0.6952851375053862,
          0,
          0
        ],
        [
          1.354927601357523,
          0.8016617652526337,
          -0.5532658361048894,
          0.6232494497995953,
          0.1629723618201275,
          0.1732198919961762,
          0,
          0
        ],
        [
          0.3922922236830081,
          1.592732376814251,
          1.200440153131243,
          0.01151374776757106,
          0.8982878002904964,
          7.857168324127707,
          0,
          0
        ],
        [
          0.4675465456573698,
          1.106372991532802,
          0.6388264458754318,
          0.04122995628865422,
          0.8382405695528662,
          4.610230817700675,
          0,
          0
        ],
        [
          0.2531663192568751,
          0.8927782720765515,
          0.6396119528196764,
          0.04904572191986343,
          0.91199559792422,
          9.219597211714966,
          0,
          0
        ],
        [
          3.061254106828649,
          1.024821230920826,
          -2.036432875907823,
          0.8044891345572034,
          0.04625365883712245,
          0.04314562954863355,
          0,
          0
        ],
        [
          0.2469763448988451,
          2.046347890241788,
          1.799371545342943,
          0.001650687225700078,
          0.9727448313818131,
          31.75218827770743,
          0,
          0
        ],
        [
          0.746756925522567,
          1.026549162650783,
          0.2797922371282162,
          0.1591232097978382,
          0.6134960936931965,
          1.412152231407963,
          0,
          0
        ],
        [
          1.521598844442408,
          1.291089680891392,
          -0.2305091635510157,
          0.2876277990669803,
          0.2475296499341273,
          0.292658699352684,
          0,
          0
        ],
        [
          1.848470651091329,
          1.300262408043252,
          -0.5482082430480768,
          0.4345891712866115,
          0.1786595847719038,
          0.1935203894170843,
          0,
          0
        ],
        [
          0.9643596149261436,
          0.9861361094679575,
          0.02177649454181385,
          0.2554073932130843,
          0.4885072856401219,
          0.8496796081912501,
          0,
          0
        ],
        [
          2.021082059010549,
          1.650557936950588,
          -0.3705241220599611,
          0.3635148054223553,
          0.3285699554246782,
          0.435362161332546,
          0,
          0
        ],
        [
          1.170963268338701,
          3.408216551156003,
          2.237253282817302,
          0.01170678011596903,
          0.8971151361848128,
          7.757473479585732,
          0,
          0
        ],
        [
          1.13435428251447,
          2.521016477876921,
          1.386662195362451,
          0.05038736734992112,
          0.8019685456862234,
          3.602854805917455,
          0,
          0
        ],
        [
          1.624840985226696,
          1.248425073292802,
          -0.3764159119338946,
          0.3283882887652235,
          0.1962401568266443,
          0.2172126830760701,
          0,
          0
        ],
        [
          1.271316767124098,
          0.4707121389653441,
          -0.800604628158754,
          0.8408202973420212,
          0.08869977731263172,
          0.08659337276715076,
          0,
          0
        ],
        [
          1.671806472545325,
          1.657667627244023,
          -0.01413884530130183,
          0.2789608708741019,
          0.3192614233495678,
          0.417243601731329,
          0,
          0
        ],
        [
          0.9477244471270129,
          1.757347978987721,
          0.8096235318607082,
          0.03589428323464084,
          0.6751495970737803,
          1.849014025411716,
          0,
          0
        ],
        [
          3.01578518730527,
          1.076579800771391,
          -1.939205386533879,
          0.6100434278865301,
          0.1498625029197965,
          0.1568293751150938,
          0,
          0
        ],
        [
          0.7077251631033229,
          2.180336539686039,
          1.472611376582716,
          0.0261726483928168,
          0.8311250903956793,
          4.378495080085522,
          0,
          0
        ],
        [
          0.727466621506595,
          0.7365046365280898,
          0.009038015021494816,
          0.402747503394161,
          0.453548377260989,
          0.7384064810434864,
          0,
          0
        ],
        [
          1.770868471182783,
          2.398531261229475,
          0.6276627900466918,
          0.2686702374093498,
          0.4593978247361195,
          0.7560225474658134,
          0,
          0
        ],
        [
          9.41161219204396,
          1.144886928253674,
          -8.266725263790285,
          0.975405630060699,
          0.001923068760816475,
          0.001714172003246895,
          0,
          0
        ],
        [
          1.080954327645335,
          2.615784873400238,
          1.534830545754903,
          0.02090910691417664,
          0.8651715927860015,
          5.708795021998093,
          0,
          0
        ],
        [
          1.266164550818254,
          0.5160766636197784,
          -0.750087887198476,
          0.7186228787040051,
          0.1661278475273344,
          0.1772419705720177,
          0,
          0
        ],
        [
          0.1948695546956985,
          1.048753860889624,
          0.8538843061939256,
          0.01185739856387588,
          0.9641021949021729,
          23.89344538982088,
          0,
          0
        ],
        [
          0.2912471234797678,
          0.7434733073660057,
          0.4522261838862379,
          0.1346888537293784,
          0.8110172118494439,
          3.817960417073271,
          0,
          0
        ],
        [
          0.3858510504836744,
          1.046065280708304,
          0.6602142302246294,
          0.04325876641885901,
          0.8665863810172934,
          5.778768501776403,
          0,
          0
        ],
        [
          1.256037612522408,
          0.7074944330478842,
          -0.5485431794745236,
          0.6981179002091569,
          0.1354677984246117,
          0.1394050482328693,
          0,
          0
        ],
        [
          0.9310594643670901,
          1.170575540756176,
          0.2395160763890861,
          0.1669894711440592,
          0.5677984271043874,
          1.168776428953414,
          0,
          0
        ],
        [
          0.821114654013358,
          0.9154131460870176,
          0.09429849207365959,
          0.2670761250561638,
          0.5047121781426184,
          0.9065875206944616,
          0,
          0
        ],
        [
          1.123720692131476,
          2.320084102455001,
          1.196363410323525,
          0.04911079018606292,
          0.7518215188943584,
          2.695095954937743,
          0,
          0
        ],
        [
          0.7426493310692216,
          1.370485768207757,
          0.6278364371385353,
          0.1027927353129029,
          0.7470813250150546,
          2.627910588936287,
          0,
          0
        ],
        [
          1.014842859213737,
          1.247576575574121,
          0.2327337163603838,
          0.1783303670735176,
          0.624084309136092,
          1.476986114059339,
          0,
          0
        ],
        [
          1.319950071214652,
          1.44933968129452,
          0.1293896100798675,
          0.2150713184486766,
          0.524012256690049,
          0.9794206985446552,
          0,
          0
        ],
        [
          2.639969169485804,
          6.796733101601609,
          4.156763932115805,
          0.2387293941988031,
          0.5476056518215736,
          1.076897462541087,
          0,
          0
        ],
        [
          3.906707075120191,
          2.286698018480391,
          -1.6200090566398,
          0.3941129447457445,
          0.3009801262956039,
          0.3830644938823832,
          0,
          0
        ],
        [
          1.521920815187395,
          2.688597428862388,
          1.166676613674993,
          0.05625619339785531,
          0.724744634754993,
          2.34246342429932,
          0,
          0
        ],
        [
          3.773719029477134,
          1.258661803158553,
          -2.515057226318581,
          0.4037591034152582,
          0.3537818989401705,
          0.4870573397219916,
          0,
          0
        ],
        [
          2.877930350475638,
          7.310008436283938,
          4.4320780858083,
          0.1506801022164798,
          0.7081036839703532,
          2.158200766221332,
          0,
          0
        ],
        [
          1.914495416737833,
          4.173946690202817,
          2.259451273464985,
          0.06588869354335164,
          0.7604233244904284,
          2.823803666664269,
          0,
          0
        ],
        [
          1.402596869628846,
          2.683793371616905,
          1.281196501988059,
          0.07762643768432574,
          0.7684045866101136,
          2.951777355363735,
          0,
          0
        ],
        [
          1.187975731669614,
          2.136830886999857,
          0.9488551553302429,
          0.07438551650480592,
          0.6606507834332594,
          1.732003262905635,
          0,
          0
        ],
        [
          0.8631938631753627,
          0.9605718722510749,
          0.09737800907571215,
          0.2526817620324954,
          0.4812986346700202,
          0.8255071533541373,
          0,
          0
        ],
        [
          1.27815339850356,
          2.823130047872445,
          1.544976649368885,
          0.01252337215812811,
          0.8648898277344672,
          5.695034298276736,
          0,
          0
        ],
        [
          0.6958288845732524,
          3.844084910445222,
          3.148256025871969,
          0.001841645509302805,
          0.9759109036922773,
          36.04236370297004,
          0,
          0
        ],
        [
          1.095132963340852,
          1.488198842472428,
          0.3930658791315755,
          0.08217986689188522,
          0.5079944498317558,
          0.9185706564000584,
          0,
          0
        ],
        [
          0.2621691242281323,
          1.422024814241468,
          1.159855690013336,
          0.004988343781485226,
          0.9470982766758617,
          15.92754456731016,
          0,
          0
        ],
        [
          1.045154005973074,
          0.8309234556676205,
          -0.2142305503054535,
          0.4757608710837245,
          0.2921991350342295,
          0.3672750608701357,
          0,
          0
        ],
        [
          0.2822611816178451,
          0.9920896396535905,
          0.7098284580357455,
          0.03513682016945291,
          0.9122278573185766,
          9.246347951365497,
          0,
          0
        ],
        [
          1.555430501862155,
          0.9494113473453692,
          -0.6060191545167856,
          0.5601211678415007,
          0.1576903772769603,
          0.1665547536583057,
          0,
          0
        ],
        [
          2.091679832997348,
          0.9068271739268067,
          -1.184852659070542,
          0.3714774973541634,
          0.4740305955377123,
          0.8018063544093877,
          0,
          0
        ],
        [
          0.4968826095182785,
          0.9927465761359956,
          0.4958639666177171,
          0.0802805471361911,
          0.8017610621032868,
          3.598152788837804,
          0,
          0
        ],
        [
          0.8883186590934977,
          1.169512394904913,
          0.2811937358114154,
          0.0776494595779356,
          0.5764879667265466,
          1.211011017996627,
          0,
          0
        ],
        [
          5.406938352913556,
          1.240715575383446,
          -4.166222777530109,
          0.6541855435753092,
          0.1025009183499562,
          0.1016055300959125,
          0,
          0
        ],
        [
          1.466010735294672,
          1.323437281619313,
          -0.1425734536753589,
          0.2550021818390961,
          0.2848774253440048,
          0.3544060688851173,
          0,
          0
        ],
        [
          1.093850360459252,
          2.653151300375681,
          1.559300939916429,
          0.01533510412660192,
          0.8855602384410035,
          6.884378928966849,
          0,
          0
        ],
        [
          1.785660892672804,
          0.8145711370176191,
          -0.9710897556551848,
          0.4630748474748598,
          0.3708755237475492,
          0.5244634085872045,
          0,
          0
        ],
        [
          0.618662340779924,
          1.636311209377581,
          1.017648868597657,
          0.01037555489485882,
          0.8304796990103624,
          4.358438359597352,
          0,
          0
        ],
        [
          1.282697194067488,
          1.109041567998567,
          -0.1736556260689213,
          0.3117336948300475,
          0.3030747000495799,
          0.3868896001564313,
          0,
          0
        ],
        [
          0.6064686093310738,
          1.285869731524428,
          0.6794011221933542,
          0.02904927058141322,
          0.7786285984319656,
          3.129193638469359,
          0,
          0
        ],
        [
          0.8453163772394092,
          0.9316595277012207,
          0.08634315046181151,
          0.2595404448512865,
          0.501877157665343,
          0.8963643480432861,
          0,
          0
        ],
        [
          2.201504236040338,
          1.197755406221867,
          -1.003748829818471,
          0.6402343120316484,
          0.07753019141629257,
          0.07477256820017636,
          0,
          0
        ],
        [
          1.514162677646396,
          1.194191585117562,
          -0.3199710925288335,
          0.2983241335362804,
          0.2062493729379896,
          0.2311703645395928,
          0,
          0
        ],
        [
          3.937459599064043,
          1.159880450864694,
          -2.777579148199349,
          0.545912195164991,
          0.1944574447215153,
          0.2147631121256445,
          0,
          0
        ],
        [
          1.511145385472706,
          3.227316459457337,
          1.716171073984631,
          0.02033650617911482,
          0.7959425575029465,
          3.4701870869859,
          0,
          0
        ],
        [
          2.173802629214701,
          1.378389884522,
          -0.7954127446927004,
          0.5641482131560168,
          0.1319714693852075,
          0.1352600845897645,
          0,
          0
        ],
        [
          0.3034206638098734,
          1.092204440176898,
          0.788783776367025,
          0.02060181290568471,
          0.9127619613399447,
          9.30840439124887,
          0,
          0
        ],
        [
          1.747066373780582,
          1.250518388715496,
          -0.4965479850650867,
          0.3935279613930104,
          0.1573398281993404,
          0.1661153656486588,
          0,
          0
        ],
        [
          1.31467222217992,
          1.770959744181716,
          0.4562875220017961,
          0.1396005088364786,
          0.4884276143125543,
          0.8494087268377911,
          0,
          0
        ],
        [
          1.552799617287214,
          1.337626814475753,
          -0.2151728028114612,
          0.2839477051295201,
          0.25014678532312,
          0.2967852211441124,
          0,
          0
        ],
        [
          0.2227867893582571,
          0.7220038547925262,
          0.4992170654342691,
          0.08241203475226591,
          0.8865593080897586,
          6.952844708443982,
          0,
          0
        ],
        [
          1.814724165192961,
          1.198848595749452,
          -0.6158755694435085,
          0.4489300659329576,
          0.1191450854277057,
          0.1203359396860597,
          0,
          0
        ],
        [
          0.6017036284475539,
          3.060468878918005,
          2.458765250470451,
          0.0002956127169828337,
          0.9917158021636301,
          106.5026401871079,
          0,
          0
        ],
        [
          0.7908439899606398,
          1.557859615814132,
          0.7670156258534927,
          0.01958505520868106,
          0.7267967408161716,
          2.366740799854678,
          0,
          0
        ],
        [
          0.6416855858530457,
          0.5458792143711975,
          -0.09580637148184823,
          0.3916424123700916,
          0.5329409058110434,
          1.015151417608687,
          0,
          0
        ],
        [
          1.530760688751963,
          1.769830875635222,
          0.2390701868832588,
          0.2213100211229825,
          0.4264910667551633,
          0.6615967364603946,
          0,
          0
        ],
        [
          0.7939622253320257,
          2.418803381247637,
          1.624841155915611,
          0.01176746798808318,
          0.8766231209057893,
          6.32124674667949,
          0,
          0
        ],
        [
          0.9312014060253683,
          0.9847030473648232,
          0.0535016413394549,
          0.2678288853035785,
          0.4797598852777877,
          0.8204340901993936,
          0,
          0
        ],
        [
          0.6014665320681332,
          1.13103286791341,
          0.5295663358452767,
          0.03558698466919781,
          0.7855373710905108,
          3.258658336980146,
          0,
          0
        ],
        [
          2.636627086222543,
          1.004462169918348,
          -1.632164916304195,
          0.5780283055238566,
          0.175736026192913,
          0.189678490884432,
          0,
          0
        ],
        [
          0.5799770457433007,
          1.330578940698477,
          0.7506018949551763,
          0.02837532626306199,
          0.7866278008111032,
          3.279858139905213,
          0,
          0
        ],
        [
          0.2654458396872483,
          1.621323981680002,
          1.355878141992753,
          0.004070437927867003,
          0.9523217618459855,
          17.76998709695903,
          0,
          0
        ],
        [
          0.7983267704288425,
          0.3322046958954204,
          -0.4661220745334221,
          0.8679492734666219,
          0.09103694231171795,
          0.08910355509028828,
          0,
          0
        ],
        [
          0.5118472247189156,
          2.191341056156385,
          1.679493831437469,
          0.004090180111500516,
          0.9243361257869795,
          10.86838350377506,
          0,
          0
        ],
        [
          0.774794899425777,
          0.7475990946990931,
          -0.02719580472668381,
          0.4266086592119828,
          0.4216628848312636,
          0.6486462531425988,
          0,
          0
        ],
        [
          1.586909214623983,
          4.038359325216729,
          2.451450110592746,
          0.01018959571037965,
          0.8026280193826679,
          3.617865521783035,
          0,
          0
        ],
        [
          2.327828952968436,
          2.24752923168184,
          -0.0802997212865959,
          0.2858648553061195,
          0.355834399514791,
          0.491443962020728,
          0,
          0
        ],
        [
          3.226494805911464,
          1.454447940766179,
          -1.772046865145284,
          0.5636637573263218,
          0.1665788646096993,
          0.1778193384433061,
          0,
          0
        ],
        [
          1.545437811363485,
          1.055483765064269,
          -0.4899540462992162,
          0.2624372109260583,
          0.5359123538215192,
          1.027347487316326,
          0,
          0
        ],
        [
          1.105769779330226,
          1.224826876615637,
          0.1190570972854108,
          0.1801646864531862,
          0.4366412140960949,
          0.6895460206830795,
          0,
          0
        ],
        [
          1.507436450316199,
          1.902549841947656,
          0.3951133916314566,
          0.1974868476749632,
          0.4857897008974253,
          0.8404872598149025,
          0,
          0
        ],
        [
          0.5993981138448937,
          2.654856135769459,
          2.055458021924565,
          0.002344333631901668,
          0.9629509954829554,
          23.12337623916758,
          0,
          0
        ],
        [
          1.288839132385795,
          1.101599717467187,
          -0.1872394149186078,
          0.2845791048129777,
          0.239452193329712,
          0.2801018025296792,
          0,
          0
        ],
        [
          1.223989092086053,
          1.138923026967261,
          -0.08506606511879244,
          0.2245541974000872,
          0.3033479945779403,
          0.3873903864304681,
          0,
          0
        ],
        [
          0.895410833815058,
          2.357062269980196,
          1.461651436165138,
          0.02545364532497365,
          0.8157746844069509,
          3.939530953500358,
          0,
          0
        ],
        [
          2.567386990756185,
          1.419511787638964,
          -1.14787520311722,
          0.6361357721879388,
          0.1174495964335881,
          0.1183956137995083,
          0,
          0
        ],
        [
          3.038980175832072,
          1.469266331817764,
          -1.569713844014308,
          0.3685801564831468,
          0.335244502528792,
          0.4486661754290184,
          0,
          0
        ],
        [
          0.3527638591139654,
          1.205712025121575,
          0.8529481660076094,
          0.01613394221436899,
          0.8926311385320864,
          7.396347158147089,
          0,
          0
        ],
        [
          1.498587254191917,
          1.304721934186011,
          -0.1938653200059066,
          0.2676763017194483,
          0.2684691909459558,
          0.3265016910054598,
          0,
          0
        ],
        [
          1.304814499637228,
          1.318366714441706,
          0.01355221480447732,
          0.2489038289046789,
          0.5083696842240177,
          0.9199507787283747,
          0,
          0
        ],
        [
          0.931479491608107,
          1.63613594430197,
          0.7046564526938629,
          0.09867441773269643,
          0.6389960174175937,
          1.57474326921503,
          0,
          0
        ],
        [
          4.064514387990402,
          2.255012197583105,
          -1.809502190407298,
          0.3923210106352336,
          0.2461143782755002,
          0.2904391308157753,
          0,
          0
        ],
        [
          0.739864985611537,
          1.045947999757209,
          0.3060830141456724,
          0.1190540018191549,
          0.6471768164937535,
          1.631884583004488,
          0,
          0
        ],
        [
          1.373548202720019,
          1.332051692361582,
          -0.04149651035843749,
          0.1930712270905844,
          0.2896624945123632,
          0.3627865043995183,
          0,
          0
        ],
        [
          0.8708290317558862,
          1.053993938954366,
          0.18316490719848,
          0.1650525145029099,
          0.5583943345026434,
          1.124941579449668,
          0,
          0
        ],
        [
          0.4281699709556791,
          1.817047268875747,
          1.388877297920068,
          0.006471284916922418,
          0.9054196115460459,
          8.516720721387875,
          0,
          0
        ],
        [
          0.2808204956781837,
          0.9172421334626527,
          0.636421637784469,
          0.049797845202905,
          0.9021591455627669,
          8.203260853762787,
          0,
          0
        ],
        [
          0.4559863203129638,
          0.8529703811250527,
          0.3969840608120889,
          0.1418127044884479,
          0.7743077563796092,
          3.052253343876128,
          0,
          0
        ],
        [
          0.4825365874528468,
          0.2617548536780205,
          -0.2207817337748263,
          0.6975384230305444,
          0.2190348626644042,
          0.2495199070710373,
          0,
          0
        ],
        [
          1.363762099173286,
          1.018515837778685,
          -0.3452462613946006,
          0.4145349085760817,
          0.2151364396585916,
          0.243861596900825,
          0,
          0
        ],
        [
          1.143433536347447,
          2.732023468805945,
          1.588589932458497,
          0.0215864908702911,
          0.8656692292870339,
          5.733239395991339,
          0,
          0
        ],
        [
          0.17553466568697,
          0.7623149420678744,
          0.5867802763809045,
          0.04576357626517281,
          0.9334444036475419,
          12.47749715571124,
          0,
          0
        ],
        [
          0.7347547463050667,
          1.011664430101193,
          0.2769096837961259,
          0.1522131692783085,
          0.6229940620435749,
          1.470142115722335,
          0,
          0
        ],
        [
          0.487345501243182,
          1.02615975127821,
          0.5388142500350279,
          0.05885048726476456,
          0.830222707628879,
          4.350494330184532,
          0,
          0
        ],
        [
          3.958152227863616,
          0.4041110769431713,
          -3.554041150920445,
          0.9961618011672483,
          0.000649425942107992,
          0.0005781431298012105,
          0,
          0
        ],
        [
          0.5706138873878814,
          3.1677276135322,
          2.597113726144319,
          0.0007858739526190667,
          0.9891137147098197,
          80.83326380757988,
          0,
          0
        ],
        [
          34.66226124739661,
          2.883226187901546,
          -31.77903505949507,
          0.9744427541252417,
          0.005214095113463405,
          0.004663080667056003,
          0,
          0
        ],
        [
          0.3268490833905457,
          2.437143752707218,
          2.110294669316672,
          0.001391493873118084,
          0.9742834079868384,
          33.70509022607382,
          0,
          0
        ],
        [
          2.134201212130219,
          1.163711623329461,
          -0.9704895888007583,
          0.5842016968085221,
          0.1209660291201536,
          0.1224281728332143,
          0,
          0
        ],
        [
          0.2696809039790548,
          2.72664984193097,
          2.456968937951916,
          0.0002794254910063344,
          0.9919268471887916,
          109.3100453019747,
          0,
          0
        ],
        [
          0.6792186863102124,
          0.94639270927499,
          0.2671740229647775,
          0.1678789276679357,
          0.6528126370668095,
          1.672816278731072,
          0,
          0
        ],
        [
          1.811216902729166,
          1.736949596348472,
          -0.07426730638069379,
          0.3283591229493187,
          0.3382743413822912,
          0.4547939562138926,
          0,
          0
        ],
        [
          1.443490413981257,
          1.424543767367027,
          -0.01894664661423007,
          0.2413629173482431,
          0.348647790753133,
          0.4762057439143791,
          0,
          0
        ],
        [
          0.2182934721857893,
          1.071729279299817,
          0.8534358071140274,
          0.0118952172113163,
          0.9550217338804626,
          18.89009525418,
          0,
          0
        ],
        [
          0.8277106476332667,
          1.417588701288568,
          0.5898780536553014,
          0.02699130288185762,
          0.6837778853522535,
          1.923740174300511,
          0,
          0
        ],
        [
          0.8080776773877913,
          0.7998089440417554,
          -0.00826873334603595,
          0.3850619656570635,
          0.4401015523180939,
          0.699305975724019,
          0,
          0
        ],
        [
          2.000257307614874,
          1.38152464324748,
          -0.6187326643673945,
          0.467704811251229,
          0.1586578449182342,
          0.167769304330757,
          0,
          0
        ],
        [
          0.9898071722145152,
          2.761194028296257,
          1.771386856081742,
          0.005800844329787407,
          0.9369266923964289,
          13.21550027365145,
          0,
          0
        ],
        [
          9.643276587736894,
          1.448216097903126,
          -8.195060489833768,
          0.7556066076437934,
          0.08430869442722137,
          0.08191187662039084,
          0,
          0
        ],
        [
          0.6674818419272669,
          1.816492118402958,
          1.149010276475691,
          0.01630019947494404,
          0.8298434324051687,
          4.338814144254719,
          0,
          0
        ],
        [
          1.906960304499309,
          1.150720241564065,
          -0.7562400629352439,
          0.5220926613052665,
          0.1238822093569725,
          0.1257969307758741,
          0,
          0
        ],
        [
          1.00050498042303,
          1.662316427913539,
          0.661811447490509,
          0.1125617669894107,
          0.6787607367266255,
          1.879800209045951,
          0,
          0
        ],
        [
          0.6257037092671854,
          1.3764857579462,
          0.7507820486790145,
          0.02306638787895292,
          0.7855006632470456,
          3.257948424363627,
          0,
          0
        ],
        [
          1.259805309061078,
          1.221092854965168,
          -0.03871245409591029,
          0.183360228321735,
          0.3340337668426304,
          0.4462330819280511,
          0,
          0
        ],
        [
          1.786029703698709,
          0.988969365695463,
          -0.7970603380032464,
          0.4839710118435645,
          0.2557818351218055,
          0.305768705938931,
          0,
          0
        ],
        [
          0.8849064535124579,
          1.323875964411722,
          0.4389695108992645,
          0.04562475269872269,
          0.6106933365017544,
          1.395580672953845,
          0,
          0
        ],
        [
          0.3014711797290688,
          0.6107419539284951,
          0.3092707741994262,
          0.1850865043322165,
          0.7660336007900337,
          2.912848725937705,
          0,
          0
        ],
        [
          0.4342834707398505,
          0.9884447519544359,
          0.5541612812145855,
          0.06770213912935236,
          0.8408032618791373,
          4.698766083770638,
          0,
          0
        ],
        [
          0.2563106294282558,
          2.368644908687477,
          2.112334279259221,
          0.0009938885853164354,
          0.9805269212720742,
          44.79695606512046,
          0,
          0
        ],
        [
          0.2705006313213918,
          0.7095544708391812,
          0.4390538395177894,
          0.1246419568941201,
          0.8358941691401418,
          4.531592881467992,
          0,
          0
        ],
        [
          2.272436650167556,
          1.134780946677917,
          -1.137655703489639,
          0.6852470262697722,
          0.06258071005319972,
          0.05939230805208017,
          0,
          0
        ],
        [
          7.579708854800261,
          2.607672190358958,
          -4.972036664441303,
          0.5201769504542862,
          0.303232002007874,
          0.3871777930751347,
          0,
          0
        ],
        [
          0.9583778331920194,
          1.133596361926354,
          0.1752185287343351,
          0.1197147732267576,
          0.4851823296315441,
          0.8384460688910815,
          0,
          0
        ],
        [
          0.4388013904693986,
          1.131527769423956,
          0.692726378954557,
          0.04280994328281995,
          0.8373416317924715,
          4.579835463700292,
          0,
          0
        ],
        [
          0.2484664576793176,
          0.9019899797881102,
          0.6535235221087927,
          0.04354449934998456,
          0.9193687013416958,
          10.14400985486776,
          0,
          0
        ],
        [
          0.5876661390532444,
          1.105894528257217,
          0.5182283892039731,
          0.05771871914398344,
          0.7673559092999852,
          2.934461518165211,
          0,
          0
        ],
        [
          0.3331310063159734,
          1.155585601167999,
          0.8224545948520254,
          0.01729275065124533,
          0.9010710665296213,
          8.10325153238876,
          0,
          0
        ],
        [
          2.165695982357998,
          1.116108286898774,
          -1.049587695459224,
          0.6525254901715073,
          0.07390323860924036,
          0.07099548126760036,
          0,
          0
        ],
        [
          0.2977846692234337,
          0.6778250796658646,
          0.3800404104424309,
          0.1503873136349975,
          0.801660865910375,
          3.595885653493479,
          0,
          0
        ],
        [
          1.599807049073082,
          1.321428134996645,
          -0.2783789140764368,
          0.3033614197666581,
          0.2022804273455845,
          0.2255938297156946,
          0,
          0
        ],
        [
          0.3096291976260694,
          2.458781975972857,
          2.149152778346788,
          0.001008829703506049,
          0.9784632731470732,
          40.41926681503107,
          0,
          0
        ],
        [
          1.485115331713685,
          1.040045497509934,
          -0.4450698342037507,
          0.4440340448287333,
          0.1964238475104809,
          0.2174657045544835,
          0,
          0
        ],
        [
          1.558150809728063,
          2.896195213284213,
          1.33804440355615,
          0.1042072714113667,
          0.7179949720161523,
          2.265104035325239,
          0,
          0
        ],
        [
          5.012809550576581,
          14.57635518331979,
          9.563545632743212,
          0.104249356413792,
          0.6815784837171178,
          1.904307458405351,
          0,
          0
        ],
        [
          1.645885865306153,
          1.807877138638949,
          0.1619912733327959,
          0.2594739943428895,
          0.4018561092470403,
          0.5977072258450284,
          0,
          0
        ],
        [
          1.020241414270109,
          1.204509622556013,
          0.184268208285904,
          0.1552760281408529,
          0.4835872886149589,
          0.8331084803894219,
          0,
          0
        ],
        [
          0.7430745254253572,
          1.132170743343582,
          0.3890962179182245,
          0.07150139519574071,
          0.672271341387533,
          1.824961806743668,
          0,
          0
        ],
        [
          0.8176898546205981,
          1.015309134933987,
          0.1976192803133888,
          0.171032228158317,
          0.5646030717828187,
          1.153669678434242,
          0,
          0
        ],
        [
          1.167336533235024,
          2.196807145605074,
          1.02947061237005,
          0.06566435721326622,
          0.6876724712272103,
          1.95882201589911,
          0,
          0
        ],
        [
          0.2557724734385855,
          1.654344055040814,
          1.398571581602228,
          0.005547505261059623,
          0.9549979617443775,
          18.87964668275194,
          0,
          0
        ],
        [
          0.9806091746388637,
          0.4997432594905002,
          -0.4808659151483634,
          0.8038400152767377,
          0.1180565658478747,
          0.1190893752438226,
          0,
          0
        ],
        [
          0.4585780219745334,
          1.18800638603261,
          0.7294283640580761,
          0.03038582154901709,
          0.8359350156646763,
          4.532942586287984,
          0,
          0
        ],
        [
          1.743340527496578,
          1.118128278255045,
          -0.6252122492415331,
          0.4653318028199857,
          0.1780275940532049,
          0.1926875641916323,
          0,
          0
        ],
        [
          1.253766049892998,
          1.36934988520446,
          0.115583835311462,
          0.1396084230415982,
          0.3749646738011835,
          0.5337149799741269,
          0,
          0
        ],
        [
          0.7345422663465874,
          1.082391007112597,
          0.3478487407660099,
          0.08861329347900665,
          0.6674298328566102,
          1.785442747762527,
          0,
          0
        ],
        [
          0.2282692999825288,
          0.8744011681031699,
          0.6461318681206412,
          0.04434543473594665,
          0.9238589629072136,
          10.79469785854319,
          0,
          0
        ],
        [
          0.9226125134255148,
          1.091379553900987,
          0.1687670404754724,
          0.1321361466692157,
          0.4990341138105456,
          0.8862284425956999,
          0,
          0
        ],
        [
          0.5127813370463059,
          1.118543400461804,
          0.6057620634154985,
          0.0406255415732435,
          0.8052071609140597,
          3.677547098832607,
          0,
          0
        ],
        [
          0.4689223326097802,
          0.6486515101924144,
          0.1797291775826342,
          0.2701391454260057,
          0.6674925512850945,
          1.785947332491767,
          0,
          0
        ],
        [
          0.5124753951338304,
          0.7531543180555591,
          0.2406789229217287,
          0.2287679288626548,
          0.6799164179010122,
          1.889799509576761,
          0,
          0
        ],
        [
          1.805201746107234,
          1.235445950594703,
          -0.569755795512531,
          0.4374540169457658,
          0.1527219903888452,
          0.1603611799215175,
          0,
          0
        ],
        [
          0.9152465499778807,
          2.657894754392689,
          1.742648204414809,
          0.01412173810547432,
          0.8981296461751074,
          7.843588841046015,
          0,
          0
        ],
        [
          0.790560833547985,
          1.15256342351438,
          0.3620025899663948,
          0.04534440427422123,
          0.6598433271175795,
          1.725780019431896,
          0,
          0
        ],
        [
          3.149042578109488,
          0.770123117244111,
          -2.378919460865377,
          0.8564741209172185,
          0.03599306251105195,
          0.03321714052374085,
          0,
          0
        ],
        [
          0.6367461137681356,
          2.798550123643889,
          2.161804009875754,
          0.003871840979666202,
          0.9659207495823264,
          25.21593429497202,
          0,
          0
        ],
        [
          0.605029999583841,
          1.180196075634969,
          0.5751660760511285,
          0.02751854885519807,
          0.7935709511769282,
          3.420098018877382,
          0,
          0
        ],
        [
          0.7644285549996119,
          1.300169952141715,
          0.535741397142103,
          0.1531458343764408,
          0.6771909374384766,
          1.866332510389564,
          0,
          0
        ],
        [
          3.808375108802468,
          1.134768541409917,
          -2.673606567392551,
          0.7913112606960394,
          0.03715994320731351,
          0.0343355883985192,
          0,
          0
        ],
        [
          0.5919602454524905,
          1.439636172771703,
          0.8476759273192126,
          0.01262472474162559,
          0.8371318853769251,
          4.572791685534227,
          0,
          0
        ],
        [
          1.378291007473004,
          1.23168602508547,
          -0.1466049823875333,
          0.2786779324056932,
          0.3361943481492681,
          0.4505811973235431,
          0,
          0
        ],
        [
          0.9053314518948127,
          1.604583364597269,
          0.6992519127024567,
          0.05629710275275835,
          0.6516515833820697,
          1.664275486570006,
          0,
          0
        ],
        [
          0.8267595192831556,
          0.8279901715948317,
          0.001230652311676073,
          0.3618727139279022,
          0.4394705589794034,
          0.6975172626339153,
          0,
          0
        ],
        [
          0.4783105033843845,
          0.9225983039407477,
          0.4442878005563632,
          0.09608303274257309,
          0.8121567145074897,
          3.846517971766594,
          0,
          0
        ],
        [
          0.5741535944660213,
          1.034204257500982,
          0.4600506630349609,
          0.06586388635540058,
          0.7856098533224127,
          3.260060823557647,
          0,
          0
        ],
        [
          0.4476028660428037,
          0.8277454914284257,
          0.380142625385622,
          0.1298296866118923,
          0.7966714211149092,
          3.485815648512379,
          0,
          0
        ],
        [
          0.1380143363947706,
          0.8888097287978998,
          0.7507953924031292,
          0.0133507764973301,
          0.97725714905209,
          38.22852604372546,
          0,
          0
        ],
        [
          1.459123195679977,
          0.991629264394206,
          -0.4674939312857713,
          0.4620718823575218,
          0.2250959544302883,
          0.2584302595905233,
          0,
          0
        ],
        [
          0.2167762765556308,
          1.001528065304798,
          0.7847517887491673,
          0.01791523594282849,
          0.9523420254691848,
          17.77792096411006,
          0,
          0
        ],
        [
          1.55099452341743,
          0.4009052582573026,
          -1.150089265160128,
          0.9526650014332673,
          0.02070206458994981,
          0.01880712550536347,
          0,
          0
        ],
        [
          0.3711007658338695,
          1.155626039428676,
          0.7845252735948062,
          0.02252660211697334,
          0.8906377432808801,
          7.24531438021892,
          0,
          0
        ],
        [
          1.845231432776273,
          1.161590556108669,
          -0.6836408766676034,
          0.415693781358162,
          0.2344443046372878,
          0.2724498025553196,
          0,
          0
        ],
        [
          0.1510515414846494,
          0.6715089387949748,
          0.5204573973103254,
          0.04826862380820795,
          0.9315719105347705,
          12.11171304375114,
          0,
          0
        ],
        [
          0.2388275603642916,
          0.9368959295153005,
          0.6980683691510089,
          0.03182043613926882,
          0.9340729765357804,
          12.6049446202583,
          0,
          0
        ],
        [
          0.500103207941011,
          0.9488480600741372,
          0.4487448521331262,
          0.09592799051722709,
          0.79673250672603,
          3.487130558937953,
          0,
          0
        ],
        [
          0.1840517467075971,
          0.9244963981730608,
          0.7404446514654637,
          0.02091825821592348,
          0.9601675508578628,
          21.4453736193021,
          0,
          0
        ],
        [
          0.9957642370311999,
          0.3913979092301596,
          -0.6043663278010403,
          0.9021773142654593,
          0.0599515842012035,
          0.05673800277769241,
          0,
          0
        ],
        [
          0.654429942474176,
          1.13459333437126,
          0.4801633918970836,
          0.07038341839118771,
          0.7124101825763456,
          2.203840782896313,
          0,
          0
        ],
        [
          0.1673881009643995,
          0.9006956450132279,
          0.7333075440488284,
          0.02013082257408564,
          0.9646241117551021,
          24.25908200047144,
          0,
          0
        ],
        [
          1.164054213791346,
          0.5327434244970617,
          -0.6313107892942844,
          0.8439554942298535,
          0.08048994921697192,
          0.07787692144967182,
          0,
          0
        ],
        [
          0.8756708357839776,
          1.787349439651774,
          0.9116786038677959,
          0.1125048571281463,
          0.7204391369848062,
          2.292685726631174,
          0,
          0
        ],
        [
          1.374064347887965,
          0.9897406534831247,
          -0.3843236944048406,
          0.2835960168097374,
          0.5499014966254806,
          1.086928396934253,
          0,
          0
        ],
        [
          0.2304856172244149,
          2.483117853134873,
          2.252632235910458,
          0.0006093587695136327,
          0.9872649651676871,
          68.96951799065498,
          0,
          0
        ],
        [
          1.233004205282943,
          0.9049799966082441,
          -0.3280242086746985,
          0.4532727204865261,
          0.3179886857704651,
          0.4148047211934094,
          0,
          0
        ],
        [
          0.3169112422980051,
          2.495911856941947,
          2.179000614643942,
          0.0011559980035349,
          0.9751553234461057,
          34.91918116585613,
          0,
          0
        ],
        [
          1.13167978354069,
          1.106116925399308,
          -0.02556285814138226,
          0.2034157507907499,
          0.3246416417464268,
          0.4276549953566541,
          0,
          0
        ],
        [
          0.9415577295041438,
          0.9719471272532136,
          0.03038939774906979,
          0.2745113687850135,
          0.4125537949205038,
          0.6247929007458014,
          0,
          0
        ],
        [
          0.2186295922695659,
          1.690201054589757,
          1.471571462320191,
          0.001872999150922619,
          0.9701679071594336,
          28.93255482123895,
          0,
          0
        ],
        [
          0.2250733737167105,
          0.8305440894967709,
          0.6054707157800605,
          0.05275675664479041,
          0.9174764263650687,
          9.891006565563723,
          0,
          0
        ],
        [
          0.3343951233275591,
          0.7631873044272611,
          0.428792181099702,
          0.1383272900710365,
          0.8103709097367959,
          3.801915703654918,
          0,
          0
        ],
        [
          1.143388131637997,
          1.304205269840253,
          0.1608171382022558,
          0.1043742486934296,
          0.389257333106631,
          0.5670249175639014,
          0,
          0
        ],
        [
          0.3978175507034928,
          0.6769487504155578,
          0.279131199712065,
          0.2131041205915799,
          0.728444658014243,
          2.386502065761244,
          0,
          0
        ],
        [
          0.2121314505035195,
          0.9241433129393031,
          0.7120118624357836,
          0.02801995136575188,
          0.9456972348119019,
          15.49365126141338,
          0,
          0
        ],
        [
          1.766880523276299,
          1.246263429767317,
          -0.5206170935089824,
          0.390380949837293,
          0.2053308754799468,
          0.2298748832642399,
          0,
          0
        ],
        [
          2.367811999386728,
          1.749907738249859,
          -0.6179042611368692,
          0.4896724494284058,
          0.1877059980478879,
          0.2055836188200792,
          0,
          0
        ],
        [
          0.9880477578024447,
          2.058804754101859,
          1.070756996299415,
          0.02211162580701525,
          0.7279413725273539,
          2.380441444346279,
          0,
          0
        ],
        [
          1.368759547039986,
          1.482702889954686,
          0.1139433429146994,
          0.2185361320322865,
          0.4400160759406969,
          0.6990634348784138,
          0,
          0
        ],
        [
          1.052042841368966,
          1.250902939628648,
          0.198860098259682,
          0.1069726613056121,
          0.4874422331402116,
          0.8460654068093256,
          0,
          0
        ],
        [
          0.9946420081240009,
          1.055281346678165,
          0.06063933855416426,
          0.1987404247773895,
          0.4640792943479147,
          0.7703981972999308,
          0,
          0
        ],
        [
          0.8318965182291398,
          1.252583534329777,
          0.4206870161006375,
          0.06852050914274353,
          0.6337542172714734,
          1.539472134196113,
          0,
          0
        ],
        [
          1.391801726269827,
          1.560636547655507,
          0.1688348213856796,
          0.1971334412826707,
          0.3957566747702556,
          0.5826932525299034,
          0,
          0
        ],
        [
          3.771357438230446,
          1.180504771708615,
          -2.590852666521831,
          0.8708836623969901,
          0.01669296740993313,
          0.01510316623963547,
          0,
          0
        ],
        [
          0.3944584097683039,
          0.8354506473297616,
          0.4409922375614577,
          0.1257698493053238,
          0.7974765654056817,
          3.503210615580785,
          0,
          0
        ],
        [
          0.6781465894652848,
          0.8224212188961046,
          0.1442746294308198,
          0.2738599712570763,
          0.5746786220242677,
          1.202074631393402,
          0,
          0
        ],
        [
          0.3781387320230848,
          1.065156676941817,
          0.6870179449187327,
          0.04096955636179627,
          0.8649156302716838,
          5.696292044051456,
          0,
          0
        ],
        [
          0.1036712932656804,
          1.105465144672701,
          1.001793851407021,
          0.001722080763083864,
          0.9945206696404513,
          161.4767241779948,
          0,
          0
        ],
        [
          0.2143852877562376,
          0.7460094633796408,
          0.5316241756234033,
          0.06666617086051214,
          0.90564598082891,
          8.539288021250497,
          0,
          0
        ],
        [
          0.1930308337853671,
          0.640479951894022,
          0.4474491181086548,
          0.08915289852752942,
          0.8796648830774548,
          6.503519893919213,
          0,
          0
        ],
        [
          0.6803278684076125,
          1.071764712944852,
          0.3914368445372395,
          0.07198065502864133,
          0.7124986286454141,
          2.204792458009586,
          0,
          0
        ],
        [
          2.250214057502521,
          1.422391865970869,
          -0.8278221915316524,
          0.4609919747633423,
          0.2362463663610672,
          0.2751917756147439,
          0,
          0
        ],
        [
          2.687332485869479,
          2.545557720958733,
          -0.1417747649107461,
          0.1884193016750896,
          0.4001472785467816,
          0.593470090513416,
          0,
          0
        ],
        [
          1.063886961049471,
          2.440906794290172,
          1.377019833240702,
          0.03382734729769987,
          0.7930343124267647,
          3.408923303514255,
          0,
          0
        ],
        [
          1.888753359519542,
          1.162428187561969,
          -0.726325171957573,
          0.5099646624504272,
          0.1513099736536075,
          0.1586141979902969,
          0,
          0
        ],
        [
          0.9759432883713737,
          1.046860146080254,
          0.07091685770888012,
          0.2171765968162147,
          0.4610113915923363,
          0.7609492142728449,
          0,
          0
        ],
        [
          0.9515120245289919,
          1.175949581684792,
          0.2244375571558004,
          0.08809596246303074,
          0.5171329652123118,
          0.9527923651117896,
          0,
          0
        ],
        [
          0.1774619574255141,
          1.412923390418269,
          1.235461432992755,
          0.001479297058543982,
          0.978913527454195,
          41.3013262374527,
          0,
          0
        ],
        [
          0.4477074862739259,
          0.08554776367603369,
          -0.3621597225978923,
          0.8964125334380031,
          0.05725064200656699,
          0.05402661006320541,
          0,
          0
        ],
        [
          0.556754142061222,
          1.171741586213838,
          0.6149874441526163,
          0.03091788094093376,
          0.8273190662064224,
          4.262380801439941,
          0,
          0
        ],
        [
          0.2727944826033389,
          1.109796683938303,
          0.8370022013349643,
          0.01775011872423069,
          0.9300630160866271,
          11.8312076934011,
          0,
          0
        ],
        [
          1.198214072638087,
          1.478891075503252,
          0.2806770028651653,
          0.09650270962940875,
          0.4240985242143058,
          0.6551521524054734,
          0,
          0
        ],
        [
          3.307653377221107,
          1.345515965664726,
          -1.962137411556381,
          0.6203663115870015,
          0.1509982270179541,
          0.1582292804675735,
          0,
          0
        ],
        [
          0.9609599363994165,
          2.747503353271023,
          1.786543416871607,
          0.006384716800088589,
          0.9364475937293721,
          13.10916656532184,
          0,
          0
        ],
        [
          0.6118964297184323,
          1.194144944947465,
          0.5822485152290332,
          0.03164113145380218,
          0.7870388942201851,
          3.287906844530333,
          0,
          0
        ],
        [
          0.5852437119792177,
          1.144512240859321,
          0.5592685288801035,
          0.07011256437386718,
          0.7543960814158164,
          2.732673433119964,
          0,
          0
        ],
        [
          0.9529476774594857,
          2.346352935342742,
          1.393405257883257,
          0.04022820570429874,
          0.8055662392253287,
          3.685981769157789,
          0,
          0
        ],
        [
          1.052440044081694,
          1.051924547986892,
          -0.0005154960948017262,
          0.2282698231091337,
          0.4247882520015379,
          0.6570045123722311,
          0,
          0
        ],
        [
          0.2367557888636889,
          0.6404503702812143,
          0.4036945814175253,
          0.1222803624235376,
          0.8392629725173786,
          4.64521406827069,
          0,
          0
        ],
        [
          0.1470932378914039,
          1.103450990390082,
          0.9563577524986777,
          0.00435324669505925,
          0.9842100107613261,
          55.45357459712941,
          0,
          0
        ],
        [
          0.3564218052427482,
          1.569211851382815,
          1.212790046140067,
          0.008830955517727283,
          0.9114549234714858,
          9.157868013291173,
          0,
          0
        ],
        [
          0.2114341415828479,
          0.9689850358891668,
          0.757550894306319,
          0.02113463377434085,
          0.9519923373014104,
          17.64194617412807,
          0,
          0
        ],
        [
          0.1586380923802686,
          1.49809316250054,
          1.339455070120271,
          0.001715811175965324,
          0.9848503269808567,
          57.83497823015831,
          0,
          0
        ],
        [
          0.7072913000628344,
          0.7840473468922884,
          0.07675604682945403,
          0.3379939736677992,
          0.5093562980177998,
          0.9235896433752488,
          0,
          0
        ],
        [
          1.71471807441546,
          1.404434852860055,
          -0.310283221555405,
          0.3426711159787982,
          0.212475460668835,
          0.2400315262386159,
          0,
          0
        ],
        [
          3.816083545781246,
          1.321169590724512,
          -2.494913955056735,
          0.692341284499566,
          0.08820328150780533,
          0.08606177923975754,
          0,
          0
        ],
        [
          1.949521722510346,
          2.795629482397234,
          0.8461077598868878,
          0.1575389384300845,
          0.5838316406519523,
          1.248079275781726,
          0,
          0
        ],
        [
          0.4214904092466135,
          2.075051313713367,
          1.653560904466754,
          0.0063363236396637,
          0.9177597226136538,
          9.928143139321183,
          0,
          0
        ],
        [
          1.398692958440588,
          1.318879292290895,
          -0.07981366614969287,
          0.2228828205413338,
          0.2975336667552482,
          0.3768202228008726,
          0,
          0
        ],
        [
          0.4337990489320965,
          1.39095072194445,
          0.9571516730123534,
          0.0241545310433112,
          0.86203080068651,
          5.558584884295206,
          0,
          0
        ],
        [
          0.8658363825717238,
          1.303266524435723,
          0.4374301418639989,
          0.1460999509919771,
          0.660248531898626,
          1.728899324324413,
          0,
          0
        ],
        [
          1.98193290669957,
          1.980397847219618,
          -0.001535059479952583,
          0.3039108578299268,
          0.5291959935356104,
          1,
          0,
          0
        ],
        [
          1.316102362977404,
          1.788766764376831,
          0.472664401399427,
          0.1817204866602979,
          0.5435790953540041,
          1.0595484525025,
          0,
          0
        ],
        [
          1.587380459966304,
          2.938381237995798,
          1.351000778029493,
          0.01824780407233336,
          0.7419123831677555,
          2.557461207651746,
          0,
          0
        ],
        [
          0.4414163670886302,
          1.096797780399638,
          0.6553814133110083,
          0.04093753235429355,
          0.8346713783235219,
          4.491496635501385,
          0,
          0
        ],
        [
          1.637396855787937,
          1.652890394635502,
          0.01549353884756499,
          0.2701786641150025,
          0.352700516322555,
          0.4847573885957738,
          0,
          0
        ],
        [
          0.6071112052704263,
          1.915537387408941,
          1.308426182138515,
          0.00961125546451996,
          0.8518101982531237,
          5.113851596985464,
          0,
          0
        ],
        [
          1.981932906699567,
          1.980397847219617,
          -0.001535059479949474,
          0.3039108578299264,
          0.5291959935356103,
          0.9999999999999999,
          0,
          0
        ],
        [
          1.981932906699582,
          1.980397847219616,
          -0.001535059479965462,
          0.3039108578299269,
          0.5291959935356099,
          0.9999999999999982,
          0,
          0
        ],
        [
          1.981932906699566,
          1.980397847219618,
          -0.001535059479948586,
          0.3039108578299266,
          0.5291959935356103,
          0.9999999999999999,
          0,
          0
        ],
        [
          1.655845915303244,
          1.111826534051677,
          -0.544019381251567,
          0.4443501896360692,
          0.1657873986518314,
          0.1768065596789626,
          0,
          0
        ],
        [
          1.210861162497213,
          1.28014982696046,
          0.06928866446324711,
          0.2233850871597444,
          0.4407454968689948,
          0.7011355638026046,
          0,
          0
        ],
        [
          0.989171650951473,
          1.879802101914812,
          0.8906304509633387,
          0.04635816821620984,
          0.6475718469136688,
          1.634710936213349,
          0,
          0
        ],
        [
          1.249734492910738,
          1.172756995222731,
          -0.0769774976880071,
          0.2008788908979066,
          0.288770732859838,
          0.3612161487187653,
          0,
          0
        ],
        [
          1.050237361956797,
          0.8803056624039621,
          -0.1699316995528345,
          0.40624240272814,
          0.3561360611677006,
          0.4920910332313125,
          0,
          0
        ],
        [
          2.028306891518568,
          1.18488120371342,
          -0.843425687805148,
          0.554280254927882,
          0.09599163602218222,
          0.09446796224802999,
          0,
          0
        ],
        [
          2.131484968383451,
          1.449365744216879,
          -0.6821192241665723,
          0.5026796036931505,
          0.1708960389618188,
          0.1833777370876011,
          0,
          0
        ],
        [
          1.876290011294061,
          1.045150435358936,
          -0.8311395759351259,
          0.3816741504967786,
          0.3715711953542324,
          0.5260288442222869,
          0,
          0
        ],
        [
          0.7097586347367453,
          1.136711179706346,
          0.4269525449696012,
          0.06343473896964176,
          0.6961839447901242,
          2.038622839116676,
          0,
          0
        ],
        [
          1.444437590466501,
          1.231956087102353,
          -0.2124815033641481,
          0.2594489431280794,
          0.3089156125804977,
          0.3976787442325032,
          0,
          0
        ],
        [
          0.1619783870042143,
          1.467640117244313,
          1.305661730240099,
          0.002083349011393147,
          0.9836900379859465,
          53.65731366472008,
          0,
          0
        ],
        [
          1.199765572600616,
          0.6528553152200895,
          -0.5469102573805267,
          0.7283664836630042,
          0.1357744627762681,
          0.1397702043892513,
          0,
          0
        ],
        [
          0.2237502644790486,
          1.03127086809775,
          0.8075206036187015,
          0.01701777671105302,
          0.9497889765838989,
          16.82874205654762,
          0,
          0
        ],
        [
          0.1974649871209749,
          1.024746867085518,
          0.827281879964543,
          0.01336282674646544,
          0.9625158006374341,
          22.84458279120319,
          0,
          0
        ],
        [
          0.1822298367065378,
          1.433974006063333,
          1.251744169356795,
          0.002988517583690821,
          0.9767571213625841,
          37.38697039923233,
          0,
          0
        ],
        [
          0.6630208945390036,
          0.6884839703137616,
          0.02546307577475804,
          0.4263865815748973,
          0.4620564410880696,
          0.7641558096652384,
          0,
          0
        ],
        [
          0.495425727494167,
          1.172794183281511,
          0.6773684557873436,
          0.03887918406831826,
          0.8105388904973155,
          3.806075366277646,
          0,
          0
        ],
        [
          1.287144410767014,
          3.105727324811681,
          1.818582914044667,
          0.00536728376570738,
          0.8679002595448702,
          5.845093414654704,
          0,
          0
        ],
        [
          0.9933855062351339,
          2.989996421462959,
          1.996610915227825,
          0.006370852130523769,
          0.9284899409462943,
          11.55137462505986,
          0,
          0
        ],
        [
          1.261642459467786,
          1.22450209284487,
          -0.03714036662291642,
          0.1933860403922795,
          0.5484963128401933,
          1.080776800139257,
          0,
          0
        ],
        [
          7.380756440213506,
          4.536011712053109,
          -2.844744728160396,
          0.719501141455459,
          0.1769949477952862,
          0.191329515196638,
          0,
          0
        ],
        [
          0.2620937960381591,
          2.870759464755793,
          2.608665668717634,
          0.00006002474414440638,
          0.9972015319370692,
          317.0196516846746,
          0,
          0
        ],
        [
          0.4588110086303654,
          0.8527304141704517,
          0.3939194055400863,
          0.1224609985905011,
          0.7987837045359586,
          3.531747528184092,
          0,
          0
        ],
        [
          1.368037236091177,
          1.171661532677237,
          -0.1963757034139406,
          0.2522857670976333,
          0.2065913724329224,
          0.2316534990574042,
          0,
          0
        ],
        [
          0.6711353598599371,
          1.580871137191315,
          0.9097357773313782,
          0.03757972018120781,
          0.7520427548476861,
          2.698294396230079,
          0,
          0
        ],
        [
          1.604339516794284,
          2.092051025832506,
          0.4877115090382211,
          0.2482203394739483,
          0.5195399973411493,
          0.9620227687555762,
          0,
          0
        ],
        [
          1.807822000814137,
          1.408299029082395,
          -0.3995229717317426,
          0.3397148896051331,
          0.3235867549972505,
          0.4256006045764768,
          0,
          0
        ],
        [
          0.1979393934335151,
          2.719959149372585,
          2.52201975593907,
          0.00007562987209809008,
          0.9968829508454675,
          284.5274161683145,
          0,
          0
        ],
        [
          0.2588057305353309,
          0.9766382042009063,
          0.7178324736655755,
          0.03224941029786578,
          0.9242918230238425,
          10.86150295539634,
          0,
          0
        ],
        [
          1.027866741283218,
          1.201406654938484,
          0.1735399136552658,
          0.1194676632417282,
          0.4991633096875192,
          0.8866865506912904,
          0,
          0
        ],
        [
          1.964669503081561,
          1.218761157277755,
          -0.7459083458038056,
          0.5109711507238083,
          0.1104902521000846,
          0.1105087980002775,
          0,
          0
        ],
        [
          0.1755503251703371,
          1.236034855609244,
          1.060484530438907,
          0.002477847821913442,
          0.977297157537982,
          38.29746275767123,
          0,
          0
        ],
        [
          0.2417107515648993,
          0.9971282117543918,
          0.7554174601894925,
          0.02387042347580934,
          0.9374922829706247,
          13.34312843768981,
          0,
          0
        ],
        [
          1.11917509104926,
          0.8583946989378666,
          -0.2607803921113931,
          0.458608595898081,
          0.3033750211370957,
          0.3874399313840179,
          0,
          0
        ],
        [
          3.728759919614881,
          1.195419433358392,
          -2.533340486256489,
          0.6678136607626249,
          0.08870730725646397,
          0.08660143946843206,
          0,
          0
        ],
        [
          2.593019298654868,
          0.09317266004365207,
          -2.499846638611216,
          0.9979245515429014,
          0.0005514992196496411,
          0.0004909170138380607,
          0,
          0
        ],
        [
          0.9868668333097987,
          3.059421286309447,
          2.072554452999649,
          0.0005286846773218656,
          0.9677357989739978,
          26.68452610318952,
          0,
          0
        ],
        [
          15.03672763941236,
          0.6261068419424551,
          -14.4106207974699,
          0.9977749965708009,
          0.0001399559875897507,
          0.0001245305401765984,
          0,
          0
        ],
        [
          2.698496075829912,
          0.0716359763571822,
          -2.626860099472729,
          0.9993512754627013,
          0.0001502083525592121,
          0.0001336542966834011,
          0,
          0
        ],
        [
          1.711813225433912,
          1.24107481007029,
          -0.4707384153636218,
          0.4007627671327144,
          0.2043259680792677,
          0.2284609525680787,
          0,
          0
        ],
        [
          2.755842014664356,
          1.087433222494026,
          -1.66840879217033,
          0.7598641791971997,
          0.04475471626754957,
          0.0416819001049064,
          0,
          0
        ],
        [
          1.732700312111326,
          0.1591844986296815,
          -1.573515813481644,
          0.9814989772338576,
          0.006977487296785257,
          0.006251202426351118,
          0,
          0
        ],
        [
          1.726738822342586,
          0.3068789491878578,
          -1.419859873154729,
          0.9705016867297422,
          0.01789017732484776,
          0.01620608800511855,
          0,
          0
        ],
        [
          2.192607149722183,
          1.095928919967558,
          -1.096678229754625,
          0.6816383657730348,
          0.0595771454451143,
          0.05636118533369003,
          0,
          0
        ],
        [
          2.112084013392701,
          1.191602448960565,
          -0.920481564432136,
          0.557930160231574,
          0.1014126854065975,
          0.1004050604727616,
          0,
          0
        ],
        [
          1.293674911413873,
          0.5022667648308747,
          -0.7914081465829983,
          0.8875876432517639,
          0.05527306353656727,
          0.05205121127048899,
          0,
          0
        ],
        [
          1.035921631724129,
          0.7927932621631628,
          -0.2431283695609665,
          0.5309880059814663,
          0.2433410055160678,
          0.2861137316857432,
          0,
          0
        ],
        [
          1.289995516321867,
          0.4156412320706293,
          -0.8743542842512382,
          0.9252228251129508,
          0.03795515558682438,
          0.03509934902954901,
          0,
          0
        ],
        [
          2.021830932949031,
          0.06909991967690106,
          -1.95273101327213,
          0.9965755316534246,
          0.001921249935709457,
          0.00171254763041933,
          0,
          0
        ],
        [
          2.589013010001735,
          1.215070166223776,
          -1.373942843777959,
          0.7411816750609567,
          0.05649924636252329,
          0.05327506715892655,
          0,
          0
        ],
        [
          1.488856991213526,
          1.257098075903259,
          -0.2317589153102675,
          0.2760883788385486,
          0.295728563429917,
          0.3735741363723799,
          0,
          0
        ],
        [
          1.248009611639906,
          0.3175629984746146,
          -0.9304466131652911,
          0.948845092019629,
          0.02890888113549511,
          0.02648469058659665,
          0,
          0
        ],
        [
          1.580708117541089,
          1.317715242193608,
          -0.2629928753474811,
          0.2918317662218515,
          0.2565493338576688,
          0.3070028016706198,
          0,
          0
        ],
        [
          1.853393681664495,
          1.297274547382873,
          -0.5561191342816225,
          0.4247052847967158,
          0.1764425178037936,
          0.1906044042985567,
          0,
          0
        ],
        [
          1.482286405212814,
          0.9662451440265889,
          -0.5160412611862255,
          0.4982259115869042,
          0.2377306714288571,
          0.2774599948954337,
          0,
          0
        ],
        [
          5.401991436570357,
          0.6324718512050495,
          -4.769519585365307,
          0.9645632142451576,
          0.006807376089017164,
          0.006097753465963575,
          0,
          0
        ],
        [
          2.634830851795133,
          0.7050508559742656,
          -1.929779995820867,
          0.9099945820223344,
          0.01920712855700751,
          0.01742243066865392,
          0,
          0
        ],
        [
          1.044518698280885,
          2.585796686814002,
          1.541277988533117,
          0.02840935344338548,
          0.858540357053178,
          5.399477795317244,
          0,
          0
        ],
        [
          1.114581108056792,
          0.8033492288191113,
          -0.3112318792376811,
          0.564006839945625,
          0.2165088415403945,
          0.2458471277599805,
          0,
          0
        ],
        [
          1.121582466474129,
          0.1387926562835491,
          -0.9827898101905796,
          0.9808082869282815,
          0.01182791523180534,
          0.01064876454858811,
          0,
          0
        ],
        [
          20.80794860375733,
          0.7885341693585056,
          -20.01941443439882,
          0.9958025986410005,
          0.0003727811596887178,
          0.0003317718117885484,
          0,
          0
        ],
        [
          2.41475188455772,
          1.27389966027683,
          -1.14085222428089,
          0.7061529162785565,
          0.05928686021261438,
          0.05606926243687725,
          0,
          0
        ],
        [
          2.709874676833735,
          0.0841417962115333,
          -2.625732880622202,
          0.9985505564056105,
          0.0003909875994959788,
          0.0003479817140404095,
          0,
          0
        ],
        [
          2.453707249473806,
          1.214925408682842,
          -1.238781840790964,
          0.6409777891567944,
          0.07795848960857146,
          0.07522055705456603,
          0,
          0
        ],
        [
          1.228259214732964,
          0.5340024989973593,
          -0.6942567157356048,
          0.8126407620672176,
          0.1142014835449975,
          0.1146992028269947,
          0,
          0
        ],
        [
          0.8313484287978821,
          0.1756236266365916,
          -0.6557248021612905,
          0.9624799137680049,
          0.02349301000211712,
          0.02140360411637256,
          0,
          0
        ],
        [
          1.335282205121377,
          0.6938166730436052,
          -0.6414655320777719,
          0.7372305211027462,
          0.1047510917942589,
          0.1040970352189381,
          0,
          0
        ],
        [
          2.78591327393949,
          1.147210945935321,
          -1.638702328004169,
          0.8360525215021047,
          0.02070632684487568,
          0.01881107949235481,
          0,
          0
        ],
        [
          2.71205723377464,
          0.1098933552897465,
          -2.602163878484894,
          0.9977866252120074,
          0.0002991055678358458,
          0.0002661815926265957,
          0,
          0
        ],
        [
          6.906508201591357,
          0.3503290539966865,
          -6.55617914759467,
          0.9927835651725837,
          0.002876986323772558,
          0.002566921927603667,
          0,
          0
        ],
        [
          1.611534795547317,
          1.018889859707996,
          -0.5926449358393218,
          0.5213002885645727,
          0.1353607453565988,
          0.1392776373286937,
          0,
          0
        ],
        [
          0.7381999432276788,
          0.4434054328421951,
          -0.2947945103854837,
          0.726011236838853,
          0.2103316115398279,
          0.2369645601554384,
          0,
          0
        ],
        [
          2.41329361085925,
          1.116982245896811,
          -1.296311364962439,
          0.7671717312621495,
          0.03344148968190155,
          0.03078088260976341,
          0,
          0
        ],
        [
          1.322142218428917,
          0.07397185206407195,
          -1.248170366364845,
          0.9883511203687938,
          0.00639426752182004,
          0.00572532726230582,
          0,
          0
        ],
        [
          1.2254744240781,
          0.08843386521042633,
          -1.137040558867674,
          0.9830252301591829,
          0.009995463802928551,
          0.008982337490539092,
          0,
          0
        ],
        [
          1.126436920354505,
          0.3256906941488526,
          -0.800746226205652,
          0.9377767673759038,
          0.03609511530350797,
          0.03331484943064272,
          0,
          0
        ],
        [
          3.245110613335144,
          0.9354605596573766,
          -2.309650053677767,
          0.9271903446265004,
          0.009820781279847349,
          0.008823803618620086,
          0,
          0
        ],
        [
          1.137975485863435,
          2.53239766956021,
          1.394422183696775,
          0.04042895218458038,
          0.8110873127201113,
          3.819707299341345,
          0,
          0
        ],
        [
          1.968111419376783,
          1.066052998820581,
          -0.9020584205562028,
          0.6300107954946704,
          0.06999463839373028,
          0.06695806957653845,
          0,
          0
        ],
        [
          1.671111461810315,
          1.019583825701724,
          -0.6515276361085913,
          0.4976120875152189,
          0.1989803150079416,
          0.2209991114249651,
          0,
          0
        ],
        [
          1.676781859291803,
          1.590962624529316,
          -0.08581923476248687,
          0.31268713622148,
          0.3093338644168629,
          0.3984583269715114,
          0,
          0
        ],
        [
          1.562073899753863,
          2.320016607359388,
          0.7579427076055254,
          0.1474925808107609,
          0.5965067661720787,
          1.315233070132953,
          0,
          0
        ],
        [
          1.933544670306002,
          1.050832828084354,
          -0.882711842221648,
          0.5871591581078494,
          0.1297476710709574,
          0.132641058619174,
          0,
          0
        ],
        [
          3.081250673147162,
          0.05881243351042078,
          -3.022438239636741,
          0.9993522896607937,
          0.000321892395858646,
          0.0002864666955209558,
          0,
          0
        ],
        [
          2.2693862693348,
          1.285182770628328,
          -0.9842034987064718,
          0.5024046455445137,
          0.158906376791711,
          0.168081760213747,
          0,
          0
        ],
        [
          1.481029687036047,
          1.128691163999027,
          -0.3523385230370204,
          0.3289087935193467,
          0.2811559419264674,
          0.3479654957601637,
          0,
          0
        ],
        [
          3.046673917600061,
          0.8528434804741708,
          -2.19383043712589,
          0.8476966331002436,
          0.03904383618267872,
          0.03614702067791221,
          0,
          0
        ],
        [
          2.943947067145992,
          1.281919906952576,
          -1.662027160193416,
          0.793195216961871,
          0.04091612498931108,
          0.03795434576598609,
          0,
          0
        ],
        [
          2.892308728160765,
          1.110186503923697,
          -1.782122224237068,
          0.7158100715779525,
          0.06643763927566843,
          0.06331322869122775,
          0,
          0
        ],
        [
          1.393848955396855,
          0.8410731585963533,
          -0.552775796800502,
          0.6201670343241382,
          0.1078618057350723,
          0.107562071171089,
          0,
          0
        ],
        [
          1.98193290669957,
          1.980397847219619,
          -0.001535059479951473,
          0.3039108578299268,
          0.5291959935356102,
          0.9999999999999997,
          0,
          0
        ],
        [
          1.981932906699582,
          1.980397847219616,
          -0.001535059479965462,
          0.3039108578299269,
          0.5291959935356099,
          0.9999999999999982,
          0,
          0
        ],
        [
          1.524288195577548,
          0.988231159576402,
          -0.5360570360011456,
          0.4849087194805587,
          0.206652879708342,
          0.2317404331096082,
          0,
          0
        ],
        [
          1.473921781614112,
          1.086499729825112,
          -0.3874220517890001,
          0.3822138024654087,
          0.2150197253616289,
          0.2436930600980273,
          0,
          0
        ],
        [
          0.7884633294319466,
          0.8140931403409445,
          0.02562981090899785,
          0.3806809784183104,
          0.4513567562868575,
          0.7319029787902939,
          0,
          0
        ],
        [
          2.65896756182466,
          0.9176710815435102,
          -1.74129648028115,
          0.8308796116105297,
          0.03819606116625889,
          0.03533097571528483,
          0,
          0
        ],
        [
          2.837547500734162,
          0.06186022143704695,
          -2.775687279297115,
          0.9998530316938119,
          0.00002347215076459772,
          0.00002088270158320722,
          0,
          0
        ],
        [
          0.9950131884784298,
          1.191561473180122,
          0.1965482847016918,
          0.09429410132945798,
          0.4819120288912964,
          0.8275378375201088,
          0,
          0
        ],
        [
          0.8406425071652295,
          0.2376993185533976,
          -0.6029431886118319,
          0.9129462995943736,
          0.05864147333775066,
          0.05542087967442533,
          0,
          0
        ],
        [
          0.6610272451134155,
          0.07907078287250435,
          -0.5819564622409111,
          0.9475985302301063,
          0.02838958015455225,
          0.02599503512900195,
          0,
          0
        ],
        [
          1.651083586567449,
          0.3256392498891497,
          -1.3254443366783,
          0.9566666787642881,
          0.02312498571929991,
          0.02106037373777951,
          0,
          0
        ],
        [
          1.432472698333246,
          0.5213411903306214,
          -0.9111315080026249,
          0.8835944972835998,
          0.0392437229597032,
          0.03633963601297805,
          0,
          0
        ],
        [
          0.8903649517559222,
          0.7931003178455939,
          -0.09726463391032836,
          0.4296683499630783,
          0.3853319324240526,
          0.5577222246894643,
          0,
          0
        ],
        [
          1.224931214790307,
          0.5156747100017725,
          -0.7092565047885342,
          0.8651890728236892,
          0.06910328130498432,
          0.06604208455230652,
          0,
          0
        ],
        [
          1.858485974594992,
          1.401266782772404,
          -0.4572191918225885,
          0.4232111395675077,
          0.2077676251804827,
          0.2333183476702131,
          0,
          0
        ],
        [
          1.594912677672366,
          1.14757182585129,
          -0.4473408518210755,
          0.3880570537557649,
          0.187716857956809,
          0.2055982617875949,
          0,
          0
        ],
        [
          1.555601304068949,
          1.005509500613523,
          -0.5500918034554254,
          0.5007022819592498,
          0.172006907437005,
          0.1848173659366078,
          0,
          0
        ],
        [
          0.8817499825488554,
          1.049561139472408,
          0.1678111569235531,
          0.1697232918395505,
          0.5569871234833543,
          1.118542288684686,
          0,
          0
        ],
        [
          1.895934447722629,
          1.36963108356687,
          -0.5263033641557588,
          0.423242129353418,
          0.1880756197964901,
          0.2060822188392131,
          0,
          0
        ],
        [
          1.440937004537034,
          1.804138953749088,
          0.3632019492120544,
          0.1727456134953015,
          0.4413428815102644,
          0.7028366363210502,
          0,
          0
        ],
        [
          3.240842724077825,
          1.575464434926307,
          -1.665378289151518,
          0.7002282691545606,
          0.09393545576940732,
          0.09223463069579538,
          0,
          0
        ],
        [
          0.8269461893267018,
          8.049244865097977,
          7.222298675771276,
          0.0004349040168609137,
          0.9748825818109471,
          34.53034495821275,
          0,
          0
        ],
        [
          2.268516255186992,
          1.373338893002169,
          -0.8951773621848229,
          0.6198769727733587,
          0.1087460186779928,
          0.1085514141007495,
          0,
          0
        ],
        [
          2.357491993754885,
          1.284938425318508,
          -1.072553568436377,
          0.6116976589915513,
          0.09852023621521538,
          0.09722838334755343,
          0,
          0
        ],
        [
          14.66977821107518,
          2.394786504994127,
          -12.27499170608105,
          0.8084416852534938,
          0.02127720042325251,
          0.01934097579763461,
          0,
          0
        ],
        [
          2.354601968323721,
          1.14132346947891,
          -1.213278498844811,
          0.7364263736222986,
          0.04379385626304595,
          0.04074602631005195,
          0,
          0
        ],
        [
          1.621151070494075,
          1.347720682341966,
          -0.2734303881521096,
          0.305540287088273,
          0.2293525088959418,
          0.2647715566776105,
          0,
          0
        ],
        [
          1.16809780913165,
          0.9914025897005233,
          -0.1766952194311263,
          0.344036878062131,
          0.3617718996939754,
          0.5042925022139157,
          0,
          0
        ],
        [
          1.807711046689678,
          1.271170424818197,
          -0.5365406218714808,
          0.433376001551123,
          0.1811017753380107,
          0.1967507427577362,
          0,
          0
        ],
        [
          2.892836538539159,
          1.347271971323666,
          -1.545564567215493,
          0.7309144830480416,
          0.0793100449927227,
          0.07663698201385341,
          0,
          0
        ],
        [
          5.055924242919854,
          1.48281409100125,
          -3.573110151918605,
          0.8871718817299252,
          0.0082669198938355,
          0.007416047998775385,
          0,
          0
        ],
        [
          1.782766083008563,
          1.212990527981012,
          -0.5697755550275503,
          0.4255296653215841,
          0.1557744287206775,
          0.164157703169843,
          0,
          0
        ],
        [
          1.571725815890949,
          1.471787528069048,
          -0.09993828782190128,
          0.2840348612308837,
          0.2900479450423829,
          0.363466488069616,
          0,
          0
        ],
        [
          2.112816320481937,
          1.567527924825435,
          -0.5452883956565029,
          0.5098767025706267,
          0.1959798477136908,
          0.2168543229044327,
          0,
          0
        ],
        [
          0.6786542656378924,
          1.143030398420905,
          0.4643761327830129,
          0.07722349029572735,
          0.7028089907356782,
          2.10390072933577,
          0,
          0
        ],
        [
          1.849179070671765,
          1.379814311289403,
          -0.4693647593823613,
          0.4141320300270321,
          0.1723427103173972,
          0.1852533099932757,
          0,
          0
        ],
        [
          13.21981336272893,
          0.8174717078307685,
          -12.40234165489816,
          0.9966916114878291,
          0.0001900955004338841,
          0.0001691523379953857,
          0,
          0
        ],
        [
          0.8304947336737735,
          2.816567607540956,
          1.986072873867183,
          0.001930691748452116,
          0.9670197983906785,
          26.08589020368036,
          0,
          0
        ],
        [
          0.8888110344092438,
          2.364235121497763,
          1.475424087088519,
          0.02767524628957683,
          0.8271150483497671,
          4.256300988717817,
          0,
          0
        ],
        [
          1.149801903102855,
          1.473309851113979,
          0.3235079480111238,
          0.1170041449121075,
          0.4903945136182439,
          0.856120921467036,
          0,
          0
        ],
        [
          1.132673132791414,
          1.694731474776019,
          0.5620583419846048,
          0.1446895655330544,
          0.5911356817426401,
          1.286268298147792,
          0,
          0
        ],
        [
          2.397089144826839,
          1.206106659973542,
          -1.190982484853297,
          0.3932126630819,
          0.2886362518405637,
          0.3609796748015205,
          0,
          0
        ],
        [
          0.7959295079689206,
          1.145109007898859,
          0.3491794999299385,
          0.145688961003841,
          0.6726043046552653,
          1.827722591460661,
          0,
          0
        ],
        [
          1.142532029472264,
          1.7392875051409,
          0.596755475668636,
          0.154442065468905,
          0.5281068312919229,
          0.9956385355193575,
          0,
          0
        ],
        [
          2.446851853764483,
          0.9022952207181212,
          -1.544556633046362,
          0.8801945009955694,
          0.01657554671632669,
          0.01499513780188594,
          0,
          0
        ],
        [
          3.17702393738562,
          1.458417279391557,
          -1.718606657994063,
          0.7724409709250858,
          0.06106966950758691,
          0.05786497951676878,
          0,
          0
        ],
        [
          0.4345704470657175,
          1.85560932714149,
          1.421038880075773,
          0.008443592581677557,
          0.8988224195775945,
          7.903386296500752,
          0,
          0
        ],
        [
          0.8002963322336817,
          1.040192425237296,
          0.2398960930036139,
          0.1897178340632319,
          0.6400471304096367,
          1.581939670514614,
          0,
          0
        ],
        [
          0.6618765565745234,
          1.030588644134601,
          0.3687120875600781,
          0.1062085451057193,
          0.6986697742986524,
          2.062779757062061,
          0,
          0
        ],
        [
          1.039234105512164,
          1.206225636684311,
          0.1669915311721468,
          0.116776310728053,
          0.4728295476187314,
          0.7979527032830209,
          0,
          0
        ],
        [
          1.175885577265832,
          2.3736067974706,
          1.197721220204768,
          0.06749748126778707,
          0.7447590110499279,
          2.595905928805502,
          0,
          0
        ],
        [
          0.3959360385356915,
          2.67577336489666,
          2.279837326360968,
          0.001179747793970404,
          0.9773947915185802,
          38.46671555150014,
          0,
          0
        ],
        [
          1.196749418891619,
          2.42258354949205,
          1.225834130600431,
          0.0901721184730517,
          0.745082614965275,
          2.600330666157793,
          0,
          0
        ],
        [
          3.467468982582409,
          1.53979750017476,
          -1.927671482407649,
          0.7450062669148291,
          0.08489224621430148,
          0.08253143420791441,
          0,
          0
        ],
        [
          2.149134240685255,
          1.071194298801327,
          -1.077939941883928,
          0.6820061488501883,
          0.0683908327246485,
          0.06531121162554973,
          0,
          0
        ],
        [
          1.14144924297055,
          1.319818965391049,
          0.178369722420499,
          0.1222471821718125,
          0.4386152747134098,
          0.6950991581344866,
          0,
          0
        ],
        [
          1.598570731350312,
          1.593954809193913,
          -0.004615922156399055,
          0.2621921932785612,
          0.3512347359885307,
          0.4816521166235887,
          0,
          0
        ],
        [
          1.02271880577894,
          2.723259883630217,
          1.700541077851277,
          0.005012536095304499,
          0.9351850263062872,
          12.83647554687491,
          0,
          0
        ],
        [
          1.700134781868103,
          1.415385213585215,
          -0.2847495682828884,
          0.3331198504052977,
          0.2072429503956299,
          0.2325751213231382,
          0,
          0
        ],
        [
          0.1986748900866888,
          1.347221494223064,
          1.148546604136376,
          0.004244840946888614,
          0.96968128649818,
          28.45390306595715,
          0,
          0
        ],
        [
          0.7531477065884123,
          1.005839319205061,
          0.2526916126166489,
          0.1458114470886174,
          0.6312286944244456,
          1.522836278263298,
          0,
          0
        ],
        [
          0.4738806198606444,
          0.9799471204653136,
          0.5060665006046692,
          0.0691183580813638,
          0.8336441037678813,
          4.458267129100047,
          0,
          0
        ],
        [
          0.6112672880913503,
          0.7169024913104063,
          0.105635203219056,
          0.3253820500112544,
          0.569198208531305,
          1.175464794260193,
          0,
          0
        ],
        [
          1.764518513725891,
          0.4982582941249675,
          -1.266260219600924,
          0.9340336040267749,
          0.02466717464811504,
          0.02250039644661954,
          0,
          0
        ],
        [
          1.349208627120242,
          1.427611266183625,
          0.07840263906338318,
          0.159941142750666,
          0.3039842033501209,
          0.3885577019709913,
          0,
          0
        ],
        [
          1.651115244977018,
          1.926421575118079,
          0.2753063301410608,
          0.2477376355277875,
          0.4285276349658586,
          0.6671249796805181,
          0,
          0
        ],
        [
          0.07587595836849073,
          1.078373352922936,
          1.002497394554445,
          0.0007847541742819537,
          0.9981399157405908,
          477.399992884765,
          0,
          0
        ],
        [
          0.525658969428668,
          1.033753590348789,
          0.5080946209201207,
          0.04973909173717191,
          0.8282784430962457,
          4.2911643045768,
          0,
          0
        ],
        [
          0.8175570687321121,
          1.178106426307865,
          0.360549357575753,
          0.04804039101401097,
          0.6389586316018332,
          1.574488080476999,
          0,
          0
        ],
        [
          1.84579686733734,
          0.773842821823398,
          -1.071954045513942,
          0.7648184353585928,
          0.08881473034556159,
          0.08671653452248787,
          0,
          0
        ],
        [
          1.804309892804432,
          0.8822673984294254,
          -0.9220424943750063,
          0.5092098847586578,
          0.288352352755119,
          0.3604807548761595,
          0,
          0
        ],
        [
          0.4622382488836261,
          1.085348216069526,
          0.6231099671858997,
          0.02831002627802672,
          0.8826712857372453,
          6.692960927088396,
          0,
          0
        ],
        [
          0.1817233853595974,
          0.8865652153772791,
          0.7048418300176816,
          0.03176622200726271,
          0.947101644020988,
          15.92861509828605,
          0,
          0
        ],
        [
          0.699119651851171,
          0.7146523914756507,
          0.01553273962447976,
          0.4055017641169412,
          0.4681307265435617,
          0.7830434274836684,
          0,
          0
        ],
        [
          0.2442051269285891,
          0.6463115532688528,
          0.4021064263402637,
          0.1200558268925388,
          0.8429384992866894,
          4.774740236234229,
          0,
          0
        ],
        [
          0.2859888367914947,
          0.2771128037776701,
          -0.008876033013824614,
          0.4017670882272584,
          0.5090343926101556,
          0.9224007728067529,
          0,
          0
        ],
        [
          0.8209804357763774,
          0.6744793567550025,
          -0.1465010790213749,
          0.5503157471579827,
          0.3090555015722197,
          0.3979393793296367,
          0,
          0
        ],
        [
          0.6621030901123914,
          1.012501914865172,
          0.3503988247527803,
          0.1046895102022058,
          0.7030179752162927,
          2.106007279510843,
          0,
          0
        ],
        [
          0.6814431897358824,
          0.7522138841286362,
          0.07077069439275385,
          0.3510851680686981,
          0.5115144303821055,
          0.9316005876888351,
          0,
          0
        ],
        [
          0.5151376662538847,
          0.8239909275789215,
          0.3088532613250368,
          0.1798878734294666,
          0.7191492086601551,
          2.278069436427831,
          0,
          0
        ],
        [
          0.6244045859566759,
          0.6688112037771605,
          0.04440661782048461,
          0.38909878846395,
          0.5280694276668775,
          0.9954891131927815,
          0,
          0
        ],
        [
          0.6673849314478794,
          1.043634652333011,
          0.3762497208851318,
          0.07748303235320868,
          0.734024582290588,
          2.45523296998266,
          0,
          0
        ],
        [
          1.718952419946387,
          1.140460442839461,
          -0.5784919771069261,
          0.4468539802049528,
          0.1347375717909102,
          0.1385365833717897,
          0,
          0
        ],
        [
          0.8530009872061797,
          0.8921326334790778,
          0.03913164627289811,
          0.3127526249047279,
          0.4781819570710649,
          0.8152629309354401,
          0,
          0
        ],
        [
          0.7705730197644585,
          1.265385789358813,
          0.4948127695943543,
          0.04184457078612984,
          0.6777113227346847,
          1.870782488273475,
          0,
          0
        ],
        [
          0.5635682567806601,
          0.8659623403634709,
          0.3023940835828107,
          0.1736209578007033,
          0.7111863195794189,
          2.190731916395777,
          0,
          0
        ],
        [
          0.5612173711826522,
          1.515483993091614,
          0.9542666219089619,
          0.01166073715473431,
          0.8405634615390968,
          4.690360819450256,
          0,
          0
        ],
        [
          0.8647295744646758,
          0.9902898848891866,
          0.1255603104245108,
          0.2080397754973743,
          0.5149198663919857,
          0.9443864816763663,
          0,
          0
        ],
        [
          0.4319010765387575,
          0.9292158057775382,
          0.4973147292387806,
          0.1018964247447738,
          0.8042805047187939,
          3.655923142212554,
          0,
          0
        ],
        [
          1.547630856371709,
          1.195634380115449,
          -0.3519964762562597,
          0.3106252770730907,
          0.2116371069975314,
          0.2388302009949312,
          0,
          0
        ],
        [
          0.2052674333983068,
          0.7037128052197477,
          0.4984453718214409,
          0.0749744074411072,
          0.8965197954273046,
          7.70772492667665,
          0,
          0
        ],
        [
          1.053409424610869,
          1.61493641638382,
          0.5615269917729515,
          0.07513192319217457,
          0.5532246931917042,
          1.101630616431148,
          0,
          0
        ],
        [
          0.2060966923696518,
          0.8082748850637113,
          0.6021781926940595,
          0.04626279139006997,
          0.9294646030760946,
          11.72328553660777,
          0,
          0
        ],
        [
          0.1410837351139581,
          0.7321572010681605,
          0.5910734659542024,
          0.030849202582763,
          0.9547474733662576,
          18.77021674151607,
          0,
          0
        ],
        [
          0.1726184543413361,
          0.6676993152697096,
          0.4950808609283736,
          0.07538081599301621,
          0.8955120082336061,
          7.624803115973217,
          0,
          0
        ],
        [
          0.4137612666444538,
          0.7423551357732384,
          0.3285938691287846,
          0.1589484699265583,
          0.7776939824304447,
          3.11229763145041,
          0,
          0
        ],
        [
          0.1984059354659312,
          0.929458986681373,
          0.7310530512154417,
          0.02475296087261483,
          0.9520417307706233,
          17.66103235648951,
          0,
          0
        ],
        [
          2.522799530436624,
          1.126862281904743,
          -1.395937248531881,
          0.7697339541731275,
          0.03934524963694794,
          0.0364375000687106,
          0,
          0
        ],
        [
          0.2258651294533761,
          0.7244525373429432,
          0.4985874078895671,
          0.0785609309945753,
          0.891046726210431,
          7.275851005240082,
          0,
          0
        ],
        [
          0.629586228745145,
          0.8058679932172659,
          0.1762817644721208,
          0.2390225424818435,
          0.6633981851270676,
          1.753401719981847,
          0,
          0
        ],
        [
          0.499318034478324,
          0.8142064260203395,
          0.3148883915420155,
          0.1761504821196024,
          0.7332575157606724,
          2.445614124584507,
          0,
          0
        ],
        [
          0.7749384898696025,
          1.034473554345284,
          0.2595350644756819,
          0.1455930334299218,
          0.6266049696521031,
          1.492962515840789,
          0,
          0
        ],
        [
          1.069378371779386,
          1.417632072173995,
          0.3482537003946089,
          0.11937829853807,
          0.517948526971959,
          0.955909527914316,
          0,
          0
        ],
        [
          0.5680228388041274,
          1.033715723412022,
          0.465692884607895,
          0.08326993850288866,
          0.7635263220554785,
          2.872531566856823,
          0,
          0
        ],
        [
          0.9575203626716209,
          1.116615480390929,
          0.1590951177193076,
          0.119318969913647,
          0.5077915419469001,
          0.9178252322618379,
          0,
          0
        ],
        [
          0.2262597512719992,
          1.295376498095977,
          1.069116746823977,
          0.009537971243497687,
          0.9571174128144996,
          19.85673502903052,
          0,
          0
        ],
        [
          0.503193515816528,
          0.5269967129902859,
          0.0238031971737579,
          0.3594053935420679,
          0.5847772750489231,
          1.252947792782245,
          0,
          0
        ],
        [
          0.199680529101822,
          0.9171496169030138,
          0.7174690878011918,
          0.02626941527928969,
          0.9507371633098896,
          17.16977708145983,
          0,
          0
        ],
        [
          0.1659023991697022,
          0.7488315781420799,
          0.5829291789723777,
          0.04367553682344207,
          0.9369968713784746,
          13.23121196519434,
          0,
          0
        ],
        [
          0.286024986734273,
          0.4029243749447045,
          0.1168993882104316,
          0.2982337972332074,
          0.6365077085415161,
          1.557873051285487,
          0,
          0
        ],
        [
          1.070343965483325,
          1.101497815457005,
          0.03115384997368009,
          0.1905052254329989,
          0.3736592374074239,
          0.5307483452354013,
          0,
          0
        ],
        [
          1.139321553551518,
          1.572135649430364,
          0.4328140958788464,
          0.09235982838504525,
          0.502352175125616,
          0.8980691526411351,
          0,
          0
        ],
        [
          1.259554671756231,
          1.288163402389921,
          0.02860873063368996,
          0.1422010587841987,
          0.3370694390132818,
          0.4523503599895434,
          0,
          0
        ],
        [
          0.2649084947788308,
          0.9039139490084176,
          0.6390054542295869,
          0.04850424404024957,
          0.909498645666099,
          8.940680609373377,
          0,
          0
        ],
        [
          0.6280615597993033,
          0.9957675419592952,
          0.3677059821599918,
          0.1056750626917947,
          0.7379888871207008,
          2.505842165360778,
          0,
          0
        ],
        [
          0.786530565746695,
          1.14821167103123,
          0.3616811052845355,
          0.05763337026063074,
          0.6566694430131769,
          1.701601861300844,
          0,
          0
        ],
        [
          0.4092853096684272,
          0.8944985767041048,
          0.4852132670356776,
          0.1314620634994119,
          0.7825205348310504,
          3.201113619789751,
          0,
          0
        ],
        [
          0.2651041103247155,
          0.7123289085030987,
          0.4472247981783832,
          0.1064588832837898,
          0.8553845046303679,
          5.262233942509901,
          0,
          0
        ],
        [
          1.262724724222163,
          0.8369401244809405,
          -0.4257845997412222,
          0.5851721055353772,
          0.1583829588900789,
          0.167423930761771,
          0,
          0
        ],
        [
          0.6133726987518326,
          0.6758860147135711,
          0.06251331596173848,
          0.3206376851348683,
          0.5917988467250419,
          1.289803317125469,
          0,
          0
        ],
        [
          1.138441732090182,
          1.083499043704476,
          -0.0549426883857056,
          0.2325186677121878,
          0.3135542056639503,
          0.4063778086766542,
          0,
          0
        ],
        [
          0.2755716597445707,
          0.7971723807746837,
          0.521600721030113,
          0.08333742499401332,
          0.874822848108685,
          6.217540939689014,
          0,
          0
        ],
        [
          0.5189919114229239,
          0.8116524469483752,
          0.2926605355254513,
          0.1770512839663462,
          0.7275009752161844,
          2.375156495281117,
          0,
          0
        ],
        [
          0.1476661533965838,
          2.207695246053632,
          2.060029092657048,
          0.0002879856070296175,
          0.9943106724762387,
          155.4836643832202,
          0,
          0
        ],
        [
          0.2067746554019779,
          0.7058516749538041,
          0.4990770195518262,
          0.07491405116834611,
          0.8964302098994154,
          7.700288383824349,
          0,
          0
        ],
        [
          1.227194803125193,
          1.215200636526098,
          -0.0119941665990948,
          0.1598557862098293,
          0.34934935365812,
          0.477678485208245,
          0,
          0
        ],
        [
          0.1815583233118594,
          0.9257804189887171,
          0.7442220956768577,
          0.02685868405237465,
          0.95459110126343,
          18.70251511903997,
          0,
          0
        ],
        [
          1.886106333177139,
          0.7426321108912949,
          -1.143474222285844,
          0.8118249254161464,
          0.05224215831236746,
          0.0490396460434463,
          0,
          0
        ],
        [
          0.6720617262289832,
          0.6521288304808505,
          -0.01993289574813273,
          0.3381702188134115,
          0.5837538029082605,
          1.247679520230134,
          0,
          0
        ],
        [
          0.1665994973406567,
          1.000016647781275,
          0.8334171504406185,
          0.01048368608551581,
          0.9744964114085252,
          33.99402211275357,
          0,
          0
        ],
        [
          0.9052174543503968,
          1.105970316941179,
          0.2007528625907822,
          0.1289221913747922,
          0.5590040383988311,
          1.127726888073383,
          0,
          0
        ],
        [
          3.295319329555126,
          0.9969173261590824,
          -2.298402003396044,
          0.9478438229063397,
          0.005279498571623846,
          0.004721882873472545,
          0,
          0
        ],
        [
          0.178139445951836,
          1.15170562420958,
          0.9735661782577438,
          0.004528030287512923,
          0.9746771682371809,
          34.24302521155462,
          0,
          0
        ],
        [
          0.5008556680358217,
          0.9842391450313704,
          0.4833834769955487,
          0.0693614104603211,
          0.8244217274491991,
          4.17736342125851,
          0,
          0
        ],
        [
          1.22026624575977,
          0.7481650498340706,
          -0.4721011959256998,
          0.6298565664188474,
          0.1667715020330472,
          0.1780661330348382,
          0,
          0
        ],
        [
          0.1891990200523642,
          1.204505417030276,
          1.015306396977912,
          0.003385363130265079,
          0.9709356388013239,
          29.72030505135666,
          0,
          0
        ],
        [
          2.27629140252867,
          0.8075005846616342,
          -1.468790817867036,
          0.7986944251291049,
          0.07008918179377191,
          0.06705532818837139,
          0,
          0
        ],
        [
          0.5354016502407619,
          0.9877282557702173,
          0.4523266055294554,
          0.1170971694238283,
          0.751515127219429,
          2.690675810247222,
          0,
          0
        ],
        [
          0.7656944465788345,
          0.5650594323107243,
          -0.2006350142681101,
          0.611570967365986,
          0.2960177302537851,
          0.3740930203626109,
          0,
          0
        ],
        [
          1.343096962532749,
          0.9142280082239058,
          -0.4288689543088429,
          0.5115945040804457,
          0.2275928942644511,
          0.2621416572673654,
          0,
          0
        ],
        [
          0.5253332636374526,
          1.119527284480712,
          0.5941940208432595,
          0.06324417082951116,
          0.783303653758734,
          3.215897263189773,
          0,
          0
        ],
        [
          0.4812308396510381,
          0.8224509874122719,
          0.3412201477612337,
          0.157196622400316,
          0.7570361804419856,
          2.772034505424821,
          0,
          0
        ],
        [
          1.347809130830113,
          0.8257670699240475,
          -0.5220420609060651,
          0.5925276383200007,
          0.1958305361607665,
          0.2166488746277719,
          0,
          0
        ],
        [
          0.5156558859857184,
          0.7067191133461094,
          0.1910632273603909,
          0.268203119025151,
          0.6449037076562671,
          1.615743206012642,
          0,
          0
        ],
        [
          0.5944679180206175,
          0.6142744112193953,
          0.01980649319877781,
          0.4306358953489643,
          0.4757834696393828,
          0.8074622727843644,
          0,
          0
        ],
        [
          0.2252825811192936,
          0.8002559186627577,
          0.5749733375434641,
          0.07162921250441615,
          0.8939516780416363,
          7.499526523705574,
          0,
          0
        ],
        [
          0.9717334788674628,
          0.3911496664473951,
          -0.5805838124200677,
          0.8969857552715922,
          0.06433808535840392,
          0.06117483163158896,
          0,
          0
        ],
        [
          0.164943838281901,
          1.06743213047008,
          0.9024882921881788,
          0.006860509515234839,
          0.9770966994617925,
          37.95448271265683,
          0,
          0
        ],
        [
          14.31970129480778,
          0.984700527687745,
          -13.33500076712004,
          0.9978333755534154,
          0.00007435267836015494,
          0.00006615345210483248,
          0,
          0
        ],
        [
          0.1700410705630314,
          2.464924378739619,
          2.294883308176587,
          0.0001331609083523966,
          0.9948895654976333,
          173.1971143115163,
          0,
          0
        ],
        [
          0.198665555138872,
          0.3358238074682969,
          0.1371582523294248,
          0.2514016658239575,
          0.6673800573233509,
          1.785042427151608,
          0,
          0
        ],
        [
          0.175431565036996,
          0.8485558133821917,
          0.6731242483451957,
          0.03021758637236123,
          0.951744426511911,
          17.54674090455057,
          0,
          0
        ],
        [
          1.37972367943677,
          1.006410741517249,
          -0.3733129379195201,
          0.4385556729219727,
          0.1870546713893203,
          0.204706117314558,
          0,
          0
        ],
        [
          0.1824458021971635,
          1.593177822078989,
          1.410732019881825,
          0.001353389212828459,
          0.9791614286340752,
          41.80324140477144,
          0,
          0
        ],
        [
          1.317187862421942,
          1.232033708634485,
          -0.08515415378745717,
          0.2068839999073077,
          0.3479868767335212,
          0.4748212331415629,
          0,
          0
        ],
        [
          0.1545759829173713,
          2.011882211945964,
          1.857306229028592,
          0.0005185398817129214,
          0.9899839710115245,
          87.93387111362813,
          0,
          0
        ],
        [
          1.087162921142619,
          0.9177321841571568,
          -0.1694307369854617,
          0.4278827726099151,
          0.2532268208316929,
          0.301678662145034,
          0,
          0
        ],
        [
          2.885589517871864,
          1.260170324765802,
          -1.625419193106062,
          0.4575643898722749,
          0.3409484134597548,
          0.4602490136401174,
          0,
          0
        ],
        [
          0.4649030597472519,
          2.437046718546465,
          1.972143658799213,
          0.001721035058296949,
          0.9516317701220951,
          17.50379994380704,
          0,
          0
        ],
        [
          0.6225377422263296,
          0.8909363708875975,
          0.2683986286612678,
          0.1752456860370206,
          0.6783224865750656,
          1.876027126095851,
          0,
          0
        ],
        [
          1.109728577393996,
          1.134466910045773,
          0.02473833265177738,
          0.1665754849217286,
          0.3799342851291528,
          0.5451228284466348,
          0,
          0
        ],
        [
          4.181957968057335,
          1.627634488073259,
          -2.554323479984076,
          0.4802459526461714,
          0.2786253590365926,
          0.3436239077289869,
          0,
          0
        ],
        [
          0.2237106205687162,
          1.22735756455303,
          1.003646943984313,
          0.005594280630479226,
          0.9581384097901018,
          20.36273600764131,
          0,
          0
        ],
        [
          1.593600689785969,
          1.621031562323643,
          0.02743087253767396,
          0.2979841496673893,
          0.3678352899151572,
          0.5176625497567434,
          0,
          0
        ],
        [
          2.988979686950973,
          2.151141768686143,
          -0.8378379182648303,
          0.3459189228310532,
          0.4063012085574497,
          0.6088433287237127,
          0,
          0
        ],
        [
          0.2706481079945758,
          0.6796540227136274,
          0.4090059147190516,
          0.1258408774266951,
          0.8332096018475263,
          4.444335366709753,
          0,
          0
        ],
        [
          0.9097211535563299,
          0.6183738258860597,
          -0.2913473276702702,
          0.6588836600560408,
          0.2208753283284718,
          0.2522109009998461,
          0,
          0
        ],
        [
          0.3155085441431071,
          1.01071250394019,
          0.6952039597970827,
          0.03593813475169595,
          0.8975032159108677,
          7.790213792896354,
          0,
          0
        ],
        [
          0.9684320975000914,
          1.503589100039221,
          0.5351570025391291,
          0.03128605425622333,
          0.5784968603435047,
          1.22102285966503,
          0,
          0
        ],
        [
          0.9976008279642183,
          2.74003143266079,
          1.742430604696571,
          0.003267629043899888,
          0.948033684131549,
          16.23025868870523,
          0,
          0
        ],
        [
          1.299053275163984,
          1.055885577080691,
          -0.2431676980832929,
          0.3385538249402149,
          0.418652664489105,
          0.6406808981092694,
          0,
          0
        ],
        [
          0.4984803078034311,
          1.073962048381791,
          0.57548174057836,
          0.03841606569044449,
          0.8410713393221017,
          4.708192518967881,
          0,
          0
        ],
        [
          1.572314078688542,
          0.9907082775656398,
          -0.581605801122902,
          0.51479842558863,
          0.1923476713185657,
          0.2118781077408611,
          0,
          0
        ],
        [
          0.6673742628269884,
          1.172474801230428,
          0.50510053840344,
          0.1402376574017235,
          0.7345245747539816,
          2.461532689818538,
          0,
          0
        ],
        [
          0.5754219551610691,
          0.6727723094940421,
          0.09735035433297301,
          0.3534095775076459,
          0.5552409452889294,
          1.110657845735782,
          0,
          0
        ],
        [
          3.781916957106956,
          3.7910151778335,
          0.009098220726543982,
          0.3887367160640071,
          0.4020389468525213,
          0.5981620154796831,
          0,
          0
        ],
        [
          1.043487606831708,
          0.9343644545974907,
          -0.1091231522342178,
          0.3766047887769517,
          0.3023655793939243,
          0.3855920337073425,
          0,
          0
        ],
        [
          0.1935698476227499,
          1.040191101948381,
          0.8466212543256308,
          0.01124161998849599,
          0.9648562436955774,
          24.42519475207054,
          0,
          0
        ],
        [
          3.580563544074357,
          1.156497446424584,
          -2.424066097649773,
          0.6842427303557334,
          0.07649322188711133,
          0.07368964577028898,
          0,
          0
        ],
        [
          0.1648893369944832,
          1.42050741997089,
          1.255618082976406,
          0.001251752038512883,
          0.9822313935219585,
          49.17949263354693,
          0,
          0
        ],
        [
          1.099758880709908,
          0.5760909342281599,
          -0.523667946481748,
          0.729993366164562,
          0.1694313818378338,
          0.1814855021240545,
          0,
          0
        ],
        [
          0.1812062109374141,
          2.135197288216325,
          1.953991077278911,
          0.0005303832722056049,
          0.9875956999192171,
          70.83216702455098,
          0,
          0
        ],
        [
          1.638133548828877,
          1.184985802347914,
          -0.4531477464809628,
          0.3604719152513052,
          0.1535453474125263,
          0.1613825477303503,
          0,
          0
        ],
        [
          3.674897933846262,
          3.536448002377355,
          -0.1384499314689074,
          0.3886453737904519,
          0.4051623446558064,
          0.6059743269822323,
          0,
          0
        ],
        [
          0.4269628842949002,
          1.128401573558756,
          0.7014386892638562,
          0.02758672546286522,
          0.8947334360087643,
          7.561828478036078,
          0,
          0
        ],
        [
          0.1580883159814963,
          1.00130844579651,
          0.8432201298150133,
          0.01026354551166274,
          0.976073046171035,
          36.29263583363885,
          0,
          0
        ],
        [
          1.278715848186592,
          1.173637202043722,
          -0.1050786461428701,
          0.2179016603197636,
          0.3641483151161783,
          0.5095022202226646,
          0,
          0
        ],
        [
          0.5980683518002935,
          1.596758012220056,
          0.9986896604197629,
          0.01810833442787273,
          0.8163058848985453,
          3.953495843469985,
          0,
          0
        ],
        [
          3.481293096888485,
          0.807647548142683,
          -2.673645548745802,
          0.8950363554777043,
          0.02457267713860901,
          0.02241202820613088,
          0,
          0
        ],
        [
          0.2458122540656336,
          1.196566477392983,
          0.9507542233273493,
          0.007533241914682306,
          0.9467900618065542,
          15.83013208400472,
          0,
          0
        ],
        [
          2.760329118320162,
          0.347340176491566,
          -2.412988941828596,
          0.9942267229559408,
          0.001523112165330537,
          0.001357117568911551,
          0,
          0
        ],
        [
          0.2369255805561742,
          1.232666727111075,
          0.9957411465549008,
          0.004858302920505366,
          0.952565876508953,
          17.86601697789171,
          0,
          0
        ],
        [
          1.018427904712056,
          0.9748124450454005,
          -0.04361545966665559,
          0.3029478601950945,
          0.3755625057192031,
          0.535077707926869,
          0,
          0
        ],
        [
          1.339935186308542,
          1.288694780653424,
          -0.05124040565511856,
          0.255377335577064,
          0.3701293762509643,
          0.522788232932396,
          0,
          0
        ],
        [
          0.1646347098107907,
          1.503811810187762,
          1.339177100376971,
          0.001326574183371944,
          0.9832279575023833,
          52.15450972573094,
          0,
          0
        ],
        [
          0.6302606992071248,
          0.6165051012841789,
          -0.01375559792294589,
          0.4418047644271849,
          0.4692026604380027,
          0.7864214144299366,
          0,
          0
        ],
        [
          0.2989061575586975,
          0.9688328189200336,
          0.6699266613613362,
          0.04123125670763946,
          0.9017135539017741,
          8.162037170891162,
          0,
          0
        ],
        [
          0.2784013472351063,
          1.076271910030977,
          0.7978705627958704,
          0.01748246502947041,
          0.9264041384838104,
          11.19877954502468,
          0,
          0
        ],
        [
          0.8933601170046461,
          1.020492923044267,
          0.1271328060396213,
          0.1918517671453143,
          0.4968140312813714,
          0.8783931350794585,
          0,
          0
        ],
        [
          1.400287969601967,
          1.531535610745348,
          0.1312476411433809,
          0.1883322862281182,
          0.4214175398074667,
          0.6479939424040071,
          0,
          0
        ],
        [
          0.1772300260862085,
          0.9640925983076946,
          0.786862572221486,
          0.01577297360440912,
          0.9661891141399375,
          25.42314022382583,
          0,
          0
        ],
        [
          9.052645505792743,
          0.6591881776685687,
          -8.393457328124175,
          0.9892818333823442,
          0.001437097941495269,
          0.001280367206787309,
          0,
          0
        ],
        [
          1.004597936711343,
          1.325202817830708,
          0.3206048811193647,
          0.0761608000143762,
          0.5251389042973966,
          0.9838552463504987,
          0,
          0
        ],
        [
          0.2641069687479172,
          0.8921840793531896,
          0.6280771106052724,
          0.05571471937565301,
          0.901374365571624,
          8.13090703170367,
          0,
          0
        ],
        [
          0.1586360024569194,
          1.259647585476696,
          1.101011583019777,
          0.001790727662558996,
          0.9824775708090797,
          49.88292751671036,
          0,
          0
        ],
        [
          1.149108807079324,
          1.760616463922851,
          0.6115076568435269,
          0.08636934603314174,
          0.5364117547108144,
          1.029412584481215,
          0,
          0
        ],
        [
          0.2774176246979967,
          0.5884404938281588,
          0.3110228691301621,
          0.1769962271286661,
          0.7764770014955694,
          3.090508799787587,
          0,
          0
        ],
        [
          0.1694726296337032,
          0.09657156655331205,
          -0.07290106308039111,
          0.4767087610535412,
          0.2763309283045993,
          0.3397137194439899,
          0,
          0
        ],
        [
          0.6980243867476694,
          0.886145371968015,
          0.1881209852203456,
          0.2227992216045551,
          0.604213317715193,
          1.358165577856301,
          0,
          0
        ],
        [
          1.085072120629054,
          1.183667035442617,
          0.09859491481356275,
          0.1775618949960161,
          0.4552447707617813,
          0.743476353974657,
          0,
          0
        ],
        [
          0.467250595600166,
          2.155018539370197,
          1.687767943770031,
          0.00405828055441046,
          0.9178926179626504,
          9.945652351794578,
          0,
          0
        ],
        [
          2.857719410377382,
          1.086710188391806,
          -1.771009221985577,
          0.7364475300205787,
          0.06030555586369241,
          0.05709449923385576,
          0,
          0
        ],
        [
          1.214005692588429,
          1.578912274088811,
          0.3649065815003816,
          0.1068074324258735,
          0.4465922681961926,
          0.7179423625126828,
          0,
          0
        ],
        [
          0.2798029205598375,
          1.140665533495858,
          0.8608626129360208,
          0.01006761194575139,
          0.9288580653385852,
          11.61575083276359,
          0,
          0
        ],
        [
          1.840100252821116,
          1.18056139721183,
          -0.6595388556092867,
          0.4771125125661891,
          0.1289636355185867,
          0.1317208678379484,
          0,
          0
        ],
        [
          0.9154549053883249,
          1.796913706531945,
          0.8814588011436199,
          0.05427550935336473,
          0.6903523579013439,
          1.983474573904552,
          0,
          0
        ],
        [
          0.680955019156498,
          1.178437286478857,
          0.4974822673223592,
          0.04149660551529331,
          0.7368966404222358,
          2.491746089197598,
          0,
          0
        ],
        [
          0.274678453669619,
          0.5827826378897737,
          0.3081041842201547,
          0.1774662459438841,
          0.7762295354065353,
          3.086107161823345,
          0,
          0
        ],
        [
          0.7134002998370207,
          1.001657754917934,
          0.2882574550809133,
          0.1403236197989969,
          0.6472444172651306,
          1.632367802273575,
          0,
          0
        ],
        [
          0.6636252069759214,
          1.155851299373237,
          0.4922260923973152,
          0.04364988327809242,
          0.7523265489225845,
          2.702405615763201,
          0,
          0
        ],
        [
          0.5476449088269804,
          1.160921472305107,
          0.613276563478127,
          0.02588917518293466,
          0.8348313631663861,
          4.496708904390674,
          0,
          0
        ],
        [
          0.8703705748036281,
          1.213894032961627,
          0.3435234581579991,
          0.1433740378466297,
          0.5723590804676643,
          1.190728983713985,
          0,
          0
        ],
        [
          0.6202710966712788,
          1.005917434696882,
          0.3856463380256032,
          0.09640818273774947,
          0.750664825765512,
          2.678465884595606,
          0,
          0
        ],
        [
          1.365057554348794,
          1.03267367543589,
          -0.3323838789129041,
          0.4019092004186389,
          0.2161023646005279,
          0.2452583301201931,
          0,
          0
        ],
        [
          1.038505509345825,
          1.382735442855598,
          0.3442299335097732,
          0.1890098213791037,
          0.6659698692600331,
          1.773750535333634,
          0,
          0
        ],
        [
          2.824423387935919,
          1.339435091748135,
          -1.484988296187784,
          0.8292214533033682,
          0.02921749688283043,
          0.02677593644773248,
          0,
          0
        ],
        [
          0.5419042293780826,
          0.939744716366507,
          0.3978404869884244,
          0.1096040186778702,
          0.7679781083169496,
          2.944716430074072,
          0,
          0
        ],
        [
          0.2852807218098987,
          1.249780640365457,
          0.9644999185555578,
          0.01755189221614748,
          0.9269187744482605,
          11.28390599452833,
          0,
          0
        ],
        [
          0.5692958215950785,
          0.55116036388134,
          -0.01813545771373848,
          0.4682476825531711,
          0.4545177958967978,
          0.7412998422881896,
          0,
          0
        ],
        [
          0.2763122326389655,
          0.6513568996425944,
          0.3750446670036289,
          0.1469401438236394,
          0.8086619860196268,
          3.760013191938897,
          0,
          0
        ],
        [
          2.340782953171255,
          0.9122006335404641,
          -1.428582319630791,
          0.8160764979532308,
          0.03949390901387375,
          0.03658083381520682,
          0,
          0
        ],
        [
          0.2013867342991646,
          2.770582485980593,
          2.569195751681428,
          0.00008960723406086986,
          0.9968440792044541,
          281.0119191689053,
          0,
          0
        ],
        [
          8.84913991353012,
          0.4813107200158713,
          -8.367829193514249,
          0.9509601172965546,
          0.01625906881760668,
          0.01470410278616125,
          0,
          0
        ],
        [
          0.2654842508148385,
          2.760606410600588,
          2.49512215978575,
          0.00008734671692017321,
          0.9965279956224619,
          255.3482243907273,
          0,
          0
        ],
        [
          2.554557471639108,
          1.163533241843643,
          -1.391024229795464,
          0.7964769283637873,
          0.02703530190111523,
          0.02472052802544793,
          0,
          0
        ],
        [
          1.14589078482529,
          1.520548321721658,
          0.3746575368963683,
          0.114956227201046,
          0.4682360200748774,
          0.7833746359852979,
          0,
          0
        ],
        [
          1.066201789317236,
          1.252325212441161,
          0.1861234231239244,
          0.1070048861875316,
          0.4505013631052897,
          0.7293787266587001,
          0,
          0
        ],
        [
          0.2029458458972095,
          0.9116448712541885,
          0.7086990253569789,
          0.02827001851495086,
          0.9474830667443543,
          16.05076373742844,
          0,
          0
        ],
        [
          1.464005442178458,
          1.435336844396416,
          -0.02866859778204178,
          0.2191588905184096,
          0.2964366644769776,
          0.3748455169275034,
          0,
          0
        ],
        [
          1.273283953389763,
          2.565753840674139,
          1.292469887284375,
          0.05529409782871588,
          0.7826355079135631,
          3.20327739888511,
          0,
          0
        ],
        [
          1.452398898714105,
          1.65854162363125,
          0.2061427249171441,
          0.2197276456561622,
          0.4232176166472852,
          0.6527927948388356,
          0,
          0
        ],
        [
          0.2487347092225912,
          1.112502072928172,
          0.8637673637055805,
          0.01144921784596938,
          0.9430543557289887,
          14.73329270031264,
          0,
          0
        ],
        [
          0.9750904266216588,
          1.026996131115077,
          0.0519057044934178,
          0.2205825829120062,
          0.4959578469139068,
          0.8753898572086825,
          0,
          0
        ],
        [
          2.716094884430011,
          1.201383475149572,
          -1.51471140928044,
          0.8301584073128121,
          0.02373868772162066,
          0.02163287449010552,
          0,
          0
        ],
        [
          1.054043500823876,
          1.156027970309025,
          0.1019844694851491,
          0.1292001935873286,
          0.4212932866284026,
          0.6476637954252997,
          0,
          0
        ],
        [
          0.2584698296877441,
          0.9131298053630945,
          0.6546599756753504,
          0.0433487101196446,
          0.915875148988335,
          9.685801614190256,
          0,
          0
        ],
        [
          3.774782289621113,
          0.6960912342193626,
          -3.078691055401751,
          0.8888360026913997,
          0.03585758048152977,
          0.03308745725582717,
          0,
          0
        ],
        [
          0.3462857430179603,
          2.937730283258188,
          2.591444540240228,
          0.00001322142327280093,
          0.9987985580023812,
          739.603061170676,
          0,
          0
        ],
        [
          0.63526077624364,
          1.502529866042987,
          0.8672690897993471,
          0.01960850870164072,
          0.7884262223722949,
          3.315299912054733,
          0,
          0
        ],
        [
          0.4464503412739967,
          0.9078234259011405,
          0.4613730846271438,
          0.135019823984737,
          0.768439059873074,
          2.952349243037792,
          0,
          0
        ],
        [
          0.8687144028479893,
          1.057854383576159,
          0.1891399807281696,
          0.1461696103016512,
          0.5562893159341953,
          1.115384063952247,
          0,
          0
        ],
        [
          0.9910053689194954,
          1.975846536922686,
          0.9848411680031909,
          0.0458669571804532,
          0.693657364115114,
          2.01447164508437,
          0,
          0
        ],
        [
          3.090769368657522,
          1.190611060064108,
          -1.900158308593414,
          0.7929271639204784,
          0.03554278690335895,
          0.0327862778237424,
          0,
          0
        ],
        [
          0.9943966037657952,
          1.450637492072961,
          0.4562408883071654,
          0.07150991382913606,
          0.563573260854045,
          1.148848153834641,
          0,
          0
        ],
        [
          1.981932906699583,
          1.980397847219616,
          -0.00153505947996746,
          0.3039108578299271,
          0.5291959935356099,
          0.9999999999999982,
          0,
          0
        ],
        [
          1.423550753114106,
          1.154363429667564,
          -0.2691873234465414,
          0.2846904304045599,
          0.2172981335201423,
          0.2469921945597631,
          0,
          0
        ],
        [
          0.1875602978941854,
          2.573164141904583,
          2.385603844010398,
          0.0001083338627560861,
          0.9953719470732143,
          191.3421643686071,
          0,
          0
        ],
        [
          3.09920435436854,
          1.035700150396557,
          -2.063504203971982,
          0.8736710029230069,
          0.01941736667341581,
          0.01761691004864255,
          0,
          0
        ],
        [
          0.2138991642744424,
          3.25561747871977,
          3.041718314445327,
          0.000002174016414484662,
          0.9997446744733682,
          3483.52126038801,
          0,
          0
        ],
        [
          1.863465439864095,
          1.160918960277043,
          -0.702546479587052,
          0.5142611294027646,
          0.1380166653513926,
          0.142447969537443,
          0,
          0
        ],
        [
          0.9472788664269851,
          2.118091059690838,
          1.170812193263853,
          0.01535175991748033,
          0.7554264851381937,
          2.747934549514776,
          0,
          0
        ],
        [
          0.9664357678335967,
          2.081029240118568,
          1.114593472284971,
          0.04180364740488976,
          0.7175327046055088,
          2.259941157399847,
          0,
          0
        ],
        [
          1.058919907352278,
          0.9780054179911493,
          -0.0809144893611291,
          0.3274064137649705,
          0.3202473218778206,
          0.4191391049714728,
          0,
          0
        ],
        [
          0.2019311184620408,
          1.603033916205132,
          1.401102797743091,
          0.001799681094940776,
          0.97449539956782,
          33.99263817699494,
          0,
          0
        ],
        [
          1.243257736131083,
          0.082002684631644,
          -1.161255051499439,
          0.9967814933740691,
          0.001717580540730824,
          0.001530690160965497,
          0,
          0
        ],
        [
          1.856641316872089,
          2.280944937980006,
          0.4243036211079174,
          0.1981379841830798,
          0.5051376786418443,
          0.9081319983822063,
          0,
          0
        ],
        [
          0.8192419985732731,
          1.78564422938781,
          0.9664022308145368,
          0.03558413146891957,
          0.7368521153983842,
          2.491173950284772,
          0,
          0
        ],
        [
          3.996107759384771,
          1.165795343081794,
          -2.830312416302977,
          0.6016472350018495,
          0.1569654509895495,
          0.1656465143050346,
          0,
          0
        ],
        [
          1.918991821034857,
          2.381089495446895,
          0.4620976744120382,
          0.1926260390781695,
          0.4918773107765214,
          0.8612154343475471,
          0,
          0
        ],
        [
          0.4554988987208924,
          2.717611101139152,
          2.26211220241826,
          0.0003344580368573084,
          0.9868692378741141,
          66.86414262876103,
          0,
          0
        ],
        [
          0.512079339360783,
          0.9564057647782874,
          0.4443264254175044,
          0.1062662148696163,
          0.7811426679054623,
          3.175359214799048,
          0,
          0
        ],
        [
          0.4105015061638751,
          1.248482095306316,
          0.837980589142441,
          0.01902341288603983,
          0.8659107291143282,
          5.745167485547323,
          0,
          0
        ],
        [
          0.6556703762163713,
          0.976411683011276,
          0.3207413067949048,
          0.1262013449945076,
          0.6948853915351857,
          2.026160210724257,
          0,
          0
        ],
        [
          1.064821432201033,
          1.05454638708549,
          -0.01027504511554356,
          0.2457390560166612,
          0.4214788552214747,
          0.6481569128172153,
          0,
          0
        ],
        [
          1.336762418545284,
          1.157832446882725,
          -0.1789299716625596,
          0.2527450703349516,
          0.2913694915384812,
          0.3658034798420666,
          0,
          0
        ],
        [
          0.7135827240158223,
          1.157510443798918,
          0.4439277197830953,
          0.05207732533327487,
          0.7051515775575058,
          2.127684725323874,
          0,
          0
        ],
        [
          0.8721877916171356,
          0.7056204720638495,
          -0.1665673195532861,
          0.4798054808566946,
          0.3782604376412012,
          0.5412601081157626,
          0,
          0
        ],
        [
          0.7340818639999341,
          0.8613484523030934,
          0.1272665883031593,
          0.2714482378741603,
          0.5453231133243607,
          1.06702508704713,
          0,
          0
        ],
        [
          2.155527266520162,
          1.336531623141511,
          -0.8189956433786512,
          0.4358651075959645,
          0.2877810036822845,
          0.359477880445906,
          0,
          0
        ],
        [
          1.410476277067946,
          1.138340973861189,
          -0.2721353032067575,
          0.2960670090014605,
          0.2234000400265359,
          0.2559230985006669,
          0,
          0
        ],
        [
          0.1678932266304948,
          1.375088923322115,
          1.20719569669162,
          0.002109176885137478,
          0.9809111095369657,
          45.71645745913755,
          0,
          0
        ],
        [
          1.130597718846329,
          0.6583870250109707,
          -0.4722106938353587,
          0.6988774530548209,
          0.1623820448389016,
          0.1724708207921062,
          0,
          0
        ],
        [
          2.429257577568374,
          1.457065570484565,
          -0.9721920070838088,
          0.6759980374990637,
          0.08708475891545794,
          0.08486630594105757,
          0,
          0
        ],
        [
          3.215752502433557,
          1.266275833340581,
          -1.949476669092976,
          0.7580486716070776,
          0.06158559836680339,
          0.05838591674058991,
          0,
          0
        ],
        [
          3.040440549087632,
          1.322238093139932,
          -1.7182024559477,
          0.8963659266902116,
          0.0151043676613621,
          0.01364381868359029,
          0,
          0
        ],
        [
          1.145657203222189,
          1.709632729093023,
          0.5639755258708334,
          0.1460685815872712,
          0.5732959199593304,
          1.195296527737949,
          0,
          0
        ],
        [
          2.029757623861641,
          1.266007692509612,
          -0.7637499313520291,
          0.4963835642979234,
          0.1710012449573871,
          0.1835139132918436,
          0,
          0
        ],
        [
          1.836953947185645,
          1.172649238187077,
          -0.6643047089985685,
          0.4788679242633855,
          0.09205282917928084,
          0.0901986761633895,
          0,
          0
        ],
        [
          0.7704145587089158,
          2.035674546786407,
          1.265259988077492,
          0.01064223260785903,
          0.8133044827317739,
          3.875635079521306,
          0,
          0
        ],
        [
          1.407189638509968,
          1.992988576806914,
          0.585798938296946,
          0.1621060757874881,
          0.528139127550929,
          0.9957675736803445,
          0,
          0
        ],
        [
          0.3250998983299622,
          1.001556321416777,
          0.6764564230868144,
          0.0443350661854985,
          0.8864496604620659,
          6.945271750616524,
          0,
          0
        ],
        [
          0.8372142113192161,
          0.7699287603819875,
          -0.0672854509372286,
          0.409510443413846,
          0.4400338506606669,
          0.6991138648863091,
          0,
          0
        ],
        [
          1.307666340466556,
          1.429868378314828,
          0.1222020378482715,
          0.1684883012941244,
          0.3751370014297671,
          0.5341075246955336,
          0,
          0
        ],
        [
          1.8815712847685,
          1.301896758503224,
          -0.579674526265276,
          0.4511768899377211,
          0.1663341910584348,
          0.1775060429643106,
          0,
          0
        ],
        [
          0.8147554683857506,
          2.27155159480417,
          1.45679612641842,
          0.01968530502305732,
          0.8211018612775781,
          4.083333172406897,
          0,
          0
        ],
        [
          0.4164159166402433,
          1.78689116152469,
          1.370475244884447,
          0.006142415600587097,
          0.9070734728569928,
          8.684130911601976,
          0,
          0
        ],
        [
          0.3366331014232576,
          0.7859319443665539,
          0.4492988429432963,
          0.1310293663761745,
          0.8120546310348719,
          3.843945493390116,
          0,
          0
        ],
        [
          1.35190967463096,
          1.366554889485978,
          0.01464521485501868,
          0.211611566840265,
          0.318852307110274,
          0.4164586396668441,
          0,
          0
        ],
        [
          0.6525036952609043,
          1.07580420830863,
          0.4233005130477253,
          0.1347347017388486,
          0.7073835233406682,
          2.150699655307599,
          0,
          0
        ],
        [
          0.8415065256976784,
          1.340067860761138,
          0.4985613350634595,
          0.05308323265251309,
          0.6371875390376708,
          1.562459186393424,
          0,
          0
        ],
        [
          0.4811187417787644,
          1.114708449831937,
          0.6335897080531723,
          0.02399892379235023,
          0.8768075861300975,
          6.332044175790743,
          0,
          0
        ],
        [
          1.500870324594117,
          1.292023769304312,
          -0.2088465552898058,
          0.2699506081987528,
          0.2242422847294926,
          0.2571668637638627,
          0,
          0
        ],
        [
          0.7662883288253625,
          0.6039092565574931,
          -0.1623790722678694,
          0.5976683620935122,
          0.2923165703157276,
          0.3674836405899599,
          0,
          0
        ],
        [
          3.896334267074159,
          1.287579045352638,
          -2.608755221721521,
          0.6075585326701276,
          0.1515827942882832,
          0.1589512851824536,
          0,
          0
        ],
        [
          0.6740287409636695,
          1.065536601940622,
          0.3915078609769523,
          0.06540080044076586,
          0.7386271678411722,
          2.514134086698283,
          0,
          0
        ],
        [
          0.2821602954604417,
          0.580374697030388,
          0.2982144015699463,
          0.1856610930463881,
          0.7667953877108997,
          2.925270009822524,
          0,
          0
        ],
        [
          2.194363030187798,
          1.183069364626773,
          -1.011293665561025,
          0.5778430178816598,
          0.08505509889975735,
          0.08270447613801025,
          0,
          0
        ],
        [
          0.2080453434808826,
          2.714754816166629,
          2.506709472685746,
          0.00006441484641318864,
          0.9972021979296624,
          317.0953272474676,
          0,
          0
        ],
        [
          0.5662026546590097,
          0.7439370306641588,
          0.1777343760051492,
          0.2716765861114191,
          0.6238344655404613,
          1.475414223272025,
          0,
          0
        ],
        [
          1.189685778985895,
          1.191696738434781,
          0.002010959448886407,
          0.1539865450355933,
          0.3268909432282239,
          0.4320570107673348,
          0,
          0
        ],
        [
          2.103574543052972,
          1.019487993231062,
          -1.08408654982191,
          0.6886861207835896,
          0.08193024567388357,
          0.07939482205513124,
          0,
          0
        ],
        [
          0.9439873956155158,
          1.340992275916326,
          0.3970048803008097,
          0.1318370891233927,
          0.6068999306922129,
          1.37352816691404,
          0,
          0
        ],
        [
          2.794324338038806,
          1.363119169375898,
          -1.431205168662908,
          0.828671143816391,
          0.03328070361720773,
          0.03062779379112833,
          0,
          0
        ],
        [
          1.243712174049796,
          1.278689509704054,
          0.03497733565425754,
          0.1954436564413368,
          0.42154689882819,
          0.6483378065570313,
          0,
          0
        ],
        [
          0.5534357788726368,
          0.7408077273564898,
          0.187371948483853,
          0.2612437998521762,
          0.6435912801314505,
          1.606517396703911,
          0,
          0
        ],
        [
          1.193791185410657,
          1.053320346535249,
          -0.1404708388754079,
          0.3084807571572907,
          0.3714577096297581,
          0.525773236335422,
          0,
          0
        ],
        [
          2.712380763162135,
          1.124602872560783,
          -1.587777890601352,
          0.7215028007936153,
          0.06076389159616236,
          0.05755650338696761,
          0,
          0
        ],
        [
          1.316271069893352,
          1.224814069850384,
          -0.09145700004296753,
          0.187361348810227,
          0.2861092980622396,
          0.3565527979000875,
          0,
          0
        ],
        [
          0.912455115542865,
          1.08859292845612,
          0.1761378129132548,
          0.1219364120433022,
          0.5216842658490418,
          0.9703237773437465,
          0,
          0
        ],
        [
          1.765880258506786,
          2.04050064569304,
          0.2746203871862538,
          0.2344438425275797,
          0.4144504021851561,
          0.6296982419639917,
          0,
          0
        ],
        [
          0.3226710572281108,
          1.153757952192482,
          0.8310868949643715,
          0.02047795859267384,
          0.9049115078307954,
          8.4664578935588,
          0,
          0
        ],
        [
          0.4075563436823504,
          0.8223766979083673,
          0.4148203542260169,
          0.1038531506019832,
          0.8383778737763834,
          4.614903186056248,
          0,
          0
        ],
        [
          0.8616638585382778,
          1.124451581031065,
          0.2627877224927874,
          0.1183903283835066,
          0.5750750736603637,
          1.20402620257705,
          0,
          0
        ],
        [
          2.779679069379177,
          1.160914689503654,
          -1.618764379875523,
          0.8085072132482409,
          0.03470216360131824,
          0.0319829723456647,
          0,
          0
        ],
        [
          0.5480857753822008,
          2.480932484466685,
          1.932846709084484,
          0.001584850738648501,
          0.9546391515804263,
          18.72326892353025,
          0,
          0
        ],
        [
          0.9134407213777095,
          1.440955442680755,
          0.5275147213030457,
          0.05581124894260422,
          0.6007231311634054,
          1.338516737891496,
          0,
          0
        ],
        [
          0.4846610814222,
          1.079557858973787,
          0.5948967775515869,
          0.03118312237079767,
          0.8676188881515235,
          5.830778935351646,
          0,
          0
        ],
        [
          0.7935739499919156,
          0.8358753632989891,
          0.0423014133070736,
          0.3382453121614795,
          0.4620517165837142,
          0.764141285117503,
          0,
          0
        ],
        [
          3.38752580393588,
          1.125866908485432,
          -2.261658895450448,
          0.8655568413620816,
          0.01612393398733405,
          0.01457988900986897,
          0,
          0
        ],
        [
          0.1666341997393084,
          1.005034499438018,
          0.8384002996987097,
          0.01100421954537135,
          0.9732120914772346,
          32.32155832335781,
          0,
          0
        ],
        [
          4.423573732937105,
          0.7564608139930641,
          -3.667112918944041,
          0.98411070120314,
          0.001533682783853442,
          0.001366550628269193,
          0,
          0
        ],
        [
          2.243028560815301,
          1.216224751551678,
          -1.026803809263622,
          0.6420329565905845,
          0.07153821276451673,
          0.06854845239398669,
          0,
          0
        ],
        [
          1.045986984038736,
          1.199760614647748,
          0.1537736306090121,
          0.2321964464174632,
          0.5016959515566033,
          0.8957148683699149,
          0,
          0
        ],
        [
          0.7149377907700388,
          1.54921128337231,
          0.8342734926022707,
          0.0228334668001716,
          0.7645026748956557,
          2.888129304518451,
          0,
          0
        ],
        [
          1.623290360568685,
          2.060626713008253,
          0.4373363524395677,
          0.2042837673346302,
          0.4834793268255936,
          0.8327483920614507,
          0,
          0
        ],
        [
          0.7229083044447641,
          1.015283125128744,
          0.2923748206839797,
          0.1295071928822699,
          0.6532274133666369,
          1.675881267364736,
          0,
          0
        ],
        [
          1.163054073979537,
          1.038680201539866,
          -0.1243738724396704,
          0.3069395211642503,
          0.3095459686758364,
          0.3988540306244069,
          0,
          0
        ],
        [
          0.694743538878803,
          1.938988048776777,
          1.244244509897974,
          0.03295944850631044,
          0.802167868347386,
          3.607381167788959,
          0,
          0
        ],
        [
          0.2248184997529887,
          1.091483194553429,
          0.8666646948004402,
          0.01213103410064453,
          0.959015140751202,
          20.81735835083626,
          0,
          0
        ],
        [
          0.7069973587989422,
          0.9946440419441145,
          0.2876466831451723,
          0.1242844771777314,
          0.6696509199664475,
          1.803428673821683,
          0,
          0
        ],
        [
          1.665825754950264,
          0.9287631964331869,
          -0.7370625585170768,
          0.6069113972123454,
          0.122548248607915,
          0.1242531667767553,
          0,
          0
        ],
        [
          3.116211543451174,
          1.609239089538261,
          -1.506972453912913,
          0.550642968142921,
          0.1988996161988835,
          0.220887229327599,
          0,
          0
        ],
        [
          1.48850603383143,
          2.004640515147229,
          0.5161344813157991,
          0.1539326606071005,
          0.4958533084972555,
          0.875023861712736,
          0,
          0
        ],
        [
          2.388114326012256,
          1.222244850096682,
          -1.165869475915573,
          0.6469550825189746,
          0.07028564781372341,
          0.06725749981911147,
          0,
          0
        ],
        [
          1.0257363092631,
          2.084878586830858,
          1.059142277567758,
          0.01558594668046317,
          0.7203310511425217,
          2.291455820996844,
          0,
          0
        ],
        [
          0.7377186574116449,
          2.12985289597396,
          1.392134238562315,
          0.03437757784122425,
          0.8053018903500462,
          3.679769251187221,
          0,
          0
        ],
        [
          2.591391420701629,
          1.178579567762652,
          -1.412811852938976,
          0.8480559249648978,
          0.01606411094846126,
          0.01452491152405863,
          0,
          0
        ],
        [
          1.385139396785173,
          1.233052462402926,
          -0.1520869343822477,
          0.2480393783387282,
          0.2716929467402801,
          0.3318848672740331,
          0,
          0
        ],
        [
          0.6828887127754985,
          1.383053281134946,
          0.7001645683594474,
          0.06462539413270256,
          0.7315002409009909,
          2.423785458053034,
          0,
          0
        ],
        [
          0.3944598364359837,
          1.254514410580196,
          0.8600545741442125,
          0.01536897255402597,
          0.8777250968094107,
          6.386233462900015,
          0,
          0
        ],
        [
          1.045654433564006,
          1.262858498062327,
          0.2172040644983204,
          0.06875888426674095,
          0.4545789969222903,
          0.7414828501965116,
          0,
          0
        ],
        [
          0.4041711339341057,
          0.8854894313496319,
          0.4813182974155262,
          0.1122191806431082,
          0.8071164219216013,
          3.722755657829621,
          0,
          0
        ],
        [
          0.9613081970414586,
          1.40568507648035,
          0.4443768794388913,
          0.0386189252463611,
          0.5696160507749594,
          1.177469738876088,
          0,
          0
        ],
        [
          0.5990729713217947,
          1.030606947148416,
          0.4315339758266211,
          0.08840349655117206,
          0.7406379466278291,
          2.540522970309056,
          0,
          0
        ],
        [
          1.533609419828361,
          1.139077697995775,
          -0.3945317218325861,
          0.3614554888706313,
          0.2146681195088926,
          0.2431856399281881,
          0,
          0
        ],
        [
          0.2381753354551576,
          1.431380034717445,
          1.193204699262287,
          0.002917980872363518,
          0.9548686472629271,
          18.823001859036,
          0,
          0
        ],
        [
          0.1439070385765368,
          0.8310801098033844,
          0.6871730712268477,
          0.02159906606750384,
          0.9661804986114535,
          25.4164370300366,
          0,
          0
        ],
        [
          0.6785299977129102,
          1.119661746446347,
          0.4411317487334363,
          0.05763741671571366,
          0.706384933626611,
          2.140359344877796,
          0,
          0
        ],
        [
          0.204117469972946,
          1.094984032239499,
          0.8908665622665526,
          0.009179068500227039,
          0.9631733433834423,
          23.26835947881179,
          0,
          0
        ],
        [
          0.207870810506226,
          1.003765596448366,
          0.7958947859421399,
          0.01722060894942753,
          0.9555970063226964,
          19.14635607410971,
          0,
          0
        ],
        [
          0.6352948738319812,
          0.4948278216140986,
          -0.1404670522178827,
          0.5953705554092695,
          0.3245741428303227,
          0.4275233491226678,
          0,
          0
        ],
        [
          0.1766738754617063,
          1.101496202780169,
          0.9248223273184628,
          0.005307085246821345,
          0.9749717562702013,
          34.65654477225404,
          0,
          0
        ],
        [
          0.8561850924985785,
          0.6510774006352744,
          -0.2051076918633041,
          0.6210396363293201,
          0.2494629247168726,
          0.2957041786116111,
          0,
          0
        ],
        [
          1.538117172724314,
          0.8370849558117995,
          -0.7010322169125142,
          0.6631331552123443,
          0.1142807841664841,
          0.1147891254937486,
          0,
          0
        ],
        [
          3.30518936867242,
          1.204967425393003,
          -2.100221943279417,
          0.8431017233070749,
          0.02380747914188539,
          0.02169709242317598,
          0,
          0
        ],
        [
          0.4126118270688046,
          0.8467409008447344,
          0.4341290737759298,
          0.1349572180012844,
          0.7807347640772605,
          3.167796973998902,
          0,
          0
        ],
        [
          0.19566527493865,
          1.074665864888631,
          0.8790005899499809,
          0.009369927175463708,
          0.9658100621518052,
          25.13141934022862,
          0,
          0
        ],
        [
          1.31174892238514,
          1.088661674964135,
          -0.2230872474210051,
          0.3181268742168514,
          0.2262172980465089,
          0.2600940375714513,
          0,
          0
        ],
        [
          1.265056942446373,
          1.050119004861615,
          -0.214937937584758,
          0.3296720797123892,
          0.2950496771895719,
          0.3723576086216039,
          0,
          0
        ],
        [
          0.2681994759114197,
          0.9791280218030305,
          0.7109285458916108,
          0.03210977582121814,
          0.9213064461991354,
          10.41570218736847,
          0,
          0
        ],
        [
          0.6372641376154303,
          0.09670194372244054,
          -0.5405621938929898,
          0.9544195694510264,
          0.02684471486028087,
          0.02454145187880453,
          0,
          0
        ],
        [
          0.8111012362759528,
          1.017230502447682,
          0.2061292661717288,
          0.1691800816554279,
          0.5746295286737005,
          1.201833217797528,
          0,
          0
        ],
        [
          2.074369143031609,
          1.49658468647922,
          -0.5777844565523889,
          0.5025124574773783,
          0.200886732631185,
          0.223648771222312,
          0,
          0
        ],
        [
          0.5676076440674331,
          2.187268573061975,
          1.619660928994542,
          0.004942871454296682,
          0.909981396481699,
          8.993398651024343,
          0,
          0
        ],
        [
          1.011326696211788,
          1.115666931064506,
          0.1043402348527176,
          0.1717270295294969,
          0.5951344740596497,
          1.307759586036437,
          0,
          0
        ],
        [
          3.858422497001209,
          1.062111885790398,
          -2.79631061121081,
          0.7179065982222163,
          0.09516025824186745,
          0.09356373435470006,
          0,
          0
        ],
        [
          1.482243924261706,
          1.423957697099974,
          -0.05828622716173237,
          0.2554172635153901,
          0.3280174297121387,
          0.4342726862137646,
          0,
          0
        ],
        [
          2.5683750798012,
          2.419619872661808,
          -0.1487552071393914,
          0.3612047984039213,
          0.3422266469358045,
          0.4628722541109281,
          0,
          0
        ],
        [
          0.3087249243689549,
          1.190618060861427,
          0.8818931364924723,
          0.01286338240542583,
          0.9163276534227991,
          9.742994259600199,
          0,
          0
        ],
        [
          0.1571429259529782,
          0.4828141638988158,
          0.3256712379458376,
          0.116131970844184,
          0.8387460910006491,
          4.627472646486967,
          0,
          0
        ],
        [
          1.55242369065244,
          1.254144289150168,
          -0.2982794015022725,
          0.2879001881545794,
          0.180585890641114,
          0.1960667635806721,
          0,
          0
        ],
        [
          0.9883620447052798,
          1.195195144443313,
          0.2068330997380333,
          0.08136987224888521,
          0.5073996610417223,
          0.9163873149041193,
          0,
          0
        ],
        [
          1.178866355220599,
          0.9048990604459946,
          -0.2739672947746044,
          0.276149021574253,
          0.5675432078365396,
          1.167561619968706,
          0,
          0
        ],
        [
          0.4826035645280322,
          0.789413601059424,
          0.3068100365313918,
          0.176567108161181,
          0.7386942714819189,
          2.515008185070785,
          0,
          0
        ],
        [
          1.077579203059926,
          1.184534341445931,
          0.1069551383860055,
          0.09886317217022336,
          0.3616955177005404,
          0.5041256965569101,
          0,
          0
        ],
        [
          0.4323808917851659,
          2.556686259212355,
          2.124305367427189,
          0.003579951795428167,
          0.9480104348540411,
          16.22260281165816,
          0,
          0
        ],
        [
          1.350473176950777,
          0.9916580590623226,
          -0.3588151178884548,
          0.3857020918899751,
          0.3906291964575105,
          0.570304318778111,
          0,
          0
        ],
        [
          0.2687769897790945,
          1.535791767931717,
          1.267014778152623,
          0.00320141372790234,
          0.9470079216720347,
          15.89887012113978,
          0,
          0
        ],
        [
          1.843824640119656,
          0.5184629145746111,
          -1.325361725545045,
          0.9307975121256188,
          0.0222082115362483,
          0.02020648636799944,
          0,
          0
        ],
        [
          1.073620680738171,
          1.529455700862957,
          0.4558350201247863,
          0.07061288857809586,
          0.5049321620529863,
          0.907385684733771,
          0,
          0
        ],
        [
          0.6048403089790579,
          0.7860771390066057,
          0.1812368300275478,
          0.2574881947011726,
          0.6231951213455933,
          1.471401281945398,
          0,
          0
        ],
        [
          0.3952298558735688,
          1.196879764771634,
          0.801649908898065,
          0.01246977701735939,
          0.9204533713031576,
          10.29446109868726,
          0,
          0
        ],
        [
          0.69873869638388,
          2.693226786831258,
          1.994488090447378,
          0.004191515898058894,
          0.9539250782596594,
          18.4193059848823,
          0,
          0
        ],
        [
          1.804426389260742,
          1.24282806742234,
          -0.5615983218384017,
          0.427065851805806,
          0.1524638902606884,
          0.1600414173136804,
          0,
          0
        ],
        [
          0.8114878934986518,
          1.749717072779046,
          0.9382291792803938,
          0.02532859757357406,
          0.7389652075290918,
          2.518541994011318,
          0,
          0
        ],
        [
          0.1856530270193141,
          1.071894317046291,
          0.8862412900269768,
          0.008112600750074028,
          0.9696814530339435,
          28.45406424625801,
          0,
          0
        ],
        [
          1.565738123725581,
          1.076563427305238,
          -0.4891746964203432,
          0.438680328800808,
          0.1578641193561685,
          0.1667726624151661,
          0,
          0
        ],
        [
          0.9253737520197488,
          2.597601402402872,
          1.672227650383124,
          0.01562235052428005,
          0.890586746500645,
          7.241522723914729,
          0,
          0
        ],
        [
          1.370974611425976,
          2.763199561898957,
          1.392224950472981,
          0.01833966941711327,
          0.8174956677599926,
          3.985069355289891,
          0,
          0
        ],
        [
          9.56036982178876,
          1.059084850911273,
          -8.501284970877487,
          0.7544715359571502,
          0.087422761477069,
          0.08522725299712566,
          0,
          0
        ],
        [
          2.78418496214692,
          1.262610753821924,
          -1.521574208324995,
          0.6944719891825928,
          0.07833402999816455,
          0.0756137051976753,
          0,
          0
        ],
        [
          0.5582005509748852,
          2.932020882303472,
          2.373820331328587,
          0.00004394528688972958,
          0.9969437245259956,
          290.2029013444005,
          0,
          0
        ],
        [
          0.6311212519232086,
          0.8398318469479178,
          0.2087105950247092,
          0.2297542830254786,
          0.6318067112311733,
          1.52662359022732,
          0,
          0
        ],
        [
          0.7887790703397323,
          0.792531196172311,
          0.003752125832578779,
          0.3843585996807588,
          0.4466121142301658,
          0.7180000155859214,
          0,
          0
        ],
        [
          1.547528787877854,
          1.038472433740744,
          -0.50905635413711,
          0.4749674706606725,
          0.1566481057295766,
          0.1652494129030161,
          0,
          0
        ],
        [
          0.537000802083845,
          2.09819544008271,
          1.561194637998865,
          0.007880013746363062,
          0.8870119552859611,
          6.98426296466581,
          0,
          0
        ],
        [
          1.196515265443866,
          0.6906900753325871,
          -0.5058251901112785,
          0.3992866463535602,
          0.4937023218086946,
          0.8675266725637463,
          0,
          0
        ],
        [
          0.2421274592691635,
          0.9572239127729039,
          0.7150964535037403,
          0.03407725441910404,
          0.927417556175882,
          11.36756192405909,
          0,
          0
        ],
        [
          1.189822047287275,
          0.5229254641509442,
          -0.6668965831363312,
          0.8594749156918592,
          0.0704345656280878,
          0.06741079932478032,
          0,
          0
        ],
        [
          0.9845878146669179,
          1.487678176243242,
          0.5030903615763244,
          0.08409020046452977,
          0.582121699042198,
          1.2393317344263,
          0,
          0
        ],
        [
          2.523862275398673,
          0.8608645074879409,
          -1.662997767910732,
          0.6581031423630482,
          0.1500171915876054,
          0.1570198259091824,
          0,
          0
        ],
        [
          1.257700197079736,
          1.21485858998245,
          -0.04284160709728546,
          0.1733012417298167,
          0.3241374732478202,
          0.4266723276991514,
          0,
          0
        ],
        [
          2.348091492527112,
          1.451233514760361,
          -0.8968579777667502,
          0.6267384231059988,
          0.118135730625889,
          0.1191799303872479,
          0,
          0
        ],
        [
          0.2257420219141713,
          1.025417896338827,
          0.7996758744246553,
          0.01887676054043222,
          0.9467569407477424,
          15.81973115675997,
          0,
          0
        ],
        [
          1.022198584658527,
          0.795443176957677,
          -0.2267554077008499,
          0.526934459786169,
          0.2675286593959079,
          0.32494007693776,
          0,
          0
        ],
        [
          1.510766631135133,
          1.372072185071343,
          -0.1386944460637898,
          0.2602865509291336,
          0.278609331428075,
          0.3435965070744634,
          0,
          0
        ],
        [
          21.01253980890868,
          1.51795308632646,
          -19.49458672258222,
          0.9308937815485612,
          0.01555323301011878,
          0.01405568590905177,
          0,
          0
        ],
        [
          0.1746594390970669,
          1.377956045906383,
          1.203296606809316,
          0.001821368989288249,
          0.9796073201966593,
          42.73673343622329,
          0,
          0
        ],
        [
          1.496377590240049,
          1.078031859769298,
          -0.4183457304707505,
          0.4079789826767636,
          0.1922088830331527,
          0.2116888503318009,
          0,
          0
        ],
        [
          1.771690743932031,
          1.12725645066355,
          -0.6444342932684806,
          0.4871274076200442,
          0.1259594267650185,
          0.128210231612485,
          0,
          0
        ],
        [
          0.9395186047199141,
          0.9252840302965295,
          -0.0142345744233846,
          0.3206556773025467,
          0.4043496280799503,
          0.603933656655102,
          0,
          0
        ],
        [
          0.9527350662501125,
          1.165649481375872,
          0.2129144151257595,
          0.1035318388077354,
          0.5245315543328407,
          0.9814620720953415,
          0,
          0
        ],
        [
          1.285623374544873,
          1.035784218537213,
          -0.2498391560076603,
          0.36560863481575,
          0.2511641335611698,
          0.2983970923777819,
          0,
          0
        ],
        [
          1.620701174201516,
          1.232979848505002,
          -0.3877213256965149,
          0.3305127115591552,
          0.1760798762556974,
          0.190128935377214,
          0,
          0
        ],
        [
          0.7313952263558702,
          1.144060733717318,
          0.4126655073614477,
          0.06232559186127913,
          0.7018729337295401,
          2.094501573993686,
          0,
          0
        ],
        [
          0.8895452771719583,
          1.023189947040746,
          0.1336446698687874,
          0.1881442006816213,
          0.4965229261973733,
          0.8773708661271928,
          0,
          0
        ],
        [
          1.563467225785846,
          1.474743265402765,
          -0.08872396038308095,
          0.2773206472572522,
          0.325003910184702,
          0.4283619939751934,
          0,
          0
        ],
        [
          0.913898297999218,
          1.123303323138115,
          0.2094050251388967,
          0.1184062767176006,
          0.5395641781360879,
          1.042551715056043,
          0,
          0
        ],
        [
          1.025849136606838,
          1.167888704641471,
          0.1420395680346327,
          0.1636585071126188,
          0.4310317399318899,
          0.6739765932078283,
          0,
          0
        ],
        [
          0.6463090371074081,
          1.01587326931308,
          0.3695642322056722,
          0.09998866995437997,
          0.7138718296680419,
          2.219643508762369,
          0,
          0
        ],
        [
          0.9996911082225265,
          1.223797168650246,
          0.2241060604277191,
          0.09908922228694503,
          0.4626134691328957,
          0.7658700715727198,
          0,
          0
        ],
        [
          2.719638242240437,
          1.511116086618161,
          -1.208522155622276,
          0.4308277161454018,
          0.2709616246935563,
          0.3306594969366103,
          0,
          0
        ],
        [
          0.7672970077694347,
          1.073257699154562,
          0.305960691385127,
          0.09452095344871704,
          0.650279737995677,
          1.654257184241199,
          0,
          0
        ],
        [
          1.007491831961677,
          1.243869627067932,
          0.2363777951062547,
          0.07281468894034165,
          0.4710969021545283,
          0.7924242182603686,
          0,
          0
        ],
        [
          0.9528986901380585,
          1.156748688422531,
          0.2038499982844724,
          0.1305938868964307,
          0.5120067554622952,
          0.9334380143513734,
          0,
          0
        ],
        [
          0.2088133356937752,
          0.8523000410932097,
          0.6434867053994345,
          0.03956814100475924,
          0.9354245716661614,
          12.88739324014073,
          0,
          0
        ],
        [
          2.946265117664296,
          0.8374816565926702,
          -2.108783461071626,
          0.9514442475495117,
          0.006159823272536237,
          0.005514108473039243,
          0,
          0
        ],
        [
          0.2746339978684419,
          0.918960982635959,
          0.6443269847675172,
          0.04743402288994553,
          0.9065556325000104,
          8.631075869916891,
          0,
          0
        ],
        [
          0.2034060600466102,
          0.604318565083124,
          0.4009125050365138,
          0.108089892900523,
          0.8566655503112112,
          5.317216230215537,
          0,
          0
        ],
        [
          0.1752350493041434,
          0.4728108873387243,
          0.2975758380345809,
          0.1393843936978809,
          0.8116399109561054,
          3.833523323490452,
          0,
          0
        ],
        [
          0.1250530092107752,
          0.0736491999017741,
          -0.05140380930900107,
          0.4338628984662792,
          0.2621426519820617,
          0.3160740814491869,
          0,
          0
        ],
        [
          2.319218892793637,
          1.070204657758584,
          -1.249014235035053,
          0.5965218230206378,
          0.1244842828145474,
          0.1264952381656456,
          0,
          0
        ],
        [
          0.5378236157021595,
          1.017267831306451,
          0.4794442156042912,
          0.06470372862997692,
          0.8075505573757342,
          3.73316053470447,
          0,
          0
        ],
        [
          0.1712199843688513,
          0.7160464882762259,
          0.5448265039073745,
          0.04878630411963327,
          0.9308929735088077,
          11.98398199594034,
          0,
          0
        ],
        [
          1.307133373759871,
          1.015034024221326,
          -0.2920993495385444,
          0.3785671396251951,
          0.3137262928382867,
          0.406702797553593,
          0,
          0
        ],
        [
          1.524973712528817,
          1.069766378289944,
          -0.4552073342388725,
          0.4274161159188675,
          0.1872741867540273,
          0.2050017028190057,
          0,
          0
        ],
        [
          1.066275645386832,
          1.205484268287312,
          0.1392086229004796,
          0.1283206886800344,
          0.4571276405967214,
          0.7491406346124848,
          0,
          0
        ],
        [
          0.1675237712160516,
          0.7234599591488888,
          0.5559361879328373,
          0.04868949327125406,
          0.9306756605305426,
          11.94362662726502,
          0,
          0
        ],
        [
          1.852562731616733,
          1.254397631907353,
          -0.5981650997093795,
          0.4454047382506338,
          0.1629350335022416,
          0.1731724936642411,
          0,
          0
        ],
        [
          1.315598624776853,
          1.74851797366464,
          0.4329193488877865,
          0.190800576061801,
          0.5377451191661647,
          1.034948106148575,
          0,
          0
        ],
        [
          0.196433214242902,
          1.08691986994262,
          0.8904866556997183,
          0.008970879182165346,
          0.9661682791753343,
          25.40693572023632,
          0,
          0
        ],
        [
          0.1254998650239529,
          0.7198761920441836,
          0.5943763270202308,
          0.02875843556372737,
          0.9574300177336351,
          20.00908239915131,
          0,
          0
        ],
        [
          2.254272625927634,
          1.20685400763518,
          -1.047418618292454,
          0.5980528376509849,
          0.09585324673537447,
          0.09431733113059498,
          0,
          0
        ],
        [
          0.2571269230922329,
          1.126339946341964,
          0.8692130232497315,
          0.02239227060444422,
          0.9327386289534715,
          12.33723536150438,
          0,
          0
        ],
        [
          0.3368684164686637,
          0.9978026480057117,
          0.660934231537048,
          0.04395836218855543,
          0.8989928983710057,
          7.91822711202183,
          0,
          0
        ],
        [
          0.5558119766375894,
          1.085483524345738,
          0.529671547708149,
          0.03753403380064688,
          0.8162174478554886,
          3.951165294170759,
          0,
          0
        ],
        [
          0.4769174705075863,
          0.7364316082734024,
          0.2595141377658161,
          0.2099344194928351,
          0.7096320169841129,
          2.174242978364207,
          0,
          0
        ],
        [
          1.23082035819316,
          1.235306505026262,
          0.004486146833102111,
          0.1533614837111314,
          0.3441874654575884,
          0.466916197004062,
          0,
          0
        ],
        [
          0.7729182498536775,
          1.069521683354522,
          0.2966034335008449,
          0.0928498881474845,
          0.6411007353300249,
          1.589195435105614,
          0,
          0
        ],
        [
          3.239495024752853,
          3.107291567690727,
          -0.132203457062126,
          0.4293007944338358,
          0.333295377693633,
          0.4447535537777059,
          0,
          0
        ],
        [
          0.8268728456262161,
          1.153965637664131,
          0.3270927920379149,
          0.0612110381936708,
          0.6178731922295949,
          1.438518491505933,
          0,
          0
        ],
        [
          1.190690249593656,
          1.24634189669798,
          0.05565164710432446,
          0.1173183318333644,
          0.3394710975652916,
          0.4572298563624082,
          0,
          0
        ],
        [
          1.558703629680082,
          1.259442481513108,
          -0.2992611481669742,
          0.2559464467759625,
          0.4324195352006739,
          0.6777998505017298,
          0,
          0
        ],
        [
          1.981932906699569,
          1.980397847219616,
          -0.001535059479952583,
          0.3039108578299264,
          0.52919599353561,
          0.9999999999999987,
          0,
          0
        ],
        [
          0.380601104841178,
          0.893740845807746,
          0.513139740966568,
          0.1718370122127697,
          0.7666376755268264,
          2.922691783898772,
          0,
          0
        ],
        [
          0.7456342772911546,
          0.9501358190550819,
          0.2045015417639273,
          0.1859041231045407,
          0.5997584757279785,
          1.333146425823834,
          0,
          0
        ],
        [
          1.823002536885008,
          1.657886556696348,
          -0.1651159801886601,
          0.373769000190791,
          0.305669872983194,
          0.3916609104945941,
          0,
          0
        ],
        [
          0.5393732796495744,
          1.062834134839139,
          0.5234608551895649,
          0.04916465880634924,
          0.8176965848055228,
          3.990441805545484,
          0,
          0
        ],
        [
          0.6358228482968863,
          1.085203845404047,
          0.4493809971071606,
          0.09766538072181216,
          0.7216787372676845,
          2.306859402944402,
          0,
          0
        ],
        [
          0.5284693586138509,
          0.8186726218930215,
          0.2902032632791706,
          0.191045834534507,
          0.71901824121456,
          2.276592937346918,
          0,
          0
        ],
        [
          0.166145668017697,
          0.7618532639810838,
          0.5957075959633868,
          0.03857521019834598,
          0.9436020477091377,
          14.88501036086563,
          0,
          0
        ],
        [
          0.3758486404157111,
          0.8423172382851998,
          0.4664685978694886,
          0.08942968741499421,
          0.859192060270222,
          5.428585889110457,
          0,
          0
        ],
        [
          0.2608050603586286,
          1.001048498394213,
          0.7402434380355841,
          0.03786735048268612,
          0.9168667067374353,
          9.811938563219169,
          0,
          0
        ],
        [
          0.1837669845704198,
          0.8653273513767233,
          0.6815603668063035,
          0.02915914510203736,
          0.9518228551675689,
          17.57675393394183,
          0,
          0
        ],
        [
          0.2130913574177218,
          0.9764109012913643,
          0.7633195438736425,
          0.02248033665488184,
          0.9494055615448556,
          16.69446837626497,
          0,
          0
        ],
        [
          0.1563718435691846,
          0.1079547508076196,
          -0.04841709276156501,
          0.4439644765338275,
          0.308270809100435,
          0.3964787372028776,
          0,
          0
        ],
        [
          0.7618742782127357,
          0.251501707899582,
          -0.5103725703131536,
          0.9216425465137896,
          0.0510757656749011,
          0.04788582236420251,
          0,
          0
        ],
        [
          0.5445507233230651,
          1.009205709601816,
          0.4646549862787506,
          0.06876213298113223,
          0.8003186378237699,
          3.565734496554379,
          0,
          0
        ],
        [
          0.7964980857286458,
          0.7593788506962301,
          -0.03711923503241565,
          0.4353916005250518,
          0.3950310443824782,
          0.5809272386468909,
          0,
          0
        ],
        [
          0.9552789070702155,
          0.9400986914810696,
          -0.01518021558914584,
          0.3132279754569767,
          0.4003452100465892,
          0.5939596354661185,
          0,
          0
        ],
        [
          0.3058287262699145,
          1.003818493601675,
          0.6979897673317609,
          0.03412445092430801,
          0.9038223712542,
          8.360507171813069,
          0,
          0
        ],
        [
          0.2974908458952,
          1.145597388676963,
          0.8481065427817629,
          0.01518939872940308,
          0.9223907529733728,
          10.5736534656992,
          0,
          0
        ],
        [
          0.09199076893795458,
          1.196374066732043,
          1.104383297794089,
          0.0007311689274741595,
          0.9969495405916927,
          290.757904125495,
          0,
          0
        ],
        [
          0.2453624769998825,
          0.9659801485522551,
          0.7206176715523726,
          0.03017409301908354,
          0.9320112490230239,
          12.19572698841302,
          0,
          0
        ],
        [
          0.1349710708446698,
          0.371186957792299,
          0.2362158869476292,
          0.1338622073616173,
          0.8047384868563787,
          3.666584718151502,
          0,
          0
        ],
        [
          1.305640358907157,
          1.088693944303565,
          -0.2169464146035927,
          0.3064856381901062,
          0.3289417951088466,
          0.4360963680917596,
          0,
          0
        ],
        [
          1.581418512493125,
          1.127678981934117,
          -0.4537395305590084,
          0.3691597351027302,
          0.3593297641878103,
          0.4989789752282811,
          0,
          0
        ],
        [
          0.3556957127518474,
          1.329913317428913,
          0.9742176046770654,
          0.01017839922414425,
          0.9127099022273711,
          9.302322348194458,
          0,
          0
        ],
        [
          0.4821421616629951,
          0.9366047279247642,
          0.4544625662617692,
          0.0837254771133884,
          0.8242488131872792,
          4.172378189197443,
          0,
          0
        ],
        [
          0.2906736363755558,
          0.778665715617526,
          0.4879920792419701,
          0.1005902550101488,
          0.8528889319653685,
          5.157874044898386,
          0,
          0
        ],
        [
          0.8712271102078665,
          1.095270299011596,
          0.2240431888037299,
          0.1021343612671653,
          0.560554300602487,
          1.134843756389384,
          0,
          0
        ],
        [
          0.4602695022218695,
          1.232417534320255,
          0.7721480320983858,
          0.03590623122240078,
          0.8358673088013805,
          4.530705692801266,
          0,
          0
        ],
        [
          0.6519428950256105,
          0.4728586927763084,
          -0.1790842022493022,
          0.5979886060346883,
          0.3290159872634446,
          0.4362429597381986,
          0,
          0
        ],
        [
          3.185309068635659,
          0.1729646590418828,
          -3.012344409593776,
          0.8026852157128893,
          0.136225052452908,
          0.1403072079195475,
          0,
          0
        ],
        [
          0.1602926855495233,
          0.8778347775278044,
          0.7175420919782811,
          0.02067629331110346,
          0.9651151736590711,
          24.61309232414202,
          0,
          0
        ],
        [
          0.6774776970815618,
          1.094552275350832,
          0.4170745782692699,
          0.07806567844398288,
          0.6958905639118109,
          2.035797862935367,
          0,
          0
        ],
        [
          0.5230334383374654,
          1.079555058674371,
          0.556521620336906,
          0.03955879808675439,
          0.8304109185702703,
          4.356309882653893,
          0,
          0
        ],
        [
          0.6902552927010841,
          0.9695321198014425,
          0.2792768271003584,
          0.1394227367145027,
          0.6711468861257327,
          1.815679639171712,
          0,
          0
        ],
        [
          0.2653503545259144,
          1.042993009386722,
          0.7776426548608077,
          0.020405637714375,
          0.9299032099536674,
          11.8022067573911,
          0,
          0
        ],
        [
          1.0568750793793,
          2.173837750334735,
          1.116962670955435,
          0.0581771869004253,
          0.7133752460157184,
          2.2142565741001,
          0,
          0
        ],
        [
          0.7554503722379716,
          1.397596125177317,
          0.6421457529393458,
          0.02539035922179564,
          0.722971177994195,
          2.32177233007452,
          0,
          0
        ],
        [
          0.6934275599540249,
          1.226522157251613,
          0.533094597297588,
          0.03872615647363647,
          0.7247654489350337,
          2.342707848478247,
          0,
          0
        ],
        [
          2.018800603639676,
          1.224871041759076,
          -0.7939295618806002,
          0.5395418291069164,
          0.0811063048166079,
          0.07852590426327907,
          0,
          0
        ],
        [
          0.2035882431733437,
          0.9204986003766605,
          0.7169103572033169,
          0.0271420287492896,
          0.9483456665860656,
          16.33365977057344,
          0,
          0
        ],
        [
          0.7407039083490856,
          0.3935180045250187,
          -0.3471859038240669,
          0.8011706770741195,
          0.1435551453393652,
          0.1491224262274509,
          0,
          0
        ],
        [
          1.668222630446487,
          0.3629011990591922,
          -1.305321431387295,
          0.6447564290081709,
          0.2995844796076949,
          0.3805284672651456,
          0,
          0
        ],
        [
          0.3939295215152452,
          0.693311134480811,
          0.2993816129655658,
          0.1998311832840398,
          0.7388320858739638,
          2.516804776918987,
          0,
          0
        ],
        [
          0.2921926963095295,
          0.9977809858606168,
          0.7055882895510872,
          0.03228766045509599,
          0.9109596381238066,
          9.101978831896478,
          0,
          0
        ],
        [
          0.1410532563014552,
          0.6916222265461406,
          0.5505689702446854,
          0.03825365642811199,
          0.945001013725249,
          15.28625823687477,
          0,
          0
        ],
        [
          0.1864126582280161,
          0.5056224333107386,
          0.3192097750827226,
          0.1380467932538424,
          0.8159035935811104,
          3.942912480102142,
          0,
          0
        ],
        [
          2.475178357829986,
          0.05170359604563207,
          -2.423474761784354,
          0.9997479441778812,
          0.0001037055383086564,
          0.00009227214013530248,
          0,
          0
        ],
        [
          0.1557759040687528,
          1.007711638175754,
          0.8519357341070012,
          0.008665042270039721,
          0.9786322542170864,
          40.74594734395529,
          0,
          0
        ],
        [
          0.1145751125020727,
          1.239698512267418,
          1.125123399765345,
          0.001242103452835613,
          0.9934898853344347,
          135.7683106926766,
          0,
          0
        ],
        [
          0.9098925616953427,
          1.004398630493637,
          0.0945060687982947,
          0.2154180994366976,
          0.4737854056278202,
          0.8010182153967764,
          0,
          0
        ],
        [
          0.4654696458013394,
          0.998635019401843,
          0.5331653736005035,
          0.05146390235338045,
          0.861751749989,
          5.545569262265445,
          0,
          0
        ],
        [
          1.834986305898089,
          1.227703153134089,
          -0.6072831527639999,
          0.4448551353082887,
          0.1298358799207326,
          0.1327446895491224,
          0,
          0
        ],
        [
          4.224115255515826,
          0.9968351610947422,
          -3.227280094421083,
          0.8871270210629334,
          0.01809279486325639,
          0.01639301418718751,
          0,
          0
        ],
        [
          1.367459976920419,
          0.4515971046734888,
          -0.9158628722469304,
          0.5567203655013294,
          0.3784653925199419,
          0.5417319625541583,
          0,
          0
        ],
        [
          0.1672247772991577,
          0.7155214949947768,
          0.548296717695619,
          0.04997951637651552,
          0.9290584114710163,
          11.65106735945874,
          0,
          0
        ],
        [
          0.1458158564547333,
          0.5948235828158277,
          0.4490077263610944,
          0.06536453838498095,
          0.9077236111201761,
          8.751583563956837,
          0,
          0
        ],
        [
          0.7580094263071964,
          0.7128389702195119,
          -0.04517045608768444,
          0.4198863483718657,
          0.4382097969042311,
          0.6939553427315286,
          0,
          0
        ],
        [
          0.4101761185097176,
          0.8468360309512354,
          0.4366599124415178,
          0.09631158244376511,
          0.8441449445032488,
          4.81858730558599,
          0,
          0
        ],
        [
          0.2091129252844579,
          0.6449471748229163,
          0.4358342495384584,
          0.09978054017755116,
          0.8665378765493721,
          5.7763449787419,
          0,
          0
        ],
        [
          0.6073942988491436,
          0.2430139017069333,
          -0.3643803971422103,
          0.8451126499027033,
          0.1045389652224071,
          0.1038616234432546,
          0,
          0
        ],
        [
          0.1836330402480108,
          0.9138226263821441,
          0.7301895861341332,
          0.02321299461450847,
          0.9575400770149347,
          20.06325349279883,
          0,
          0
        ],
        [
          0.6541086132404071,
          1.175169915237436,
          0.5210613019970284,
          0.02846229775387606,
          0.7542489183896581,
          2.730504273143468,
          0,
          0
        ],
        [
          0.1738165465598768,
          0.6420888206793617,
          0.4682722741194849,
          0.07506970996426737,
          0.8970353082708035,
          7.750769409086939,
          0,
          0
        ],
        [
          0.6002834605906888,
          0.6468452444573434,
          0.04656178386665455,
          0.3956300917373033,
          0.5071791364068845,
          0.9155791557022541,
          0,
          0
        ],
        [
          0.1563252246206683,
          0.7228068669616324,
          0.5664816423409641,
          0.03988111659427777,
          0.9426665702156994,
          14.62762390659933,
          0,
          0
        ],
        [
          0.2189228814130665,
          0.3282998262676892,
          0.1093769448546227,
          0.2810635306328824,
          0.636633239974838,
          1.558718594265622,
          0,
          0
        ],
        [
          0.8540409526039432,
          1.229654390091267,
          0.3756134374873239,
          0.042294714127771,
          0.6251494169940317,
          1.483710746429347,
          0,
          0
        ],
        [
          0.2218565471796621,
          0.924793531151212,
          0.7029369839715499,
          0.03142244491489235,
          0.9388765210058138,
          13.66545246301665,
          0,
          0
        ],
        [
          0.1285789950676316,
          0.5974969327339242,
          0.4689179376662926,
          0.05932550608542558,
          0.913269141156028,
          9.36804005047102,
          0,
          0
        ],
        [
          1.763805815057609,
          0.6423311151627309,
          -1.121474699894878,
          0.8457007978100002,
          0.05502418952816227,
          0.05180319729422643,
          0,
          0
        ],
        [
          0.5266696654565819,
          0.690738602793136,
          0.1640689373365541,
          0.3002796168877491,
          0.598124981157309,
          1.3241114261073,
          0,
          0
        ],
        [
          1.151404168596007,
          1.205735794949761,
          0.05433162635375388,
          0.1285011687223082,
          0.3528290157179431,
          0.4850302866181618,
          0,
          0
        ],
        [
          0.1839888813035121,
          0.8702324137071337,
          0.6862435324036216,
          0.03003444108544459,
          0.9507567388223882,
          17.17695619001833,
          0,
          0
        ],
        [
          0.1687725486079293,
          1.368114260375512,
          1.199341711767583,
          0.001318640250988984,
          0.9809973127269714,
          45.92787997319579,
          0,
          0
        ],
        [
          0.8223739044610386,
          0.9798416067345646,
          0.1574677022735259,
          0.1983474242834458,
          0.5376746893397446,
          1.034654914871739,
          0,
          0
        ],
        [
          0.8065871349612557,
          1.408245203156701,
          0.6016580681954455,
          0.08508093283186564,
          0.6523840781769012,
          1.669657126590319,
          0,
          0
        ],
        [
          0.2414687433618782,
          0.9465771418502311,
          0.7051083984883528,
          0.03657278849354673,
          0.9283524219305932,
          11.52749553867881,
          0,
          0
        ],
        [
          0.09723978930876988,
          1.092730657032728,
          0.9954908677239581,
          0.001394336675362411,
          0.9958358684616291,
          212.7585037895633,
          0,
          0
        ],
        [
          0.9654335852336366,
          0.801875817484058,
          -0.1635577677495786,
          0.5025939082343178,
          0.2786198869143381,
          0.3436145525013987,
          0,
          0
        ],
        [
          0.2341157420935645,
          1.147507331951333,
          0.9133915898577686,
          0.008023364085437945,
          0.9514231161983908,
          17.42479390040061,
          0,
          0
        ],
        [
          0.62396493658927,
          0.6134966666213685,
          -0.01046826996790151,
          0.4575315554734763,
          0.4421174898242176,
          0.7050477836117226,
          0,
          0
        ],
        [
          0.5379924847969786,
          1.063614545661592,
          0.5256220608646134,
          0.06489943765566483,
          0.7787116486892042,
          3.130701927305413,
          0,
          0
        ],
        [
          1.936062475896172,
          0.3670738254925628,
          -1.568988650403609,
          0.6518469615985243,
          0.2933864900088566,
          0.3693871447063338,
          0,
          0
        ],
        [
          0.8734036095342329,
          1.096162336878493,
          0.2227587273442605,
          0.1082912396341513,
          0.5566855385775444,
          1.117176118019876,
          0,
          0
        ],
        [
          0.6102143528292486,
          0.9021901538400656,
          0.291975801010817,
          0.1607901854514071,
          0.6937397034765571,
          2.01525243276708,
          0,
          0
        ],
        [
          0.6340403089745096,
          0.8883988255226718,
          0.2543585165481622,
          0.1887546734704029,
          0.6641427345905523,
          1.759261022975004,
          0,
          0
        ],
        [
          3.198607389298997,
          0.1665433707088324,
          -3.032064018590165,
          0.8073081776809745,
          0.1315646174118819,
          0.1347799217797371,
          0,
          0
        ],
        [
          0.1430353519616499,
          0.9162184393792405,
          0.7731830874175906,
          0.01245704372552064,
          0.9775034262861876,
          38.65676540813249,
          0,
          0
        ],
        [
          0.161469509973057,
          0.6980416809510421,
          0.5365721709779852,
          0.05003048461303247,
          0.9292843429490844,
          11.69113408545091,
          0,
          0
        ],
        [
          0.2987066003076137,
          0.9706295802998373,
          0.6719229799922235,
          0.04071800626503458,
          0.9017840285527301,
          8.168532195300523,
          0,
          0
        ],
        [
          0.4442913957675652,
          0.6657587284579094,
          0.2214673326903442,
          0.2297771063301862,
          0.7007866422338265,
          2.083667604764651,
          0,
          0
        ],
        [
          0.355292877235833,
          1.240139605779157,
          0.8848467285433244,
          0.0132940598440648,
          0.8934326565549958,
          7.458668157258861,
          0,
          0
        ],
        [
          0.7665435120547406,
          0.8273784679283582,
          0.06083495587361765,
          0.2703388752274185,
          0.6071112354273824,
          1.374745361752037,
          0,
          0
        ],
        [
          0.3590443113468622,
          0.6634708737347403,
          0.3044265623878781,
          0.1928909857889531,
          0.7547210584137114,
          2.737472763747805,
          0,
          0
        ],
        [
          0.5520098559340216,
          0.8461111394439653,
          0.2941012835099437,
          0.1825277033345011,
          0.7026301207017689,
          2.102100082474558,
          0,
          0
        ],
        [
          0.6651711776885358,
          1.206247195247661,
          0.5410760175591249,
          0.04173807583528582,
          0.7158031327735241,
          2.240773247988682,
          0,
          0
        ],
        [
          0.4015390666936584,
          0.5320178278988866,
          0.1304787612052283,
          0.3174702530066978,
          0.6201871844838871,
          1.452702807001715,
          0,
          0
        ],
        [
          0.6527623143297391,
          0.6926996569362881,
          0.03993734260654902,
          0.3690894751070799,
          0.538175118880502,
          1.036740085235199,
          0,
          0
        ],
        [
          1.981932906699557,
          1.980397847219618,
          -0.001535059479938816,
          0.3039108578299267,
          0.5291959935356102,
          0.9999999999999997,
          0,
          0
        ],
        [
          0.167283954191297,
          1.021376050587739,
          0.8540920963964418,
          0.01081169910554722,
          0.9732081936217751,
          32.31672652802681,
          0,
          0
        ],
        [
          2.234936556531313,
          1.094481547502631,
          -1.140455009028683,
          0.6633662050714179,
          0.08504305775855106,
          0.08269167950680527,
          0,
          0
        ],
        [
          0.3305472542647824,
          0.5661588778335228,
          0.2356116235687404,
          0.232296065681563,
          0.7145797809828629,
          2.227355768406629,
          0,
          0
        ],
        [
          2.292667024047213,
          1.026326140900796,
          -1.266340883146417,
          0.6102800625890832,
          0.131150383947076,
          0.1342915094029943,
          0,
          0
        ],
        [
          1.920514502685807,
          0.8042278605590666,
          -1.11628664212674,
          0.754482454958465,
          0.0885671553544625,
          0.08645131895689548,
          0,
          0
        ],
        [
          0.5435436647554007,
          0.6819162618031991,
          0.1383725970477984,
          0.2930078072384127,
          0.6260898202987314,
          1.489679893363106,
          0,
          0
        ],
        [
          0.2847532516047599,
          0.6847933060635878,
          0.4000400544588278,
          0.1302221428056626,
          0.8279915935660156,
          4.282524513201845,
          0,
          0
        ],
        [
          0.9387451422834621,
          1.094774940568031,
          0.1560297982845689,
          0.1751641764919139,
          0.5736748566171367,
          1.1971497285442,
          0,
          0
        ],
        [
          0.2332639504666783,
          0.7088499089975043,
          0.4755859585308261,
          0.1528628395384381,
          0.7853234616330543,
          3.254524842332804,
          0,
          0
        ],
        [
          0.8969407629433855,
          1.021897795694942,
          0.1249570327515565,
          0.1869475949467345,
          0.5093757958418131,
          0.923661703423805,
          0,
          0
        ],
        [
          0.2968993648748416,
          0.8717818977484891,
          0.5748825328736475,
          0.0674679991509363,
          0.8823439766405076,
          6.671866720215471,
          0,
          0
        ],
        [
          0.7096755595242814,
          1.054528443201733,
          0.3448528836774514,
          0.09361652702013433,
          0.6825567076072284,
          1.912917263227598,
          0,
          0
        ],
        [
          0.4562498796442451,
          0.5988520967286182,
          0.1426022170843731,
          0.3074688486136777,
          0.616680643943698,
          1.431275277470152,
          0,
          0
        ],
        [
          0.3358719507129622,
          0.8038220249657847,
          0.4679500742528225,
          0.1050138905046216,
          0.8485904597289612,
          4.986186362117168,
          0,
          0
        ],
        [
          0.4431800191048307,
          0.880763233885333,
          0.4375832147805023,
          0.1178896023955629,
          0.8010814784492428,
          3.582820664175069,
          0,
          0
        ],
        [
          0.6733176032369717,
          0.836727027777018,
          0.1634094245400464,
          0.2747744638064301,
          0.578695039293406,
          1.222015709890026,
          0,
          0
        ],
        [
          0.2953903509818205,
          0.8800528332710165,
          0.5846624822891959,
          0.0663591989956202,
          0.8822799541572742,
          6.667754356398679,
          0,
          0
        ],
        [
          0.6717070658085476,
          1.039159385213828,
          0.3674523194052806,
          0.07983205753918851,
          0.7293894134421658,
          2.397939796409838,
          0,
          0
        ],
        [
          0.377946391990025,
          0.4287717980924615,
          0.05082540610243647,
          0.3755191557883487,
          0.5561795516574722,
          1.11488818299779,
          0,
          0
        ],
        [
          0.7246301348833141,
          0.8603404065490382,
          0.1357102716657241,
          0.2798407789672211,
          0.5537678719926536,
          1.104054526022371,
          0,
          0
        ],
        [
          0.7230498022253425,
          0.5493596493940008,
          -0.1736901528313417,
          0.6129316796576599,
          0.3026223298484739,
          0.3860615372635829,
          0,
          0
        ],
        [
          0.4582063712020202,
          1.063941649210655,
          0.6057352780086352,
          0.02727641059080129,
          0.8865486636127942,
          6.952108892072924,
          0,
          0
        ],
        [
          0.2493360286682798,
          0.7150649228034123,
          0.4657288941351324,
          0.09949951321073962,
          0.8639462620783578,
          5.649367853552795,
          0,
          0
        ],
        [
          0.5793906537384429,
          0.8500527897524518,
          0.2706621360140089,
          0.177942011268543,
          0.7084985905910999,
          2.162329802935638,
          0,
          0
        ],
        [
          1.166903381720584,
          1.195617908498884,
          0.0287145267783,
          0.1224530455368158,
          0.3405222558537881,
          0.4593766967271297,
          0,
          0
        ],
        [
          0.1856037509333045,
          1.083116666074059,
          0.8975129151407543,
          0.007445513430080953,
          0.9700176047620727,
          28.78305541652698,
          0,
          0
        ],
        [
          0.697031951955999,
          0.511839196076049,
          -0.18519275587995,
          0.6491959223396376,
          0.2687773723608885,
          0.3270142546553097,
          0,
          0
        ],
        [
          0.4051114267178286,
          1.081604826734577,
          0.6764934000167488,
          0.03975078635170998,
          0.861940166232956,
          5.554351697497181,
          0,
          0
        ],
        [
          0.4931855209510304,
          0.6620960462560229,
          0.1689105253049926,
          0.2881235052975881,
          0.6340163929639355,
          1.541212264461084,
          0,
          0
        ],
        [
          0.2862440116983229,
          0.2633290641792043,
          -0.0229149475191186,
          0.4133679947224207,
          0.4949557417975627,
          0.8718876600946694,
          0,
          0
        ],
        [
          0.1408978259087842,
          0.07404910876352767,
          -0.06684871714525654,
          0.4618049508887175,
          0.2497883472546299,
          0.2962183587227653,
          0,
          0
        ],
        [
          0.9329468015077528,
          1.106733815972651,
          0.1737870144648982,
          0.1455756618881897,
          0.4871327633745192,
          0.8450180514636806,
          0,
          0
        ],
        [
          1.585704194443536,
          1.179095993979809,
          -0.406608200463727,
          0.2434414246489178,
          0.4745784567132301,
          0.8035700586927303,
          0,
          0
        ],
        [
          1.981932906699561,
          1.980397847219617,
          -0.001535059479944367,
          0.3039108578299267,
          0.5291959935356102,
          0.9999999999999997,
          0,
          0
        ],
        [
          0.3792845749452805,
          1.065271518905403,
          0.685986943960122,
          0.1341686736707663,
          0.7996322923575807,
          3.5504728598425,
          0,
          0
        ],
        [
          0.897861760865356,
          1.181898520521295,
          0.2840367596559393,
          0.06586665443111148,
          0.5667555282961667,
          1.163821397669359,
          0,
          0
        ],
        [
          0.2316404926110126,
          1.44013623609283,
          1.208495743481818,
          0.002399101060202211,
          0.9709789542616589,
          29.76599205719278,
          0,
          0
        ],
        [
          0.1051264643413441,
          1.0568305122833,
          0.9517040479419558,
          0.00225348529447665,
          0.994063692312483,
          148.9777500906518,
          0,
          0
        ],
        [
          0.3843622693203526,
          1.069438256648382,
          0.6850759873280299,
          0.03130213505582745,
          0.89443696185082,
          7.538092446058652,
          0,
          0
        ],
        [
          0.3333305133568981,
          0.9656094645764515,
          0.6322789512195534,
          0.04838884726763627,
          0.8823291063633777,
          6.670911156946616,
          0,
          0
        ],
        [
          0.1672825515950691,
          0.8158534187228832,
          0.6485708671278141,
          0.02972419732267363,
          0.9541971373223899,
          18.53399704616984,
          0,
          0
        ],
        [
          0.1654039895638377,
          0.07464832682594626,
          -0.09075566273789147,
          0.500487333408297,
          0.2325856220474477,
          0.2696351673863814,
          0,
          0
        ],
        [
          0.2103300172222302,
          0.3277821517657937,
          0.1174521345435635,
          0.2711870341339925,
          0.646059504979794,
          1.623924629913201,
          0,
          0
        ],
        [
          0.1408978259087842,
          0.07404910876352767,
          -0.06684871714525654,
          0.4618049508887175,
          0.2497883472546299,
          0.2962183587227653,
          0,
          0
        ],
        [
          0.5380101854175655,
          0.8429232033897422,
          0.3049130179721767,
          0.1988811261553965,
          0.6920118829412211,
          1.998955811435103,
          0,
          0
        ],
        [
          0.6817961279329915,
          1.053384395254031,
          0.3715882673210392,
          0.07592806457417316,
          0.7242794257497052,
          2.337010031904774,
          0,
          0
        ],
        [
          4.314764890251041,
          1.712624000452989,
          -2.602140889798052,
          0.4292850938637524,
          0.3103350342279546,
          0.4003282555571024,
          0,
          0
        ],
        [
          0.1786791353355203,
          0.9099350375638054,
          0.7312559022282852,
          0.02110695936531123,
          0.9611015829410269,
          21.98168431448613,
          0,
          0
        ],
        [
          0.5176905127082955,
          1.126037612611456,
          0.6083470999031605,
          0.02850389748883772,
          0.8358967597012462,
          4.531678462254654,
          0,
          0
        ],
        [
          1.12453238408166,
          1.372870692984458,
          0.2483383089027977,
          0.09082520869250914,
          0.4258713233013613,
          0.6599222327128665,
          0,
          0
        ],
        [
          0.2553081235884651,
          0.8863733914695828,
          0.6310652678811177,
          0.05347892391011559,
          0.9076162528259858,
          8.740379565495047,
          0,
          0
        ],
        [
          0.9718842883888014,
          0.738047444153323,
          -0.2338368442354783,
          0.5813754585424232,
          0.2437931744162883,
          0.2868167772930792,
          0,
          0
        ],
        [
          0.3936021237170588,
          1.115774500243446,
          0.722172376526387,
          0.03774521699868594,
          0.8598651602513275,
          5.45893387793884,
          0,
          0
        ],
        [
          0.3279584330628633,
          0.8894025952125317,
          0.5614441621496684,
          0.07878494124348108,
          0.8699606107050202,
          5.951799199227373,
          0,
          0
        ],
        [
          0.5367460560310408,
          0.9004430416624345,
          0.3636969856313937,
          0.1349076436213429,
          0.755123371105437,
          2.743431850864571,
          0,
          0
        ],
        [
          0.6419258562039754,
          0.5975003439160104,
          -0.04442551228796499,
          0.4898801482101112,
          0.4142263804281378,
          0.6291171828664399,
          0,
          0
        ],
        [
          1.192278454616395,
          1.492348799106588,
          0.3000703444901924,
          0.1203335859975865,
          0.4536398878282281,
          0.7386791678615842,
          0,
          0
        ],
        [
          0.6467843294461894,
          0.8509508316105137,
          0.2041665021643243,
          0.2281645856968512,
          0.6254608720947322,
          1.485684367006768,
          0,
          0
        ],
        [
          0.6318251301474154,
          0.6092981878865785,
          -0.02252694226083685,
          0.4664812528545556,
          0.4353675191484578,
          0.6859836582759268,
          0,
          0
        ],
        [
          0.610969545578501,
          1.157250992717667,
          0.5462814471391658,
          0.0342136087969892,
          0.7865046970965629,
          3.277453950926315,
          0,
          0
        ],
        [
          0.8093868219795581,
          1.729459901209226,
          0.9200730792296683,
          0.03128102770658959,
          0.7273490311733074,
          2.373337065569242,
          0,
          0
        ],
        [
          0.5361307195474802,
          1.071825126054551,
          0.5356944065070705,
          0.04225162908828783,
          0.8265922102016026,
          4.240785513767859,
          0,
          0
        ],
        [
          1.017067711224978,
          1.036989250925067,
          0.01992153970008892,
          0.2312390964433658,
          0.4035586364206271,
          0.6019528762332355,
          0,
          0
        ],
        [
          1.981932906699563,
          1.980397847219619,
          -0.001535059479944145,
          0.3039108578299267,
          0.5291959935356103,
          0.9999999999999999,
          0,
          0
        ],
        [
          0.9009033303090571,
          1.426699645931318,
          0.525796315622261,
          0.07674402157710553,
          0.6070954730905427,
          1.374654519568548,
          0,
          0
        ],
        [
          1.671443684396974,
          1.10536837343938,
          -0.5660753109575949,
          0.4569165538288937,
          0.162195495678209,
          0.1722343223781183,
          0,
          0
        ],
        [
          0.654033394802345,
          0.3335799028061529,
          -0.3204534919961921,
          0.7353191652127002,
          0.2020691928492969,
          0.2252985912328535,
          0,
          0
        ],
        [
          3.905474162250683,
          0.5161446485912546,
          -3.389329513659428,
          0.9687488994621414,
          0.01031908322164393,
          0.009276187558269318,
          0,
          0
        ],
        [
          1.044041047900919,
          1.006981439285269,
          -0.03705960861564983,
          0.2834257877729456,
          0.3358072906345201,
          0.4498001739049723,
          0,
          0
        ],
        [
          0.8072183742239161,
          0.93569100761757,
          0.1284726333936539,
          0.214730349188314,
          0.6278778293141396,
          1.501112373935231,
          0,
          0
        ],
        [
          1.981932906699567,
          1.980397847219618,
          -0.001535059479948364,
          0.3039108578299266,
          0.5291959935356103,
          0.9999999999999999,
          0,
          0
        ],
        [
          1.981932906699568,
          1.980397847219618,
          -0.001535059479949696,
          0.3039108578299268,
          0.5291959935356102,
          0.9999999999999997,
          0,
          0
        ],
        [
          1.981932906699567,
          1.980397847219618,
          -0.001535059479948364,
          0.3039108578299266,
          0.5291959935356103,
          0.9999999999999999,
          0,
          0
        ],
        [
          1.981932906699583,
          1.980397847219618,
          -0.001535059479965462,
          0.3039108578299272,
          0.52919599353561,
          0.9999999999999987,
          0,
          0
        ],
        [
          1.981932906699582,
          1.980397847219617,
          -0.001535059479965017,
          0.303910857829927,
          0.5291959935356099,
          0.9999999999999982,
          0,
          0
        ],
        [
          1.981932906699587,
          1.980397847219617,
          -0.001535059479970347,
          0.3039108578299271,
          0.5291959935356098,
          0.9999999999999978,
          0,
          0
        ],
        [
          1.981932906699569,
          1.980397847219618,
          -0.001535059479951251,
          0.3039108578299268,
          0.5291959935356101,
          0.9999999999999992,
          0,
          0
        ],
        [
          1.981932906699574,
          1.980397847219618,
          -0.001535059479955692,
          0.3039108578299266,
          0.5291959935356104,
          1,
          0,
          0
        ],
        [
          1.981932906699586,
          1.980397847219617,
          -0.001535059479969236,
          0.3039108578299273,
          0.5291959935356099,
          0.9999999999999982,
          0,
          0
        ],
        [
          1.981932906699582,
          1.980397847219617,
          -0.001535059479965017,
          0.303910857829927,
          0.5291959935356099,
          0.9999999999999982,
          0,
          0
        ],
        [
          1.981932906699583,
          1.980397847219616,
          -0.001535059479966128,
          0.3039108578299269,
          0.52919599353561,
          0.9999999999999987,
          0,
          0
        ],
        [
          0.3075727285437888,
          1.302611327388389,
          0.9950385988446002,
          0.007012904185016689,
          0.9344448643067573,
          12.68149816602094,
          0,
          0
        ],
        [
          0.948380448088205,
          1.385725077069949,
          0.4373446289817435,
          0.1221823660660054,
          0.6135688412767177,
          1.412585558806345,
          0,
          0
        ],
        [
          0.8247692949774722,
          1.823068502710206,
          0.9982992077327338,
          0.09601715476003522,
          0.7434747262010233,
          2.578455569120775,
          0,
          0
        ],
        [
          1.387102099312482,
          1.252369076015139,
          -0.1347330232973429,
          0.2650220322082533,
          0.4947055024174881,
          0.8710152809977896,
          0,
          0
        ],
        [
          3.378445987626634,
          1.71984390760518,
          -1.658602080021454,
          0.5578043622598501,
          0.1894396028659018,
          0.2079260944449536,
          0,
          0
        ],
        [
          0.6525552172448277,
          0.8212183490804797,
          0.1686631318356521,
          0.227099011871528,
          0.6641289918823874,
          1.759152638104989,
          0,
          0
        ],
        [
          0.675816317002154,
          0.9684967365884087,
          0.2926804195862547,
          0.1973511380035237,
          0.6698528704527207,
          1.805076031400575,
          0,
          0
        ],
        [
          1.344618774608354,
          0.9027543789140456,
          -0.4418643956943079,
          0.2761247819100001,
          0.5887381033631921,
          1.273583056906036,
          0,
          0
        ]
      ]
    },
    "headers": [
      [
        "alpha",
        "Mean posterior synonymous substitution rate at a site"
      ],
      [
        "beta",
        "Mean posterior non-synonymous substitution rate at a site"
      ],
      [
        "beta-alpha",
        "Mean posterior beta-alpha"
      ],
      [
        "Prob[alpha>beta]",
        "Posterior probability of negative selection at a site"
      ],
      [
        "Prob[alpha<beta]",
        "Posterior probability of positive selection at a site"
      ],
      [
        "BayesFactor[alpha<beta]",
        "Empiricial Bayes Factor for positive selection at a site"
      ]
    ]
  },
  "analysis": {
    "authors": "Sergei L Kosakovsky Pond",
    "citation": "FUBAR: a fast, unconstrained bayesian approximation for inferring selection (2013), Mol Biol Evol. 30(5):1196-205",
    "contact": "spond@temple.edu",
    "info": "Perform a Fast Unbiased AppRoximate Bayesian (FUBAR)\n    analysis of a coding sequence alignment to determine whether some\n    sites have been subject to pervasive purifying or diversifying\n    selection.\n\n    v2.1 introduces two more methods for estimating the posterior distribution of grid weights:\n    collapsed Gibbs MCMC (faster) and 0-th order Variation Bayes approximation (fastest).\n\n    Please note that a FUBAR analysis generates a cache and a results JSON file in the same directory as\n    directory as the original alignment. HyPhy needs to have write\n    privileges to this directory. For example if the original file is in\n    /home/sergei/FUBAR/data/pol.nex then at the end of a FUBAR run, there\n    will also exist FUBAR-generated files /home/sergei/FUBAR/data/pol.nex.FUBAR.json,\n    /home/sergei/FUBAR/data/pol.nex.fubrar.cache. They also\n    provide checkpointing so that a partially completed analysis can be\n    restarted.",
    "requirements": "in-frame codon alignment (possibly partitioned) and a phylogenetic tree (one per partition)",
    "version": "2.2"
  },
  "branch attributes": {
    "0": {
      "ATTLR8_3302_BP": {
        "Nucleotide GTR": 0.1622116956826585,
        "original name": "ATTLR8_3302_BP"
      },
      "CATLR8_3302_BP": {
        "Nucleotide GTR": 0.09159240908341304,
        "original name": "CATLR8_3302_BP"
      },
      "CBTLR8_3302_BP": {
        "Nucleotide GTR": 0.1163483974733085,
        "original name": "CBTLR8_3302_BP"
      },
      "CCTLR8_3302_BP": {
        "Nucleotide GTR": 0.03961812822045908,
        "original name": "CCTLR8_3302_BP"
      },
      "CITLR8_3302_BP": {
        "Nucleotide GTR": 0.120529716553131,
        "original name": "CITLR8_3302_BP"
      },
      "DRTLR8A_3302_BP": {
        "Nucleotide GTR": 0.1607996687125114,
        "original name": "DRTLR8A_3302_BP"
      },
      "DRTLR8B_3302_BP": {
        "Nucleotide GTR": 0.107917717992809,
        "original name": "DRTLR8B_3302_BP"
      },
      "GMTLR8_3302_BP": {
        "Nucleotide GTR": 0.3106789767958664,
        "original name": "GMTLR8_3302_BP"
      },
      "IPTLR8_3302_BP": {
        "Nucleotide GTR": 0.06428903580653299,
        "original name": "IPTLR8_3302_BP"
      },
      "LCTLR8_3302_BP": {
        "Nucleotide GTR": 0.09465898423431839,
        "original name": "LCTLR8_3302_BP"
      },
      "LMTLR8_3302_BP": {
        "Nucleotide GTR": 0.06188621656897098,
        "original name": "LMTLR8_3302_BP"
      },
      "MATLR8_3302_BP": {
        "Nucleotide GTR": 0.105986901901263,
        "original name": "MATLR8_3302_BP"
      },
      "MMTLR8_3302_BP": {
        "Nucleotide GTR": 0.106687882656182,
        "original name": "MMTLR8_3302_BP"
      },
      "Node1": {
        "Nucleotide GTR": 0.01108821768565522
      },
      "Node11": {
        "Nucleotide GTR": 0.03684450984727703
      },
      "Node12": {
        "Nucleotide GTR": 0.02286670843715908
      },
      "Node16": {
        "Nucleotide GTR": 0.1563271902059277
      },
      "Node18": {
        "Nucleotide GTR": 0.03971279403697799
      },
      "Node19": {
        "Nucleotide GTR": 0.05216327525379968
      },
      "Node2": {
        "Nucleotide GTR": 0.006253264763681773
      },
      "Node23": {
        "Nucleotide GTR": 0.2486279186517489
      },
      "Node24": {
        "Nucleotide GTR": 0.2649918791567182
      },
      "Node3": {
        "Nucleotide GTR": 0.01703111039822103
      },
      "Node33": {
        "Nucleotide GTR": 0.02543714394760585
      },
      "Node36": {
        "Nucleotide GTR": 0.004356876912385408
      },
      "Node37": {
        "Nucleotide GTR": 0.03002300925709986
      },
      "Node4": {
        "Nucleotide GTR": 0.04037865098919584
      },
      "Node5": {
        "Nucleotide GTR": 0.08509584186460824
      },
      "Node6": {
        "Nucleotide GTR": 0.08430476618716343
      },
      "Node7": {
        "Nucleotide GTR": 0.1083545188433462
      },
      "Node8": {
        "Nucleotide GTR": 0.1075729526566941
      },
      "Node9": {
        "Nucleotide GTR": 0.1805113371474106
      },
      "OMTLR8_3302_BP": {
        "Nucleotide GTR": 0.3115265504288924,
        "original name": "OMTLR8_3302_BP"
      },
      "ONTLR8_3302_BP": {
        "Nucleotide GTR": 0.1836595968849641,
        "original name": "ONTLR8_3302_BP"
      },
      "PHTLR8_3302_BP": {
        "Nucleotide GTR": 0.06525838266680486,
        "original name": "PHTLR8_3302_BP"
      },
      "SLTLR8_3302_BP": {
        "Nucleotide GTR": 0.04691736679018994,
        "original name": "SLTLR8_3302_BP"
      },
      "SMTLR8_3302_BP": {
        "Nucleotide GTR": 0.1256714686945172,
        "original name": "SMTLR8_3302_BP"
      },
      "SSTLR8_3302_BP": {
        "Nucleotide GTR": 0.1820985638894837,
        "original name": "SSTLR8_3302_BP"
      },
      "TFTLR8_3302_BP": {
        "Nucleotide GTR": 0.1288913097639961,
        "original name": "TFTLR8_3302_BP"
      },
      "TOTLR8_3302_BP": {
        "Nucleotide GTR": 0.0517744951380396,
        "original name": "TOTLR8_3302_BP"
      },
      "TRTLR8_3302_BP": {
        "Nucleotide GTR": 0.2213235486085045,
        "original name": "TRTLR8_3302_BP"
      }
    },
    "attributes": {
      "Nucleotide GTR": {
        "attribute type": "branch length",
        "display order": 0
      },
      "original name": {
        "attribute type": "node label",
        "display order": -1
      }
    }
  },
  "data partitions": {
    "0": {
      "coverage": [
        [
          0,
          1,
          2,
          3,
          4,
          5,
          6,
          7,
          8,
          9,
          10,
          11,
          12,
          13,
          14,
          15,
          16,
          17,
          18,
          19,
          20,
          21,
          22,
          23,
          24,
          25,
          26,
          27,
          28,
          29,
          30,
          31,
          32,
          33,
          34,
          35,
          36,
          37,
          38,
          39,
          40,
          41,
          42,
          43,
          44,
          45,
          46,
          47,
          48,
          49,
          50,
          51,
          52,
          53,
          54,
          55,
          56,
          57,
          58,
          59,
          60,
          61,
          62,
          63,
          64,
          65,
          66,
          67,
          68,
          69,
          70,
          71,
          72,
          73,
          74,
          75,
          76,
          77,
          78,
          79,
          80,
          81,
          82,
          83,
          84,
          85,
          86,
          87,
          88,
          89,
          90,
          91,
          92,
          93,
          94,
          95,
          96,
          97,
          98,
          99,
          100,
          101,
          102,
          103,
          104,
          105,
          106,
          107,
          108,
          109,
          110,
          111,
          112,
          113,
          114,
          115,
          116,
          117,
          118,
          119,
          120,
          121,
          122,
          123,
          124,
          125,
          126,
          127,
          128,
          129,
          130,
          131,
          132,
          133,
          134,
          135,
          136,
          137,
          138,
          139,
          140,
          141,
          142,
          143,
          144,
          145,
          146,
          147,
          148,
          149,
          150,
          151,
          152,
          153,
          154,
          155,
          156,
          157,
          158,
          159,
          160,
          161,
          162,
          163,
          164,
          165,
          166,
          167,
          168,
          169,
          170,
          171,
          172,
          173,
          174,
          175,
          176,
          177,
          178,
          179,
          180,
          181,
          182,
          183,
          184,
          185,
          186,
          187,
          188,
          189,
          190,
          191,
          192,
          193,
          194,
          195,
          196,
          197,
          198,
          199,
          200,
          201,
          202,
          203,
          204,
          205,
          206,
          207,
          208,
          209,
          210,
          211,
          212,
          213,
          214,
          215,
          216,
          217,
          218,
          219,
          220,
          221,
          222,
          223,
          224,
          225,
          226,
          227,
          228,
          229,
          230,
          231,
          232,
          233,
          234,
          235,
          236,
          237,
          238,
          239,
          240,
          241,
          242,
          243,
          244,
          245,
          246,
          247,
          248,
          249,
          250,
          251,
          252,
          253,
          254,
          255,
          256,
          257,
          258,
          259,
          260,
          261,
          262,
          263,
          264,
          265,
          266,
          267,
          268,
          269,
          270,
          271,
          272,
          273,
          274,
          275,
          276,
          277,
          278,
          279,
          280,
          281,
          282,
          283,
          284,
          285,
          286,
          287,
          288,
          289,
          290,
          291,
          292,
          293,
          294,
          295,
          296,
          297,
          298,
          299,
          300,
          301,
          302,
          303,
          304,
          305,
          306,
          307,
          308,
          309,
          310,
          311,
          312,
          313,
          314,
          315,
          316,
          317,
          318,
          319,
          320,
          321,
          322,
          323,
          324,
          325,
          326,
          327,
          328,
          329,
          330,
          331,
          332,
          333,
          334,
          335,
          336,
          337,
          338,
          339,
          340,
          341,
          342,
          343,
          344,
          345,
          346,
          347,
          348,
          349,
          350,
          351,
          352,
          353,
          354,
          355,
          356,
          357,
          358,
          359,
          360,
          361,
          362,
          363,
          364,
          365,
          366,
          367,
          368,
          369,
          370,
          371,
          372,
          373,
          374,
          375,
          376,
          377,
          378,
          379,
          380,
          381,
          382,
          383,
          384,
          385,
          386,
          387,
          388,
          389,
          390,
          391,
          392,
          393,
          394,
          395,
          396,
          397,
          398,
          399,
          400,
          401,
          402,
          403,
          404,
          405,
          406,
          407,
          408,
          409,
          410,
          411,
          412,
          413,
          414,
          415,
          416,
          417,
          418,
          419,
          420,
          421,
          422,
          423,
          424,
          425,
          426,
          427,
          428,
          429,
          430,
          431,
          432,
          433,
          434,
          435,
          436,
          437,
          438,
          439,
          440,
          441,
          442,
          443,
          444,
          445,
          446,
          447,
          448,
          449,
          450,
          451,
          452,
          453,
          454,
          455,
          456,
          457,
          458,
          459,
          460,
          461,
          462,
          463,
          464,
          465,
          466,
          467,
          468,
          469,
          470,
          471,
          472,
          473,
          474,
          475,
          476,
          477,
          478,
          479,
          480,
          481,
          482,
          483,
          484,
          485,
          486,
          487,
          488,
          489,
          490,
          491,
          492,
          493,
          494,
          495,
          496,
          497,
          498,
          499,
          500,
          501,
          502,
          503,
          504,
          505,
          506,
          507,
          508,
          509,
          510,
          511,
          512,
          513,
          514,
          515,
          516,
          517,
          518,
          519,
          520,
          521,
          522,
          523,
          524,
          525,
          526,
          527,
          528,
          529,
          530,
          531,
          532,
          533,
          534,
          535,
          536,
          537,
          538,
          539,
          540,
          541,
          542,
          543,
          544,
          545,
          546,
          547,
          548,
          549,
          550,
          551,
          552,
          553,
          554,
          555,
          556,
          557,
          558,
          559,
          560,
          561,
          562,
          563,
          564,
          565,
          566,
          567,
          568,
          569,
          570,
          571,
          572,
          573,
          574,
          575,
          576,
          577,
          578,
          579,
          580,
          581,
          582,
          583,
          584,
          585,
          586,
          587,
          588,
          589,
          590,
          591,
          592,
          593,
          594,
          595,
          596,
          597,
          598,
          599,
          600,
          601,
          602,
          603,
          604,
          605,
          606,
          607,
          608,
          609,
          610,
          611,
          612,
          613,
          614,
          615,
          616,
          617,
          618,
          619,
          620,
          621,
          622,
          623,
          624,
          625,
          626,
          627,
          628,
          629,
          630,
          631,
          632,
          633,
          634,
          635,
          636,
          637,
          638,
          639,
          640,
          641,
          642,
          643,
          644,
          645,
          646,
          647,
          648,
          649,
          650,
          651,
          652,
          653,
          654,
          655,
          656,
          657,
          658,
          659,
          660,
          661,
          662,
          663,
          664,
          665,
          666,
          667,
          668,
          669,
          670,
          671,
          672,
          673,
          674,
          675,
          676,
          677,
          678,
          679,
          680,
          681,
          682,
          683,
          684,
          685,
          686,
          687,
          688,
          689,
          690,
          691,
          692,
          693,
          694,
          695,
          696,
          697,
          698,
          699,
          700,
          701,
          702,
          703,
          704,
          705,
          706,
          707,
          708,
          709,
          710,
          711,
          712,
          713,
          714,
          715,
          716,
          717,
          718,
          719,
          720,
          721,
          722,
          723,
          724,
          725,
          726,
          727,
          728,
          729,
          730,
          731,
          732,
          733,
          734,
          735,
          736,
          737,
          738,
          739,
          740,
          741,
          742,
          743,
          744,
          745,
          746,
          747,
          748,
          749,
          750,
          751,
          752,
          753,
          754,
          755,
          756,
          757,
          758,
          759,
          760,
          761,
          762,
          763,
          764,
          765,
          766,
          767,
          768,
          769,
          770,
          771,
          772,
          773,
          774,
          775,
          776,
          777,
          778,
          779,
          780,
          781,
          782,
          783,
          784,
          785,
          786,
          787,
          788,
          789,
          790,
          791,
          792,
          793,
          794,
          795,
          796,
          797,
          798,
          799,
          800,
          801,
          802,
          803,
          804,
          805,
          806,
          807,
          808,
          809,
          810,
          811,
          812,
          813,
          814,
          815,
          816,
          817,
          818,
          819,
          820,
          821,
          822,
          823,
          824,
          825,
          826,
          827,
          828,
          829,
          830,
          831,
          832,
          833,
          834,
          835,
          836,
          837,
          838,
          839,
          840,
          841,
          842,
          843,
          844,
          845,
          846,
          847,
          848,
          849,
          850,
          851,
          852,
          853,
          854,
          855,
          856,
          857,
          858,
          859,
          860,
          861,
          862,
          863,
          864,
          865,
          866,
          867,
          868,
          869,
          870,
          871,
          872,
          873,
          874,
          875,
          876,
          877,
          878,
          879,
          880,
          881,
          882,
          883,
          884,
          885,
          886,
          887,
          888,
          889,
          890,
          891,
          892,
          893,
          894,
          895,
          896,
          897,
          898,
          899,
          900,
          901,
          902,
          903,
          904,
          905,
          906,
          907,
          908,
          909,
          910,
          911,
          912,
          913,
          914,
          915,
          916,
          917,
          918,
          919,
          920,
          921,
          922,
          923,
          924,
          925,
          926,
          927,
          928,
          929,
          930,
          931,
          932,
          933,
          934,
          935,
          936,
          937,
          938,
          939,
          940,
          941,
          942,
          943,
          944,
          945,
          946,
          947,
          948,
          949,
          950,
          951,
          952,
          953,
          954,
          955,
          956,
          957,
          958,
          959,
          960,
          961,
          962,
          963,
          964,
          965,
          966,
          967,
          968,
          969,
          970,
          971,
          972,
          973,
          974,
          975,
          976,
          977,
          978,
          979,
          980,
          981,
          982,
          983,
          984,
          985,
          986,
          987,
          988,
          989,
          990,
          991,
          992,
          993,
          994,
          995,
          996,
          997,
          998,
          999,
          1000,
          1001,
          1002,
          1003,
          1004,
          1005,
          1006,
          1007,
          1008,
          1009,
          1010,
          1011,
          1012,
          1013,
          1014,
          1015,
          1016,
          1017,
          1018,
          1019,
          1020,
          1021,
          1022,
          1023,
          1024,
          1025,
          1026,
          1027,
          1028,
          1029,
          1030,
          1031,
          1032,
          1033,
          1034,
          1035,
          1036,
          1037,
          1038,
          1039,
          1040,
          1041,
          1042,
          1043,
          1044,
          1045,
          1046,
          1047,
          1048,
          1049,
          1050,
          1051,
          1052,
          1053,
          1054,
          1055,
          1056,
          1057,
          1058,
          1059,
          1060,
          1061,
          1062,
          1063,
          1064,
          1065,
          1066,
          1067,
          1068,
          1069,
          1070,
          1071,
          1072,
          1073,
          1074,
          1075,
          1076,
          1077,
          1078,
          1079,
          1080,
          1081,
          1082,
          1083,
          1084,
          1085,
          1086,
          1087,
          1088,
          1089,
          1090,
          1091,
          1092,
          1093,
          1094,
          1095,
          1096,
          1097,
          1098,
          1099
        ]
      ],
      "name": "fubar.filter.default"
    }
  },
  "fits": {
    "Nucleotide GTR": {
      "AIC-c": 88591.5541895193,
      "Equilibrium frequencies": [
        [
          0.2818238457502623
        ],
        [
          0.2505738457502623
        ],
        [
          0.1960257082896117
        ],
        [
          0.2715766002098636
        ]
      ],
      "Log Likelihood": -44246.74332494573,
      "Rate Distributions": {},
      "display order": 0,
      "estimated parameters": 49
    }
  },
  "grid": [
    [
      0,
      0,
      0.001416362126490707
    ],
    [
      0,
      0.07142857142857142,
      0.001136923056032778
    ],
    [
      0,
      0.1428571428571428,
      0.0010977871616963
    ],
    [
      0,
      0.2142857142857143,
      0.001172435848389062
    ],
    [
      0,
      0.2857142857142857,
      0.001341707497480025
    ],
    [
      0,
      0.3571428571428571,
      0.001604924525787962
    ],
    [
      0,
      0.4285714285714285,
      0.001961183208358756
    ],
    [
      0,
      0.5,
      0.00239823595701205
    ],
    [
      0,
      0.5714285714285714,
      0.002888321484539665
    ],
    [
      0,
      0.6428571428571428,
      0.00339781284218121
    ],
    [
      0,
      0.7142857142857142,
      0.003908644566444412
    ],
    [
      0,
      0.7857142857142857,
      0.004437040740573554
    ],
    [
      0,
      0.8571428571428571,
      0.00504075828209766
    ],
    [
      0,
      1,
      0.006980775980173979
    ],
    [
      0,
      1.226851851851852,
      0.02638078384748318
    ],
    [
      0,
      2.814814814814814,
      0.01034998705962699
    ],
    [
      0,
      7.124999999999997,
      0.0005205302966712772
    ],
    [
      0,
      15.51851851851851,
      0.0004451475732633239
    ],
    [
      0,
      29.35648148148148,
      0.0004354353643621047
    ],
    [
      0,
      49.99999999999997,
      0.0004277589213071353
    ],
    [
      0.07142857142857142,
      0,
      0.0009695760954886775
    ],
    [
      0.07142857142857142,
      0.07142857142857142,
      0.0008973143250580142
    ],
    [
      0.07142857142857142,
      0.1428571428571428,
      0.0008933189280990616
    ],
    [
      0.07142857142857142,
      0.2142857142857143,
      0.0009550092271573709
    ],
    [
      0.07142857142857142,
      0.2857142857142857,
      0.00108185014759073
    ],
    [
      0.07142857142857142,
      0.3571428571428571,
      0.001275506501477235
    ],
    [
      0.07142857142857142,
      0.4285714285714285,
      0.001537049567960685
    ],
    [
      0.07142857142857142,
      0.5,
      0.001863147505738636
    ],
    [
      0.07142857142857142,
      0.5714285714285714,
      0.002244508930321583
    ],
    [
      0.07142857142857142,
      0.6428571428571428,
      0.002669394642787322
    ],
    [
      0.07142857142857142,
      0.7142857142857142,
      0.003132059242556614
    ],
    [
      0.07142857142857142,
      0.7857142857142857,
      0.003642401893849274
    ],
    [
      0.07142857142857142,
      0.8571428571428571,
      0.004233859274020751
    ],
    [
      0.07142857142857142,
      1,
      0.005976619955271517
    ],
    [
      0.07142857142857142,
      1.226851851851852,
      0.01646635834968142
    ],
    [
      0.07142857142857142,
      2.814814814814814,
      0.0056412792927267
    ],
    [
      0.07142857142857142,
      7.124999999999997,
      0.0005245704195297214
    ],
    [
      0.07142857142857142,
      15.51851851851851,
      0.0004464813063133357
    ],
    [
      0.07142857142857142,
      29.35648148148148,
      0.0004354249140525068
    ],
    [
      0.07142857142857142,
      49.99999999999997,
      0.0004277409963367739
    ],
    [
      0.1428571428571428,
      0,
      0.0007964019822523835
    ],
    [
      0.1428571428571428,
      0.07142857142857142,
      0.0007872061741577743
    ],
    [
      0.1428571428571428,
      0.1428571428571428,
      0.0007973337754081476
    ],
    [
      0.1428571428571428,
      0.2142857142857143,
      0.0008541602145350945
    ],
    [
      0.1428571428571428,
      0.2857142857142857,
      0.0009630605434687099
    ],
    [
      0.1428571428571428,
      0.3571428571428571,
      0.001126036221597353
    ],
    [
      0.1428571428571428,
      0.4285714285714285,
      0.001343980638048202
    ],
    [
      0.1428571428571428,
      0.5,
      0.001615436572685485
    ],
    [
      0.1428571428571428,
      0.5714285714285714,
      0.001936338360863419
    ],
    [
      0.1428571428571428,
      0.6428571428571428,
      0.002302395316099886
    ],
    [
      0.1428571428571428,
      0.7142857142857142,
      0.002713814119866276
    ],
    [
      0.1428571428571428,
      0.7857142857142857,
      0.003180750435387608
    ],
    [
      0.1428571428571428,
      0.8571428571428571,
      0.003728584152143645
    ],
    [
      0.1428571428571428,
      1,
      0.005291790299301215
    ],
    [
      0.1428571428571428,
      1.226851851851852,
      0.01260158678794541
    ],
    [
      0.1428571428571428,
      2.814814814814814,
      0.004206125910939387
    ],
    [
      0.1428571428571428,
      7.124999999999997,
      0.0005303673733409581
    ],
    [
      0.1428571428571428,
      15.51851851851851,
      0.0004476590618291552
    ],
    [
      0.1428571428571428,
      29.35648148148148,
      0.0004354085834473856
    ],
    [
      0.1428571428571428,
      49.99999999999997,
      0.0004277226304273672
    ],
    [
      0.2142857142857143,
      0,
      0.000709375035787523
    ],
    [
      0.2142857142857143,
      0.07142857142857142,
      0.000729687809642574
    ],
    [
      0.2142857142857143,
      0.1428571428571428,
      0.0007487505356704031
    ],
    [
      0.2142857142857143,
      0.2142857142857143,
      0.000804508561257391
    ],
    [
      0.2142857142857143,
      0.2857142857142857,
      0.0009048026262523721
    ],
    [
      0.2142857142857143,
      0.3571428571428571,
      0.001051395257611374
    ],
    [
      0.2142857142857143,
      0.4285714285714285,
      0.0012444483625344
    ],
    [
      0.2142857142857143,
      0.5,
      0.001482573011503268
    ],
    [
      0.2142857142857143,
      0.5714285714285714,
      0.001763339690045101
    ],
    [
      0.2142857142857143,
      0.6428571428571428,
      0.00208538471922294
    ],
    [
      0.2142857142857143,
      0.7142857142857142,
      0.002451639413836951
    ],
    [
      0.2142857142857143,
      0.7857142857142857,
      0.002872748201562001
    ],
    [
      0.2142857142857143,
      0.8571428571428571,
      0.003370540823596134
    ],
    [
      0.2142857142857143,
      1,
      0.004773497170171645
    ],
    [
      0.2142857142857143,
      1.226851851851852,
      0.01055221075280001
    ],
    [
      0.2142857142857143,
      2.814814814814814,
      0.003593485160849598
    ],
    [
      0.2142857142857143,
      7.124999999999997,
      0.0005377076555105675
    ],
    [
      0.2142857142857143,
      15.51851851851851,
      0.0004486999494748551
    ],
    [
      0.2142857142857143,
      29.35648148148148,
      0.000435386980502133
    ],
    [
      0.2142857142857143,
      49.99999999999997,
      0.0004277038459090018
    ],
    [
      0.2857142857142857,
      0,
      0.0006617226914539879
    ],
    [
      0.2857142857142857,
      0.07142857142857142,
      0.0006994760639294093
    ],
    [
      0.2857142857142857,
      0.1428571428571428,
      0.0007258721152760849
    ],
    [
      0.2857142857142857,
      0.2142857142857143,
      0.000782774579654828
    ],
    [
      0.2857142857142857,
      0.2857142857142857,
      0.0008791346197171908
    ],
    [
      0.2857142857142857,
      0.3571428571428571,
      0.00101628763064098
    ],
    [
      0.2857142857142857,
      0.4285714285714285,
      0.001193544894969266
    ],
    [
      0.2857142857142857,
      0.5,
      0.001409059763107971
    ],
    [
      0.2857142857142857,
      0.5714285714285714,
      0.001660858419799823
    ],
    [
      0.2857142857142857,
      0.6428571428571428,
      0.001948855692951268
    ],
    [
      0.2857142857142857,
      0.7142857142857142,
      0.002277316682879091
    ],
    [
      0.2857142857142857,
      0.7857142857142857,
      0.002657194975235822
    ],
    [
      0.2857142857142857,
      0.8571428571428571,
      0.003108595712461013
    ],
    [
      0.2857142857142857,
      1,
      0.004379185632459269
    ],
    [
      0.2857142857142857,
      1.226851851851852,
      0.009356911528066917
    ],
    [
      0.2857142857142857,
      2.814814814814814,
      0.003322262533032729
    ],
    [
      0.2857142857142857,
      7.124999999999997,
      0.0005463855910493512
    ],
    [
      0.2857142857142857,
      15.51851851851851,
      0.0004496205389146286
    ],
    [
      0.2857142857142857,
      29.35648148148148,
      0.0004353606135593414
    ],
    [
      0.2857142857142857,
      49.99999999999997,
      0.0004276846653116103
    ],
    [
      0.3571428571428571,
      0,
      0.0006366160200147059
    ],
    [
      0.3571428571428571,
      0.07142857142857142,
      0.0006860788877237614
    ],
    [
      0.3571428571428571,
      0.1428571428571428,
      0.0007192929576928988
    ],
    [
      0.3571428571428571,
      0.2142857142857143,
      0.0007788931209829919
    ],
    [
      0.3571428571428571,
      0.2857142857142857,
      0.0008741870035842543
    ],
    [
      0.3571428571428571,
      0.3571428571428571,
      0.001006000450813304
    ],
    [
      0.3571428571428571,
      0.4285714285714285,
      0.001172816820328399
    ],
    [
      0.3571428571428571,
      0.5,
      0.001372230351058705
    ],
    [
      0.3571428571428571,
      0.5714285714285714,
      0.001602360809724941
    ],
    [
      0.3571428571428571,
      0.6428571428571428,
      0.001863816917630276
    ],
    [
      0.3571428571428571,
      0.7142857142857142,
      0.002161683204460952
    ],
    [
      0.3571428571428571,
      0.7857142857142857,
      0.00250724145637506
    ],
    [
      0.3571428571428571,
      0.8571428571428571,
      0.002919924595781949
    ],
    [
      0.3571428571428571,
      1,
      0.004089472426063768
    ],
    [
      0.3571428571428571,
      1.226851851851852,
      0.008671106992085658
    ],
    [
      0.3571428571428571,
      2.814814814814814,
      0.003238159420706743
    ],
    [
      0.3571428571428571,
      7.124999999999997,
      0.0005561972748095375
    ],
    [
      0.3571428571428571,
      15.51851851851851,
      0.0004504351441575843
    ],
    [
      0.3571428571428571,
      29.35648148148148,
      0.0004353299099761952
    ],
    [
      0.3571428571428571,
      49.99999999999997,
      0.0004276651112348957
    ],
    [
      0.4285714285714285,
      0,
      0.0006265487445172545
    ],
    [
      0.4285714285714285,
      0.07142857142857142,
      0.0006843924075265982
    ],
    [
      0.4285714285714285,
      0.1428571428571428,
      0.0007243808477787148
    ],
    [
      0.4285714285714285,
      0.2142857142857143,
      0.0007880080016939752
    ],
    [
      0.4285714285714285,
      0.2857142857142857,
      0.000884362607038427
    ],
    [
      0.4285714285714285,
      0.3571428571428571,
      0.001013691777789161
    ],
    [
      0.4285714285714285,
      0.4285714285714285,
      0.001173715373472605
    ],
    [
      0.4285714285714285,
      0.5,
      0.001361522216996047
    ],
    [
      0.4285714285714285,
      0.5714285714285714,
      0.001575276928877183
    ],
    [
      0.4285714285714285,
      0.6428571428571428,
      0.00181612864405183
    ],
    [
      0.4285714285714285,
      0.7142857142857142,
      0.002089862547665832
    ],
    [
      0.4285714285714285,
      0.7857142857142857,
      0.002408252647204686
    ],
    [
      0.4285714285714285,
      0.8571428571428571,
      0.002790804672131636
    ],
    [
      0.4285714285714285,
      1,
      0.003889444834425424
    ],
    [
      0.4285714285714285,
      1.226851851851852,
      0.00834078228164899
    ],
    [
      0.4285714285714285,
      2.814814814814814,
      0.003281121580047465
    ],
    [
      0.4285714285714285,
      7.124999999999997,
      0.0005669370651815704
    ],
    [
      0.4285714285714285,
      15.51851851851851,
      0.0004511560933675684
    ],
    [
      0.4285714285714285,
      29.35648148148148,
      0.0004352952315275452
    ],
    [
      0.4285714285714285,
      49.99999999999997,
      0.0004276452062331013
    ],
    [
      0.5,
      0,
      0.0006276054859482972
    ],
    [
      0.5,
      0.07142857142857142,
      0.0006915878284283417
    ],
    [
      0.5,
      0.1428571428571428,
      0.0007386355600723675
    ],
    [
      0.5,
      0.2142857142857143,
      0.0008076459542877961
    ],
    [
      0.5,
      0.2857142857142857,
      0.0009069362946998244
    ],
    [
      0.5,
      0.3571428571428571,
      0.001036076854919459
    ],
    [
      0.5,
      0.4285714285714285,
      0.001192087537053161
    ],
    [
      0.5,
      0.5,
      0.001371660836975143
    ],
    [
      0.5,
      0.5714285714285714,
      0.001573085620112433
    ],
    [
      0.5,
      0.6428571428571428,
      0.001798083224498598
    ],
    [
      0.5,
      0.7142857142857142,
      0.002053197532516811
    ],
    [
      0.5,
      0.7857142857142857,
      0.002350924810044918
    ],
    [
      0.5,
      0.8571428571428571,
      0.00271143295296125
    ],
    [
      0.5,
      1,
      0.003766168198316882
    ],
    [
      0.5,
      1.226851851851852,
      0.008293294227975246
    ],
    [
      0.5,
      2.814814814814814,
      0.003428284979551596
    ],
    [
      0.5,
      7.124999999999997,
      0.0005783961211414852
    ],
    [
      0.5,
      15.51851851851851,
      0.0004517939796706559
    ],
    [
      0.5,
      29.35648148148148,
      0.0004352568870918614
    ],
    [
      0.5,
      49.99999999999997,
      0.000427624972713638
    ],
    [
      0.5714285714285714,
      0,
      0.000637505232085423
    ],
    [
      0.5714285714285714,
      0.07142857142857142,
      0.0007059259555009292
    ],
    [
      0.5714285714285714,
      0.1428571428571428,
      0.0007606223370665579
    ],
    [
      0.5714285714285714,
      0.2142857142857143,
      0.0008365577731895623
    ],
    [
      0.5714285714285714,
      0.2857142857142857,
      0.0009406696894826547
    ],
    [
      0.5714285714285714,
      0.3571428571428571,
      0.001071693257336556
    ],
    [
      0.5714285714285714,
      0.4285714285714285,
      0.00122598942844235
    ],
    [
      0.5714285714285714,
      0.5,
      0.001399984085493795
    ],
    [
      0.5714285714285714,
      0.5714285714285714,
      0.001592233118742661
    ],
    [
      0.5714285714285714,
      0.6428571428571428,
      0.001805154798937585
    ],
    [
      0.5714285714285714,
      0.7142857142857142,
      0.002046197167532414
    ],
    [
      0.5714285714285714,
      0.7857142857142857,
      0.002328839322517326
    ],
    [
      0.5714285714285714,
      0.8571428571428571,
      0.002674421122201018
    ],
    [
      0.5714285714285714,
      1,
      0.003708994133787087
    ],
    [
      0.5714285714285714,
      1.226851851851852,
      0.008501825455801441
    ],
    [
      0.5714285714285714,
      2.814814814814814,
      0.003676137059821261
    ],
    [
      0.5714285714285714,
      7.124999999999997,
      0.0005903626480247816
    ],
    [
      0.5714285714285714,
      15.51851851851851,
      0.0004523578905743
    ],
    [
      0.5714285714285714,
      29.35648148148148,
      0.0004352151430544381
    ],
    [
      0.5714285714285714,
      49.99999999999997,
      0.0004276044328483821
    ],
    [
      0.6428571428571428,
      0,
      0.0006548435128734632
    ],
    [
      0.6428571428571428,
      0.07142857142857142,
      0.0007262645833668468
    ],
    [
      0.6428571428571428,
      0.1428571428571428,
      0.0007894975030671996
    ],
    [
      0.6428571428571428,
      0.2142857142857143,
      0.0008741890452091374
    ],
    [
      0.6428571428571428,
      0.2857142857142857,
      0.0009851789170229029
    ],
    [
      0.6428571428571428,
      0.3571428571428571,
      0.001120115462854315
    ],
    [
      0.6428571428571428,
      0.4285714285714285,
      0.001274705139819472
    ],
    [
      0.6428571428571428,
      0.5,
      0.00144525199123867
    ],
    [
      0.6428571428571428,
      0.5714285714285714,
      0.001630771919430563
    ],
    [
      0.6428571428571428,
      0.6428571428571428,
      0.001834570235974632
    ],
    [
      0.6428571428571428,
      0.7142857142857142,
      0.002065200994686143
    ],
    [
      0.6428571428571428,
      0.7857142857142857,
      0.002337408759161238
    ],
    [
      0.6428571428571428,
      0.8571428571428571,
      0.002674184109607101
    ],
    [
      0.6428571428571428,
      1,
      0.003709747623886071
    ],
    [
      0.6428571428571428,
      1.226851851851852,
      0.00897398702660815
    ],
    [
      0.6428571428571428,
      2.814814814814814,
      0.004035048075070922
    ],
    [
      0.6428571428571428,
      7.124999999999997,
      0.0006026235885709803
    ],
    [
      0.6428571428571428,
      15.51851851851851,
      0.0004528556151004503
    ],
    [
      0.6428571428571428,
      29.35648148148148,
      0.0004351702317987094
    ],
    [
      0.6428571428571428,
      49.99999999999997,
      0.0004275836084967086
    ],
    [
      0.7142857142857142,
      0,
      0.0006787714666135742
    ],
    [
      0.7142857142857142,
      0.07142857142857142,
      0.0007518371049271417
    ],
    [
      0.7142857142857142,
      0.1428571428571428,
      0.0008247766866964888
    ],
    [
      0.7142857142857142,
      0.2142857142857143,
      0.0009204125265614831
    ],
    [
      0.7142857142857142,
      0.2857142857142857,
      0.001040615649088837
    ],
    [
      0.7142857142857142,
      0.3571428571428571,
      0.001181561792985969
    ],
    [
      0.7142857142857142,
      0.4285714285714285,
      0.00133825809310979
    ],
    [
      0.7142857142857142,
      0.5,
      0.00150705579039756
    ],
    [
      0.7142857142857142,
      0.5714285714285714,
      0.001687684745935504
    ],
    [
      0.7142857142857142,
      0.6428571428571428,
      0.001884592642680931
    ],
    [
      0.7142857142857142,
      0.7142857142857142,
      0.002107690484378128
    ],
    [
      0.7142857142857142,
      0.7857142857142857,
      0.002373294414353224
    ],
    [
      0.7142857142857142,
      0.8571428571428571,
      0.002706525512676662
    ],
    [
      0.7142857142857142,
      1,
      0.003762529078941947
    ],
    [
      0.7142857142857142,
      1.226851851851852,
      0.009752702090028896
    ],
    [
      0.7142857142857142,
      2.814814814814814,
      0.004529422637782152
    ],
    [
      0.7142857142857142,
      7.124999999999997,
      0.000614967500595107
    ],
    [
      0.7142857142857142,
      15.51851851851851,
      0.0004532938287693217
    ],
    [
      0.7142857142857142,
      29.35648148148148,
      0.0004351223586014466
    ],
    [
      0.7142857142857142,
      49.99999999999997,
      0.0004275625211392192
    ],
    [
      0.7857142857142857,
      0,
      0.0007088512030066613
    ],
    [
      0.7857142857142857,
      0.07142857142857142,
      0.0007821415506048381
    ],
    [
      0.7857142857142857,
      0.1428571428571428,
      0.0008662066235522423
    ],
    [
      0.7857142857142857,
      0.2142857142857143,
      0.0009753742311001138
    ],
    [
      0.7857142857142857,
      0.2857142857142857,
      0.001107485307721818
    ],
    [
      0.7857142857142857,
      0.3571428571428571,
      0.001256672891149659
    ],
    [
      0.7857142857142857,
      0.4285714285714285,
      0.001417135769663043
    ],
    [
      0.7857142857142857,
      0.5,
      0.001585483854798998
    ],
    [
      0.7857142857142857,
      0.5714285714285714,
      0.001762499250174959
    ],
    [
      0.7857142857142857,
      0.6428571428571428,
      0.00195410366369697
    ],
    [
      0.7857142857142857,
      0.7142857142857142,
      0.00217186552466193
    ],
    [
      0.7857142857142857,
      0.7857142857142857,
      0.002434004417743647
    ],
    [
      0.7857142857142857,
      0.8571428571428571,
      0.00276827277323813
    ],
    [
      0.7857142857142857,
      1,
      0.003863310412331995
    ],
    [
      0.7857142857142857,
      1.226851851851852,
      0.01092884600472284
    ],
    [
      0.7857142857142857,
      2.814814814814814,
      0.005202285510733657
    ],
    [
      0.7857142857142857,
      7.124999999999997,
      0.0006271883301711068
    ],
    [
      0.7857142857142857,
      15.51851851851851,
      0.0004536782572631043
    ],
    [
      0.7857142857142857,
      29.35648148148148,
      0.0004350717072000599
    ],
    [
      0.7857142857142857,
      49.99999999999997,
      0.0004275411918212239
    ],
    [
      0.8571428571428571,
      0,
      0.0007449888833491092
    ],
    [
      0.8571428571428571,
      0.07142857142857142,
      0.0008168746543749957
    ],
    [
      0.8571428571428571,
      0.1428571428571428,
      0.0009136812337599378
    ],
    [
      0.8571428571428571,
      0.2142857142857143,
      0.001039387645610188
    ],
    [
      0.8571428571428571,
      0.2857142857142857,
      0.001186522642813105
    ],
    [
      0.8571428571428571,
      0.3571428571428571,
      0.001346361696688422
    ],
    [
      0.8571428571428571,
      0.4285714285714285,
      0.001512103244126396
    ],
    [
      0.8571428571428571,
      0.5,
      0.00168089523739521
    ],
    [
      0.8571428571428571,
      0.5714285714285714,
      0.001855026125535009
    ],
    [
      0.8571428571428571,
      0.6428571428571428,
      0.0020423144960658
    ],
    [
      0.8571428571428571,
      0.7142857142857142,
      0.002256336827798256
    ],
    [
      0.8571428571428571,
      0.7857142857142857,
      0.002517572602907751
    ],
    [
      0.8571428571428571,
      0.8571428571428571,
      0.002856938019745948
    ],
    [
      0.8571428571428571,
      1,
      0.004009461425662774
    ],
    [
      0.8571428571428571,
      1.226851851851852,
      0.0126735534487491
    ],
    [
      0.8571428571428571,
      2.814814814814814,
      0.006126068775860201
    ],
    [
      0.8571428571428571,
      7.124999999999997,
      0.0006390897442670834
    ],
    [
      0.8571428571428571,
      15.51851851851851,
      0.0004540138200382036
    ],
    [
      0.8571428571428571,
      29.35648148148148,
      0.0004350184442590823
    ],
    [
      0.8571428571428571,
      49.99999999999997,
      0.0004275196411051093
    ],
    [
      1,
      0,
      0.0008366296387817847
    ],
    [
      1,
      0.07142857142857142,
      0.0008991232396169955
    ],
    [
      1,
      0.1428571428571428,
      0.001026684105951726
    ],
    [
      1,
      0.2142857142857143,
      0.001196119742405184
    ],
    [
      1,
      0.2857142857142857,
      0.001384522008069364
    ],
    [
      1,
      0.3571428571428571,
      0.001573681023487797
    ],
    [
      1,
      0.4285714285714285,
      0.001753771282026108
    ],
    [
      1,
      0.5,
      0.00192429922104234
    ],
    [
      1,
      0.5714285714285714,
      0.002092580404833994
    ],
    [
      1,
      0.6428571428571428,
      0.002271924830559444
    ],
    [
      1,
      0.7142857142857142,
      0.002481151306484864
    ],
    [
      1,
      0.7857142857142857,
      0.002746385215267691
    ],
    [
      1,
      0.8571428571428571,
      0.003106594718187816
    ],
    [
      1,
      1,
      0.004431369760958549
    ],
    [
      1,
      1.226851851851852,
      0.01954353557788611
    ],
    [
      1,
      2.814814814814814,
      0.009328713611449492
    ],
    [
      1,
      7.124999999999997,
      0.0006612245183378786
    ],
    [
      1,
      15.51851851851851,
      0.0004545547287491736
    ],
    [
      1,
      29.35648148148148,
      0.0004349046856504293
    ],
    [
      1,
      49.99999999999997,
      0.0004274759550831103
    ],
    [
      1.226851851851852,
      0,
      0.001049921859252579
    ],
    [
      1.226851851851852,
      0.07142857142857142,
      0.001064846620353534
    ],
    [
      1.226851851851852,
      0.1428571428571428,
      0.001254251936515714
    ],
    [
      1.226851851851852,
      0.2142857142857143,
      0.001526904318929505
    ],
    [
      1.226851851851852,
      0.2857142857142857,
      0.001818566017168485
    ],
    [
      1.226851851851852,
      0.3571428571428571,
      0.002078256359807414
    ],
    [
      1.226851851851852,
      0.4285714285714285,
      0.002286080322585178
    ],
    [
      1.226851851851852,
      0.5,
      0.00245204866847097
    ],
    [
      1.226851851851852,
      0.5714285714285714,
      0.002600748803781675
    ],
    [
      1.226851851851852,
      0.6428571428571428,
      0.00276055793819254
    ],
    [
      1.226851851851852,
      0.7142857142857142,
      0.00296207617638982
    ],
    [
      1.226851851851852,
      0.7857142857142857,
      0.003243093048015218
    ],
    [
      1.226851851851852,
      0.8571428571428571,
      0.003660171379747122
    ],
    [
      1.226851851851852,
      1,
      0.005426369107030045
    ],
    [
      1.226851851851852,
      1.226851851851852,
      0.1325067671035225
    ],
    [
      1.226851851851852,
      2.814814814814814,
      0.03087957399676106
    ],
    [
      1.226851851851852,
      7.124999999999997,
      0.0006894517517593876
    ],
    [
      1.226851851851852,
      15.51851851851851,
      0.0004551110471287997
    ],
    [
      1.226851851851852,
      29.35648148148148,
      0.0004347064979264895
    ],
    [
      1.226851851851852,
      49.99999999999997,
      0.0004274053009711005
    ],
    [
      2.814814814814814,
      0,
      0.004646274765853566
    ],
    [
      2.814814814814814,
      0.07142857142857142,
      0.001521393804523864
    ],
    [
      2.814814814814814,
      0.1428571428571428,
      0.001538493185570844
    ],
    [
      2.814814814814814,
      0.2142857142857143,
      0.001784368579835967
    ],
    [
      2.814814814814814,
      0.2857142857142857,
      0.002074731273754219
    ],
    [
      2.814814814814814,
      0.3571428571428571,
      0.002333624534556234
    ],
    [
      2.814814814814814,
      0.4285714285714285,
      0.002530079263672119
    ],
    [
      2.814814814814814,
      0.5,
      0.002665556397990058
    ],
    [
      2.814814814814814,
      0.5714285714285714,
      0.002761529142533573
    ],
    [
      2.814814814814814,
      0.6428571428571428,
      0.002849245455555082
    ],
    [
      2.814814814814814,
      0.7142857142857142,
      0.002964115085583699
    ],
    [
      2.814814814814814,
      0.7857142857142857,
      0.003146099458504018
    ],
    [
      2.814814814814814,
      0.8571428571428571,
      0.003447926279862978
    ],
    [
      2.814814814814814,
      1,
      0.004856545173614901
    ],
    [
      2.814814814814814,
      1.226851851851852,
      0.08198105797986403
    ],
    [
      2.814814814814814,
      2.814814814814814,
      0.009009965628370153
    ],
    [
      2.814814814814814,
      7.124999999999997,
      0.0006568752737974362
    ],
    [
      2.814814814814814,
      15.51851851851851,
      0.0004529578142141141
    ],
    [
      2.814814814814814,
      29.35648148148148,
      0.0004329884141114068
    ],
    [
      2.814814814814814,
      49.99999999999997,
      0.0004269041514785216
    ],
    [
      7.124999999999997,
      0,
      0.0004566397866350587
    ],
    [
      7.124999999999997,
      0.07142857142857142,
      0.0004675445704712422
    ],
    [
      7.124999999999997,
      0.1428571428571428,
      0.0005116896979973434
    ],
    [
      7.124999999999997,
      0.2142857142857143,
      0.0005679050044116829
    ],
    [
      7.124999999999997,
      0.2857142857142857,
      0.000627265114247017
    ],
    [
      7.124999999999997,
      0.3571428571428571,
      0.0006834904346604886
    ],
    [
      7.124999999999997,
      0.4285714285714285,
      0.0007326893861103339
    ],
    [
      7.124999999999997,
      0.5,
      0.0007741414791088815
    ],
    [
      7.124999999999997,
      0.5714285714285714,
      0.0008099836777969541
    ],
    [
      7.124999999999997,
      0.6428571428571428,
      0.0008439675336628853
    ],
    [
      7.124999999999997,
      0.7142857142857142,
      0.0008802282983552248
    ],
    [
      7.124999999999997,
      0.7857142857142857,
      0.0009226104885477651
    ],
    [
      7.124999999999997,
      0.8571428571428571,
      0.0009745258275064947
    ],
    [
      7.124999999999997,
      1,
      0.001119407768346093
    ],
    [
      7.124999999999997,
      1.226851851851852,
      0.001517109114930703
    ],
    [
      7.124999999999997,
      2.814814814814814,
      0.001204233348453068
    ],
    [
      7.124999999999997,
      7.124999999999997,
      0.0004944721477892753
    ],
    [
      7.124999999999997,
      15.51851851851851,
      0.0004388483762037366
    ],
    [
      7.124999999999997,
      29.35648148148148,
      0.0004289951358063598
    ],
    [
      7.124999999999997,
      49.99999999999997,
      0.0004258715663269471
    ],
    [
      15.51851851851851,
      0,
      0.0004110251803182435
    ],
    [
      15.51851851851851,
      0.07142857142857142,
      0.0004212164798825778
    ],
    [
      15.51851851851851,
      0.1428571428571428,
      0.0004386752536335595
    ],
    [
      15.51851851851851,
      0.2142857142857143,
      0.0004577856810098505
    ],
    [
      15.51851851851851,
      0.2857142857142857,
      0.0004772207121021011
    ],
    [
      15.51851851851851,
      0.3571428571428571,
      0.000496674830514887
    ],
    [
      15.51851851851851,
      0.4285714285714285,
      0.0005161084451934243
    ],
    [
      15.51851851851851,
      0.5,
      0.0005356285606965153
    ],
    [
      15.51851851851851,
      0.5714285714285714,
      0.0005554828201091857
    ],
    [
      15.51851851851851,
      0.6428571428571428,
      0.0005760266378795592
    ],
    [
      15.51851851851851,
      0.7142857142857142,
      0.0005976592215538298
    ],
    [
      15.51851851851851,
      0.7857142857142857,
      0.0006207595527365448
    ],
    [
      15.51851851851851,
      0.8571428571428571,
      0.0006456453396938572
    ],
    [
      15.51851851851851,
      1,
      0.0007016792290348705
    ],
    [
      15.51851851851851,
      1.226851851851852,
      0.0008099193060434294
    ],
    [
      15.51851851851851,
      2.814814814814814,
      0.0009201561381972414
    ],
    [
      15.51851851851851,
      7.124999999999997,
      0.000451203961897852
    ],
    [
      15.51851851851851,
      15.51851851851851,
      0.0004295692155329909
    ],
    [
      15.51851851851851,
      29.35648148148148,
      0.0004260450725566539
    ],
    [
      15.51851851851851,
      49.99999999999997,
      0.0004250220779865062
    ],
    [
      29.35648148148148,
      0,
      0.0004085162696210843
    ],
    [
      29.35648148148148,
      0.07142857142857142,
      0.0004165666284193411
    ],
    [
      29.35648148148148,
      0.1428571428571428,
      0.0004293679926384561
    ],
    [
      29.35648148148148,
      0.2142857142857143,
      0.000442339141139245
    ],
    [
      29.35648148148148,
      0.2857142857142857,
      0.0004548556016229235
    ],
    [
      29.35648148148148,
      0.3571428571428571,
      0.0004671611639540673
    ],
    [
      29.35648148148148,
      0.4285714285714285,
      0.0004795732768038047
    ],
    [
      29.35648148148148,
      0.5,
      0.000492369248351392
    ],
    [
      29.35648148148148,
      0.5714285714285714,
      0.0005058128537283919
    ],
    [
      29.35648148148148,
      0.6428571428571428,
      0.0005201671469488037
    ],
    [
      29.35648148148148,
      0.7142857142857142,
      0.00053568031290283
    ],
    [
      29.35648148148148,
      0.7857142857142857,
      0.0005525653785191766
    ],
    [
      29.35648148148148,
      0.8571428571428571,
      0.000570989710350885
    ],
    [
      29.35648148148148,
      1,
      0.0006129252729104795
    ],
    [
      29.35648148148148,
      1.226851851851852,
      0.0006948273697044596
    ],
    [
      29.35648148148148,
      2.814814814814814,
      0.0009334613585322868
    ],
    [
      29.35648148148148,
      7.124999999999997,
      0.0004427913426753827
    ],
    [
      29.35648148148148,
      15.51851851851851,
      0.0004266314048448844
    ],
    [
      29.35648148148148,
      29.35648148148148,
      0.0004249454151893631
    ],
    [
      29.35648148148148,
      49.99999999999997,
      0.0004246748259776196
    ],
    [
      49.99999999999997,
      0,
      0.0004082861618224431
    ],
    [
      49.99999999999997,
      0.07142857142857142,
      0.0004157150365345266
    ],
    [
      49.99999999999997,
      0.1428571428571428,
      0.000427834431079182
    ],
    [
      49.99999999999997,
      0.2142857142857143,
      0.0004398221158740633
    ],
    [
      49.99999999999997,
      0.2857142857142857,
      0.0004510525217456586
    ],
    [
      49.99999999999997,
      0.3571428571428571,
      0.0004618588168526157
    ],
    [
      49.99999999999997,
      0.4285714285714285,
      0.0004726597048977308
    ],
    [
      49.99999999999997,
      0.5,
      0.0004838128052969453
    ],
    [
      49.99999999999997,
      0.5714285714285714,
      0.000495632538169052
    ],
    [
      49.99999999999997,
      0.6428571428571428,
      0.0005084075821750461
    ],
    [
      49.99999999999997,
      0.7142857142857142,
      0.000522397973306073
    ],
    [
      49.99999999999997,
      0.7857142857142857,
      0.0005378271718387429
    ],
    [
      49.99999999999997,
      0.8571428571428571,
      0.0005548814473141421
    ],
    [
      49.99999999999997,
      1,
      0.0005944859256018548
    ],
    [
      49.99999999999997,
      1.226851851851852,
      0.0006749994989133112
    ],
    [
      49.99999999999997,
      2.814814814814814,
      0.001055316105283596
    ],
    [
      49.99999999999997,
      7.124999999999997,
      0.0004409860636608725
    ],
    [
      49.99999999999997,
      15.51851851851851,
      0.0004258258188282994
    ],
    [
      49.99999999999997,
      29.35648148148148,
      0.0004246676129974537
    ],
    [
      49.99999999999997,
      49.99999999999997,
      0.0004245930173225185
    ]
  ],
  "input": {
    "file name": "/home/datamonkey/datamonkey-js-server/production/app/fubar/output/5dfb4a2dc27e2160748fb19a",
    "number of sequences": 22,
    "number of sites": 1100,
    "partition count": 1,
    "trees": {
      "0": "((((((((((CBTLR8_3302_BP:0.1046103894274829,((IPTLR8_3302_BP:0.05959613512551504,PHTLR8_3302_BP:0.06886978749946182)Node12:0.02808671501436588,TFTLR8_3302_BP:0.1113260168856865)Node11:0.03372743971049309)Node9:0.1260985863536478,(DRTLR8A_3302_BP:0.1532176413698713,((CATLR8_3302_BP:0.07327169856186733,CCTLR8_3302_BP:0.05780448223302087)Node19:0.03660167802589075,MATLR8_3302_BP:0.1091716195222282)Node18:0.03085333826949427)Node16:0.1294753220460012)Node8:0.04903579844657457,((DRTLR8B_3302_BP:0.1156746614891823,CITLR8_3302_BP:0.116084799491085)Node24:0.2134839236639628,OMTLR8_3302_BP:0.3417193721487262)Node23:0.148927515469166)Node7:0.07649901912407998,SSTLR8_3302_BP:0.2145012278676608)Node6:0.02546129527149631,GMTLR8_3302_BP:0.2656970698945073)Node5:0.06603224393207059,TRTLR8_3302_BP:0.196706518565049)Node4:0.03036202245470132,ONTLR8_3302_BP:0.1699134784283118)Node3:0.006166598176518101,ATTLR8_3302_BP:0.1463386552287271)Node2:0.003434486509656723,(LMTLR8_3302_BP:0.06581758471435235,MMTLR8_3302_BP:0.1017163557792604)Node33:0.01645932237653934)Node1:0.003913247295002531,((SLTLR8_3302_BP:0.04679087500946438,TOTLR8_3302_BP:0.05259047228353289)Node37:0.02866047672554425,SMTLR8_3302_BP:0.1158045001973523)Node36:0.001030026467106739,LCTLR8_3302_BP:0.08053434900142006)"
    }
  },
  "posterior": {
    "0": {
      "0": [
        [
          0.001416362126490708,
          0.001136923056032779,
          0.001097787161696301,
          0.001172435848389064,
          0.001341707497480025,
          0.001604924525787962,
          0.001961183208358763,
          0.002398235957012053,
          0.002888321484539665,
          0.00339781284218121,
          0.003908644566444412,
          0.004437040740573554,
          0.005040758282097681,
          0.006980775980173993,
          0.02638078384748325,
          0.010349987059627,
          0.0005205302966712743,
          0.0004451475732633234,
          0.0004354353643620974,
          0.0004277589213071115,
          0.0009695760954886784,
          0.0008973143250580151,
          0.0008933189280990635,
          0.0009550092271573715,
          0.001081850147590729,
          0.001275506501477236,
          0.001537049567960687,
          0.001863147505738639,
          0.002244508930321583,
          0.002669394642787326,
          0.003132059242556613,
          0.003642401893849277,
          0.004233859274020754,
          0.005976619955271531,
          0.01646635834968144,
          0.005641279292726722,
          0.0005245704195297145,
          0.000446481306313335,
          0.0004354249140524884,
          0.0004277409963367444,
          0.0007964019822523842,
          0.000787206174157775,
          0.0007973337754081484,
          0.0008541602145350951,
          0.0009630605434687104,
          0.001126036221597354,
          0.001343980638048203,
          0.001615436572685487,
          0.001936338360863418,
          0.00230239531609989,
          0.002713814119866278,
          0.003180750435387614,
          0.003728584152143647,
          0.005291790299301219,
          0.01260158678794543,
          0.004206125910939378,
          0.0005303673733409551,
          0.0004476590618291538,
          0.0004354085834473842,
          0.0004277226304273623,
          0.0007093750357875237,
          0.0007296878096425758,
          0.0007487505356704046,
          0.0008045085612573913,
          0.0009048026262523735,
          0.001051395257611374,
          0.0012444483625344,
          0.001482573011503269,
          0.001763339690045102,
          0.002085384719222943,
          0.002451639413836957,
          0.002872748201562011,
          0.003370540823596137,
          0.004773497170171652,
          0.01055221075280003,
          0.003593485160849599,
          0.0005377076555105642,
          0.0004486999494748565,
          0.0004353869805021233,
          0.0004277038459090001,
          0.0006617226914539886,
          0.0006994760639294099,
          0.000725872115276086,
          0.0007827745796548279,
          0.0008791346197171921,
          0.001016287630640982,
          0.001193544894969265,
          0.001409059763107973,
          0.001660858419799824,
          0.001948855692951269,
          0.002277316682879092,
          0.002657194975235821,
          0.003108595712461016,
          0.004379185632459278,
          0.00935691152806691,
          0.003322262533032735,
          0.0005463855910493498,
          0.0004496205389146289,
          0.0004353606135593376,
          0.0004276846653115803,
          0.0006366160200147066,
          0.000686078887723762,
          0.0007192929576929002,
          0.0007788931209829931,
          0.0008741870035842542,
          0.001006000450813305,
          0.001172816820328401,
          0.001372230351058706,
          0.001602360809724943,
          0.001863816917630276,
          0.002161683204460957,
          0.00250724145637507,
          0.00291992459578195,
          0.004089472426063756,
          0.008671106992085675,
          0.003238159420706741,
          0.0005561972748095333,
          0.0004504351441575845,
          0.0004353299099761833,
          0.0004276651112348905,
          0.0006265487445172551,
          0.0006843924075265996,
          0.0007243808477787146,
          0.0007880080016939753,
          0.0008843626070384271,
          0.001013691777789162,
          0.001173715373472606,
          0.00136152221699605,
          0.001575276928877185,
          0.001816128644051831,
          0.002089862547665834,
          0.002408252647204687,
          0.002790804672131637,
          0.003889444834425427,
          0.008340782281648983,
          0.003281121580047464,
          0.0005669370651815696,
          0.0004511560933675693,
          0.0004352952315275332,
          0.0004276452062330918,
          0.0006276054859482977,
          0.0006915878284283433,
          0.0007386355600723679,
          0.0008076459542877959,
          0.0009069362946998251,
          0.001036076854919459,
          0.00119208753705316,
          0.001371660836975145,
          0.001573085620112434,
          0.001798083224498601,
          0.002053197532516814,
          0.002350924810044917,
          0.002711432952961254,
          0.003766168198316885,
          0.008293294227975274,
          0.003428284979551593,
          0.0005783961211414837,
          0.0004517939796706609,
          0.0004352568870918479,
          0.00042762497271364,
          0.0006375052320854237,
          0.0007059259555009296,
          0.0007606223370665574,
          0.0008365577731895629,
          0.0009406696894826566,
          0.001071693257336557,
          0.00122598942844235,
          0.001399984085493795,
          0.001592233118742662,
          0.001805154798937586,
          0.002046197167532415,
          0.002328839322517327,
          0.002674421122201018,
          0.003708994133787095,
          0.00850182545580145,
          0.003676137059821267,
          0.0005903626480247787,
          0.0004523578905743013,
          0.0004352151430544235,
          0.0004276044328483809,
          0.0006548435128734639,
          0.0007262645833668482,
          0.0007894975030672001,
          0.0008741890452091379,
          0.000985178917022905,
          0.001120115462854317,
          0.001274705139819474,
          0.001445251991238672,
          0.001630771919430564,
          0.001834570235974632,
          0.002065200994686141,
          0.00233740875916124,
          0.002674184109607103,
          0.003709747623886079,
          0.008973987026608149,
          0.004035048075070921,
          0.0006026235885709769,
          0.0004528556151004498,
          0.0004351702317987096,
          0.0004275836084966855,
          0.0006787714666135748,
          0.0007518371049271428,
          0.0008247766866964893,
          0.0009204125265614862,
          0.001040615649088838,
          0.00118156179298597,
          0.00133825809310979,
          0.001507055790397561,
          0.001687684745935505,
          0.001884592642680934,
          0.002107690484378132,
          0.002373294414353229,
          0.002706525512676671,
          0.003762529078941951,
          0.009752702090028906,
          0.004529422637782143,
          0.0006149675005951055,
          0.0004532938287693235,
          0.0004351223586014327,
          0.0004275625211391964,
          0.000708851203006662,
          0.0007821415506048398,
          0.0008662066235522428,
          0.0009753742311001157,
          0.001107485307721819,
          0.00125667289114966,
          0.001417135769663042,
          0.001585483854799001,
          0.001762499250174963,
          0.001954103663696973,
          0.002171865524661933,
          0.002434004417743647,
          0.002768272773238138,
          0.003863310412331995,
          0.01092884600472284,
          0.005202285510733662,
          0.0006271883301711043,
          0.0004536782572631058,
          0.0004350717072000512,
          0.0004275411918212174,
          0.0007449888833491099,
          0.0008168746543749966,
          0.0009136812337599413,
          0.001039387645610188,
          0.001186522642813103,
          0.001346361696688422,
          0.001512103244126397,
          0.001680895237395213,
          0.001855026125535013,
          0.002042314496065803,
          0.002256336827798258,
          0.002517572602907757,
          0.002856938019745956,
          0.004009461425662774,
          0.01267355344874913,
          0.006126068775860215,
          0.0006390897442670823,
          0.0004540138200382061,
          0.0004350184442590807,
          0.0004275196411051054,
          0.0008366296387817856,
          0.0008991232396169987,
          0.001026684105951728,
          0.001196119742405187,
          0.001384522008069365,
          0.001573681023487798,
          0.001753771282026109,
          0.001924299221042342,
          0.002092580404833993,
          0.002271924830559448,
          0.002481151306484866,
          0.002746385215267695,
          0.003106594718187817,
          0.004431369760958553,
          0.01954353557788613,
          0.009328713611449522,
          0.0006612245183378766,
          0.0004545547287491789,
          0.0004349046856504292,
          0.0004274759550830956,
          0.00104992185925258,
          0.001064846620353535,
          0.001254251936515718,
          0.001526904318929506,
          0.001818566017168484,
          0.002078256359807417,
          0.002286080322585178,
          0.002452048668470976,
          0.002600748803781683,
          0.002760557938192543,
          0.002962076176389818,
          0.003243093048015223,
          0.003660171379747129,
          0.005426369107030053,
          0.1325067671035227,
          0.03087957399676107,
          0.0006894517517593843,
          0.0004551110471288026,
          0.000434706497926477,
          0.0004274053009711069,
          0.00464627476585357,
          0.001521393804523867,
          0.001538493185570849,
          0.001784368579835971,
          0.002074731273754227,
          0.002333624534556246,
          0.002530079263672119,
          0.002665556397990062,
          0.002761529142533593,
          0.002849245455555087,
          0.002964115085583684,
          0.003146099458504014,
          0.003447926279862977,
          0.004856545173614901,
          0.08198105797986402,
          0.009009965628370158,
          0.0006568752737974346,
          0.000452957814214114,
          0.0004329884141114007,
          0.0004269041514785253,
          0.0004566397866350592,
          0.0004675445704712322,
          0.0005116896979973462,
          0.0005679050044116769,
          0.0006272651142470189,
          0.0006834904346604902,
          0.0007326893861103363,
          0.0007741414791088741,
          0.0008099836777969625,
          0.0008439675336628805,
          0.0008802282983552231,
          0.000922610488547762,
          0.0009745258275064915,
          0.001119407768346095,
          0.0015171091149307,
          0.001204233348453065,
          0.0004944721477892756,
          0.0004388483762037429,
          0.0004289951358063532,
          0.0004258715663269485,
          0.0004110251803182439,
          0.0004212164798825636,
          0.0004386752536335538,
          0.0004577856810098524,
          0.0004772207121021007,
          0.0004966748305148885,
          0.0005161084451934211,
          0.0005356285606965174,
          0.0005554828201091717,
          0.0005760266378795562,
          0.0005976592215538315,
          0.0006207595527365455,
          0.0006456453396938593,
          0.0007016792290348666,
          0.0008099193060434302,
          0.000920156138197239,
          0.0004512039618978476,
          0.0004295692155329966,
          0.0004260450725566629,
          0.0004250220779865052,
          0.0004085162696210847,
          0.0004165666284192829,
          0.000429367992638449,
          0.0004423391411392204,
          0.0004548556016228957,
          0.0004671611639540588,
          0.0004795732768037924,
          0.0004923692483513885,
          0.0005058128537283777,
          0.0005201671469488021,
          0.0005356803129028301,
          0.0005525653785191769,
          0.0005709897103508836,
          0.0006129252729104616,
          0.0006948273697044523,
          0.0009334613585322681,
          0.0004427913426753872,
          0.0004266314048448867,
          0.0004249454151893645,
          0.0004246748259776065,
          0.0004082861618224435,
          0.000415715036534446,
          0.0004278344310791569,
          0.0004398221158740168,
          0.0004510525217456206,
          0.0004618588168526022,
          0.0004726597048977286,
          0.0004838128052969567,
          0.0004956325381690077,
          0.0005084075821750037,
          0.0005223979733060464,
          0.0005378271718387423,
          0.0005548814473141256,
          0.0005944859256018501,
          0.0006749994989132897,
          0.001055316105283543,
          0.0004409860636608664,
          0.0004258258188282832,
          0.0004246676129974539,
          0.0004245930173225316
        ]
      ],
      "1": [
        [
          0.001416362126490709,
          0.001136923056032779,
          0.001097787161696301,
          0.001172435848389064,
          0.001341707497480027,
          0.001604924525787965,
          0.001961183208358759,
          0.002398235957012053,
          0.002888321484539669,
          0.003397812842181209,
          0.003908644566444413,
          0.004437040740573556,
          0.005040758282097667,
          0.006980775980173995,
          0.02638078384748321,
          0.010349987059627,
          0.0005205302966712752,
          0.0004451475732633253,
          0.0004354353643620976,
          0.0004277589213071119,
          0.0009695760954886779,
          0.0008973143250580148,
          0.0008933189280990636,
          0.0009550092271573731,
          0.001081850147590731,
          0.001275506501477235,
          0.001537049567960689,
          0.001863147505738638,
          0.002244508930321582,
          0.002669394642787328,
          0.003132059242556615,
          0.003642401893849278,
          0.004233859274020756,
          0.005976619955271525,
          0.01646635834968141,
          0.005641279292726723,
          0.000524570419529716,
          0.0004464813063133339,
          0.0004354249140524857,
          0.0004277409963367441,
          0.0007964019822523852,
          0.0007872061741577754,
          0.0007973337754081487,
          0.0008541602145350957,
          0.0009630605434687112,
          0.001126036221597354,
          0.001343980638048204,
          0.001615436572685487,
          0.001936338360863418,
          0.002302395316099892,
          0.00271381411986628,
          0.003180750435387613,
          0.00372858415214365,
          0.005291790299301223,
          0.01260158678794542,
          0.004206125910939392,
          0.000530367373340956,
          0.0004476590618291535,
          0.0004354085834473848,
          0.0004277226304273628,
          0.0007093750357875246,
          0.000729687809642575,
          0.0007487505356704048,
          0.0008045085612573914,
          0.0009048026262523733,
          0.001051395257611376,
          0.001244448362534402,
          0.001482573011503272,
          0.001763339690045103,
          0.002085384719222943,
          0.002451639413836957,
          0.002872748201562005,
          0.003370540823596138,
          0.004773497170171647,
          0.01055221075280002,
          0.003593485160849617,
          0.0005377076555105643,
          0.0004486999494748549,
          0.0004353869805021224,
          0.0004277038459090001,
          0.0006617226914539888,
          0.0006994760639294096,
          0.0007258721152760854,
          0.0007827745796548297,
          0.000879134619717192,
          0.001016287630640982,
          0.001193544894969268,
          0.001409059763107972,
          0.001660858419799825,
          0.001948855692951274,
          0.00227731668287909,
          0.002657194975235823,
          0.003108595712461021,
          0.004379185632459278,
          0.009356911528066931,
          0.003322262533032736,
          0.0005463855910493501,
          0.0004496205389146272,
          0.0004353606135593374,
          0.0004276846653115808,
          0.0006366160200147068,
          0.0006860788877237624,
          0.0007192929576928998,
          0.0007788931209829937,
          0.0008741870035842548,
          0.001006000450813306,
          0.0011728168203284,
          0.001372230351058708,
          0.001602360809724942,
          0.001863816917630279,
          0.002161683204460953,
          0.002507241456375065,
          0.002919924595781954,
          0.004089472426063766,
          0.00867110699208567,
          0.003238159420706739,
          0.0005561972748095338,
          0.0004504351441575813,
          0.0004353299099761807,
          0.0004276651112348913,
          0.0006265487445172559,
          0.0006843924075265992,
          0.0007243808477787145,
          0.0007880080016939757,
          0.0008843626070384289,
          0.001013691777789162,
          0.001173715373472607,
          0.001361522216996049,
          0.001575276928877185,
          0.001816128644051834,
          0.002089862547665832,
          0.002408252647204685,
          0.002790804672131637,
          0.003889444834425429,
          0.008340782281649002,
          0.003281121580047469,
          0.0005669370651815734,
          0.0004511560933675686,
          0.000435295231527533,
          0.0004276452062330931,
          0.0006276054859482986,
          0.000691587828428342,
          0.0007386355600723679,
          0.0008076459542877958,
          0.0009069362946998264,
          0.001036076854919461,
          0.001192087537053162,
          0.001371660836975144,
          0.001573085620112436,
          0.001798083224498602,
          0.002053197532516812,
          0.002350924810044923,
          0.002711432952961252,
          0.003766168198316884,
          0.00829329422797525,
          0.003428284979551598,
          0.0005783961211414804,
          0.0004517939796706625,
          0.0004352568870918488,
          0.0004276249727136409,
          0.0006375052320854239,
          0.0007059259555009302,
          0.000760622337066559,
          0.0008365577731895628,
          0.000940669689482656,
          0.001071693257336557,
          0.001225989428442354,
          0.001399984085493798,
          0.001592233118742664,
          0.001805154798937586,
          0.00204619716753242,
          0.002328839322517329,
          0.002674421122201021,
          0.003708994133787092,
          0.00850182545580146,
          0.003676137059821266,
          0.0005903626480247787,
          0.0004523578905743007,
          0.0004352151430544232,
          0.0004276044328483816,
          0.0006548435128734642,
          0.0007262645833668484,
          0.0007894975030672006,
          0.000874189045209137,
          0.0009851789170229033,
          0.001120115462854316,
          0.001274705139819475,
          0.001445251991238673,
          0.001630771919430565,
          0.001834570235974635,
          0.00206520099468615,
          0.002337408759161237,
          0.002674184109607105,
          0.00370974762388608,
          0.008973987026608172,
          0.00403504807507092,
          0.0006026235885709833,
          0.0004528556151004506,
          0.0004351702317987093,
          0.0004275836084966852,
          0.0006787714666135751,
          0.0007518371049271435,
          0.0008247766866964907,
          0.000920412526561486,
          0.001040615649088839,
          0.00118156179298597,
          0.001338258093109793,
          0.001507055790397563,
          0.001687684745935505,
          0.001884592642680935,
          0.002107690484378133,
          0.002373294414353232,
          0.002706525512676664,
          0.003762529078941956,
          0.009752702090028919,
          0.004529422637782146,
          0.0006149675005951074,
          0.0004532938287693241,
          0.0004351223586014305,
          0.0004275625211391988,
          0.0007088512030066623,
          0.0007821415506048392,
          0.000866206623552242,
          0.0009753742311001152,
          0.001107485307721819,
          0.001256672891149661,
          0.001417135769663046,
          0.001585483854799001,
          0.001762499250174964,
          0.001954103663696976,
          0.002171865524661935,
          0.00243400441774365,
          0.002768272773238136,
          0.003863310412331993,
          0.01092884600472283,
          0.005202285510733664,
          0.0006271883301711071,
          0.0004536782572631052,
          0.0004350717072000524,
          0.0004275411918212173,
          0.0007449888833491101,
          0.0008168746543749969,
          0.0009136812337599382,
          0.001039387645610191,
          0.001186522642813105,
          0.001346361696688424,
          0.001512103244126397,
          0.001680895237395213,
          0.001855026125535013,
          0.002042314496065802,
          0.002256336827798259,
          0.002517572602907754,
          0.002856938019745952,
          0.004009461425662779,
          0.01267355344874914,
          0.00612606877586022,
          0.0006390897442670808,
          0.0004540138200382071,
          0.0004350184442590833,
          0.0004275196411051046,
          0.0008366296387817873,
          0.0008991232396169959,
          0.001026684105951726,
          0.001196119742405187,
          0.001384522008069365,
          0.001573681023487799,
          0.001753771282026106,
          0.001924299221042344,
          0.002092580404834,
          0.002271924830559449,
          0.00248115130648487,
          0.002746385215267692,
          0.003106594718187818,
          0.004431369760958547,
          0.01954353557788614,
          0.009328713611449506,
          0.0006612245183378789,
          0.0004545547287491774,
          0.000434904685650431,
          0.0004274759550830957,
          0.001049921859252582,
          0.001064846620353536,
          0.001254251936515718,
          0.001526904318929508,
          0.001818566017168486,
          0.002078256359807417,
          0.002286080322585187,
          0.002452048668470971,
          0.002600748803781677,
          0.002760557938192549,
          0.002962076176389824,
          0.003243093048015222,
          0.00366017137974713,
          0.005426369107030047,
          0.1325067671035229,
          0.03087957399676102,
          0.0006894517517593892,
          0.000455111047128802,
          0.0004347064979264762,
          0.0004274053009711076,
          0.004646274765853581,
          0.001521393804523861,
          0.001538493185570844,
          0.001784368579835963,
          0.002074731273754218,
          0.002333624534556233,
          0.00253007926367212,
          0.002665556397990062,
          0.002761529142533575,
          0.002849245455555088,
          0.002964115085583693,
          0.003146099458504022,
          0.003447926279862967,
          0.004856545173614904,
          0.08198105797986407,
          0.009009965628370134,
          0.000656875273797436,
          0.0004529578142141135,
          0.0004329884141114029,
          0.000426904151478523,
          0.0004566397866350613,
          0.0004675445704712403,
          0.0005116896979973386,
          0.0005679050044116766,
          0.000627265114247009,
          0.0006834904346604853,
          0.0007326893861103356,
          0.0007741414791088819,
          0.0008099836777969458,
          0.0008439675336628804,
          0.0008802282983552174,
          0.0009226104885477614,
          0.0009745258275064908,
          0.001119407768346094,
          0.001517109114930702,
          0.001204233348453071,
          0.0004944721477892764,
          0.0004388483762037418,
          0.0004289951358063543,
          0.0004258715663269477,
          0.0004110251803182514,
          0.0004212164798825787,
          0.0004386752536335578,
          0.0004577856810098491,
          0.0004772207121020916,
          0.0004966748305148885,
          0.0005161084451934232,
          0.0005356285606965117,
          0.0005554828201091791,
          0.0005760266378795548,
          0.0005976592215538244,
          0.0006207595527365462,
          0.0006456453396938529,
          0.0007016792290348658,
          0.0008099193060434247,
          0.0009201561381972377,
          0.000451203961897847,
          0.0004295692155329972,
          0.0004260450725566621,
          0.0004250220779865054,
          0.0004085162696210754,
          0.0004165666284193251,
          0.0004293679926384388,
          0.000442339141139232,
          0.0004548556016229039,
          0.0004671611639540641,
          0.0004795732768037973,
          0.0004923692483513791,
          0.0005058128537283769,
          0.00052016714694879,
          0.0005356803129028294,
          0.0005525653785191622,
          0.0005709897103508737,
          0.0006129252729104678,
          0.0006948273697044452,
          0.0009334613585322814,
          0.0004427913426753897,
          0.0004266314048448865,
          0.0004249454151893637,
          0.0004246748259776074,
          0.0004082861618224506,
          0.0004157150365345124,
          0.0004278344310791443,
          0.0004398221158740385,
          0.0004510525217456204,
          0.0004618588168526109,
          0.0004726597048977285,
          0.0004838128052969197,
          0.0004956325381690281,
          0.0005084075821750238,
          0.0005223979733060649,
          0.0005378271718387471,
          0.0005548814473141331,
          0.0005944859256018355,
          0.00067499949891332,
          0.001055316105283542,
          0.0004409860636608652,
          0.0004258258188282849,
          0.0004246676129974554,
          0.0004245930173225316
        ]
      ],
      "2": [
        [
          0.001416362126490709,
          0.001136923056032779,
          0.001097787161696301,
          0.001172435848389063,
          0.001341707497480027,
          0.001604924525787963,
          0.001961183208358761,
          0.002398235957012051,
          0.002888321484539666,
          0.003397812842181213,
          0.003908644566444418,
          0.004437040740573561,
          0.005040758282097664,
          0.006980775980173984,
          0.02638078384748323,
          0.01034998705962701,
          0.000520530296671275,
          0.0004451475732633233,
          0.000435435364362098,
          0.0004277589213071128,
          0.0009695760954886783,
          0.0008973143250580155,
          0.0008933189280990616,
          0.0009550092271573722,
          0.001081850147590731,
          0.001275506501477238,
          0.001537049567960689,
          0.001863147505738637,
          0.002244508930321584,
          0.002669394642787324,
          0.003132059242556619,
          0.003642401893849278,
          0.004233859274020756,
          0.005976619955271525,
          0.01646635834968144,
          0.005641279292726714,
          0.000524570419529716,
          0.0004464813063133353,
          0.0004354249140524872,
          0.0004277409963367448,
          0.0007964019822523841,
          0.000787206174157776,
          0.0007973337754081489,
          0.0008541602145350956,
          0.0009630605434687098,
          0.001126036221597354,
          0.001343980638048204,
          0.001615436572685487,
          0.00193633836086342,
          0.00230239531609989,
          0.002713814119866278,
          0.003180750435387615,
          0.00372858415214365,
          0.005291790299301219,
          0.01260158678794543,
          0.004206125910939381,
          0.0005303673733409567,
          0.0004476590618291554,
          0.0004354085834473862,
          0.0004277226304273627,
          0.0007093750357875235,
          0.0007296878096425763,
          0.000748750535670404,
          0.0008045085612573917,
          0.0009048026262523741,
          0.001051395257611375,
          0.001244448362534402,
          0.001482573011503269,
          0.001763339690045102,
          0.002085384719222944,
          0.002451639413836955,
          0.002872748201562005,
          0.003370540823596137,
          0.004773497170171645,
          0.01055221075280002,
          0.003593485160849604,
          0.0005377076555105635,
          0.0004486999494748535,
          0.0004353869805021223,
          0.0004277038459089997,
          0.0006617226914539888,
          0.0006994760639294108,
          0.0007258721152760855,
          0.0007827745796548297,
          0.0008791346197171919,
          0.001016287630640982,
          0.001193544894969267,
          0.001409059763107972,
          0.001660858419799823,
          0.001948855692951271,
          0.002277316682879091,
          0.002657194975235818,
          0.00310859571246102,
          0.004379185632459282,
          0.009356911528066916,
          0.003322262533032727,
          0.0005463855910493485,
          0.0004496205389146282,
          0.0004353606135593357,
          0.0004276846653115812,
          0.0006366160200147073,
          0.0006860788877237631,
          0.0007192929576929,
          0.0007788931209829922,
          0.0008741870035842566,
          0.001006000450813305,
          0.001172816820328402,
          0.001372230351058707,
          0.00160236080972494,
          0.001863816917630279,
          0.002161683204460951,
          0.002507241456375061,
          0.002919924595781954,
          0.004089472426063773,
          0.008671106992085672,
          0.003238159420706736,
          0.0005561972748095329,
          0.0004504351441575815,
          0.000435329909976183,
          0.0004276651112348921,
          0.0006265487445172553,
          0.0006843924075265994,
          0.0007243808477787148,
          0.0007880080016939769,
          0.0008843626070384282,
          0.001013691777789163,
          0.001173715373472608,
          0.001361522216996047,
          0.001575276928877183,
          0.001816128644051834,
          0.002089862547665832,
          0.002408252647204689,
          0.002790804672131638,
          0.00388944483442542,
          0.008340782281649004,
          0.00328112158004747,
          0.0005669370651815712,
          0.0004511560933675695,
          0.000435295231527532,
          0.0004276452062330938,
          0.000627605485948298,
          0.000691587828428342,
          0.0007386355600723684,
          0.0008076459542877958,
          0.000906936294699826,
          0.001036076854919459,
          0.001192087537053162,
          0.001371660836975145,
          0.001573085620112433,
          0.001798083224498603,
          0.002053197532516814,
          0.002350924810044922,
          0.00271143295296125,
          0.003766168198316885,
          0.00829329422797525,
          0.003428284979551604,
          0.0005783961211414814,
          0.0004517939796706605,
          0.0004352568870918468,
          0.000427624972713641,
          0.0006375052320854236,
          0.000705925955500929,
          0.0007606223370665596,
          0.0008365577731895628,
          0.0009406696894826579,
          0.001071693257336558,
          0.001225989428442353,
          0.001399984085493794,
          0.001592233118742662,
          0.001805154798937589,
          0.002046197167532416,
          0.00232883932251733,
          0.002674421122201018,
          0.003708994133787089,
          0.008501825455801441,
          0.00367613705982127,
          0.0005903626480247802,
          0.0004523578905743026,
          0.000435215143054423,
          0.0004276044328483817,
          0.000654843512873465,
          0.0007262645833668467,
          0.0007894975030671999,
          0.0008741890452091373,
          0.0009851789170229027,
          0.001120115462854317,
          0.001274705139819472,
          0.001445251991238673,
          0.001630771919430567,
          0.001834570235974633,
          0.002065200994686152,
          0.002337408759161242,
          0.002674184109607108,
          0.003709747623886078,
          0.00897398702660815,
          0.004035048075070924,
          0.0006026235885709807,
          0.0004528556151004474,
          0.0004351702317987082,
          0.0004275836084966838,
          0.0006787714666135742,
          0.0007518371049271414,
          0.0008247766866964902,
          0.0009204125265614834,
          0.001040615649088839,
          0.001181561792985969,
          0.001338258093109791,
          0.001507055790397562,
          0.001687684745935507,
          0.001884592642680934,
          0.002107690484378133,
          0.002373294414353233,
          0.002706525512676668,
          0.003762529078941952,
          0.00975270209002893,
          0.004529422637782147,
          0.0006149675005951081,
          0.0004532938287693235,
          0.0004351223586014323,
          0.0004275625211392001,
          0.0007088512030066616,
          0.00078214155060484,
          0.0008662066235522422,
          0.0009753742311001145,
          0.00110748530772182,
          0.001256672891149659,
          0.001417135769663045,
          0.001585483854799002,
          0.001762499250174963,
          0.001954103663696975,
          0.002171865524661934,
          0.002434004417743647,
          0.00276827277323813,
          0.003863310412331997,
          0.01092884600472285,
          0.005202285510733659,
          0.0006271883301711063,
          0.0004536782572631055,
          0.0004350717072000485,
          0.0004275411918212178,
          0.0007449888833491101,
          0.000816874654374997,
          0.0009136812337599374,
          0.001039387645610191,
          0.001186522642813107,
          0.001346361696688421,
          0.0015121032441264,
          0.001680895237395212,
          0.001855026125535012,
          0.002042314496065806,
          0.002256336827798263,
          0.002517572602907748,
          0.002856938019745948,
          0.004009461425662772,
          0.01267355344874914,
          0.006126068775860229,
          0.000639089744267084,
          0.0004540138200382052,
          0.0004350184442590816,
          0.0004275196411051047,
          0.0008366296387817861,
          0.0008991232396169969,
          0.001026684105951725,
          0.001196119742405186,
          0.001384522008069365,
          0.001573681023487802,
          0.001753771282026103,
          0.00192429922104234,
          0.002092580404833997,
          0.00227192483055945,
          0.002481151306484866,
          0.00274638521526769,
          0.003106594718187824,
          0.004431369760958563,
          0.01954353557788615,
          0.009328713611449529,
          0.0006612245183378756,
          0.0004545547287491784,
          0.00043490468565043,
          0.000427475955083096,
          0.001049921859252578,
          0.001064846620353538,
          0.001254251936515717,
          0.001526904318929503,
          0.001818566017168484,
          0.002078256359807417,
          0.002286080322585184,
          0.002452048668470971,
          0.002600748803781675,
          0.002760557938192546,
          0.002962076176389824,
          0.003243093048015222,
          0.003660171379747133,
          0.005426369107030057,
          0.132506767103523,
          0.0308795739967611,
          0.000689451751759386,
          0.0004551110471288011,
          0.000434706497926475,
          0.0004274053009711068,
          0.004646274765853547,
          0.001521393804523869,
          0.00153849318557085,
          0.001784368579835967,
          0.002074731273754212,
          0.002333624534556223,
          0.002530079263672107,
          0.002665556397990062,
          0.00276152914253357,
          0.002849245455555083,
          0.002964115085583675,
          0.003146099458504023,
          0.003447926279862975,
          0.004856545173614914,
          0.08198105797986388,
          0.009009965628370128,
          0.0006568752737974345,
          0.0004529578142141127,
          0.0004329884141114013,
          0.0004269041514785235,
          0.0004566397866350585,
          0.000467544570471241,
          0.0005116896979973436,
          0.0005679050044116793,
          0.00062726511424702,
          0.0006834904346604959,
          0.0007326893861103351,
          0.000774141479108878,
          0.0008099836777969476,
          0.0008439675336628801,
          0.0008802282983552185,
          0.0009226104885477563,
          0.0009745258275064907,
          0.001119407768346087,
          0.001517109114930698,
          0.001204233348453068,
          0.0004944721477892772,
          0.0004388483762037408,
          0.0004289951358063524,
          0.0004258715663269475,
          0.0004110251803182513,
          0.0004212164798825536,
          0.0004386752536335633,
          0.0004577856810098536,
          0.0004772207121020898,
          0.000496674830514887,
          0.0005161084451934206,
          0.0005356285606965177,
          0.0005554828201091699,
          0.0005760266378795474,
          0.000597659221553821,
          0.0006207595527365382,
          0.0006456453396938465,
          0.0007016792290348708,
          0.0008099193060434297,
          0.0009201561381972345,
          0.0004512039618978487,
          0.0004295692155329978,
          0.0004260450725566628,
          0.0004250220779865048,
          0.0004085162696210943,
          0.0004165666284192955,
          0.0004293679926384346,
          0.0004423391411392342,
          0.0004548556016229308,
          0.000467161163954069,
          0.0004795732768038046,
          0.0004923692483513863,
          0.0005058128537283766,
          0.0005201671469488039,
          0.0005356803129028241,
          0.0005525653785191752,
          0.0005709897103508746,
          0.0006129252729104643,
          0.0006948273697044453,
          0.00093346135853228,
          0.0004427913426753876,
          0.0004266314048448874,
          0.0004249454151893627,
          0.0004246748259776072,
          0.0004082861618224447,
          0.0004157150365344867,
          0.0004278344310791165,
          0.0004398221158740135,
          0.0004510525217456274,
          0.0004618588168526112,
          0.0004726597048977217,
          0.0004838128052969267,
          0.0004956325381690437,
          0.0005084075821750438,
          0.0005223979733060542,
          0.0005378271718387275,
          0.0005548814473141601,
          0.0005944859256018505,
          0.0006749994989133212,
          0.001055316105283532,
          0.0004409860636608691,
          0.0004258258188282842,
          0.0004246676129974538,
          0.0004245930173225312
        ]
      ],
      "3": [
        [
          0.001416362126490709,
          0.00113692305603278,
          0.0010977871616963,
          0.001172435848389061,
          0.001341707497480027,
          0.001604924525787963,
          0.001961183208358756,
          0.002398235957012052,
          0.00288832148453967,
          0.003397812842181212,
          0.003908644566444406,
          0.004437040740573557,
          0.005040758282097661,
          0.006980775980173977,
          0.02638078384748327,
          0.010349987059627,
          0.0005205302966712738,
          0.0004451475732633244,
          0.0004354353643620962,
          0.00042775892130711,
          0.0009695760954886789,
          0.0008973143250580167,
          0.0008933189280990639,
          0.0009550092271573718,
          0.001081850147590732,
          0.001275506501477237,
          0.001537049567960686,
          0.001863147505738639,
          0.002244508930321589,
          0.002669394642787322,
          0.003132059242556613,
          0.003642401893849278,
          0.004233859274020751,
          0.005976619955271528,
          0.0164663583496814,
          0.005641279292726716,
          0.0005245704195297173,
          0.0004464813063133362,
          0.0004354249140524874,
          0.0004277409963367462,
          0.0007964019822523849,
          0.0007872061741577756,
          0.0007973337754081489,
          0.0008541602145350948,
          0.0009630605434687133,
          0.001126036221597354,
          0.001343980638048202,
          0.001615436572685486,
          0.001936338360863422,
          0.00230239531609989,
          0.00271381411986628,
          0.003180750435387616,
          0.003728584152143647,
          0.005291790299301223,
          0.01260158678794543,
          0.004206125910939401,
          0.0005303673733409524,
          0.0004476590618291525,
          0.0004354085834473834,
          0.0004277226304273613,
          0.0007093750357875233,
          0.0007296878096425753,
          0.0007487505356704042,
          0.0008045085612573929,
          0.0009048026262523726,
          0.001051395257611375,
          0.001244448362534402,
          0.001482573011503272,
          0.001763339690045104,
          0.002085384719222939,
          0.002451639413836959,
          0.002872748201562004,
          0.00337054082359614,
          0.00477349717017165,
          0.0105522107528,
          0.003593485160849604,
          0.0005377076555105633,
          0.0004486999494748556,
          0.0004353869805021224,
          0.0004277038459090011,
          0.000661722691453989,
          0.0006994760639294104,
          0.0007258721152760857,
          0.0007827745796548295,
          0.0008791346197171924,
          0.001016287630640984,
          0.001193544894969266,
          0.001409059763107975,
          0.001660858419799829,
          0.001948855692951271,
          0.002277316682879092,
          0.002657194975235823,
          0.003108595712461015,
          0.004379185632459276,
          0.009356911528066926,
          0.003322262533032742,
          0.0005463855910493515,
          0.0004496205389146261,
          0.0004353606135593359,
          0.0004276846653115809,
          0.0006366160200147071,
          0.0006860788877237627,
          0.0007192929576928989,
          0.0007788931209829937,
          0.0008741870035842564,
          0.001006000450813304,
          0.001172816820328401,
          0.001372230351058708,
          0.001602360809724944,
          0.00186381691763028,
          0.002161683204460961,
          0.002507241456375059,
          0.002919924595781954,
          0.004089472426063779,
          0.008671106992085688,
          0.003238159420706746,
          0.0005561972748095351,
          0.0004504351441575882,
          0.0004353299099761836,
          0.0004276651112348922,
          0.0006265487445172551,
          0.0006843924075265985,
          0.0007243808477787149,
          0.0007880080016939781,
          0.0008843626070384272,
          0.001013691777789161,
          0.001173715373472608,
          0.001361522216996051,
          0.001575276928877182,
          0.001816128644051836,
          0.002089862547665834,
          0.002408252647204685,
          0.002790804672131642,
          0.003889444834425433,
          0.008340782281649002,
          0.003281121580047456,
          0.00056693706518157,
          0.0004511560933675709,
          0.0004352952315275315,
          0.0004276452062330929,
          0.0006276054859482973,
          0.000691587828428342,
          0.0007386355600723676,
          0.000807645954287797,
          0.000906936294699827,
          0.00103607685491946,
          0.001192087537053162,
          0.001371660836975145,
          0.001573085620112435,
          0.001798083224498599,
          0.002053197532516817,
          0.002350924810044924,
          0.002711432952961255,
          0.00376616819831688,
          0.008293294227975267,
          0.003428284979551605,
          0.0005783961211414806,
          0.0004517939796706579,
          0.0004352568870918501,
          0.0004276249727136406,
          0.0006375052320854234,
          0.0007059259555009289,
          0.0007606223370665577,
          0.0008365577731895631,
          0.0009406696894826549,
          0.001071693257336559,
          0.001225989428442351,
          0.001399984085493798,
          0.001592233118742665,
          0.001805154798937586,
          0.002046197167532419,
          0.002328839322517327,
          0.002674421122201019,
          0.003708994133787094,
          0.008501825455801438,
          0.003676137059821275,
          0.0005903626480247799,
          0.0004523578905743035,
          0.0004352151430544261,
          0.0004276044328483814,
          0.0006548435128734635,
          0.0007262645833668472,
          0.0007894975030672004,
          0.0008741890452091382,
          0.0009851789170229033,
          0.001120115462854317,
          0.001274705139819475,
          0.00144525199123867,
          0.001630771919430565,
          0.001834570235974634,
          0.002065200994686152,
          0.002337408759161234,
          0.002674184109607107,
          0.003709747623886081,
          0.008973987026608147,
          0.00403504807507092,
          0.0006026235885709756,
          0.0004528556151004487,
          0.0004351702317987056,
          0.0004275836084966849,
          0.000678771466613576,
          0.0007518371049271422,
          0.0008247766866964892,
          0.0009204125265614841,
          0.001040615649088839,
          0.00118156179298597,
          0.001338258093109794,
          0.001507055790397563,
          0.001687684745935505,
          0.001884592642680935,
          0.002107690484378129,
          0.002373294414353228,
          0.002706525512676665,
          0.003762529078941953,
          0.009752702090028901,
          0.004529422637782135,
          0.0006149675005951072,
          0.000453293828769324,
          0.0004351223586014328,
          0.0004275625211391956,
          0.0007088512030066614,
          0.0007821415506048395,
          0.0008662066235522438,
          0.0009753742311001139,
          0.001107485307721818,
          0.00125667289114966,
          0.001417135769663045,
          0.001585483854799001,
          0.001762499250174964,
          0.001954103663696971,
          0.00217186552466193,
          0.002434004417743651,
          0.002768272773238133,
          0.003863310412332002,
          0.01092884600472284,
          0.005202285510733659,
          0.0006271883301711071,
          0.0004536782572631057,
          0.0004350717072000501,
          0.0004275411918212173,
          0.0007449888833491103,
          0.0008168746543749961,
          0.0009136812337599388,
          0.00103938764561019,
          0.001186522642813105,
          0.001346361696688425,
          0.0015121032441264,
          0.00168089523739521,
          0.001855026125535012,
          0.002042314496065804,
          0.002256336827798258,
          0.002517572602907755,
          0.002856938019745951,
          0.004009461425662782,
          0.01267355344874911,
          0.006126068775860208,
          0.0006390897442670832,
          0.0004540138200382038,
          0.0004350184442590828,
          0.0004275196411051052,
          0.0008366296387817851,
          0.0008991232396169959,
          0.001026684105951726,
          0.001196119742405183,
          0.001384522008069366,
          0.001573681023487797,
          0.00175377128202611,
          0.00192429922104234,
          0.002092580404833998,
          0.002271924830559448,
          0.002481151306484873,
          0.002746385215267692,
          0.003106594718187822,
          0.00443136976095855,
          0.01954353557788612,
          0.009328713611449506,
          0.0006612245183378778,
          0.0004545547287491778,
          0.000434904685650426,
          0.0004274759550830967,
          0.001049921859252579,
          0.001064846620353534,
          0.001254251936515714,
          0.001526904318929506,
          0.001818566017168483,
          0.002078256359807418,
          0.002286080322585177,
          0.002452048668470969,
          0.002600748803781677,
          0.002760557938192543,
          0.002962076176389821,
          0.003243093048015218,
          0.003660171379747129,
          0.005426369107030054,
          0.1325067671035226,
          0.03087957399676108,
          0.0006894517517593872,
          0.0004551110471288032,
          0.0004347064979264779,
          0.0004274053009711063,
          0.004646274765853569,
          0.001521393804523857,
          0.001538493185570836,
          0.001784368579835959,
          0.002074731273754217,
          0.002333624534556236,
          0.002530079263672116,
          0.002665556397990064,
          0.002761529142533581,
          0.002849245455555087,
          0.002964115085583682,
          0.003146099458504011,
          0.003447926279862982,
          0.004856545173614902,
          0.0819810579798643,
          0.009009965628370156,
          0.0006568752737974337,
          0.0004529578142141121,
          0.0004329884141114017,
          0.0004269041514785241,
          0.000456639786635061,
          0.0004675445704712414,
          0.0005116896979973373,
          0.0005679050044116754,
          0.0006272651142470163,
          0.0006834904346604872,
          0.0007326893861103308,
          0.0007741414791088819,
          0.0008099836777969581,
          0.0008439675336628824,
          0.0008802282983552182,
          0.000922610488547759,
          0.0009745258275064926,
          0.001119407768346092,
          0.001517109114930693,
          0.001204233348453067,
          0.0004944721477892785,
          0.0004388483762037414,
          0.0004289951358063551,
          0.0004258715663269457,
          0.0004110251803182515,
          0.0004212164798825673,
          0.0004386752536335592,
          0.000457785681009848,
          0.00047722071210209,
          0.0004966748305148812,
          0.000516108445193422,
          0.000535628560696511,
          0.0005554828201091765,
          0.0005760266378795554,
          0.0005976592215538217,
          0.0006207595527365413,
          0.0006456453396938541,
          0.0007016792290348623,
          0.0008099193060434284,
          0.00092015613819724,
          0.0004512039618978477,
          0.0004295692155329971,
          0.0004260450725566627,
          0.0004250220779865047,
          0.0004085162696210758,
          0.000416566628419295,
          0.0004293679926384356,
          0.0004423391411392386,
          0.0004548556016229214,
          0.0004671611639540522,
          0.0004795732768037952,
          0.0004923692483513808,
          0.0005058128537283833,
          0.0005201671469487849,
          0.0005356803129028141,
          0.0005525653785191674,
          0.0005709897103508806,
          0.0006129252729104611,
          0.000694827369704445,
          0.0009334613585322769,
          0.0004427913426753899,
          0.0004266314048448871,
          0.0004249454151893632,
          0.0004246748259776074,
          0.0004082861618224494,
          0.0004157150365344524,
          0.0004278344310791315,
          0.0004398221158739926,
          0.0004510525217456186,
          0.0004618588168526067,
          0.0004726597048977125,
          0.0004838128052969466,
          0.0004956325381690273,
          0.0005084075821750137,
          0.0005223979733060531,
          0.0005378271718387091,
          0.0005548814473141126,
          0.0005944859256018369,
          0.0006749994989132944,
          0.001055316105283537,
          0.0004409860636608655,
          0.0004258258188282851,
          0.0004246676129974543,
          0.00042459301732253
        ]
      ],
      "4": [
        [
          0.001416362126490708,
          0.001136923056032778,
          0.0010977871616963,
          0.001172435848389063,
          0.001341707497480025,
          0.001604924525787962,
          0.001961183208358756,
          0.002398235957012054,
          0.002888321484539667,
          0.003397812842181206,
          0.003908644566444406,
          0.004437040740573554,
          0.005040758282097663,
          0.006980775980173996,
          0.02638078384748322,
          0.01034998705962699,
          0.0005205302966712753,
          0.0004451475732633226,
          0.0004354353643620965,
          0.0004277589213071104,
          0.0009695760954886782,
          0.000897314325058014,
          0.0008933189280990615,
          0.0009550092271573708,
          0.00108185014759073,
          0.001275506501477235,
          0.001537049567960686,
          0.001863147505738636,
          0.002244508930321578,
          0.002669394642787324,
          0.003132059242556618,
          0.003642401893849269,
          0.004233859274020746,
          0.00597661995527151,
          0.01646635834968143,
          0.005641279292726719,
          0.0005245704195297203,
          0.0004464813063133325,
          0.0004354249140524904,
          0.0004277409963367434,
          0.0007964019822523839,
          0.0007872061741577749,
          0.0007973337754081483,
          0.0008541602145350944,
          0.0009630605434687097,
          0.001126036221597353,
          0.0013439806380482,
          0.001615436572685486,
          0.001936338360863418,
          0.002302395316099888,
          0.002713814119866275,
          0.003180750435387605,
          0.003728584152143651,
          0.005291790299301214,
          0.01260158678794541,
          0.004206125910939382,
          0.0005303673733409556,
          0.0004476590618291552,
          0.0004354085834473832,
          0.0004277226304273625,
          0.0007093750357875235,
          0.0007296878096425752,
          0.000748750535670403,
          0.0008045085612573909,
          0.0009048026262523712,
          0.001051395257611375,
          0.001244448362534401,
          0.001482573011503269,
          0.001763339690045102,
          0.002085384719222942,
          0.002451639413836953,
          0.002872748201561998,
          0.00337054082359613,
          0.004773497170171639,
          0.01055221075280001,
          0.003593485160849601,
          0.000537707655510566,
          0.0004486999494748546,
          0.0004353869805021241,
          0.0004277038459089987,
          0.0006617226914539884,
          0.0006994760639294084,
          0.0007258721152760848,
          0.000782774579654827,
          0.0008791346197171906,
          0.00101628763064098,
          0.001193544894969266,
          0.001409059763107974,
          0.001660858419799823,
          0.001948855692951267,
          0.002277316682879093,
          0.002657194975235821,
          0.00310859571246101,
          0.004379185632459271,
          0.009356911528066916,
          0.003322262533032736,
          0.0005463855910493487,
          0.0004496205389146269,
          0.0004353606135593359,
          0.0004276846653115821,
          0.0006366160200147058,
          0.0006860788877237625,
          0.0007192929576928987,
          0.0007788931209829916,
          0.000874187003584255,
          0.001006000450813304,
          0.0011728168203284,
          0.001372230351058705,
          0.001602360809724938,
          0.001863816917630279,
          0.002161683204460951,
          0.002507241456375066,
          0.002919924595781954,
          0.004089472426063767,
          0.008671106992085656,
          0.003238159420706736,
          0.0005561972748095329,
          0.0004504351441575815,
          0.0004353299099761854,
          0.0004276651112348907,
          0.0006265487445172537,
          0.0006843924075265981,
          0.0007243808477787147,
          0.0007880080016939758,
          0.0008843626070384269,
          0.001013691777789163,
          0.001173715373472605,
          0.001361522216996045,
          0.001575276928877183,
          0.001816128644051831,
          0.002089862547665835,
          0.002408252647204687,
          0.00279080467213164,
          0.003889444834425426,
          0.008340782281648996,
          0.003281121580047458,
          0.0005669370651815683,
          0.0004511560933675667,
          0.0004352952315275338,
          0.0004276452062330917,
          0.0006276054859482976,
          0.0006915878284283422,
          0.0007386355600723687,
          0.000807645954287796,
          0.000906936294699825,
          0.00103607685491946,
          0.001192087537053161,
          0.001371660836975143,
          0.001573085620112433,
          0.001798083224498597,
          0.002053197532516812,
          0.002350924810044916,
          0.002711432952961252,
          0.003766168198316881,
          0.008293294227975244,
          0.003428284979551592,
          0.0005783961211414825,
          0.0004517939796706589,
          0.0004352568870918524,
          0.0004276249727136425,
          0.0006375052320854241,
          0.0007059259555009291,
          0.0007606223370665578,
          0.0008365577731895637,
          0.0009406696894826536,
          0.001071693257336554,
          0.00122598942844235,
          0.001399984085493795,
          0.001592233118742662,
          0.001805154798937588,
          0.002046197167532413,
          0.002328839322517328,
          0.002674421122201017,
          0.003708994133787093,
          0.008501825455801424,
          0.003676137059821254,
          0.0005903626480247789,
          0.0004523578905743015,
          0.0004352151430544291,
          0.0004276044328483797,
          0.0006548435128734643,
          0.0007262645833668459,
          0.0007894975030672001,
          0.0008741890452091374,
          0.0009851789170229027,
          0.001120115462854315,
          0.001274705139819473,
          0.001445251991238668,
          0.001630771919430565,
          0.001834570235974635,
          0.002065200994686143,
          0.002337408759161242,
          0.0026741841096071,
          0.003709747623886074,
          0.008973987026608158,
          0.004035048075070936,
          0.000602623588570976,
          0.0004528556151004494,
          0.0004351702317987077,
          0.0004275836084966849,
          0.0006787714666135741,
          0.0007518371049271423,
          0.0008247766866964886,
          0.0009204125265614838,
          0.001040615649088837,
          0.001181561792985969,
          0.00133825809310979,
          0.00150705579039756,
          0.001687684745935505,
          0.001884592642680932,
          0.002107690484378128,
          0.002373294414353224,
          0.002706525512676667,
          0.003762529078941947,
          0.009752702090028903,
          0.004529422637782147,
          0.0006149675005951037,
          0.0004532938287693199,
          0.0004351223586014272,
          0.0004275625211391986,
          0.0007088512030066612,
          0.0007821415506048387,
          0.0008662066235522437,
          0.0009753742311001144,
          0.001107485307721816,
          0.00125667289114966,
          0.001417135769663046,
          0.001585483854798997,
          0.001762499250174958,
          0.001954103663696973,
          0.00217186552466193,
          0.002434004417743653,
          0.002768272773238139,
          0.003863310412332001,
          0.01092884600472284,
          0.005202285510733646,
          0.0006271883301711078,
          0.0004536782572631045,
          0.0004350717072000509,
          0.0004275411918212162,
          0.0007449888833491091,
          0.0008168746543749963,
          0.0009136812337599366,
          0.001039387645610188,
          0.001186522642813106,
          0.001346361696688424,
          0.001512103244126396,
          0.001680895237395214,
          0.001855026125535009,
          0.002042314496065798,
          0.002256336827798262,
          0.002517572602907757,
          0.002856938019745947,
          0.00400946142566277,
          0.01267355344874912,
          0.006126068775860205,
          0.0006390897442670833,
          0.0004540138200382066,
          0.0004350184442590796,
          0.0004275196411051039,
          0.000836629638781786,
          0.0008991232396169936,
          0.001026684105951727,
          0.001196119742405184,
          0.001384522008069367,
          0.001573681023487795,
          0.001753771282026105,
          0.00192429922104234,
          0.002092580404833993,
          0.002271924830559439,
          0.002481151306484868,
          0.002746385215267693,
          0.003106594718187815,
          0.004431369760958539,
          0.01954353557788611,
          0.0093287136114495,
          0.0006612245183378743,
          0.0004545547287491763,
          0.0004349046856504272,
          0.000427475955083098,
          0.00104992185925258,
          0.001064846620353532,
          0.001254251936515713,
          0.001526904318929509,
          0.001818566017168488,
          0.002078256359807408,
          0.002286080322585179,
          0.002452048668470965,
          0.00260074880378167,
          0.00276055793819254,
          0.002962076176389823,
          0.003243093048015218,
          0.003660171379747125,
          0.005426369107030044,
          0.1325067671035227,
          0.03087957399676106,
          0.0006894517517593875,
          0.0004551110471288009,
          0.0004347064979264797,
          0.0004274053009711046,
          0.004646274765853573,
          0.001521393804523872,
          0.001538493185570853,
          0.001784368579835973,
          0.00207473127375422,
          0.00233362453455624,
          0.002530079263672118,
          0.002665556397990076,
          0.00276152914253358,
          0.002849245455555079,
          0.002964115085583693,
          0.003146099458504017,
          0.003447926279862974,
          0.004856545173614901,
          0.08198105797986387,
          0.009009965628370127,
          0.0006568752737974337,
          0.0004529578142141099,
          0.0004329884141114021,
          0.0004269041514785268,
          0.0004566397866350577,
          0.0004675445704712367,
          0.0005116896979973446,
          0.0005679050044116857,
          0.0006272651142470175,
          0.0006834904346604885,
          0.0007326893861103371,
          0.0007741414791088846,
          0.0008099836777969568,
          0.0008439675336628842,
          0.0008802282983552254,
          0.0009226104885477689,
          0.0009745258275064971,
          0.001119407768346096,
          0.001517109114930702,
          0.001204233348453063,
          0.0004944721477892778,
          0.000438848376203742,
          0.0004289951358063567,
          0.0004258715663269462,
          0.0004110251803182501,
          0.0004212164798825761,
          0.0004386752536335676,
          0.0004577856810098459,
          0.0004772207121021031,
          0.0004966748305148882,
          0.000516108445193426,
          0.0005356285606965233,
          0.00055548282010918,
          0.0005760266378795621,
          0.0005976592215538333,
          0.0006207595527365435,
          0.0006456453396938571,
          0.0007016792290348752,
          0.0008099193060434178,
          0.000920156138197246,
          0.0004512039618978475,
          0.0004295692155329957,
          0.0004260450725566626,
          0.0004250220779865046,
          0.0004085162696210867,
          0.0004165666284193591,
          0.0004293679926384324,
          0.0004423391411392213,
          0.0004548556016229149,
          0.0004671611639540655,
          0.0004795732768038024,
          0.0004923692483513979,
          0.0005058128537283944,
          0.000520167146948811,
          0.0005356803129028332,
          0.0005525653785191779,
          0.0005709897103508895,
          0.0006129252729104777,
          0.0006948273697044552,
          0.0009334613585322882,
          0.000442791342675387,
          0.0004266314048448858,
          0.0004249454151893618,
          0.0004246748259776075,
          0.0004082861618224427,
          0.0004157150365344541,
          0.0004278344310791896,
          0.0004398221158740644,
          0.0004510525217456417,
          0.0004618588168526582,
          0.0004726597048977387,
          0.0004838128052969275,
          0.0004956325381690564,
          0.000508407582175046,
          0.0005223979733060761,
          0.0005378271718387514,
          0.0005548814473141385,
          0.0005944859256018045,
          0.0006749994989133194,
          0.001055316105283553,
          0.0004409860636608656,
          0.0004258258188282823,
          0.0004246676129974547,
          0.0004245930173225293
        ]
      ],
      "5": [
        [
          0.001416362126490708,
          0.00113692305603278,
          0.001097787161696301,
          0.001172435848389064,
          0.001341707497480025,
          0.001604924525787962,
          0.001961183208358756,
          0.002398235957012054,
          0.002888321484539668,
          0.00339781284218121,
          0.003908644566444412,
          0.004437040740573555,
          0.00504075828209766,
          0.006980775980173991,
          0.0263807838474832,
          0.01034998705962699,
          0.000520530296671275,
          0.0004451475732633236,
          0.000435435364362097,
          0.0004277589213071126,
          0.0009695760954886784,
          0.0008973143250580158,
          0.0008933189280990616,
          0.000955009227157371,
          0.001081850147590732,
          0.001275506501477237,
          0.001537049567960687,
          0.001863147505738636,
          0.002244508930321581,
          0.002669394642787327,
          0.003132059242556616,
          0.003642401893849274,
          0.004233859274020755,
          0.005976619955271517,
          0.01646635834968142,
          0.005641279292726726,
          0.0005245704195297206,
          0.0004464813063133318,
          0.0004354249140524899,
          0.0004277409963367435,
          0.000796401982252385,
          0.000787206174157775,
          0.0007973337754081477,
          0.0008541602145350946,
          0.0009630605434687099,
          0.001126036221597354,
          0.001343980638048201,
          0.001615436572685486,
          0.001936338360863419,
          0.002302395316099889,
          0.002713814119866276,
          0.003180750435387604,
          0.003728584152143648,
          0.005291790299301216,
          0.01260158678794542,
          0.004206125910939388,
          0.0005303673733409563,
          0.0004476590618291545,
          0.0004354085834473822,
          0.0004277226304273631,
          0.0007093750357875237,
          0.0007296878096425754,
          0.0007487505356704038,
          0.0008045085612573897,
          0.0009048026262523722,
          0.001051395257611375,
          0.001244448362534401,
          0.001482573011503271,
          0.001763339690045102,
          0.002085384719222944,
          0.002451639413836954,
          0.002872748201562004,
          0.003370540823596137,
          0.004773497170171641,
          0.01055221075280002,
          0.003593485160849599,
          0.0005377076555105651,
          0.0004486999494748551,
          0.0004353869805021253,
          0.0004277038459090003,
          0.0006617226914539886,
          0.0006994760639294094,
          0.000725872115276085,
          0.0007827745796548288,
          0.0008791346197171909,
          0.001016287630640981,
          0.001193544894969267,
          0.001409059763107972,
          0.001660858419799823,
          0.001948855692951271,
          0.002277316682879093,
          0.002657194975235826,
          0.003108595712461014,
          0.004379185632459278,
          0.009356911528066919,
          0.003322262533032732,
          0.0005463855910493503,
          0.0004496205389146278,
          0.0004353606135593376,
          0.0004276846653115818,
          0.000636616020014706,
          0.0006860788877237614,
          0.0007192929576928994,
          0.0007788931209829919,
          0.0008741870035842544,
          0.001006000450813305,
          0.0011728168203284,
          0.001372230351058706,
          0.001602360809724942,
          0.001863816917630276,
          0.002161683204460954,
          0.002507241456375062,
          0.002919924595781952,
          0.004089472426063771,
          0.008671106992085667,
          0.003238159420706738,
          0.0005561972748095327,
          0.0004504351441575812,
          0.0004353299099761852,
          0.0004276651112348908,
          0.0006265487445172546,
          0.0006843924075265995,
          0.0007243808477787136,
          0.0007880080016939759,
          0.0008843626070384279,
          0.001013691777789162,
          0.001173715373472605,
          0.001361522216996049,
          0.001575276928877186,
          0.001816128644051832,
          0.002089862547665833,
          0.002408252647204688,
          0.002790804672131638,
          0.003889444834425431,
          0.008340782281648997,
          0.003281121580047462,
          0.0005669370651815684,
          0.0004511560933675664,
          0.0004352952315275352,
          0.0004276452062330922,
          0.0006276054859482978,
          0.0006915878284283417,
          0.0007386355600723681,
          0.0008076459542877969,
          0.0009069362946998262,
          0.00103607685491946,
          0.001192087537053161,
          0.001371660836975145,
          0.001573085620112433,
          0.001798083224498601,
          0.002053197532516815,
          0.002350924810044916,
          0.002711432952961253,
          0.003766168198316886,
          0.00829329422797524,
          0.003428284979551597,
          0.0005783961211414822,
          0.0004517939796706588,
          0.0004352568870918506,
          0.0004276249727136434,
          0.0006375052320854242,
          0.0007059259555009298,
          0.000760622337066558,
          0.0008365577731895638,
          0.0009406696894826547,
          0.001071693257336556,
          0.001225989428442351,
          0.001399984085493796,
          0.001592233118742663,
          0.001805154798937588,
          0.002046197167532416,
          0.002328839322517328,
          0.002674421122201018,
          0.003708994133787087,
          0.00850182545580145,
          0.003676137059821259,
          0.0005903626480247795,
          0.0004523578905743021,
          0.0004352151430544296,
          0.0004276044328483802,
          0.0006548435128734644,
          0.0007262645833668456,
          0.000789497503067201,
          0.0008741890452091375,
          0.0009851789170229038,
          0.001120115462854318,
          0.001274705139819472,
          0.001445251991238672,
          0.001630771919430563,
          0.001834570235974635,
          0.002065200994686145,
          0.002337408759161243,
          0.002674184109607099,
          0.003709747623886072,
          0.008973987026608166,
          0.004035048075070933,
          0.0006026235885709781,
          0.0004528556151004496,
          0.0004351702317987098,
          0.0004275836084966855,
          0.0006787714666135748,
          0.0007518371049271418,
          0.0008247766866964889,
          0.0009204125265614817,
          0.001040615649088839,
          0.00118156179298597,
          0.00133825809310979,
          0.00150705579039756,
          0.001687684745935506,
          0.001884592642680933,
          0.002107690484378128,
          0.002373294414353226,
          0.002706525512676663,
          0.003762529078941948,
          0.009752702090028896,
          0.004529422637782152,
          0.0006149675005951043,
          0.000453293828769321,
          0.000435122358601428,
          0.0004275625211391983,
          0.0007088512030066614,
          0.0007821415506048382,
          0.0008662066235522424,
          0.0009753742311001147,
          0.001107485307721818,
          0.00125667289114966,
          0.001417135769663044,
          0.001585483854798998,
          0.00176249925017496,
          0.001954103663696974,
          0.002171865524661936,
          0.00243400441774365,
          0.002768272773238135,
          0.003863310412331992,
          0.01092884600472285,
          0.005202285510733648,
          0.0006271883301711068,
          0.0004536782572631043,
          0.0004350717072000492,
          0.0004275411918212174,
          0.0007449888833491093,
          0.0008168746543749964,
          0.0009136812337599371,
          0.001039387645610189,
          0.001186522642813106,
          0.001346361696688422,
          0.001512103244126395,
          0.001680895237395214,
          0.001855026125535012,
          0.002042314496065799,
          0.00225633682779826,
          0.002517572602907751,
          0.002856938019745948,
          0.004009461425662778,
          0.01267355344874912,
          0.006126068775860202,
          0.0006390897442670852,
          0.0004540138200382065,
          0.0004350184442590789,
          0.0004275196411051044,
          0.0008366296387817862,
          0.000899123239616998,
          0.001026684105951727,
          0.001196119742405187,
          0.001384522008069365,
          0.001573681023487798,
          0.001753771282026109,
          0.00192429922104234,
          0.002092580404833996,
          0.002271924830559446,
          0.002481151306484862,
          0.002746385215267696,
          0.003106594718187817,
          0.004431369760958549,
          0.01954353557788615,
          0.009328713611449494,
          0.0006612245183378775,
          0.000454554728749176,
          0.0004349046856504274,
          0.000427475955083097,
          0.001049921859252581,
          0.001064846620353539,
          0.001254251936515718,
          0.001526904318929506,
          0.001818566017168485,
          0.002078256359807413,
          0.002286080322585184,
          0.00245204866847097,
          0.002600748803781678,
          0.002760557938192543,
          0.002962076176389828,
          0.003243093048015218,
          0.003660171379747122,
          0.00542636910703005,
          0.1325067671035229,
          0.03087957399676109,
          0.000689451751759387,
          0.0004551110471288006,
          0.0004347064979264787,
          0.0004274053009711055,
          0.004646274765853575,
          0.001521393804523869,
          0.001538493185570847,
          0.001784368579835977,
          0.002074731273754221,
          0.002333624534556226,
          0.002530079263672121,
          0.002665556397990073,
          0.002761529142533569,
          0.002849245455555077,
          0.002964115085583688,
          0.003146099458504021,
          0.00344792627986297,
          0.004856545173614911,
          0.08198105797986398,
          0.00900996562837012,
          0.0006568752737974363,
          0.0004529578142141106,
          0.0004329884141114019,
          0.0004269041514785258,
          0.0004566397866350579,
          0.0004675445704712364,
          0.0005116896979973425,
          0.000567905004411682,
          0.0006272651142470221,
          0.0006834904346604899,
          0.0007326893861103307,
          0.000774141479108883,
          0.0008099836777969556,
          0.0008439675336628868,
          0.0008802282983552209,
          0.0009226104885477587,
          0.0009745258275064993,
          0.00111940776834609,
          0.001517109114930697,
          0.001204233348453065,
          0.000494472147789278,
          0.0004388483762037421,
          0.0004289951358063561,
          0.0004258715663269468,
          0.0004110251803182504,
          0.0004212164798825678,
          0.0004386752536335487,
          0.0004577856810098549,
          0.0004772207121020966,
          0.0004966748305148887,
          0.0005161084451934161,
          0.0005356285606965248,
          0.0005554828201091789,
          0.0005760266378795582,
          0.0005976592215538283,
          0.0006207595527365371,
          0.0006456453396938562,
          0.0007016792290348711,
          0.0008099193060434251,
          0.0009201561381972406,
          0.0004512039618978464,
          0.0004295692155329963,
          0.000426045072556663,
          0.0004250220779865059,
          0.0004085162696210872,
          0.0004165666284193183,
          0.0004293679926384363,
          0.0004423391411392297,
          0.0004548556016229171,
          0.0004671611639540599,
          0.0004795732768038048,
          0.0004923692483514104,
          0.0005058128537283808,
          0.0005201671469487918,
          0.0005356803129028297,
          0.0005525653785191674,
          0.0005709897103508861,
          0.0006129252729104764,
          0.0006948273697044509,
          0.0009334613585322853,
          0.0004427913426753895,
          0.0004266314048448864,
          0.0004249454151893624,
          0.000424674825977608,
          0.0004082861618224428,
          0.0004157150365345292,
          0.0004278344310791699,
          0.0004398221158740063,
          0.0004510525217456735,
          0.00046185881685261,
          0.0004726597048977485,
          0.0004838128052969243,
          0.0004956325381690372,
          0.000508407582175033,
          0.0005223979733060632,
          0.0005378271718387278,
          0.0005548814473141392,
          0.0005944859256018237,
          0.0006749994989133112,
          0.001055316105283556,
          0.0004409860636608658,
          0.0004258258188282832,
          0.0004246676129974544,
          0.0004245930173225294
        ]
      ],
      "6": [
        [
          0.001416362126490708,
          0.001136923056032777,
          0.0010977871616963,
          0.001172435848389063,
          0.001341707497480026,
          0.001604924525787962,
          0.001961183208358756,
          0.002398235957012052,
          0.002888321484539666,
          0.003397812842181205,
          0.003908644566444411,
          0.00443704074057356,
          0.00504075828209766,
          0.006980775980173984,
          0.02638078384748322,
          0.010349987059627,
          0.0005205302966712735,
          0.000445147573263324,
          0.0004354353643620965,
          0.0004277589213071106,
          0.0009695760954886778,
          0.0008973143250580141,
          0.000893318928099061,
          0.0009550092271573718,
          0.001081850147590731,
          0.001275506501477235,
          0.001537049567960683,
          0.001863147505738636,
          0.002244508930321585,
          0.002669394642787319,
          0.003132059242556613,
          0.003642401893849278,
          0.004233859274020758,
          0.005976619955271517,
          0.01646635834968143,
          0.005641279292726705,
          0.0005245704195297172,
          0.0004464813063133336,
          0.0004354249140524862,
          0.0004277409963367451,
          0.0007964019822523837,
          0.0007872061741577743,
          0.0007973337754081475,
          0.0008541602145350939,
          0.0009630605434687093,
          0.001126036221597354,
          0.001343980638048203,
          0.001615436572685484,
          0.001936338360863421,
          0.002302395316099887,
          0.002713814119866274,
          0.003180750435387609,
          0.003728584152143636,
          0.005291790299301217,
          0.01260158678794544,
          0.004206125910939381,
          0.0005303673733409559,
          0.0004476590618291552,
          0.0004354085834473848,
          0.0004277226304273622,
          0.0007093750357875235,
          0.0007296878096425748,
          0.0007487505356704046,
          0.0008045085612573917,
          0.0009048026262523729,
          0.001051395257611374,
          0.001244448362534401,
          0.001482573011503271,
          0.001763339690045102,
          0.00208538471922294,
          0.002451639413836955,
          0.002872748201562003,
          0.003370540823596135,
          0.004773497170171635,
          0.0105522107528,
          0.003593485160849604,
          0.0005377076555105632,
          0.0004486999494748559,
          0.0004353869805021226,
          0.0004277038459090008,
          0.0006617226914539885,
          0.0006994760639294098,
          0.0007258721152760855,
          0.0007827745796548276,
          0.0008791346197171902,
          0.00101628763064098,
          0.001193544894969265,
          0.001409059763107971,
          0.001660858419799823,
          0.001948855692951271,
          0.002277316682879092,
          0.002657194975235821,
          0.003108595712461016,
          0.004379185632459269,
          0.00935691152806691,
          0.003322262533032729,
          0.0005463855910493482,
          0.0004496205389146259,
          0.0004353606135593359,
          0.0004276846653115809,
          0.000636616020014707,
          0.0006860788877237619,
          0.0007192929576928987,
          0.000778893120982992,
          0.0008741870035842545,
          0.001006000450813305,
          0.001172816820328399,
          0.001372230351058707,
          0.001602360809724943,
          0.00186381691763028,
          0.002161683204460953,
          0.002507241456375066,
          0.002919924595781949,
          0.004089472426063762,
          0.008671106992085672,
          0.003238159420706746,
          0.0005561972748095327,
          0.0004504351441575855,
          0.0004353299099761831,
          0.0004276651112348921,
          0.0006265487445172551,
          0.0006843924075265987,
          0.0007243808477787144,
          0.0007880080016939751,
          0.0008843626070384268,
          0.001013691777789164,
          0.001173715373472606,
          0.001361522216996047,
          0.001575276928877183,
          0.001816128644051832,
          0.002089862547665832,
          0.002408252647204685,
          0.00279080467213164,
          0.003889444834425433,
          0.008340782281648985,
          0.003281121580047456,
          0.0005669370651815684,
          0.0004511560933675689,
          0.0004352952315275321,
          0.0004276452062330921,
          0.0006276054859482976,
          0.0006915878284283424,
          0.0007386355600723682,
          0.0008076459542877963,
          0.0009069362946998246,
          0.001036076854919459,
          0.001192087537053161,
          0.001371660836975145,
          0.001573085620112434,
          0.001798083224498597,
          0.002053197532516811,
          0.00235092481004492,
          0.002711432952961247,
          0.003766168198316883,
          0.008293294227975262,
          0.003428284979551592,
          0.0005783961211414834,
          0.0004517939796706575,
          0.0004352568870918511,
          0.0004276249727136385,
          0.0006375052320854232,
          0.0007059259555009303,
          0.0007606223370665599,
          0.000836557773189564,
          0.0009406696894826547,
          0.001071693257336556,
          0.00122598942844235,
          0.001399984085493796,
          0.001592233118742662,
          0.001805154798937584,
          0.002046197167532413,
          0.00232883932251733,
          0.002674421122201017,
          0.003708994133787091,
          0.008501825455801443,
          0.003676137059821264,
          0.0005903626480247789,
          0.0004523578905743014,
          0.0004352151430544268,
          0.0004276044328483805,
          0.000654843512873464,
          0.0007262645833668474,
          0.0007894975030672002,
          0.0008741890452091369,
          0.000985178917022904,
          0.001120115462854315,
          0.001274705139819473,
          0.001445251991238671,
          0.001630771919430563,
          0.001834570235974636,
          0.002065200994686143,
          0.002337408759161238,
          0.002674184109607101,
          0.003709747623886078,
          0.008973987026608152,
          0.004035048075070919,
          0.0006026235885709772,
          0.0004528556151004494,
          0.000435170231798708,
          0.0004275836084966846,
          0.0006787714666135748,
          0.0007518371049271423,
          0.000824776686696489,
          0.0009204125265614833,
          0.001040615649088836,
          0.001181561792985969,
          0.001338258093109789,
          0.00150705579039756,
          0.001687684745935507,
          0.001884592642680932,
          0.00210769048437813,
          0.002373294414353227,
          0.002706525512676663,
          0.00376252907894195,
          0.009752702090028884,
          0.004529422637782153,
          0.0006149675005951075,
          0.0004532938287693232,
          0.000435122358601432,
          0.0004275625211391965,
          0.0007088512030066612,
          0.000782141550604838,
          0.0008662066235522429,
          0.0009753742311001148,
          0.001107485307721818,
          0.00125667289114966,
          0.001417135769663044,
          0.001585483854798999,
          0.00176249925017496,
          0.001954103663696972,
          0.002171865524661933,
          0.002434004417743649,
          0.002768272773238135,
          0.003863310412332003,
          0.01092884600472284,
          0.00520228551073366,
          0.000627188330171105,
          0.0004536782572631062,
          0.0004350717072000484,
          0.0004275411918212175,
          0.0007449888833491097,
          0.0008168746543749973,
          0.0009136812337599373,
          0.001039387645610189,
          0.001186522642813105,
          0.001346361696688423,
          0.001512103244126397,
          0.001680895237395214,
          0.00185502612553501,
          0.002042314496065803,
          0.002256336827798263,
          0.00251757260290775,
          0.002856938019745951,
          0.004009461425662775,
          0.0126735534487491,
          0.006126068775860208,
          0.0006390897442670831,
          0.0004540138200382043,
          0.000435018444259083,
          0.0004275196411051053,
          0.0008366296387817868,
          0.0008991232396169962,
          0.001026684105951725,
          0.001196119742405184,
          0.001384522008069366,
          0.001573681023487798,
          0.001753771282026109,
          0.001924299221042342,
          0.002092580404833992,
          0.002271924830559444,
          0.002481151306484867,
          0.002746385215267693,
          0.003106594718187819,
          0.004431369760958554,
          0.01954353557788613,
          0.009328713611449487,
          0.0006612245183378758,
          0.0004545547287491777,
          0.0004349046856504273,
          0.0004274759550830956,
          0.001049921859252578,
          0.001064846620353536,
          0.001254251936515714,
          0.001526904318929507,
          0.001818566017168489,
          0.002078256359807415,
          0.00228608032258518,
          0.002452048668470962,
          0.002600748803781677,
          0.00276055793819254,
          0.002962076176389814,
          0.003243093048015218,
          0.003660171379747128,
          0.005426369107030041,
          0.1325067671035226,
          0.03087957399676116,
          0.0006894517517593877,
          0.0004551110471288015,
          0.0004347064979264795,
          0.000427405300971106,
          0.004646274765853571,
          0.001521393804523866,
          0.001538493185570843,
          0.001784368579835974,
          0.002074731273754219,
          0.002333624534556236,
          0.002530079263672117,
          0.002665556397990061,
          0.002761529142533572,
          0.002849245455555081,
          0.002964115085583704,
          0.003146099458504018,
          0.003447926279862976,
          0.004856545173614905,
          0.08198105797986412,
          0.00900996562837012,
          0.0006568752737974343,
          0.000452957814214112,
          0.0004329884141114013,
          0.0004269041514785254,
          0.0004566397866350563,
          0.0004675445704712364,
          0.0005116896979973472,
          0.0005679050044116815,
          0.0006272651142470238,
          0.0006834904346604934,
          0.0007326893861103345,
          0.0007741414791088838,
          0.000809983677796956,
          0.0008439675336628863,
          0.0008802282983552282,
          0.0009226104885477591,
          0.0009745258275064896,
          0.001119407768346097,
          0.001517109114930701,
          0.001204233348453066,
          0.0004944721477892768,
          0.0004388483762037435,
          0.0004289951358063544,
          0.0004258715663269465,
          0.0004110251803182498,
          0.0004212164798825764,
          0.0004386752536335609,
          0.0004577856810098546,
          0.0004772207121021001,
          0.0004966748305148854,
          0.0005161084451934269,
          0.0005356285606965187,
          0.0005554828201091849,
          0.0005760266378795592,
          0.0005976592215538298,
          0.0006207595527365519,
          0.0006456453396938511,
          0.0007016792290348691,
          0.000809919306043426,
          0.0009201561381972432,
          0.0004512039618978481,
          0.0004295692155329954,
          0.0004260450725566612,
          0.0004250220779865045,
          0.0004085162696210848,
          0.0004165666284193384,
          0.0004293679926384637,
          0.0004423391411392465,
          0.0004548556016229252,
          0.000467161163954073,
          0.0004795732768038144,
          0.0004923692483513978,
          0.000505812853728392,
          0.0005201671469488054,
          0.0005356803129028411,
          0.0005525653785191666,
          0.0005709897103508798,
          0.0006129252729104876,
          0.0006948273697044555,
          0.0009334613585322819,
          0.0004427913426753878,
          0.0004266314048448868,
          0.0004249454151893632,
          0.0004246748259776078,
          0.0004082861618224429,
          0.0004157150365345569,
          0.0004278344310791778,
          0.0004398221158740476,
          0.0004510525217456525,
          0.0004618588168526222,
          0.0004726597048977408,
          0.0004838128052969415,
          0.0004956325381690489,
          0.0005084075821750344,
          0.0005223979733060781,
          0.0005378271718387478,
          0.0005548814473141376,
          0.0005944859256018397,
          0.0006749994989133114,
          0.001055316105283547,
          0.0004409860636608665,
          0.0004258258188282836,
          0.000424667612997454,
          0.0004245930173225317
        ]
      ],
      "7": [
        [
          0.001416362126490708,
          0.00113692305603278,
          0.001097787161696301,
          0.001172435848389064,
          0.001341707497480025,
          0.001604924525787962,
          0.001961183208358756,
          0.002398235957012054,
          0.002888321484539668,
          0.00339781284218121,
          0.003908644566444412,
          0.004437040740573555,
          0.00504075828209766,
          0.006980775980173991,
          0.0263807838474832,
          0.01034998705962699,
          0.000520530296671275,
          0.0004451475732633236,
          0.000435435364362097,
          0.0004277589213071126,
          0.0009695760954886784,
          0.0008973143250580158,
          0.0008933189280990616,
          0.000955009227157371,
          0.001081850147590732,
          0.001275506501477237,
          0.001537049567960687,
          0.001863147505738636,
          0.002244508930321581,
          0.002669394642787327,
          0.003132059242556616,
          0.003642401893849274,
          0.004233859274020755,
          0.005976619955271517,
          0.01646635834968142,
          0.005641279292726726,
          0.0005245704195297206,
          0.0004464813063133318,
          0.0004354249140524899,
          0.0004277409963367435,
          0.000796401982252385,
          0.000787206174157775,
          0.0007973337754081477,
          0.0008541602145350946,
          0.0009630605434687099,
          0.001126036221597354,
          0.001343980638048201,
          0.001615436572685486,
          0.001936338360863419,
          0.002302395316099889,
          0.002713814119866276,
          0.003180750435387604,
          0.003728584152143648,
          0.005291790299301216,
          0.01260158678794542,
          0.004206125910939388,
          0.0005303673733409563,
          0.0004476590618291545,
          0.0004354085834473822,
          0.0004277226304273631,
          0.0007093750357875237,
          0.0007296878096425754,
          0.0007487505356704038,
          0.0008045085612573897,
          0.0009048026262523722,
[truncated: 13,929,562 more chars]
