# Supplementary material for: Variation in selection constraints on teleost TLRs with emphasis on their repertoire in the Walking catfish, Clarias batrachus
Source: Sci Rep. 2020 Dec 7;10:21394. doi: 10.1038/s41598-020-78347-6 (PMC7721727; doi:10.1038/s41598-020-78347-6)
Supplement: Supplementary file 30 — Supplementary Information 30. [file 41598_2020_78347_MOESM30_ESM.zip › T8/fubar/tree.new]

((((((((((CBTLR8_3302_BP:0.1163483974733085,((IPTLR8_3302_BP:0.06428903580653299,PHTLR8_3302_BP:0.06525838266680486):0.02286670843715908,TFTLR8_3302_BP:0.1288913097639961):0.03684450984727703):0.1805113371474106,(DRTLR8A_3302_BP:0.1607996687125114,((CATLR8_3302_BP:0.09159240908341304,CCTLR8_3302_BP:0.03961812822045908):0.05216327525379968,MATLR8_3302_BP:0.105986901901263):0.03971279403697799):0.1563271902059277):0.1075729526566941,((DRTLR8B_3302_BP:0.107917717992809,CITLR8_3302_BP:0.120529716553131):0.2649918791567182,OMTLR8_3302_BP:0.3115265504288924):0.2486279186517489):0.1083545188433462,SSTLR8_3302_BP:0.1820985638894837):0.08430476618716343,GMTLR8_3302_BP:0.3106789767958664):0.08509584186460824,TRTLR8_3302_BP:0.2213235486085045):0.04037865098919584,ONTLR8_3302_BP:0.1836595968849641):0.01703111039822103,ATTLR8_3302_BP:0.1622116956826585):0.006253264763681773,(LMTLR8_3302_BP:0.06188621656897098,MMTLR8_3302_BP:0.106687882656182):0.02543714394760585):0.01108821768565522,((SLTLR8_3302_BP:0.04691736679018994,TOTLR8_3302_BP:0.0517744951380396):0.03002300925709986,SMTLR8_3302_BP:0.1256714686945172):0.004356876912385408,LCTLR8_3302_BP:0.09465898423431839):0
