# Supplementary material for: Variation in selection constraints on teleost TLRs with emphasis on their repertoire in the Walking catfish, Clarias batrachus
Source: Sci Rep. 2020 Dec 7;10:21394. doi: 10.1038/s41598-020-78347-6 (PMC7721727; doi:10.1038/s41598-020-78347-6)
Supplement: Supplementary file 30 — Supplementary Information 30. [file 41598_2020_78347_MOESM30_ESM.zip › T8/meme/datamonkey-table.csv]

Site	Partition	&alpha;	&beta;<sup>-</sup>	p<sup>-</sup>	&beta;<sup>+</sup>	p<sup>+</sup>	LRT	p-value	# branches under selection	Total branch length
1	1	0.00	0.00	1.00	0.00	0.00	0.00	1.00	0.00	0.00
2	1	0.00	0.00	1.00	0.00	0.00	0.00	1.00	0.00	0.00
3	1	0.00	0.00	1.00	0.00	0.00	0.00	1.00	0.00	0.00
4	1	0.00	0.00	1.00	0.00	0.00	0.00	1.00	0.00	0.00
5	1	0.00	0.00	1.00	0.00	0.00	0.00	1.00	0.00	0.00
6	1	0.00	0.00	1.00	0.00	0.00	0.00	1.00	0.00	0.00
7	1	0.00	0.00	1.00	0.00	0.00	0.00	1.00	0.00	0.00
8	1	0.00	0.00	1.00	0.00	0.00	0.00	1.00	0.00	0.00
9	1	2.04	0.94	0.00	0.94	1.00	0.00	0.67	0.00	1.55
10	1	0.00	0.00	0.00	0.59	1.00	0.00	0.67	0.00	0.52
11	1	10000.00	9609.60	1.00	5.97	0.00	0.00	0.67	0.00	11954.10
12	1	10.45	0.82	0.00	0.82	1.00	0.00	0.67	0.00	4.46
13	1	0.54	0.54	0.85	830.09	0.15	1.88	0.19	0.00	107.99
14	1	4.78	0.00	0.63	5444.68	0.37	1.57	0.23	0.00	1753.24
15	1	6.27	0.70	0.75	957.55	0.25	0.25	0.51	0.00	210.34
16	1	1.56	0.00	0.52	27.55	0.48	3.49	0.08	0.00	12.10
17	1	0.00	0.00	0.89	2204.80	0.11	16.23	0.00	1.00	218.95
18	1	2.00	0.83	0.00	0.84	1.00	0.00	0.67	0.00	1.45
19	1	0.79	0.62	0.87	15.49	0.13	1.20	0.28	0.00	2.52
20	1	1.09	0.00	0.38	5.23	0.62	1.40	0.25	0.00	3.21
21	1	3.75	2.60	0.03	2.53	0.97	0.00	0.67	0.00	3.55
22	1	2.13	1.21	0.04	1.21	0.96	0.00	0.67	0.00	1.82
23	1	3.86	0.99	0.00	0.99	1.00	0.00	0.67	0.00	2.25
24	1	7.87	0.81	0.00	0.81	1.00	0.00	0.67	0.00	3.52
25	1	0.00	0.00	0.00	1.10	1.00	0.00	0.67	0.00	0.96
26	1	0.00	0.00	0.00	1.62	1.00	0.00	0.67	0.00	1.41
27	1	1.46	0.68	0.05	0.68	0.95	0.00	0.67	0.00	1.11
28	1	1.67	1.67	0.75	0.00	0.25	0.00	0.67	0.00	1.70
29	1	1.30	0.00	0.60	5.62	0.40	0.87	0.34	1.00	2.41
30	1	0.00	0.00	0.00	4.21	1.00	0.00	0.67	0.00	3.68
31	1	2.35	0.82	0.28	0.82	0.72	0.00	0.67	0.00	1.55
32	1	1.38	1.38	0.00	1.58	1.00	0.00	0.67	0.00	1.87
33	1	0.00	0.00	0.00	0.72	1.00	0.00	0.67	0.00	0.63
34	1	4.99	2.59	0.00	2.59	1.00	0.00	0.67	0.00	4.05
35	1	0.00	0.00	1.00	0.00	0.00	0.00	1.00	0.00	0.00
36	1	0.80	0.80	0.00	4.71	1.00	0.00	0.67	0.00	4.39
37	1	7.43	7.43	0.46	0.00	0.54	0.00	0.67	0.00	5.67
38	1	2.59	1.01	0.01	1.03	0.99	0.00	0.67	0.00	1.82
39	1	0.41	0.03	0.57	4.86	0.43	2.66	0.13	0.00	1.98
40	1	1.00	1.00	0.00	1.87	1.00	0.40	0.46	0.00	1.99
41	1	2.25	2.25	0.65	0.00	0.35	0.00	0.67	0.00	2.07
42	1	1.25	0.00	0.72	6.38	0.28	2.28	0.16	3.00	1.98
43	1	2.27	1.07	0.29	0.99	0.71	0.00	0.67	0.00	1.70
44	1	1.14	0.00	0.70	5.49	0.30	1.23	0.28	0.00	1.84
45	1	3.62	0.38	0.05	3.98	0.95	0.01	0.64	0.00	4.60
46	1	1.02	1.02	0.00	4.90	1.00	0.00	0.67	0.00	4.64
47	1	4.06	4.06	0.28	0.00	0.72	0.00	0.67	0.00	2.46
48	1	1.71	1.71	0.00	1.98	1.00	0.00	0.67	0.00	2.33
49	1	0.58	0.00	0.39	6.23	0.61	4.99	0.04	1.00	3.50
50	1	1.33	1.33	0.00	1.42	1.00	0.00	0.67	0.00	1.72
51	1	0.61	0.61	0.00	0.87	1.00	0.00	0.67	0.00	0.98
52	1	2.27	2.27	0.59	0.00	0.41	0.00	0.67	0.00	1.97
53	1	0.00	0.00	0.74	4.98	0.26	4.65	0.05	1.00	1.12
54	1	0.00	0.00	0.00	1.00	1.00	0.00	0.67	0.00	0.87
55	1	0.27	0.27	0.00	0.91	1.00	0.00	0.67	0.00	0.89
56	1	3.45	0.58	0.58	0.52	0.42	0.00	0.67	0.00	1.72
57	1	1.60	0.49	0.03	0.49	0.97	0.00	0.67	0.00	1.00
58	1	1.68	0.00	0.37	10.69	0.63	2.43	0.14	1.00	6.51
59	1	3.38	3.38	0.10	3.11	0.90	0.00	0.67	0.00	3.94
60	1	0.00	0.00	1.00	0.00	0.00	0.00	1.00	0.00	0.00
61	1	0.00	0.00	1.00	0.00	0.00	0.00	1.00	0.00	0.00
62	1	0.00	0.00	1.00	0.00	0.00	0.00	1.00	0.00	0.00
63	1	2.89	1.29	0.00	1.29	1.00	0.00	0.67	0.00	2.16
64	1	1.05	1.05	0.00	2.20	1.00	0.00	0.67	0.00	2.29
65	1	1.19	1.19	0.00	2.67	1.00	0.00	0.67	0.00	2.75
66	1	0.95	0.95	0.84	10000.00	0.16	6.51	0.02	0.00	1373.14
67	1	0.80	0.80	0.00	2.69	1.00	0.00	0.67	0.00	2.64
68	1	3.59	3.59	0.29	0.00	0.71	0.00	0.67	0.00	2.20
69	1	0.00	0.00	0.00	3.42	1.00	0.00	0.67	0.00	2.98
70	1	1.52	0.95	0.14	0.95	0.86	0.00	0.67	0.00	1.37
71	1	0.00	0.00	0.00	0.16	1.00	0.00	0.67	0.00	0.14
72	1	1.97	0.90	0.06	0.90	0.94	0.00	0.67	0.00	1.49
73	1	0.67	0.67	0.00	2.38	1.00	0.00	0.67	0.00	2.32
74	1	0.51	0.51	0.00	1.69	1.00	0.00	0.67	0.00	1.65
75	1	2.05	1.48	0.28	1.49	0.72	0.00	0.67	0.00	2.03
76	1	0.91	0.91	0.00	2.69	1.00	0.00	0.67	0.00	2.68
77	1	1.66	1.20	0.23	1.20	0.77	0.00	0.67	0.00	1.64
78	1	4.12	4.12	0.80	0.00	0.20	0.00	0.67	0.00	4.37
79	1	1.56	1.56	0.81	48.56	0.19	2.86	0.11	0.00	9.53
80	1	0.00	0.00	0.00	0.95	1.00	0.00	0.67	0.00	0.83
81	1	7.97	2.46	0.15	1.49	0.85	0.00	0.67	0.00	4.28
82	1	0.34	0.34	0.00	5.08	1.00	0.00	0.67	0.00	4.55
83	1	2.81	1.83	0.00	1.83	1.00	0.00	0.67	0.00	2.60
84	1	5.03	0.73	0.04	0.69	0.96	0.00	0.67	0.00	2.40
85	1	2.32	2.32	0.77	56.64	0.23	2.65	0.13	0.00	13.99
86	1	0.00	0.00	0.11	1.89	0.89	6.68	0.02	2.00	1.46
87	1	0.00	0.00	0.00	1.04	1.00	0.00	0.67	0.00	0.91
88	1	0.00	0.00	0.00	0.93	1.00	0.00	0.67	0.00	0.82
89	1	1.99	0.72	0.04	0.72	0.96	0.00	0.67	0.00	1.34
90	1	0.38	0.38	0.00	1.96	1.00	0.00	0.67	0.00	1.84
91	1	1.09	1.09	0.00	1.43	1.00	0.00	0.67	0.00	1.64
92	1	2.16	2.16	0.30	0.00	0.70	0.00	0.67	0.00	1.33
93	1	0.00	0.00	0.00	2.25	1.00	0.00	0.67	0.00	1.96
94	1	0.24	0.24	0.00	1.48	1.00	0.00	0.67	0.00	1.38
95	1	0.00	0.00	0.43	1.55	0.57	3.45	0.08	0.00	0.77
96	1	5.48	0.87	0.01	0.79	0.99	0.00	0.67	0.00	2.65
97	1	0.00	0.00	0.00	2.60	1.00	0.00	0.67	0.00	2.27
98	1	0.67	0.67	0.25	1.21	0.75	0.21	0.52	0.00	1.18
99	1	1.95	1.81	0.03	1.76	0.97	0.00	0.67	0.00	2.24
100	1	2.85	1.82	0.63	1.81	0.37	0.00	0.67	0.00	2.60
101	1	0.93	0.93	0.22	0.94	0.78	0.00	0.66	0.00	1.15
102	1	2.93	2.19	0.23	2.19	0.77	0.00	0.67	0.00	2.96
103	1	1.09	0.00	0.35	10.01	0.65	2.10	0.17	0.00	6.11
104	1	1.37	1.37	0.00	3.19	1.00	0.00	0.67	0.00	3.28
105	1	2.08	1.74	0.38	1.61	0.62	0.00	0.67	0.00	2.19
106	1	1.86	0.19	0.00	0.20	1.00	0.00	0.67	0.00	0.84
107	1	2.17	1.50	0.87	12.17	0.13	0.31	0.49	0.00	3.34
108	1	0.82	0.82	0.00	2.38	1.00	0.00	0.67	0.00	2.37
109	1	6.34	1.06	0.00	1.07	1.00	0.00	0.67	0.00	3.20
110	1	0.26	0.26	0.00	3.11	1.00	0.00	0.67	0.00	2.81
111	1	0.75	0.55	0.02	0.55	0.98	0.00	0.67	0.00	0.75
112	1	2.67	2.67	0.00	3.73	1.00	0.00	0.67	0.00	4.21
113	1	15.54	15.54	0.12	0.86	0.88	0.00	0.67	0.00	7.78
114	1	1.25	1.25	0.51	6.37	0.49	1.99	0.18	0.00	3.74
115	1	1.49	0.00	0.21	0.00	0.79	0.00	0.67	0.00	0.53
116	1	0.00	0.00	0.44	2.46	0.56	6.37	0.02	2.00	1.21
117	1	0.00	0.00	0.00	0.39	1.00	0.00	0.67	0.00	0.34
118	1	0.00	0.00	0.54	3.10	0.46	3.72	0.07	1.00	1.24
119	1	1.81	1.49	0.29	0.14	0.71	0.00	0.67	0.00	1.11
120	1	0.00	0.00	0.87	37.36	0.13	5.32	0.03	0.00	4.08
121	1	0.84	0.81	0.02	0.81	0.98	0.00	0.67	0.00	1.01
122	1	1.34	1.34	0.00	3.04	1.00	0.00	0.67	0.00	3.13
123	1	0.00	0.00	0.00	1.89	1.00	0.00	0.67	0.00	1.65
124	1	0.00	0.00	0.00	1.50	1.00	0.00	0.67	0.00	1.30
125	1	1.00	1.00	0.00	1.80	1.00	0.00	0.67	0.00	1.93
126	1	0.06	0.06	0.00	19.14	1.00	0.00	0.67	0.00	16.71
127	1	7.18	6.45	0.54	0.00	0.46	0.00	0.67	0.00	5.59
128	1	2.48	2.48	0.00	3.63	1.00	0.00	0.67	0.00	4.05
129	1	10000.00	48.13	0.06	0.70	0.94	0.00	0.67	0.00	3579.81
130	1	0.00	0.00	0.00	38.38	1.00	0.00	0.67	0.00	33.47
131	1	2.75	0.00	0.37	13.39	0.63	1.57	0.23	0.00	8.30
132	1	1.10	1.10	0.00	4.28	1.00	0.00	0.67	0.00	4.13
133	1	1.39	0.00	0.46	7.38	0.54	1.27	0.27	2.00	3.95
134	1	0.88	0.88	0.35	0.87	0.65	0.00	0.67	0.00	1.08
135	1	1.84	1.84	0.00	4.33	1.00	0.00	0.67	0.00	4.43
136	1	0.00	0.00	0.24	9.64	0.76	6.80	0.01	1.00	6.39
137	1	1.08	1.08	0.00	2.11	1.00	0.00	0.67	0.00	2.23
138	1	0.00	0.00	0.00	2.07	1.00	0.00	0.67	0.00	1.80
139	1	1.37	0.63	0.00	0.59	1.00	0.00	0.67	0.00	1.00
140	1	0.00	0.00	0.00	1.10	1.00	0.00	0.67	0.00	0.96
141	1	2.79	2.79	0.25	0.00	0.75	0.00	0.67	0.00	1.60
142	1	10000.00	9121.46	0.00	0.52	1.00	0.00	0.67	0.00	3576.99
143	1	0.00	0.00	0.65	4.59	0.35	2.27	0.16	3.00	1.38
144	1	0.75	0.75	0.00	1.53	1.00	0.00	0.67	0.00	1.60
145	1	10000.00	9101.56	0.00	1.63	1.00	0.00	0.67	0.00	3577.95
146	1	1.64	0.00	0.48	4.48	0.52	0.68	0.38	0.00	2.62
147	1	1.29	1.29	0.00	3.43	1.00	0.00	0.67	0.00	3.45
148	1	1.49	0.60	0.00	0.60	1.00	0.00	0.67	0.00	1.05
149	1	0.34	0.34	0.00	2.22	1.00	0.00	0.67	0.00	2.06
150	1	1.57	1.14	0.11	1.14	0.89	0.00	0.67	0.00	1.55
151	1	0.33	0.33	0.00	1.81	1.00	0.00	0.67	0.00	1.70
152	1	0.90	0.87	0.06	0.87	0.94	0.00	0.67	0.00	1.08
153	1	3.72	3.72	0.22	0.94	0.78	0.00	0.67	0.00	2.69
154	1	2.05	2.05	0.70	0.00	0.30	0.00	0.67	0.00	1.98
155	1	11.35	1.11	0.18	1.12	0.82	0.00	0.67	0.00	5.03
156	1	2.19	2.19	0.85	10000.00	0.15	5.36	0.03	0.00	1292.28
157	1	3.65	3.65	0.47	0.55	0.53	0.00	0.67	0.00	3.06
158	1	0.00	0.00	0.00	1.41	1.00	0.00	0.67	0.00	1.23
159	1	2.25	1.59	0.04	1.60	0.96	0.00	0.67	0.00	2.20
160	1	1.61	1.61	0.00	2.37	1.00	0.00	0.67	0.00	2.65
161	1	1.86	1.80	0.37	1.79	0.63	0.00	0.67	0.00	2.23
162	1	0.00	0.00	0.00	0.59	1.00	0.00	0.67	0.00	0.51
163	1	2.36	1.44	0.06	1.45	0.94	0.00	0.67	0.00	2.10
164	1	0.24	0.24	0.00	5.04	1.00	0.00	0.67	0.00	4.48
165	1	0.59	0.59	0.00	2.16	1.00	0.00	0.67	0.00	2.09
166	1	0.00	0.00	0.00	0.24	1.00	0.00	0.67	0.00	0.21
167	1	2.20	2.20	0.00	2.36	1.00	0.01	0.64	0.00	2.85
168	1	0.46	0.46	0.77	17.98	0.23	7.23	0.01	1.00	4.13
169	1	0.99	0.88	0.88	0.88	0.12	0.00	0.67	0.00	1.12
170	1	0.35	0.35	0.45	2.68	0.55	2.66	0.13	0.00	1.55
171	1	4.33	0.84	0.00	0.84	1.00	0.00	0.67	0.00	2.28
172	1	0.18	0.18	0.00	1.99	1.00	0.00	0.67	0.00	1.80
173	1	0.00	0.00	0.00	2.25	1.00	0.00	0.67	0.00	1.96
174	1	0.97	0.14	0.00	0.14	1.00	0.00	0.67	0.00	0.47
175	1	0.25	0.25	0.00	2.74	1.00	0.00	0.67	0.00	2.48
176	1	1.01	1.01	0.46	0.00	0.54	0.00	0.67	0.00	0.76
177	1	2.39	0.91	0.42	11.84	0.58	1.70	0.21	0.00	7.21
178	1	4.74	4.74	0.68	0.00	0.32	0.00	0.67	0.00	4.50
179	1	6.04	6.04	0.30	0.82	0.70	0.00	0.67	0.00	4.23
180	1	0.00	0.00	1.00	0.00	0.00	0.00	1.00	0.00	0.00
181	1	0.00	0.00	1.00	0.00	0.00	0.00	1.00	0.00	0.00
182	1	1.76	0.84	0.76	13.98	0.24	1.10	0.30	0.00	4.07
183	1	0.28	0.00	0.04	3.60	0.96	5.73	0.03	0.00	3.13
184	1	1.65	1.09	0.11	1.09	0.89	0.00	0.67	0.00	1.54
185	1	1.44	1.30	0.18	1.30	0.82	0.00	0.67	0.00	1.65
186	1	0.54	0.00	0.59	11.79	0.41	6.07	0.02	2.00	4.38
187	1	4.91	2.10	0.40	2.06	0.60	0.00	0.67	0.00	3.57
188	1	10000.00	9151.30	0.00	1.83	1.00	0.00	0.67	0.00	3578.13
189	1	0.00	0.00	0.00	1.70	1.00	0.00	0.67	0.00	1.48
190	1	1.88	1.85	0.50	1.77	0.50	0.00	0.67	0.00	2.25
191	1	1.58	1.58	0.00	1.67	1.00	0.00	0.67	0.00	2.02
192	1	0.33	0.33	0.00	2.27	1.00	0.00	0.67	0.00	2.09
193	1	5.28	3.35	0.29	2.97	0.71	0.00	0.67	0.00	4.58
194	1	0.54	0.54	0.00	1.19	1.00	0.00	0.67	0.00	1.23
195	1	1.72	0.58	0.84	15.87	0.16	2.29	0.16	1.00	3.30
196	1	0.73	0.73	0.00	1.18	1.00	0.00	0.67	0.00	1.28
197	1	0.09	0.09	0.00	2.45	1.00	0.00	0.67	0.00	2.17
198	1	0.00	0.00	0.00	0.92	1.00	0.00	0.67	0.00	0.80
199	1	0.32	0.32	0.00	0.77	1.00	0.00	0.67	0.00	0.79
200	1	0.33	0.12	0.00	0.12	1.00	0.00	0.67	0.00	0.22
201	1	1.80	0.88	0.00	0.88	1.00	0.00	0.67	0.00	1.41
202	1	1.52	1.52	0.00	3.70	1.00	0.00	0.67	0.00	3.77
203	1	0.00	0.00	0.00	0.65	1.00	0.00	0.67	0.00	0.56
204	1	0.58	0.49	0.90	8.74	0.10	1.48	0.24	0.00	1.36
205	1	0.28	0.00	0.60	3.37	0.40	2.49	0.14	2.00	1.27
206	1	4.88	0.26	0.56	0.26	0.44	0.00	0.67	0.00	1.97
207	1	0.00	0.00	0.28	8.31	0.72	9.85	0.00	2.00	5.18
208	1	108.59	13.00	0.26	1.48	0.74	0.00	0.67	0.00	42.71
209	1	0.00	0.00	0.00	3.24	1.00	0.00	0.67	0.00	2.82
210	1	3.54	1.22	0.34	1.15	0.66	0.00	0.67	0.00	2.29
211	1	0.00	0.00	0.00	4.08	1.00	0.00	0.67	0.00	3.56
212	1	0.48	0.48	0.00	0.92	1.00	0.00	0.67	0.00	0.98
213	1	3.08	3.08	0.53	1.90	0.47	0.00	0.67	0.00	3.30
214	1	1.97	1.20	0.92	36.27	0.08	1.96	0.19	1.00	4.10
215	1	0.00	0.00	0.00	1.33	1.00	0.00	0.67	0.00	1.16
216	1	0.66	0.66	0.00	2.03	1.00	0.00	0.67	0.00	2.01
217	1	0.92	0.64	0.09	0.64	0.91	0.00	0.67	0.00	0.89
218	1	2.97	2.04	0.04	2.03	0.96	0.00	0.67	0.00	2.83
219	1	1.01	0.00	0.13	4.61	0.87	3.15	0.10	2.00	3.86
220	1	1867.44	1.95	0.10	1.95	0.90	0.00	0.67	0.00	669.59
221	1	0.36	0.00	0.19	3.17	0.81	4.20	0.06	3.00	2.38
222	1	2.72	2.72	0.07	1.11	0.93	0.00	0.67	0.00	2.04
223	1	0.00	0.00	0.00	2.58	1.00	0.00	0.67	0.00	2.25
224	1	0.34	0.00	0.64	6.53	0.36	7.00	0.01	3.00	2.16
225	1	1.41	0.00	0.49	3.99	0.51	0.82	0.35	2.00	2.27
226	1	3.93	3.93	0.20	0.00	0.80	0.00	0.67	0.00	2.10
227	1	0.69	0.00	0.64	7.49	0.36	2.97	0.11	0.00	2.58
228	1	0.00	0.00	0.00	0.44	1.00	0.00	0.67	0.00	0.39
229	1	0.25	0.25	0.00	1.07	1.00	0.00	0.67	0.00	1.02
230	1	0.00	0.00	0.00	3.02	1.00	0.00	0.67	0.00	2.64
231	1	0.00	0.00	0.40	0.96	0.60	1.83	0.20	0.00	0.51
232	1	3.32	2.48	0.45	0.00	0.55	0.00	0.67	0.00	2.17
233	1	10000.00	1.87	0.66	1.87	0.34	0.00	0.67	0.00	3578.16
234	1	0.92	0.00	0.48	2.91	0.52	0.70	0.38	2.00	1.66
235	1	0.00	0.00	0.27	2.20	0.73	3.02	0.11	1.00	1.41
236	1	0.00	0.00	0.00	0.90	1.00	0.00	0.67	0.00	0.78
237	1	0.41	0.41	0.00	1.37	1.00	0.00	0.67	0.00	1.34
238	1	0.00	0.00	0.00	1.62	1.00	0.00	0.67	0.00	1.41
239	1	4.84	4.84	0.26	0.00	0.74	0.00	0.67	0.00	2.81
240	1	0.00	0.00	0.00	0.50	1.00	0.00	0.67	0.00	0.44
241	1	2.00	1.82	0.15	1.77	0.85	0.00	0.67	0.00	2.26
242	1	0.00	0.00	0.00	2.96	1.00	0.00	0.67	0.00	2.58
243	1	2.01	0.91	1.00	0.84	0.00	0.00	0.67	0.00	1.51
244	1	0.00	0.00	0.00	4.26	1.00	0.00	0.67	0.00	3.72
245	1	2.30	2.30	0.71	224.82	0.29	1.40	0.25	0.00	60.03
246	1	2.51	2.50	0.69	2.49	0.31	0.00	0.67	0.00	3.07
247	1	0.99	0.00	0.66	4.83	0.34	1.20	0.28	0.00	1.80
248	1	0.48	0.00	0.24	1.97	0.76	1.28	0.27	2.00	1.48
249	1	0.76	0.76	0.00	1.07	1.00	0.00	0.67	0.00	1.20
250	1	1.44	1.38	0.23	3.26	0.77	0.81	0.36	0.00	2.98
251	1	0.00	0.00	0.00	2.43	1.00	0.00	0.67	0.00	2.12
252	1	1.32	0.30	0.07	0.30	0.93	0.00	0.67	0.00	0.73
253	1	0.00	0.00	0.58	4.81	0.42	5.81	0.02	1.00	1.76
254	1	2.47	1.73	0.68	0.00	0.32	0.00	0.67	0.00	1.91
255	1	1.42	1.42	0.00	1.96	1.00	0.00	0.67	0.00	2.22
256	1	0.52	0.00	0.57	3.44	0.43	1.67	0.22	1.00	1.49
257	1	0.00	0.00	0.00	0.83	1.00	0.00	0.67	0.00	0.73
258	1	0.60	0.01	0.81	14.69	0.19	5.95	0.02	2.00	2.60
259	1	0.10	0.00	0.39	2.56	0.61	2.51	0.14	2.00	1.40
260	1	0.00	0.00	0.00	0.54	1.00	0.00	0.67	0.00	0.47
261	1	0.37	0.37	0.00	0.63	1.00	0.00	0.67	0.00	0.68
262	1	2.40	1.54	0.02	1.54	0.98	0.00	0.67	0.00	2.20
263	1	0.73	0.73	0.32	6.15	0.68	3.43	0.09	0.00	4.09
264	1	0.62	0.62	0.00	1.53	1.00	0.00	0.67	0.00	1.56
265	1	3.89	3.89	0.17	0.00	0.83	0.00	0.67	0.00	1.95
266	1	0.00	0.00	0.14	4.98	0.86	4.77	0.04	2.00	3.72
267	1	0.35	0.35	0.00	1.64	1.00	0.00	0.67	0.00	1.56
268	1	0.00	0.00	0.00	2.18	1.00	0.00	0.67	0.00	1.90
269	1	5.19	0.00	0.25	1.60	0.75	0.00	0.67	0.00	2.90
270	1	0.34	0.00	0.44	4.10	0.56	5.51	0.03	2.00	2.12
271	1	1.73	1.73	0.12	1.53	0.88	0.00	0.67	0.00	1.98
272	1	0.63	0.63	0.00	2.19	1.00	0.00	0.67	0.00	2.13
273	1	0.91	0.67	0.00	0.68	1.00	0.00	0.67	0.00	0.92
274	1	0.32	0.32	0.00	0.95	1.00	0.00	0.67	0.00	0.94
275	1	0.58	0.58	0.96	108.61	0.04	4.59	0.05	1.00	4.47
276	1	0.00	0.00	0.88	38.00	0.12	13.26	0.00	4.00	3.86
277	1	0.00	0.00	0.00	0.89	1.00	0.00	0.67	0.00	0.77
278	1	1.98	0.85	0.37	0.82	0.63	0.00	0.67	0.00	1.44
279	1	0.00	0.00	0.00	1.14	1.00	0.00	0.67	0.00	1.00
280	1	2.11	0.26	0.02	0.25	0.98	0.00	0.67	0.00	0.97
281	1	0.00	0.00	0.00	1.69	1.00	0.00	0.67	0.00	1.47
282	1	1.82	0.77	0.92	53.53	0.08	4.00	0.06	1.00	5.14
283	1	0.00	0.00	0.00	0.53	1.00	0.00	0.67	0.00	0.46
284	1	0.00	0.00	0.28	1.39	0.72	4.23	0.06	2.00	0.88
285	1	0.32	0.32	0.00	0.99	1.00	0.00	0.67	0.00	0.98
286	1	0.00	0.00	0.00	0.93	1.00	0.00	0.67	0.00	0.81
287	1	1.44	0.25	0.00	0.24	1.00	0.00	0.67	0.00	0.73
288	1	0.00	0.00	0.69	7.81	0.31	3.16	0.10	1.00	2.13
289	1	0.00	0.00	0.00	0.89	1.00	0.00	0.67	0.00	0.77
290	1	1.65	0.40	0.05	0.38	0.95	0.00	0.67	0.00	0.92
291	1	0.00	0.00	0.00	3.28	1.00	0.00	0.67	0.00	2.86
292	1	0.00	0.00	0.00	0.67	1.00	0.00	0.67	0.00	0.59
293	1	0.00	0.00	0.19	4.08	0.81	10.99	0.00	0.00	2.87
294	1	1.92	0.76	0.00	0.77	1.00	0.00	0.67	0.00	1.36
295	1	0.00	0.00	0.37	5.19	0.63	9.37	0.00	1.00	2.86
296	1	1.43	1.43	0.81	0.00	0.19	0.00	0.67	0.00	1.52
297	1	1.09	1.09	0.01	0.88	0.99	0.00	0.67	0.00	1.16
298	1	0.00	0.00	0.00	2.30	1.00	0.00	0.67	0.00	2.01
299	1	0.00	0.00	0.00	0.76	1.00	0.00	0.67	0.00	0.66
300	1	0.00	0.00	0.53	1.52	0.47	1.63	0.22	3.00	0.63
301	1	1.22	1.22	0.00	1.79	1.00	0.00	0.67	0.00	2.00
302	1	0.00	0.00	0.74	2.67	0.26	2.54	0.14	3.00	0.60
303	1	0.00	0.00	0.28	1.34	0.72	4.42	0.05	2.00	0.84
304	1	2.28	1.60	0.00	1.59	1.00	0.00	0.67	0.00	2.21
305	1	3.84	2.52	0.33	2.52	0.67	0.00	0.67	0.00	3.57
306	1	0.97	0.97	0.00	2.55	1.00	0.00	0.67	0.00	2.57
307	1	1.04	0.00	0.60	7.63	0.40	1.35	0.26	1.00	3.04
308	1	0.91	0.91	0.00	1.73	1.00	0.00	0.67	0.00	1.83
309	1	1.03	1.03	0.00	1.10	1.00	0.00	0.67	0.00	1.33
310	1	0.54	0.00	0.42	3.54	0.58	1.68	0.22	1.00	1.98
311	1	1.31	0.64	0.89	148.19	0.11	8.93	0.01	1.00	14.60
312	1	7.15	7.15	0.22	0.42	0.78	0.00	0.67	0.00	4.22
313	1	0.00	0.00	0.00	0.74	1.00	0.00	0.67	0.00	0.65
314	1	0.64	0.00	0.55	1.64	0.45	0.43	0.45	1.00	0.87
315	1	0.00	0.00	0.00	1.35	1.00	0.00	0.67	0.00	1.18
316	1	0.00	0.00	0.11	1.67	0.89	9.77	0.00	0.00	1.30
317	1	0.00	0.00	0.00	0.65	1.00	0.00	0.67	0.00	0.57
318	1	0.00	0.00	0.00	0.46	1.00	0.00	0.67	0.00	0.40
319	1	0.46	0.46	0.00	1.25	1.00	0.00	0.67	0.00	1.26
320	1	4.32	1.96	0.31	1.96	0.69	0.00	0.67	0.00	3.26
321	1	4.03	3.48	0.07	3.46	0.93	0.00	0.67	0.00	4.46
322	1	0.78	0.78	0.78	40.39	0.22	6.58	0.02	0.00	8.62
323	1	2.81	1.18	0.18	1.18	0.82	0.00	0.67	0.00	2.04
324	1	1.16	1.05	0.05	1.04	0.95	0.00	0.67	0.00	1.32
325	1	0.91	0.91	0.85	7.32	0.15	0.73	0.37	0.00	1.94
326	1	0.00	0.00	0.00	2.00	1.00	0.00	0.67	0.00	1.75
327	1	0.30	0.00	0.00	0.00	1.00	0.00	0.67	0.00	0.11
328	1	0.33	0.33	0.00	1.66	1.00	0.00	0.67	0.00	1.57
329	1	0.00	0.00	0.24	2.02	0.76	5.24	0.03	1.00	1.33
330	1	1.31	1.31	0.00	2.10	1.00	0.00	0.67	0.00	2.30
331	1	7.04	1.64	0.20	1.64	0.80	0.00	0.67	0.00	3.95
332	1	0.91	0.00	0.15	4.75	0.85	3.51	0.08	1.00	3.86
333	1	0.36	0.36	0.00	1.65	1.00	0.00	0.67	0.00	1.57
334	1	0.14	0.14	0.00	1.55	1.00	0.00	0.67	0.00	1.40
335	1	0.86	0.86	0.00	2.71	1.00	0.00	0.67	0.00	2.68
336	1	1.15	1.07	0.04	1.08	0.96	0.00	0.67	0.00	1.35
337	1	0.00	0.00	0.00	0.46	1.00	0.00	0.67	0.00	0.40
338	1	0.00	0.00	0.43	2.54	0.57	8.57	0.01	4.00	1.25
339	1	0.00	0.00	0.00	2.24	1.00	0.00	0.67	0.00	1.95
340	1	0.00	0.00	0.00	1.03	1.00	0.00	0.67	0.00	0.90
341	1	0.00	0.00	0.00	2.15	1.00	0.00	0.67	0.00	1.87
342	1	0.72	0.65	0.07	0.64	0.93	0.00	0.67	0.00	0.82
343	1	2.18	2.04	0.89	2.05	0.11	0.00	0.67	0.00	2.56
344	1	6.42	1.89	0.00	1.90	1.00	0.00	0.67	0.00	3.95
345	1	3.20	0.00	0.63	17.23	0.37	3.12	0.10	0.00	6.68
346	1	0.00	0.00	0.27	4.41	0.73	6.65	0.02	0.00	2.82
347	1	1.67	1.67	0.18	1.84	0.82	0.01	0.64	0.00	2.17
348	1	0.00	0.00	0.00	2.02	1.00	0.00	0.67	0.00	1.76
349	1	0.00	0.00	1.00	0.00	0.00	0.00	1.00	0.00	0.00
350	1	0.00	0.00	1.00	0.00	0.00	0.00	1.00	0.00	0.00
351	1	0.00	0.00	1.00	0.00	0.00	0.00	1.00	0.00	0.00
352	1	2.49	2.49	0.00	4.48	1.00	0.00	0.67	0.00	4.80
353	1	0.00	0.00	0.59	3.89	0.41	5.02	0.04	4.00	1.38
354	1	2.37	2.31	0.78	2.18	0.22	0.00	0.67	0.00	2.84
355	1	0.34	0.00	0.36	4.56	0.64	5.21	0.03	0.00	2.66
356	1	0.00	0.00	1.00	0.00	0.00	0.00	1.00	0.00	0.00
357	1	0.00	0.00	1.00	0.00	0.00	0.00	1.00	0.00	0.00
358	1	0.00	0.00	1.00	0.00	0.00	0.00	1.00	0.00	0.00
359	1	2.23	1.09	1.00	1.12	0.00	0.00	0.67	0.00	1.75
360	1	1.34	1.34	0.07	1.68	0.93	0.03	0.62	0.00	1.93
361	1	0.99	0.99	0.00	2.43	1.00	0.00	0.67	0.00	2.47
362	1	1.50	1.50	0.19	1.39	0.81	0.00	0.67	0.00	1.77
363	1	1.28	0.72	0.01	0.70	0.99	0.00	0.67	0.00	1.07
364	1	2.85	1.72	0.04	1.35	0.96	0.00	0.67	0.00	2.21
365	1	3.18	3.18	0.70	0.00	0.30	0.00	0.67	0.00	3.08
366	1	2.56	0.92	0.00	0.91	1.00	0.00	0.67	0.00	1.71
367	1	0.61	0.61	0.87	10.86	0.13	1.96	0.19	0.00	1.95
368	1	1.76	1.76	0.43	1.61	0.57	0.00	0.67	0.00	2.09
369	1	0.00	0.00	0.00	2.16	1.00	0.00	0.67	0.00	1.88
370	1	1.69	0.44	0.00	0.44	1.00	0.00	0.67	0.00	0.99
371	1	0.00	0.00	0.00	1.22	1.00	0.00	0.67	0.00	1.07
372	1	0.00	0.00	0.00	1.18	1.00	0.00	0.67	0.00	1.03
373	1	0.00	0.00	0.00	2.07	1.00	0.00	0.67	0.00	1.81
374	1	0.74	0.74	0.00	0.48	1.00	0.00	0.67	0.00	0.69
375	1	0.00	0.00	0.17	2.06	0.83	3.15	0.10	1.00	1.48
376	1	1.97	1.97	0.00	5.05	1.00	0.00	0.67	0.00	5.10
377	1	0.98	0.98	0.00	4.73	1.00	0.00	0.67	0.00	4.47
378	1	0.00	0.00	1.00	0.00	0.00	0.00	1.00	0.00	0.00
379	1	0.00	0.00	1.00	0.00	0.00	0.00	1.00	0.00	0.00
380	1	0.00	0.00	0.36	7.72	0.64	13.90	0.00	0.00	4.32
381	1	0.30	0.30	0.00	0.80	1.00	0.00	0.67	0.00	0.81
382	1	1.73	1.30	0.14	1.30	0.86	0.00	0.67	0.00	1.76
383	1	0.00	0.00	0.56	7.83	0.44	4.02	0.06	1.00	3.00
384	1	2.28	2.28	0.00	2.64	1.00	0.00	0.67	0.00	3.11
385	1	2.87	1.99	0.06	1.98	0.94	0.00	0.67	0.00	2.76
386	1	0.00	0.00	0.45	7.46	0.55	15.68	0.00	1.00	3.60
387	1	0.00	0.00	0.00	1.07	1.00	0.00	0.67	0.00	0.93
388	1	0.73	0.00	0.27	2.34	0.73	0.64	0.39	3.00	1.76
389	1	2.70	1.55	0.00	1.55	1.00	0.00	0.67	0.00	2.31
390	1	0.00	0.00	0.00	1.78	1.00	0.00	0.67	0.00	1.55
391	1	0.00	0.00	0.44	2.41	0.56	4.87	0.04	1.00	1.18
392	1	0.00	0.00	1.00	0.00	0.00	0.00	1.00	0.00	0.00
393	1	6.97	1.49	0.58	1.46	0.42	0.00	0.67	0.00	3.78
394	1	3.03	0.00	0.21	0.00	0.79	0.00	0.67	0.00	1.08
395	1	0.99	0.00	0.37	9.08	0.63	5.91	0.02	3.00	5.33
396	1	9.81	9.81	0.09	0.00	0.91	0.00	0.67	0.00	4.24
397	1	3.19	0.00	0.12	0.00	0.88	0.00	0.67	0.00	1.14
398	1	2.41	1.48	0.93	1.48	0.07	0.00	0.67	0.00	2.15
399	1	4.35	4.35	0.29	0.00	0.71	0.00	0.67	0.00	2.67
400	1	1.99	0.00	0.00	0.00	1.00	0.00	0.67	0.00	0.71
401	1	2.50	0.41	0.15	0.16	0.85	0.00	0.67	0.00	1.07
402	1	3.09	0.99	0.01	0.94	0.99	0.00	0.67	0.00	1.92
403	1	3.51	3.51	0.44	0.00	0.56	0.00	0.67	0.00	2.62
404	1	1.87	1.87	0.17	0.00	0.83	0.00	0.67	0.00	0.95
405	1	1.58	1.58	0.30	0.00	0.70	0.00	0.67	0.00	0.97
406	1	1.83	0.26	0.03	0.26	0.97	0.00	0.67	0.00	0.88
407	1	2.43	0.00	0.18	0.00	0.82	0.00	0.67	0.00	0.87
408	1	4.06	4.06	0.41	0.00	0.59	0.00	0.67	0.00	2.90
409	1	1.94	1.74	0.00	1.74	1.00	0.00	0.67	0.00	2.21
410	1	1.81	0.14	0.00	0.14	1.00	0.00	0.67	0.00	0.77
411	1	2.10	1.92	0.28	1.90	0.72	0.00	0.67	0.00	2.41
412	1	2.71	2.71	0.36	1.35	0.64	0.00	0.67	0.00	2.57
413	1	2.21	1.65	0.56	0.00	0.44	0.00	0.67	0.00	1.60
414	1	5.13	5.13	0.11	0.00	0.89	0.00	0.67	0.00	2.31
415	1	3.70	0.57	0.11	0.41	0.89	0.00	0.67	0.00	1.70
416	1	1.11	1.11	0.00	3.25	1.00	0.00	0.67	0.00	3.23
417	1	1.65	1.65	0.45	0.00	0.55	0.00	0.67	0.00	1.24
418	1	1.50	0.00	0.21	0.00	0.79	0.00	0.67	0.00	0.54
419	1	17.68	5.27	0.21	0.01	0.79	0.00	0.67	0.00	7.31
420	1	4.04	2.15	0.02	1.85	0.98	0.00	0.67	0.00	3.06
421	1	3.25	0.00	0.00	0.00	1.00	0.00	0.67	0.00	1.16
422	1	3.97	3.97	0.45	0.00	0.55	0.00	0.67	0.00	2.98
423	1	1.79	0.37	0.26	0.37	0.74	0.00	0.67	0.00	0.97
424	1	1.02	0.00	0.12	0.00	0.88	0.00	0.67	0.00	0.37
425	1	2.17	2.17	0.19	0.00	0.81	0.00	0.67	0.00	1.13
426	1	5.77	5.77	0.23	0.00	0.77	0.00	0.67	0.00	3.22
427	1	3.04	0.00	0.06	0.00	0.94	0.00	0.67	0.00	1.09
428	1	4.79	0.23	0.00	0.23	1.00	0.00	0.67	0.00	1.91
429	1	2.13	0.82	0.00	0.84	1.00	0.00	0.67	0.00	1.49
430	1	0.93	0.93	0.31	0.00	0.69	0.00	0.67	0.00	0.58
431	1	3.41	3.41	0.34	0.00	0.66	0.00	0.67	0.00	2.22
432	1	1.42	0.00	0.21	0.00	0.79	0.00	0.67	0.00	0.51
433	1	1.40	0.00	0.21	0.00	0.79	0.00	0.67	0.00	0.50
434	1	1.61	0.14	0.00	0.14	1.00	0.00	0.67	0.00	0.70
435	1	5.41	5.41	0.15	0.00	0.85	0.00	0.67	0.00	2.66
436	1	1.30	0.65	0.67	11.72	0.33	3.01	0.11	0.00	4.19
437	1	2.54	0.91	0.00	0.91	1.00	0.00	0.67	0.00	1.70
438	1	2.39	1.02	0.00	0.90	1.00	0.00	0.67	0.00	1.64
439	1	2.17	2.17	0.45	2.24	0.55	0.00	0.66	0.00	2.70
440	1	2.22	0.00	0.16	3.67	0.84	0.21	0.53	1.00	3.47
441	1	3.05	0.88	0.00	0.89	1.00	0.00	0.67	0.00	1.86
442	1	3.67	0.00	0.00	0.00	1.00	0.00	0.67	0.00	1.31
443	1	4.45	2.16	0.87	0.00	0.13	0.00	0.67	0.00	3.23
444	1	1.92	1.22	0.00	1.22	1.00	0.00	0.67	0.00	1.75
445	1	3.98	0.64	0.25	0.63	0.75	0.00	0.67	0.00	1.97
446	1	9.05	9.05	0.31	0.00	0.69	0.00	0.67	0.00	5.70
447	1	4.56	4.56	0.16	0.63	0.84	0.00	0.67	0.00	2.72
448	1	1.89	0.55	0.00	0.55	1.00	0.00	0.67	0.00	1.16
449	1	0.00	0.00	1.00	0.00	0.00	0.00	1.00	0.00	0.00
450	1	0.00	0.00	1.00	0.00	0.00	0.00	1.00	0.00	0.00
451	1	2.42	2.42	0.33	0.00	0.67	0.00	0.67	0.00	1.57
452	1	2.64	2.64	0.35	0.00	0.65	0.00	0.67	0.00	1.75
453	1	1.08	0.62	0.02	0.62	0.98	0.00	0.67	0.00	0.93
454	1	3.73	1.76	0.37	0.00	0.63	0.00	0.67	0.00	1.91
455	1	3.71	0.00	0.18	0.00	0.82	0.00	0.67	0.00	1.33
456	1	0.98	0.98	0.00	1.56	1.00	0.00	0.67	0.00	1.72
457	1	1.05	0.11	0.00	0.11	1.00	0.00	0.67	0.00	0.47
458	1	0.54	0.00	0.21	0.00	0.79	0.00	0.67	0.00	0.19
459	1	2.25	0.13	0.00	0.14	1.00	0.00	0.67	0.00	0.92
460	1	1.95	0.30	0.35	0.30	0.65	0.00	0.67	0.00	0.96
461	1	1.32	1.32	0.43	0.00	0.57	0.00	0.67	0.00	0.96
462	1	1.95	1.95	0.17	0.00	0.83	0.00	0.67	0.00	0.99
463	1	2.68	2.01	0.41	2.01	0.59	0.00	0.67	0.00	2.71
464	1	2.10	1.24	0.06	1.24	0.94	0.00	0.67	0.00	1.83
465	1	2.14	1.91	0.45	0.00	0.55	0.00	0.67	0.00	1.51
466	1	0.75	0.75	0.00	1.13	1.00	0.00	0.67	0.00	1.26
467	1	2.79	2.02	0.10	2.00	0.90	0.00	0.67	0.00	2.74
468	1	1.28	0.32	0.78	22.79	0.22	6.08	0.02	2.00	5.07
469	1	4.97	4.97	0.53	0.00	0.47	0.00	0.67	0.00	4.06
470	1	1.09	1.09	0.37	15.10	0.63	5.14	0.04	0.00	9.07
471	1	3.49	1.99	0.20	1.98	0.80	0.00	0.67	0.00	2.97
472	1	4.75	4.75	0.35	0.66	0.65	0.00	0.67	0.00	3.53
473	1	13.79	2.80	1.00	1.56	0.00	0.00	0.67	0.00	7.37
474	1	3.62	3.62	0.27	0.34	0.73	0.00	0.67	0.00	2.36
475	1	2.13	2.01	0.41	1.94	0.59	0.00	0.67	0.00	2.48
476	1	1.61	1.61	0.59	0.00	0.41	0.00	0.67	0.00	1.41
477	1	2.55	1.63	0.08	1.63	0.92	0.00	0.67	0.00	2.34
478	1	4.76	4.43	0.47	0.00	0.53	0.00	0.67	0.00	3.54
479	1	8.48	5.15	0.45	0.29	0.55	0.00	0.67	0.00	5.21
480	1	3.04	3.04	0.54	0.00	0.46	0.00	0.67	0.00	2.52
481	1	2.00	2.00	0.21	2.05	0.79	0.00	0.66	0.00	2.49
482	1	3.08	3.08	0.72	0.55	0.28	0.00	0.67	0.00	3.18
483	1	0.00	0.00	0.45	2.81	0.55	2.22	0.16	2.00	1.35
484	1	2.41	2.00	0.02	1.99	0.98	0.00	0.67	0.00	2.60
485	1	12.74	0.82	0.10	0.82	0.90	0.00	0.67	0.00	5.27
486	1	0.68	0.68	0.00	3.93	1.00	0.00	0.67	0.00	3.67
487	1	0.80	0.80	0.00	2.86	1.00	0.00	0.67	0.00	2.78
488	1	1.02	1.02	0.00	2.09	1.00	0.00	0.67	0.00	2.19
489	1	1.35	0.00	0.62	10.27	0.38	1.37	0.26	1.00	3.87
490	1	2.50	1.34	0.10	1.33	0.90	0.00	0.67	0.00	2.05
491	1	0.00	0.00	0.00	1.38	1.00	0.00	0.67	0.00	1.21
492	1	1.37	0.00	0.72	13.78	0.28	2.00	0.18	0.00	3.83
493	1	3.08	0.67	0.04	0.67	0.96	0.00	0.67	0.00	1.69
494	1	5.26	2.15	0.04	2.14	0.96	0.00	0.67	0.00	3.75
495	1	0.00	0.00	0.00	2.41	1.00	0.00	0.67	0.00	2.10
496	1	0.00	0.00	0.61	3.57	0.39	0.77	0.36	1.00	1.23
497	1	0.46	0.46	0.00	1.16	1.00	0.00	0.67	0.00	1.17
498	1	0.99	0.92	0.91	22.54	0.09	1.64	0.22	0.00	2.88
499	1	0.99	0.99	0.59	9.04	0.41	1.59	0.23	0.00	4.12
500	1	0.00	0.00	0.07	3.64	0.93	7.93	0.01	2.00	2.95
501	1	1.40	0.00	0.28	4.83	0.72	0.84	0.35	2.00	3.53
502	1	7.48	2.14	0.06	2.12	0.94	0.00	0.67	0.00	4.52
503	1	2.98	0.92	0.13	0.92	0.87	0.00	0.67	0.00	1.87
504	1	0.63	0.62	0.86	44.38	0.14	3.27	0.09	0.00	6.17
505	1	2.02	2.02	0.31	2.31	0.69	0.01	0.64	0.00	2.66
506	1	1.19	1.19	0.00	3.40	1.00	0.00	0.67	0.00	3.39
507	1	2.21	2.08	0.84	2.08	0.16	0.00	0.67	0.00	2.61
508	1	0.00	0.00	0.11	2.16	0.89	8.18	0.01	3.00	1.67
509	1	0.58	0.58	0.00	1.05	1.00	0.00	0.67	0.00	1.12
510	1	0.30	0.30	0.00	1.07	1.00	0.00	0.67	0.00	1.04
511	1	0.50	0.50	0.00	0.62	1.00	0.00	0.67	0.00	0.72
512	1	2.35	0.35	1.00	0.35	0.00	0.00	0.67	0.00	1.15
513	1	1.70	1.70	0.00	2.05	1.00	0.00	0.67	0.00	2.39
514	1	2.29	2.29	0.00	2.52	1.00	0.00	0.67	0.00	3.02
515	1	0.00	0.00	0.00	1.35	1.00	0.00	0.67	0.00	1.18
516	1	0.32	0.32	0.00	1.21	1.00	0.00	0.67	0.00	1.17
517	1	0.65	0.65	0.00	1.61	1.00	0.00	0.67	0.00	1.63
518	1	2.67	2.67	0.23	0.00	0.77	0.00	0.67	0.00	1.48
519	1	2.92	0.67	0.11	0.67	0.89	0.00	0.67	0.00	1.63
520	1	0.27	0.27	0.00	1.41	1.00	0.00	0.67	0.00	1.32
521	1	0.00	0.00	0.00	0.83	1.00	0.00	0.67	0.00	0.72
522	1	0.74	0.60	0.00	0.60	1.00	0.00	0.67	0.00	0.79
523	1	0.00	0.00	0.00	0.51	1.00	0.00	0.67	0.00	0.45
524	1	0.00	0.00	0.00	0.12	1.00	0.00	0.67	0.00	0.11
525	1	0.97	0.49	0.00	0.49	1.00	0.00	0.67	0.00	0.78
526	1	0.45	0.45	0.00	1.12	1.00	0.00	0.67	0.00	1.14
527	1	0.67	0.61	0.10	0.61	0.90	0.00	0.67	0.00	0.77
528	1	0.34	0.34	0.00	0.68	1.00	0.00	0.67	0.00	0.72
529	1	1.09	1.09	0.35	0.00	0.65	0.00	0.67	0.00	0.73
530	1	0.53	0.53	0.00	1.19	1.00	0.00	0.67	0.00	1.23
531	1	2.26	1.18	0.00	1.17	1.00	0.00	0.67	0.00	1.82
532	1	1.03	0.79	0.06	0.79	0.94	0.00	0.67	0.00	1.05
533	1	0.50	0.50	0.63	4.61	0.37	2.54	0.14	0.00	1.95
534	1	0.49	0.00	0.75	3.27	0.25	1.28	0.27	2.00	0.90
535	1	0.29	0.29	0.00	2.15	1.00	0.00	0.67	0.00	1.98
536	1	0.88	0.00	0.62	3.06	0.38	0.79	0.36	2.00	1.32
537	1	0.00	0.00	0.59	2.84	0.41	2.86	0.12	1.00	1.02
538	1	1.95	1.57	0.21	1.50	0.79	0.00	0.67	0.00	2.02
539	1	0.00	0.00	0.00	0.56	1.00	0.00	0.67	0.00	0.49
540	1	0.99	0.99	0.00	2.23	1.00	0.00	0.67	0.00	2.30
541	1	0.00	0.00	0.62	2.21	0.38	4.58	0.05	1.00	0.72
542	1	0.00	0.00	0.00	0.63	1.00	0.00	0.67	0.00	0.55
543	1	0.00	0.00	0.00	0.42	1.00	0.00	0.67	0.00	0.37
544	1	0.26	0.26	0.00	0.62	1.00	0.00	0.67	0.00	0.64
545	1	0.00	0.00	0.00	0.96	1.00	0.00	0.67	0.00	0.84
546	1	3.87	1.08	0.00	1.08	1.00	0.00	0.67	0.00	2.32
547	1	0.00	0.00	0.69	2.20	0.31	3.82	0.07	1.00	0.60
548	1	0.00	0.00	0.00	0.76	1.00	0.00	0.67	0.00	0.66
549	1	0.36	0.36	0.00	0.75	1.00	0.00	0.67	0.00	0.78
550	1	0.41	0.00	0.54	3.06	0.46	1.04	0.31	2.00	1.37
551	1	1.22	1.22	0.94	116.21	0.06	4.88	0.04	1.00	7.05
552	1	0.21	0.21	0.62	3.10	0.38	1.61	0.23	0.00	1.22
553	1	0.90	0.90	0.00	1.29	1.00	0.00	0.67	0.00	1.45
554	1	0.00	0.00	0.30	2.94	0.70	6.79	0.02	1.00	1.79
555	1	0.00	0.00	0.00	0.41	1.00	0.00	0.67	0.00	0.36
556	1	0.00	0.00	0.00	0.95	1.00	0.00	0.67	0.00	0.83
557	1	0.00	0.00	0.83	4.38	0.17	6.32	0.02	3.00	0.65
558	1	0.00	0.00	0.00	0.25	1.00	0.00	0.67	0.00	0.22
559	1	1.25	1.18	0.26	1.17	0.74	0.00	0.67	0.00	1.47
560	1	0.92	0.00	0.49	5.09	0.51	2.52	0.14	2.00	2.58
561	1	1.46	0.00	0.38	3.11	0.62	0.70	0.38	2.00	2.20
562	1	0.00	0.00	0.00	0.91	1.00	0.00	0.67	0.00	0.80
563	1	0.50	0.50	0.00	1.09	1.00	0.00	0.67	0.00	1.13
564	1	0.63	0.63	0.00	1.49	1.00	0.00	0.67	0.00	1.53
565	1	0.00	0.00	0.00	0.61	1.00	0.00	0.67	0.00	0.53
566	1	0.00	0.00	0.00	0.61	1.00	0.00	0.67	0.00	0.53
567	1	1.73	0.62	0.11	0.62	0.89	0.00	0.67	0.00	1.16
568	1	0.00	0.00	0.00	0.44	1.00	0.00	0.67	0.00	0.39
569	1	1.39	1.09	0.62	1.09	0.38	0.00	0.67	0.00	1.45
570	1	0.00	0.00	0.00	0.72	1.00	0.00	0.67	0.00	0.63
571	1	0.36	0.36	0.00	0.74	1.00	0.00	0.67	0.00	0.78
572	1	0.00	0.00	0.00	2.79	1.00	0.00	0.67	0.00	2.43
573	1	0.00	0.00	0.00	0.57	1.00	0.00	0.67	0.00	0.49
574	1	1.35	1.35	0.00	1.63	1.00	0.00	0.67	0.00	1.91
575	1	0.00	0.00	0.67	3.22	0.33	5.15	0.03	3.00	0.93
576	1	2.46	0.53	0.22	0.49	0.78	0.00	0.67	0.00	1.31
577	1	0.00	0.00	0.00	0.48	1.00	0.00	0.67	0.00	0.42
578	1	0.00	0.00	0.00	1.10	1.00	0.00	0.67	0.00	0.96
579	1	0.74	0.74	0.00	1.31	1.00	0.00	0.67	0.00	1.41
580	1	4.95	1.26	0.63	0.00	0.37	0.00	0.67	0.00	2.46
581	1	0.00	0.00	0.00	1.59	1.00	0.00	0.67	0.00	1.39
582	1	0.32	0.32	0.00	1.06	1.00	0.00	0.67	0.00	1.04
583	1	1.70	1.70	0.02	0.41	0.98	0.00	0.67	0.00	1.00
584	1	0.00	0.00	0.00	1.74	1.00	0.00	0.67	0.00	1.52
585	1	3.17	0.62	0.29	0.62	0.71	0.00	0.67	0.00	1.68
586	1	0.00	0.00	0.87	11.35	0.13	5.05	0.04	1.00	1.32
587	1	0.94	0.94	0.05	0.34	0.95	0.00	0.67	0.00	0.66
588	1	1.98	1.98	0.26	0.34	0.74	0.00	0.67	0.00	1.39
589	1	0.00	0.00	0.49	3.34	0.51	2.58	0.13	1.00	1.48
590	1	0.33	0.33	0.00	0.76	1.00	0.00	0.67	0.00	0.78
591	1	1.91	0.62	0.19	0.62	0.81	0.00	0.67	0.00	1.23
592	1	0.00	0.00	0.24	0.64	0.76	0.55	0.42	0.00	0.43
593	1	0.55	0.44	0.05	0.44	0.95	0.00	0.67	0.00	0.58
594	1	0.00	0.00	0.00	0.59	1.00	0.00	0.67	0.00	0.52
595	1	1.37	0.25	0.05	0.25	0.95	0.00	0.67	0.00	0.70
596	1	0.00	0.00	0.00	1.31	1.00	0.00	0.67	0.00	1.15
597	1	11.17	1.25	0.08	1.25	0.92	0.00	0.67	0.00	5.08
598	1	0.00	0.00	0.00	2.87	1.00	0.00	0.67	0.00	2.50
599	1	0.00	0.00	0.68	0.47	0.32	0.73	0.37	1.00	0.13
600	1	0.00	0.00	0.00	0.79	1.00	0.00	0.67	0.00	0.69
601	1	1.79	0.85	0.01	0.82	0.99	0.00	0.67	0.00	1.36
602	1	0.00	0.00	0.00	2.23	1.00	0.00	0.67	0.00	1.95
603	1	1.52	1.49	0.37	1.83	0.63	0.02	0.63	0.00	2.03
604	1	0.00	0.00	0.20	3.35	0.80	12.38	0.00	1.00	2.34
605	1	1.46	0.78	0.45	0.78	0.55	0.00	0.67	0.00	1.20
606	1	5.65	5.65	0.19	0.00	0.81	0.00	0.67	0.00	2.95
607	1	0.17	0.17	0.00	2.74	1.00	0.00	0.67	0.00	2.45
608	1	0.45	0.45	0.00	0.85	1.00	0.00	0.67	0.00	0.90
609	1	1.24	0.00	0.28	1.90	0.72	0.13	0.56	1.00	1.64
610	1	22.05	8.39	0.01	1.71	0.99	0.00	0.67	0.00	9.43
611	1	0.00	0.00	0.60	5.80	0.40	10.06	0.00	1.00	2.03
612	1	2.02	2.02	0.00	2.19	1.00	0.00	0.67	0.00	2.63
613	1	4.32	4.32	0.00	2.82	1.00	0.00	0.67	0.00	4.00
614	1	0.00	0.00	0.00	0.54	1.00	0.00	0.67	0.00	0.47
615	1	1.18	0.43	0.00	0.43	1.00	0.00	0.67	0.00	0.80
616	1	0.00	0.00	0.00	1.17	1.00	0.00	0.67	0.00	1.02
617	1	0.93	0.93	0.00	2.10	1.00	0.00	0.67	0.00	2.16
618	1	1.06	1.06	0.00	3.39	1.00	0.00	0.67	0.00	3.33
619	1	1.25	0.72	0.00	0.72	1.00	0.00	0.67	0.00	1.08
620	1	0.29	0.29	0.00	1.34	1.00	0.00	0.67	0.00	1.27
621	1	2.26	0.85	0.23	0.85	0.77	0.00	0.67	0.00	1.55
622	1	0.00	0.00	0.00	1.16	1.00	0.00	0.67	0.00	1.01
623	1	0.49	0.49	0.00	0.52	1.00	0.00	0.67	0.00	0.63
624	1	0.92	0.84	0.00	284.74	1.00	-0.00	0.67	0.00	248.66
625	1	1.52	1.52	0.52	0.00	0.48	0.00	0.67	0.00	1.23
626	1	0.00	0.00	0.58	3.18	0.42	7.16	0.01	2.00	1.15
627	1	5.12	1.25	0.10	1.25	0.90	0.00	0.67	0.00	2.92
628	1	0.00	0.00	0.00	2.03	1.00	0.00	0.67	0.00	1.77
629	1	1.61	1.61	0.25	0.00	0.75	0.00	0.67	0.00	0.92
630	1	0.00	0.00	0.11	3.01	0.89	11.52	0.00	0.00	2.35
631	1	2.11	2.11	0.31	1.10	0.69	0.00	0.67	0.00	1.98
632	1	0.91	0.83	0.02	665.73	0.98	-0.00	0.67	0.00	569.87
633	1	0.24	0.24	0.00	1.47	1.00	0.00	0.67	0.00	1.37
634	1	0.00	0.00	0.00	1.13	1.00	0.00	0.67	0.00	0.98
635	1	1.38	1.38	0.00	1.46	1.00	0.00	0.67	0.00	1.76
636	1	0.29	0.29	0.00	2.23	1.00	0.00	0.67	0.00	2.05
637	1	4.35	0.60	0.24	0.60	0.76	0.00	0.67	0.00	2.08
638	1	0.00	0.00	0.00	1.68	1.00	0.00	0.67	0.00	1.47
639	1	3.12	0.24	0.00	0.23	1.00	0.00	0.67	0.00	1.31
640	1	0.00	0.00	0.00	1.79	1.00	0.00	0.67	0.00	1.56
641	1	1.23	0.89	0.26	0.89	0.74	0.00	0.67	0.00	1.22
642	1	1.70	1.68	0.09	1.66	0.91	0.00	0.67	0.00	2.06
643	1	0.00	0.00	0.00	2.14	1.00	0.00	0.67	0.00	1.87
644	1	0.57	0.57	0.01	0.49	0.99	0.00	0.67	0.00	0.63
645	1	0.00	0.00	0.00	1.05	1.00	0.00	0.67	0.00	0.91
646	1	0.00	0.00	0.00	1.35	1.00	0.00	0.67	0.00	1.18
647	1	0.93	0.93	0.00	1.03	1.00	0.00	0.67	0.00	1.23
648	1	1.42	1.24	0.86	18.76	0.14	1.88	0.19	0.00	3.67
649	1	0.00	0.00	0.00	1.03	1.00	0.00	0.67	0.00	0.90
650	1	8.37	0.54	0.16	0.53	0.84	0.00	0.67	0.00	3.46
651	1	0.75	0.75	0.86	22.07	0.14	2.65	0.13	0.00	3.57
652	1	0.00	0.00	0.02	0.88	0.98	2.99	0.11	1.00	0.75
653	1	0.00	0.00	0.00	1.85	1.00	0.00	0.67	0.00	1.62
654	1	1.08	0.00	0.49	5.55	0.51	2.17	0.17	3.00	2.87
655	1	0.00	0.00	0.00	0.42	1.00	0.00	0.67	0.00	0.37
656	1	0.00	0.00	1.00	0.00	0.00	0.00	1.00	0.00	0.00
657	1	0.57	0.00	0.75	3.18	0.25	1.17	0.29	3.00	0.91
658	1	1.11	1.11	0.00	1.46	1.00	0.00	0.67	0.00	1.67
659	1	0.15	0.15	0.00	2.65	1.00	0.00	0.67	0.00	2.37
660	1	4.29	4.29	0.25	0.22	0.75	0.00	0.67	0.00	2.62
661	1	1.37	0.00	0.34	3.62	0.66	0.87	0.34	2.00	2.58
662	1	0.00	0.00	0.00	1.53	1.00	0.00	0.67	0.00	1.33
663	1	2.52	1.88	0.66	0.37	0.34	0.00	0.67	0.00	2.09
664	1	0.58	0.46	0.70	13.92	0.30	4.30	0.05	0.00	4.15
665	1	0.40	0.40	0.00	1.68	1.00	0.00	0.67	0.00	1.60
666	1	0.00	0.00	0.00	0.42	1.00	0.00	0.67	0.00	0.36
667	1	0.62	0.62	0.00	1.07	1.00	0.00	0.67	0.00	1.15
668	1	0.45	0.00	0.52	3.30	0.48	2.65	0.13	0.00	1.55
669	1	0.32	0.23	0.18	1.95	0.82	3.29	0.09	0.00	1.54
670	1	0.72	0.72	0.00	1.58	1.00	0.00	0.67	0.00	1.64
671	1	0.50	0.50	0.00	1.13	1.00	0.00	0.67	0.00	1.16
672	1	1.81	0.92	0.02	0.92	0.98	0.00	0.67	0.00	1.45
673	1	0.00	0.00	0.00	0.99	1.00	0.00	0.67	0.00	0.86
674	1	5.22	1.97	0.22	1.97	0.78	0.00	0.67	0.00	3.58
675	1	0.36	0.36	0.00	0.97	1.00	0.00	0.67	0.00	0.97
676	1	0.00	0.00	0.00	1.82	1.00	0.00	0.67	0.00	1.59
677	1	0.50	0.38	0.09	0.38	0.91	0.00	0.67	0.00	0.51
678	1	0.00	0.00	0.00	0.48	1.00	0.00	0.67	0.00	0.42
679	1	3.44	0.71	0.00	0.70	1.00	0.00	0.67	0.00	1.84
680	1	0.00	0.00	0.39	7.57	0.61	14.87	0.00	1.00	4.05
681	1	2.97	2.97	0.14	0.00	0.86	0.00	0.67	0.00	1.43
682	1	0.00	0.00	0.00	3.44	1.00	0.00	0.67	0.00	3.00
683	1	3.74	1.27	0.08	1.27	0.92	0.00	0.67	0.00	2.45
684	1	1.17	1.17	0.00	2.13	1.00	0.00	0.67	0.00	2.27
685	1	1.07	1.07	0.00	1.69	1.00	0.00	0.67	0.00	1.86
686	1	0.00	0.00	0.00	0.92	1.00	0.00	0.67	0.00	0.80
687	1	1.82	1.82	0.00	2.06	1.00	0.00	0.67	0.00	2.45
688	1	1.91	1.91	0.35	4.28	0.65	0.48	0.44	0.00	3.69
689	1	1.83	1.83	0.00	2.26	1.00	0.00	0.67	0.00	2.62
690	1	0.00	0.00	0.00	1.47	1.00	0.00	0.67	0.00	1.28
691	1	1.01	1.01	0.00	1.04	1.00	0.00	0.67	0.00	1.27
692	1	4.46	2.60	0.62	0.00	0.38	0.00	0.67	0.00	3.00
693	1	1.11	0.00	0.51	3.34	0.49	0.77	0.36	3.00	1.82
694	1	0.00	0.00	0.00	0.93	1.00	0.00	0.67	0.00	0.81
695	1	4.75	0.49	0.23	0.48	0.77	0.00	0.67	0.00	2.12
696	1	0.00	0.00	0.00	4.82	1.00	0.00	0.67	0.00	4.20
697	1	0.38	0.38	0.00	2.08	1.00	0.00	0.67	0.00	1.95
698	1	0.00	0.00	0.88	11.34	0.12	4.72	0.04	2.00	1.17
699	1	0.82	0.82	0.00	1.13	1.00	0.00	0.67	0.00	1.28
700	1	0.90	0.90	0.00	2.45	1.00	0.00	0.67	0.00	2.46
701	1	4.97	1.48	0.35	1.48	0.65	0.00	0.67	0.00	3.07
702	1	0.77	0.77	0.00	2.07	1.00	1.30	0.27	0.00	2.08
703	1	0.00	0.00	1.00	0.00	0.00	0.00	1.00	0.00	0.00
704	1	1.78	1.28	0.70	1.26	0.30	0.00	0.67	0.00	1.75
705	1	0.00	0.00	0.00	2.95	1.00	0.00	0.67	0.00	2.57
706	1	4.17	2.49	0.41	0.00	0.59	0.00	0.67	0.00	2.38
707	1	0.00	0.00	0.00	5.36	1.00	0.00	0.67	0.00	4.68
708	1	2.72	2.58	0.07	1.17	0.93	0.00	0.67	0.00	2.08
709	1	0.90	0.90	0.00	2.81	1.00	0.00	0.67	0.00	2.77
710	1	0.61	0.00	0.53	7.36	0.47	3.32	0.09	1.00	3.22
711	1	1.29	0.00	0.01	0.84	0.99	0.00	0.67	0.00	1.19
712	1	0.00	0.00	0.29	3.45	0.71	9.68	0.00	0.00	2.12
713	1	1.56	0.00	0.00	0.00	1.00	0.00	0.67	0.00	0.56
714	1	2.96	2.91	0.23	2.86	0.77	0.00	0.67	0.00	3.56
715	1	0.58	0.58	0.75	20.59	0.25	6.25	0.02	0.00	5.10
716	1	7.10	1.02	0.02	1.02	0.98	0.00	0.67	0.00	3.43
717	1	3.56	2.95	0.20	2.91	0.80	0.00	0.67	0.00	3.82
718	1	0.19	0.19	0.00	3.51	1.00	0.00	0.67	0.00	3.13
719	1	0.35	0.35	0.00	1.00	1.00	0.00	0.67	0.00	1.00
720	1	0.00	0.00	0.54	4.97	0.46	6.29	0.02	2.00	1.98
721	1	0.45	0.45	0.00	1.02	1.00	0.00	0.67	0.00	1.05
722	1	1.29	1.06	0.02	1.06	0.98	0.00	0.67	0.00	1.39
723	1	1.74	1.74	0.60	0.66	0.40	0.00	0.67	0.00	1.77
724	1	0.44	0.00	0.56	3.79	0.44	2.36	0.15	2.00	1.63
725	1	1.04	0.44	0.00	0.45	1.00	0.00	0.67	0.00	0.76
726	1	0.72	0.72	0.00	0.77	1.00	0.00	0.67	0.00	0.93
727	1	4.74	1.56	0.03	1.55	0.97	0.00	0.67	0.00	3.05
728	1	1.84	1.20	0.05	1.20	0.95	0.00	0.67	0.00	1.70
729	1	0.00	0.00	0.00	1.96	1.00	0.00	0.67	0.00	1.71
730	1	1.56	0.45	0.07	0.45	0.93	0.00	0.67	0.00	0.95
731	1	3.54	3.54	0.68	0.00	0.32	0.00	0.67	0.00	3.38
732	1	6.00	0.00	0.00	1.68	1.00	0.00	0.67	0.00	3.61
733	1	5.24	1.86	0.23	1.86	0.77	0.00	0.67	0.00	3.50
734	1	0.00	0.00	0.48	6.72	0.52	2.81	0.12	3.00	3.03
735	1	3.27	1.61	0.31	1.61	0.69	0.00	0.67	0.00	2.57
736	1	2.29	1.30	0.00	1.30	1.00	0.00	0.67	0.00	1.95
737	1	0.58	0.00	0.02	2.61	0.98	3.72	0.07	2.00	2.43
738	1	1.92	1.92	0.00	2.85	1.00	0.00	0.67	0.00	3.18
739	1	0.00	0.00	0.00	1.13	1.00	3.28	0.09	1.00	0.98
740	1	1.00	1.00	0.57	0.00	0.43	0.00	0.67	0.00	0.86
741	1	1.54	1.54	0.00	2.02	1.00	0.00	0.67	0.00	2.31
742	1	2.77	2.77	0.68	0.00	0.32	0.00	0.67	0.00	2.63
743	1	0.37	0.00	0.40	6.14	0.60	4.82	0.04	3.00	3.32
744	1	0.00	0.00	0.00	2.55	1.00	6.01	0.02	0.00	2.21
745	1	0.00	0.00	1.00	0.00	0.00	0.00	1.00	0.00	0.00
746	1	0.00	0.00	1.00	0.00	0.00	0.00	1.00	0.00	0.00
747	1	0.00	0.00	0.00	1.27	1.00	0.00	0.67	0.00	1.11
748	1	0.46	0.00	0.49	4.40	0.51	2.84	0.12	2.00	2.14
749	1	0.28	0.00	0.00	1.47	1.00	3.50	0.08	2.00	1.38
750	1	1.90	1.78	0.00	1.78	1.00	0.00	0.67	0.00	2.24
751	1	0.88	0.43	0.10	0.43	0.90	0.00	0.67	0.00	0.69
752	1	5.47	1.34	0.11	1.33	0.89	0.00	0.67	0.00	3.12
753	1	0.52	0.00	0.65	4.99	0.35	3.28	0.09	2.00	1.70
754	1	0.00	0.00	0.84	4.63	0.16	1.96	0.19	1.00	0.64
755	1	2.86	1.36	0.18	1.36	0.82	0.00	0.67	0.00	2.20
756	1	0.00	0.00	0.00	3.27	1.00	0.00	0.67	0.00	2.85
757	1	0.42	0.42	0.00	0.61	1.00	0.00	0.67	0.00	0.68
758	1	1.37	0.00	0.35	2.44	0.65	0.28	0.50	0.00	1.88
759	1	3.23	3.23	0.36	0.00	0.64	0.00	0.67	0.00	2.16
760	1	0.17	0.00	0.25	2.84	0.75	0.95	0.33	1.00	1.91
761	1	5.08	5.08	0.47	0.16	0.53	0.00	0.67	0.00	3.98
762	1	1.10	0.00	0.33	3.14	0.67	0.61	0.40	1.00	2.22
763	1	0.42	0.42	0.00	0.67	1.00	0.00	0.67	0.00	0.74
764	1	1.87	1.87	0.56	0.00	0.44	0.00	0.67	0.00	1.58
765	1	4.18	1.05	0.05	1.05	0.95	0.00	0.67	0.00	2.41
766	1	1.55	1.55	0.00	1.65	1.00	0.00	0.67	0.00	2.00
767	1	0.90	0.90	0.00	1.23	1.00	0.00	0.67	0.00	1.39
768	1	2.43	2.43	0.00	2.81	1.00	0.00	0.67	0.00	3.32
769	1	0.00	0.00	0.54	3.61	0.46	5.30	0.03	1.00	1.44
770	1	0.26	0.00	0.00	0.78	1.00	1.31	0.27	1.00	0.77
771	1	0.74	0.74	0.00	1.36	1.00	0.00	0.67	0.00	1.45
772	1	4.36	4.36	0.27	0.43	0.73	0.00	0.67	0.00	2.85
773	1	0.30	0.30	0.00	2.83	1.00	0.00	0.67	0.00	2.58
774	1	0.76	0.76	0.00	2.08	1.00	0.00	0.67	0.00	2.08
775	1	0.28	0.00	0.36	2.27	0.64	3.47	0.08	3.00	1.36
776	1	0.81	0.81	0.12	0.57	0.88	0.00	0.67	0.00	0.81
777	1	4.75	1.40	0.19	1.07	0.81	0.00	0.67	0.00	2.69
778	1	0.00	0.00	0.00	1.14	1.00	0.00	0.67	0.00	0.99
779	1	5.76	0.57	0.08	0.57	0.92	0.00	0.67	0.00	2.56
780	1	3.36	1.57	0.04	1.55	0.96	0.00	0.67	0.00	2.55
781	1	0.98	0.98	0.00	1.32	1.00	0.00	0.67	0.00	1.50
782	1	0.42	0.41	0.01	2.18	0.99	3.27	0.09	0.00	2.04
783	1	2.25	2.25	0.00	2.62	1.00	0.00	0.67	0.00	3.09
784	1	0.62	0.62	0.00	1.10	1.00	0.00	0.67	0.00	1.18
785	1	1.49	0.95	0.17	0.94	0.83	0.00	0.67	0.00	1.36
786	1	0.00	0.00	0.60	9.71	0.40	5.48	0.03	1.00	3.40
787	1	0.00	0.00	0.00	1.43	1.00	0.00	0.67	0.00	1.24
788	1	0.62	0.62	0.00	1.03	1.00	0.00	0.67	0.00	1.12
789	1	2.46	2.46	0.26	0.00	0.74	0.00	0.67	0.00	1.43
790	1	5.60	2.79	0.82	0.03	0.18	0.00	0.67	0.00	4.02
791	1	1.99	1.99	0.00	2.66	1.00	0.00	0.67	0.00	3.03
792	1	3.72	1.64	0.05	1.61	0.95	0.00	0.67	0.00	2.74
793	1	1.09	1.09	0.00	2.62	1.00	0.00	0.67	0.00	2.67
794	1	0.00	0.00	0.24	3.85	0.76	2.83	0.12	3.00	2.55
795	1	3.64	1.31	0.00	1.32	1.00	0.00	0.67	0.00	2.46
796	1	1.68	1.68	0.14	1.50	0.86	0.00	0.67	0.00	1.93
797	1	0.00	0.00	0.00	2.09	1.00	0.00	0.67	0.00	1.82
798	1	0.00	0.00	0.64	6.04	0.36	5.99	0.02	2.00	1.88
799	1	1.07	1.07	0.00	1.77	1.00	0.00	0.67	0.00	1.93
800	1	0.00	0.00	0.70	4.07	0.30	2.83	0.12	4.00	1.06
801	1	0.90	0.90	0.00	2.02	1.00	0.00	0.67	0.00	2.09
802	1	0.38	0.38	0.00	1.17	1.00	0.00	0.67	0.00	1.16
803	1	2.06	1.22	0.00	1.22	1.00	0.00	0.67	0.00	1.80
804	1	0.00	0.00	0.23	2.85	0.77	8.55	0.01	2.00	1.91
805	1	0.00	0.00	0.00	0.75	1.00	0.00	0.67	0.00	0.66
806	1	0.53	0.53	0.00	1.39	1.00	0.00	0.67	0.00	1.40
807	1	0.00	0.00	0.61	4.52	0.39	8.00	0.01	1.00	1.55
808	1	0.00	0.00	0.00	1.15	1.00	0.00	0.67	0.00	1.01
809	1	0.62	0.36	0.00	0.36	1.00	0.00	0.67	0.00	0.53
810	1	0.00	0.00	0.00	1.40	1.00	0.00	0.67	0.00	1.22
811	1	1.09	0.51	0.02	0.51	0.98	0.00	0.67	0.00	0.84
812	1	2.11	0.62	0.00	0.60	1.00	0.00	0.67	0.00	1.28
813	1	5.95	1.58	0.00	1.58	1.00	0.00	0.67	0.00	3.51
814	1	0.00	0.00	0.50	1.65	0.50	1.46	0.24	0.00	0.72
815	1	0.00	0.00	0.00	1.35	1.00	0.00	0.67	0.00	1.18
816	1	1.67	1.05	0.04	1.04	0.96	0.00	0.67	0.00	1.50
817	1	1.58	1.00	0.08	0.99	0.92	0.00	0.67	0.00	1.43
818	1	0.00	0.00	0.00	1.08	1.00	0.00	0.67	0.00	0.94
819	1	0.62	0.00	0.21	0.00	0.79	0.00	0.67	0.00	0.22
820	1	0.74	0.74	0.00	1.07	1.00	0.00	0.67	0.00	1.20
821	1	3.64	3.64	0.56	0.34	0.44	0.00	0.67	0.00	3.22
822	1	0.31	0.00	0.00	2.65	1.00	5.49	0.03	1.00	2.42
823	1	0.00	0.00	1.00	0.00	0.00	0.00	1.00	0.00	0.00
824	1	0.00	0.00	1.00	0.00	0.00	0.00	1.00	0.00	0.00
825	1	1.71	1.71	0.05	1.99	0.95	0.02	0.63	0.00	2.34
826	1	4.72	3.23	0.31	3.23	0.69	0.00	0.67	0.00	4.51
827	1	0.00	0.00	0.18	2.11	0.82	5.66	0.03	1.00	1.51
828	1	0.00	0.00	0.00	0.29	1.00	0.00	0.67	0.00	0.25
829	1	1.93	1.80	0.12	1.62	0.88	0.00	0.67	0.00	2.12
830	1	0.86	0.00	0.10	1.80	0.90	0.67	0.39	1.00	1.72
831	1	0.00	0.00	0.00	0.79	1.00	0.00	0.67	0.00	0.69
832	1	0.32	0.32	0.00	0.67	1.00	0.00	0.67	0.00	0.70
833	1	1.20	1.20	0.00	1.49	1.00	0.00	0.67	0.00	1.73
834	1	0.00	0.00	0.00	3.68	1.00	0.00	0.67	0.00	3.21
835	1	1.22	1.22	0.04	0.49	0.96	0.00	0.67	0.00	0.89
836	1	0.00	0.00	0.00	2.12	1.00	0.00	0.67	0.00	1.85
837	1	2.39	0.36	0.01	0.36	0.99	0.00	0.67	0.00	1.17
838	1	0.99	0.00	0.45	4.87	0.55	2.19	0.16	2.00	2.68
839	1	0.47	0.47	0.00	0.69	1.00	0.00	0.67	0.00	0.77
840	1	0.21	0.21	0.00	1.71	1.00	0.00	0.67	0.00	1.57
841	1	0.38	0.38	0.46	7.45	0.54	4.57	0.05	1.00	3.81
842	1	2.38	1.57	0.04	1.57	0.96	0.00	0.67	0.00	2.22
843	1	0.54	0.33	0.00	2.38	1.00	2.89	0.11	0.00	2.26
844	1	0.00	0.00	0.15	1.61	0.85	6.62	0.02	1.00	1.19
845	1	2.03	0.99	0.05	0.98	0.95	0.00	0.67	0.00	1.59
846	1	0.92	0.92	0.00	3.09	1.00	0.00	0.67	0.00	3.03
847	1	2.03	2.03	0.00	3.79	1.00	0.00	0.67	0.00	4.03
848	1	37.29	1.11	0.16	1.11	0.84	0.00	0.67	0.00	14.31
849	1	4.92	3.12	0.39	0.88	0.61	0.00	0.67	0.00	3.28
850	1	0.30	0.00	0.06	4.79	0.94	10.98	0.00	2.00	4.02
851	1	0.56	0.56	0.00	0.75	1.00	0.00	0.67	0.00	0.85
852	1	0.91	0.91	0.03	0.64	0.97	0.00	0.67	0.00	0.89
853	1	2.04	0.87	0.00	0.87	1.00	0.00	0.67	0.00	1.49
854	1	0.22	0.00	0.11	3.04	0.89	5.08	0.04	1.00	2.44
855	1	0.00	0.00	0.00	0.31	1.00	0.00	0.67	0.00	0.27
856	1	0.00	0.00	0.00	1.02	1.00	0.00	0.67	0.00	0.89
857	1	1.71	0.37	1.00	0.37	0.00	0.00	0.67	0.00	0.94
858	1	0.00	0.00	0.79	41.40	0.21	5.00	0.04	2.00	7.65
859	1	2.53	1.64	0.46	0.00	0.54	0.00	0.67	0.00	1.57
860	1	1.46	1.46	0.00	1.58	1.00	0.00	0.67	0.00	1.90
861	1	3.80	2.14	0.03	2.15	0.97	0.00	0.67	0.00	3.23
862	1	0.00	0.00	0.00	1.24	1.00	0.00	0.67	0.00	1.08
863	1	1.43	0.64	0.05	0.63	0.95	0.00	0.67	0.00	1.06
864	1	1.86	1.86	0.24	1.98	0.76	0.00	0.65	0.00	2.37
865	1	10000.00	9151.30	0.00	2.06	1.00	0.00	0.67	0.00	3578.32
866	1	0.00	0.00	0.57	5.64	0.43	11.50	0.00	3.00	2.13
867	1	2.02	2.02	0.50	0.01	0.50	0.00	0.67	0.00	1.61
868	1	2.35	1.11	0.00	1.11	1.00	0.00	0.67	0.00	1.81
869	1	1.06	0.79	0.00	0.79	1.00	0.00	0.67	0.00	1.06
870	1	0.84	0.84	0.90	10.99	0.10	1.54	0.23	0.00	1.96
871	1	1.80	0.89	0.00	0.88	1.00	0.00	0.67	0.00	1.41
872	1	2.31	2.31	0.71	0.00	0.29	0.00	0.67	0.00	2.26
873	1	0.57	0.57	0.00	1.49	1.00	0.00	0.67	0.00	1.51
874	1	0.90	0.90	0.00	1.05	1.00	0.00	0.67	0.00	1.24
875	1	1.65	1.17	0.91	28.39	0.09	1.36	0.26	0.00	3.78
876	1	0.70	0.00	0.68	6.66	0.32	1.52	0.24	0.00	2.08
877	1	1.10	1.10	0.00	1.32	1.00	0.00	0.67	0.00	1.55
878	1	0.45	0.01	0.03	1.15	0.97	0.84	0.35	0.00	1.13
879	1	1.01	1.01	0.00	1.66	1.00	0.00	0.67	0.00	1.81
880	1	7.60	6.03	0.36	0.00	0.64	0.00	0.67	0.00	4.61
881	1	0.62	0.62	0.00	1.24	1.00	0.00	0.67	0.00	1.31
882	1	1.03	1.03	0.00	1.69	1.00	0.00	0.67	0.00	1.84
883	1	1.00	0.00	0.84	16.99	0.16	7.78	0.01	4.00	2.79
884	1	0.00	0.00	0.00	0.81	1.00	0.00	0.67	0.00	0.71
885	1	4.40	0.59	0.00	0.59	1.00	0.00	0.67	0.00	2.08
886	1	0.00	0.00	0.00	0.94	1.00	0.00	0.67	0.00	0.82
887	1	0.00	0.00	0.00	0.43	1.00	0.00	0.67	0.00	0.37
888	1	0.00	0.00	0.00	0.28	1.00	0.00	0.67	0.00	0.24
889	1	0.00	0.00	1.00	0.00	0.00	0.00	1.00	0.00	0.00
890	1	3.58	0.97	0.11	0.96	0.89	0.00	0.67	0.00	2.12
891	1	0.34	0.34	0.00	1.17	1.00	0.00	0.67	0.00	1.14
892	1	0.00	0.00	0.00	0.60	1.00	0.00	0.67	0.00	0.53
893	1	1.86	0.92	1.00	0.82	0.00	0.00	0.67	0.00	1.47
894	1	2.03	0.97	0.03	0.97	0.97	0.00	0.67	0.00	1.57
895	1	0.93	0.93	0.89	10.66	0.11	0.76	0.37	0.00	2.11
896	1	0.00	0.00	0.73	2.22	0.27	4.61	0.05	2.00	0.52
897	1	2.76	2.76	0.56	0.56	0.44	0.00	0.67	0.00	2.54
898	1	0.99	0.99	0.00	2.41	1.00	0.00	0.67	0.00	2.45
899	1	0.00	0.00	0.00	1.42	1.00	0.00	0.67	0.00	1.24
900	1	0.00	0.00	0.01	0.57	0.99	3.90	0.07	1.00	0.49
901	1	4.03	1.56	1.00	1.55	0.00	0.00	0.67	0.00	2.80
902	1	0.00	0.00	0.59	3.58	0.41	5.56	0.03	2.00	1.28
903	1	0.11	0.11	0.14	1.36	0.86	2.54	0.14	0.00	1.08
904	1	0.34	0.34	0.00	1.36	1.00	0.00	0.67	0.00	1.31
905	1	0.32	0.32	0.00	0.61	1.00	0.00	0.67	0.00	0.65
906	1	1.39	1.39	0.00	1.71	1.00	0.00	0.67	0.00	1.99
907	1	0.67	0.67	0.00	1.22	1.00	0.00	0.67	0.00	1.31
908	1	4.25	1.55	0.00	1.56	1.00	0.00	0.67	0.00	2.88
909	1	0.69	0.69	0.00	1.51	1.00	0.00	0.67	0.00	1.56
910	1	1.33	1.33	0.00	1.70	1.00	0.00	0.67	0.00	1.96
911	1	0.00	0.00	1.00	0.00	0.00	0.00	1.00	0.00	0.00
912	1	0.00	0.00	1.00	0.00	0.00	0.00	1.00	0.00	0.00
913	1	0.00	0.00	1.00	0.00	0.00	0.00	1.00	0.00	0.00
914	1	0.69	0.69	0.00	0.93	1.00	0.00	0.67	0.00	1.06
915	1	2.66	2.29	0.00	2.24	1.00	0.00	0.67	0.00	2.90
916	1	0.00	0.00	0.79	15.73	0.21	5.65	0.03	4.00	2.84
917	1	0.00	0.00	0.34	2.27	0.66	1.82	0.20	2.00	1.30
918	1	0.00	0.00	0.00	0.77	1.00	0.00	0.67	0.00	0.67
919	1	0.00	0.00	0.45	1.22	0.55	3.83	0.07	2.00	0.58
920	1	0.23	0.23	0.00	0.79	1.00	0.00	0.67	0.00	0.77
921	1	0.00	0.00	0.00	1.12	1.00	0.00	0.67	0.00	0.98
922	1	0.00	0.00	0.52	1.75	0.48	4.52	0.05	2.00	0.73
923	1	0.00	0.00	0.00	1.06	1.00	0.00	0.67	0.00	0.93
924	1	0.00	0.00	1.00	0.00	0.00	0.00	1.00	0.00	0.00
925	1	0.90	0.11	0.00	0.11	1.00	0.00	0.67	0.00	0.42
926	1	0.34	0.34	0.00	1.14	1.00	0.00	0.67	0.00	1.12
927	1	0.88	0.61	0.07	0.61	0.93	0.00	0.67	0.00	0.84
928	1	1.13	0.86	0.09	0.85	0.91	0.00	0.67	0.00	1.15
929	1	0.00	0.00	0.00	1.14	1.00	0.00	0.67	0.00	0.99
930	1	0.00	0.00	0.26	2.27	0.74	5.29	0.03	1.00	1.46
931	1	0.00	0.00	0.00	1.68	1.00	0.00	0.67	0.00	1.47
932	1	0.00	0.00	0.00	1.06	1.00	0.00	0.67	0.00	0.92
933	1	0.00	0.00	0.97	38.88	0.03	12.28	0.00	1.00	0.91
934	1	1.99	1.99	0.56	0.00	0.44	0.00	0.67	0.00	1.68
935	1	2.15	0.97	0.02	0.97	0.98	0.00	0.67	0.00	1.62
936	1	0.00	0.00	0.00	2.05	1.00	0.00	0.67	0.00	1.79
937	1	0.30	0.00	0.12	1.11	0.88	1.53	0.24	1.00	0.96
938	1	0.00	0.00	0.00	0.67	1.00	0.00	0.67	0.00	0.58
939	1	0.84	0.84	0.00	1.28	1.00	0.00	0.67	0.00	1.41
940	1	0.00	0.00	0.22	2.30	0.78	4.00	0.06	1.00	1.56
941	1	0.58	0.34	0.00	0.34	1.00	0.00	0.67	0.00	0.51
942	1	0.00	0.00	1.00	0.00	0.00	0.00	1.00	0.00	0.00
943	1	0.00	0.00	0.00	0.87	1.00	0.00	0.67	0.00	0.76
944	1	0.45	0.45	0.00	1.34	1.00	0.00	0.67	0.00	1.33
945	1	0.31	0.31	0.00	1.35	1.00	0.00	0.67	0.00	1.29
946	1	0.61	0.61	0.00	1.01	1.00	0.00	0.67	0.00	1.10
947	1	0.00	0.00	0.00	1.25	1.00	0.00	0.67	0.00	1.09
948	1	1.15	1.15	0.00	2.64	1.00	0.00	0.67	0.00	2.71
949	1	0.52	0.00	0.33	3.20	0.67	2.94	0.11	0.00	2.05
950	1	0.41	0.41	0.00	1.73	1.00	0.00	0.67	0.00	1.66
951	1	2.63	1.70	0.00	1.61	1.00	0.00	0.67	0.00	2.34
952	1	0.00	0.00	0.00	0.94	1.00	0.00	0.67	0.00	0.82
953	1	0.84	0.25	0.08	0.25	0.92	0.00	0.67	0.00	0.52
954	1	0.00	0.00	0.01	0.16	0.99	0.02	0.63	1.00	0.14
955	1	0.27	0.27	0.00	0.56	1.00	0.00	0.67	0.00	0.58
956	1	0.00	0.00	0.00	1.11	1.00	0.00	0.67	0.00	0.97
957	1	0.00	0.00	0.00	0.58	1.00	0.00	0.67	0.00	0.51
958	1	0.00	0.00	0.00	0.30	1.00	0.00	0.67	0.00	0.26
959	1	2.74	0.00	0.00	0.00	1.00	0.00	0.67	0.00	0.98
960	1	0.00	0.00	0.00	1.13	1.00	0.00	0.67	0.00	0.98
961	1	0.00	0.00	0.00	1.76	1.00	0.00	0.67	0.00	1.54
962	1	1.01	0.99	0.09	0.99	0.91	0.00	0.67	0.00	1.22
963	1	0.28	0.28	0.00	1.14	1.00	0.00	0.67	0.00	1.09
964	1	2.39	1.52	0.02	1.50	0.98	0.00	0.67	0.00	2.17
965	1	5.56	2.74	0.32	0.17	0.68	0.00	0.67	0.00	2.85
966	1	0.00	0.00	0.00	0.20	1.00	0.00	0.67	0.00	0.17
967	1	0.00	0.00	0.00	0.58	1.00	0.00	0.67	0.00	0.50
968	1	0.00	0.00	0.00	0.42	1.00	0.00	0.67	0.00	0.36
969	1	0.66	0.33	0.00	0.33	1.00	0.00	0.67	0.00	0.52
970	1	0.26	0.26	0.00	0.80	1.00	0.00	0.67	0.00	0.79
971	1	0.00	0.00	0.00	0.47	1.00	0.00	0.67	0.00	0.41
972	1	0.59	0.59	0.21	0.00	0.79	0.00	0.67	0.00	0.32
973	1	0.00	0.00	0.00	0.92	1.00	0.00	0.67	0.00	0.81
974	1	0.38	0.38	0.00	1.63	1.00	0.00	0.67	0.00	1.56
975	1	0.00	0.00	0.00	0.46	1.00	0.00	0.67	0.00	0.40
976	1	0.55	0.52	0.16	0.52	0.84	0.00	0.67	0.00	0.65
977	1	0.00	0.00	0.00	0.62	1.00	0.00	0.67	0.00	0.54
978	1	0.00	0.00	0.13	0.17	0.87	0.69	0.38	0.00	0.13
979	1	0.72	0.72	0.00	1.70	1.00	0.00	0.67	0.00	1.74
980	1	0.00	0.00	0.00	0.95	1.00	0.00	0.67	0.00	0.83
981	1	0.00	0.00	0.01	0.37	0.99	2.43	0.14	1.00	0.32
982	1	2.56	2.56	0.23	0.00	0.77	0.00	0.67	0.00	1.42
983	1	0.00	0.00	1.00	0.00	0.00	0.00	1.00	0.00	0.00
984	1	1.30	1.30	0.00	1.55	1.00	0.00	0.67	0.00	1.82
985	1	0.00	0.00	0.70	3.60	0.30	5.70	0.03	3.00	0.95
986	1	0.00	0.00	0.48	3.96	0.52	11.24	0.00	4.00	1.81
987	1	0.84	0.84	0.00	0.97	1.00	0.00	0.67	0.00	1.15
988	1	0.49	0.49	0.00	2.09	1.00	0.00	0.67	0.00	2.00
989	1	0.00	0.00	0.86	15.20	0.14	9.29	0.00	2.00	1.83
990	1	0.00	0.00	0.00	1.39	1.00	0.00	0.67	0.00	1.21
991	1	1.28	0.67	0.03	0.66	0.97	0.00	0.67	0.00	1.04
992	1	0.00	0.00	0.00	1.58	1.00	0.00	0.67	0.00	1.38
993	1	0.61	0.61	0.62	0.00	0.38	0.00	0.67	0.00	0.55
994	1	0.00	0.00	0.39	2.27	0.61	1.89	0.19	2.00	1.20
995	1	0.00	0.00	0.03	0.17	0.97	0.01	0.64	1.00	0.14
996	1	0.83	0.83	0.00	1.26	1.00	0.00	0.67	0.00	1.39
997	1	0.44	0.00	0.58	2.29	0.42	1.01	0.32	1.00	1.00
998	1	0.55	0.55	0.00	0.84	1.00	0.00	0.67	0.00	0.93
999	1	0.00	0.00	1.00	0.00	0.00	0.00	1.00	0.00	0.00
1000	1	0.00	0.00	0.00	0.92	1.00	0.00	0.67	0.00	0.80
1001	1	0.00	0.00	0.00	0.56	1.00	0.00	0.67	0.00	0.48
1002	1	0.00	0.00	0.64	3.45	0.36	4.24	0.06	2.00	1.07
1003	1	0.29	0.29	0.00	0.58	1.00	0.00	0.67	0.00	0.61
1004	1	0.00	0.00	0.29	2.96	0.71	5.50	0.03	1.00	1.83
1005	1	0.00	0.00	0.70	3.11	0.30	0.58	0.41	4.00	0.82
1006	1	0.00	0.00	0.00	0.56	1.00	0.00	0.67	0.00	0.49
1007	1	0.40	0.40	0.00	0.77	1.00	0.00	0.67	0.00	0.81
1008	1	0.31	0.00	0.00	1.74	1.00	0.00	0.67	0.00	1.62
1009	1	0.00	0.00	0.00	0.33	1.00	0.00	0.67	0.00	0.29
1010	1	0.64	0.57	0.00	0.58	1.00	0.00	0.67	0.00	0.73
1011	1	0.00	0.00	1.00	0.00	0.00	0.00	1.00	0.00	0.00
1012	1	0.00	0.00	0.00	1.22	1.00	0.00	0.67	0.00	1.06
1013	1	3.56	1.04	0.00	1.03	1.00	0.00	0.67	0.00	2.17
1014	1	0.00	0.00	0.00	0.41	1.00	0.00	0.67	0.00	0.36
1015	1	3.26	0.87	0.05	0.86	0.95	0.00	0.67	0.00	1.92
1016	1	2.74	0.63	0.18	0.58	0.82	0.00	0.67	0.00	1.49
1017	1	0.00	0.00	0.00	0.51	1.00	0.00	0.67	0.00	0.45
1018	1	0.00	0.00	0.00	0.58	1.00	0.00	0.67	0.00	0.51
1019	1	0.00	0.00	1.00	0.00	0.00	0.00	1.00	0.00	0.00
1020	1	0.00	0.00	1.00	0.00	0.00	0.00	1.00	0.00	0.00
1021	1	0.90	0.90	0.00	1.05	1.00	0.00	0.67	0.00	1.24
1022	1	0.00	0.00	0.00	0.85	1.00	0.00	0.67	0.00	0.74
1023	1	0.48	0.48	0.00	1.20	1.00	0.00	0.67	0.00	1.22
1024	1	0.31	0.31	0.00	0.43	1.00	0.00	0.67	0.00	0.49
1025	1	0.22	0.22	0.00	0.71	1.00	0.00	0.67	0.00	0.70
1026	1	0.30	0.30	0.00	0.84	1.00	0.00	0.67	0.00	0.84
1027	1	0.55	0.00	0.76	4.44	0.24	1.44	0.25	3.00	1.12
1028	1	0.00	0.00	0.00	0.86	1.00	0.00	0.67	0.00	0.75
1029	1	0.54	0.54	0.00	1.19	1.00	0.00	0.67	0.00	1.23
1030	1	0.00	0.00	0.00	0.18	1.00	0.00	0.67	0.00	0.16
1031	1	0.77	0.75	0.02	0.78	0.98	0.00	0.66	0.00	0.95
1032	1	0.81	0.81	0.52	0.00	0.48	0.00	0.67	0.00	0.66
1033	1	0.27	0.27	0.00	1.32	1.00	0.00	0.67	0.00	1.25
1034	1	0.00	0.00	0.00	0.59	1.00	0.00	0.67	0.00	0.51
1035	1	0.50	0.50	0.00	0.82	1.00	0.00	0.67	0.00	0.90
1036	1	1.26	0.58	0.82	9.49	0.18	1.90	0.19	0.00	2.37
1037	1	0.00	0.00	0.42	2.40	0.58	7.35	0.01	2.00	1.23
1038	1	0.76	0.38	0.02	0.37	0.98	0.00	0.67	0.00	0.60
1039	1	0.00	0.00	0.00	1.50	1.00	0.00	0.67	0.00	1.31
1040	1	0.00	0.00	0.92	23.42	0.08	2.66	0.13	2.00	1.56
1041	1	0.00	0.00	0.03	0.13	0.97	0.45	0.44	1.00	0.11
1042	1	0.00	0.00	1.00	0.00	0.00	0.00	1.00	0.00	0.00
1043	1	0.91	0.00	0.55	3.39	0.45	0.97	0.32	2.00	1.65
1044	1	0.00	0.00	1.00	0.00	0.00	0.00	1.00	0.00	0.00
1045	1	0.00	0.00	1.00	0.00	0.00	0.00	1.00	0.00	0.00
1046	1	0.00	0.00	1.00	0.00	0.00	0.00	1.00	0.00	0.00
1047	1	0.78	0.78	0.00	1.59	1.00	0.00	0.67	0.00	1.66
1048	1	0.00	0.00	0.00	2.15	1.00	0.00	0.67	0.00	1.87
1049	1	0.00	0.00	0.00	1.25	1.00	0.00	0.67	0.00	1.09
1050	1	0.10	0.00	0.47	2.85	0.53	3.48	0.08	1.00	1.35
1051	1	0.00	0.00	0.02	1.04	0.98	3.10	0.10	1.00	0.89
1052	1	0.00	0.00	0.00	0.75	1.00	0.00	0.67	0.00	0.65
1053	1	0.00	0.00	1.00	0.00	0.00	0.00	1.00	0.00	0.00
1054	1	0.00	0.00	0.69	0.47	0.31	0.71	0.38	0.00	0.13
1055	1	0.00	0.00	1.00	0.00	0.00	0.00	1.00	0.00	0.00
1056	1	0.38	0.38	0.18	0.86	0.82	0.19	0.53	0.00	0.81
1057	1	0.53	0.00	0.77	6.53	0.23	4.55	0.05	1.00	1.52
1058	1	10000.00	4938.71	0.08	0.67	0.92	0.00	0.67	0.00	3937.56
1059	1	0.00	0.00	0.00	0.93	1.00	0.00	0.67	0.00	0.81
1060	1	0.30	0.30	0.00	1.48	1.00	0.00	0.67	0.00	1.39
1061	1	1.21	1.21	0.00	1.92	1.00	0.00	0.67	0.00	2.11
1062	1	0.00	0.00	0.55	2.20	0.45	3.05	0.10	0.00	0.86
1063	1	1.31	1.15	0.07	0.57	0.93	0.00	0.67	0.00	1.00
1064	1	0.00	0.00	0.41	2.68	0.59	3.96	0.06	0.00	1.38
1065	1	0.14	0.14	0.00	0.89	1.00	0.00	0.67	0.00	0.83
1066	1	0.32	0.00	0.74	3.76	0.26	2.20	0.16	2.00	0.97
1067	1	0.63	0.44	0.13	0.44	0.87	0.00	0.67	0.00	0.61
1068	1	1.28	1.28	0.00	2.09	1.00	0.00	0.67	0.00	2.28
1069	1	0.52	0.00	0.90	19.30	0.10	7.40	0.01	3.00	1.85
1070	1	0.91	0.91	0.35	0.00	0.65	0.00	0.67	0.00	0.61
1071	1	0.36	0.36	0.01	1.59	0.99	2.53	0.14	0.00	1.50
1072	1	0.49	0.00	0.07	2.49	0.93	2.66	0.13	1.00	2.20
1073	1	0.42	0.42	0.90	21.20	0.10	5.96	0.02	1.00	2.25
1074	1	2.00	2.00	0.39	0.00	0.61	0.00	0.67	0.00	1.40
1075	1	0.00	0.00	1.00	0.00	0.00	0.00	1.00	0.00	0.00
1076	1	0.00	0.00	1.00	0.00	0.00	0.00	1.00	0.00	0.00
1077	1	2.47	2.47	0.39	0.20	0.61	0.00	0.67	0.00	1.83
1078	1	0.58	0.54	0.29	0.00	0.71	0.00	0.67	0.00	0.34
1079	1	4.63	4.63	0.15	0.00	0.85	0.00	0.67	0.00	2.25
1080	1	1.56	1.56	0.56	0.00	0.44	0.00	0.67	0.00	1.32
1081	1	0.00	0.00	1.00	0.00	0.00	0.00	1.00	0.00	0.00
1082	1	0.00	0.00	1.00	0.00	0.00	0.00	1.00	0.00	0.00
1083	1	0.00	0.00	1.00	0.00	0.00	0.00	1.00	0.00	0.00
1084	1	0.00	0.00	1.00	0.00	0.00	0.00	1.00	0.00	0.00
1085	1	0.00	0.00	1.00	0.00	0.00	0.00	1.00	0.00	0.00
1086	1	0.00	0.00	1.00	0.00	0.00	0.00	1.00	0.00	0.00
1087	1	0.00	0.00	1.00	0.00	0.00	0.00	1.00	0.00	0.00
1088	1	0.00	0.00	1.00	0.00	0.00	0.00	1.00	0.00	0.00
1089	1	0.00	0.00	1.00	0.00	0.00	0.00	1.00	0.00	0.00
1090	1	0.00	0.00	1.00	0.00	0.00	0.00	1.00	0.00	0.00
1091	1	0.00	0.00	1.00	0.00	0.00	0.00	1.00	0.00	0.00
1092	1	0.00	0.00	1.00	0.00	0.00	0.00	1.00	0.00	0.00
1093	1	0.00	0.00	0.00	1.94	1.00	0.00	0.67	0.00	1.69
1094	1	0.00	0.00	0.00	2.05	1.00	0.00	0.67	0.00	1.79
1095	1	0.00	0.00	0.00	3.17	1.00	0.00	0.67	0.00	2.76
1096	1	1.69	1.47	0.55	1.47	0.45	0.00	0.67	0.00	1.89
1097	1	5.46	1.42	0.15	1.42	0.85	0.00	0.67	0.00	3.19
1098	1	0.00	0.00	0.00	0.45	1.00	0.00	0.67	0.00	0.39
1099	1	0.00	0.00	0.00	0.63	1.00	0.00	0.67	0.00	0.55
1100	1	0.00	0.00	0.00	0.53	1.00	0.00	0.67	0.00	0.46
