# Supplementary material for: Variation in selection constraints on teleost TLRs with emphasis on their repertoire in the Walking catfish, Clarias batrachus
Source: Sci Rep. 2020 Dec 7;10:21394. doi: 10.1038/s41598-020-78347-6 (PMC7721727; doi:10.1038/s41598-020-78347-6)
Supplement: Supplementary file 30 — Supplementary Information 30. [file 41598_2020_78347_MOESM30_ESM.zip › T8/meme/log.txt]

Analysis Description
--------------------
MEME (Mixed Effects Model of Evolution) estimates a site-wise synonymous
(&alpha;) and a two-category mixture of non-synonymous (&beta;-, with
proportion p-, and &beta;+ with proportion [1-p-]) rates, and uses a
likelihood ratio test to determine if &beta;+ > &alpha; at a site. The
estimates aggregate information over a proportion of branches at a site,
so the signal is derived from episodic diversification, which is a
combination of strength of selection [effect size] and the proportion of
the tree affected. A subset of branches can be selected for testing as
well, in which case an additional (nuisance) parameter will be inferred
-- the non-synonymous rate on branches NOT selected for testing.
Multiple partitions within a NEXUS file are also supported for
recombination - aware analysis. 

- __Requirements__: in-frame codon alignment and a phylogenetic tree

- __Citation__: Detecting Individual Sites Subject to Episodic Diversifying Selection.
_PLoS Genet_ 8(7): e1002764.

- __Written by__: Sergei L. Kosakovsky Pond, Steven Weaver

- __Contact Information__: spond@temple.edu

- __Analysis Version__: 2.1.1


####Choose Genetic Code

1. [**Universal**] Universal code. (Genebank transl_table=1).
2. [**Vertebrate-mtDNA**] Vertebrate mitochondrial DNA code. (Genebank transl_table=2).
3. [**Yeast-mtDNA**] Yeast mitochondrial DNA code. (Genebank transl_table=3).
4. [**Mold-Protozoan-mtDNA**] Mold, Protozoan and Coelenterate mitochondrial DNA and the Mycloplasma/Spiroplasma code. (Genebank transl_table=4).
5. [**Invertebrate-mtDNA**] Invertebrate mitochondrial DNA code. (Genebank transl_table=5).
6. [**Ciliate-Nuclear**] Ciliate, Dasycladacean and Hexamita Nuclear code. (Genebank transl_table=6).
7. [**Echinoderm-mtDNA**] Echinoderm mitochondrial DNA code. (Genebank transl_table=9).
8. [**Euplotid-Nuclear**] Euplotid Nuclear code. (Genebank transl_table=10).
9. [**Alt-Yeast-Nuclear**] Alternative Yeast Nuclear code. (Genebank transl_table=12).
10. [**Ascidian-mtDNA**] Ascidian mitochondrial DNA code. (Genebank transl_table=13).
11. [**Flatworm-mtDNA**] Flatworm mitochondrial DNA code. (Genebank transl_table=14).
12. [**Blepharisma-Nuclear**] Blepharisma Nuclear code. (Genebank transl_table=15).
13. [**Chlorophycean-mtDNA**] Chlorophycean Mitochondrial Code (transl_table=16).
14. [**Trematode-mtDNA**] Trematode Mitochondrial Code (transl_table=21).
15. [**Scenedesmus-obliquus-mtDNA**] Scenedesmus obliquus mitochondrial Code (transl_table=22).
16. [**Thraustochytrium-mtDNA**] Thraustochytrium Mitochondrial Code (transl_table=23).
17. [**Pterobranchia-mtDNA**] Pterobranchia Mitochondrial Code (transl_table=24).
18. [**SR1-and-Gracilibacteria**] Candidate Division SR1 and Gracilibacteria Code (transl_table=25).
19. [**Pachysolen-Nuclear**] Pachysolen tannophilus Nuclear Code (transl_table=26).

>Please choose an option (or press q to cancel selection):

>Select a coding sequence alignment file (`/home/datamonkey/`) 

>Please select a tree file for the data: (`/home/datamonkey/`) 
>Loaded a multiple sequence alignment with **22** sequences, **1100** codons, and **1** partitions from `/home/datamonkey/datamonkey-js-server/production/app/meme/output/5dfb4a33c27e2160748fb1b4`


####Choose the set of branches to test for selection

1. [**All**] Include all branches in the analysis
2. [**Internal**] Include all internal branches in the analysis
3. [**Leaves**] Include all leaf branches in the analysis
4. [**Unlabeled branches**] Set of 41 unlabeled branches

>Please choose an option (or press q to cancel selection):
>Select the p-value threshold to use when testing for selection (permissible range = [0,1], default value = 0.1): 

>Save the resulting JSON file to (`/home/datamonkey/`) 

### Branches to include in the MEME analysis
Selected 41 branches to include in the MEME analysis: `CBTLR8_3302_BP, IPTLR8_3302_BP, PHTLR8_3302_BP, Node12, TFTLR8_3302_BP, Node11, Node9, DRTLR8A_3302_BP, CATLR8_3302_BP, CCTLR8_3302_BP, Node19, MATLR8_3302_BP, Node18, Node16, Node8, DRTLR8B_3302_BP, CITLR8_3302_BP, Node24, OMTLR8_3302_BP, Node23, Node7, SSTLR8_3302_BP, Node6, GMTLR8_3302_BP, Node5, TRTLR8_3302_BP, Node4, ONTLR8_3302_BP, Node3, ATTLR8_3302_BP, Node2, LMTLR8_3302_BP, MMTLR8_3302_BP, Node33, Node1, SLTLR8_3302_BP, TOTLR8_3302_BP, Node37, SMTLR8_3302_BP, Node36, LCTLR8_3302_BP`


### Obtaining branch lengths and nucleotide substitution biases under the nucleotide GTR model
* Log(L) = -44246.74, AIC-c = 88591.55 (49 estimated parameters)

### Obtaining the global omega estimate based on relative GTR branch lengths and nucleotide substitution biases
* Log(L) = -43551.19, AIC-c = 87214.65 (56 estimated parameters)
* non-synonymous/synonymous rate ratio for *test* =   1.2818

### Improving branch lengths, nucleotide substitution biases, and global dN/dS ratios under a full codon model
* Log(L) = -43547.07
* non-synonymous/synonymous rate ratio for *test* =   1.3034

### For partition 1 these sites are significant at p <=0.1

|   Codon    | Partition  |   alpha    |   beta+    |     p+     |    LRT     |Episodic selection detected?| # branches |
|:----------:|:----------:|:----------:|:----------:|:----------:|:----------:|:--------------------------:|:----------:|
|     16     |     1      |    1.560   |   27.545   |    0.480   |    3.488   |      Yes, p =  0.0827      |     0      |
|     17     |     1      |    0.000   |  2204.803  |    0.114   |   16.228   |      Yes, p =  0.0001      |     1      |
|     49     |     1      |    0.583   |    6.228   |    0.605   |    4.989   |      Yes, p =  0.0379      |     1      |
|     53     |     1      |    0.000   |    4.982   |    0.257   |    4.653   |      Yes, p =  0.0451      |     1      |
|     66     |     1      |    0.945   |10000.000...|    0.157   |    6.507   |      Yes, p =  0.0174      |     0      |
|     86     |     1      |    0.000   |    1.891   |    0.886   |    6.680   |      Yes, p =  0.0159      |     2      |
|     95     |     1      |    0.000   |    1.553   |    0.566   |    3.447   |      Yes, p =  0.0844      |     0      |
|    116     |     1      |    0.000   |    2.459   |    0.563   |    6.368   |      Yes, p =  0.0187      |     2      |
|    118     |     1      |    0.000   |    3.101   |    0.458   |    3.721   |      Yes, p =  0.0732      |     1      |
|    120     |     1      |    0.000   |   37.357   |    0.125   |    5.324   |      Yes, p =  0.0319      |     0      |
|    136     |     1      |    0.000   |    9.639   |    0.760   |    6.800   |      Yes, p =  0.0150      |     1      |
|    156     |     1      |    2.190   |10000.000...|    0.148   |    5.361   |      Yes, p =  0.0313      |     0      |
|    168     |     1      |    0.456   |   17.975   |    0.234   |    7.226   |      Yes, p =  0.0120      |     1      |
|    183     |     1      |    0.278   |    3.600   |    0.965   |    5.732   |      Yes, p =  0.0259      |     0      |
|    186     |     1      |    0.535   |   11.790   |    0.407   |    6.067   |      Yes, p =  0.0218      |     2      |
|    207     |     1      |    0.000   |    8.306   |    0.715   |    9.854   |      Yes, p =  0.0032      |     2      |
|    219     |     1      |    1.009   |    4.613   |    0.869   |    3.153   |      Yes, p =  0.0985      |     2      |
|    221     |     1      |    0.359   |    3.166   |    0.815   |    4.196   |      Yes, p =  0.0571      |     3      |
|    224     |     1      |    0.345   |    6.526   |    0.358   |    6.998   |      Yes, p =  0.0135      |     3      |
|    253     |     1      |    0.000   |    4.807   |    0.421   |    5.807   |      Yes, p =  0.0249      |     1      |
|    258     |     1      |    0.601   |   14.691   |    0.185   |    5.952   |      Yes, p =  0.0231      |     2      |
|    263     |     1      |    0.728   |    6.154   |    0.675   |    3.425   |      Yes, p =  0.0854      |     0      |
|    266     |     1      |    0.000   |    4.984   |    0.856   |    4.770   |      Yes, p =  0.0425      |     2      |
|    270     |     1      |    0.339   |    4.096   |    0.559   |    5.506   |      Yes, p =  0.0291      |     2      |
|    275     |     1      |    0.577   |  108.610   |    0.040   |    4.588   |      Yes, p =  0.0466      |     1      |
|    276     |     1      |    0.000   |   38.002   |    0.116   |   13.256   |      Yes, p =  0.0006      |     4      |
|    282     |     1      |    1.824   |   53.535   |    0.083   |    4.004   |      Yes, p =  0.0632      |     1      |
|    284     |     1      |    0.000   |    1.394   |    0.723   |    4.227   |      Yes, p =  0.0562      |     2      |
|    288     |     1      |    0.000   |    7.806   |    0.313   |    3.164   |      Yes, p =  0.0980      |     1      |
|    293     |     1      |    0.000   |    4.075   |    0.808   |   10.988   |      Yes, p =  0.0018      |     0      |
|    295     |     1      |    0.000   |    5.186   |    0.631   |    9.370   |      Yes, p =  0.0040      |     1      |
|    303     |     1      |    0.000   |    1.335   |    0.719   |    4.423   |      Yes, p =  0.0508      |     2      |
|    311     |     1      |    1.307   |  148.191   |    0.106   |    8.931   |      Yes, p =  0.0051      |     1      |
|    316     |     1      |    0.000   |    1.669   |    0.891   |    9.773   |      Yes, p =  0.0033      |     0      |
|    322     |     1      |    0.777   |   40.386   |    0.222   |    6.577   |      Yes, p =  0.0168      |     0      |
|    329     |     1      |    0.000   |    2.022   |    0.756   |    5.245   |      Yes, p =  0.0332      |     1      |
|    332     |     1      |    0.911   |    4.753   |    0.851   |    3.511   |      Yes, p =  0.0816      |     1      |
|    338     |     1      |    0.000   |    2.537   |    0.566   |    8.568   |      Yes, p =  0.0061      |     4      |
|    346     |     1      |    0.000   |    4.413   |    0.732   |    6.648   |      Yes, p =  0.0162      |     0      |
|    353     |     1      |    0.000   |    3.887   |    0.406   |    5.016   |      Yes, p =  0.0374      |     4      |
|    355     |     1      |    0.337   |    4.564   |    0.639   |    5.211   |      Yes, p =  0.0338      |     0      |
|    375     |     1      |    0.000   |    2.062   |    0.825   |    3.154   |      Yes, p =  0.0985      |     1      |
|    380     |     1      |    0.000   |    7.720   |    0.642   |   13.901   |      Yes, p =  0.0004      |     0      |
|    383     |     1      |    0.000   |    7.829   |    0.439   |    4.015   |      Yes, p =  0.0628      |     1      |
|    386     |     1      |    0.000   |    7.463   |    0.554   |   15.681   |      Yes, p =  0.0002      |     1      |
|    391     |     1      |    0.000   |    2.406   |    0.561   |    4.866   |      Yes, p =  0.0404      |     1      |
|    395     |     1      |    0.990   |    9.081   |    0.629   |    5.911   |      Yes, p =  0.0236      |     3      |
|    468     |     1      |    1.279   |   22.787   |    0.221   |    6.085   |      Yes, p =  0.0216      |     2      |
|    470     |     1      |    1.087   |   15.101   |    0.633   |    5.136   |      Yes, p =  0.0352      |     0      |
|    500     |     1      |    0.000   |    3.636   |    0.930   |    7.932   |      Yes, p =  0.0084      |     2      |
|    504     |     1      |    0.627   |   44.380   |    0.142   |    3.270   |      Yes, p =  0.0926      |     0      |
|    508     |     1      |    0.000   |    2.159   |    0.887   |    8.176   |      Yes, p =  0.0074      |     3      |
|    541     |     1      |    0.000   |    2.210   |    0.376   |    4.584   |      Yes, p =  0.0467      |     1      |
|    547     |     1      |    0.000   |    2.199   |    0.313   |    3.821   |      Yes, p =  0.0694      |     1      |
|    551     |     1      |    1.222   |  116.212   |    0.055   |    4.880   |      Yes, p =  0.0401      |     1      |
|    554     |     1      |    0.000   |    2.940   |    0.697   |    6.787   |      Yes, p =  0.0151      |     1      |
|    557     |     1      |    0.000   |    4.378   |    0.171   |    6.319   |      Yes, p =  0.0192      |     3      |
|    575     |     1      |    0.000   |    3.215   |    0.332   |    5.154   |      Yes, p =  0.0348      |     3      |
|    586     |     1      |    0.000   |   11.346   |    0.134   |    5.054   |      Yes, p =  0.0367      |     1      |
|    604     |     1      |    0.000   |    3.348   |    0.801   |   12.385   |      Yes, p =  0.0009      |     1      |
|    611     |     1      |    0.000   |    5.799   |    0.402   |   10.058   |      Yes, p =  0.0029      |     1      |
|    626     |     1      |    0.000   |    3.183   |    0.416   |    7.165   |      Yes, p =  0.0124      |     2      |
|    630     |     1      |    0.000   |    3.011   |    0.894   |   11.520   |      Yes, p =  0.0014      |     0      |
|    664     |     1      |    0.578   |   13.922   |    0.302   |    4.297   |      Yes, p =  0.0542      |     0      |
|    669     |     1      |    0.317   |    1.949   |    0.816   |    3.295   |      Yes, p =  0.0914      |     0      |
|    680     |     1      |    0.000   |    7.571   |    0.613   |   14.874   |      Yes, p =  0.0003      |     1      |
|    698     |     1      |    0.000   |   11.337   |    0.119   |    4.716   |      Yes, p =  0.0437      |     2      |
|    710     |     1      |    0.608   |    7.360   |    0.468   |    3.321   |      Yes, p =  0.0902      |     1      |
|    712     |     1      |    0.000   |    3.447   |    0.706   |    9.682   |      Yes, p =  0.0035      |     0      |
|    715     |     1      |    0.582   |   20.586   |    0.251   |    6.252   |      Yes, p =  0.0198      |     0      |
|    720     |     1      |    0.000   |    4.966   |    0.458   |    6.286   |      Yes, p =  0.0195      |     2      |
|    737     |     1      |    0.579   |    2.615   |    0.976   |    3.724   |      Yes, p =  0.0731      |     2      |
|    739     |     1      |    0.000   |    1.131   |    0.998   |    3.278   |      Yes, p =  0.0923      |     1      |
|    743     |     1      |    0.365   |    6.143   |    0.596   |    4.815   |      Yes, p =  0.0415      |     3      |
|    744     |     1      |    0.000   |    2.547   |    0.997   |    6.010   |      Yes, p =  0.0224      |     0      |
|    749     |     1      |    0.281   |    1.472   |    1.000   |    3.504   |      Yes, p =  0.0820      |     2      |
|    753     |     1      |    0.524   |    4.995   |    0.346   |    3.283   |      Yes, p =  0.0920      |     2      |
|    769     |     1      |    0.000   |    3.613   |    0.456   |    5.295   |      Yes, p =  0.0324      |     1      |
|    775     |     1      |    0.282   |    2.267   |    0.636   |    3.470   |      Yes, p =  0.0834      |     3      |
|    782     |     1      |    0.425   |    2.176   |    0.993   |    3.272   |      Yes, p =  0.0926      |     0      |
|    786     |     1      |    0.000   |    9.711   |    0.401   |    5.477   |      Yes, p =  0.0295      |     1      |
|    798     |     1      |    0.000   |    6.041   |    0.357   |    5.994   |      Yes, p =  0.0226      |     2      |
|    804     |     1      |    0.000   |    2.847   |    0.767   |    8.548   |      Yes, p =  0.0061      |     2      |
|    807     |     1      |    0.000   |    4.524   |    0.393   |    7.998   |      Yes, p =  0.0081      |     1      |
|    822     |     1      |    0.305   |    2.649   |    1.000   |    5.494   |      Yes, p =  0.0292      |     1      |
|    827     |     1      |    0.000   |    2.112   |    0.819   |    5.656   |      Yes, p =  0.0269      |     1      |
|    841     |     1      |    0.379   |    7.445   |    0.542   |    4.567   |      Yes, p =  0.0471      |     1      |
|    844     |     1      |    0.000   |    1.610   |    0.851   |    6.617   |      Yes, p =  0.0164      |     1      |
|    850     |     1      |    0.296   |    4.785   |    0.938   |   10.979   |      Yes, p =  0.0018      |     2      |
|    854     |     1      |    0.215   |    3.039   |    0.892   |    5.078   |      Yes, p =  0.0362      |     1      |
|    858     |     1      |    0.000   |   41.402   |    0.212   |    4.997   |      Yes, p =  0.0378      |     2      |
|    866     |     1      |    0.000   |    5.635   |    0.433   |   11.495   |      Yes, p =  0.0014      |     3      |
|    883     |     1      |    0.996   |   16.987   |    0.164   |    7.779   |      Yes, p =  0.0091      |     4      |
|    896     |     1      |    0.000   |    2.223   |    0.267   |    4.607   |      Yes, p =  0.0462      |     2      |
|    900     |     1      |    0.000   |    0.572   |    0.988   |    3.896   |      Yes, p =  0.0668      |     1      |
|    902     |     1      |    0.000   |    3.580   |    0.411   |    5.564   |      Yes, p =  0.0282      |     2      |
|    916     |     1      |    0.000   |   15.732   |    0.207   |    5.651   |      Yes, p =  0.0270      |     4      |
|    919     |     1      |    0.000   |    1.216   |    0.551   |    3.835   |      Yes, p =  0.0690      |     2      |
|    922     |     1      |    0.000   |    1.749   |    0.481   |    4.515   |      Yes, p =  0.0484      |     2      |
|    930     |     1      |    0.000   |    2.267   |    0.740   |    5.292   |      Yes, p =  0.0324      |     1      |
|    933     |     1      |    0.000   |   38.877   |    0.027   |   12.278   |      Yes, p =  0.0009      |     1      |
|    940     |     1      |    0.000   |    2.297   |    0.779   |    4.001   |      Yes, p =  0.0632      |     1      |
|    985     |     1      |    0.000   |    3.597   |    0.302   |    5.697   |      Yes, p =  0.0263      |     3      |
|    986     |     1      |    0.000   |    3.961   |    0.524   |   11.238   |      Yes, p =  0.0016      |     4      |
|    989     |     1      |    0.000   |   15.199   |    0.138   |    9.293   |      Yes, p =  0.0042      |     2      |
|    1002    |     1      |    0.000   |    3.447   |    0.355   |    4.238   |      Yes, p =  0.0559      |     2      |
|    1004    |     1      |    0.000   |    2.963   |    0.706   |    5.496   |      Yes, p =  0.0292      |     1      |
|    1037    |     1      |    0.000   |    2.403   |    0.585   |    7.347   |      Yes, p =  0.0113      |     2      |
|    1050    |     1      |    0.098   |    2.847   |    0.531   |    3.481   |      Yes, p =  0.0830      |     1      |
|    1057    |     1      |    0.531   |    6.526   |    0.233   |    4.545   |      Yes, p =  0.0477      |     1      |
|    1064    |     1      |    0.000   |    2.677   |    0.592   |    3.960   |      Yes, p =  0.0646      |     0      |
|    1069    |     1      |    0.516   |   19.299   |    0.099   |    7.405   |      Yes, p =  0.0110      |     3      |
|    1073    |     1      |    0.421   |   21.195   |    0.096   |    5.964   |      Yes, p =  0.0230      |     1      |
