# Supplementary material for: Variation in selection constraints on teleost TLRs with emphasis on their repertoire in the Walking catfish, Clarias batrachus
Source: Sci Rep. 2020 Dec 7;10:21394. doi: 10.1038/s41598-020-78347-6 (PMC7721727; doi:10.1038/s41598-020-78347-6)
Supplement: Supplementary file 30 — Supplementary Information 30. [file 41598_2020_78347_MOESM30_ESM.zip › T8/meme/tree.new]

((((((((((CBTLR8:0.1200944046836367,((IPTLR8:0.06424519355714707,PHTLR8:0.06646199888519468):0.02309937949604574,TFTLR8:0.1298750320082411):0.03557623426406579):0.1875155123292583,(DRTLR8A:0.1616465641928268,((CATLR8:0.09262449010065761,CCTLR8:0.03972035328305727):0.05273481906713081,MATLR8:0.1073545097740322):0.04211989648487877):0.1593528608243164):0.1107422347708839,((DRTLR8B:0.1095603070693785,CITLR8:0.1221297729836379):0.2738109053192718,OMTLR8:0.324456799320145):0.2655414952849736):0.1127947784290768,SSTLR8:0.1840035677904401):0.08919836685480488,GMTLR8:0.3197312884056236):0.086770573485643,TRTLR8:0.228007671187936):0.03763619369058053,ONTLR8:0.1852894319810579):0.01740781566339578,ATTLR8:0.1640909254741226):0.006391880945536762,(LMTLR8:0.06208977515048839,MMTLR8:0.1081989939278427):0.02645475927935609):0.01044273211151315,((SLTLR8:0.04748203385050421,TOTLR8:0.05213335367423189):0.03023333921106583,SMTLR8:0.127047063909821):0.003862741629840675,LCTLR8:0.09535633985759052):0
