# Supplementary material for: Variation in selection constraints on teleost TLRs with emphasis on their repertoire in the Walking catfish, Clarias batrachus
Source: Sci Rep. 2020 Dec 7;10:21394. doi: 10.1038/s41598-020-78347-6 (PMC7721727; doi:10.1038/s41598-020-78347-6)
Supplement: Supplementary file 30 — Supplementary Information 30. [file 41598_2020_78347_MOESM30_ESM.zip › T8/slac/datamonkey-table.csv]

Partition	Site	ES	EN	S	N	P[S]	dS	dN	dN-dS	P [dN/dS > 1]	P [dN/dS < 1]	Total branch length
1	1	0	3.030633344163137	0	0	0		0		1	1	2.718919515939783
1	2	1.010211114721046	1.841625906976863	0	0	0.3542317134657269	0	0	0	1	1	2.718919515939783
1	3	0.516884423272757	2.314548469274587	0	0	0.1825522422351086	0	0	0	1	1	2.718919515939783
1	4	1.010211114721046	2.020422229442091	0	0	0.3333333333333334	0	0	0	1	1	2.718919515939783
1	5	0.6222072151807001	2.020422229442091	0	0	0.2354500425501442	0	0	0	1	1	2.718919515939783
1	6	0.6222072151807001	2.408426128982437	0	0	0.2053060019216917	0	0	0	1	1	2.718919515939783
1	7	0.5445147559697688	2.486118588193369	0	0	0.1796702847668721	0	0	0	1	1	2.718919515939783
1	8	0.6222072151807001	2.408426128982437	0	0	0.2053060019216917	0	0	0	1	1	2.718919515939783
1	9	0.2413785334366985	2.995241602621674	0	2	0.07457734404713139	0	0.6677257681815852	0.2479678943841	0.8564070921508615	1	2.692791217347211
1	10	0.5557483108361959	2.495039069786713	0	1	0.1821655335163749	0	0.4007953270589404	0.1488401048239387	0.8178344664836251	1	2.692791217347211
1	11	1.078873378686124	2.003016832370327	1	1	0.3500687256202724	0.9268928307581582	0.4992469278536324	-0.1588113850600786	0.8774518873425985	0.5775893385831432	2.692791217347211
1	12	0.9816500830680149	2.044834242767365	1.5	1.5	0.3243532684733322	1.528039395985128	0.7335557907960223	-0.2758855504362099	0.8592542355870546	0.4694681029689434	2.87975794286046
1	13	0.1009084532923555	2.408251096315763	0	4	0.04021603700255547	0	1.660956370421405	0.4853471225112538	0.8485822751847286	1	3.422202982944218
1	14	0.8170496613997126	1.710561384493865	2	5	0.3232497589876863	2.447831624547447	2.92301699624737	0.1388536489706136	0.5938718748546796	0.7176136073582635	3.422202982944218
1	15	0.2510822736630607	2.229535358847767	1.5	5.5	0.1012176444980441	5.974137393756922	2.466881710654916	-1.02485320145581	0.9103696854127296	0.3394684177009875	3.422202982944218
1	16	0.7321108862660165	2.702342059036013	3	10	0.2131666666935901	4.097739913827662	3.700493787069734	-0.1152038587432338	0.7059809324944633	0.5459905643377615	3.44820157147088
1	17	0.2241091694802803	2.187995194817915	0.75	6.25	0.09291022925763213	3.346583282331933	2.856496218457246	-0.1421283105748465	0.7770247913509878	0.4946969891346141	3.44820157147088
1	18	0.6202188924798916	2.943532264347612	1.5	5.5	0.1740354096530181	2.418500981165504	1.868503385071266	-0.1500847175777367	0.7713310104667724	0.5443333259196784	3.664580944488006
1	19	1.531024905759174	2.121108740372025	4	6	0.4192138224133798	2.612628955253056	2.828709290475909	0.05896454151131923	0.5842474819889657	0.6646722365138458	3.664580944488006
1	20	1.37665757731109	2.265503041522555	3.5	9.5	0.3779782720708091	2.542389667324723	4.193329174970089	0.450512495877213	0.3143031264974971	0.8543702369630488	3.664580944488006
1	21	0.9387875081415922	2.67268881181344	3	11	0.2599456357928663	3.195611332684591	4.115705484072579	0.2510775898597425	0.4865687735685161	0.7465884310758005	3.664580944488006
1	22	1.102386276956097	2.367802287243916	2	3	0.3176733069576673	1.814246096678914	1.266997678041756	-0.1792284045567267	0.8127660310218061	0.5078155249739567	3.053357641555924
1	23	1.104853278018878	2.365335286181135	3	3	0.318384219640693	2.715292663456025	1.268319133243701	-0.473895855015195	0.9139681191350179	0.2904425254352497	3.053357641555924
1	24	0.6274837376321304	2.390212351420375	1	2	0.2079347022082491	1.593666799674515	0.8367457388509886	-0.2478979371829549	0.888270357911394	0.5030840250067944	3.053357641555924
1	25	0.5471144047106463	1.970703652551038	0	1	0.2172970374617435	0	0.5074329662430571	0.1671355934360808	0.7827029625382566	1	3.036055670793542
1	26	0.850491088620764	2.5586035967255	0.5	3.5	0.2494771096492378	0.5878956366384119	1.367933666817048	0.2554689367411102	0.5282264349149794	0.6827104493307907	3.053357641555924
1	27	1.374700563712194	2.154838030840287	4	9	0.3894844968784073	2.90972456517988	4.176648022352945	0.3356584852793659	0.3826274137914009	0.8112543733671116	3.774441918602517
1	28	1.057721716145719	2.488110927449744	3.5	7.5	0.2982999544708327	3.308998904507522	3.014335059284244	-0.07806818904034864	0.6839872878778608	0.5541618888967277	3.774441918602517
1	29	0.7485963338393656	2.678142020037837	2	7	0.2184573949138434	2.671666837776902	2.613752350557236	-0.01534385439453472	0.6884464802192563	0.6175416704262136	3.774441918602517
1	30	0.8236955449527257	2.330886705574256	2	12	0.2611108158029879	2.428081604004288	5.148255370500121	0.7206823750789031	0.2502893532518937	0.9140126387528897	3.774441918602517
1	31	1.110412111500983	2.432363490853287	5	5	0.3134299871442843	4.502832730490775	2.055613817096873	-0.6483657627191632	0.942035774649799	0.1742502221026614	3.774441918602517
1	32	0.9413112234621112	2.604521420133352	2.5	7.5	0.2654697268813072	2.655869746039024	2.879607724483985	0.05927710195837379	0.6091849056619645	0.6546796476467356	3.774441918602517
1	33	0.5115078305732996	2.974876287135359	0	5	0.1467158561144077	0	1.680742161152094	0.4452955423339478	0.4523435241582811	1	3.774441918602517
1	34	1.197028409202895	2.270402309608188	6	10	0.3452205700056016	5.012412365380215	4.404505737895297	-0.1610586784999449	0.7026005920746095	0.4937599993364779	3.774441918602517
1	35	1.225388609481988	2.450777218963975	1	0	0.3333333333333333	0.8160676476523909	0	-0.2967675660090828	1	0.3333333333333333	2.74985457011638
1	36	0.7058326228902861	2.784167012910594	1	4.75	0.202244325658307	1.416766479147903	1.706075812971545	0.108019953873365	0.6703234987449719	0.7272580530983996	2.678295291283017
1	37	1.041716747968055	2.839194390649247	3	6	0.2684206648285176	2.879861541874717	2.113275519196825	-0.2455508311609217	0.7982180721605376	0.450837180879507	3.121903595494288
1	38	1.161391843192531	2.135725966933407	5	5	0.3522445693707771	4.305179194521966	2.341124319043269	-0.5203563646850039	0.9023901523854693	0.2534492899291529	3.774441918602517
1	39	0.8269093727355297	2.70760278235953	1	9	0.2339529011220193	1.209322367083424	3.323973538008033	0.5602553215887228	0.2821249056603895	0.9304087364661195	3.774441918602517
1	40	1.131311758399022	1.874039269443135	3	6	0.3764324858954342	2.651788932385408	3.201640487385774	0.1476827110300231	0.5421241669576276	0.721291416348405	3.723195160526164
1	41	1.376905091107491	2.045220494825803	5	7	0.4023537583679814	3.631332349841434	3.422613853963071	-0.05529784280152357	0.6589560857189541	0.5684881018786174	3.774441918602517
1	42	0.804759400390647	2.77375017704182	2	7	0.2248867532633659	2.485214834432699	2.523659144914572	0.01064719102844397	0.6707482737476316	0.6352974835517151	3.610746757446953
1	43	1.121731663380124	2.39453118721	4	6	0.3190124604000714	3.565915210012672	2.505709690501434	-0.2808906700314991	0.8152367742713633	0.4016758726745016	3.774441918602517
1	44	0.7901650026927823	2.72973344888121	1	8	0.2244851701160425	1.265558454996269	2.930689076356091	0.4411594236364181	0.3657965418783513	0.8985362372984464	3.774441918602517
1	45	1.707011001903592	2.226421758365701	6.5	9.5	0.4339748779096266	3.807825487212123	4.266936380900916	0.1366432987305885	0.51508130763391	0.6741023930894213	3.359922498607087
1	46	0.8411570794963144	2.583824858567946	3	13	0.2455946030394897	3.566515782993116	5.031300769822724	0.3880798852965112	0.4209976279116763	0.791672606726213	3.774441918602517
1	47	0.9437347850288296	2.383480367788026	3	5.5	0.2836410456443893	3.178859196027573	2.307549948525164	-0.2525641731762462	0.8011931643396597	0.4504402698991907	3.449852908846202
1	48	0.9932426494123526	2.639277602314011	3	8	0.2734307259375393	3.020409969079495	3.031132455709065	0.003040435627719881	0.647099550607185	0.6148647519186693	3.526628398842637
1	49	0.7762882299890874	2.519051119804658	1	15	0.2355715595838939	1.288181324112124	5.954623104736036	1.220877178885673	0.08062935744419261	0.9864046815592148	3.822204117930269
1	50	1.132403854742374	2.045515527986633	3	5	0.3563349847376975	2.649231532934433	2.44437156872694	-0.05766059315723127	0.6927223812882377	0.587216318225636	3.552859119032521
1	51	0.8342186641404867	2.660015911934732	1	5	0.2387414599615962	1.198726476625072	1.879688003957581	0.1844928270407843	0.5608407598255918	0.8053774913106091	3.690991884372687
1	52	1.104515474633916	2.370177530424159	8	7.75	0.3178742619926663	7.242994945500014	3.269797262238447	-1.039504317580261	0.9669491840751822	0.09157242257880871	3.822204117930269
1	53	0.6396699907532684	2.861853986878547	0	3	0.1826833101356902	0	1.048271509921486	0.274258380133065	0.545972919851121	1	3.822204117930269
1	54	1.098015254868112	2.403508722763702	0	6	0.3135821036446915	0	2.496350416028793	0.6531180279771588	0.1045999766882138	1	3.822204117930269
1	55	1.167174659210605	2.334349318421209	1	6	0.3333333333333333	0.8567698005680915	2.570309401704275	0.4483119028358088	0.263374485596708	0.9414723365340649	3.822204117930269
1	56	0.3906275464068568	3.105084604959878	1	5	0.1117447688746716	2.559983311976809	1.610262081752393	-0.2484747545975363	0.8619023168593638	0.5088358695268729	3.822204117930269
1	57	1.119640181792808	2.007077562788842	3	2	0.3580880249690124	2.679432239736423	0.9964736974195418	-0.4737471340845384	0.9413401190463835	0.2478595396136893	3.552440576910306
1	58	0.7677109187221873	2.513931301078132	3.875	17.875	0.2339410780645371	5.047472825382925	7.110377277348063	0.5397159304726523	0.3767747690053951	0.8003317422772045	3.822204117930269
1	59	1.126641620907641	2.455666497232213	5	11	0.3145015961085614	4.437968478363084	4.479435628737911	0.01133889516268128	0.6112480428865923	0.5998420378761493	3.657071502989496
1	60	0.8165935258649566	2.670213887998367	2.821314102564102	8.217147435897436	0.2341951903102629	3.454979758228789	3.077336790446077	-0.09880240723177464	0.7087320709227067	0.5461348086468876	3.822204117930269
1	61	0.7229990223988565	0.6863458572265979	0	0	0.5130036181002053	0	0	0	1	1	3.330498587194893
1	62	1.209750084512634	1.80130423468854	1.5	4.25	0.4017695983756208	1.239925517843049	2.359401548142621	0.2928875580056071	0.4138984299385216	0.847248329080297	3.822204117930269
1	63	0.7921691643193018	2.360201836941394	3	6	0.2512931263491821	3.7870699026487	2.542155465727224	-0.3301321967134899	0.8318494166820635	0.4029473088902875	3.770957359853917
1	64	1.21948842988701	2.27278371085666	3	10	0.3491962770196149	2.460047940166157	4.399890738494773	0.5075194151010032	0.2803204804693586	0.8856669241832816	3.822204117930269
1	65	0.9119920545337371	2.119032055069151	4.75	10	0.3008857803685443	5.208378709426886	4.719135784698484	-0.1244861418200126	0.6829822805096313	0.5258982986009909	3.9300995080703
1	66	0.4871057895900663	2.20863917619929	3.875	10.29166666666667	0.1806943148449631	7.955150775894256	4.659732009452515	-0.9061895600744744	0.8853731940173459	0.2746076328491626	3.636566687185085
1	67	1.00483478223826	2.008574977873805	3	13.5	0.3334544128512051	2.985565441233562	6.721183002235017	0.9505147524459662	0.1470388701362638	0.9488669311776352	3.9300995080703
1	68	1.225050978122459	1.894193472051914	5.5	4.5	0.3927396514415456	4.489609084210868	2.375681294649012	-0.5509528615719661	0.8980422259334834	0.2515790884843436	3.836857809451149
1	69	0.834176203425205	2.328171707663685	0	12	0.2637838172391264	0	5.154259009547871	1.311483080508218	0.02535504077271964	1	3.9300995080703
1	70	1.231342181996056	1.793749331169293	4	4	0.4070429527957066	3.248487754651463	2.229965988275806	-0.2591592819174586	0.8152338760393446	0.4223144313881565	3.9300995080703
1	71	1.131221720336086	2.274172809459748	0	1	0.3321852168488409	0	0.4397203219739311	0.1118852896907529	0.6678147831511592	1	3.9300995080703
1	72	1.135131509931945	2.270263019863889	4	6	0.3333333333333333	3.523820777594144	2.642865583195608	-0.2241559514179044	0.7868719199309056	0.4407356602143977	3.9300995080703
1	73	0.8208140389882381	2.359393851339473	2	12	0.2581007491631799	2.436605497714518	5.086052077819635	0.6741423657758755	0.2584086965836669	0.9101530850662237	3.9300995080703
1	74	0.7327919085107383	2.633310518182688	1	11	0.2176974481523935	1.364643889194017	4.177251381501096	0.7156580861455297	0.227992218838884	0.9474591659241537	3.9300995080703
1	75	0.9692840642387365	2.426014949819753	4.5	9.5	0.2854782628055271	4.642601860512628	3.915886833552212	-0.1849100831844427	0.7235833476443121	0.4838602373903055	3.9300995080703
1	76	0.7888085255115473	2.616586004284286	2	14	0.2316349893117493	2.535469553530735	5.350483407415998	0.7162703763873527	0.246919487703179	0.9140470822877914	3.9300995080703
1	77	0.7676450030551771	2.542826906344373	2	4	0.2318838594810526	2.605370961890106	1.5730524126593	-0.31396629182562	0.8581558856443106	0.4226071075527894	3.287991660595735
1	78	0.6638130457263163	2.584256900912143	4	13	0.2043715365222721	6.025792993603144	5.030459624742225	-0.2532590757096715	0.743193684239988	0.4693717515700737	3.9300995080703
1	79	0.738319268859504	2.53298620936168	3	13	0.2256956049427017	4.063282818873409	5.132282186122143	0.2923102177178852	0.4962997371557185	0.7352315840059592	3.657071502989496
1	80	0.6681622057187492	2.337460233490757	0	5	0.2223041048011603	0	2.139073823956788	0.5442798126521444	0.2844782275626193	1	3.9300995080703
1	81	1.154047978739999	2.161345298843683	11	9	0.3480878080265306	9.531666102833881	4.164073183870707	-1.365765143590141	0.9812937996096963	0.05117638281484782	3.9300995080703
1	82	0.3130742096622711	3.027028807374992	1.46875	12.03125	0.09373190229922132	4.6913797261819	3.97460703733222	-0.1823802902134707	0.7466395995979098	0.561842157473826	3.9300995080703
1	83	1.0091125095883	2.294351965579363	5	10.5	0.3054709736320333	4.954848891963405	4.57645564304192	-0.09628083160349248	0.6736842666344617	0.5367221746953376	3.9300995080703
1	84	1.165313146732989	2.195885293004253	3	2	0.3466957299980438	2.574415304942404	0.9107943872895762	-0.5449853997083944	0.9477978938177287	0.230061362427433	3.052597222866856
1	85	1.21197411604963	2.21473174631906	4	16	0.3536848987709322	3.300400517659405	7.22435122293813	1.041829379921208	0.1116432845742694	0.9586426953856305	3.766404346914737
1	86	1.080194386176343	2.23761764387	0	9	0.3255743171686717	0	4.022134891837167	1.058766581157132	0.02886734900526217	1	3.798887274512718
1	87	0.5337578573454201	2.871636672450413	0	7	0.1567389189931603	0	2.437634282622108	0.6202474714995192	0.3032036308881363	1	3.9300995080703
1	88	0.7695299677830166	2.48350457685195	0	5	0.2365575763873015	0	2.013283988523153	0.5720510677646571	0.2593471307666859	1	3.519413041898949
1	89	1.281336032979976	2.112489076545605	5.5	4.5	0.3775492229648489	4.292394702433183	2.130188529712311	-0.550165757452418	0.9144764364414809	0.2214903754149606	3.9300995080703
1	90	0.8158934792739758	2.582848299513506	1	10	0.2400575072711319	1.225650192583781	3.871694672073291	0.6732767132374038	0.2184538272054648	0.9511810965960181	3.9300995080703
1	91	1.189627934714741	1.913665416820642	3	5	0.3833436932819004	2.521796868126979	2.612786935506723	0.02485839228934691	0.632449080006694	0.6488503697506306	3.660335967050337
1	92	1.098270335182602	2.307124194613232	4	3	0.3225089855443115	3.642090541701599	1.300320115841411	-0.5958552502427628	0.9606699784237043	0.1570759611920469	3.9300995080703
1	93	0.7939510023688345	2.418640891718722	0	10	0.2471372114926951	0	4.13455343215249	1.082276249350125	0.05850033047347816	1	3.82023853395579
1	94	1.009389375311689	1.989847098819779	1.5	6.5	0.3365487796703301	1.486046947479326	3.266582645397874	0.4530510472476053	0.3251050865986511	0.8862942002821406	3.9300995080703
1	95	0.7990759015374937	2.429950323553398	0	5	0.247466525768152	0	2.057655233333467	0.523563138568923	0.2413398925408294	1	3.9300995080703
1	96	0.8853602687831571	2.520034261012676	4.5	6.5	0.2599875758995355	5.0826766895524	2.579330011722925	-0.6369677593885228	0.9137581921040268	0.2229188302117417	3.9300995080703
1	97	0.9863961639813581	2.411179635446051	0	11	0.2903235195363691	0	4.562082326132901	1.211719108196671	0.02299664794448422	1	3.764966893129527
1	98	1.12038619362282	1.79727482044821	2	4	0.3840014957938991	1.78509875557544	2.225591742837897	0.1120818916564128	0.5774648316023601	0.7410104435996717	3.9300995080703
1	99	0.9127069755689048	2.289980082604026	4	8	0.284981629172844	4.382567578720144	3.493480166387686	-0.2262251656750046	0.7622656664461368	0.4607884589937782	3.9300995080703
1	100	0.8774999350722413	2.522242324027272	4	9	0.2581077823542611	4.558404895688904	3.56825349977859	-0.2519405409143147	0.7731288491996169	0.4429328454552433	3.9300995080703
1	101	0.7452732475510068	2.129040631250501	1	4	0.2592873565575102	1.341789743944297	1.878780489807085	0.1404134774493088	0.6132279162451343	0.7770287908063497	3.824353300107167
1	102	0.7582816110631807	2.156431235136215	4	12	0.2601565406526865	5.275085062911695	5.564749668097809	0.0737041402110301	0.5933936848595205	0.6308335953394937	3.9300995080703
1	103	0.7702850118068065	2.290165394380517	2	16	0.2516900813845957	2.596441537021125	6.986394973594452	1.175543487432676	0.1318843864786487	0.961813039524041	3.734403264111265
1	104	0.9639229288843288	2.422849563827275	2.5	12.5	0.28461401849658	2.593568349799054	5.15921425193823	0.6528195779447125	0.2494018775713973	0.8995016393025257	3.9300995080703
1	105	0.8064539774598286	2.598940552336005	4	11	0.2368166068288653	4.959985457073711	4.23249388683126	-0.1851076718919143	0.7291709239684296	0.4904629365425945	3.9300995080703
1	106	0.8459858446026635	2.25470051746046	3	1	0.2728382512185993	3.546158625631636	0.443517882865584	-0.8027985504737032	0.9944585804969776	0.06461683548375996	3.864781196895899
1	107	1.17814004980456	2.111737896862146	5	11	0.3581105648609997	4.243977616098735	5.20897977743593	0.2455414066121233	0.4625502599095938	0.7335286132171668	3.9300995080703
1	108	1.020315059587243	2.376412179557408	2.5	9.5	0.3003818051178506	2.450223562329215	3.997623005689744	0.3937303470772195	0.3716203328684682	0.8317499524994014	3.9300995080703
1	109	0.5502306981410682	2.432786340335191	3	5	0.1844544268584295	5.452258498363281	2.055256525039144	-0.9280574253028457	0.9568852171586039	0.1699081246179717	3.660335967050337
1	110	0.8567027676745661	2.184666493725148	1.5	9.5	0.2816832466046198	1.750898977566747	4.348489816311153	0.6996308055214311	0.2506888799193643	0.9170681139884598	3.712802264057591
1	111	1.012076891362867	2.393317638432967	2	3	0.2971981315256135	1.97613443906104	1.253490114235009	-0.1838743073405928	0.8406070319961826	0.466006184954928	3.9300995080703
1	112	0.9511894359578317	1.293397539267332	1	2	0.4237703624126278	1.051315292408622	1.546314987681927	0.155617225940347	0.6134585219901709	0.8086683681439741	3.180879830508317
1	113	1.105701499851358	2.301021402704498	8.25	9.75	0.3245645541120523	7.461326588694207	4.237248722910778	-0.8344608053791623	0.9211281342667044	0.172952698903503	3.863666028410373
1	114	0.881071877831378	2.497453920558633	3	13	0.2607858961003762	3.404943541478177	5.205301244193585	0.4580946866659345	0.3669998619486993	0.8284581625468536	3.9300995080703
1	115	0.9625121664811944	1.487148673867231	2	0	0.3929165011856467	2.077895812280183	0	-0.636329691566026	1	0.1543833769039703	3.26543903234567
1	116	0.9745715773605432	2.430822952435291	0	7	0.2861846311296484	0	2.879683192470736	0.7327252621867266	0.09442810197790526	1	3.9300995080703
1	117	0.8638972864087544	1.318964737117033	0	1	0.3957635787778176	0	0.7581703830731518	0.2048423983699565	0.6042364212221825	1	3.701237581215266
1	118	1.088333232269831	2.302538553567423	0.5	7.5	0.3209597121352396	0.4594181131060371	3.257274449706792	0.7119047064471192	0.1306659266938917	0.9547973042095668	3.9300995080703
1	119	1.223997357506826	2.38479403910134	4	3	0.3391709918886522	3.267980911452002	1.257970269470519	-0.5563329725423354	0.9512801301437127	0.1823825442756302	3.612963353216542
1	120	0.6547242446255337	1.805556956478543	1	4	0.266117647174526	1.527360576927994	2.215382896478312	0.1969174938621499	0.5988450701357193	0.7871212932482203	3.493962400476019
1	121	1.137408560860006	2.547191108691707	2	4	0.3086925752773542	1.758383107726725	1.570357240314995	-0.05204200791141018	0.7280476228970882	0.5984112763625205	3.612963353216542
1	122	0.9172338945516596	2.330727794091631	2.5	12.5	0.2824029291228489	2.725586150762549	5.363131649988198	0.671114177595136	0.2551358731573831	0.8964182935268508	3.9300995080703
1	123	0.7459345044907226	1.704674264942403	0	3	0.3043874296847767	0	1.759867009021435	0.5280313810677912	0.3365908179397799	1	3.332883370421303
1	124	0.6231507081454111	1.742662533760642	0	3	0.2633980980017511	0	1.72150370016049	0.5165208346138073	0.3996671998601131	1	3.332883370421303
1	125	1.108507258500356	1.363840924526941	1	3	0.448362114248419	0.9021140748801678	2.19967002459658	0.3893193386939282	0.3936598234130044	0.9073988583129624	3.332883370421303
1	126	0.642153872790345	1.826175900148802	1	4	0.2601572447208723	1.557259159171165	2.190369503657379	0.1899587456629733	0.6113948153027682	0.7783349989646502	3.332883370421303
1	127	0.7187516744185845	2.580349095062372	4.5	13.5	0.2178629040578426	6.260854979767746	5.231850227487795	-0.2618266408183638	0.7333589975238233	0.4633341008019874	3.9300995080703
1	128	0.7104651702306399	2.498923651967388	4.5	14.5	0.2213708620521899	6.333878406085909	5.802498203010019	-0.1352078241237208	0.6773299574117594	0.5248105335793165	3.9300995080703
1	129	0.727149901866628	2.671418816084688	4.125	10.875	0.2139576869597504	5.672833056032781	4.070870480705354	-0.4076137441400304	0.8131065492837163	0.3792053827917594	3.9300995080703
1	130	0.75791948585497	1.574927798292168	0.5	3.5	0.3248903136546534	0.6597006797311401	2.222324098790659	0.4840462281065405	0.4076645454856292	0.7922708917104665	3.228252444342112
1	131	0.8496797679650159	2.272827296326036	3.25	16.25	0.2721146022956816	3.824970444787398	7.149685339606616	0.9083086702280019	0.2240294103205492	0.9034925802645587	3.660335967050337
1	132	0.6013648370689088	2.221140675348188	1	7	0.213060642193014	1.66288405699619	3.151533839207494	0.4673966532623751	0.4656253279468342	0.8529279545750343	3.184981689151385
1	133	1.136128154586172	2.176368893845923	3	9	0.3429823900141846	2.640547184655178	4.135328356074712	0.4083726698519689	0.3658798523690731	0.8366230436360358	3.660335967050337
1	134	1.224540792666978	1.630327977751454	2	3	0.42893067637834	1.633265312169893	1.840120540737819	0.05924339020811043	0.6314710580934575	0.7111710311576762	3.491617003032466
1	135	1.400506204591355	1.996332723898074	5.833333333333334	14.91666666666667	0.4122969131227423	4.165160649920438	7.472034339816925	0.8414223820811548	0.1643756656539071	0.9248898570884879	3.9300995080703
1	136	0.7760506908930344	2.508021632871089	2.166666666666667	13.83333333333333	0.2363074300396479	2.791913842861723	5.515635571889966	0.7127380582776408	0.2704981959263036	0.894697922070486	3.821490514495918
1	137	0.7600146395254693	2.627234772782427	2.5	12.5	0.2243751631526994	3.289410321833966	4.757854200735025	0.3736403813403881	0.4342855581169887	0.7847175181522661	3.9300995080703
1	138	0.9303308359766246	2.441768032408806	0	10	0.2758907352031673	0	4.095393119769446	1.042058378257274	0.03963154854167892	1	3.9300995080703
1	139	1.014203342966702	1.904541342163895	3	3.5	0.3474792941409064	2.957986700403231	1.837712798622362	-0.2638190161072982	0.8467164236037698	0.405750298831572	4.246372829035343
1	140	0.6517325329909752	2.426379281787688	0	6	0.2117312730037519	0	2.47282032328407	0.6469618699022037	0.2399085814291127	1	3.822204117930269
1	141	0.7931182034769366	2.345879296026014	4	5	0.2526660832327914	5.04338443180912	2.131396959967268	-0.6857587849871802	0.9489671088267977	0.1707432686857244	4.246372829035343
1	142	0.08710860553897806	2.19309668124014	0	1	0.03820208910313617	0	0.4559762497267222	0.1602896594666312	0.9617979108968638	1	2.84470159362742
1	143	0.7957969082791566	1.994318179695414	1	6	0.2852201013890254	1.256602016917124	3.008547011749329	0.412574464223434	0.3615887071449821	0.9046751097463311	4.246372829035343
1	144	0.8318209830940971	2.316846743447805	2	9	0.2641818874955295	2.404363487634882	3.884590133314857	0.3485861240347662	0.4121613712370017	0.8305572144761131	4.246372829035343
1	145	0.4866197512123767	2.375273298097738	3	7	0.1700342195979968	6.164977875488458	2.947029297894277	-0.9033084070158224	0.9258065735768322	0.2342271648461945	3.562402998356923
1	146	0.7591128791800075	2.272776716872655	3.5	9.5	0.2503761615094186	4.610644998910695	4.179909064306157	-0.1014362026007945	0.6880024497205677	0.5427712680970248	4.246372829035343
1	147	0.7163079192965542	2.409397187262219	3	14	0.2291668263245631	4.188143002727279	5.810582030233089	0.3820764433146542	0.4304660668960795	0.7835319348762487	4.246372829035343
1	148	0.3967619261053125	2.18229670059296	1	3	0.1538398243444546	2.520403128939772	1.374698499605878	-0.3002272002443247	0.8854465511788839	0.4873625544488261	3.816125349074034
1	149	0.8449751058866183	2.28475440295093	1	13	0.2699834293988112	1.183466818174148	5.689889461733626	1.061240457443114	0.07541906341581908	0.9877916195265141	4.246372829035343
1	150	1.429117388384731	1.977307590454764	3	3	0.4195358468958869	2.09919774567348	1.517214627851616	-0.1794510664418576	0.792707734924978	0.4961363206157496	3.243129892518236
1	151	0.6899583474617971	2.451319106840324	1	10	0.2196426000246709	1.449362854553144	4.079436239898484	0.6193693985986671	0.2676702997198659	0.9346524840168708	4.246372829035343
1	152	0.923921243839201	2.193820341163154	2	7	0.2963431120409882	2.164686669276412	3.190780880575039	0.2416401603463836	0.4726220710938162	0.7974121331303463	4.246372829035343
1	153	0.5667567403485294	2.459281619534541	4	8	0.1872933099137677	7.057701682630512	3.252982471163318	-0.8959927365425234	0.9431308252213836	0.1727909268035333	4.246372829035343
1	154	0.9706894049092704	2.166200517103281	4.666666666666666	9.333333333333334	0.309443247624864	4.807579688276144	4.308619289692624	-0.1175027296641944	0.688492559276471	0.5221822212713264	4.246372829035343
1	155	0.6505665389413529	2.298869003012775	1.5	3.5	0.2205732350096807	2.30568267842503	1.522487795265014	-0.231131334466637	0.8098723814528479	0.5088280189713619	3.388527500900434
1	156	0.9397123050234026	1.952799759398637	6.5	16.5	0.3248775749570362	6.917010626819581	8.449407022193181	0.3608718445294211	0.4282942203859679	0.7335422216359879	4.246372829035343
1	157	0.6867706258234237	2.249395127423471	5.333333333333333	10.66666666666667	0.2339004959321433	7.765814571551858	4.742015547479472	-0.7120898578185629	0.8809527360852213	0.2582507676606997	4.246372829035343
1	158	0.6051697612809542	2.302239115091083	0	8	0.2081474560386241	0	3.474877977513424	0.8183167417032525	0.154580436898444	1	4.246372829035343
1	159	0.8496682482386262	2.033124929795703	5.5	9.5	0.2947378447794107	6.473114667285231	4.672610059901533	-0.4240100151056973	0.807775669239709	0.3647166793309384	4.246372829035343
1	160	0.7310578898531909	2.301872721680478	3	13	0.2410400973477976	4.103642189816804	5.647575505612394	0.3635887327741611	0.4378257231755384	0.7795948936334631	4.246372829035343
1	161	0.822140091736827	2.328782820081793	4.5	9.5	0.2609204080027182	5.47351971425386	4.079384268072853	-0.3283120682782147	0.7884660217138437	0.4039959120227613	4.246372829035343
1	162	0.7567207407143766	2.395037219590834	0	4	0.2400948138292628	0	1.670120183219264	0.3933051219147586	0.3334553071699244	1	4.246372829035343
1	163	0.9281019874883096	2.06552670991143	5	9	0.3100257517889434	5.387338964256856	4.35724212948373	-0.2425827585674185	0.7545654417345734	0.448646327571728	4.246372829035343
1	164	0.9905058504983828	1.891303511908901	2	14	0.3437097066236803	2.019170304742451	7.402302122238295	1.267701173266677	0.05009597187327298	0.9888900188121483	4.246372829035343
1	165	0.9988108609982144	2.152947099306996	2	12	0.3169059533053393	2.002381109473714	5.573755158156294	0.841041093768937	0.1304331879999196	0.963900799517588	4.246372829035343
1	166	0.3499368199216798	2.499401840750815	0	1	0.1228133477959719	0	0.4000957283841969	0.1249504332905993	0.8771866522040281	1	3.202035541995182
1	167	0.6153437635101922	2.37142753029886	3	13	0.2060230606828418	4.875323644927637	5.481930117578449	0.1428528527931014	0.574042203281295	0.6699849113436631	4.246372829035343
1	168	0.7087530119695549	2.400082947064644	1.666666666666667	14.33333333333333	0.2279801897909526	2.351547913757945	5.972015821729547	0.8526024571408327	0.2022551472348504	0.9339164723803615	4.246372829035343
1	169	0.8038762032550321	1.182861841950754	1	2	0.4046211352296153	1.243972636521431	1.690814539001137	0.1149426131376511	0.6413329497025442	0.7889524859283641	3.887521696975726
1	170	0.8463622062618296	2.290423514425573	1	10	0.2698183049865311	1.181527238103826	4.366004774670657	0.7499288604129128	0.1593300959175011	0.9685413301789005	4.246372829035343
1	171	0.3550880490296867	1.977535906546422	2	3	0.1522268723086947	5.63240583698944	1.517039458079532	-1.160301813236828	0.972288803901703	0.168906934148456	3.546806815228102
1	172	1.00643111755182	2.096095041288711	2	9	0.3243908563620109	1.987219954868916	4.293698435766856	0.543164383759941	0.2538158911873259	0.9159144818440879	4.246372829035343
1	173	0.8389267106144589	2.424657927321215	0	11	0.2570568266754399	0	4.536722428368649	1.141789255495172	0.03806374901459605	1	3.973344823954539
1	174	1.040723895305875	2.111034064999335	3	1	0.3302042569300256	2.882608935502804	0.4737014985119698	-0.5672859011623977	0.98811140120314	0.1083492918144042	4.246372829035343
1	175	0.9022755333179777	2.130242474368965	1	12	0.2975334461430584	1.108308895756771	5.633161550567018	1.065580634811608	0.065987572886161	0.9898577697372181	4.246372829035343
1	176	1.036757937795747	1.727106080410784	2.5	2.5	0.3751117750244811	2.411363259311287	1.447508076287582	-0.2269831740710969	0.8276603427895092	0.4470633281326685	4.246372829035343
1	177	0.9031654223548073	2.188455479746991	4.5	20.5	0.2921333019002433	4.982475954700778	9.367337005352296	1.032613297793646	0.1612039688276561	0.927727704929144	4.246372829035343
1	178	0.9420057273384107	2.533509750019016	5	12	0.271040579009205	5.307823354882614	4.736512263238746	-0.1546777891571529	0.6976063007362763	0.5061739650485289	3.693556099792809
1	179	0.3504430833870407	1.297344726289459	3.5	6.5	0.2126748852789736	9.987356480751217	5.010233493291083	-1.169627436217506	0.906920551066672	0.2524828430799074	4.255306290997929
1	180	0.5662772502442932	2.585480710060918	0	3	0.1796702847668721	0	1.160325810332314	0.2732510443733004	0.5520333690359617	1	4.246372829035343
1	181	0.9301767727852992	2.140603480142651	4	10.5	0.3029121904435811	4.300257883265022	4.90515880096592	0.1490121713065523	0.5397519801946385	0.6835455977452245	4.059406103522093
1	182	0.7970033528118681	2.378373939126131	2.5	11.5	0.2509948518040325	3.136749665079668	4.835236297714127	0.4358110986441196	0.3980533872617659	0.8110937595926068	3.897300086938428
1	183	0.9027013924706937	2.401473254889301	1	14	0.2732002659701853	1.10778603903889	5.829754702242289	1.241915736757667	0.05537149973678999	0.9916589371118193	3.802165093367191
1	184	1.046200731672609	2.105557228632601	5	7	0.3319419653567869	4.779197575217014	3.324535616895091	-0.342565765392857	0.8250527268295474	0.3645023094520043	4.246372829035343
1	185	1.189958067249148	1.820194309896811	4	6	0.3953148937853413	3.361462987722658	3.296351366102307	-0.01573594439159138	0.644807138648125	0.6059005387506498	4.13776383546096
1	186	1.055668167019437	1.980581144170843	3.75	13.25	0.347688235985335	3.552252608495064	6.689955642058291	0.7389136940846585	0.2073238936848666	0.9117212976699488	4.246372829035343
1	187	0.7687460183366379	2.359683547791528	4	13	0.2457290477816511	5.203278982380861	5.509213306236315	0.07204603462125908	0.5902329892222276	0.6317189406607172	4.246372829035343
1	188	0.6883537055829924	2.405409533021	1	6	0.2224972153633838	1.452741507584481	2.494377742182007	0.3337451092697327	0.5158168157632259	0.8282433060821524	3.121053180005334
1	189	0.5872822452579037	2.309815768898173	0	10	0.2027139718394991	0	4.329349610757136	1.019540625626282	0.1037866597081308	1	4.246372829035343
1	190	0.723345471362355	2.428412488942854	3.5	10.5	0.2295053999934398	4.838628481917596	4.323812386820205	-0.1212366685226608	0.6965863638257332	0.5308086145142002	4.246372829035343
1	191	0.9723422658503375	2.819837113660007	1	2	0.2564072446319479	1.02844444299197	0.709260825851072	-0.1205998631965985	0.836480796683855	0.5888451195881499	2.646633326777275
1	192	0.6838851891951689	2.334245951009723	1.5	14.5	0.2265922709868538	2.193350614545808	6.211856121557263	0.9463383618918706	0.177615153929503	0.9451999897431731	4.246372829035343
1	193	0.8149087879479328	2.299837416552797	6.5	12.5	0.2616292739262063	7.976352809211952	5.435166812241938	-0.5984368540591147	0.8474815085345082	0.292391810773214	4.246372829035343
1	194	0.677218352406458	2.402829681037653	1	6	0.219872659469272	1.476628618298006	2.497055886794657	0.2566073744212169	0.5228028265331348	0.8241434738510893	3.976609288015379
1	195	0.9807318508568348	2.162778829737946	4	10	0.3119861678571652	4.078586819124234	4.62368128562256	0.1283670766662653	0.5449298700381006	0.6804666112664057	4.246372829035343
1	196	0.5676047741271156	1.926916082907091	1	5	0.2275406006434253	1.761789268840873	2.594819797474845	0.2119526388846287	0.5879300764782799	0.7875513515878478	3.930267313573819
1	197	1.009117525018609	2.066859286816253	1.5	11.5	0.3280640871985822	1.486447279738145	5.563997546109857	0.9711665657969554	0.09473549482222993	0.9762443543003448	4.19861062970759
1	198	0.5686833362353317	2.415543372900656	0	6	0.190563047537357	0	2.483913171385129	0.5916036018701072	0.2812536463796466	1	4.19861062970759
1	199	1.024601022899515	2.163010438768219	1	5	0.3214322182049916	0.9759896561200996	2.311593097464373	0.3181060496284437	0.3750887548808607	0.902375367117919	4.19861062970759
1	200	1.062537153889245	2.125074307778489	1	1	0.3333333333333333	0.9411435603354315	0.4705717801677157	-0.1120779757089522	0.8888888888888891	0.5555555555555555	4.19861062970759
1	201	0.9700960209669446	2.217515440700789	4	5	0.3043332076800219	4.123303171590163	2.254775731536677	-0.4450347042977926	0.8957944400027936	0.2803116128232118	4.19861062970759
1	202	1.008654922931416	2.16906653995813	3.5	14.5	0.3174145168828711	3.469967697007895	6.684903267319728	0.7657141501915686	0.2028615928801044	0.9136184277753063	4.19861062970759
1	203	1.015938271418688	1.990231049493238	0	6	0.337951114180921	0	3.014725351374529	0.7180292761714102	0.08420547966113234	1	4.19861062970759
1	204	0.7283917915844496	2.459219670083285	1.5	6.5	0.2285070813502974	2.059331279306558	2.643114838041234	0.1390420808741042	0.5770257497033153	0.7258060679304824	4.19861062970759
1	205	1.04807107230263	2.099196769404403	1	7	0.3330098120070299	0.9541337667139148	3.334608790383229	0.5669673217197332	0.1956229047746782	0.9608298205749437	4.19861062970759
1	206	1.062537153889245	2.125074307778489	8	2	0.3333333333333333	7.529148482683452	0.9411435603354315	-1.569091659925331	0.9996443631560238	0.003403952649493669	4.19861062970759
1	207	1.050351959004671	1.954228243199866	4	13	0.3495835984787496	3.808247288642616	6.652242410903711	0.7287495740632065	0.2359367132589943	0.8965799363337892	3.902568486461205
1	208	0.6679225324594601	2.495863174415974	5.666666666666667	18.33333333333333	0.2111149724862696	8.484017818354719	7.345488134630333	-0.2711681992296766	0.7148358021464667	0.4620540431227718	4.19861062970759
1	209	0.9723170038355168	1.775092469902852	0.5	11.5	0.353903199770399	0.5142355816340153	6.478535735453476	1.511669377473545	0.02268179237696064	0.9947085940343724	3.945505705611108
1	210	0.9992930352846607	1.500999423042381	4.5	3.5	0.3996704593323027	4.503183591906172	2.331779710418435	-0.5912508775426571	0.8886179124495005	0.2891544831317264	3.672559253548129
1	211	1.230911359877529	1.989028671847706	1	12	0.3822777280786842	0.8124061834147797	6.033095535446763	1.280864553386338	0.01724740081297149	0.9980931682223828	4.07591055449975
1	212	1.077875989197254	1.635328569500127	1	4	0.3972704475016606	0.9277505112111719	2.445991634098759	0.3758517066896669	0.3416927105073447	0.9204550836165326	4.039468481491205
1	213	0.5636030226931182	2.278839322827848	3	11	0.1982812504820816	5.322895511924001	4.827018688772635	-0.1181049796908414	0.7040884215151376	0.5454795078038146	4.19861062970759
1	214	0.3256973835179372	2.811543090086997	2.5	11.5	0.1038165184525002	7.675836916455661	4.090280543999828	-0.8539863989973148	0.8893592620691902	0.3032433576145486	4.19861062970759
1	215	0.7832496986040317	2.297717349647745	0	9	0.2542220304006396	0	3.916930862440396	0.9329111956050063	0.07136511184683039	1	4.19861062970759
1	216	1.05152071085167	2.136090750816064	2	11	0.3298773151924616	1.9020072351976	5.149593946698006	0.7734908039630678	0.1445351324897159	0.9593365157403272	4.19861062970759
1	217	0.8142637046486941	2.323177916873954	2	4	0.2595311093799794	2.456206740619588	1.72177945173582	-0.1749215046728249	0.8152054094416743	0.4885313632690532	4.19861062970759
1	218	0.7748115254318677	2.071694890842641	5	11	0.2721973577863691	6.453182271924877	5.309662174976866	-0.2723567860417795	0.7476365810614412	0.4504486346608343	4.19861062970759
1	219	0.9493527435272251	2.13508636879585	2	15	0.3077878048343807	2.106698499199781	7.025476917104637	1.171525261976346	0.06817883350507152	0.9835378205210535	4.19861062970759
1	220	0.2822236172680587	2.340027539011898	3	8	0.1076264630838923	10.62986871559573	3.418763184034188	-2.157726079411692	0.9762339254315596	0.1064868529977108	3.341993036265133
1	221	1.056598804267023	2.117588209639133	1.5	10.5	0.3328722597748808	1.419649533902862	4.958471128713618	0.9007277491150332	0.1181539545849482	0.9689621154653101	3.928847088687626
1	222	0.6543416210248535	2.53326984064288	4	8	0.2052764676289961	6.113014779244908	3.157973884838814	-0.7038139887270035	0.9202248232608938	0.2196341855904838	4.19861062970759
1	223	0.689034514370598	2.653573649266424	0	6	0.2061367891894555	0	2.261101741667765	0.7291487364324585	0.2503076126467534	1	3.101015785518285
1	224	0.9258043932892206	2.22797910394984	1	11	0.2935535664067316	1.080141774276071	4.937209680512179	0.9186533942788432	0.0924950423116275	0.9845492045201459	4.19861062970759
1	225	0.7441235229302342	2.4434879387375	3	9	0.2334423538999682	4.031588718209714	3.683259433091417	-0.08296298843566657	0.6993532553073865	0.556425824884049	4.19861062970759
1	226	0.4213381944632106	1.905830632090459	2	3	0.1810518384638106	4.746780677094849	1.574116791642379	-0.8432970122280121	0.9556020695230081	0.2244404638259132	3.762214071018954
1	227	0.9018996953107538	2.280892497531077	2	9	0.2833674461496877	2.217541496464183	3.945823842965828	0.4116319656490772	0.3571122811716536	0.8630441594277072	4.19861062970759
1	228	0.6408387205145304	2.299027922317487	0	3	0.2179822414996351	0	1.304899331964578	0.3107931282628742	0.4782443479873818	1	4.19861062970759
1	229	0.9924130789756127	2.1748416689083	1	7	0.3133354144116945	1.007644922447232	3.218625107322766	0.5265980534683485	0.2298575543563036	0.9505738030413706	4.19861062970759
1	230	0.8791868121547244	2.165320125360033	0.5	12.5	0.2887780616694564	0.5687073476165918	5.772818463931099	1.239484099690603	0.04335836314486503	0.9880857453784427	4.19861062970759
1	231	0.9038555719126952	2.283755889755039	0.5	3.5	0.2835526169929772	0.5531857251727998	1.532563097352502	0.2332622523389148	0.4720267146201126	0.7365263410928539	4.19861062970759
1	232	0.9356954648958202	2.249329835095759	5	7	0.2937796019699731	5.34361893114091	3.112038034965199	-0.5315046078305025	0.8917620333610231	0.2600880984088093	4.19861062970759
1	233	0.8107087786051035	2.439578594573003	3	3	0.2494268000101168	3.700465665564602	1.2297205782481	-0.856109945555417	0.9627038092100362	0.1685278140906153	2.886013765105323
1	234	1.061249556076086	2.383689223240977	3	7	0.3080604980406857	2.826856306156999	2.936624427274319	0.02828000591745581	0.627989366769232	0.6384302247763312	3.881474474853832
1	235	0.4328921555539067	2.716271720445763	0.5	8.5	0.1374625686687993	1.155022084796675	3.129289288703811	0.4702191696315104	0.4537467834074848	0.7357581750099405	4.19861062970759
1	236	0.7061803221529781	2.439803672340292	0	6	0.2244704116070126	0	2.459214267123683	0.5857209643883918	0.2175656012856884	1	4.19861062970759
1	237	1.053954189181294	2.08699431056112	2	8	0.3355528399360026	1.897615684372003	3.833263923871973	0.4610211353737217	0.2939712949757022	0.8985230376410748	4.19861062970759
1	238	0.6111743085472496	2.349487626439492	0	9	0.206431643317624	0	3.830622429639675	0.9493686942131494	0.1248127864898823	1	4.034915468552026
1	239	0.76668652453801	2.420924937129725	5	8	0.2405206951216336	6.521570211518847	3.304522117684858	-0.7662172984252267	0.9318713175886868	0.1828035777215049	4.19861062970759
1	240	0.5901291427585856	2.151786607359269	0	3	0.2152251186905434	0	1.394190292726881	0.3320599159308036	0.4833205730410415	1	4.19861062970759
1	241	1.191626235762548	1.953277199192841	6	9	0.3789070985511679	5.035135867212984	4.607640945032839	-0.1018181869867549	0.6737598640246605	0.529948856996761	4.19861062970759
1	242	0.7826382120811349	2.382173266526644	0	14	0.2472937858609583	0	5.876986446251606	1.399745526453094	0.01873945777871661	1	4.19861062970759
1	243	0.9106380246851065	2.254372464537842	4	7	0.2877203812707363	4.392524682222859	3.105076960490215	-0.306636607982462	0.8159143896658868	0.3944392696002464	4.19861062970759
1	244	0.4290813773691263	1.55183012184394	0.5	6.5	0.2166080501524589	1.165280122539237	4.188602804201577	0.7446895272380665	0.3563065659667748	0.818926985862622	4.059843157557697
1	245	0.7386035826854225	1.998828356880677	4.5	16.5	0.2698162361627504	6.09257808314286	8.254835860818735	0.5352056152509008	0.38795143279986	0.7826812405709735	4.040050619914036
1	246	0.6296792144908024	2.50408932458773	3	12	0.2009335426782848	4.764330679750936	4.792161318756337	0.006628535356073143	0.6446573769063042	0.6054713237917175	4.19861062970759
1	247	1.00189037104682	2.256073440434537	2	6	0.3075204112200597	1.996226391426749	2.659487892754216	0.1830435733920045	0.5327027662145385	0.7592736582684927	3.623517007652775
1	248	0.6033481599962816	2.580614856753927	1	9	0.1894959699036027	1.657417833189651	3.487540954220814	0.4358877929956131	0.4083554195342229	0.8776647013669897	4.19861062970759
1	249	0.9036481067128886	1.909437567977947	2	5	0.3212302116650613	2.21325091608414	2.618572130271268	0.1020111837089833	0.5985181391257335	0.7137046376482562	3.973301744477591
1	250	0.881048069851614	2.267060898306812	3	12	0.2798658111148571	3.405035551017392	5.293197023936312	0.4446527775442312	0.3588241035120664	0.8351849949367348	4.246372829035343
1	251	1.14826905661343	1.768070713271224	1	8	0.3937363775205266	0.870876032268328	4.524705906812218	0.9188304934949796	0.07574060553581573	0.9889349446388316	3.976609288015379
1	252	1.001679886710251	2.064552107297524	4	2	0.3266810497926436	3.993291722305545	0.9687331179148481	-0.6929406419845475	0.9837533957733592	0.09369790293377112	4.364816293252063
1	253	0.6361578626173477	2.440622010921025	0.5	9.5	0.2067609282316809	0.7859684354805383	3.892450349742997	0.7548871647138727	0.227188224308315	0.901362745241417	4.11516059547776
1	254	0.7567196590335105	2.300984262836124	2.5	6.5	0.2474797031920651	3.303733384161082	2.824878077170461	-0.1244096118214704	0.723347166463734	0.5429115234386874	3.849021791642478
1	255	0.8149360157723798	2.246206649202824	3	12	0.2662195477187866	3.681270605222498	5.342340164587609	0.3805588706982007	0.4042546700277361	0.8049276028270143	4.364816293252063
1	256	0.9457399442566973	2.053684093254609	1.5	7.5	0.3153071831221971	1.586059687030479	3.651973555540499	0.4733106114234154	0.2963861237213673	0.8983928655407704	4.364816293252063
1	257	0.8378049425358928	2.015709546129725	0	5	0.2936045868572665	0	2.480516108881004	0.5682979402170587	0.1758892725803207	1	4.364816293252063
1	258	0.9430872120665474	2.067473692915121	3.333333333333333	7.666666666666666	0.3132596356067707	3.534491074297509	3.708229368498869	0.03980426266048297	0.6070034235986674	0.6365835291395205	4.364816293252063
1	259	0.6150330255616023	2.316162264680897	1	9	0.209823285268284	1.625928947615251	3.885738118283329	0.5177329396798914	0.3468780530027062	0.9051052304263216	4.364816293252063
1	260	0.1971954911727057	2.863712617954649	0	5	0.06442385205380273	0	1.745985253077228	0.4000134566434088	0.7167962189219438	1	4.364816293252063
1	261	0.8611289435834028	2.205103050424371	1	4	0.28084272333805	1.161266274291879	1.813974181038932	0.1495384600163194	0.5679647418949937	0.8076379504400313	4.364816293252063
1	262	0.998032173421408	2.004202016516439	5	8	0.3324298206869963	5.009858532775782	3.991613586890322	-0.2486524612730429	0.7609279323495235	0.4451606111490498	4.095052752232099
1	263	0.5726478604755042	2.381958674552661	2.333333333333333	14.66666666666667	0.1938152690337989	4.074639048499763	6.157397617077094	0.4771698116590252	0.4131722046547385	0.802175675219966	4.364816293252063
1	264	0.92062046634088	2.145611527666895	2	11	0.3002448830160324	2.172447901304267	5.126743521909221	0.6768430609948576	0.2019445997843329	0.9365563476443672	4.364816293252063
1	265	1.012534070091035	2.282655411402895	5	2	0.3072764330480884	4.93810544029443	0.8761725444887984	-1.123912872217593	0.9956597256632149	0.03194513023491663	3.614099452203115
1	266	0.6467296196369443	2.139550583009034	1.5	16.5	0.2321121971231681	2.319361839097547	7.711899934048126	1.235455912150841	0.1157331474066298	0.9679404996872425	4.364816293252063
1	267	0.873681591390901	2.192550402616874	1	10	0.2849365583224965	1.14458174448657	4.560898571847974	0.7826942986450487	0.1345348837393005	0.9750086150789267	4.364816293252063
1	268	0.9569631433372926	1.467076831718576	0	1	0.3947802648408208	0	0.6816275592250826	0.2397412971219754	0.6052197351591792	1	2.84317957484932
1	269	0.5677522979453435	2.314209345503966	5.333333333333334	7.666666666666666	0.1970020313198279	9.39376793829686	3.312866522452442	-1.423573738706299	0.9791842324393003	0.07202443374983414	4.271574594632911
1	270	0.787492573057827	2.26398952165784	1	11	0.2580688821414187	1.26985324587508	4.858679730966726	0.8222170748949768	0.1439428683605667	0.9721796212530925	4.364816293252063
1	271	0.692809706957493	1.696503696682002	2	5	0.289961838368369	2.886795580251171	2.947237904508507	0.01596248431239638	0.6697253554402871	0.6489213541606181	3.786523643465483
1	272	0.6224980103893814	2.283888741131067	1.5	12.5	0.2141827855717163	2.409646255835788	5.473121249246813	0.7018565702632455	0.2806105436484936	0.9004400694442791	4.364816293252063
1	273	0.7278585329613197	2.128745663247179	2	4	0.2547985240403234	2.747786705011103	1.879040821578665	-0.2050926251564085	0.8229027625132547	0.4774142261528869	4.235870903548634
1	274	0.6994578249628707	2.110182186239492	1	6	0.2489492682956004	1.429678765911416	2.843356388432254	0.3168842524743596	0.4475680557335691	0.8652015448763088	4.461179788778633
1	275	0.6938993069762522	2.140959568211996	1	9	0.2447738450225936	1.441131285110541	4.203722542745762	0.6192512717340078	0.2560031668465566	0.9396370827684216	4.461179788778633
1	276	0.9936463210090327	2.006353678990967	1	5	0.3312154403363443	1.006394306360955	2.492083052133956	0.3330259743196201	0.3553627350027807	0.9105217611524132	4.461179788778633
1	277	0.9950212132683892	2.00497878673161	0	7	0.3316737377561298	0	3.491308759137028	0.7825976365980234	0.05955520049845603	1	4.461179788778633
1	278	0.7447052986248838	1.918651673942073	3.5	6.5	0.2796115227119303	4.699845706030069	3.38779575692604	-0.2941038046492265	0.7927606025416118	0.4290068322665176	4.461179788778633
1	279	0.8068286923429725	2.230466550449088	0	8	0.2656405215323381	0	3.586693554489422	0.8217284104337663	0.08458038114583719	1	4.364816293252063
1	280	1.022077331335925	2.04415466267185	6	2	0.3333333333333333	5.870397293869722	0.978399548978287	-1.120779757089522	0.9974089315653105	0.0196616369455872	4.364816293252063
1	281	0.8431320899738046	2.157854631672128	1	8	0.2809516229753183	1.186053777209535	3.707385976135369	0.5923894259372126	0.232075423667294	0.9486165816039154	4.256207299677681
1	282	0.27958900060238	2.779259124323709	2.5	10.5	0.09140336139086203	8.941696542473778	3.777985258051467	-1.18303061056781	0.9326843340181422	0.2227083627291067	4.364816293252063
1	283	0.9979569104547594	2.068275083553015	0	4	0.3254668636962338	0	1.933978720629629	0.4430836467549689	0.2070204063198162	1	4.364816293252063
1	284	0.703844900987444	2.362387093020331	0	8	0.2295471778922608	0	3.386405226999415	0.7758414099202168	0.1241561972775414	1	4.364816293252063
1	285	0.8025074110637561	2.263724582944018	1	6	0.2617242963455039	1.246094411358095	2.65049911336691	0.3217557412851494	0.4162008936348324	0.8804553806607897	4.364816293252063
1	286	0.9430368754634817	2.123195118544293	0	7	0.3075556178744545	0	3.296917903993367	0.7553394421410932	0.07632982610583741	1	4.364816293252063
1	287	1.022077331335925	2.04415466267185	4	2	0.3333333333333333	3.913598195913148	0.978399548978287	-0.6724678542537132	0.982167352537723	0.1001371742112481	4.364816293252063
1	288	0.796643102973699	2.49824804212013	1.5	7.5	0.2417813117012741	1.882900880458036	3.002103823780103	0.2764458599015017	0.4721115439474843	0.7983293212076129	4.04854297228702
1	289	1.016304321322797	2.049927672684978	0	6	0.3314505632023029	0	2.926932535205621	0.6705740490683679	0.0892896588575332	1	4.364816293252063
1	290	1.022077331335925	2.04415466267185	5	3	0.3333333333333333	4.891997744891435	1.46759932346743	-0.7845458299626653	0.9803383630544128	0.08794391098917809	4.364816293252063
1	291	0.688926324318182	1.768527486241788	0	2	0.280341515009472	0	1.130884317919255	0.3594768856160548	0.5179083350188621	1	3.145916644908053
1	292	0.4481060079266749	1.727738757171461	0	1	0.2059457619011089	0	0.5787912066272874	0.1839817363133612	0.7940542380988911	1	3.145916644908053
1	293	0.734760490270424	2.05700513410792	0.5	12.5	0.263188458176548	0.6804938570063533	6.076795722447717	1.236318209722586	0.06266228448248125	0.9811360140831469	4.364816293252063
1	294	0.3632712443541246	2.70296074965365	2	6	0.1184748072109522	5.505527979666779	2.219788060469921	-0.7527785131018137	0.9411416920753235	0.2432827264387207	4.364816293252063
1	295	0.7820358941550148	2.268087835829741	0.5	14.5	0.2563948099767491	0.6393568424889845	6.393050467860483	1.318198347606661	0.04214500915336621	0.9882473396768197	4.364816293252063
1	296	1.106811239907507	1.946720089330845	4.5	7.5	0.3624692595453347	4.065733918979764	3.852633997616993	-0.04882219709732587	0.6529786429629081	0.5696752173975248	4.364816293252063
1	297	1.053342014354832	1.722859283513088	3	5	0.3794184575750261	2.848077793457702	2.902152281296291	0.01238872021307905	0.6413777316253443	0.6401606838477936	4.364816293252063
1	298	0.8303194971108152	2.144812125788773	0	11	0.2790866429975219	0	5.128654331882172	1.187998625984345	0.02733466739006823	1	4.31705409392431
1	299	0.7331743846752331	2.340066325216603	0	5	0.2385671848987831	0	2.136691574131851	0.4949420432648657	0.2559516580831024	1	4.31705409392431
1	300	0.7640298316545122	2.336125754806979	0.5	4.5	0.2464488669507629	0.6544247086756368	1.926266165569418	0.2946086449747599	0.4416394890059246	0.7570238558084197	4.31705409392431
1	301	1.045591306240935	2.002036115902069	4.5	9.5	0.3430837046037949	4.303784827915416	4.745169142825143	0.1022420162700571	0.5528112855255164	0.6593654880017987	4.31705409392431
1	302	0.2245740004724801	2.819923766446253	0	5	0.07376389068590657	0	1.77309757784734	0.4107193329689206	0.6817239313160257	1	4.31705409392431
1	303	0.8654175221628361	2.224717277778691	0	7	0.2800581781025255	0	3.146467225259866	0.7288459113097767	0.1002494085966049	1	4.31705409392431
1	304	1.091482616406081	1.743007549660028	4.5	8.5	0.3850719362067543	4.122832496239956	4.876628332251297	0.1746088465910609	0.50670789888159	0.7035076719064038	4.31705409392431
1	305	0.9763689781021819	2.110741275639576	7	13	0.3162727916564579	7.169420738465345	6.158973698025053	-0.2340593882903539	0.7202804528458	0.4548347300834452	4.31705409392431
1	306	0.9070343421597317	2.193121244301758	3	14	0.2925770390753255	3.307482264515725	6.383595998796362	0.7125492679394186	0.2209834823086452	0.9129033163653933	4.31705409392431
1	307	1.090920355918541	1.814006135226201	2	6	0.3755414669679449	1.833314402054607	3.307596310445675	0.4051745446261573	0.3685159888918652	0.8656347082009661	3.638634084851863
1	308	0.6695378777794027	2.226463804422066	2	11	0.2311938842764886	2.987134957372724	4.940569875042421	0.4524925736786346	0.3921553717204327	0.8390683618394219	4.31705409392431
1	309	0.6299249366748254	2.470230649786664	2	8	0.2031913944660501	3.174981467724341	3.238563978100952	0.01472821720397136	0.6681435824024213	0.633750960000111	4.31705409392431
1	310	0.7571586280769564	2.072586987360452	1	9	0.2675712699920266	1.320727206846755	4.34239916340591	0.7196837770997586	0.2067311648782317	0.9555723118720398	4.19861062970759
1	311	0.8176093262307329	2.13867457443328	3.5	10.5	0.2765665794300368	4.280773087723176	4.90958284421666	0.1456571409143219	0.5450307028711692	0.67929941329824	4.31705409392431
1	312	0.6335263413063401	2.388683384215294	6	10	0.2096235532419886	9.470797990227078	4.186406648148179	-1.224073460074542	0.9661067047288152	0.09853375430425404	4.31705409392431
1	313	0.6181680768387197	2.552981920064568	0	4	0.1949349849242001	0	1.56679527127197	0.4398951440332853	0.4200720801512143	1	3.561747140253533
1	314	0.9006037937397965	2.199551792721693	2	5	0.2905027727230115	2.220732372994914	2.273190391126491	0.01215134603140717	0.6685111557421525	0.6501090922963187	4.31705409392431
1	315	0.5332346917820139	2.07256488678521	0	6	0.2046338084355698	0	2.8949636454117	0.7553520623686425	0.2531644725453579	1	3.832601762327406
1	316	1.157047418920112	1.81905813108841	0	8	0.3887790266433254	0	4.397880344380915	1.0187225475285	0.01947986690129915	1	4.31705409392431
1	317	0.7032704864222676	2.226698424110853	0	5	0.2400266036591851	0	2.245476956313273	0.5201410284558373	0.2535081629087655	1	4.31705409392431
1	318	0.9383337513043039	2.161821835157186	0	3	0.3026731159565174	0	1.387718428601157	0.3214503220041161	0.3390855060957642	1	4.31705409392431
1	319	0.8074797956957693	2.170366318632647	1	9	0.2711623652446115	1.238421079178018	4.146765420535134	0.6736872594323595	0.1996612501497157	0.9577031621158597	4.31705409392431
1	320	0.6203234941249067	2.76977614368283	2.5	6.5	0.1829809033359412	4.030155271688947	2.346760049480852	-0.5461238535612771	0.8586316151505666	0.3643601250887428	3.082442217512867
1	321	0.9068358110030104	2.167845673303132	6.5	14.5	0.2949365050109098	7.167780452792928	6.688668007398537	-0.1109813393509893	0.6555652846689348	0.5235787855499539	4.31705409392431
1	322	0.9741688107664477	2.041716986582371	3.5	12.5	0.3230124998840515	3.592806463641863	6.122298086437409	0.5859300272274733	0.2802087011308688	0.870806392341199	4.31705409392431
1	323	1.131788884871563	1.740816994949555	4	4	0.3939937924732096	3.534228029155742	2.297771685136789	-0.324527470694323	0.8354888620105954	0.3920019437043969	3.810020585849228
1	324	0.8228355191496048	2.254318581512668	2.5	6.5	0.2674014664954583	3.038274286680932	2.883354665709423	-0.03588549450643624	0.6761480834809562	0.5937671775212573	4.31705409392431
1	325	1.060732437381314	2.012597697933819	3	9	0.3451410654496929	2.828234429604377	4.471832601835735	0.3807221629547121	0.3599141343123058	0.8404142100263998	4.31705409392431
1	326	1.00263802861084	2.094739856833202	0	13	0.3237054262325182	0	6.206021219099355	1.437559290219115	0.006191084584954352	1	4.31705409392431
1	327	1.033385195487163	2.066770390974327	1	0	0.3333333333333333	0.9676933677461629	0	-0.2241559514179044	1	0.3333333333333333	4.31705409392431
1	328	1.182873606763058	1.708868010035672	1.5	7.5	0.4090523163935182	1.268098291671889	4.388870267308381	0.722893878033303	0.1393435015150135	0.9638341018467742	4.31705409392431
1	329	0.8256923422483265	2.075577605820284	0.5	7.5	0.2845968686223059	0.6055524248154227	3.613451975473567	0.6967481725307473	0.1777937681097103	0.9313869549006348	4.31705409392431
1	330	0.9907402140560926	2.107920692153642	4	12	0.3197317305906701	4.03738532387213	5.692813797344395	0.3834625273290101	0.3827628155668903	0.804037201089968	4.31705409392431
1	331	0.8855972735252898	2.429908417318011	3	8	0.2671077525130224	3.387544304487213	3.292305151496173	-0.02601437957185878	0.6652541279595994	0.5964824655020475	3.661019580650145
1	332	0.7449459464276101	2.126016469971906	2.5	14.5	0.2594760356918393	3.355948189246153	6.820267013355549	0.8024728782029793	0.2318203909058683	0.9073141043527955	4.31705409392431
1	333	0.8417561932964586	2.258399393165032	1	9	0.27152062850408	1.187992447176221	3.985123281222175	0.6479258246920162	0.1989659803681942	0.9579106147355334	4.31705409392431
1	334	1.037780868801392	2.308040312604679	1	5	0.3101722454770484	0.9635945603381304	2.166339977986511	0.3451563550202661	0.3984649736809359	0.8922433744731286	3.484639353019475
1	335	0.642496525073668	2.433130755414108	1	16	0.2088993452326811	1.556428651322808	6.575889916477945	1.162705204972848	0.1021966551205302	0.9813817161405716	4.31705409392431
1	336	0.684066034833694	2.416089551627796	2	8	0.2206553883363271	2.923694348435569	3.31113554736005	0.08974666300099288	0.6148743274803821	0.6833052430060524	4.31705409392431
1	337	0.7696497354641462	2.178495609569858	0	3	0.2610623444195452	0	1.377097106288108	0.3189900048336649	0.4034812848266129	1	4.31705409392431
1	338	0.9955892622012278	2.101122020711909	0	8	0.3214988971347233	0	3.807489484732264	0.8819647384291079	0.04491635062345851	1	4.31705409392431
1	339	0.6150942946430304	2.294873733623786	0	11	0.2113749321876165	0	4.793292039919834	1.110315491915139	0.0733797715479804	1	4.31705409392431
1	340	0.784886086147396	2.315269500314094	0	8	0.2531763533336928	0	3.45532129150179	0.8003886947732954	0.09677083410942786	1	4.31705409392431
1	341	1.119615012774494	1.585992238186341	0	9	0.4138128371650719	0	5.674680987273894	1.31447993557928	0.008171969379259986	1	4.31705409392431
1	342	0.9219966705885717	2.178158915872919	2	4	0.2974033544042014	2.169205230126555	1.836413298795951	-0.07708773716756642	0.7491045172596112	0.5741966497822563	4.31705409392431
1	343	0.8242514891049129	2.26862223771626	5	10	0.2665002072205744	6.066109756658974	4.407961728377766	-0.3840924834865596	0.8129620976938673	0.3690260238699465	4.31705409392431
1	344	0.4792124951507487	2.065764560955124	4	7	0.1882973734482316	8.347027760078953	3.388575896937398	-1.342409792818259	0.960112605515332	0.1361970095992489	3.693694645009828
1	345	0.7935843772489956	1.874719358365303	5	9	0.2974115602571369	6.300527257520843	4.800718550134203	-0.3906348629984215	0.7870045621788005	0.4073354820962605	3.83941334850264
1	346	0.7177458443554459	2.333475380338521	1	13	0.235232318963511	1.393250839227116	5.571089418613909	0.9677521959399478	0.1242218642242236	0.9765893554968853	4.31705409392431
1	347	0.8071254332528813	1.990556795799386	3.5	9.5	0.2884978947470743	4.336376795728367	4.772534006589299	0.1010312128066142	0.5727269899105173	0.6571625162889239	4.31705409392431
1	348	1.057688679676587	1.830442671726209	0.5	10	0.3662190361123487	0.4727288942459765	5.463159351813758	1.208311111221774	0.03357811949232333	0.9916754358944609	4.13008736841106
1	349	1.154727360921509	1.224801710779102	1.291666666666667	4.208333333333334	0.4852755844232002	1.118590162820664	3.435930319411779	0.634126429423538	0.2434945941370978	0.9348749749989256	3.654381916706622
1	350	0.7312797503739344	1.940568354111714	0	0	0.2736981002573541	0	0	0	1	1	2.778132050885851
1	351	0.6292872028212431	1.93960377894122	2.984375	6.515625	0.2449645420100709	4.742468918198785	3.35925567414429	-0.3204067435710818	0.8124912747346665	0.4272415289297673	4.31705409392431
1	352	0.8363865648241698	2.071040355416578	5.5	17.5	0.2876724291852238	6.575906681566845	8.449859489328961	0.4340813821164437	0.4024412799462349	0.7610011573963655	4.31705409392431
1	353	0.4902975860895952	2.601214851253635	0.5	9.5	0.1585947318752969	1.019788826593635	3.652139689815145	0.6097562842509201	0.345461612512078	0.8221506556334954	4.31705409392431
1	354	0.6100312875626763	2.280032420698761	3	14	0.2110788374037782	4.917780548578456	6.140263565072211	0.2831752833985195	0.5028970943664632	0.728476331882743	4.31705409392431
1	355	0.7243259123134821	2.371681885311879	1	13	0.2339548087924844	1.380593988148264	5.481342198762245	0.9498950259588476	0.1264271245874657	0.9760358808991462	4.31705409392431
1	356	0.08128699376879926	0.2495022468455767	0	0	0.2457365107094313	0	0	0	1	1	4.128247416668554
1	357	0.1515612569181664	0.2000524558642152	0	0	0.4310447841150314	0	0	0	1	1	4.128247416668554
1	358	0.08128699376879926	0.2954478654709295	0	0	0.2157671151876967	0	0	0	1	1	4.128247416668554
1	359	0.7188136349699783	2.381341951491512	4	7	0.2318637290686531	5.564724715004972	2.939519036993268	-0.6081011775382518	0.9123758245227064	0.2381160716654884	4.31705409392431
1	360	0.9604132281272973	1.534105249280588	1.5	4.5	0.3850094664864083	1.561827717559491	2.933305913730663	0.3725778214587548	0.4163504341144728	0.8442887232541124	3.681051627822127
1	361	0.9338665427267757	2.162933485386102	3	13	0.3015585553633095	3.212450454901584	6.010355883726766	0.6481052513942016	0.241639204022574	0.9029024482045501	4.31705409392431
1	362	0.8617119596651419	2.186224281266405	4	7	0.2827198115541206	4.64192234439265	3.201867283234608	-0.333573550348774	0.8261090494609272	0.3798404590951261	4.31705409392431
1	363	0.5452498113719868	2.123464870052196	2	4	0.2043117666969965	3.668043451436494	1.883713762545871	-0.4169436744131321	0.895750572033279	0.3552355800360224	4.279546131506017
1	364	0.7829228430503041	2.22498942021342	4.5	9.5	0.2602877925038932	5.747692815383683	4.269683223522367	-0.3423653166499399	0.7900426361408596	0.4019365231745697	4.31705409392431
1	365	0.6903731037875568	2.3229174939274	4.5	12.5	0.2291093677825436	6.518214535461901	5.3811640028876	-0.2633857505224572	0.7393852026469939	0.4579774780144382	4.31705409392431
1	366	1.280724023395434	2.734832029680402	1	2	0.3189406414622018	0.7808083410107485	0.7313063392173758	-0.02033160477653571	0.7597178841094867	0.6840961672768675	2.434731657311279
1	367	0.5861928738344317	2.302522069291781	1	9	0.2029251363930165	1.705923160509875	3.908757323124488	0.5102632755319918	0.3670407725827156	0.8964878962328758	4.31705409392431
1	368	0.7043280689062653	2.60283376069752	2	10	0.2129705485233686	2.839585824125614	3.841966456328794	0.2506002991741625	0.5128367410970345	0.7601194056387979	3.999917939070551
1	369	1.214839529074068	1.872133868002314	0	8	0.3935374144217184	0	4.273198694138528	1.101884934116042	0.01829920006148901	1	3.878080697751428
1	370	0.8600262320459056	2.240129354415585	4	3	0.2774138936128484	4.651020923494915	1.339208378340568	-0.7671464088938081	0.9795528808460835	0.09865485202004498	4.31705409392431
1	371	0.7983007428492827	2.163497462723332	0	7	0.2695324554344324	0	3.23550183007317	0.7494698374585385	0.1109702263282626	1	4.31705409392431
1	372	0.8235611546336817	2.276594431827808	0	8	0.265651555757462	0	3.514020718032349	0.8139857971615121	0.08457021468197794	1	4.31705409392431
1	373	0.9798789295819199	1.797934225786419	0	9	0.352751922024787	0	5.005744854800451	1.159527943336495	0.01993594951138131	1	4.31705409392431
1	374	0.8875294340479905	2.212626152413499	2	3	0.286285449002582	2.253446390930463	1.355854895201182	-0.2079175929234992	0.8545838752516595	0.4433858927617541	4.31705409392431
1	375	0.468625787916171	2.595751388673346	0	11	0.1529269280218716	0	4.237693967149124	0.9816170645424911	0.1611126479684238	1	4.31705409392431
1	376	0.7672004670144955	2.326355718326142	4.5	17.5	0.2479995258046421	5.865481309613146	7.522495318382172	0.3838297998399088	0.4284226507226983	0.7505589772012635	4.31705409392431
1	377	1.009723208848305	2.120034454620473	2	13	0.3226202528822014	1.980740843108092	6.131975813726692	1.057205128212136	0.09270886126722172	0.9763773302724106	3.926612593753539
1	378	0.6680535820651149	2.424638923976815	1.645833333333333	10.35416666666667	0.2160103472168654	2.463624741365304	4.270395300626493	0.4185193235831774	0.4066515735287005	0.8309528481762556	4.31705409392431
1	379	0.8130502953611515	2.109832879200935	2	10	0.2781672228425499	2.459872422912796	4.739711897838722	0.5165700794720369	0.3086611513351483	0.8874588249320632	4.41341758945088
1	380	0.897396464260045	2.11955545572535	0.5	16.5	0.2974513641783159	0.5571673389779608	7.784651236857307	1.637616144720761	0.01138004156495686	0.9975254358776016	4.41341758945088
1	381	0.9232840739965803	2.109182057992775	1	5	0.3044664091238798	1.083090273258308	2.37058720514544	0.2917233426912868	0.4105752851857417	0.8867837789532187	4.41341758945088
1	382	1.136531185977431	1.797766118570754	6	7	0.3873265276207011	5.279221612242804	3.893721173010584	-0.3139291515364183	0.7993052874829393	0.3884465837835707	4.41341758945088
1	383	0.6753892299540363	2.243845460193159	1.5	9.5	0.2313583187516799	2.220941545221387	4.233803160036788	0.4736454318553734	0.376380469577293	0.8530714334433738	4.249722428295317
1	384	0.9306024005228982	2.085538479195206	6.5	13.5	0.3085407604070121	6.984723009899502	6.473148366559773	-0.1159134917490053	0.6603306753033716	0.5203792041521172	4.41341758945088
1	385	0.6006836466862594	1.777415940905184	2	5	0.2525897779136475	3.329539618788077	2.813072553773571	-0.1457502850503017	0.7510128590829993	0.5614842493614207	3.543506380356384
1	386	0.7298613204127885	2.297574466685166	0	16	0.2410823455028325	0	6.963865690535838	1.577885062854949	0.01210917325774634	1	4.41341758945088
1	387	0.6948977079663703	2.215161217243198	0	6	0.23879162787617	0	2.708606467689558	0.616975087151566	0.1945455661286206	1	4.390139122463729
1	388	0.6444295417843323	2.06900040613518	2	10	0.2374962885179477	3.103520044196436	4.833251830375253	0.3919257018219368	0.4303358974969829	0.8169943369458864	4.41341758945088
1	389	0.6465100862506339	2.130554605087327	4.5	9.5	0.2328033942699232	6.9604482523966	4.458932888796162	-0.5667977962429062	0.8531609821129276	0.3137232059248395	4.41341758945088
1	390	0.9631018186034621	2.069364313385893	0	11	0.3175968919961685	0	5.315642068844708	1.204427625781517	0.01494345285399133	1	4.41341758945088
1	391	0.8168676960318825	2.141381515138572	0	7	0.2761321436163528	0	3.268917729285161	0.7406771879231763	0.1041393935750223	1	4.41341758945088
1	392	0.6478927927354069	2.126546246715832	2	11.25	0.2335220862749808	3.086930465078936	5.290268207133577	0.4992361808955364	0.3706442572345577	0.8514814901553449	4.41341758945088
1	393	0.6017505152630876	2.393513147438755	3	11	0.20090068288689	4.985454808773016	4.595754993771751	-0.08829887657418604	0.6950886137261792	0.5553227177346383	4.41341758945088
1	394	1.224941455421875	1.671817634087533	8	0	0.4228661816779972	6.530924367519886	0	-1.479788448555231	0.9999999999999992	0.001022406575564516	4.41341758945088
1	395	0.9045104924365875	2.074739211324726	4	18	0.3036034513302593	4.422281480919834	8.675789179550405	0.9637673327802627	0.1557839539307439	0.9364434808270895	4.41341758945088
1	396	0.963189252606495	1.878112593282243	10	3	0.3389957508387204	10.38217564506551	1.59734832231603	-1.990481785305634	0.9997478803302913	0.001907589736387272	4.41341758945088
1	397	1.271157428439567	1.758274118245571	9	0	0.4196026247335055	7.080161590250958	0	-1.604235594468611	1.000000000000001	0.0004032215785493287	4.41341758945088
1	398	0.7043042816699833	2.142063788503412	4	9	0.2474396368657545	5.679363457106292	4.201555550447915	-0.3348443415349344	0.8003607381482842	0.4071569810832281	4.41341758945088
1	399	0.9898149017131038	2.033801779573799	6	7	0.3273612385587917	6.061739411697693	3.441830010330166	-0.5936237277047463	0.9048684084481733	0.2267007348534197	4.41341758945088
1	400	1.345212683532065	1.56461559593024	8	0	0.462299680371737	5.94701499468081	0	-1.347485225258447	0.9999999999999994	0.002086357586484788	4.41341758945088
1	401	0.5812119440596862	2.45125418792967	3	2	0.1916631278841027	5.161628267728651	0.8159088559025374	-0.9846608266150519	0.9942873422737704	0.05171717661792674	4.41341758945088
1	402	1.192051733257	1.763564347987077	7	6	0.4033175150255787	5.87222836451414	3.402200779828855	-0.5596632393429616	0.8979110684966722	0.2365221513999586	4.41341758945088
1	403	0.6621573782359387	2.093992970862908	4.5	9.5	0.2402471905977256	6.795967466206453	4.536786957830699	-0.5118891341204002	0.8371546005674453	0.3372654616922901	4.41341758945088
1	404	0.988738428576984	2.035222591124381	5	3	0.326967980782579	5.056949194536839	1.474040241634021	-0.8118218773285413	0.982220790863886	0.08157930506720967	4.41341758945088
1	405	1.084358856272037	1.695384262465502	4	3	0.3900931884542319	3.688815724484208	1.76951035020065	-0.4348796222843621	0.9130163048214034	0.2708626232750049	4.41341758945088
1	406	0.9939853811807129	2.038480750808643	5	2	0.3277811978492368	5.030255066790533	0.9811228284626294	-0.9174595778125085	0.9937575057648663	0.04214797911741519	4.41341758945088
1	407	0.5558482438691492	2.476617888120207	3	0	0.1832990772775761	5.397156567622838	0	-1.222897325764806	1	0.006158583530120332	4.41341758945088
1	408	0.6077051932372041	2.014164344903072	4.5	10.5	0.2317831548812519	7.404906277053199	5.213080067955077	-0.4966278773024129	0.8168555235102537	0.3633826379120831	4.41341758945088
1	409	0.5992754372610707	2.33230239498637	2	11	0.2044207834665086	3.337363548789523	4.716369551240924	0.3124576305100959	0.485454350055973	0.7779739449863183	4.41341758945088
1	410	0.8622472481840656	2.17021888380529	4	1	0.2843386242927023	4.639040609783555	0.4607830147743379	-0.9467170305833396	0.9981414284313962	0.02524807570203014	4.41341758945088
1	411	0.6665362892825623	2.076296907948645	3	12	0.2430101436556211	4.500880219483776	5.779520238199384	0.2897165275662705	0.486694647655081	0.7444933710824788	4.41341758945088
1	412	0.7261956193808287	2.15760187097393	3.5	11.5	0.2518192147020329	4.819637996417799	5.32999167024682	0.1156368423076231	0.5676054602909698	0.6570223217550639	4.41341758945088
1	413	0.5583610046827976	2.461506392838247	3	8	0.18489586832228	5.372868045654955	3.25004234125737	-0.4809936203344194	0.8706750928394722	0.3325467195063515	4.41341758945088
1	414	0.912816963885955	2.075100986085312	6.5	3.5	0.3055026875469365	7.120814201709	1.686664901356328	-1.231279204882308	0.9931930733195462	0.03165805518403864	4.41341758945088
1	415	1.013205206666402	2.00544382831613	7	5	0.3356485616328913	6.908768286960401	2.493213686367993	-1.000484207781887	0.9803989897738679	0.06879455440233051	4.41341758945088
1	416	0.8172007304424544	2.035044145927675	3	15	0.2865114202545097	3.6710686716784	7.370847472776688	0.83830245520878	0.1968543242465546	0.9244625920486227	4.41341758945088
1	417	1.005668214677288	2.026797917312067	4	5	0.3316337828371889	3.977454931578575	2.466945499248876	-0.3422539113317028	0.8577519761425929	0.3455202555553697	4.41341758945088
1	418	1.235989962609081	1.793289249707008	5	1	0.4080145394270484	4.045340295033934	0.5576345255866462	-0.7902505708464423	0.9953862523647947	0.04477807397460354	4.41341758945088
1	419	0.6079210771016045	2.071673636378511	7	5	0.2268705315932158	11.51465258183516	2.413507568084175	-2.062153609824932	0.9985819031673179	0.00818566965190759	4.41341758945088
1	420	0.8270839267252124	2.127597736277823	6.5	12.5	0.2799231934463604	7.858936427088298	5.875170755665695	-0.4494851509551862	0.8004533453857099	0.3568107626070627	4.41341758945088
1	421	1.118950727653237	1.72520319816779	7	1	0.3934212974532408	6.255860805132165	0.579641865411579	-1.286127773924702	0.999426064708631	0.007653103127745586	4.41341758945088
1	422	0.6647983203480157	2.005190182975496	5	9	0.2489892070772953	7.521077967499297	4.488352315113036	-0.6871603674293586	0.8901031979775735	0.255503813876543	4.41341758945088
1	423	0.615995606098988	2.416470525890368	3	3	0.2031335485006334	4.870164608800655	1.241480070978572	-0.8221937907021317	0.9820583983963193	0.1027681099433552	4.41341758945088
1	424	1.531048715618765	1.501417416370591	6	0	0.5048856768647134	3.918882488056647	0	-0.8879473579440363	1	0.01656373608145068	4.41341758945088
1	425	1.003699178023661	2.004463466351958	5	3	0.3336585473196683	4.981572277308503	1.496659854549446	-0.7896176493900845	0.9802382393214779	0.08827741255348431	4.41341758945088
1	426	0.9941700528618671	2.035768405316081	7.333333333333334	8.666666666666666	0.3281155926380467	7.376336988046701	4.257196763656938	-0.7067403347114153	0.9067936063386176	0.2042723789291869	4.41341758945088
1	427	1.305863696875195	1.549833322408844	10	1	0.4572836992359198	7.657767057870608	0.6452306745126244	-1.588912954921741	0.9998171719091403	0.002569665055403347	4.41341758945088
1	428	0.5918520879864749	2.43084954412023	5	2	0.1958023516776868	8.448056704522871	0.8227576259656322	-1.727753815270851	0.9996717405705289	0.004236978072223119	4.41341758945088
1	429	1.304522051127426	1.640830438567131	6	4	0.4429086351096502	4.599385648417773	2.437789978770161	-0.4897781879544643	0.9060062319341758	0.246683519151266	4.41341758945088
1	430	1.003577432345851	1.919354739156982	2.5	2.5	0.3433461241866106	2.491088300138713	1.302521075962252	-0.2693076737214759	0.862335173335554	0.3918248998395333	4.41341758945088
1	431	0.8793817139117129	2.153084418077643	6.5	6.5	0.2899889646367861	7.391556928203967	3.018924824974328	-0.9907587520567445	0.966313692013771	0.09905453549075516	4.41341758945088
1	432	0.5507100019702447	2.481756130019112	2	0	0.1816046669609359	3.631675460486846	0	-0.8228714792743418	1	0.03298025506199243	4.41341758945088
1	433	0.5906533115148747	2.441812820474482	2	0	0.1947765567054807	3.386081074988831	0	-0.7672242669903642	1	0.03793790704204314	4.41341758945088
1	434	0.8547686364558138	2.177697495533542	4	1	0.2818724428407942	4.679628883653799	0.4592006015762062	-0.9562721397960218	0.9982206429781948	0.02444573225353652	4.41341758945088
1	435	0.8726932957024762	2.101097488582746	7	5	0.2934615643824574	8.02114561263512	2.379708712789263	-1.278246797522681	0.9917940637172439	0.03434335781430553	4.41341758945088
1	436	0.6765600593032965	2.040676424756181	2	18	0.2489882876489772	2.956130756609467	8.820604668939923	1.328782920145138	0.09289810149027766	0.9751400050695662	4.41341758945088
1	437	1.008335111556289	2.02221075108255	6	6	0.3327239240914455	5.950402729445226	2.967049797746362	-0.675973408641364	0.9341607166733132	0.1765040755114369	4.41341758945088
1	438	0.6139044969539509	2.398913914052757	3	8	0.2037641879481279	4.886753582821581	3.33484246897576	-0.351634777899843	0.8304275333608104	0.3951008324169067	4.41341758945088
1	439	1.025018554636525	1.800277924202673	5.5	10.5	0.3628003511538245	5.365756527158982	5.832432792092562	0.1057403373859403	0.5476073582298514	0.6496661008562388	4.41341758945088
1	440	0.8528923701655567	2.088208315007584	5.5	14.5	0.2899908780631723	6.448644861170916	6.943751682143522	0.1121821832939692	0.5506825423452911	0.6380636532435444	4.41341758945088
1	441	0.5576139462676538	2.461442050562577	3.5	7.5	0.1846981132026382	6.276744015150593	3.046994341502304	-0.7318024202758787	0.917048588314158	0.2304127440887951	4.41341758945088
1	442	0.6018466748844082	2.430619457104948	4	0	0.1984677317697148	6.646211015069988	0	-1.505910302019917	1	0.001551528027142313	4.41341758945088
1	443	0.6090379270786422	2.486213503171608	3	12	0.1967652518068304	4.925801607118343	4.826616855186357	-0.02333911299043876	0.6602726877745713	0.589742544362016	4.249722428295317
1	444	0.5536644363452243	2.40372878145863	2.5	7.5	0.1872136694613687	4.515370386623829	3.120152347407869	-0.3283080395854515	0.808297979729276	0.4341584708414168	4.249722428295317
1	445	0.652466337155514	2.484915519345895	5	5	0.2079652292893347	7.663230599448167	2.012140839828692	-1.329755026350341	0.9922065996865564	0.03834791751425648	4.249722428295317
1	446	0.7511575153922382	2.198404609945864	5.5	12.5	0.2546674670587366	7.322032845704831	5.685941497506147	-0.3707084849866307	0.7756426495104477	0.3992998131370377	4.41341758945088
1	447	0.5748370959703191	2.428603111748395	4	9	0.191392888226312	6.958493159262871	3.705834006578678	-0.7369932907456624	0.9150955821207383	0.2266949514497862	4.41341758945088
1	448	1.285335133278168	1.608007907217803	7	3	0.4442387630116056	5.446050464789622	1.865662467537638	-0.8112506747174718	0.9748733657901036	0.09545996125081613	4.41341758945088
1	449	0.2893469625647099	1.119997917060745	0	0	0.2053060019216917	0	0	0	1	1	3.330498587194893
1	450	0.4697816265418181	0.9395632530836362	0	0	0.3333333333333334	0	0	0	1	1	3.330498587194893
1	451	0.6381165430968561	2.231736762789596	3.5	5.5	0.2223516239621007	5.484891494920475	2.464448357755771	-0.6843773733045979	0.9257595500856771	0.2201451672695052	4.41341758945088
1	452	0.6788076042723306	2.333420206053135	3	8	0.225350686274617	4.419514426648101	3.42844378361307	-0.2245585474177487	0.7785762269428397	0.4662746833261635	4.41341758945088
1	453	0.8245599094661596	2.202339413566811	3	4	0.2724107482504393	3.638304464671674	1.816250472274743	-0.4128442313621251	0.9068930090084351	0.2913901645060397	4.41341758945088
1	454	0.6397474458372144	2.0270879983907	4.5	4.5	0.2398901091636084	7.034025738252088	2.219933226171009	-1.090785635963365	0.9752336287670372	0.09441225485988824	4.41341758945088
1	455	1.120892408525809	1.895622635685524	9	1	0.3715852207257485	8.029316579846183	0.5275311558190825	-1.69976787194535	0.9999498137989395	0.0008989215302266373	4.41341758945088
1	456	0.9947960600045523	1.857742257429043	3	8	0.3487406475575627	3.015693487955985	4.306302431356285	0.2924284677899419	0.4290489167788586	0.7974277359282407	4.41341758945088
1	457	0.5205214977635635	2.317067050521359	2	1	0.1834379752054518	3.842300478641249	0.431580087324185	-0.7645332743361235	0.9938274055505883	0.08860328334360479	4.461179788778633
1	458	0.5417370031391823	2.458262996860818	1	0	0.1805790010463941	1.845914150603224	0	-0.4137726426642385	1	0.1805790010463941	4.461179788778633
1	459	0.879362145094472	2.078743345758133	5	2	0.2972720708621572	5.685939550494112	0.962119736465391	-1.058872324740356	0.9964000800980582	0.02767480739490447	4.461179788778633
1	460	1.232378914088694	1.763046580571067	7	2	0.4114203195124622	5.680071218336516	1.134399976744904	-1.018939261991974	0.9953138265538334	0.02956977223841806	4.461179788778633
1	461	0.6873954883469717	2.005687839447057	2	4	0.2552447899597798	2.909533207454621	1.994328290439628	-0.2051486289158399	0.822182766711721	0.478465864845963	4.461179788778633
1	462	0.977938454509915	2.022061545490084	5	3	0.3259794848366384	5.112796185630827	1.483634366466771	-0.8134982204242517	0.9825001972070813	0.0806186005981997	4.461179788778633
1	463	0.7279248579741724	2.269392469690346	3.75	12	0.2428587895100732	5.151630637310993	5.287758799004641	0.03051393759921	0.6132325389626322	0.6101406645300612	4.461179788778633
1	464	1.029474742659238	1.985312351271791	4	6	0.3414751060635893	3.885476577761969	3.022194465347682	-0.2106504010658959	0.7698933403385926	0.4629633237508004	4.098174549139517
1	465	0.9461646921221615	2.020887947220341	3.833333333333333	4.166666666666666	0.3188904300436783	4.051444072316327	2.061799949075735	-0.5226940856249346	0.900090835522724	0.2740974521139402	3.806517383608365
1	466	0.6045715045793875	2.425040886706781	1	6	0.199554077055622	1.654064064259396	2.474185088131867	0.2001186172132833	0.577944549063639	0.7894651582340348	4.098174549139517
1	467	0.6563380365715192	2.321476218205011	4	12	0.2204093272502566	6.094420522836987	5.169124674160359	-0.2118381326789466	0.733427940764293	0.4830386500133135	4.367938090159481
1	468	0.9281500643250751	2.052019465311064	5.166666666666667	13.83333333333333	0.3114420354597735	5.566628571451669	6.741326564968206	0.2633155463654027	0.4628301520673412	0.7223307194738778	4.461179788778633
1	469	1.083764239070038	1.87501118720363	8	13	0.3662881033302851	7.38167925421186	6.933291965787173	-0.1005086792405298	0.648928477498977	0.5263464362486441	4.461179788778633
1	470	0.8441021366304015	2.110026393109939	3.25	23.75	0.2857364289104224	3.850244963214736	11.25578337671654	1.659995508840334	0.04164459460836434	0.9869959609995909	4.461179788778633
1	471	0.9779707473185112	2.114071628178648	7	10	0.3162863339352736	7.157678303970987	4.730208696199842	-0.5857731776516211	0.8650125822043304	0.2724487485824126	4.144043633924874
1	472	0.7049405465708941	2.515919490448697	4	12	0.2188671778557655	5.674237379957162	4.769627981164009	-0.2182914753569779	0.7385502180239385	0.4769722640242794	4.144043633924874
1	473	0.8117783671378168	2.305714855425193	7.5	15.5	0.2603945892368044	9.238974951308002	6.722427087429971	-0.6072686694890269	0.8252752146097817	0.310664301031698	4.144043633924874
1	474	0.8599704050824926	2.06969645833105	6	10	0.2935386326076972	6.976984282877096	4.831626376779782	-0.4808947425731666	0.8395534874783458	0.319081815081911	4.461179788778633
1	475	0.8130730061207975	2.088234271126125	4	11	0.28024367239458	4.919607427485698	5.267608214315922	0.07800644746610796	0.583711779100387	0.642396425079401	4.461179788778633
1	476	0.6114050649775479	2.372631492089506	2	7	0.2048919486356712	3.27115379731675	2.950310667011887	-0.07191889712938519	0.7251946533148756	0.5784288205433427	4.461179788778633
1	477	0.7541288370573143	1.98876692968263	4	10	0.2749389335904771	5.304133462935058	5.028241294014182	-0.06184287161320799	0.6651665498963969	0.5645143638782937	4.461179788778633
1	478	0.6377310919129878	2.205756993801034	6	12	0.2242777436336079	9.408354204594186	5.44030916992411	-0.8894609100155623	0.9128943323547484	0.1992722928427274	4.461179788778633
1	479	1.000574028418654	1.831181770649157	10	11	0.3533405065323902	9.99426300900933	6.007049751320144	-0.8937575812834013	0.9178985639937343	0.170570548129968	4.461179788778633
1	480	0.8912309193765038	2.251644440094475	3.833333333333333	9.166666666666666	0.2835718307093537	4.30116735179598	4.071098661688365	-0.05551792172847244	0.6644647428579712	0.5658263874966214	4.144043633924874
1	481	1.154357106184582	1.812628029731522	6	10	0.3890673708509011	5.197698327367161	5.516851684943409	0.07154012451572243	0.563267438329741	0.6379224430133504	4.461179788778633
1	482	0.7975548900727463	2.040810283904857	6.5	11.5	0.2809909371016823	8.149909280108764	5.635016684645504	-0.5637281424499098	0.8384353996823762	0.3072147001922293	4.461179788778633
1	483	0.4465414635523202	2.552104805436079	0.5	10.5	0.1489143511758598	1.119716847842991	4.11425109879289	0.671242674075176	0.3330266139125541	0.8302905829802262	4.461179788778633
1	484	1.079840863303567	1.942365154947029	5.5	9.5	0.3573022013663492	5.093343090549288	4.890944411664488	-0.04884086577368041	0.6378227775065819	0.5647384974824531	4.144043633924874
1	485	0.9984756936017454	1.953680675835422	9.5	6.5	0.3382191078828612	9.514503017826286	3.327053433243643	-1.386953648482439	0.9888191892613815	0.03618422238536079	4.461179788778633
1	486	0.6441574179514279	2.229245209525801	1.5	18.5	0.2241793098508374	2.328623342987111	8.29877302010005	1.338244580980545	0.09180764224499027	0.9757266650947986	4.461179788778633
1	487	0.8629495819602644	2.307893372822506	2	13	0.2721514733672402	2.317632503461938	5.632842553770701	0.799994001793096	0.1814536524951515	0.9436712558727779	4.144043633924874
1	488	0.6399615336568645	2.223475590056606	2.5	12.5	0.223494180597521	3.906484794038346	5.621829201049053	0.3845046575628661	0.4373856774213314	0.7825111297209995	4.461179788778633
1	489	0.6516083406823102	2.542268143942374	1	6	0.2040180150419566	1.534664210947458	2.360097228255244	0.2515289500301535	0.5656858584888375	0.7975477206003624	3.281662079887156
1	490	1.109780824464227	2.239187512388764	2	3	0.3313799095237438	1.802157647628799	1.33977167316354	-0.1467682385117035	0.7930089135167548	0.5352304153908738	3.150449846329573
1	491	0.7390025805416218	2.745392158047246	0	3	0.2120892252411412	0	1.092740063093155	0.3685374133537622	0.4891376791850276	1	2.96507226538822
1	492	0.5638851820773254	2.428376510715431	2.522222222222222	7.544444444444444	0.1884478163910311	4.472935807482082	3.106785299212828	-0.3062307669611481	0.8066755594630725	0.4350609098062284	4.461179788778633
1	493	1.017994430723561	1.975565596358261	8	5	0.3400614724655849	7.858589161744072	2.530920769837738	-1.194228577226861	0.9897919759542074	0.03901883029703912	4.461179788778633
1	494	0.8514307502672397	2.248841591218998	7.5	11.5	0.2746309538274541	8.80870229040467	5.11374391371264	-0.8597956006501654	0.9134894161063152	0.1852689005975258	4.29748462762307
1	495	0.7009429083032138	1.97624134272742	0.5	13.5	0.2618209441630221	0.7133248572417399	6.83114946951195	1.371346796571301	0.04968117578653211	0.9857352532846237	4.461179788778633
1	496	0.7553198959286572	2.664071509786409	0.5	2.5	0.2208930790041288	0.6619711763123302	0.9384132485994853	0.08928187070060124	0.6740494825903975	0.527076182149795	3.096284498945803
1	497	0.6599759242432169	2.29266330355722	1	6	0.2235206787301491	1.515206787500139	2.617043676099582	0.2793914228383358	0.5131021053824162	0.8298197095875022	3.943703344239734
1	498	0.7963897799969197	2.315889905399175	2	8	0.2558863150165646	2.511333081154979	3.454395643484224	0.2194452439148924	0.5079875908669295	0.7689749072456299	4.29748462762307
1	499	0.8580978960516658	1.995645140136531	3	11	0.3006920683362735	3.496104598092816	5.512001998134519	0.4732179442454291	0.3530571429302888	0.8405049440803709	4.259976665204777
1	500	0.9512549267768525	2.045345972230858	2	16	0.3174446510684321	2.102485825515377	7.822637449716543	1.282206029577483	0.04390558442933318	0.9903107473669127	4.461179788778633
1	501	0.5693729715420917	2.383029631072735	2.666666666666667	16.33333333333334	0.1928507213202632	4.683514673069671	6.854020243961797	0.4865317413011861	0.4114986104407742	0.7944010151765443	4.461179788778633
1	502	0.7443802910420578	2.182419281621645	6	14	0.2543325132320528	8.060396106942328	6.414899335748771	-0.3688478943019813	0.771952230771759	0.4004043872484093	4.461179788778633
1	503	0.7462536168616685	2.229796694026435	5	5	0.250753024615022	6.700135030537266	2.242356898902426	-1.042559481227642	0.9799774970177175	0.07900951996459704	4.27580220783728
1	504	0.8027074486409433	2.336906690030494	3	9	0.2556707331495895	3.737351640475334	3.851244912086139	0.0274778870151158	0.631154253257247	0.6266865184859963	4.14490646781359
1	505	0.7971333882394784	2.333332452756868	3.5	11.5	0.2546373059882269	4.390733159139125	4.928573288565278	0.1297592921824988	0.5578816880727488	0.6657636936140884	4.14490646781359
1	506	1.015826988260772	2.21042410202404	4	16	0.3148629662829793	3.937678410029765	7.238429939914757	0.7963392070523886	0.1958728043276527	0.9163856868838464	4.14490646781359
1	507	1.023712914259654	1.629854518930344	6	8	0.3857874126187149	5.861018178459906	4.908413546781041	-0.2135319975390783	0.7306168871473012	0.4699195766591023	4.461179788778633
1	508	0.97415155849214	1.584661891823666	0	8	0.380704407494775	0	5.048395522904518	1.191959707016944	0.02163634577381061	1	4.235374311048548
1	509	0.5699074775706858	2.412189122287918	1	8	0.1911096634487656	1.754670783164044	3.316489543080331	0.3500909700713668	0.4634948750132767	0.8517458619625419	4.461179788778633
1	510	0.6657533962532113	1.950292415933059	1	7	0.2544884317973127	1.502057677253909	3.589205363674174	0.4678465753992123	0.3559976478151323	0.9045809485933434	4.461179788778633
1	511	0.6154636944193702	2.384536305580629	1	5	0.2051545648064568	1.624791208754242	2.096843729448905	0.1058133818955321	0.642693877670901	0.7478284391846437	4.461179788778633
1	512	0.9999999999999998	2	6	3	0.3333333333333334	6.000000000000002	1.5	-1.00870178138057	0.9917187420616773	0.04242239496011813	4.461179788778633
1	513	1.120169313675643	1.657369535108823	6	9	0.4032956421710762	5.356333124598847	5.430291681697324	0.01657825073190448	0.5995730855711836	0.6069545359430023	4.461179788778633
1	514	0.9395138441682082	2.012077469842381	5	14	0.3183075650441616	5.321901354659349	6.957982587567421	0.3667373453594867	0.4052103347393076	0.7726087897232881	4.461179788778633
1	515	1.372256518808907	1.594749936209588	0	7	0.4625054038853961	0	4.389402903277515	0.983910783940683	0.01296040926589685	1	4.461179788778633
1	516	0.8690035606643788	2.123251416715265	1	9	0.2904176172263824	1.150743271104057	4.238782053386441	0.6922022712578945	0.1648103770769559	0.9676385297216202	4.461179788778633
1	517	0.6426940895396707	2.135139241479628	2	11	0.2313652451221184	3.111900408843808	5.151888825937704	0.4572755445151868	0.391588665928535	0.8394108347137358	4.461179788778633
1	518	0.6040842611065876	2.179711968477497	4	4	0.2170001721702314	6.621592810037175	1.835104847726258	-1.07291976314215	0.9851255173338092	0.0732169806612275	4.461179788778633
1	519	0.3596693003310927	1.698243033880179	1	3	0.1747738688144564	2.780331818922138	1.766531609522072	-0.250770357309049	0.8566344199550011	0.5362414957370738	4.042743409862677
1	520	0.9329630470174881	2.067036952982511	1	8	0.3109876823391628	1.071853813714077	3.870274301800393	0.6272826069743446	0.1771658835402422	0.965002028447924	4.461179788778633
1	521	0.9551227467557302	1.439796808677286	0	4	0.3988120371680033	0	2.778169791662981	0.6494969121483646	0.130629452224774	1	4.277418013387511
1	522	0.9999999999999998	2	2	5	0.3333333333333334	2	2.5	0.1120779757089522	0.5706447187928669	0.7366255144032923	4.461179788778633
1	523	0.5758876644317316	2.089691049799548	0	4	0.2160460170833149	0	1.914158554865657	0.4290700320306321	0.3777133054000932	1	4.461179788778633
1	524	0.5968399532522944	2.403160046747705	0	1	0.1989466510840982	0	0.4161187688490998	0.09327549853421699	0.8010533489159017	1	4.461179788778633
1	525	0.9148342137089285	2.085165786291072	3	3	0.3049447379029762	3.279282688649537	1.438734521601835	-0.4125698255150574	0.9255353369547631	0.2649017078044806	4.461179788778633
1	526	0.6794564477461145	2.163670092258086	1	7	0.2389821339943282	1.47176467795278	3.235243683890154	0.3952943143813922	0.3951323678344572	0.8874983684838555	4.461179788778633
1	527	0.938981590040709	2.06101840995929	2	4	0.3129938633469031	2.129967212576863	1.940788098093218	-0.04240562439547809	0.719885951934057	0.6074587905523552	4.461179788778633
1	528	0.9253467359994607	1.517212588551527	1	3	0.378843095722789	1.080675989978942	1.977310248172987	0.2084208305710827	0.5120505075800325	0.8511306584785782	4.302037640562249
1	529	0.8388010895976863	2.55002220421866	0.5	3.5	0.2475198665944794	0.5960888775666884	1.372537068190909	0.2028460767343772	0.5315358797729497	0.679387719240719	3.827770312959832
1	530	0.9690791220375888	2.03092087796241	2	8	0.3230263740125297	2.063814970850671	3.939099788085427	0.4203562523868076	0.3238244228474269	0.8833148629134518	4.461179788778633
1	531	0.7281046436225991	1.853141101568676	5	7	0.2820749031660468	6.867144776227614	3.777370214321258	-0.6925913565909579	0.9085023149856899	0.230525394657176	4.461179788778633
1	532	0.610880709493674	2.389119290506325	2	6	0.2036269031645581	3.27396162445151	2.511385690887132	-0.1709359339165198	0.7888777406856966	0.5072832304145685	4.461179788778633
1	533	0.6198130697875097	2.306883548649177	1	11	0.211779063768689	1.613389663342901	4.768337789066631	0.7072003987957368	0.2429493483008575	0.9424857324083733	4.461179788778633
1	534	1.165120845897055	1.5927001765671	2	4	0.4224787745130763	1.71656013798307	2.511458251120174	0.1781811428305445	0.4977889602357051	0.8000440630219332	4.461179788778633
1	535	0.7879610361141851	2.088550338438165	1	12	0.2739294004136554	1.269098285533865	5.745612054040171	1.003437202814879	0.09202698216476186	0.9844143446342465	4.461179788778633
1	536	0.7872002518583742	2.198222133056939	2	9	0.2636813657711971	2.54064959364345	4.094217715606487	0.3482415404711515	0.4136485258213805	0.8296355546570005	4.461179788778633
1	537	0.2941766818314947	2.699150318628178	0	7	0.0982774958386836	0	2.593408730032381	0.6122492373079012	0.4847416748382116	1	4.235870903548634
1	538	0.6433958456345514	2.188282163986406	4	10.66666666666667	0.2272136321462181	6.217012477062213	4.874447565406803	-0.3009439151124131	0.7746580602081495	0.4357667493463284	4.461179788778633
1	539	0.7917213357684122	2.207387324808949	0	4	0.2639855454973736	0	1.812097023047916	0.4061923322628577	0.2934576084568506	1	4.461179788778633
1	540	0.9597637396550153	1.870388402854911	3	11	0.3391208992757	3.125769265963666	5.881131418057282	0.617630824703429	0.2465690719006813	0.9025410926542591	4.461179788778633
1	541	0.8309255516114278	2.169074448388572	0	6	0.276975183870476	0	2.766156783810469	0.6200505056461261	0.1428628211934759	1	4.461179788778633
1	542	0.9999999999999998	2	0	5	0.3333333333333334	0	2.5	0.560389878544761	0.1316872427983539	1	4.461179788778633
1	543	1.097692139049582	1.676526143880094	0	2	0.3956761967159911	0	1.192942923855198	0.2917561562484651	0.3652072592156494	1	4.088835482324031
1	544	0.9668597588951637	2.033140241104836	1	4	0.322286586298388	1.034276161356333	1.967399945724524	0.2091652496757272	0.4829007547331862	0.8570347764543462	4.461179788778633
1	545	0.8927753266865912	2.068555065371358	0	6	0.3014777848094704	0	2.900575430861371	0.6501812453641285	0.1161666152668397	1	4.461179788778633
1	546	0.7650884107204842	1.97161943780884	5	8	0.2795652488560786	6.535192443042625	4.057578174868676	-0.5553719835291062	0.8737764843238207	0.2857202161939343	4.461179788778633
1	547	0.6630035721388298	2.266279140094689	0	5	0.2263364916503068	0	2.206259551853393	0.5068034499522599	0.2771791535118448	1	4.353284398638602
1	548	0.2339366308274883	2.766063369172512	0	7	0.07797887694249611	0	2.530672318651218	0.5672652613142177	0.5664819736806754	1	4.461179788778633
1	549	0.856554610864407	2.066434993494978	1	6	0.2930405943240202	1.167467885078375	2.903551294324605	0.3891534283404276	0.3443495145695441	0.9117405253217479	4.461179788778633
1	550	0.8655205282672302	2.116162454274248	1.5	6.5	0.2902791924342983	1.733061147611364	3.071597828829838	0.3076163200700327	0.4257613634462242	0.8303128909073242	4.351318814664122
1	551	0.7047684530736827	2.012643930889568	2	13	0.2593527788541991	2.837811470245962	6.459165379667597	0.8117480309873538	0.2117537908866028	0.9307804742168282	4.461179788778633
1	552	0.7530608603514515	1.878188596711663	1.5	7.5	0.2861989608510875	1.991870881856685	3.993209208665743	0.448611896755001	0.3608998676600673	0.8650988639638171	4.461179788778633
1	553	0.7056633678450928	2.284613128716543	2	10	0.2359859928192255	2.834212587947516	4.377108699194875	0.3458493457556366	0.4352472197292914	0.8138274686645255	4.461179788778633
1	554	1.119712911848562	1.629657691487721	0	5	0.4072615421470725	0	3.068128985686239	0.8125842762804053	0.07316704735379251	1	3.775767111481116
1	555	0.08190862156739309	2.918091378432607	0	4	0.0273028738557977	0	1.370758993211693	0.3072637862880156	0.895180330419657	1	4.461179788778633
1	556	0.8532570984447192	2.061185999914755	0	7	0.2927684877172635	0	3.396103020440417	0.7612567036600404	0.08849754513002446	1	4.461179788778633
1	557	0.7397713367477522	1.814533086918855	0	4	0.2896175294900201	0	2.204423842605235	0.494134723767489	0.2546648142193587	1	4.461179788778633
1	558	0.615918005765075	2.384081994234924	0	2	0.2053060019216917	0	0.8388973218355352	0.1880438273179763	0.6315385505816863	1	4.461179788778633
1	559	1.006094092565366	1.704096815517876	4	6	0.3712262813533371	3.975771281790048	3.520926713413636	-0.1019561169716807	0.7031934053723237	0.5432631871955029	4.461179788778633
1	560	0.8541130659150209	2.123859530938585	3	14	0.2868102503083605	3.512415533400214	6.591773041512337	0.6902563119867402	0.2366215459800011	0.9046856294640176	4.461179788778633
1	561	0.8157102220339743	2.120178445281771	3	12	0.277840992785251	3.677776640483304	5.659900951594291	0.4443049607856414	0.3654001180626714	0.830933356262147	4.461179788778633
1	562	0.6178104711717242	2.194280195553764	0	6	0.2196979202989666	0	2.734381877099245	0.6129279712010564	0.2257234016831434	1	4.461179788778633
1	563	1.032815082243892	1.768428825392961	2	6	0.3686987339546529	1.936455067692082	3.392842230258684	0.3264578500579389	0.3840495392806028	0.856897328881085	4.461179788778633
1	564	0.8380967526884123	2.161903247311588	2	9	0.2793655842294707	2.386359323770773	4.162998511238583	0.3982442473931795	0.3682671533708963	0.8567126268635479	4.461179788778633
1	565	1.223653350245089	1.869933641463029	0	1	0.3955451563265888	0	0.5347783353518385	0.181344428382149	0.6044548436734112	1	2.948964796563226
1	566	0.6368735648776285	2.363126435122371	0	5	0.2122911882925428	0	2.115841084796244	0.474278371411593	0.3032693487631325	1	4.461179788778633
1	567	0.9095831758586221	2.090416824141377	5	4	0.3031943919528741	5.497023397865878	1.913493975845209	-0.8032694470270959	0.9733365164138789	0.1027701877130642	4.461179788778633
1	568	0.1372177867884342	1.801292513607311	0	2	0.07078517290334818	0	1.11031383569943	0.2815044795867269	0.8634401948962606	1	3.944213738017481
1	569	0.9718575231658947	2.028142476834105	4	7	0.3239525077219649	4.115829640305419	3.451434048621119	-0.1489282259718557	0.7341451103640341	0.5004288324572719	4.461179788778633
1	570	0.615918005765075	2.15011401895862	0	5	0.2226720443797466	0	2.325458071484825	0.5212652664961259	0.2838059094752206	1	4.461179788778633
1	571	0.8578476742289508	2.132176458840511	1	6	0.2869032609941887	1.165708120499153	2.81402600386219	0.3694802633843879	0.3578377920006026	0.9062353465228452	4.461179788778633
1	572	1.008940938350368	1.658747738417097	0	11	0.3782079022702673	0	6.631508664781685	1.486492134090215	0.005371519811881226	1	4.461179788778633
1	573	0.7923610106945451	2.207638989305454	0	4	0.2641203368981818	0	1.811890449198146	0.4061460275050244	0.293242695844294	1	4.461179788778633
1	574	0.739426642338472	2.073588806805585	3	10	0.2628590762142684	4.057197601796382	4.822556896130843	0.171559840798077	0.5411807796875006	0.7048787505619518	4.461179788778633
1	575	1.215431458498725	1.745082860333084	0.5	4.5	0.4105474007564748	0.4113765498694508	2.578674114730051	0.5091232875095687	0.1950692542722866	0.9288386078863881	4.256920903112031
1	576	0.8731676989354212	2.126832301064579	6	4	0.2910558996451404	6.871532246686733	1.880731263107963	-1.118717742811512	0.9911588281030603	0.0410908739377478	4.461179788778633
1	577	0.1498784390804303	1.866167261900279	0	3	0.07434277854292767	0	1.607572944423622	0.3603470428309588	0.7931413292451238	1	4.461179788778633
1	578	0.9706915056737994	2.0293084943262	0	8	0.3235638352245999	0	3.942229593168029	0.8836742251643974	0.0438343477074929	1	4.461179788778633
1	579	0.419098504115932	2.53591081199627	1.5	9.5	0.1418264578154781	3.579110842125713	3.746188531181661	0.03745145835104086	0.6635523187626001	0.6450859567187814	4.461179788778633
1	580	0.8719820950570083	2.125807318319123	7.5	5.5	0.2908750331715182	8.601094039103712	2.58725235942308	-1.34803840338546	0.9908968044006918	0.03423697299242423	4.461179788778633
1	581	0.7893800666372995	2.153570147342975	0	10	0.2682274619826751	0	4.643452182106893	1.040857441743715	0.04403125584039175	1	4.461179788778633
1	582	0.8989117020423155	2.101088297957684	1	8	0.2996372340141052	1.112456315484617	3.80755059545866	0.6041214224885335	0.1966493219065392	0.9594577877339592	4.461179788778633
1	583	1.021414144928619	1.632080404006559	4	2	0.3849316914325309	3.916139227031694	1.22542982263021	-0.6419570964445065	0.9655584766725902	0.1590284957802315	4.191416247758669
1	584	0.7063987882380552	2.219973582382076	0	11	0.241390602006115	0	4.9550139187678	1.135217059748465	0.04788510069228286	1	4.364816293252063
1	585	0.5886742906073671	2.411325709392633	4	5	0.196224763535789	6.794928985047035	2.073548165029686	-1.058325609717234	0.9819335749920545	0.08073631207266563	4.461179788778633
1	586	0.5795453096050792	2.178613420975041	0	3	0.2101203615221899	0	1.377022637938835	0.4319743698195972	0.492813681454204	1	3.18774152854002
1	587	0.8361918088887416	2.056666348093655	2.5	2.5	0.2890538572969618	2.989744665547943	1.215559345499709	-0.4036153413538349	0.9121315902758578	0.299023204364766	4.395733110880119
1	588	0.610907440749148	2.389092559250852	3	6	0.2036358135830494	4.910727550348933	2.511413790465038	-0.5378204585968439	0.9094782774499036	0.2714523512034515	4.461179788778633
1	589	0.4580694894885873	2.15149110827835	0	6	0.1755351034502008	0	2.788763558870236	0.7598457908738012	0.3140747450086325	1	3.670170437692675
1	590	0.6499670700980908	2.184776428291937	1	5	0.2292860255142079	1.538539483006552	2.288563687914288	0.1681223892375507	0.5836909015373417	0.7904153837497089	4.461179788778633
1	591	0.5455282145637912	2.126523590363597	3	4	0.2041607926754308	5.499257270128227	1.881004291758678	-0.8110529388370921	0.9642138739214884	0.1552637007684674	4.461179788778633
1	592	0.1877532895533945	1.752111645644973	0	2	0.09678678455734607	0	1.141479770978736	0.2920103384712699	0.8157941125502581	1	3.909038895521991
1	593	0.9581330156201735	2.041866984379826	2	3	0.3193776718733913	2.087392843576582	1.469243600562544	-0.138561831686069	0.8103568425194481	0.5112517757302181	4.461179788778633
1	594	0.9381524549904535	1.428513621955503	0	2	0.3964025445453143	0	1.400056652776041	0.3576315458170716	0.3643298882313712	1	3.914801893600766
1	595	0.9999999999999998	2	4	2	0.3333333333333334	4.000000000000001	1	-0.6724678542537132	0.9821673525377228	0.1001371742112485	4.461179788778633
1	596	0.9328781650435405	2.042315424386318	0	8	0.313552088965851	0	3.917122646421703	0.8780463536292762	0.04930156459189423	1	4.461179788778633
1	597	0.8638698274878795	2.136130172512119	10	8	0.2879566091626266	11.57581811727335	3.745090118076412	-1.755304284954812	0.9957096915728071	0.01562421557108018	4.461179788778633
1	598	0.8873795302317655	2.112620469768233	0	15	0.2957931767439219	0	7.100186812847452	1.591549130278679	0.005194017772373478	1	4.461179788778633
1	599	0.9063131803581583	2.093686819641841	0	1	0.3021043934527196	0	0.477626353004919	0.1070627895800814	0.6978956065472804	1	4.461179788778633
1	600	0.9121036031502721	2.087896396849727	0	5	0.304034534383424	0	2.394754839150127	0.5367985493823273	0.1632820523203414	1	4.461179788778633
1	601	1.108831861367532	1.553577039128696	5	4	0.4164769210172277	4.509249936084501	2.574703345412049	-0.4336401315944466	0.8811319098501287	0.301912890089177	4.461179788778633
1	602	0.7468025150171669	2.111500217359271	0	12	0.2612748140909005	0	5.683163042724045	1.27391481890488	0.0264116097711544	1	4.461179788778633
1	603	0.4703012436079352	2.112724149300024	2	11	0.1820737979964153	4.252593475315775	5.206548144794225	0.2138346165464944	0.5689669464572231	0.7144624132315697	4.461179788778633
1	604	0.8409417635240654	2.034709911799166	0.5	12.5	0.2924351967731075	0.5945714931610617	6.143381878425626	1.243798871146527	0.04107407390348972	0.9888580583785378	4.461179788778633
1	605	0.9941875247441143	1.988821776145181	5	6	0.3332834143184626	5.029232288231446	3.016861577023486	-0.4510848713763451	0.8779899267961653	0.2888723014034311	4.461179788778633
1	606	0.8233799781303575	1.292351403614988	1	1	0.3891703763693862	1.214506092643511	0.7737833511866684	-0.1331413656948376	0.8485464181565106	0.6268871708952826	3.31018642596011
1	607	0.9093935418568001	2.066210067327779	1.5	16.5	0.3056164937593976	1.649450904321686	7.985635275380969	1.420293436054049	0.03344194264885979	0.9930117185592245	4.461179788778633
1	608	0.6838937531820335	2.303240371733817	1	6	0.2289464498690025	1.462215432363845	2.605025542984627	0.2561676876362017	0.4988031405691468	0.8379713596116931	4.461179788778633
1	609	0.8607007663425782	2.135979635504041	3	8	0.2872180716409383	3.485531926209454	3.74535406004102	0.05824067760844476	0.6070294695464684	0.6534495041382381	4.461179788778633
1	610	1.196995697368138	1.971281856830085	1	2	0.3778064506318338	0.8354248909989593	1.014568258248009	0.06267087736417568	0.6796413158832595	0.7591334386285946	2.858478687127052
1	611	0.7933639082917566	2.20396601093381	0	10	0.2646902175175769	0	4.537275053422011	1.017057206444534	0.04620653882096511	1	4.461179788778633
1	612	0.9645634863732664	1.761936487640484	3	12	0.3537735175376905	3.110215182703963	6.810688174163375	0.8294830440968431	0.1650877422985563	0.9417696013624322	4.461179788778633
1	613	0.7990845284021824	2.25973224365859	4	9	0.2612397498604752	5.005728252552005	3.982772748964571	-0.2899596732311351	0.7648598328472924	0.4534105226868899	3.527923356335167
1	614	0.5579023675709884	2.270980410657328	0	4	0.1972165025234427	0	1.761353810551899	0.3948179391878121	0.4153304236791744	1	4.461179788778633
1	615	0.8659000346405972	2.134099965359403	3	3	0.288633344880199	3.464603164319295	1.405744833276716	-0.4615053480295279	0.9381893339113848	0.2349317707739167	4.461179788778633
1	616	0.6150246830366561	2.320308145490754	0	7	0.2095246838993723	0	3.016840678512324	0.7279944288750255	0.1928493548855881	1	4.144043633924874
1	617	1.214162583244368	1.771216172541694	4	11	0.4067030291855461	3.294451711163416	6.210422065091586	0.6536321089911722	0.2020472854720246	0.9176917403624388	4.461179788778633
1	618	0.8589390463558005	2.137120275706573	3	18	0.2866895992448305	3.492680898287283	8.422548887216397	1.105059249423076	0.1076030754500472	0.9640279998395325	4.461179788778633
1	619	0.8238495945564063	1.256913629458409	1	1	0.3959362531248486	1.21381379150698	0.795599615250325	-0.1240858073589705	0.8432344834614558	0.6351069897111531	3.370362696249336
1	620	0.6503984251005713	2.184544497787668	1	9	0.2294220528566923	1.537519098151829	4.119851991623188	0.5788452866138223	0.2935966572448795	0.9261814076126267	4.461179788778633
1	621	0.586943145429082	2.084539539975566	3	5	0.2197068873535215	5.111227592251485	2.398611254003178	-0.608049096131801	0.9238377611625208	0.2479562060835134	4.461179788778633
1	622	0.9020428289531895	1.380702897105376	0	1	0.3951569457149635	0	0.7242687779510609	0.2368300217460236	0.6048430542850365	1	3.058179755300477
1	623	0.5876280274642498	2.412371972535749	1	4	0.19587600915475	1.701756814281358	1.658119081774701	-0.009781657447749769	0.7457034873956054	0.6637865393293347	4.461179788778633
1	624	0.7075990888574137	1.935921643195361	1	1	0.2676729863616168	1.413229632071371	0.5165498322284557	-0.3087424495262007	0.9283511723722536	0.4636971450954874	2.904297096881135
1	625	0.990422146526696	2.009577853473303	4	6	0.3301407155088988	4.038681903496978	2.985701693333131	-0.236031780833502	0.793364620160347	0.432016293364396	4.461179788778633
1	626	0.8268269596788559	2.1279337900721	0	8	0.2798287339333804	0	3.759515468631633	0.8427177667414523	0.07235796039446915	1	4.461179788778633
1	627	0.3945584846920718	2.605441515307928	3	11	0.1315194948973573	7.603435527032988	4.221933186897863	-0.7579838742748588	0.8987143143091385	0.2768485254407465	4.461179788778633
1	628	0.9376304436361654	2.000220256936768	0	12	0.3191552393909298	0	5.999339301951359	1.344787609107733	0.009921496802654216	1	4.461179788778633
1	629	0.8267168026314776	2.148912346786519	3	2	0.2778292458901255	3.628812176613396	0.9307033872232146	-0.62190190286023	0.9768306215274535	0.1350136316272993	4.338479713570793
1	630	0.9699388075989382	1.962227090562971	0	12	0.3307926090426757	0	6.115500116022327	1.370825746903289	0.008067310000324039	1	4.461179788778633
1	631	0.8431706133170619	2.151973370400241	5	10	0.281512547610681	5.929997939954085	4.646897651033721	-0.2876145660275322	0.77396782831081	0.4206739204765225	4.461179788778633
1	632	0.5992587013178712	1.629292880375568	1	1	0.2689005299408437	1.668728376911059	0.613763192636974	-0.3468813133020368	0.9276925049975334	0.4654935648792208	3.041285718828862
1	633	1.075169807451137	1.841786522677698	1	7	0.3685930421192317	0.9300856414212938	3.800657629866346	0.6681891218342082	0.1432408612235646	0.9747375825820874	4.29604717383786
1	634	0.9448829918548642	1.914889597527742	0	7	0.3304049403658541	0	3.655563228834443	0.819416253527691	0.06035116874962972	1	4.461179788778633
1	635	0.5603014641681233	2.366819178632045	2	10	0.1914172774348387	3.569507002751438	4.225079841451902	0.1469505533826388	0.5888965592153176	0.7000055936497893	4.461179788778633
1	636	0.9127850866530018	2.055347788407711	1	11	0.3075283772915088	1.095548135724695	5.351892298734394	0.9677514198404422	0.07694397987573343	0.9878430740866484	4.398179197413591
1	637	0.6331115262476691	2.237206025124649	5	4	0.220571945408958	7.897502719045479	1.787944407032041	-1.428868318748467	0.9948234736579247	0.02945526094739037	4.27580220783728
1	638	0.6698928553169756	2.055860317036899	0	10	0.2457643128187124	0	4.864143695527402	1.090326757904346	0.05957592237730519	1	4.461179788778633
1	639	0.9999999999999998	2	8	2	0.3333333333333334	8.000000000000002	1	-1.569091659925331	0.9996443631560231	0.003403952649494335	4.461179788778633
1	640	0.7790890285587071	2.220910971441293	0	11	0.2596963428529024	0	4.952922535594205	1.110227063265298	0.0366023393470665	1	4.461179788778633
1	641	0.7402339948334811	2.259766005166519	3	7	0.2467446649444937	4.052772529955022	3.0976658574365	-0.2140928448839781	0.7834293707614446	0.4646096876086363	4.461179788778633
1	642	0.9388296209474434	2.766208699900061	2	5	0.2533926884547558	2.13031199205416	1.807528116074771	-0.1039363772387145	0.7493326248639525	0.5634687453083396	3.105590983203497
1	643	0.7495755163577262	2.053580740402212	0	11	0.2674041143978653	0	5.356497450324525	1.200690782245073	0.03262189817578724	1	4.461179788778633
1	644	0.5417444404203177	2.458255559579682	1	4	0.1805814801401059	1.845888809166441	1.627170122492849	-0.04902709530419337	0.7764945983278151	0.6305727929624694	4.461179788778633
1	645	0.5812670737008591	2.248113859632435	0	7	0.2054396659187451	0	3.113721295746335	0.6979591594982096	0.1999346944687615	1	4.461179788778633
1	646	0.6439440149646023	2.348007603644074	0	9	0.2152254103841594	0	3.833036991035348	0.8591980535455497	0.112902716750122	1	4.461179788778633
1	647	0.8996245843325866	1.964261525507626	3	6	0.3141272207862973	3.33472434196053	3.05458306955812	-0.06279533344678451	0.6967352772479349	0.5743197109238036	4.461179788778633
1	648	0.5890626503260354	2.275462322916049	2.5	13.5	0.2056406056252082	4.244030747181638	5.932860264941452	0.3785611873360916	0.4534731515545819	0.7696907304117555	4.461179788778633
1	649	0.8794964796233731	2.112842625273411	0	7	0.2939160465416936	0	3.313072122015793	0.7426448336265854	0.08749724776896883	1	4.461179788778633
1	650	0.7141713186341437	2.285828681365855	7	4	0.2380571062113813	9.801569759742712	1.749912420212469	-1.804826911433354	0.9991637216299274	0.005655442108200348	4.461179788778633
1	651	0.6482420579971327	2.346780600936235	2	11	0.2164397842078412	3.085267262940916	4.687272425727233	0.3590989914407617	0.4424667657051207	0.8073174183613504	4.461179788778633
1	652	0.667102393518916	1.915429614933551	0	4	0.2583133108652793	0	2.08830435157429	0.5277391367186082	0.3026090691532854	1	3.957076908411625
1	653	0.968530356201541	1.935982965988885	0	11	0.3334570197361423	0	5.681868174073158	1.27362456639048	0.01153744779266298	1	4.461179788778633
1	654	0.992925695100374	1.969895719974805	4	12	0.3351284319899447	4.028498829004162	6.091693016193506	0.4755569516058031	0.3335503030689063	0.8377545334876668	4.338479713570793
1	655	0.615918005765075	2.269538729905424	0	3	0.2134559836406464	0	1.32185450746858	0.2963015547576648	0.4865966274122919	1	4.461179788778633
1	656	0.9999999999999998	1.823010933200235	0	0	0.3542317134657268	0	0	0	1	1	4.461179788778633
1	657	0.7040347114824321	2.344204635286384	1	4	0.2309643802179512	1.420384511857912	1.706335675559029	0.06898550369888612	0.6729127051055979	0.7310123885912332	4.145090611344402
1	658	0.8604253221738344	2.504271309293595	2	6	0.2557215156121166	2.32443182279558	2.395906536857015	0.01959965472715594	0.6642354503103796	0.6470116817183207	3.646733325480712
1	659	0.6330083855193861	2.205053312235173	1	15.66666666666667	0.2230425032761673	1.579757903490482	7.10489246665243	1.238491794717514	0.08620960078517093	0.9850965199271167	4.461179788778633
1	660	0.484529988500934	2.499042447928733	4.5	7.5	0.1623992709494104	9.287350848855302	3.001149502769024	-1.40908944353648	0.9801071068059294	0.07453802067642379	4.461179788778633
1	661	0.8535630842625797	2.094118433685688	4	13	0.2895709998062144	4.686238280156794	6.207862836639929	0.3410812001593239	0.4255472850031493	0.7709543086052395	4.461179788778633
1	662	0.7317038883997109	2.26128730282907	0	12	0.2444724496831238	0	5.306711794201003	1.18953103112974	0.03459422981500743	1	4.461179788778633
1	663	0.8353008273680078	2.158359660941655	4.5	8.5	0.2790232328047497	5.387280668904975	3.938175899882968	-0.3248254582043504	0.7952794579337807	0.3982342542054914	4.461179788778633
1	664	0.6932890821784657	2.417720516841659	1	11	0.2228501906252013	1.442399751713645	4.549740105762775	0.7555644965430952	0.2155467405733403	0.9514647872352706	4.112607683746422
1	665	0.6813105876841611	2.383696121196756	1	9	0.2222868177449825	1.467759371535813	3.775649051894027	0.5370326784937688	0.3123061595876454	0.9190541471487903	4.29748462762307
1	666	0.6206472056655845	2.357828749009284	0	3	0.2083774437364342	0	1.272357036642523	0.2852064020918701	0.4960831558364834	1	4.461179788778633
1	667	1.083744963038796	1.573574306608846	2	5	0.4078339307653084	1.845452637114959	3.177479435829962	0.298581734380107	0.4029622767455943	0.8513712419791517	4.461179788778633
1	668	0.9621417997033429	1.928041676510642	2	8	0.3328999032835476	2.078695677307295	4.14928790049723	0.4641355697876536	0.3001570861004265	0.8954424771263103	4.461179788778633
1	669	0.9060870924982478	2.090005723796521	1	9	0.3024229047812994	1.103646667389133	4.306208302459283	0.7178732502836289	0.145573947278163	0.9727151153554974	4.461179788778633
1	670	0.9409350423315775	1.532801591600874	2	4	0.380369934868851	2.125545239599246	2.609600630582825	0.119472280906307	0.5849700306280268	0.7349441945093431	4.051612535657426
1	671	0.9704982009676123	1.755587428735938	2	6	0.3560042980282866	2.060797225596037	3.417659469298053	0.304148747180058	0.4135633270118181	0.8395799087636393	4.461179788778633
1	672	0.8319783184303654	2.168021681569634	4	6	0.2773261061434552	4.807817597394265	2.767499998273098	-0.4573493326256995	0.8858504856185532	0.2910937864996539	4.461179788778633
1	673	1.289104841906191	1.948921413814216	0	1	0.3981143882415453	0	0.5131043216580546	0.1980026912718007	0.6018856117584547	1	2.591400744920735
1	674	0.91176890915594	2.032371878638165	7	13	0.3096893032208157	7.677383961776206	6.396467170521436	-0.2871251220308823	0.7418582410328778	0.4293312255815811	4.461179788778633
1	675	0.7818176110399468	2.201841580592957	1	6	0.262033148166655	1.279070701246848	2.724991685543606	0.3241117939101526	0.4154566103450296	0.8808050154594081	4.461179788778633
1	676	0.5866968394510845	1.990664665613518	0	5	0.2276346714646763	0	2.511723891205459	0.729981633564151	0.2748614608437634	1	3.440804228103539
1	677	0.5975472302164099	2.402452769783589	1	3	0.1991824100721367	1.673507882611784	1.24872381997763	-0.09521787570692143	0.8204545316370249	0.5887230072177887	4.461179788778633
1	678	0.615918005765075	2.027487080725274	0	3	0.2330017479775792	0	1.479664175678416	0.3316755310781845	0.4512145780590842	1	4.461179788778633
1	679	0.8130451835744957	2.186954816425504	6	6	0.2710150611914986	7.379663665949565	2.743540906714651	-1.039214507986502	0.9776697108869825	0.07727727389487815	4.461179788778633
1	680	0.9128615656763892	2.042746554005609	0.5	14.5	0.3088574427703922	0.5477281756621253	7.098286359395413	1.468346601993074	0.01706723348113595	0.9960779372901613	4.461179788778633
1	681	0.9723319331302009	2.027668066869798	6	3	0.3241106443767338	6.170732232031471	1.479532103413373	-1.051560428122185	0.9930409572469835	0.03702436565318057	4.461179788778633
1	682	0.8331957963765382	2.142966760614753	0.6666666666666666	17.33333333333334	0.2799564138119007	0.80013205727383	8.088475123319656	1.633725474229588	0.01533587258329638	0.9972931876303518	4.461179788778633
1	683	1.129806014804459	1.697311838627146	7.5	6.5	0.3996317357032289	6.638307728692752	3.829585025022544	-0.6434916191117708	0.8962768629324461	0.2279993700312964	4.364816293252063
1	684	0.823385591334338	2.064824444517592	3.5	9.5	0.285085080764033	4.250742345792174	4.600875403826159	0.08265904840033214	0.5831964584215328	0.6475652216233037	4.235870903548634
1	685	0.7804978852181348	2.030843651286816	2.833333333333333	9.166666666666666	0.2776247122889405	3.630161448216441	4.513723476870479	0.1980556871696796	0.5202641806555217	0.7226675786801977	4.461179788778633
1	686	0.7337393696387923	2.164761181344158	0	6	0.253144464433503	0	2.771668326145076	0.6212859506619199	0.1735480049615422	1	4.461179788778633
1	687	0.8946646652594297	1.822115636545963	4.5	11.5	0.3293106419628023	5.029817511229323	6.311344773814476	0.2872619628127573	0.4562509744895644	0.7368838606425558	4.461179788778633
1	688	0.605055232047288	2.318739034420463	2	15	0.2069417944301047	3.305483357664265	6.46903328806428	0.7091285445068604	0.2853608126978745	0.8944481248390102	4.461179788778633
1	689	0.4932409578056556	2.401391064807465	3	14	0.1703985010710908	6.082219962726707	5.829954231599705	-0.05654686497090618	0.6732819595221153	0.5727999091513196	4.461179788778633
1	690	0.6538278452652746	2.325443593667916	0	9	0.219458971317966	0	3.870229329366069	0.867534937529529	0.1075379189623794	1	4.461179788778633
1	691	0.4691665004509351	2.495067226507723	1	8	0.158275812121032	2.13143947626026	3.206326432814149	0.2409423084130327	0.57102870275212	0.7879060572270782	4.461179788778633
1	692	0.6459034169569234	2.34546146035455	6	10	0.2159226451630458	9.289314536015455	4.263553321608771	-1.126554286614533	0.9606704738171448	0.1105987988193907	4.461179788778633
1	693	0.9075951198453557	2.087246051342517	3	8	0.3030528391879184	3.305438663565277	3.832801597518605	0.1182115402028456	0.5606025891785964	0.6950427276700062	4.461179788778633
1	694	0.6310895154116892	2.177194104028292	0	6	0.2247242803551086	0	2.755840643192387	0.6177380813309189	0.2171386316937849	1	4.461179788778633
1	695	0.7470974478897182	2.136604214000283	5	5	0.2590758460776641	6.692567367380525	2.340162004379224	-0.9756175650999457	0.9764974369915367	0.08917814512984845	4.461179788778633
1	696	0.9138460404383298	1.967484696914779	1	19	0.3171611049684011	1.094276230075195	9.657000143276326	1.91938552549244	0.004997567661516533	0.9995143034507449	4.461179788778633
1	697	0.9373822286636581	2.015541130773589	1.5	11.5	0.3174421122945431	1.60020102166692	5.705663766626366	0.9202639076071458	0.1080509572901644	0.9719221664599602	4.461179788778633
1	698	0.6221001895611932	1.574497587523017	0.5	2.5	0.2832107889988746	0.8037290590647173	1.587808085455992	0.1948354934107296	0.5865417516879521	0.6317231843530569	4.024313089291029
1	699	0.6693766482865845	2.203650847881932	2	8	0.2329865095893681	2.987854454019925	3.63033917450639	0.1440167737921098	0.577161169059063	0.7154548408806152	4.461179788778633
1	700	0.7031412599180856	2.285071843245218	2	16	0.2353049249311386	2.844378667571002	7.001968033213823	0.9319483998606278	0.168089504408645	0.9477258540543056	4.461179788778633
1	701	0.665924878471561	2.14629249543478	5	8	0.236797085691335	7.508354413002352	3.727357765549761	-0.8926137584327775	0.9362726617205788	0.174028598167534	4.235870903548634
1	702	0.8714908467814262	2.072897550341541	2	13	0.2959836574661757	2.294917964298033	6.271414618565234	0.8913553908473777	0.1338019386646299	0.9622045072134698	4.461179788778633
1	703	0.529715338600898	0.6991948770474481	0	0	0.4310447841150313	0	0	0	1	1	3.330498587194893
1	704	0.9319914794197718	2.068008520580227	4.5	9.5	0.3106638264732574	4.828370322442815	4.593791517519743	-0.05258223520000622	0.651067127363983	0.5636851438481507	4.461179788778633
1	705	0.9122734781935002	2.041965702049986	0	16	0.3088014959297612	0	7.835587044354933	1.756393468845185	0.002714217415446419	1	4.461179788778633
1	706	0.8873742227857045	2.112625777214295	7	6	0.2957914075952349	7.888441899996972	2.840067590158627	-1.13162314653552	0.9833164780263566	0.05814302395458781	4.461179788778633
1	707	0.7164909927209063	2.264257689986749	0	21	0.2403728287720183	0	9.27456273765505	2.078948434444111	0.003108925424799352	1	4.461179788778633
1	708	0.9823857742772782	1.846088817069457	4	4	0.3473199926500065	4.071720198658944	2.166742988211008	-0.5230965897155386	0.8969733627275868	0.2878761932355063	3.641731274684601
1	709	1.311906865060097	1.5051987504497	4.5	10.5	0.4656931773651973	3.430121542807736	6.975822958172783	0.7947900742049622	0.1600371004471476	0.9348503145295838	4.461179788778633
1	710	0.8258405494049693	2.17415945059503	2.666666666666667	13.33333333333333	0.2752801831349898	3.229033338927279	6.132638215510932	0.6508603136522754	0.2597162690558058	0.8921794255456388	4.461179788778633
1	711	1.148216995600434	1.551864811994522	4	4	0.4252526691490082	3.483662073742683	2.577544106344567	-0.2092666875310702	0.7848047768914053	0.4649961727506329	4.32996755522105
1	712	0.8497727945268466	2.150227205473153	0	11	0.2832575981756155	0	5.115738454057682	1.146723220374459	0.0256444904777954	1	4.461179788778633
1	713	0.9999999999999998	1.940588509878078	5	0	0.3400679818481171	5.000000000000001	0	-1.120779757089522	1	0.004548086546359298	4.461179788778633
1	714	0.810868409486901	2.107078204532118	5	14	0.2778900770806274	6.166228627853299	6.644271660106102	0.1071561907133271	0.5598210905960972	0.642162738087005	4.461179788778633
1	715	0.548774875993592	2.239196104903491	1	12	0.1968366528036864	1.822240856397509	5.359066128117082	0.8268598628074172	0.2422419905350557	0.9421304036904457	4.277418013387511
1	716	0.7210396795530624	1.141526233742735	2	2	0.3871216983012363	2.773772452078786	1.75204033063925	-0.2729298947363841	0.8353157441195639	0.5024337995117669	3.743569836592654
1	717	0.6505189961079231	2.305210438784909	4.5	16.5	0.2200874641732928	6.917553564036793	7.157697936114352	0.05382979020070044	0.5931567696945705	0.6079065337305424	4.461179788778633
1	718	0.8756351550436176	2.124364844956383	1	15	0.2918783850145392	1.142028154351783	7.060934017813677	1.326757975177314	0.03035657424858847	0.9960030785008204	4.461179788778633
1	719	0.8872837108971207	1.940459875298477	1.5	5.5	0.3137779943091865	1.690552842994683	2.834379659179505	0.256395588239221	0.4583214817175991	0.813666471369292	4.461179788778633
1	720	0.6928758486992814	2.292966498940579	1	11	0.2320537282375142	1.443260003761533	4.797278985577129	0.7518233159425857	0.1946186304313942	0.9579302398703261	4.461179788778633
1	721	0.6128450217505016	2.382175581019429	1	7	0.2046213041685639	1.6317339041829	2.938490368121571	0.2929172384456694	0.4898279826620902	0.8398261428190338	4.461179788778633
1	722	0.6271500770843279	2.190181954467877	1	8	0.2226042475862529	1.594514672865994	3.652664557700489	0.4813482440937129	0.3709474318453123	0.896299829515972	4.27580220783728
1	723	0.5958530245317559	2.224774976708328	3.5	8.5	0.2112483547173857	5.873931751459068	3.820611113028698	-0.4602640412733783	0.8377123346766218	0.3586520662884886	4.461179788778633
1	724	0.6874711681811545	2.303318000252681	1	9	0.2298627985673618	1.454606456654327	3.907406619065483	0.549809754043263	0.2924668051395559	0.9266025410583741	4.461179788778633
1	725	0.4015772406386691	1.94398895068688	1	2	0.1712069529838021	2.490180963466949	1.028812431929374	-0.3873449745274831	0.9221013127840357	0.4307037842184273	3.77278299097666
1	726	0.8074388552628979	2.192561144737101	2	5	0.2691462850876327	2.476967744323885	2.280438113209164	-0.04405328644433004	0.715716425913623	0.6014946685865121	4.461179788778633
1	727	1.057744524899946	1.662147156368145	2	2	0.3888921504428425	1.890815743233635	1.203262895428631	-0.2279728782011979	0.8333582940355045	0.5055212306349688	3.0159414279018
1	728	0.9784524951050506	2.021547504894948	4.5	9.5	0.3261508317016836	4.599099110597967	4.699370149351833	0.02247635009153441	0.6045285101670863	0.6106184603737834	4.461179788778633
1	729	0.9251806831204378	1.997479369104118	0	10	0.3165543260552129	0	5.00630952923687	1.153931759454147	0.02223514616594819	1	4.338479713570793
1	730	0.9265337536059803	2.073466246394019	4	3	0.3088445845353269	4.31716597957968	1.446852585720806	-0.6433978296679899	0.9673448668446948	0.1377920294650221	4.461179788778633
1	731	0.8944937465188517	2.103121731422676	7	12	0.2984017640358274	7.825655603789594	5.705803815684264	-0.475177394427696	0.8221840147216473	0.3288235434264982	4.461179788778633
1	732	0.8401046408181132	2.257398457069747	3.5	7.5	0.2712199517704979	4.166147679640979	3.322408579004479	-0.2310977672378106	0.7509534038520089	0.4775090691679493	3.651004986855853
1	733	1.036592389207053	1.935448729434827	8.5	12.5	0.3487813081404269	8.199944441519703	6.458450595924666	-0.3903662098477805	0.7753233023338371	0.3743857981408955	4.461179788778633
1	734	0.349813549927199	2.661396023010939	1.5	13.5	0.116170442957869	4.287998564698739	5.072525803479233	0.1802964278638019	0.6084208082860578	0.6884963699189889	4.351318814664122
1	735	0.8625018193472944	2.53624586266218	3	6	0.2537704766707922	3.478253532578373	2.365701247000588	-0.3258148967996267	0.8271577563158881	0.4098907021744242	3.414675929510966
1	736	1.09459809115932	1.692428407071222	7	7	0.3927476440766784	6.395041300123316	4.136068604587905	-0.5063621737948081	0.8628157563446178	0.2878195787584589	4.461179788778633
1	737	0.9456862284387222	1.994846039652662	2	14	0.3216037581701289	2.114866368839794	7.018085467105846	1.099085741982266	0.07155131171651898	0.9827226524202232	4.461179788778633
1	738	0.7795913101977621	2.09365576048107	3.769230769230769	11	0.2713276272525969	4.834880430202093	5.253967823952335	0.100516165862322	0.5761097068639734	0.6476026196289357	4.169353159811831
1	739	0.8520800792696083	2.197426551749142	0	5	0.2794157161694557	0	2.275388907092263	0.6090709079643003	0.1942781364330859	1	3.73583580719247
1	740	0.7111149402243759	2.38695259391162	1.5	4.25	0.2295350028328854	2.109363641729577	1.78051294811654	-0.08978520965666248	0.7410434305315087	0.5854974574019494	3.662637698019059
1	741	0.9765818987830984	2.262390641188233	2.833333333333333	10.91666666666667	0.3015097802563471	2.901275701366061	4.825279272253844	0.4779420433667333	0.3331149330818687	0.8521115228872906	4.025600169708154
1	742	0.6767299859649951	2.25472990468855	4	9	0.2308508426544167	5.910776946430309	3.991608920112845	-0.4467288064257873	0.8395529317528863	0.3517523742300327	4.29604717383786
1	743	0.8911306285598753	2.080181645860669	3	14	0.2999114688252216	3.366509806590526	6.730181485765173	0.7539870255028528	0.2021275735930592	0.9225044417311953	4.461179788778633
1	744	0.9204349093185114	2.052291984275253	1	12	0.3096264615838245	1.086442930266952	5.847121214692891	1.067134370240053	0.05527630519481656	0.99190729371861	4.461179788778633
1	745	1.530100639259801	1.468893822221903	0.6875	1.8125	0.5102045565312012	0.4493168503821969	1.23392172570945	0.1758738523161066	0.4684878498881783	0.8321053523098974	4.461179788778633
1	746	0.802488283416553	2.190290319901707	4	9.75	0.2681415466305425	4.98449645017894	4.45146468091844	-0.1194822433745562	0.701660927775307	0.5256752606670617	4.461179788778633
1	747	0.5801040676914685	2.185092932765144	0	2	0.209787609199517	0	0.915292878399036	0.306767194699488	0.6244356225746153	1	2.983672616283711
1	748	0.7617275719757697	2.227663091973372	1	12	0.2548103134066418	1.312805308341668	5.386810978391629	0.9132126170519859	0.1189828879147595	0.9781491234543895	4.461179788778633
1	749	0.9575760013055564	2.033204030015066	1	9	0.3201760046801987	1.044303531663913	4.426510997980518	0.7581419325049383	0.1203863922181851	0.9789154228655664	4.461179788778633
1	750	1.113059995866666	1.582021842681949	5	7	0.4129967335114704	4.492120836763011	4.42471766896286	-0.01608123932720703	0.6302661281540025	0.5982631727171334	4.191416247758669
1	751	0.9685360135259372	2.031463986474062	3	3	0.3228453378419792	3.097458388850773	1.476767503620377	-0.363287507333145	0.9098963745789416	0.2990703675635606	4.461179788778633
1	752	0.7717427999609459	1.369354745271719	3	2	0.3604426158347136	3.887305459994982	1.460541913558815	-0.7222204999992173	0.9399409453846229	0.2516025611159159	3.360142153869625
1	753	0.9687989933290222	2.031201006670977	2	9	0.3229329977763408	2.064411723971272	4.430876102582524	0.530457074284185	0.2571257870904456	0.9143774703602244	4.461179788778633
1	754	0.5650297152144823	2.434970284785517	0	3	0.1883432384048275	0	1.232047889350015	0.2761708668296735	0.5347086784026843	1	4.461179788778633
1	755	0.8400877490343573	2.159912250965643	5	9	0.2800292496781191	5.951759212948019	4.166835942514019	-0.4001011738920908	0.8281490285392135	0.3510413695551378	4.461179788778633
1	756	0.773667359730843	2.201888952810069	0	18	0.2600076350328542	0	8.174799177328289	1.901935164089438	0.004426804052691208	1	4.29814818700301
1	757	0.8136583857749318	2.147622971297924	1	4	0.2747656462401163	1.229017014367271	1.862524313372652	0.142004431338738	0.5806826630994154	0.7993718629783473	4.461179788778633
1	758	0.9736975030836514	2.013326146955033	4	9	0.3259758264957296	4.108052025739205	4.470214631450377	0.08118090345117501	0.5748343217814758	0.6569728537171304	4.461179788778633
1	759	0.6573408971391634	2.342659102860836	4.5	6.5	0.2191136323797212	6.845763012136639	2.774624780900581	-0.9125698635765227	0.9552665515072802	0.1385276377326684	4.461179788778633
1	760	0.3697146569803687	1.775522092427096	0	8	0.1723421235826244	0	4.505716957350947	1.114068729358444	0.2201946784812848	1	4.044379703526587
1	761	0.9494940301972352	2.02217251241737	8	12	0.3195156712845136	8.42554007247227	5.934211807505393	-0.5584460575279672	0.8443074776152704	0.2905956369452489	4.461179788778633
1	762	0.2970500404268122	2.698944838411538	1.166666666666667	12.83333333333333	0.09914904812587284	3.927508863457342	4.754944654921656	0.1854746570729099	0.6315988667462368	0.708652760998145	4.461179788778633
1	763	0.7095751844037614	2.290424815596238	1	6	0.2365250614679205	1.409293929635202	2.619601376628507	0.2712976172889592	0.4791059650576239	0.848795923585755	4.461179788778633
1	764	0.6419052482632087	2.311612048735867	3.5	6.5	0.2173358689706734	5.452518123928549	2.811890517509027	-0.5919123934573512	0.9004973778210009	0.2641589722215575	4.461179788778633
1	765	1.316903610967974	2.060031752556801	5	4	0.389970037683344	3.796785093728167	1.941717643446716	-0.5400789752294974	0.9114112336669373	0.2459621972143892	3.434807751020435
1	766	0.7817433773873353	2.135639515049353	4	10	0.2679604996018878	5.116768642631039	4.682438178134622	-0.09735775849897477	0.6870959943624866	0.5409709544369817	4.461179788778633
1	767	0.8524959926683928	2.125206749080338	3	9	0.2862931818935503	3.519078125645749	4.234882090363519	0.1604517187400198	0.5351071926746339	0.7129399951070103	4.461179788778633
1	768	1.233190805864434	1.684103272802647	7	12	0.4227173444330584	5.676331648526348	7.125453761532015	0.3478780241140779	0.4074018623163203	0.7590695661773872	4.165604069691001
1	769	0.6302954706580969	2.135581834297289	0	7	0.2278826575310663	0	3.277795253537237	0.8223755823747463	0.1635999439466481	1	3.985764319597207
1	770	0.9695669832675353	2.030433016732464	1	6	0.3231889944225118	1.031388256054164	2.955034689918351	0.4311967965744857	0.2825035141491773	0.9349463176338692	4.461179788778633
1	771	0.9945093287485987	1.781587577141147	2	6	0.3582401344270999	2.011041970331862	3.367782800567118	0.3213216098451694	0.4083028752157827	0.8427364921227913	4.22237654942974
1	772	0.8096008754571361	2.211818390006629	6	8	0.2679538337202164	7.41105917976205	3.616933486105983	-0.9139139645161762	0.9457449914872733	0.1459241042047658	4.151512988057544
1	773	0.7467793746335258	2.097178868211564	1	15	0.2625845075300576	1.339083582069657	7.152465737360653	1.30310420797512	0.0512038308619728	0.9923546720334815	4.461179788778633
1	774	1.010172090207716	1.643686859827328	2.5	8.5	0.380642720365518	2.474825848223482	5.171301303031004	0.6227472655207607	0.2453200550667971	0.9066393090614601	4.32996755522105
1	775	0.9338903974026883	2.066109602597311	1	8	0.3112967991342295	1.070789466067082	3.872011431505465	0.6279105747955726	0.1766561760730377	0.9651430877571091	4.461179788778633
1	776	1.100658441533408	1.643174408369964	2	2	0.4011390276824514	1.81709413613696	1.217156249398997	-0.1589585578629375	0.8194853503196728	0.5267673009949809	3.774177966909219
1	777	0.9854836048892518	2.014516395110748	7	8	0.328494534963084	7.103111574125738	3.971176417037897	-0.7020419049162087	0.9182662573571225	0.191543771265909	4.461179788778633
1	778	0.9293441591963811	1.971967226795345	0	7	0.3203186544138256	0	3.549754734705069	0.7956986498580254	0.06700966605425196	1	4.461179788778633
1	779	0.9206941998558569	2.079305800144142	8	4	0.3068980666186191	8.689095685899263	1.923718964147895	-1.51649945576472	0.9979762391256576	0.01101349525970008	4.461179788778633
1	780	0.5951247571040914	2.375019631278989	5	10	0.200368965034751	8.401599732349004	4.210491512701656	-0.9394618504704503	0.9384714794673804	0.1651868060044367	4.461179788778633
1	781	1.059587364055139	1.750618598279142	1	2	0.3770497174431298	0.9437636139533667	1.142453303058702	0.06563458594861432	0.6807082010625276	0.7582535187247371	3.027210215981101
1	782	0.8726003346649568	1.888780543726651	1.666666666666667	10.33333333333333	0.3160014402552143	1.910000031465263	5.470902041877873	0.8277245128769313	0.1671154321117679	0.9507525260045306	4.302037640562249
1	783	1.004928942732902	1.77533009817509	5.833333333333333	13.16666666666667	0.3614515510773079	5.804722190078031	7.416461130356006	0.3612808755952945	0.4097291329180114	0.7606266180214785	4.461179788778633
1	784	1.072124592511875	1.644721831853093	2	5	0.3946209777987256	1.86545483050082	3.04002774400249	0.2776852985007226	0.431666947972124	0.8342319082756532	4.229870719996411
1	785	0.9215691725347972	2.078430827465203	4	6	0.3071897241782657	4.340422964667869	2.886793209912805	-0.3258397606864963	0.8371263534622183	0.3696647992035869	4.461179788778633
1	786	0.6431609490431012	2.330880281806022	0.5	14.5	0.216258249001972	0.7774103834256465	6.220825716868243	1.220173943030634	0.0793705460385461	0.9741420112182835	4.461179788778633
1	787	1.029377447659234	1.958034984658438	0.5	9.5	0.3445715886174546	0.4857304782973255	4.851802993528836	0.9786811386112819	0.05308740692685447	0.9853697202100612	4.461179788778633
1	788	0.9859521686217037	2.014047831378295	2	8	0.3286507228739013	2.028495969328683	3.972100302367334	0.4356704784522402	0.3102188195265975	0.8903529945508053	4.461179788778633
1	789	0.9294661032617748	2.043147466887454	5	5	0.312676397832334	5.379432324055179	2.447204659004393	-0.6572762820333591	0.94267152827585	0.17285516124439	4.461179788778633
1	790	0.6774876625488414	2.518126545585559	3.5	13.5	0.2120054607418831	5.166145737373746	5.361128503913508	0.04704153593183828	0.6076732680752834	0.6162076440426769	4.14490646781359
1	791	1.30454967497445	1.61960927062287	6.5	11.5	0.4461281685588979	4.982562277766314	7.100478003300962	0.4928268298905035	0.3201416518589272	0.8250813181294707	4.29748462762307
1	792	0.5506841372661838	2.37699780184662	4.5	11.5	0.1880956158212533	8.171653576839526	4.838035605698072	-0.7472503079850368	0.8845494962699004	0.2608717872385674	4.461179788778633
1	793	1.195360398369431	1.771630167400968	5	12	0.4028864844263662	4.182838921902054	6.773422704584187	0.5806947725349072	0.2560357631768644	0.8789060728562088	4.461179788778633
1	794	0.5984139708614274	2.206790091777938	1.5	13.5	0.2133227948837314	2.506625969712444	6.117482605300034	0.8093950045837892	0.2441762626751157	0.9170280629839508	4.461179788778633
1	795	0.8943080611137297	2.10569193888627	8	8	0.2981026870379099	8.945463367552755	3.799226207909268	-1.153559686742059	0.9753654054232905	0.07191642826825806	4.461179788778633
1	796	0.9027749154816682	2.056721246193452	4.423076923076923	9.038461538461538	0.3050434486695477	4.899423817859435	4.394597252879933	-0.1131598789740127	0.6875364490780712	0.527801647243228	4.461179788778633
1	797	0.5504113777862578	2.345097786652255	0	8	0.1900913955121229	0	3.411371604857639	0.913833417703811	0.1851348180341613	1	3.73303442265155
1	798	0.6744040933887238	2.153731216020022	0.5	9.5	0.2384624565681462	0.7413952627238904	4.410949671591556	0.8225524597994971	0.1683112126353847	0.934398588018962	4.461179788778633
1	799	0.9265146264533399	2.04287356943295	3	11	0.3120220615603269	3.237941328011062	5.384572087372652	0.4811800602076357	0.3194296713128461	0.8612781374022023	4.461179788778633
1	800	0.6618168453395712	2.180289032893191	0.5	5.5	0.2328614322247181	0.755496031146586	2.522601323505092	0.4073097972155982	0.3894224184538029	0.7961818270028477	4.338479713570793
1	801	0.9977971349147081	2.002202865085291	3	11	0.3325990449715694	3.006623185239393	5.49394878601945	0.5575488365289641	0.2630859291453597	0.8936322722557808	4.461179788778633
1	802	0.6491524510483194	2.081012425345536	1	7	0.2377704206295972	1.540470190607915	3.363747335068268	0.4086984230150302	0.3982895042885336	0.8860573317615347	4.461179788778633
1	803	0.6654225040845068	2.29597042642068	3.5	8.5	0.2246991600574233	5.259816099570191	3.702138277648087	-0.3491627541755181	0.807676420450972	0.4009961958381685	4.461179788778633
1	804	0.6028436724580657	2.23601127512603	0	14	0.2123545174335497	0	6.261149107672057	1.403473835199593	0.035369670270962	1	4.461179788778633
1	805	0.9814241325959685	2.018575867404031	0	5	0.3271413775319896	0	2.476993845383775	0.5552329120682935	0.137917415666143	1	4.461179788778633
1	806	0.7702331446527492	2.224334604851911	1.5	10.5	0.2572101248269155	1.947462285171145	4.720512811829879	0.6215957791331091	0.2570494605850893	0.9131816411332025	4.461179788778633
1	807	0.9415287238725493	2.04901749807146	1	9	0.3148350348052828	1.062102487842278	4.392349020186904	0.7464945799138863	0.1275714622821489	0.9771991268138849	4.461179788778633
1	808	0.8246893632195429	2.175310636780456	0	7	0.2748964544065144	0	3.217931214808139	0.721318433052691	0.1053901933187092	1	4.461179788778633
1	809	0.9999999999999998	2	2	3	0.3333333333333334	2	1.5	-0.1120779757089522	0.7901234567901234	0.5390946502057614	4.461179788778633
1	810	0.9517230399445237	2.048276960055475	0	10	0.3172410133148414	0	4.882152265057535	1.094363485941048	0.02201274748437883	1	4.461179788778633
1	811	0.9999999999999998	2	4	4	0.3333333333333334	4.000000000000001	2	-0.4483119028358088	0.9120560890108215	0.2586495960981559	4.461179788778633
1	812	0.9235597192661193	2.07644028073388	5	4	0.3078532397553732	5.413835072812734	1.926373725800712	-0.7817352162726461	0.9712426933355656	0.1087189937317937	4.461179788778633
1	813	0.5654453192742985	2.122641874563854	5	9	0.2103522983073084	8.842588009070584	4.23999927064911	-1.037109301151273	0.9453390788235685	0.1530848646553535	4.437901321791482
1	814	0.5113243743639463	1.934582121435462	0	3	0.2090531159887318	0	1.55072248769362	0.4194308214580331	0.4948139766999774	1	3.697206805887488
1	815	0.8672956843653657	2.132704315634633	0	8	0.289098561455122	0	3.751106021286135	0.8408327390708233	0.06523417049725422	1	4.461179788778633
1	816	1.02753003898566	1.55364614362676	5	5	0.3980859756522673	4.866037789937331	3.21823603174416	-0.3693645708558858	0.8369440370850303	0.3621036987729574	4.461179788778633
1	817	0.6197508289542665	2.369339484220176	3	7	0.207337605766781	4.840655082401479	2.954409887911829	-0.4228130861782776	0.8658478838572368	0.3444492079064803	4.461179788778633
1	818	0.6532010356024469	2.15269782022522	0	7	0.2327956455899297	0	3.251733677728927	0.7288954562889687	0.1564506650520631	1	4.461179788778633
1	819	0.9999999999999998	1.84086421400569	2	0	0.3520055605156765	2	0	-0.4483119028358088	1	0.1239079146339555	4.461179788778633
1	820	0.8848155766946743	2.171565959072046	2	5	0.2894977496560195	2.260358036949598	2.302485899224817	0.01098233470246971	0.6707664037719672	0.6479005053989537	3.835965977775682
1	821	0.7409821971269418	2.090705521823191	4	12	0.261675110630372	5.398240356528752	5.739689245922807	0.0765378006627112	0.587868856631028	0.6360502546140143	4.461179788778633
1	822	0.711755119302913	2.172873117297998	1	13	0.246740675374379	1.404977600975166	5.982861998019333	1.026160032500614	0.1057587068343811	0.981066834492499	4.461179788778633
1	823	1.035614702076314	1.964385297923685	2.125	9.125	0.3452049006921047	2.051921429600765	4.645219046204905	0.5813030945596847	0.2237076811803515	0.9237511126492275	4.461179788778633
1	824	0.578100933136085	2.227405145257584	5.21875	2.28125	0.2060594120926249	9.027402830314244	1.024173803700265	-1.793971416876045	0.9993347584895343	0.006575603471078217	4.461179788778633
1	825	0.636069995654828	2.330776719165859	3.5	12.5	0.2143926049422716	5.502539066312636	5.363019073089726	-0.03127423682270097	0.6469675477361911	0.5790877664420762	4.461179788778633
1	826	0.1849659062920429	1.396791190311767	2	3	0.1169369852610006	10.81280350575634	2.147779869180298	-2.502758000568261	0.9866833215035444	0.1074793720558445	3.462189965873095
1	827	0.7221128060142474	2.112671264047202	0.5	9.5	0.254732913748381	0.6924125923756778	4.496676866708095	0.8527484778581262	0.1431954082172697	0.9471409423975582	4.461179788778633
1	828	0.9595631452034168	2.037969138126633	0	2	0.3201177016640531	0	0.9813691299753758	0.2199797310217914	0.4622399395905696	1	4.461179788778633
1	829	1.092229688922413	1.802107822140544	6	9	0.3773677688754714	5.493350035119044	4.994151786828049	-0.1118982582918192	0.6782933187867168	0.5249785565833731	4.461179788778633
1	830	0.6737598806875619	2.316213751423515	2	12	0.2253397399400651	2.968416578854517	5.180868990448293	0.4959343752876398	0.3579595315863978	0.8578408943421697	4.461179788778633
1	831	0.0532188994356978	1.920275800377784	0	3	0.02696683170252629	0	1.562275585314254	0.4386588232577007	0.9212615243786302	1	3.561482187254347
1	832	0.8992293148069961	1.802569472099522	1	4	0.3328261598031835	1.112063389764637	2.219054556239126	0.2573178709635401	0.46190755454502	0.8678110823449529	4.302037640562249
1	833	1.361945232546264	1.630642303095442	6	8	0.4551062304194953	4.405463491936844	4.906042229380184	0.1122077031511852	0.5305921142076702	0.6767687315442432	4.461179788778633
1	834	0.9298856167263035	2.137771931816808	2.5	12.5	0.3031256266423623	2.688502709399186	5.847209336955201	0.7294989136228665	0.204718931227237	0.9224980449291156	4.32996755522105
1	835	1.139363836134213	2.448708676807116	1	1	0.317542031835978	0.8776827632101567	0.408378509649382	-0.1644371218750864	0.8991670580174788	0.5342511216894347	2.854004303950775
1	836	0.6834752525665724	2.277574851251454	0	14	0.2308219140518049	0	6.1468890878855	1.377861771755308	0.02537328142204766	1	4.461179788778633
1	837	0.9999999999999998	2	7	3	0.3333333333333334	7.000000000000002	1.5	-1.232857732798474	0.9965960473505057	0.01966163694558742	4.461179788778633
1	838	0.9664228966006728	2.027965631823012	3.5	11.5	0.3227446563554063	3.621602936262182	5.670707540374949	0.4593189920897053	0.3367953427880403	0.8362382766585448	4.461179788778633
1	839	0.5969380655822533	2.243871989961689	1	5	0.2101295242944199	1.675215667515859	2.228291106786964	0.1239751512956899	0.630478734173553	0.7571515786186516	4.461179788778633
1	840	0.8745857055271852	1.787832041815121	1	10	0.3284930422358471	1.143398518498787	5.59336658372414	0.9974868254398799	0.07988200256794536	0.9874814022079302	4.461179788778633
1	841	0.6217130075763939	2.212754098332207	1	16	0.2193403501774282	1.608459189069039	7.230807983616206	1.315411447985198	0.08580465935585507	0.985145793690533	4.274213063265384
1	842	0.7579137455939785	2.089986176384213	5	9	0.266130751205443	6.597056761494001	4.306248577954941	-0.5134982878971192	0.8577916162238284	0.3072173644753941	4.461179788778633
1	843	0.9869831333769831	2.113953081145223	2	11	0.3182855322062979	2.02637708018065	5.203521354428931	0.7770291291941247	0.1653307043491952	0.9514459475798819	4.088835482324031
1	844	0.7397923325865986	2.166991755852832	0	9	0.25450542939492	0	4.153222999437761	0.9309696528896936	0.07112141093000554	1	4.461179788778633
1	845	0.9823537039015026	2.015173776284012	5.5	7.5	0.327721333797649	5.598798048153404	3.721763397412817	-0.42074848798113	0.8384023403170412	0.3290700135442574	4.461179788778633
1	846	0.5808759071142285	2.247072311073793	2	16	0.2054054255231091	3.443076181169109	7.120376109460488	0.8418846266562158	0.2531587400196254	0.9098627198314482	4.367938090159481
1	847	1.126993586344406	1.766599071515713	7	14	0.3894790039928581	6.211215471691975	7.924831517084537	0.3841172350199566	0.3869494856153385	0.7710667949403994	4.461179788778633
1	848	0.1137271120327017	2.510809526419225	2	3	0.04333226306178878	17.58595610363261	1.194833765139657	-5.696747820335432	0.9992383254427719	0.01720183780331264	2.877277151005751
1	849	0.9228583406155837	2.631560474763459	4	6	0.2596369163427271	4.334359699595757	2.280016004777286	-0.6134098181737838	0.9101089657045955	0.2470552241827013	3.349055776339821
1	850	0.919073693170008	2.077902557615975	1	17	0.3066669924157634	1.088052032640458	8.1813268565897	1.58999976683101	0.01228391876502976	0.9986292641494355	4.461179788778633
1	851	1.057947766074196	1.648475098002428	2	4	0.3909026117524861	1.890452500714233	2.426484940444098	0.1201548615185084	0.5631789034336881	0.7523036537824275	4.461179788778633
1	852	0.9732186359294897	2.022066928721741	2.5	4.5	0.3249168117440618	2.568795857071038	2.225445625009403	-0.076963997937334	0.7147108577773331	0.5653901358030339	4.461179788778633
1	853	1.181374581217924	1.662590358101421	5	4	0.4153970271872149	4.232357864721712	2.40588427600877	-0.4407467078195474	0.8824818937329368	0.2995433175715367	4.144043633924874
1	854	0.755046438347585	2.125421255753865	1.5	12.5	0.2621263345163531	1.986632773585082	5.881187066404105	0.8729875228555318	0.1661534495580252	0.9505501386232953	4.461179788778633
1	855	0.9862480239513689	2.01375197604863	0	1	0.3287493413171231	0	0.4965854841578816	0.1113125916617306	0.6712506586828769	1	4.461179788778633
1	856	0.6573690494295648	2.095360405624288	0	14	0.2388062685283776	0	6.681428150699862	1.497681883950497	0.02192465883988013	1	4.461179788778633
1	857	0.9999999999999998	2	5	3	0.3333333333333334	5.000000000000001	1.5	-0.7845458299626653	0.9803383630544125	0.08794391098917853	4.461179788778633
1	858	1.172140037268658	1.809045823016517	2	6	0.3931791213971922	1.70628076544543	3.316665572348644	0.4553863021185879	0.3298118237638545	0.8863116884874596	3.536304889741393
1	859	0.5282010983925101	2.47179890160749	3.5	5.5	0.1760670327975034	6.626264145704454	2.225100106818227	-0.9865471124828088	0.9656516610529038	0.1290559977746331	4.461179788778633
1	860	0.9243915747071516	2.075608425292848	4	10	0.3081305249023839	4.327170551362073	4.817864428638122	0.1099919529157532	0.5575655788039795	0.6692196031045425	4.461179788778633
1	861	0.6911152547213968	2.299257180497318	5.5	12.5	0.2311134381061966	7.958151643197583	5.436538420332914	-0.565234611079198	0.8401356009347106	0.3129733846712828	4.461179788778633
1	862	0.6279472812753526	2.023426595364967	0	6	0.2368384507397553	0	2.965266945558643	0.7211064575644931	0.1975599401228278	1	4.112107046681717
1	863	0.8489296827048058	2.138297923903703	3.5	5.5	0.2841864747188185	4.122838523973531	2.572139241457585	-0.3475984730354236	0.8421810389744442	0.364718996482435	4.461179788778633
1	864	0.7946712654493427	2.02581362316994	5.15625	10.34375	0.2817498752274328	6.488532081356214	5.105973166383573	-0.3099088089769977	0.767714423880642	0.4223320055554824	4.461179788778633
1	865	0.3451711625916686	2.231009728281986	4.5	8.5	0.1339856078486055	13.03701029429107	3.809934081527076	-2.570800164602111	0.9869497921406722	0.05340834267651506	3.589184542545761
1	866	0.9502397261824266	2.011328770305572	0	11	0.3208569132570381	0	5.46902135662725	1.225913685519619	0.01417666660855039	1	4.461179788778633
1	867	0.9716437730197083	2.013288670211718	4.5	6.5	0.3255161687906835	4.631326958453862	3.228548442244231	-0.314441152929566	0.8098254201123922	0.3873084522781061	4.461179788778633
1	868	0.8383691415413095	2.089409969733786	5	7	0.2863498609962369	5.963959969718938	3.350228103339566	-0.585883553259563	0.9025910717868793	0.241158827063102	4.461179788778633
1	869	1.043653252401035	1.686695186728109	3	4	0.3822417818342309	2.874517942715343	2.371501401957099	-0.1176863514552907	0.7437770108913048	0.540902782203537	4.274213063265384
1	870	0.8269494100602989	1.995339801447306	2.5	9.5	0.2930066155830149	3.023159542272008	4.761093821267557	0.3895683118100369	0.3920542612959333	0.8184529787694164	4.461179788778633
1	871	0.9715848657548726	2.024788473831699	5	6	0.3242536078260956	5.146230840180134	2.963272498606055	-0.4893231039611881	0.8910904474473185	0.2665865983466322	4.461179788778633
1	872	0.8830868157785734	2.058661997725213	5	10	0.3001911011996868	5.66195747763684	4.857523969961963	-0.180318558265304	0.7210584960966689	0.4851654101581041	4.461179788778633
1	873	1.055186535904981	1.674122287978516	2	7	0.3866130965727691	1.895399469141917	4.181295506466509	0.5346122028597783	0.2578089032757647	0.917982291295085	4.27580220783728
1	874	1.124102536427956	1.520391056463787	3	5	0.4250728908738836	2.668795686141813	3.288627605866933	0.1389390136851705	0.5354262433466346	0.7347469079238544	4.461179788778633
1	875	0.7661792797830668	1.920681575497951	3	10	0.2851577811620365	3.915532668606503	5.206485097566172	0.2893746699487091	0.4677585934272215	0.7633008140051765	4.461179788778633
1	876	0.9371795859566666	1.873041687716999	2.5	7.5	0.3334896062229069	2.667578378212343	4.004182100795392	0.299607679104316	0.4288065906740984	0.7986789747126999	4.461179788778633
1	877	1.304896816105616	1.5785191683691	4.5	5.5	0.4525523972717155	3.448548532312287	3.484278246479902	0.008235537913396904	0.6153749176549937	0.6207856658915625	4.338479713570793
1	878	0.750318849602616	2.162706982910009	1	7	0.2575737026524855	1.33276673047681	3.236684421567465	0.4486510303432816	0.3484969567786486	0.9076946714629128	4.243649434247121
1	879	1.165856075031574	1.579360175472147	4.75	6.25	0.4246864249101143	4.074259337604222	3.957298719484029	-0.02621741863315814	0.638516879495014	0.5910358719269854	4.461179788778633
1	880	0.2519673680380546	2.174359439774844	1	9	0.103847250595718	3.968767891598447	4.139150057421948	0.04672975672719877	0.7211659726232615	0.665943123945004	3.646117115870438
1	881	0.9545468501816676	1.816470582706811	2	7	0.3444752237399887	2.095235031805263	3.853626954733812	0.3941540144496072	0.3502596873381385	0.8719393941080872	4.461179788778633
1	882	1.077287583854478	1.698699554154646	4	8	0.3880736942560493	3.713028962691848	4.709484958910925	0.2233615418785629	0.4723259379024647	0.7484008302033729	4.461179788778633
1	883	0.6212475517022077	1.67953701193985	2	6	0.2700155249298072	3.219328582495069	3.572413086074271	0.0825461767996756	0.6281338229874747	0.6807657052859379	4.277418013387511
1	884	0.7231401464461483	2.095893514185494	0	6	0.2565205788582599	0	2.862740859395101	0.641700401000618	0.1688938021994937	1	4.461179788778633
1	885	0.9025496080035101	2.097450391996489	7	5	0.3008498693345034	7.755806371113925	2.383846606851415	-1.204156751936964	0.9903325799352711	0.03918129195299269	4.461179788778633
1	886	0.6295326652936044	2.134550524783973	0	6	0.2277546014365565	0	2.810896219290583	0.6300791163720709	0.2120957545049569	1	4.461179788778633
1	887	0.8414904788976454	2.158509521102354	0	3	0.2804968262992152	0	1.389847934730394	0.311542686135701	0.3724758687833885	1	4.461179788778633
1	888	0.993487456274409	2.00651254372559	0	2	0.3311624854248031	0	0.9967542970284661	0.2234284077803002	0.4473436209031267	1	4.461179788778633
1	889	0.9999999999999998	2	0	0	0.3333333333333334	0	0	0	1	1	4.461179788778633
1	890	0.4937969196683867	2.506203080331613	3.5	8.5	0.1645989732227956	7.087934048577	3.391584691083895	-0.8285587070018262	0.9222882070428726	0.2180225269029588	4.461179788778633
1	891	0.9085876490427813	2.059777631512937	1	7	0.3060902426647037	1.100609281948223	3.398425098372583	0.5150690905137109	0.2434526167894727	0.946244370184569	4.461179788778633
1	892	0.9873862256445581	2.012613774355441	0	5	0.3291287418815195	0	2.484331600881196	0.55687771363309	0.1358926381231695	1	4.461179788778633
1	893	0.3158140916618564	2.684185908338144	1.5	8.5	0.1052713638872855	4.749629733451086	3.166695709710581	-0.3548240821233244	0.8180348144203943	0.4777935515023807	4.461179788778633
1	894	0.7606203474227801	2.216278037814734	4	5	0.2555076623356405	5.258865363716935	2.256034628638037	-0.7039836641090355	0.9466572371523055	0.1761679462072986	4.265483544819598
1	895	0.7311803064823644	2.013581170600304	2.666666666666667	8.333333333333334	0.2663912010523828	3.64707123950826	4.138563398886442	0.1101708925998565	0.5800755766737679	0.6744420076040678	4.461179788778633
1	896	0.9933234572970071	2.006676542702992	0	4	0.3311078190990024	0	1.993345671252031	0.4468202954442601	0.2001817478857085	1	4.461179788778633
1	897	0.706366657135023	2.283310772121052	3.5	10.5	0.2362685185440856	4.954933765129531	4.598585583795131	-0.07987756562305225	0.6753615463969077	0.5537159657118145	4.461179788778633
1	898	0.658389412029014	1.978644770737114	1	4	0.2496704124397787	1.518857961154351	2.021585713189872	0.1559373196997694	0.6335077234912054	0.7621734362044802	3.223909151468283
1	899	0.7909463639444633	2.107439158881566	1	8	0.2728920489408401	1.264308233257414	3.796076373680775	0.567510896286137	0.248683171758585	0.9431945448641138	4.461179788778633
1	900	1.133800694564252	1.847271737569089	0	4	0.3803331587461199	0	2.165355490829837	0.4853773202049454	0.1474460116760153	1	4.461179788778633
1	901	0.6187767822352226	2.362470980258955	4	11	0.2075563091467246	6.464366658281362	4.656141849748465	-0.4053243523341494	0.8157334476601094	0.380299441748727	4.461179788778633
1	902	1.341500411715911	2.057099237816202	0	4	0.3947215176993842	0	1.944485675006308	0.6130446490979077	0.1342211451854364	1	3.171850007772859
1	903	0.8941523752548609	2.040470524143834	1.5	6.5	0.3046907237853535	1.677566421016836	3.185539767954919	0.3380212002957475	0.3930046089056837	0.849615016345313	4.461179788778633
1	904	0.8915822091488282	2.108417790851171	1	10	0.2971940697162762	1.121601563757845	4.742893008867558	0.8117340292400854	0.1167768966997417	0.9793371800391346	4.461179788778633
1	905	0.9529937965686087	2.04700620343139	1	4	0.3176645988562031	1.049324773781995	1.954073218388304	0.2028047483945963	0.4922020507671276	0.8520927302712328	4.461179788778633
1	906	0.7243118219721508	2.27362750716102	3	10	0.2416032289024273	4.141862536264592	4.398257836212831	0.05747253239897648	0.6124053782756729	0.6414807592521425	4.461179788778633
1	907	0.9860946619800364	2.013905338019963	2	8	0.3286982206600122	2.02820284614875	3.972381347310724	0.4357991816541975	0.3101053080036283	0.8904109570563716	4.461179788778633
1	908	1.018928431598523	1.338390267478856	1.75	1.25	0.4322404229845192	1.7174905967189	0.9339577777673486	-0.2585634911633151	0.839687100297611	0.5034826808510834	3.030330443893382
1	909	0.9206383576116565	2.05309407071898	2	10	0.3095901799505462	2.17240568293119	4.870697423278839	0.6048381522607001	0.2305103032404694	0.9251535900027931	4.461179788778633
1	910	0.92109424593111	1.911059776644898	4	11	0.3252274553533362	4.342660935805222	5.755968564893278	0.3168013162444158	0.4304243144537433	0.7712324966555035	4.461179788778633
1	911	0.6335840710052258	2.014023143004387	1.680555555555555	9.819444444444445	0.2393044057489584	2.652458659336614	4.875537045615297	0.4983162507528776	0.3738072444744601	0.8509740876262187	4.461179788778633
1	912	0.2403683760361883	0.9157591077322277	0	0	0.2079081930071446	0	0	0	1	1	3.330498587194893
1	913	1.215219783351855	1.549524372197379	2	0	0.4395414964211919	1.645792824803708	0	-0.3689142564806355	1	0.1931967270761805	4.461179788778633
1	914	0.9471739304554445	2.045717008754103	2	6	0.3164745891828596	2.111544601991219	2.932956989810708	0.1841244752981302	0.5101321589781611	0.7758663101022811	4.461179788778633
1	915	0.8655939608714492	2.118916696739666	5.833333333333333	14.16666666666667	0.2900287719408898	6.739110480230869	6.685806331350651	-0.01194844220676692	0.614110523342691	0.575949449840751	4.461179788778633
1	916	0.8799066657043793	2.096516190478682	1	8	0.295625557328492	1.136484173806644	3.815854147147522	0.6005967255747895	0.2038986555050774	0.9573192239122859	4.461179788778633
1	917	0.2412247844151695	2.758775215584831	1	10	0.08040826147172317	4.145511011335013	3.624796954644276	-0.1167211547941888	0.7802019495654551	0.602309084212032	4.461179788778633
1	918	0.1181427431859781	2.874867516943131	0	7	0.03947288278954371	0	2.434894811237477	0.5457961630154553	0.7543404758034934	1	4.461179788778633
1	919	0.9912598231698785	2.005610012028586	0	5	0.3307650574367483	0	2.49300710009057	0.5588223784123924	0.134243430846571	1	4.461179788778633
1	920	1.177811880011259	1.568545165585764	1	4	0.4288633489587723	0.8490320202836134	2.550133772211923	0.3813120816621542	0.2889365455581915	0.9392284723992558	4.461179788778633
1	921	1.291106651526391	1.755278255267325	0	3	0.4238159953612906	0	1.709130726708118	0.496724199752026	0.1912861794813852	1	3.440804228103539
1	922	0.897705169391281	2.058066951885315	0	6	0.3037125774782539	0	2.915357051190018	0.6534946335323946	0.113954453285896	1	4.461179788778633
1	923	0.6295947673891641	2.370405232610835	0	8	0.2098649224630548	0	3.374950362891564	0.75651520958216	0.1519185265612422	1	4.461179788778633
1	924	0.9999999999999998	2	0	0	0.3333333333333334	0	0	0	1	1	4.461179788778633
1	925	0.9897669034563853	1.998938203800424	3	1	0.3311691411284285	3.031016686377003	0.5002655900511476	-0.5672829197988265	0.9879718330631603	0.109196752096739	4.461179788778633
1	926	0.6534616599383277	2.18223996658775	1	8	0.2304409088127024	1.530311663723894	3.665957970932576	0.4787178298844959	0.3497785574643824	0.9053375462259556	4.461179788778633
1	927	0.9408987256133577	2.059101274386642	3	4	0.3136329085377859	3.188440921783952	1.942595077646924	-0.2792637605125776	0.85560415750191	0.3840355229414494	4.461179788778633
1	928	0.826669617842139	2.125523875790319	3	7	0.280018779129881	3.629019302573281	3.293305749104907	-0.07525219098158896	0.7020112126859929	0.562224127588377	4.461179788778633
1	929	0.4897901910686649	2.228598155737272	0	8	0.180176681394386	0	3.589700538612091	0.804652739537957	0.2040619986338072	1	4.461179788778633
1	930	0.7507624431299899	2.072267649248255	0	9	0.2659420617431373	0	4.343068330611096	0.9735246137210997	0.06188324176311367	1	4.461179788778633
1	931	1.044112795612898	1.761927681126244	0	9	0.3720947022212048	0	5.108041661645897	1.144997938548529	0.01517215692100856	1	4.461179788778633
1	932	0.6803268232442694	2.31967317675573	0	7	0.2267756077480898	0	3.017666484289017	0.6764279018477269	0.1652489928441348	1	4.461179788778633
1	933	0.998220627941219	1.999308142689385	0	2	0.3330145277408693	0	1.000346048363353	0.2242335202180283	0.4448696202047355	1	4.461179788778633
1	934	0.651913276541943	2.177292560400053	2	5	0.2304227101576238	3.067892727402252	2.296430020906931	-0.2053358485205007	0.7959159331292409	0.5050595162570015	3.757077549068583
1	935	1.121653914860131	2.4984645688855	1	2	0.3098390066226749	0.8915405962138502	0.8004916399083248	-0.03370070412874827	0.7714885893446044	0.671260999502938	2.701692996018334
1	936	0.881474509055778	2.07057936269401	1	10	0.298597026799276	1.134462754993545	4.829566149538505	0.8282794169917536	0.114870914845037	0.9797864018571394	4.461179788778633
1	937	0.860685493653222	2.139314506346778	1	6	0.286895164551074	1.161864592088628	2.804636710590983	0.3682371471857017	0.3578557818486598	0.9062278940945807	4.461179788778633
1	938	0.7002443099637065	2.515950425461404	0	4	0.2177244749053261	0	1.589856445309901	0.4153479219813846	0.3744889185517243	1	3.827770312959832
1	939	0.9202216898706925	2.013897060614322	3	9	0.313627964007448	3.260083991740678	4.468947383663505	0.2709739237507363	0.4509852555896767	0.7784727680028346	4.461179788778633
1	940	0.7032912228430319	2.12320006770802	0	8	0.2488212948662291	0	3.767897393030862	0.9553385131383582	0.1013785656484829	1	3.944044274581832
1	941	0.5400684796055241	2.459931520394476	1	3	0.1800228265351747	1.85161704073235	1.219546143918233	-0.1416824532389364	0.8490735659263644	0.5479285811820968	4.461179788778633
1	942	0	2.158683038604542	0	0	0		0		1	1	3.700264781005982
1	943	0.8468332412758489	2.119930216295691	0	6	0.2854400943609535	0	2.830281843184554	0.6344245193398538	0.1331164920146499	1	4.461179788778633
1	944	0.652431486921566	2.291578645032003	1.5	8.5	0.2216131934602512	2.299091981408811	3.709233378669966	0.3160915865368472	0.4630278973186591	0.802118527855509	4.461179788778633
1	945	0.6476237169036014	2.189825639233906	1	9	0.228241506937478	1.544106514167161	4.109916259428117	0.5751415246063005	0.2966377860320034	0.9250426584955544	4.461179788778633
1	946	0.7496771367032773	2.14166293513455	2	8	0.2592836256119671	2.667815119446015	3.735415068710333	0.2393088823610497	0.4978997619129029	0.776243930691413	4.461179788778633
1	947	0.6963686551604762	2.218778064277197	0.1666666666666667	9.833333333333334	0.2388794534824664	0.239336830329129	4.431868825301688	0.9397809981830785	0.09937090157442892	0.9347569193803531	4.461179788778633
1	948	0.8225914767627119	2.274591526339455	3	14	0.2655934363383748	3.647010800314178	6.154951268340684	0.5837786147459935	0.3002881068551567	0.8688621345851548	4.29604717383786
1	949	0.8437419199455292	2.087967695685964	2	11	0.2877985989631467	2.370393070109776	5.268280741472942	0.6495787680766258	0.2303388205467878	0.9241521188621801	4.461179788778633
1	950	0.6448051072401949	2.289908090727337	1	10	0.2197165664047723	1.55085620255097	4.366987496351318	0.6312525894795509	0.2674785770451165	0.9347205855308429	4.461179788778633
1	951	1.035764825715366	1.893189543719585	7	9	0.3536295534420307	6.758290903695581	4.753882161380171	-0.4493001486640757	0.8328266352907883	0.3229847952108419	4.461179788778633
1	952	0.8240063097449222	2.081981577720863	0	6	0.2835546263971218	0	2.881869880216795	0.6459882848625977	0.1352379240494398	1	4.461179788778633
1	953	0.9999999999999998	2	3	2	0.3333333333333334	3.000000000000001	1	-0.4483119028358089	0.9547325102880658	0.2098765432098766	4.461179788778633
1	954	0.01503013992545672	1.787664814582071	0	1	0.008337594714998668	0	0.5593889815601617	0.1253903693743106	0.9916624052850014	1	4.461179788778633
1	955	0.8513209349504727	2.114885149692926	1	4	0.2870066713698416	1.174645141386282	1.891355660888151	0.1606549283901618	0.555113178106495	0.8157415849159767	4.461179788778633
1	956	0.6098540477476546	2.319865505024939	0	8	0.2081612375391044	0	3.448475777010184	0.7729963687373147	0.154558915511746	1	4.461179788778633
1	957	0.9519825164043578	2.02651546041779	0	5	0.3196183189689649	0	2.467289343536117	0.5530575902235949	0.1458018584048389	1	4.461179788778633
1	958	0.9370228734461404	2.062977126553859	0	2	0.3123409578153802	0	0.9694726976158674	0.217313074907767	0.4728749582982688	1	4.461179788778633
1	959	0.9999999999999998	1.95547363890932	7	0	0.3383552425691866	7.000000000000002	0	-1.569091659925331	0.9999999999999994	0.0005077037481853175	4.461179788778633
1	960	0.9118673294845054	2.051723651403421	0	8	0.3076900069426244	0	3.899160588477807	0.8740200514414386	0.05277215184397932	1	4.461179788778633
1	961	1.030165259202428	1.90467076105322	0	10	0.3510128852489319	0	5.25025122686838	1.202857319558943	0.01325442043043385	1	4.364816293252063
1	962	0.8839714627178044	2.067371224919353	3	7	0.2995150195267602	3.393774716184145	3.385942454661506	-0.001755648033361025	0.650904331276318	0.6159221055312336	4.461179788778633
1	963	0.8930406859205324	2.010262054224046	1	7	0.3075947518570044	1.11976981090085	3.482133080754974	0.5295377863488627	0.2405852041309367	0.9471697327187001	4.461179788778633
1	964	0.9079014457333456	2.069955463913837	5.5	11.5	0.3048841745189543	6.057926249426166	5.555675086002088	-0.1125825873880736	0.6703462020298921	0.5243670997945606	4.461179788778633
1	965	0.6311580398587742	2.042420769083729	6	4	0.2360723528132765	9.506335372583608	1.958460303845461	-1.906255841133782	0.9975427226041897	0.01483665974021642	3.959528886872238
1	966	0.04310123690015019	2.173974360232782	0	1	0.0194405806260678	0	0.4599870257406914	0.1253726347005816	0.9805594193739322	1	3.668958755148165
1	967	0.944792950042526	2.050090791553361	0	4	0.3154689903051371	0	1.951133099314682	0.437358096219847	0.2195697497699597	1	4.461179788778633
1	968	0.9962829220845437	2.003717077915456	0	3	0.3320943073615146	0	1.497217363202302	0.335610182528018	0.2979514031982402	1	4.461179788778633
1	969	0.7064824540835956	1.262158895978678	1	1	0.3588680355927947	1.415463320029847	0.7922932708283132	-0.1526664288009653	0.8712137330297687	0.588949804215358	4.081906245504535
1	970	0.9977971349147081	2.002202865085291	1	6	0.3325990449715694	1.002207728413131	2.996699337828791	0.4470771643035946	0.2647304719251163	0.9410195928175511	4.461179788778633
1	971	0.8172049410066733	2.06673224217236	0	3	0.2833643346232141	0	1.451566844888757	0.3335923904258446	0.3680401972084303	1	4.351318814664122
1	972	0.9999999999999998	2	2	1	0.3333333333333334	2	0.5000000000000001	-0.3362339271268566	0.9629629629629628	0.2592592592592594	4.461179788778633
1	973	0.8362650519106234	2.072339149945084	0	6	0.2875142143358939	0	2.895278989522056	0.6489940165165852	0.1308149039470792	1	4.461179788778633
1	974	0.787094280621183	2.20928800483018	1	12	0.2626815291369333	1.270495828289833	5.431614155223008	0.9327394375361842	0.1071858272939419	0.9809665954533593	4.461179788778633
1	975	0.9178362186764206	1.985422384915313	0	3	0.3161400150647724	0	1.511013486496962	0.3387026656710113	0.3198170235606787	1	4.461179788778633
1	976	0.9999999999999998	2	2	4	0.3333333333333334	2	2	0	0.6803840877914951	0.6488340192043897	4.461179788778633
1	977	0.9910406069142568	1.963711558238619	0	5	0.3354056623097462	0	2.546198793312001	0.5707456130139715	0.1296531832222907	1	4.461179788778633
1	978	0.7650732942911637	2.037739752691794	0	1	0.2729662240992899	0	0.4907398006438406	0.1100022469119528	0.72703377590071	1	4.461179788778633
1	979	0.9769897169644972	1.907420754765447	3	10	0.3387138295814539	3.070656679295445	5.24268176018127	0.4868723485095127	0.3077800541184029	0.8699493250246702	4.461179788778633
1	980	0.7759308741472373	2.071287482169317	0	6	0.2725224331410461	0	2.896749027670478	0.6493235343163652	0.1482236943392895	1	4.461179788778633
1	981	1.156073784553558	1.606952381568567	0	2	0.4184085546233153	0	1.244591951161474	0.2789826929396662	0.3382486093353412	1	4.461179788778633
1	982	0.7466820369163074	2.099687562769202	5	3	0.2623278568597722	6.696290727240878	1.428784002531981	-1.180742981477332	0.9945077042525424	0.03341774916154927	4.461179788778633
1	983	1.019131687840697	1.56845472954854	0	0	0.3938541650210688	0	0	0	1	1	2.817051276256747
1	984	0.9759038570386179	1.900484884901275	4.5	9.5	0.3392809333485463	4.611109964925499	4.998724312660607	0.08688606289979363	0.56446242345807	0.6486776647033111	4.461179788778633
1	985	0.8707522166686544	2.129247783331345	0	6	0.2902507388895515	0	2.817896558104015	0.6316482839790434	0.1278290891746309	1	4.461179788778633
1	986	0.958465941406252	2.041534058593747	0	13	0.3194886471354174	0	6.367760530507476	1.427371420117282	0.006712122488521711	1	4.461179788778633
1	987	0.9516805174514543	2.003782040014949	3	6	0.3220072996855324	3.152318393607371	2.994337647599255	-0.03541232442715943	0.6778907491187275	0.5945214455143282	4.461179788778633
1	988	0.6991477862152802	1.276674243819699	2	5	0.3538515997834596	2.86062552071668	3.916425841756181	0.2426195857757686	0.5234479536720669	0.7727097190154958	4.351669786524499
1	989	0.8634756976154135	2.011485682437116	0	6	0.3003434076041872	0	2.982869852063973	0.6686280296451833	0.1173031253465845	1	4.461179788778633
1	990	1.172568338739203	1.82424757835168	0	9	0.3912713930982646	0	4.933540878334099	1.105882549442103	0.01147660422774612	1	4.461179788778633
1	991	0.9999999999999998	1.977275771481598	4	5	0.3358775191665783	4.000000000000001	2.528731738948804	-0.3297935368468967	0.8512156362832501	0.3559583392370455	4.461179788778633
1	992	0.9172146508617195	2.296386994410399	0	9	0.2854164118975774	0	3.919200039848146	0.9457429472421418	0.04858221789945996	1	4.144043633924874
1	993	1.005262068421278	1.562839556463135	2	2	0.3914417010138854	1.989530952004304	1.279721895781934	-0.15910792432257	0.8305180456431802	0.5099605453337009	4.461179788778633
1	994	0.7194921214542258	2.156928101474182	0.6666666666666666	8.333333333333334	0.2501345650816381	0.9265795229546235	3.863519292848845	0.6583325283777203	0.2249982028287734	0.9250364720649931	4.461179788778633
1	995	0.00737004115209037	1.828634030754658	0	1	0.004014174731342697	0	0.5468562780641846	0.1252873526222892	0.9959858252686573	1	4.364816293252063
1	996	0.9980065771999683	1.895385930612787	3	8	0.3449260943702402	3.005992213414939	4.220776291936262	0.2723010808882693	0.4397035472468075	0.7899031210250387	4.461179788778633
1	997	0.7096545059942414	2.128530499975865	1	6	0.2500381421582762	1.40913640588948	2.818846147644129	0.3159948283861015	0.4448512551102436	0.8665636254248849	4.461179788778633
1	998	0.9179692470404068	2.072004385070669	2	5	0.3070158335785299	2.178722224571391	2.413122306123626	0.05254217329277573	0.6311016178731799	0.68524077917681	4.461179788778633
1	999	0	1.885415622913942	0	0	0		0		1	1	4.015719633727806
1	1000	0.971973638425639	2.017999993685437	0	7	0.3250776622198422	0	3.468780982112902	0.7775479013058502	0.06379352715135457	1	4.461179788778633
1	1001	0.8970306443846207	2.102969355615379	0	4	0.2990102147948736	0	1.90207241456902	0.4263608517534693	0.241460868261234	1	4.461179788778633
1	1002	0.6051527776269617	2.29946096730616	0	7	0.2083419107558121	0	3.044191703849866	0.682373687674958	0.1948783422226723	1	4.461179788778633
1	1003	0.8789423806848105	2.121057619315189	1	5	0.2929807935616036	1.137731007146191	2.357314555940406	0.2733769107135915	0.4354678153005078	0.8750928582921543	4.461179788778633
1	1004	0.564358469704357	2.160558988584863	0	11	0.2071102990615639	0	5.091275016381224	1.14123959522714	0.07786468731093375	1	4.461179788778633
1	1005	0.05913176326098919	1.833612798196159	0	4	0.03124128023670877	0	2.181485646225339	0.503429983281468	0.8807699690521897	1	4.333245374075523
1	1006	0.2761183990126595	2.689076030898599	0	5	0.09311982925211522	0	1.859374722970986	0.4167899100699636	0.613408133189156	1	4.461179788778633
1	1007	0.6643440442640796	2.184728574504138	1	5	0.233179049171202	1.505244170748516	2.288613816082319	0.1755969681617049	0.5742583226866429	0.7966876219584272	4.461179788778633
1	1008	0.6956087116310101	2.304391288368989	2	11	0.2318695705436701	2.875179632685383	4.773494872819807	0.4255186587434394	0.3899232774592269	0.8404153571335393	4.461179788778633
1	1009	0.2861503649633194	1.994241815704461	0	2	0.125482961829629	0	1.002887405253563	0.2380571165117837	0.7647800500502783	1	4.212801616472238
1	1010	0.2313096630993207	2.768690336900679	0.5	5.5	0.07710322103310689	2.161604462608672	1.98649878850547	-0.03925097897727679	0.7727680272859598	0.3820991659047602	4.461179788778633
1	1011	0.8741265067959357	1.748253013591871	0	0	0.3333333333333334	0	0	0	1	1	2.876153103888089
1	1012	0.9058044633570939	1.749836726262894	0	6	0.3410869159951203	0	3.428891341659134	0.8022275190557658	0.08184059693119021	1	4.274213063265384
1	1013	0.5319342619339219	2.17537452762282	4	7	0.1964808240514794	7.519726188453131	3.217836704031547	-0.9642941302751978	0.9529254415101136	0.1534321130116647	4.461179788778633
1	1014	0.4834166070156298	2.141791914573549	0	3	0.1841440796188609	0	1.400696295278213	0.3139744107156217	0.543050737978797	1	4.461179788778633
1	1015	0.6165256132043668	2.392770950107859	3	4	0.204873664071772	4.865977885991827	1.671702007172769	-0.871297687788622	0.9637841182230542	0.1565173704062481	3.666113113333539
1	1016	0.5655710296226465	2.152482709350733	4	4	0.2080794141458973	7.072498042675262	1.858319224876164	-1.16878921376684	0.987615501417332	0.06399535144853308	4.461179788778633
1	1017	0.1659837588568956	1.818174817619757	0	3	0.08365448247167795	0	1.650006353034531	0.378024237946833	0.7694453497697119	1	4.364816293252063
1	1018	0.5496118356585394	2.45038816434146	0	5	0.1832039452195132	0	2.040493042188582	0.4573886592333955	0.3635533551119444	1	4.461179788778633
1	1019	1.01136327747227	1.986759106814371	5	9.25	0.3373322192492516	4.943821979078227	4.655823631699228	-0.06455654356352371	0.6600937067234631	0.5557491864512499	4.461179788778633
1	1020	0.03184413896244537	1.801636878931611	0	1	0.01736813124960611	0	0.5550508050173852	0.1244179412839457	0.9826318687503939	1	4.461179788778633
1	1021	0.7114262723378397	2.143147582411735	2	7	0.2492232846433926	2.811254064919108	3.266223967703957	0.1019842114252493	0.602854739562348	0.6977911677783601	4.461179788778633
1	1022	0.5390108543006163	2.19464320343392	0	6	0.1971759567658358	0	2.733929593025374	0.6128265890341668	0.2677455259151598	1	4.461179788778633
1	1023	0.6145683219702732	2.354829821891025	1	9	0.2069673018556921	1.62715838784865	3.821932233205978	0.4919716194532043	0.3551375179100902	0.9016190653487612	4.461179788778633
1	1024	0.9607051240937858	2.039294875906213	1	3	0.3202350413645954	1.040902119621023	1.471096718500248	0.09643067960661626	0.6158693678304769	0.7864817048705424	4.461179788778633
1	1025	1.002030778714426	1.953573864541012	1	5	0.3390273394653838	0.9979733369896768	2.559411799448259	0.3500057241329131	0.3400151586479415	0.9166124952932699	4.461179788778633
1	1026	0.949488971966046	2.035933412949267	1	5	0.3180417540792909	1.053198119752106	2.455875996826913	0.3144185940685496	0.3820530708030044	0.8994118756019969	4.461179788778633
1	1027	0.9834069128299978	2.002651219986143	2.5	4.5	0.3293328090376292	2.542182658453792	2.24702132607551	-0.0661621692810301	0.7063286419638978	0.5746601551697599	4.461179788778633
1	1028	0.5857304672256667	2.18955231565464	0	5	0.2110525352006726	0	2.283571835325196	0.5448210581677067	0.3056612780972456	1	4.191416247758669
1	1029	0.9936147643511306	2.006385235648869	2	9	0.3312049214503769	2.012852537780151	4.485678941456815	0.5542987552074573	0.2387074205803295	0.9228005164501882	4.461179788778633
1	1030	0.5926000618470627	2.392645518736608	0	1	0.1985096521711284	0	0.417947411001372	0.1140028684552341	0.8014903478288715	1	3.666113113333539
1	1031	0.9788706055209576	1.885643970515355	2.5	5.5	0.3417230317869218	2.553963706642813	2.916775428447834	0.08132640668677248	0.5858439361714372	0.6852892723750729	4.461179788778633
1	1032	0.9831446178693847	1.954700971332328	2.5	3.5	0.3346481590057053	2.542860892040337	1.790555205799275	-0.1686337968564647	0.788171732793361	0.4868208598833346	4.461179788778633
1	1033	0.9329990071508729	2.067000992849126	1	10	0.3109996690502911	1.071812501766459	4.837927042413335	0.8441969880075041	0.09909135732793689	0.9833883131460989	4.461179788778633
1	1034	0.684248787842773	2.139183809515189	0	4	0.2423464220406966	0	1.869872042882811	0.4191429468021368	0.3295207094519755	1	4.461179788778633
1	1035	0.9999999999999998	2	2	6	0.3333333333333334	2	3.000000000000001	0.2241559514179044	0.4682213077274805	0.8049077884468832	4.461179788778633
1	1036	0.9434732669296921	1.992400846296782	4	11	0.321360259514953	4.23965377738475	5.520977377843109	0.2872163107349582	0.443197458202168	0.7615099200675511	4.461179788778633
1	1037	0.8142491150108502	2.105846292200108	0	9	0.2788433258037126	0	4.273816200800269	0.9580013366756376	0.05275536653472997	1	4.461179788778633
1	1038	0.9999999999999998	2	3	3	0.3333333333333334	3.000000000000001	1.5	-0.3362339271268566	0.8998628257887515	0.3196159122085049	4.461179788778633
1	1039	0.8118432333510176	2.207266742615127	1	7	0.268901510648422	1.23176490105403	3.171343030206913	0.4578935886662613	0.3217895828818486	0.9183780262917624	4.235870903548634
1	1040	0.163272739239065	2.044582418193772	0	2	0.07395083807440925	0	0.9781948539725991	0.2576383016083304	0.8575670503030889	1	3.796775742838426
1	1041	0.6256169071829976	2.374383092817002	0	1	0.2085389690609992	0	0.4211620285813212	0.09440597521774066	0.7914610309390008	1	4.461179788778633
1	1042	0.9999999999999998	2	0	0	0.3333333333333334	0	0	0	1	1	4.461179788778633
1	1043	1.051762824968701	1.801372926142927	3.5	7.5	0.3686339931631072	3.327746443314495	4.163491019074483	0.1873371205218329	0.4968660989263278	0.7293355578552373	4.461179788778633
1	1044	0.8533529764795945	2.081671757659426	2.125	10.875	0.2907481380152398	2.490177052837424	5.224166567080465	0.612840020731723	0.2516773440532676	0.9084336373856887	4.461179788778633
1	1045	0	2.622379520387808	0	0	0		0		1	1	2.876153103888089
1	1046	0.9999999999999998	1.615150399119825	1	1	0.3823871852022612	1	0.6191373884097415	-0.0853726210605222	0.8537800405930918	0.618554410997614	4.461179788778633
1	1047	0.7855754400796996	2.020306423866495	2	11	0.2799745242926463	2.545904438913075	5.444718617955004	0.6497864502868547	0.2495269267755471	0.91534933188653	4.461179788778633
1	1048	0.8574183410794468	1.846371382705558	0.5	12.5	0.31711724234204	0.5831459114468265	6.770035604474802	1.386828145458312	0.02822024602866987	0.9929773679585234	4.461179788778633
1	1049	1.012881479393254	1.938065109389971	0	9	0.3432395161753501	0	4.643806834143387	1.040936939108377	0.02273333371094545	1	4.461179788778633
1	1050	0.7485659505724573	1.862092117456069	1	8	0.286734582264826	1.335887638537742	4.296242879181157	0.6635812455014037	0.2206564753598276	0.9522184193856869	4.461179788778633
1	1051	0.5981203249773108	2.380252993283914	0	8	0.2008211399524938	0	3.360987265880004	0.7533852982867933	0.1663994547876081	1	4.461179788778633
1	1052	0.9812495464583726	2.018750453541626	0	6	0.327083182152791	0	2.972135555176623	0.6662218731135972	0.09284708967119121	1	4.461179788778633
1	1053	0.9999999999999998	2	0	0	0.3333333333333334	0	0	0	1	1	4.461179788778633
1	1054	0.8573771857540711	2.142622814245928	0	1	0.2857923952513571	0	0.4667177038119696	0.1046175509415517	0.7142076047486429	1	4.461179788778633
1	1055	0.9999999999999998	2	0	0	0.3333333333333334	0	0	0	1	1	4.461179788778633
1	1056	0.663286789513999	2.212138535918414	0.5	5.5	0.2306743227331951	0.75382173730063	2.486281899029693	0.3883412558459946	0.3938265405476121	0.7926703726914271	4.461179788778633
1	1057	0.9923618687534587	2.00763813124654	2	8	0.3307872895844863	2.015393842683891	3.984781856595246	0.4414500439693169	0.3051360076842652	0.8929362211508851	4.461179788778633
1	1058	0.5532375284654906	1.997461865618081	2	4	0.2168964048639925	3.615083751724833	2.002541359537929	-0.497397740551516	0.8792780475439924	0.3861047922761083	3.241957614039245
1	1059	0.8724864701373723	1.95165614590601	0	7	0.3089385306467717	0	3.586697387592534	0.8039795653639165	0.07526910545224148	1	4.461179788778633
1	1060	0.6802236157239554	2.313246184323896	1	10	0.2272358370587476	1.470104796252494	4.322929426088192	0.6394776191292517	0.2485024032562087	0.9413164055113259	4.461179788778633
1	1061	1.02639178973253	1.927729432074855	4	9	0.3474440324776397	3.897147307698526	4.668704980196891	0.1861459790443369	0.5083758395447924	0.715189956023815	4.14490646781359
1	1062	0.9901821168789643	1.891796273169007	0	4	0.3435772177536982	0	2.114392578488103	0.5145658755233671	0.1856669410323669	1	4.109080448324611
1	1063	0.8755130804441092	2.062451315436483	4	5	0.2979998946453171	4.56874955879697	2.42429964895527	-0.4806912098086055	0.9036232668302546	0.2657796460717414	4.461179788778633
1	1064	0.3363817152629484	1.887394657183083	0	6	0.151265981341886	0	3.178985368621812	0.8076663444852566	0.3737917042099412	1	3.936013169705429
1	1065	0.9267917892968472	2.028375493424833	1	5	0.3136173693840035	1.078991000512311	2.465026823784828	0.3106881786649494	0.3912380906884593	0.8954322630459358	4.461179788778633
1	1066	0.9403353824482493	2.054992078370938	1.5	5.5	0.3139340839185171	1.595175538428228	2.676409343806345	0.242364992349733	0.4579861044164995	0.8138799378743342	4.461179788778633
1	1067	0.9232907719713984	2.271726186164538	2	3	0.2889783635170665	2.1661648320492	1.320581687296144	-0.2040478381624069	0.8511921128149409	0.4489860563053479	4.144043633924874
1	1068	1.151647191748399	1.949612064423012	3	9	0.3713482481210355	2.604964455690187	4.616302988801801	0.5251346539862317	0.2913248075268726	0.8814410779688825	3.830138646999953
1	1069	0.6317419588152963	2.192730110200621	1	5	0.2236672706894224	1.582924778140899	2.28026238921968	0.1586752822641587	0.597357607500697	0.7810790240884987	4.394746309118705
1	1070	0.9556779565660181	2.022440343635003	2	3	0.3208999308393862	2.092755186262204	1.483356485367571	-0.1366003455918715	0.808193494480751	0.5143145642188646	4.461179788778633
1	1071	0.9756432864144737	2.020115132647217	1.5	9.5	0.3256748876032726	1.537447160132221	4.702702260118672	0.7095107684178367	0.1668369397897189	0.9520702837685816	4.461179788778633
1	1072	0.725894676402782	2.143038978694388	1.5	12.5	0.2530189832424675	2.06641548527859	5.832838377776694	0.8442661069100876	0.184604111219648	0.9432325067983217	4.461179788778633
1	1073	0.907542575461019	2.036741543871265	1	8	0.3082387903742234	1.101876679991585	3.927842501211165	0.6334570573299542	0.1817468801966321	0.9637251313582937	4.461179788778633
1	1074	0.9508479901928567	2.016742205949803	3	6	0.3204108139421643	3.155078446757322	2.975095171955429	-0.04034432220252861	0.6817334577958913	0.590461163452537	4.461179788778633
1	1075	1.072929331061373	2.145858662122747	0	0	0.3333333333333333	0	0	0	1	1	2.528077199176504
1	1076	0.9952009647660414	1.999482996151975	3.125	7.041666666666667	0.3323225347829237	3.14006930322324	3.52174371085847	0.0855545899753399	0.5759073775237288	0.6780584421039761	4.461179788778633
1	1077	0.7053044531130551	2.119019280599642	4	7	0.249725073897921	5.671309719292003	3.303414963746406	-0.5307777017867893	0.8858146320452807	0.2859388578394967	4.461179788778633
1	1078	0.5417712720932016	2.003432400674738	1	1	0.2128596928763736	1.845797389987797	0.4991433699800448	-0.3018605130855832	0.954690751148576	0.380410136901323	4.461179788778633
1	1079	0.5711197262599529	2.428880273740047	5	3	0.190373242086651	8.754731749055683	1.235137043367119	-1.685561905530656	0.9990658760454051	0.008365549251093007	4.461179788778633
1	1080	0.9616031235810354	2.038396876418964	4	6	0.3205343745270119	4.159720264950778	2.943489596854536	-0.2726253425507466	0.8123166781462113	0.4058169786770764	4.461179788778633
1	1081	0.9032857017340618	2.07918721735917	0.2115384615384615	3.326923076923077	0.3028646784858954	0.2341877670955773	1.600107507946633	0.3061790390709658	0.369710039018777	0.7210132738670763	4.461179788778633
1	1082	1.072929331061373	2.145858662122747	0	0	0.3333333333333333	0	0	0	1	1	2.528077199176504
1	1083	1.072929331061373	2.145858662122747	0	0	0.3333333333333333	0	0	0	1	1	2.528077199176504
1	1084	1.072929331061373	2.145858662122747	0	0	0.3333333333333333	0	0	0	1	1	2.528077199176504
1	1085	1.309695748731967	1.674868641898158	0	0	0.4388230834770008	0	0	0	1	1	2.528077199176504
1	1086	1.651249886400953	1.567538106783168	0	0	0.5130036181002053	0	0	0	1	1	2.528077199176504
1	1087	0.6608364939141773	2.323727896715947	0	0	0.2214180722616798	0	0	0	1	1	2.528077199176504
1	1088	1.072929331061373	2.145858662122747	0	0	0.3333333333333333	0	0	0	1	1	2.528077199176504
1	1089	0.6608364939141773	2.557951499269943	0	0	0.2053060019216918	0	0	0	1	1	2.528077199176504
1	1090	0	1.921069483548541	0	0	0		0		1	1	2.528077199176504
1	1091	1.651249886400953	1.567538106783168	0	0	0.5130036181002053	0	0	0	1	1	2.528077199176504
1	1092	0.6608364939141773	2.145858662122747	0	0	0.2354500425501442	0	0	0	1	1	2.528077199176504
1	1093	1.006507550432735	2.014444139066607	0.5	11.5	0.333175652537344	0.4967672619892732	5.708770859900105	1.19779860311457	0.03090055278104439	0.9922707494813777	4.351318814664122
1	1094	0.7771203540124312	2.044322783066054	2.083333333333333	10.41666666666667	0.2754336402530212	2.680837430877543	5.095411914865938	0.541241240727814	0.3081466005658494	0.8820624369979546	4.461179788778633
1	1095	0.5461211334191379	2.398808337951622	0	3	0.1854445543529224	0	1.250620965642359	0.4546691173123653	0.540458005768794	1	2.75061779659682
1	1096	0.9638370177286403	2.16543017411536	0.5	2.5	0.3080072613296645	0.5187599052568974	1.154505017009529	0.231128116941293	0.5525991972880293	0.6686365434586446	2.75061779659682
1	1097	0.9361096015001971	1.872219203000394	2	2	0.3333333333333334	2.136501961730577	1.068250980865289	-0.3483172176371668	0.8888888888888888	0.4074074074074074	3.066891117561862
1	1098	0.5505523247463457	1.934158661088047	0	1	0.2215760013478849	0	0.5170206664625213	0.1671572650860807	0.7784239986521151	1	3.093019416154435
1	1099	0.6978576797573536	1.760091695979626	0	1	0.2839186545687546	0	0.5681522174578655	0.1836885389372213	0.7160813454312454	1	3.093019416154435
1	1100	0.530344646080168	1.928637386050278	0	1	0.2156765031831814	0	0.5185007857013153	0.1676358004716212	0.7843234968168186	1	3.093019416154435
