# Supplementary material for: Variation in selection constraints on teleost TLRs with emphasis on their repertoire in the Walking catfish, Clarias batrachus
Source: Sci Rep. 2020 Dec 7;10:21394. doi: 10.1038/s41598-020-78347-6 (PMC7721727; doi:10.1038/s41598-020-78347-6)
Supplement: Supplementary file 30 — Supplementary Information 30. [file 41598_2020_78347_MOESM30_ESM.zip › T8/slac/log.txt]

Analysis Description
--------------------
SLAC (Single Likelihood Ancestor Counting) uses a maximum likelihood
ancestral state reconstruction and minimum path substitution counting to
estimate site - level dS and dN, and applies a simple binomial - based
test to test if dS differs drom dN. The estimates aggregate information
over all branches, so the signal is derived from pervasive
diversification or conservation. A subset of branches can be selected
for testing as well. Multiple partitions within a NEXUS file are also
supported for recombination - aware analysis. 

- __Requirements__: in-frame codon alignment and a phylogenetic tree

- __Citation__: Not So Different After All: A Comparison of Methods for Detecting Amino
Acid Sites Under Selection (2005). _Mol Biol Evol_ 22 (5): 1208-1222

- __Written by__: Sergei L Kosakovsky Pond and Simon DW Frost

- __Contact Information__: spond@temple.edu

- __Analysis Version__: 2.00


####Choose Genetic Code

1. [**Universal**] Universal code. (Genebank transl_table=1).
2. [**Vertebrate-mtDNA**] Vertebrate mitochondrial DNA code. (Genebank transl_table=2).
3. [**Yeast-mtDNA**] Yeast mitochondrial DNA code. (Genebank transl_table=3).
4. [**Mold-Protozoan-mtDNA**] Mold, Protozoan and Coelenterate mitochondrial DNA and the Mycloplasma/Spiroplasma code. (Genebank transl_table=4).
5. [**Invertebrate-mtDNA**] Invertebrate mitochondrial DNA code. (Genebank transl_table=5).
6. [**Ciliate-Nuclear**] Ciliate, Dasycladacean and Hexamita Nuclear code. (Genebank transl_table=6).
7. [**Echinoderm-mtDNA**] Echinoderm mitochondrial DNA code. (Genebank transl_table=9).
8. [**Euplotid-Nuclear**] Euplotid Nuclear code. (Genebank transl_table=10).
9. [**Alt-Yeast-Nuclear**] Alternative Yeast Nuclear code. (Genebank transl_table=12).
10. [**Ascidian-mtDNA**] Ascidian mitochondrial DNA code. (Genebank transl_table=13).
11. [**Flatworm-mtDNA**] Flatworm mitochondrial DNA code. (Genebank transl_table=14).
12. [**Blepharisma-Nuclear**] Blepharisma Nuclear code. (Genebank transl_table=15).
13. [**Chlorophycean-mtDNA**] Chlorophycean Mitochondrial Code (transl_table=16).
14. [**Trematode-mtDNA**] Trematode Mitochondrial Code (transl_table=21).
15. [**Scenedesmus-obliquus-mtDNA**] Scenedesmus obliquus mitochondrial Code (transl_table=22).
16. [**Thraustochytrium-mtDNA**] Thraustochytrium Mitochondrial Code (transl_table=23).
17. [**Pterobranchia-mtDNA**] Pterobranchia Mitochondrial Code (transl_table=24).
18. [**SR1-and-Gracilibacteria**] Candidate Division SR1 and Gracilibacteria Code (transl_table=25).
19. [**Pachysolen-Nuclear**] Pachysolen tannophilus Nuclear Code (transl_table=26).

>Please choose an option (or press q to cancel selection):

>Select a coding sequence alignment file (`/home/datamonkey/`) 

>Please select a tree file for the data: (`/home/datamonkey/`) 
>Loaded a multiple sequence alignment with **22** sequences, **1100** codons, and **1** partitions from `/home/datamonkey/datamonkey-js-server/production/app/slac/output/5dfb4a57c27e2160748fb1e8`


####Choose the set of branches to test for selection

1. [**All**] Include all branches in the analysis
2. [**Internal**] Include all internal branches in the analysis
3. [**Leaves**] Include all leaf branches in the analysis
4. [**Unlabeled branches**] Set of 41 unlabeled branches

>Please choose an option (or press q to cancel selection):
>Select the number of samples used to assess ancestral reconstruction uncertainty [select 0 to skip] (permissible range = [0,100000], default value = 100, integer): 
>Select the p-value threshold to use when testing for selection (permissible range = [0,1], default value = 0.1): 

>Save the resulting JSON file to (`/home/datamonkey/`) 

### Branches to include in the SLAC analysis
Selected 41 branches to include in SLAC calculations: `CBTLR8_3302_BP, IPTLR8_3302_BP, PHTLR8_3302_BP, Node12, TFTLR8_3302_BP, Node11, Node9, DRTLR8A_3302_BP, CATLR8_3302_BP, CCTLR8_3302_BP, Node19, MATLR8_3302_BP, Node18, Node16, Node8, DRTLR8B_3302_BP, CITLR8_3302_BP, Node24, OMTLR8_3302_BP, Node23, Node7, SSTLR8_3302_BP, Node6, GMTLR8_3302_BP, Node5, TRTLR8_3302_BP, Node4, ONTLR8_3302_BP, Node3, ATTLR8_3302_BP, Node2, LMTLR8_3302_BP, MMTLR8_3302_BP, Node33, Node1, SLTLR8_3302_BP, TOTLR8_3302_BP, Node37, SMTLR8_3302_BP, Node36, LCTLR8_3302_BP`


### Obtaining branch lengths and nucleotide substitution biases under the nucleotide GTR model
* Log(L) = -44246.74, AIC-c = 88591.55 (49 estimated parameters)

### Obtaining the global omega estimate based on relative GTR branch lengths and nucleotide substitution biases
* Log(L) = -43551.19, AIC-c = 87214.65 (56 estimated parameters)
* non-synonymous/synonymous rate ratio for *test* =   1.2818

### Performing joint maximum likelihood ancestral state reconstruction

### For partition 1 these sites are significant at p <=0.1

|     Codon      |   Partition    |       S        |       N        |       dS       |       dN       |Selection detected?|
|:--------------:|:--------------:|:--------------:|:--------------:|:--------------:|:--------------:|:-----------------:|
|       24       |       1        |     1.000      |     2.000      |     1.594      |     0.837      |  Neg. p = 0.503   |
|       49       |       1        |     1.000      |     15.000     |     1.288      |     5.955      |  Pos. p = 0.081   |
|       52       |       1        |     8.000      |     7.750      |     7.243      |     3.270      |  Neg. p = 0.092   |
|       53       |       1        |     0.000      |     3.000      |     0.000      |     1.048      |  Pos. p = 0.546   |
|       62       |       1        |     1.500      |     4.250      |     1.240      |     2.359      |  Pos. p = 0.414   |
|       67       |       1        |     3.000      |     13.500     |     2.986      |     6.721      |  Pos. p = 0.147   |
|       69       |       1        |     0.000      |     12.000     |     0.000      |     5.154      |  Pos. p = 0.025   |
|       81       |       1        |     11.000     |     9.000      |     9.532      |     4.164      |  Neg. p = 0.051   |
|       86       |       1        |     0.000      |     9.000      |     0.000      |     4.022      |  Pos. p = 0.029   |
|       93       |       1        |     0.000      |     10.000     |     0.000      |     4.135      |  Pos. p = 0.059   |
|       97       |       1        |     0.000      |     11.000     |     0.000      |     4.562      |  Pos. p = 0.023   |
|      106       |       1        |     3.000      |     1.000      |     3.546      |     0.444      |  Neg. p = 0.065   |
|      116       |       1        |     0.000      |     7.000      |     0.000      |     2.880      |  Pos. p = 0.094   |
|      138       |       1        |     0.000      |     10.000     |     0.000      |     4.095      |  Pos. p = 0.040   |
|      149       |       1        |     1.000      |     13.000     |     1.183      |     5.690      |  Pos. p = 0.075   |
|      164       |       1        |     2.000      |     14.000     |     2.019      |     7.402      |  Pos. p = 0.050   |
|      173       |       1        |     0.000      |     11.000     |     0.000      |     4.537      |  Pos. p = 0.038   |
|      175       |       1        |     1.000      |     12.000     |     1.108      |     5.633      |  Pos. p = 0.066   |
|      183       |       1        |     1.000      |     14.000     |     1.108      |     5.830      |  Pos. p = 0.055   |
|      197       |       1        |     1.500      |     11.500     |     1.486      |     5.564      |  Pos. p = 0.095   |
|      203       |       1        |     0.000      |     6.000      |     0.000      |     3.015      |  Pos. p = 0.084   |
|      206       |       1        |     8.000      |     2.000      |     7.529      |     0.941      |  Neg. p = 0.003   |
|      209       |       1        |     0.500      |     11.500     |     0.514      |     6.479      |  Pos. p = 0.023   |
|      211       |       1        |     1.000      |     12.000     |     0.812      |     6.033      |  Pos. p = 0.017   |
|      215       |       1        |     0.000      |     9.000      |     0.000      |     3.917      |  Pos. p = 0.071   |
|      219       |       1        |     2.000      |     15.000     |     2.107      |     7.025      |  Pos. p = 0.068   |
|      224       |       1        |     1.000      |     11.000     |     1.080      |     4.937      |  Pos. p = 0.092   |
|      230       |       1        |     0.500      |     12.500     |     0.569      |     5.773      |  Pos. p = 0.043   |
|      242       |       1        |     0.000      |     14.000     |     0.000      |     5.877      |  Pos. p = 0.019   |
|      251       |       1        |     1.000      |     8.000      |     0.871      |     4.525      |  Pos. p = 0.076   |
|      252       |       1        |     4.000      |     2.000      |     3.993      |     0.969      |  Neg. p = 0.094   |
|      265       |       1        |     5.000      |     2.000      |     4.938      |     0.876      |  Neg. p = 0.032   |
|      269       |       1        |     5.333      |     7.667      |     9.394      |     3.313      |  Neg. p = 0.072   |
|      277       |       1        |     0.000      |     7.000      |     0.000      |     3.491      |  Pos. p = 0.060   |
|      279       |       1        |     0.000      |     8.000      |     0.000      |     3.587      |  Pos. p = 0.085   |
|      280       |       1        |     6.000      |     2.000      |     5.870      |     0.978      |  Neg. p = 0.020   |
|      286       |       1        |     0.000      |     7.000      |     0.000      |     3.297      |  Pos. p = 0.076   |
|      289       |       1        |     0.000      |     6.000      |     0.000      |     2.927      |  Pos. p = 0.089   |
|      290       |       1        |     5.000      |     3.000      |     4.892      |     1.468      |  Neg. p = 0.088   |
|      293       |       1        |     0.500      |     12.500     |     0.680      |     6.077      |  Pos. p = 0.063   |
|      295       |       1        |     0.500      |     14.500     |     0.639      |     6.393      |  Pos. p = 0.042   |
|      298       |       1        |     0.000      |     11.000     |     0.000      |     5.129      |  Pos. p = 0.027   |
|      312       |       1        |     6.000      |     10.000     |     9.471      |     4.186      |  Neg. p = 0.099   |
|      316       |       1        |     0.000      |     8.000      |     0.000      |     4.398      |  Pos. p = 0.019   |
|      326       |       1        |     0.000      |     13.000     |     0.000      |     6.206      |  Pos. p = 0.006   |
|      338       |       1        |     0.000      |     8.000      |     0.000      |     3.807      |  Pos. p = 0.045   |
|      339       |       1        |     0.000      |     11.000     |     0.000      |     4.793      |  Pos. p = 0.073   |
|      340       |       1        |     0.000      |     8.000      |     0.000      |     3.455      |  Pos. p = 0.097   |
|      341       |       1        |     0.000      |     9.000      |     0.000      |     5.675      |  Pos. p = 0.008   |
|      348       |       1        |     0.500      |     10.000     |     0.473      |     5.463      |  Pos. p = 0.034   |
|      351       |       1        |     2.984      |     6.516      |     4.742      |     3.359      |  Pos. p = 0.812   |
|      369       |       1        |     0.000      |     8.000      |     0.000      |     4.273      |  Pos. p = 0.018   |
|      370       |       1        |     4.000      |     3.000      |     4.651      |     1.339      |  Neg. p = 0.099   |
|      372       |       1        |     0.000      |     8.000      |     0.000      |     3.514      |  Pos. p = 0.085   |
|      373       |       1        |     0.000      |     9.000      |     0.000      |     5.006      |  Pos. p = 0.020   |
|      377       |       1        |     2.000      |     13.000     |     1.981      |     6.132      |  Pos. p = 0.093   |
|      379       |       1        |     2.000      |     10.000     |     2.460      |     4.740      |  Pos. p = 0.309   |
|      380       |       1        |     0.500      |     16.500     |     0.557      |     7.785      |  Pos. p = 0.011   |
|      386       |       1        |     0.000      |     16.000     |     0.000      |     6.964      |  Pos. p = 0.012   |
|      390       |       1        |     0.000      |     11.000     |     0.000      |     5.316      |  Pos. p = 0.015   |
|      392       |       1        |     2.000      |     11.250     |     3.087      |     5.290      |  Pos. p = 0.371   |
|      394       |       1        |     8.000      |     0.000      |     6.531      |     0.000      |  Neg. p = 0.001   |
|      396       |       1        |     10.000     |     3.000      |     10.382     |     1.597      |  Neg. p = 0.002   |
|      397       |       1        |     9.000      |     0.000      |     7.080      |     0.000      |  Neg. p = 0.000   |
|      400       |       1        |     8.000      |     0.000      |     5.947      |     0.000      |  Neg. p = 0.002   |
|      401       |       1        |     3.000      |     2.000      |     5.162      |     0.816      |  Neg. p = 0.052   |
|      404       |       1        |     5.000      |     3.000      |     5.057      |     1.474      |  Neg. p = 0.082   |
|      406       |       1        |     5.000      |     2.000      |     5.030      |     0.981      |  Neg. p = 0.042   |
|      407       |       1        |     3.000      |     0.000      |     5.397      |     0.000      |  Neg. p = 0.006   |
|      410       |       1        |     4.000      |     1.000      |     4.639      |     0.461      |  Neg. p = 0.025   |
|      414       |       1        |     6.500      |     3.500      |     7.121      |     1.687      |  Neg. p = 0.032   |
|      415       |       1        |     7.000      |     5.000      |     6.909      |     2.493      |  Neg. p = 0.069   |
|      418       |       1        |     5.000      |     1.000      |     4.045      |     0.558      |  Neg. p = 0.045   |
|      419       |       1        |     7.000      |     5.000      |     11.515     |     2.414      |  Neg. p = 0.008   |
|      421       |       1        |     7.000      |     1.000      |     6.256      |     0.580      |  Neg. p = 0.008   |
|      424       |       1        |     6.000      |     0.000      |     3.919      |     0.000      |  Neg. p = 0.017   |
|      425       |       1        |     5.000      |     3.000      |     4.982      |     1.497      |  Neg. p = 0.088   |
|      427       |       1        |     10.000     |     1.000      |     7.658      |     0.645      |  Neg. p = 0.003   |
|      428       |       1        |     5.000      |     2.000      |     8.448      |     0.823      |  Neg. p = 0.004   |
|      431       |       1        |     6.500      |     6.500      |     7.392      |     3.019      |  Neg. p = 0.099   |
|      432       |       1        |     2.000      |     0.000      |     3.632      |     0.000      |  Neg. p = 0.033   |
|      433       |       1        |     2.000      |     0.000      |     3.386      |     0.000      |  Neg. p = 0.038   |
|      434       |       1        |     4.000      |     1.000      |     4.680      |     0.459      |  Neg. p = 0.024   |
|      435       |       1        |     7.000      |     5.000      |     8.021      |     2.380      |  Neg. p = 0.034   |
|      436       |       1        |     2.000      |     18.000     |     2.956      |     8.821      |  Pos. p = 0.093   |
|      442       |       1        |     4.000      |     0.000      |     6.646      |     0.000      |  Neg. p = 0.002   |
|      445       |       1        |     5.000      |     5.000      |     7.663      |     2.012      |  Neg. p = 0.038   |
|      448       |       1        |     7.000      |     3.000      |     5.446      |     1.866      |  Neg. p = 0.095   |
|      454       |       1        |     4.500      |     4.500      |     7.034      |     2.220      |  Neg. p = 0.094   |
|      455       |       1        |     9.000      |     1.000      |     8.029      |     0.528      |  Neg. p = 0.001   |
|      457       |       1        |     2.000      |     1.000      |     3.842      |     0.432      |  Neg. p = 0.089   |
|      459       |       1        |     5.000      |     2.000      |     5.686      |     0.962      |  Neg. p = 0.028   |
|      460       |       1        |     7.000      |     2.000      |     5.680      |     1.134      |  Neg. p = 0.030   |
|      462       |       1        |     5.000      |     3.000      |     5.113      |     1.484      |  Neg. p = 0.081   |
|      470       |       1        |     3.250      |     23.750     |     3.850      |     11.256     |  Pos. p = 0.042   |
|      485       |       1        |     9.500      |     6.500      |     9.515      |     3.327      |  Neg. p = 0.036   |
|      486       |       1        |     1.500      |     18.500     |     2.329      |     8.299      |  Pos. p = 0.092   |
|      492       |       1        |     2.522      |     7.544      |     4.473      |     3.107      |  Pos. p = 0.807   |
|      493       |       1        |     8.000      |     5.000      |     7.859      |     2.531      |  Neg. p = 0.039   |
|      495       |       1        |     0.500      |     13.500     |     0.713      |     6.831      |  Pos. p = 0.050   |
|      500       |       1        |     2.000      |     16.000     |     2.102      |     7.823      |  Pos. p = 0.044   |
|      503       |       1        |     5.000      |     5.000      |     6.700      |     2.242      |  Neg. p = 0.079   |
|      508       |       1        |     0.000      |     8.000      |     0.000      |     5.048      |  Pos. p = 0.022   |
|      512       |       1        |     6.000      |     3.000      |     6.000      |     1.500      |  Neg. p = 0.042   |
|      515       |       1        |     0.000      |     7.000      |     0.000      |     4.389      |  Pos. p = 0.013   |
|      518       |       1        |     4.000      |     4.000      |     6.622      |     1.835      |  Neg. p = 0.073   |
|      535       |       1        |     1.000      |     12.000     |     1.269      |     5.746      |  Pos. p = 0.092   |
|      554       |       1        |     0.000      |     5.000      |     0.000      |     3.068      |  Pos. p = 0.073   |
|      556       |       1        |     0.000      |     7.000      |     0.000      |     3.396      |  Pos. p = 0.088   |
|      572       |       1        |     0.000      |     11.000     |     0.000      |     6.632      |  Pos. p = 0.005   |
|      576       |       1        |     6.000      |     4.000      |     6.872      |     1.881      |  Neg. p = 0.041   |
|      578       |       1        |     0.000      |     8.000      |     0.000      |     3.942      |  Pos. p = 0.044   |
|      580       |       1        |     7.500      |     5.500      |     8.601      |     2.587      |  Neg. p = 0.034   |
|      581       |       1        |     0.000      |     10.000     |     0.000      |     4.643      |  Pos. p = 0.044   |
|      584       |       1        |     0.000      |     11.000     |     0.000      |     4.955      |  Pos. p = 0.048   |
|      585       |       1        |     4.000      |     5.000      |     6.795      |     2.074      |  Neg. p = 0.081   |
|      596       |       1        |     0.000      |     8.000      |     0.000      |     3.917      |  Pos. p = 0.049   |
|      597       |       1        |     10.000     |     8.000      |     11.576     |     3.745      |  Neg. p = 0.016   |
|      598       |       1        |     0.000      |     15.000     |     0.000      |     7.100      |  Pos. p = 0.005   |
|      602       |       1        |     0.000      |     12.000     |     0.000      |     5.683      |  Pos. p = 0.026   |
|      604       |       1        |     0.500      |     12.500     |     0.595      |     6.143      |  Pos. p = 0.041   |
|      607       |       1        |     1.500      |     16.500     |     1.649      |     7.986      |  Pos. p = 0.033   |
|      611       |       1        |     0.000      |     10.000     |     0.000      |     4.537      |  Pos. p = 0.046   |
|      626       |       1        |     0.000      |     8.000      |     0.000      |     3.760      |  Pos. p = 0.072   |
|      628       |       1        |     0.000      |     12.000     |     0.000      |     5.999      |  Pos. p = 0.010   |
|      630       |       1        |     0.000      |     12.000     |     0.000      |     6.116      |  Pos. p = 0.008   |
|      634       |       1        |     0.000      |     7.000      |     0.000      |     3.656      |  Pos. p = 0.060   |
|      636       |       1        |     1.000      |     11.000     |     1.096      |     5.352      |  Pos. p = 0.077   |
|      637       |       1        |     5.000      |     4.000      |     7.898      |     1.788      |  Neg. p = 0.029   |
|      638       |       1        |     0.000      |     10.000     |     0.000      |     4.864      |  Pos. p = 0.060   |
|      639       |       1        |     8.000      |     2.000      |     8.000      |     1.000      |  Neg. p = 0.003   |
|      640       |       1        |     0.000      |     11.000     |     0.000      |     4.953      |  Pos. p = 0.037   |
|      643       |       1        |     0.000      |     11.000     |     0.000      |     5.356      |  Pos. p = 0.033   |
|      649       |       1        |     0.000      |     7.000      |     0.000      |     3.313      |  Pos. p = 0.087   |
|      650       |       1        |     7.000      |     4.000      |     9.802      |     1.750      |  Neg. p = 0.006   |
|      653       |       1        |     0.000      |     11.000     |     0.000      |     5.682      |  Pos. p = 0.012   |
|      659       |       1        |     1.000      |     15.667     |     1.580      |     7.105      |  Pos. p = 0.086   |
|      660       |       1        |     4.500      |     7.500      |     9.287      |     3.001      |  Neg. p = 0.075   |
|      662       |       1        |     0.000      |     12.000     |     0.000      |     5.307      |  Pos. p = 0.035   |
|      679       |       1        |     6.000      |     6.000      |     7.380      |     2.744      |  Neg. p = 0.077   |
|      680       |       1        |     0.500      |     14.500     |     0.548      |     7.098      |  Pos. p = 0.017   |
|      681       |       1        |     6.000      |     3.000      |     6.171      |     1.480      |  Neg. p = 0.037   |
|      682       |       1        |     0.667      |     17.333     |     0.800      |     8.088      |  Pos. p = 0.015   |
|      695       |       1        |     5.000      |     5.000      |     6.693      |     2.340      |  Neg. p = 0.089   |
|      696       |       1        |     1.000      |     19.000     |     1.094      |     9.657      |  Pos. p = 0.005   |
|      705       |       1        |     0.000      |     16.000     |     0.000      |     7.836      |  Pos. p = 0.003   |
|      706       |       1        |     7.000      |     6.000      |     7.888      |     2.840      |  Neg. p = 0.058   |
|      707       |       1        |     0.000      |     21.000     |     0.000      |     9.275      |  Pos. p = 0.003   |
|      712       |       1        |     0.000      |     11.000     |     0.000      |     5.116      |  Pos. p = 0.026   |
|      713       |       1        |     5.000      |     0.000      |     5.000      |     0.000      |  Neg. p = 0.005   |
|      718       |       1        |     1.000      |     15.000     |     1.142      |     7.061      |  Pos. p = 0.030   |
|      729       |       1        |     0.000      |     10.000     |     0.000      |     5.006      |  Pos. p = 0.022   |
|      737       |       1        |     2.000      |     14.000     |     2.115      |     7.018      |  Pos. p = 0.072   |
|      744       |       1        |     1.000      |     12.000     |     1.086      |     5.847      |  Pos. p = 0.055   |
|      756       |       1        |     0.000      |     18.000     |     0.000      |     8.175      |  Pos. p = 0.004   |
|      773       |       1        |     1.000      |     15.000     |     1.339      |     7.152      |  Pos. p = 0.051   |
|      778       |       1        |     0.000      |     7.000      |     0.000      |     3.550      |  Pos. p = 0.067   |
|      779       |       1        |     8.000      |     4.000      |     8.689      |     1.924      |  Neg. p = 0.011   |
|      786       |       1        |     0.500      |     14.500     |     0.777      |     6.221      |  Pos. p = 0.079   |
|      787       |       1        |     0.500      |     9.500      |     0.486      |     4.852      |  Pos. p = 0.053   |
|      795       |       1        |     8.000      |     8.000      |     8.945      |     3.799      |  Neg. p = 0.072   |
|      804       |       1        |     0.000      |     14.000     |     0.000      |     6.261      |  Pos. p = 0.035   |
|      810       |       1        |     0.000      |     10.000     |     0.000      |     4.882      |  Pos. p = 0.022   |
|      815       |       1        |     0.000      |     8.000      |     0.000      |     3.751      |  Pos. p = 0.065   |
|      823       |       1        |     2.125      |     9.125      |     2.052      |     4.645      |  Neg. p = 0.924   |
|      824       |       1        |     5.219      |     2.281      |     9.027      |     1.024      |  Neg. p = 0.007   |
|      836       |       1        |     0.000      |     14.000     |     0.000      |     6.147      |  Pos. p = 0.025   |
|      837       |       1        |     7.000      |     3.000      |     7.000      |     1.500      |  Neg. p = 0.020   |
|      840       |       1        |     1.000      |     10.000     |     1.143      |     5.593      |  Pos. p = 0.080   |
|      841       |       1        |     1.000      |     16.000     |     1.608      |     7.231      |  Pos. p = 0.086   |
|      844       |       1        |     0.000      |     9.000      |     0.000      |     4.153      |  Pos. p = 0.071   |
|      848       |       1        |     2.000      |     3.000      |     17.586     |     1.195      |  Neg. p = 0.017   |
|      850       |       1        |     1.000      |     17.000     |     1.088      |     8.181      |  Pos. p = 0.012   |
|      856       |       1        |     0.000      |     14.000     |     0.000      |     6.681      |  Pos. p = 0.022   |
|      857       |       1        |     5.000      |     3.000      |     5.000      |     1.500      |  Neg. p = 0.088   |
|      865       |       1        |     4.500      |     8.500      |     13.037     |     3.810      |  Neg. p = 0.053   |
|      866       |       1        |     0.000      |     11.000     |     0.000      |     5.469      |  Pos. p = 0.014   |
|      885       |       1        |     7.000      |     5.000      |     7.756      |     2.384      |  Neg. p = 0.039   |
|      913       |       1        |     2.000      |     0.000      |     1.646      |     0.000      |  Pos. p = 1.000   |
|      930       |       1        |     0.000      |     9.000      |     0.000      |     4.343      |  Pos. p = 0.062   |
|      931       |       1        |     0.000      |     9.000      |     0.000      |     5.108      |  Pos. p = 0.015   |
|      947       |       1        |     0.167      |     9.833      |     0.239      |     4.432      |  Pos. p = 0.099   |
|      959       |       1        |     7.000      |     0.000      |     7.000      |     0.000      |  Neg. p = 0.001   |
|      960       |       1        |     0.000      |     8.000      |     0.000      |     3.899      |  Pos. p = 0.053   |
|      961       |       1        |     0.000      |     10.000     |     0.000      |     5.250      |  Pos. p = 0.013   |
|      965       |       1        |     6.000      |     4.000      |     9.506      |     1.958      |  Neg. p = 0.015   |
|      982       |       1        |     5.000      |     3.000      |     6.696      |     1.429      |  Neg. p = 0.033   |
|      986       |       1        |     0.000      |     13.000     |     0.000      |     6.368      |  Pos. p = 0.007   |
|      990       |       1        |     0.000      |     9.000      |     0.000      |     4.934      |  Pos. p = 0.011   |
|      992       |       1        |     0.000      |     9.000      |     0.000      |     3.919      |  Pos. p = 0.049   |
|      1000      |       1        |     0.000      |     7.000      |     0.000      |     3.469      |  Pos. p = 0.064   |
|      1004      |       1        |     0.000      |     11.000     |     0.000      |     5.091      |  Pos. p = 0.078   |
|      1012      |       1        |     0.000      |     6.000      |     0.000      |     3.429      |  Pos. p = 0.082   |
|      1016      |       1        |     4.000      |     4.000      |     7.072      |     1.858      |  Neg. p = 0.064   |
|      1019      |       1        |     5.000      |     9.250      |     4.944      |     4.656      |  Neg. p = 0.556   |
|      1020      |       1        |     0.000      |     1.000      |     0.000      |     0.555      |  Pos. p = 0.983   |
|      1033      |       1        |     1.000      |     10.000     |     1.072      |     4.838      |  Pos. p = 0.099   |
|      1037      |       1        |     0.000      |     9.000      |     0.000      |     4.274      |  Pos. p = 0.053   |
|      1046      |       1        |     1.000      |     1.000      |     1.000      |     0.619      |  Pos. p = 0.854   |
|      1048      |       1        |     0.500      |     12.500     |     0.583      |     6.770      |  Pos. p = 0.028   |
|      1049      |       1        |     0.000      |     9.000      |     0.000      |     4.644      |  Pos. p = 0.023   |
|      1052      |       1        |     0.000      |     6.000      |     0.000      |     2.972      |  Pos. p = 0.093   |
|      1059      |       1        |     0.000      |     7.000      |     0.000      |     3.587      |  Pos. p = 0.075   |
|      1076      |       1        |     3.125      |     7.042      |     3.140      |     3.522      |  Pos. p = 0.576   |
|      1079      |       1        |     5.000      |     3.000      |     8.755      |     1.235      |  Neg. p = 0.008   |
|      1093      |       1        |     0.500      |     11.500     |     0.497      |     5.709      |  Pos. p = 0.031   |

### Ancestor sampling analysis

>Generating 100 ancestral sequence samples to obtain confidence intervals
