# Supplementary material for: Variation in selection constraints on teleost TLRs with emphasis on their repertoire in the Walking catfish, Clarias batrachus
Source: Sci Rep. 2020 Dec 7;10:21394. doi: 10.1038/s41598-020-78347-6 (PMC7721727; doi:10.1038/s41598-020-78347-6)
Supplement: Supplementary file 30 — Supplementary Information 30. [file 41598_2020_78347_MOESM30_ESM.zip › T8/slac/result.json]

{
  "MLE": {
    "content": {
      "0": {
        "by-branch": {
          "AVERAGED": [
            [
              814.1853439682388,
              2046.04560408879,
              68.11755952380953,
              212.6491071428572,
              0.2846572038252084,
              0.08366345578245483,
              0.1039317533870711,
              0.006552916382858007,
              0.06595688408731995,
              0.9498210126062301,
              0.1184434642167206
            ],
            [
              795.2317506014288,
              2015.664899564257,
              46.62600732600733,
              164.7188644688645,
              0.2829103483952548,
              0.05863197400096811,
              0.08171936937755532,
              0.007464355139836747,
              0.02479778859257553,
              0.9831593686576676,
              0.06544667789851395
            ],
            [
              799.2792795967761,
              2002.947585185582,
              55.87749542124542,
              167.3007097069597,
              0.2852300395952609,
              0.0699098510966464,
              0.08352725300670238,
              0.004402624128039444,
              0.140083469940133,
              0.8910224917919581,
              0.06643347965992809
            ],
            [
              827.0915391192219,
              2097.135316651706,
              13,
              30,
              0.282841099515575,
              0.01571772818984925,
              0.01430522854762568,
              -0.0004566733835702001,
              0.6815070147614686,
              0.444885332652569,
              0.02327846698715175
            ],
            [
              792.360299339416,
              2023.243562209656,
              96.78779761904764,
              294.9288690476191,
              0.2814175353856347,
              0.1221512457145301,
              0.1457703237298414,
              0.007636252747704037,
              0.07170842865271983,
              0.9427722441890647,
              0.1312122335575829
            ],
            [
              828.9281414300514,
              2105.974594711661,
              9,
              49,
              0.2824380280894005,
              0.01085739468860759,
              0.02326713727840996,
              0.004012177396943553,
              0.0181758185872032,
              0.9923613406089924,
              0.03750796241829341
            ],
            [
              847.1582977415603,
              2167.86014713116,
              107.8333333333333,
              351.1666666666666,
              0.2809794743319798,
              0.1272882926612491,
              0.1619876942391248,
              0.01121861744437986,
              0.01494759455709754,
              0.98867285096877,
              0.1837617753911216
            ],
            [
              798.8091959599126,
              2007.629540317996,
              102.5422619047619,
              354.3839285714286,
              0.284634467745178,
              0.128368905144537,
              0.1765185864496177,
              0.01556720952141498,
              0.002153914936136743,
              0.9984792797870415,
              0.1636951611555629
            ],
            [
              785.9795940089821,
              1960.154997267809,
              71.60550595238095,
              217.6540178571429,
              0.2862130634476833,
              0.09110351782436053,
              0.1110391872890272,
              0.006445374820651079,
              0.08128640174494867,
              0.9370130471210275,
              0.09324169861915162
            ],
            [
              785.8401716907815,
              1971.567351962482,
              31.48154761904762,
              104.3680860805861,
              0.2849923941056159,
              0.04006100572755553,
              0.05293660699782785,
              0.004162793548279954,
              0.09958645144797157,
              0.9307231383147294,
              0.04033152656778315
            ],
            [
              814.6720715735596,
              2045.81713668321,
              36.5,
              90.5,
              0.2848016588288528,
              0.04480330340709892,
              0.04423660276241675,
              -0.0001832192328707569,
              0.569816229888269,
              0.5076800871078895,
              0.05310257277601032
            ],
            [
              795.4255176483548,
              1989.567158972372,
              73.91056547619047,
              239.765625,
              0.2856113498343247,
              0.09291953028450009,
              0.1205114509046485,
              0.008920707214458286,
              0.02729758583342301,
              0.9799193650904979,
              0.1078953901400313
            ],
            [
              822.0662321718137,
              2066.63726352749,
              14,
              47,
              0.2845796508349522,
              0.01703025796718769,
              0.02274225904539092,
              0.001846739483228004,
              0.2106877454292317,
              0.8644162689011685,
              0.04042789678873218
            ],
            [
              848.329207879264,
              2167.658932542662,
              81.33333333333334,
              287.6666666666666,
              0.2812773686041702,
              0.09587472950113121,
              0.1327084544288681,
              0.01190866269230615,
              0.004788643833989728,
              0.9966604138335066,
              0.1591421482163844
            ],
            [
              862.5125174790172,
              2255.766988144165,
              54.83333333333333,
              163.1666666666667,
              0.2765988475130762,
              0.06357395657700386,
              0.07233312107333614,
              0.002831913841401807,
              0.2279684295950769,
              0.8158571893270449,
              0.1095100022541336
            ],
            [
              790.3112338364531,
              2022.418978990614,
              72.45178571428573,
              213.8577380952381,
              0.2809765509085614,
              0.09167500424178318,
              0.1057435379695527,
              0.004548478956934914,
              0.1627786431304211,
              0.8680275274408424,
              0.1098609741145113
            ],
            [
              779.4368966980813,
              2024.945481847821,
              89.11741071428571,
              254.4921130952381,
              0.2779353139075944,
              0.1143356326750923,
              0.1256785011629087,
              0.003667247747807232,
              0.2408710936748532,
              0.7954655295402122,
              0.1227000752078398
            ],
            [
              832.5994314875835,
              2161.629383743226,
              138.6666666666667,
              401.3333333333334,
              0.2780680712350311,
              0.1665466746943541,
              0.1856624157460133,
              0.006180284854281959,
              0.1456257562224556,
              0.8755266038917175,
              0.2697635410199638
            ],
            [
              821.2570269895892,
              2096.568080639505,
              190.0304029304029,
              571.1267399267399,
              0.281462046797215,
              0.2313896827488721,
              0.2724103000521367,
              0.0132623213061707,
              0.02697554809479021,
              0.9777763135320815,
              0.3171361548537591
            ],
            [
              860.4285427953733,
              2254.032387640745,
              109.6666666666667,
              364.3333333333333,
              0.2762688510190711,
              0.1274558678753031,
              0.1616362459257626,
              0.01105081263697856,
              0.01528958024265843,
              0.9883669902727812,
              0.2531049240964829
            ],
            [
              860.231183272133,
              2265.371158994531,
              56.5,
              172.5,
              0.2752209299434744,
              0.06568001846327663,
              0.07614646249692826,
              0.003383892121396576,
              0.1875877901318357,
              0.8502990012281542,
              0.1103056409086468
            ],
            [
              842.6987092459926,
              2203.069956887342,
              124.5334325396826,
              370.7832341269841,
              0.2766785011009441,
              0.147779308515981,
              0.1683029778368245,
              0.006635480273305438,
              0.1134444727288477,
              0.905025951795748,
              0.1853775809413525
            ],
            [
              860.1965735098469,
              2264.465846651836,
              35,
              131,
              0.2752926421617529,
              0.04068837412033628,
              0.05785028738397281,
              0.005548595386760944,
              0.03557522047869106,
              0.9766243492381627,
              0.08582283206658865
            ],
            [
              844.9058583725553,
              2201.582515476276,
              168.3266101953602,
              508.0726572039072,
              0.2773376276847987,
              0.1992252847193986,
              0.2307761138328236,
              0.01020065666210796,
              0.05249489824162761,
              0.956265569914414,
              0.3162733209650424
            ],
            [
              859.7662871855595,
              2264.214099563859,
              39,
              134,
              0.2752150080174377,
              0.04536116451793696,
              0.05918168252101758,
              0.004468293322343165,
              0.08164755233012383,
              0.9419853402996619,
              0.08662814909003196
            ],
            [
              837.7054349629186,
              2188.34568743725,
              130.366163003663,
              453.1732142857143,
              0.2768312236240335,
              0.1556229165559058,
              0.2070848389663796,
              0.01663808579464293,
              0.001928980951024712,
              0.9985881090108676,
              0.225308885229999
            ],
            [
              862.139835529193,
              2269.414899652417,
              21,
              61,
              0.2753072861360012,
              0.02435799754817027,
              0.02687917489628835,
              0.0008151185003722588,
              0.4020105256638579,
              0.6910439784110738,
              0.04110574314327654
            ],
            [
              837.9636595774615,
              2213.066525657462,
              116.2301053113553,
              381.6413232600732,
              0.2746494163291734,
              0.1387054247316211,
              0.172449096687997,
              0.01090962176963299,
              0.02105812681479854,
              0.9836684760240036,
              0.1869667255132497
            ],
            [
              865.041286647968,
              2266.607291116253,
              6.25,
              25.75,
              0.2762255295150477,
              0.007225088670875732,
              0.0113605917094349,
              0.001337043995572733,
              0.21054671062226,
              0.8889041515189179,
              0.01733778751346721
            ],
            [
              836.0114249710506,
              2205.314904214251,
              113.3451388888889,
              341.2143849206349,
              0.2748838284627608,
              0.135578456828881,
              0.1547236561402594,
              0.006189808965112062,
              0.1213292832678886,
              0.8989228730971925,
              0.1651326149407727
            ],
            [
              867.6433412860331,
              2262.738325270874,
              1,
              7,
              0.2771685480257589,
              0.001152547311108025,
              0.003093596781307899,
              0.0006275581265549213,
              0.3031329770202077,
              0.9254759701347216,
              0.006365866717704426
            ],
            [
              757.1629692112443,
              1945.855104449383,
              50.30753968253968,
              148.9305555555556,
              0.2801176124530452,
              0.06644215542520034,
              0.0765373306650694,
              0.003263857700712543,
              0.2168973725214004,
              0.8272530367510779,
              0.06300059136504223
            ],
            [
              760.3704464247046,
              1951.088210873667,
              75.25654761904762,
              235.614880952381,
              0.2804285598742333,
              0.09897353056382877,
              0.1207607527118808,
              0.007043997859910053,
              0.07344662483205414,
              0.9430076901515533,
              0.1086089935743821
            ],
            [
              868.3946296455435,
              2261.13685353249,
              17.5,
              50.5,
              0.2774839091133508,
              0.02015212830961777,
              0.02233389806596877,
              0.0007053850826011303,
              0.4151933697148116,
              0.6866052721124943,
              0.02589518807377005
            ],
            [
              869.1044262906979,
              2260.690838445691,
              3,
              26,
              0.2776873094808964,
              0.003451829157980333,
              0.01150090917247047,
              0.002602337370548289,
              0.02237860797795277,
              0.9942284619871978,
              0.01128788243148284
            ],
            [
              756.9335031307069,
              1945.492091958079,
              24.00654761904762,
              102.6982142857143,
              0.2800941141566706,
              0.03171553051854039,
              0.05278778295230779,
              0.00681284195104298,
              0.01258764813750861,
              0.9929361664960724,
              0.04776219932775282
            ],
            [
              751.8211201401132,
              1939.712026659693,
              39.87738095238095,
              149.1940476190476,
              0.2793282040884459,
              0.05304104910613472,
              0.07691556559350161,
              0.007718838220889732,
              0.01992337048331592,
              0.9870333525029823,
              0.05270679136278027
            ],
            [
              798.3551351177105,
              2071.682849514501,
              12.5,
              49.5,
              0.278168839364688,
              0.01565719245753581,
              0.02389361866445935,
              0.002662908019233816,
              0.1146344741821499,
              0.9334240023261642,
              0.0305636290182624
            ],
            [
              783.0772038038338,
              2000.249576457639,
              75.54196428571429,
              295.6627976190476,
              0.2813457655627017,
              0.0964680926973301,
              0.1478129534928609,
              0.01660023875936998,
              0.0003776048568099881,
              0.9997604964216686,
              0.1279344147031096
            ],
            [
              869.9850156944685,
              2259.392581302041,
              0,
              8,
              0.2780057659163459,
              0,
              0.003540774660501792,
              0.001144763153444427,
              0.07383628443132324,
              1,
              0.004435330425689557
            ],
            [
              854.4535319573482,
              2220.393565269907,
              48.40892857142857,
              147.1458333333333,
              0.2778848849843142,
              0.05665484050435758,
              0.0662701584236696,
              0.003108715667639352,
              0.1944410636197111,
              0.8472143816445928,
              0.09636349552656986
            ]
          ],
          "NAMES": [
            [
              "CBTLR8_3302_BP"
            ],
            [
              "IPTLR8_3302_BP"
            ],
            [
              "PHTLR8_3302_BP"
            ],
            [
              "Node12"
            ],
            [
              "TFTLR8_3302_BP"
            ],
            [
              "Node11"
            ],
            [
              "Node9"
            ],
            [
              "DRTLR8A_3302_BP"
            ],
            [
              "CATLR8_3302_BP"
            ],
            [
              "CCTLR8_3302_BP"
            ],
            [
              "Node19"
            ],
            [
              "MATLR8_3302_BP"
            ],
            [
              "Node18"
            ],
            [
              "Node16"
            ],
            [
              "Node8"
            ],
            [
              "DRTLR8B_3302_BP"
            ],
            [
              "CITLR8_3302_BP"
            ],
            [
              "Node24"
            ],
            [
              "OMTLR8_3302_BP"
            ],
            [
              "Node23"
            ],
            [
              "Node7"
            ],
            [
              "SSTLR8_3302_BP"
            ],
            [
              "Node6"
            ],
            [
              "GMTLR8_3302_BP"
            ],
            [
              "Node5"
            ],
            [
              "TRTLR8_3302_BP"
            ],
            [
              "Node4"
            ],
            [
              "ONTLR8_3302_BP"
            ],
            [
              "Node3"
            ],
            [
              "ATTLR8_3302_BP"
            ],
            [
              "Node2"
            ],
            [
              "LMTLR8_3302_BP"
            ],
            [
              "MMTLR8_3302_BP"
            ],
            [
              "Node33"
            ],
            [
              "Node1"
            ],
            [
              "SLTLR8_3302_BP"
            ],
            [
              "TOTLR8_3302_BP"
            ],
            [
              "Node37"
            ],
            [
              "SMTLR8_3302_BP"
            ],
            [
              "Node36"
            ],
            [
              "LCTLR8_3302_BP"
            ]
          ],
          "RESOLVED": [
            [
              814.171603313105,
              2046.034003794852,
              60.65625,
              192.34375,
              0.284654921761495,
              0.07450057181209929,
              0.09400809060027994,
              0.006306949994007614,
              0.06373619885012893,
              0.9523566764771594,
              0.1184434642167206
            ],
            [
              795.2256947732177,
              2015.657740993067,
              38.5,
              137,
              0.2829095239790435,
              0.04841392859039775,
              0.0679678882053177,
              0.006321964716028673,
              0.03524800184927242,
              0.9764147241695812,
              0.06544667789851395
            ],
            [
              799.2621015199322,
              2002.949995088136,
              45.5,
              140,
              0.28522541262576,
              0.05692750840240522,
              0.06989690224085676,
              0.004193117498944267,
              0.1306728105243196,
              0.9015230507620866,
              0.06643347965992809
            ],
            [
              827.0915391192219,
              2097.135316651706,
              13,
              30,
              0.282841099515575,
              0.01571772818984925,
              0.01430522854762568,
              -0.0004566733835702001,
              0.6815070147614686,
              0.444885332652569,
              0.02327846698715175
            ],
            [
              792.3271998195734,
              2023.244169421895,
              88.04166666666667,
              261.2083333333334,
              0.2814090271251163,
              0.111117814315494,
              0.1291037123848324,
              0.005814996820065328,
              0.1226198065405176,
              0.9003694528819063,
              0.1312122335575829
            ],
            [
              828.9281414300514,
              2105.974594711661,
              9,
              49,
              0.2824380280894005,
              0.01085739468860759,
              0.02326713727840996,
              0.004012177396943553,
              0.0181758185872032,
              0.9923613406089924,
              0.03750796241829341
            ],
            [
              847.1582977415603,
              2167.86014713116,
              107.8333333333333,
              351.1666666666666,
              0.2809794743319798,
              0.1272882926612491,
              0.1619876942391248,
              0.01121861744437986,
              0.01494759455709754,
              0.98867285096877,
              0.1837617753911216
            ],
            [
              798.8035387671083,
              2007.612878305901,
              95.5,
              329,
              0.2846347156136691,
              0.1195538018614651,
              0.1638762151583837,
              0.01432982058419308,
              0.003262910260150922,
              0.9976939157385472,
              0.1636951611555629
            ],
            [
              785.976012232017,
              1960.136718166964,
              65.36979166666666,
              191.3802083333333,
              0.2862140375853482,
              0.08317021213030323,
              0.09763615290687679,
              0.004676964102139108,
              0.1467677175442779,
              0.8832557721509887,
              0.09324169861915162
            ],
            [
              785.8403474968101,
              1971.557450408543,
              23.5,
              78.5,
              0.2849934630736888,
              0.02990429299647966,
              0.03981623765705298,
              0.003204617665445141,
              0.1336112161677609,
              0.9093868012070042,
              0.04033152656778315
            ],
            [
              814.6720715735596,
              2045.81713668321,
              36.5,
              90.5,
              0.2848016588288528,
              0.04480330340709892,
              0.04423660276241675,
              -0.0001832192328707569,
              0.569816229888269,
              0.5076800871078895,
              0.05310257277601032
            ],
            [
              795.4182758761026,
              1989.545655398124,
              68.296875,
              218.203125,
              0.2856116974959056,
              0.08586284357720514,
              0.1096748518476877,
              0.007698628772297893,
              0.04263757786329477,
              0.9682972527116807,
              0.1078953901400313
            ],
            [
              822.0662321718137,
              2066.63726352749,
              14,
              47,
              0.2845796508349522,
              0.01703025796718769,
              0.02274225904539092,
              0.001846739483228004,
              0.2106877454292317,
              0.8644162689011685,
              0.04042789678873218
            ],
            [
              848.329207879264,
              2167.658932542662,
              81.33333333333334,
              287.6666666666666,
              0.2812773686041702,
              0.09587472950113121,
              0.1327084544288681,
              0.01190866269230615,
              0.004788643833989728,
              0.9966604138335066,
              0.1591421482163844
            ],
            [
              862.5125174790172,
              2255.766988144165,
              54.83333333333333,
              163.1666666666667,
              0.2765988475130762,
              0.06357395657700386,
              0.07233312107333614,
              0.002831913841401807,
              0.2279684295950769,
              0.8158571893270449,
              0.1095100022541336
            ],
            [
              790.3135465866392,
              2022.382927813381,
              64.875,
              189.7083333333333,
              0.280980743489296,
              0.08208767302571852,
              0.09380435857340218,
              0.003788106045015088,
              0.1962671802643021,
              0.840644593488674,
              0.1098609741145113
            ],
            [
              779.4548127003436,
              2024.899954318656,
              80.078125,
              230.3385416666667,
              0.2779444390799727,
              0.1027360710271033,
              0.113753047984127,
              0.003561884189760806,
              0.2366111423207833,
              0.801167574025111,
              0.1227000752078398
            ],
            [
              832.5994314875835,
              2161.629383743226,
              138.6666666666667,
              401.3333333333334,
              0.2780680712350311,
              0.1665466746943541,
              0.1856624157460133,
              0.006180284854281959,
              0.1456257562224556,
              0.8755266038917175,
              0.2697635410199638
            ],
            [
              821.227956470759,
              2096.56585682417,
              184.2275641025641,
              554.1442307692307,
              0.2814551023889465,
              0.224331822426364,
              0.2643104336386722,
              0.01292543170065635,
              0.02839714821990282,
              0.9766348695326571,
              0.3171361548537591
            ],
            [
              860.4285427953733,
              2254.032387640745,
              109.6666666666667,
              364.3333333333333,
              0.2762688510190711,
              0.1274558678753031,
              0.1616362459257626,
              0.01105081263697856,
              0.01528958024265843,
              0.9883669902727812,
              0.2531049240964829
            ],
            [
              860.231183272133,
              2265.371158994531,
              56.5,
              172.5,
              0.2752209299434744,
              0.06568001846327663,
              0.07614646249692826,
              0.003383892121396576,
              0.1875877901318357,
              0.8502990012281542,
              0.1103056409086468
            ],
            [
              842.6730519872151,
              2203.05314992824,
              119.6458333333333,
              352.3541666666667,
              0.2766739345963727,
              0.1419836946858348,
              0.1599390222056803,
              0.00580511309630558,
              0.1412698742444103,
              0.8808552430975238,
              0.1853775809413525
            ],
            [
              860.1965735098469,
              2264.465846651836,
              35,
              131,
              0.2752926421617529,
              0.04068837412033628,
              0.05785028738397281,
              0.005548595386760944,
              0.03557522047869106,
              0.9766243492381627,
              0.08582283206658865
            ],
            [
              844.8959792336425,
              2201.514966316309,
              163.1489316239316,
              491.8074786324786,
              0.277341433685375,
              0.1930994295557127,
              0.2233950194103821,
              0.009794826924279739,
              0.05702827043695034,
              0.9524839727643857,
              0.3162733209650424
            ],
            [
              859.7662871855595,
              2264.214099563859,
              39,
              134,
              0.2752150080174377,
              0.04536116451793696,
              0.05918168252101758,
              0.004468293322343165,
              0.08164755233012383,
              0.9419853402996619,
              0.08662814909003196
            ],
            [
              837.6937048930794,
              2188.299527239277,
              124.4887820512821,
              431.4791666666667,
              0.2768326432451316,
              0.1486089501737051,
              0.1971755517449724,
              0.01570200345901815,
              0.00263900572947956,
              0.9980652917475134,
              0.225308885229999
            ],
            [
              862.139835529193,
              2269.414899652417,
              21,
              61,
              0.2753072861360012,
              0.02435799754817027,
              0.02687917489628835,
              0.0008151185003722588,
              0.4020105256638579,
              0.6910439784110738,
              0.04110574314327654
            ],
            [
              837.9592440006355,
              2213.018966517117,
              110.5064102564103,
              360.7051282051282,
              0.2746526478333758,
              0.1318756384007698,
              0.1629923347529241,
              0.0100602977755768,
              0.0274335499992595,
              0.9786433613158867,
              0.1869667255132497
            ],
            [
              865.041286647968,
              2266.607291116253,
              6.25,
              25.75,
              0.2762255295150477,
              0.007225088670875732,
              0.0113605917094349,
              0.001337043995572733,
              0.21054671062226,
              0.8889041515189179,
              0.01733778751346721
            ],
            [
              835.9999500219303,
              2205.281621359605,
              107.8784722222222,
              321.5381944444445,
              0.2748841007977332,
              0.1290412424299694,
              0.1458036884405761,
              0.005419444159664385,
              0.1481285951643517,
              0.8758642274820672,
              0.1651326149407727
            ],
            [
              867.6433412860331,
              2262.738325270874,
              1,
              7,
              0.2771685480257589,
              0.001152547311108025,
              0.003093596781307899,
              0.0006275581265549213,
              0.3031329770202077,
              0.9254759701347216,
              0.006365866717704426
            ],
            [
              757.1578274970444,
              1945.843947699086,
              45.32361111111111,
              128.3763888888889,
              0.2801173992725569,
              0.05986018960001841,
              0.06597465795789582,
              0.001976860644955006,
              0.3200774321982627,
              0.7383494660604747,
              0.06300059136504223
            ],
            [
              760.3542659146335,
              1951.072582470729,
              70.02083333333333,
              214.4791666666667,
              0.2804258821761758,
              0.09208974878191149,
              0.1099288507222331,
              0.005767536358533778,
              0.109866589909532,
              0.9135265544354596,
              0.1086089935743821
            ],
            [
              868.3946296455435,
              2261.13685353249,
              17.5,
              50.5,
              0.2774839091133508,
              0.02015212830961777,
              0.02233389806596877,
              0.0007053850826011303,
              0.4151933697148116,
              0.6866052721124943,
              0.02589518807377005
            ],
            [
              869.1044262906979,
              2260.690838445691,
              3,
              26,
              0.2776873094808964,
              0.003451829157980333,
              0.01150090917247047,
              0.002602337370548289,
              0.02237860797795277,
              0.9942284619871978,
              0.01128788243148284
            ],
            [
              756.9354451222608,
              1945.477736928164,
              20.26041666666666,
              84.65625,
              0.2800961193313691,
              0.0267663732716258,
              0.0435143761314221,
              0.005414774563755945,
              0.0278025372886447,
              0.9841441302803738,
              0.04776219932775282
            ],
            [
              751.8176002750969,
              1939.700399061074,
              33.8125,
              127.5208333333333,
              0.2793284683440806,
              0.04497433950419317,
              0.06574254116515145,
              0.006714539699456359,
              0.02737836173224382,
              0.9824373960584707,
              0.05270679136278027
            ],
            [
              798.3551351177105,
              2071.682849514501,
              12.5,
              49.5,
              0.278168839364688,
              0.01565719245753581,
              0.02389361866445935,
              0.002662908019233816,
              0.1146344741821499,
              0.9334240023261642,
              0.0305636290182624
            ],
            [
              783.0844327661716,
              2000.210695235298,
              71.22916666666666,
              276.9375,
              0.2813515623578378,
              0.09095975310740934,
              0.1384541641836497,
              0.01535535497390778,
              0.0006603466670567395,
              0.9995793813879164,
              0.1279344147031096
            ],
            [
              869.9850156944685,
              2259.392581302041,
              0,
              8,
              0.2780057659163459,
              0,
              0.003540774660501792,
              0.001144763153444427,
              0.07383628443132324,
              1,
              0.004435330425689557
            ],
            [
              854.4541042217438,
              2220.370805226283,
              44.6875,
              133.0625,
              0.2778870763002665,
              0.05229947375664184,
              0.05992805331740043,
              0.002466385927264316,
              0.2432608237668638,
              0.806809357746945,
              0.09636349552656986
            ]
          ]
        },
        "by-site": {
          "AVERAGED": [
            [
              0,
              3.030633344163137,
              0,
              0,
              0,
              null,
              0,
              null,
              1,
              1,
              2.718919515939783
            ],
            [
              1.010211114721046,
              1.841625906976863,
              0,
              0,
              0.3542317134657269,
              0,
              0,
              0,
              1,
              1,
              2.718919515939783
            ],
            [
              0.516884423272757,
              2.314548469274587,
              0,
              0,
              0.1825522422351086,
              0,
              0,
              0,
              1,
              1,
              2.718919515939783
            ],
            [
              1.010211114721046,
              2.020422229442091,
              0,
              0,
              0.3333333333333334,
              0,
              0,
              0,
              1,
              1,
              2.718919515939783
            ],
            [
              0.6222072151807001,
              2.020422229442091,
              0,
              0,
              0.2354500425501442,
              0,
              0,
              0,
              1,
              1,
              2.718919515939783
            ],
            [
              0.6222072151807001,
              2.408426128982437,
              0,
              0,
              0.2053060019216917,
              0,
              0,
              0,
              1,
              1,
              2.718919515939783
            ],
            [
              0.5445147559697688,
              2.486118588193369,
              0,
              0,
              0.1796702847668721,
              0,
              0,
              0,
              1,
              1,
              2.718919515939783
            ],
            [
              0.6222072151807001,
              2.408426128982437,
              0,
              0,
              0.2053060019216917,
              0,
              0,
              0,
              1,
              1,
              2.718919515939783
            ],
            [
              0.2413785334366985,
              2.995241602621674,
              0,
              2,
              0.07457734404713139,
              0,
              0.6677257681815852,
              0.2479678943841,
              0.8564070921508615,
              1,
              2.692791217347211
            ],
            [
              0.5557483108361959,
              2.495039069786713,
              0,
              1,
              0.1821655335163749,
              0,
              0.4007953270589404,
              0.1488401048239387,
              0.8178344664836251,
              1,
              2.692791217347211
            ],
            [
              1.078873378686124,
              2.003016832370327,
              1,
              1,
              0.3500687256202724,
              0.9268928307581582,
              0.4992469278536324,
              -0.1588113850600786,
              0.8774518873425985,
              0.5775893385831432,
              2.692791217347211
            ],
            [
              0.9816500830680149,
              2.044834242767365,
              1.5,
              1.5,
              0.3243532684733322,
              1.528039395985128,
              0.7335557907960223,
              -0.2758855504362099,
              0.8592542355870546,
              0.4694681029689434,
              2.87975794286046
            ],
            [
              0.1009084532923555,
              2.408251096315763,
              0,
              4,
              0.04021603700255547,
              0,
              1.660956370421405,
              0.4853471225112538,
              0.8485822751847286,
              1,
              3.422202982944218
            ],
            [
              0.8170496613997126,
              1.710561384493865,
              2,
              5,
              0.3232497589876863,
              2.447831624547447,
              2.92301699624737,
              0.1388536489706136,
              0.5938718748546796,
              0.7176136073582635,
              3.422202982944218
            ],
            [
              0.2510822736630607,
              2.229535358847767,
              1.5,
              5.5,
              0.1012176444980441,
              5.974137393756922,
              2.466881710654916,
              -1.02485320145581,
              0.9103696854127296,
              0.3394684177009875,
              3.422202982944218
            ],
            [
              0.7615754363303388,
              2.663063064472137,
              2.916666666666667,
              15.79761904761905,
              0.2223812633514116,
              3.829780383569963,
              5.932123522861596,
              0.6096926457796513,
              0.3586246442200809,
              0.8303984579230415,
              3.44820157147088
            ],
            [
              0.2241091694802803,
              2.187995194817915,
              0.75,
              6.25,
              0.09291022925763213,
              3.346583282331933,
              2.856496218457246,
              -0.1421283105748465,
              0.7770247913509878,
              0.4946969891346141,
              3.44820157147088
            ],
            [
              0.6202188924798916,
              2.943532264347612,
              1.5,
              5.5,
              0.1740354096530181,
              2.418500981165504,
              1.868503385071266,
              -0.1500847175777367,
              0.7713310104667724,
              0.5443333259196784,
              3.664580944488006
            ],
            [
              1.531024905759174,
              2.121108740372025,
              4,
              6,
              0.4192138224133798,
              2.612628955253056,
              2.828709290475909,
              0.05896454151131923,
              0.5842474819889657,
              0.6646722365138458,
              3.664580944488006
            ],
            [
              1.37665757731109,
              2.265503041522555,
              3.5,
              9.5,
              0.3779782720708091,
              2.542389667324723,
              4.193329174970089,
              0.450512495877213,
              0.3143031264974971,
              0.8543702369630488,
              3.664580944488006
            ],
            [
              0.9387875081415922,
              2.67268881181344,
              3,
              11,
              0.2599456357928663,
              3.195611332684591,
              4.115705484072579,
              0.2510775898597425,
              0.4865687735685161,
              0.7465884310758005,
              3.664580944488006
            ],
            [
              1.102386276956097,
              2.367802287243916,
              2,
              3,
              0.3176733069576673,
              1.814246096678914,
              1.266997678041756,
              -0.1792284045567267,
              0.8127660310218061,
              0.5078155249739567,
              3.053357641555924
            ],
            [
              1.104853278018878,
              2.365335286181135,
              3,
              3,
              0.318384219640693,
              2.715292663456025,
              1.268319133243701,
              -0.473895855015195,
              0.9139681191350179,
              0.2904425254352497,
              3.053357641555924
            ],
            [
              0.6303077229064776,
              2.390212351420375,
              3,
              2,
              0.2086752305551046,
              4.759579949562394,
              0.8367457388509886,
              -1.284760801460655,
              0.9921017696042796,
              0.06479953526340998,
              3.053357641555924
            ],
            [
              0.5471144047106463,
              1.970703652551038,
              0,
              1,
              0.2172970374617435,
              0,
              0.5074329662430571,
              0.1671355934360808,
              0.7827029625382566,
              1,
              3.036055670793542
            ],
            [
              0.850491088620764,
              2.555105109866849,
              0.5,
              4.25,
              0.249733391468565,
              0.5878956366384119,
              1.663336660236836,
              0.3522158717871003,
              0.4573603901542155,
              0.744568657459793,
              3.053357641555924
            ],
            [
              1.350469209797103,
              2.175978350724207,
              4,
              12.5,
              0.3829545701786829,
              2.961933505023019,
              5.744542447235178,
              0.7372239399149152,
              0.1796085028666383,
              0.927755686380157,
              3.774441918602517
            ],
            [
              1.057721716145719,
              2.488110927449744,
              3.5,
              7.5,
              0.2982999544708327,
              3.308998904507522,
              3.014335059284244,
              -0.07806818904034864,
              0.6839872878778608,
              0.5541618888967277,
              3.774441918602517
            ],
            [
              0.7485963338393656,
              2.678142020037837,
              2,
              7,
              0.2184573949138434,
              2.671666837776902,
              2.613752350557236,
              -0.01534385439453472,
              0.6884464802192563,
              0.6175416704262136,
              3.774441918602517
            ],
            [
              0.8236955449527257,
              2.330886705574256,
              2,
              12,
              0.2611108158029879,
              2.428081604004288,
              5.148255370500121,
              0.7206823750789031,
              0.2502893532518937,
              0.9140126387528897,
              3.774441918602517
            ],
            [
              1.110412111500983,
              2.432363490853287,
              5,
              5,
              0.3134299871442843,
              4.502832730490775,
              2.055613817096873,
              -0.6483657627191632,
              0.942035774649799,
              0.1742502221026614,
              3.774441918602517
            ],
            [
              0.9413112234621112,
              2.604521420133352,
              2.5,
              7.5,
              0.2654697268813072,
              2.655869746039024,
              2.879607724483985,
              0.05927710195837379,
              0.6091849056619645,
              0.6546796476467356,
              3.774441918602517
            ],
            [
              0.5115078305732996,
              2.974876287135359,
              0,
              5,
              0.1467158561144077,
              0,
              1.680742161152094,
              0.4452955423339478,
              0.4523435241582811,
              1,
              3.774441918602517
            ],
            [
              1.197028409202895,
              2.270402309608188,
              6,
              10,
              0.3452205700056016,
              5.012412365380215,
              4.404505737895297,
              -0.1610586784999449,
              0.7026005920746095,
              0.4937599993364779,
              3.774441918602517
            ],
            [
              1.201206092982479,
              2.466337123172351,
              1,
              9,
              0.3275233643304855,
              0.8324966097342186,
              3.649136168547655,
              1.024286734805117,
              0.1110299315018277,
              0.9810864958371859,
              2.74985457011638
            ],
            [
              0.7058326228902861,
              2.784167012910594,
              1,
              4.75,
              0.202244325658307,
              1.416766479147903,
              1.706075812971545,
              0.108019953873365,
              0.6703234987449719,
              0.7272580530983996,
              2.678295291283017
            ],
            [
              1.041716747968055,
              2.839194390649247,
              3,
              6,
              0.2684206648285176,
              2.879861541874717,
              2.113275519196825,
              -0.2455508311609217,
              0.7982180721605376,
              0.450837180879507,
              3.121903595494288
            ],
            [
              1.161391843192531,
              2.135725966933407,
              5,
              5,
              0.3522445693707771,
              4.305179194521966,
              2.341124319043269,
              -0.5203563646850039,
              0.9023901523854693,
              0.2534492899291529,
              3.774441918602517
            ],
            [
              0.8269093727355297,
              2.70760278235953,
              1,
              9,
              0.2339529011220193,
              1.209322367083424,
              3.323973538008033,
              0.5602553215887228,
              0.2821249056603895,
              0.9304087364661195,
              3.774441918602517
            ],
            [
              1.131311758399022,
              1.874039269443135,
              3,
              6,
              0.3764324858954342,
              2.651788932385408,
              3.201640487385774,
              0.1476827110300231,
              0.5421241669576276,
              0.721291416348405,
              3.723195160526164
            ],
            [
              1.376905091107491,
              2.045220494825803,
              5,
              7,
              0.4023537583679814,
              3.631332349841434,
              3.422613853963071,
              -0.05529784280152357,
              0.6589560857189541,
              0.5684881018786174,
              3.774441918602517
            ],
            [
              0.804759400390647,
              2.77375017704182,
              2,
              7,
              0.2248867532633659,
              2.485214834432699,
              2.523659144914572,
              0.01064719102844397,
              0.6707482737476316,
              0.6352974835517151,
              3.610746757446953
            ],
            [
              1.121731663380124,
              2.39453118721,
              4,
              6,
              0.3190124604000714,
              3.565915210012672,
              2.505709690501434,
              -0.2808906700314991,
              0.8152367742713633,
              0.4016758726745016,
              3.774441918602517
            ],
            [
              0.7946274314931376,
              2.723858679484535,
              1.34375,
              8.15625,
              0.2258435606762525,
              1.691044062593005,
              2.994373409101934,
              0.3453038554085065,
              0.4352167898800805,
              0.8284055794747067,
              3.774441918602517
            ],
            [
              1.707011001903592,
              2.226421758365701,
              6.5,
              9.5,
              0.4339748779096266,
              3.807825487212123,
              4.266936380900916,
              0.1366432987305885,
              0.51508130763391,
              0.6741023930894213,
              3.359922498607087
            ],
            [
              0.8418523803673577,
              2.583129557696903,
              3,
              12.75,
              0.2457976116636567,
              3.563570134102246,
              4.935873217047539,
              0.3635777454096808,
              0.4339591969357292,
              0.7827751642179418,
              3.774441918602517
            ],
            [
              0.9437347850288296,
              2.383480367788026,
              3,
              5.5,
              0.2836410456443893,
              3.178859196027573,
              2.307549948525164,
              -0.2525641731762462,
              0.8011931643396597,
              0.4504402698991907,
              3.449852908846202
            ],
            [
              0.9932426494123526,
              2.639277602314011,
              3,
              8,
              0.2734307259375393,
              3.020409969079495,
              3.031132455709065,
              0.003040435627719881,
              0.647099550607185,
              0.6148647519186693,
              3.526628398842637
            ],
            [
              0.7762882299890874,
              2.519051119804658,
              1,
              15,
              0.2355715595838939,
              1.288181324112124,
              5.954623104736036,
              1.220877178885673,
              0.08062935744419261,
              0.9864046815592148,
              3.822204117930269
            ],
            [
              1.132403854742374,
              2.045515527986633,
              3,
              5,
              0.3563349847376975,
              2.649231532934433,
              2.44437156872694,
              -0.05766059315723127,
              0.6927223812882377,
              0.587216318225636,
              3.552859119032521
            ],
            [
              0.8342186641404867,
              2.660015911934732,
              1,
              5,
              0.2387414599615962,
              1.198726476625072,
              1.879688003957581,
              0.1844928270407843,
              0.5608407598255918,
              0.8053774913106091,
              3.690991884372687
            ],
            [
              1.104515474633916,
              2.370177530424159,
              8,
              7.75,
              0.3178742619926663,
              7.242994945500014,
              3.269797262238447,
              -1.039504317580261,
              0.9669491840751822,
              0.09157242257880871,
              3.822204117930269
            ],
            [
              0.6905983988113985,
              2.795383755678686,
              0,
              21,
              0.1981072673943211,
              0,
              7.512385359376696,
              1.965458967545843,
              0.009692634338076975,
              1,
              3.822204117930269
            ],
            [
              1.098015254868112,
              2.403508722763702,
              0,
              6,
              0.3135821036446915,
              0,
              2.496350416028793,
              0.6531180279771588,
              0.1045999766882138,
              1,
              3.822204117930269
            ],
            [
              1.167174659210605,
              2.334349318421209,
              1,
              6,
              0.3333333333333333,
              0.8567698005680915,
              2.570309401704275,
              0.4483119028358088,
              0.263374485596708,
              0.9414723365340649,
              3.822204117930269
            ],
            [
              0.3906275464068568,
              3.105084604959878,
              1,
              5,
              0.1117447688746716,
              2.559983311976809,
              1.610262081752393,
              -0.2484747545975363,
              0.8619023168593638,
              0.5088358695268729,
              3.822204117930269
            ],
            [
              1.119640181792808,
              2.007077562788842,
              3,
              2,
              0.3580880249690124,
              2.679432239736423,
              0.9964736974195418,
              -0.4737471340845384,
              0.9413401190463835,
              0.2478595396136893,
              3.552440576910306
            ],
            [
              0.7723682605384568,
              2.509273959261862,
              4.375,
              17.125,
              0.2353602887841484,
              5.664396407162003,
              6.824683266165787,
              0.3035648602754584,
              0.4799336472779346,
              0.7110640642366169,
              3.822204117930269
            ],
            [
              1.129418999102954,
              2.453444822111204,
              5.357142857142858,
              13.64285714285714,
              0.3152280006891854,
              4.743273188602095,
              5.560694505905937,
              0.2235180024879568,
              0.4857238577829902,
              0.699467524214401,
              3.657071502989496
            ],
            [
              0.8343055702091094,
              2.638713798028675,
              9.352564102564102,
              21.18589743589743,
              0.2402248538661152,
              11.2099983944971,
              8.028872798453909,
              -0.8322751736675364,
              0.8518272680113641,
              0.2579085023809415,
              3.822204117930269
            ],
            [
              0.7229990223988565,
              0.6863458572265979,
              0,
              0,
              0.5130036181002053,
              0,
              0,
              0,
              1,
              1,
              3.330498587194893
            ],
            [
              1.201924614518477,
              1.895461714627496,
              2.625,
              15.125,
              0.3880447857629299,
              2.183997206057424,
              7.979586125785944,
              1.51629498083081,
              0.03216682406956051,
              0.9918740242741999,
              3.822204117930269
            ],
            [
              0.7921691643193018,
              2.360201836941394,
              3,
              6,
              0.2512931263491821,
              3.7870699026487,
              2.542155465727224,
              -0.3301321967134899,
              0.8318494166820635,
              0.4029473088902875,
              3.770957359853917
            ],
            [
              1.21948842988701,
              2.27278371085666,
              3,
              10,
              0.3491962770196149,
              2.460047940166157,
              4.399890738494773,
              0.5075194151010032,
              0.2803204804693586,
              0.8856669241832816,
              3.822204117930269
            ],
            [
              0.9211588831571224,
              2.12660716274792,
              4.857142857142858,
              11.89285714285714,
              0.3022406803155988,
              5.272861116527249,
              5.592409050052126,
              0.08130784802489052,
              0.5748490115921134,
              0.6312671724168877,
              3.9300995080703
            ],
            [
              0.4937977206160188,
              2.2057652006902,
              2.25,
              11.91666666666667,
              0.1829176555651788,
              4.556521640466661,
              5.402509144190804,
              0.2326335735036351,
              0.5662584628620373,
              0.6947630333662499,
              3.636566687185085
            ],
            [
              0.9794947555460926,
              2.054229883553848,
              3.983333333333334,
              20.31666666666667,
              0.3228687082940704,
              4.066722471742615,
              9.890162162142506,
              1.481753751639543,
              0.06717139099782246,
              0.9768626956311459,
              3.9300995080703
            ],
            [
              1.219153937497973,
              1.901248223796134,
              5.75,
              5,
              0.3907041062272435,
              4.716385538482962,
              2.629851240579588,
              -0.5438132976321702,
              0.8906029159272575,
              0.2592448535353019,
              3.836857809451149
            ],
            [
              0.838371811932136,
              2.323253427165072,
              0,
              13.5,
              0.2651711536094425,
              0,
              5.810816780532311,
              1.478541896611023,
              0.0156139812725832,
              1,
              3.9300995080703
            ],
            [
              1.231342181996056,
              1.793749331169293,
              4,
              4,
              0.4070429527957066,
              3.248487754651463,
              2.229965988275806,
              -0.2591592819174586,
              0.8152338760393446,
              0.4223144313881565,
              3.9300995080703
            ],
            [
              1.131221720336086,
              2.274172809459748,
              0,
              1,
              0.3321852168488409,
              0,
              0.4397203219739311,
              0.1118852896907529,
              0.6678147831511592,
              1,
              3.9300995080703
            ],
            [
              1.135131509931945,
              2.270263019863889,
              4,
              6,
              0.3333333333333333,
              3.523820777594144,
              2.642865583195608,
              -0.2241559514179044,
              0.7868719199309056,
              0.4407356602143977,
              3.9300995080703
            ],
            [
              0.8208140389882381,
              2.359393851339473,
              2,
              12,
              0.2581007491631799,
              2.436605497714518,
              5.086052077819635,
              0.6741423657758755,
              0.2584086965836669,
              0.9101530850662237,
              3.9300995080703
            ],
            [
              0.7327919085107383,
              2.633310518182688,
              1,
              11,
              0.2176974481523935,
              1.364643889194017,
              4.177251381501096,
              0.7156580861455297,
              0.227992218838884,
              0.9474591659241537,
              3.9300995080703
            ],
            [
              0.9692840642387365,
              2.426014949819753,
              4.5,
              9.5,
              0.2854782628055271,
              4.642601860512628,
              3.915886833552212,
              -0.1849100831844427,
              0.7235833476443121,
              0.4838602373903055,
              3.9300995080703
            ],
            [
              0.7888085255115473,
              2.616586004284286,
              2,
              14,
              0.2316349893117493,
              2.535469553530735,
              5.350483407415998,
              0.7162703763873527,
              0.246919487703179,
              0.9140470822877914,
              3.9300995080703
            ],
            [
              0.7676450030551771,
              2.542826906344373,
              2,
              4,
              0.2318838594810526,
              2.605370961890106,
              1.5730524126593,
              -0.31396629182562,
              0.8581558856443106,
              0.4226071075527894,
              3.287991660595735
            ],
            [
              0.6638130457263163,
              2.584256900912143,
              4,
              13,
              0.2043715365222721,
              6.025792993603144,
              5.030459624742225,
              -0.2532590757096715,
              0.743193684239988,
              0.4693717515700737,
              3.9300995080703
            ],
            [
              0.738319268859504,
              2.53298620936168,
              3,
              13,
              0.2256956049427017,
              4.063282818873409,
              5.132282186122143,
              0.2923102177178852,
              0.4962997371557185,
              0.7352315840059592,
              3.657071502989496
            ],
            [
              0.6681622057187492,
              2.337460233490757,
              0,
              5,
              0.2223041048011603,
              0,
              2.139073823956788,
              0.5442798126521444,
              0.2844782275626193,
              1,
              3.9300995080703
            ],
            [
              1.154047978739999,
              2.161345298843683,
              11,
              9,
              0.3480878080265306,
              9.531666102833881,
              4.164073183870707,
              -1.365765143590141,
              0.9812937996096963,
              0.05117638281484782,
              3.9300995080703
            ],
            [
              0.3450586149950657,
              2.991196511486039,
              2.565705128205128,
              19.81891025641026,
              0.1034269268726503,
              7.435563167265994,
              6.625746646971094,
              -0.2060549659447489,
              0.7102032457932405,
              0.532525593314259,
              3.9300995080703
            ],
            [
              1.012652841934881,
              2.281312322607144,
              5.833333333333333,
              13.33333333333333,
              0.3074267004507545,
              5.760447304120087,
              5.844589187198904,
              0.0214096062723183,
              0.5967327051143729,
              0.5949292200605585,
              3.9300995080703
            ],
            [
              1.165313146732989,
              2.195885293004253,
              3,
              2,
              0.3466957299980438,
              2.574415304942404,
              0.9107943872895762,
              -0.5449853997083944,
              0.9477978938177287,
              0.230061362427433,
              3.052597222866856
            ],
            [
              1.21197411604963,
              2.21473174631906,
              4,
              16,
              0.3536848987709322,
              3.300400517659405,
              7.22435122293813,
              1.041829379921208,
              0.1116432845742694,
              0.9586426953856305,
              3.766404346914737
            ],
            [
              1.080194386176343,
              2.23761764387,
              0,
              9,
              0.3255743171686717,
              0,
              4.022134891837167,
              1.058766581157132,
              0.02886734900526217,
              1,
              3.798887274512718
            ],
            [
              0.5337578573454201,
              2.871636672450413,
              0,
              7,
              0.1567389189931603,
              0,
              2.437634282622108,
              0.6202474714995192,
              0.3032036308881363,
              1,
              3.9300995080703
            ],
            [
              0.7695299677830166,
              2.48350457685195,
              0,
              5,
              0.2365575763873015,
              0,
              2.013283988523153,
              0.5720510677646571,
              0.2593471307666859,
              1,
              3.519413041898949
            ],
            [
              1.281336032979976,
              2.112489076545605,
              5.5,
              4.5,
              0.3775492229648489,
              4.292394702433183,
              2.130188529712311,
              -0.550165757452418,
              0.9144764364414809,
              0.2214903754149606,
              3.9300995080703
            ],
            [
              0.8158934792739758,
              2.582848299513506,
              1,
              10,
              0.2400575072711319,
              1.225650192583781,
              3.871694672073291,
              0.6732767132374038,
              0.2184538272054648,
              0.9511810965960181,
              3.9300995080703
            ],
            [
              1.189627934714741,
              1.913665416820642,
              3,
              5,
              0.3833436932819004,
              2.521796868126979,
              2.612786935506723,
              0.02485839228934691,
              0.632449080006694,
              0.6488503697506306,
              3.660335967050337
            ],
            [
              1.098270335182602,
              2.307124194613232,
              4,
              3,
              0.3225089855443115,
              3.642090541701599,
              1.300320115841411,
              -0.5958552502427628,
              0.9606699784237043,
              0.1570759611920469,
              3.9300995080703
            ],
            [
              0.7939510023688345,
              2.418640891718722,
              0,
              10,
              0.2471372114926951,
              0,
              4.13455343215249,
              1.082276249350125,
              0.05850033047347816,
              1,
              3.82023853395579
            ],
            [
              1.009389375311689,
              1.989847098819779,
              1.5,
              6.5,
              0.3365487796703301,
              1.486046947479326,
              3.266582645397874,
              0.4530510472476053,
              0.3251050865986511,
              0.8862942002821406,
              3.9300995080703
            ],
            [
              0.7990759015374937,
              2.429950323553398,
              0,
              5,
              0.247466525768152,
              0,
              2.057655233333467,
              0.523563138568923,
              0.2413398925408294,
              1,
              3.9300995080703
            ],
            [
              0.8853602687831571,
              2.520034261012676,
              4.5,
              6.5,
              0.2599875758995355,
              5.0826766895524,
              2.579330011722925,
              -0.6369677593885228,
              0.9137581921040268,
              0.2229188302117417,
              3.9300995080703
            ],
            [
              0.9863961639813581,
              2.411179635446051,
              0,
              11,
              0.2903235195363691,
              0,
              4.562082326132901,
              1.211719108196671,
              0.02299664794448422,
              1,
              3.764966893129527
            ],
            [
              1.12038619362282,
              1.79727482044821,
              2,
              4,
              0.3840014957938991,
              1.78509875557544,
              2.225591742837897,
              0.1120818916564128,
              0.5774648316023601,
              0.7410104435996717,
              3.9300995080703
            ],
            [
              0.9127069755689048,
              2.289980082604026,
              4,
              8,
              0.284981629172844,
              4.382567578720144,
              3.493480166387686,
              -0.2262251656750046,
              0.7622656664461368,
              0.4607884589937782,
              3.9300995080703
            ],
            [
              0.8774999350722413,
              2.522242324027272,
              4,
              9,
              0.2581077823542611,
              4.558404895688904,
              3.56825349977859,
              -0.2519405409143147,
              0.7731288491996169,
              0.4429328454552433,
              3.9300995080703
            ],
            [
              0.7452732475510068,
              2.129040631250501,
              1,
              4,
              0.2592873565575102,
              1.341789743944297,
              1.878780489807085,
              0.1404134774493088,
              0.6132279162451343,
              0.7770287908063497,
              3.824353300107167
            ],
            [
              0.7582816110631807,
              2.156431235136215,
              4,
              12,
              0.2601565406526865,
              5.275085062911695,
              5.564749668097809,
              0.0737041402110301,
              0.5933936848595205,
              0.6308335953394937,
              3.9300995080703
            ],
            [
              0.7702850118068065,
              2.290165394380517,
              2,
              16,
              0.2516900813845957,
              2.596441537021125,
              6.986394973594452,
              1.175543487432676,
              0.1318843864786487,
              0.961813039524041,
              3.734403264111265
            ],
            [
              0.9639229288843288,
              2.422849563827275,
              2.5,
              12.5,
              0.28461401849658,
              2.593568349799054,
              5.15921425193823,
              0.6528195779447125,
              0.2494018775713973,
              0.8995016393025257,
              3.9300995080703
            ],
            [
              0.8064539774598286,
              2.598940552336005,
              4,
              11,
              0.2368166068288653,
              4.959985457073711,
              4.23249388683126,
              -0.1851076718919143,
              0.7291709239684296,
              0.4904629365425945,
              3.9300995080703
            ],
            [
              0.8459858446026635,
              2.25470051746046,
              3,
              1,
              0.2728382512185993,
              3.546158625631636,
              0.443517882865584,
              -0.8027985504737032,
              0.9944585804969776,
              0.06461683548375996,
              3.864781196895899
            ],
            [
              1.17814004980456,
              2.111737896862146,
              5,
              11,
              0.3581105648609997,
              4.243977616098735,
              5.20897977743593,
              0.2455414066121233,
              0.4625502599095938,
              0.7335286132171668,
              3.9300995080703
            ],
            [
              1.020315059587243,
              2.376412179557408,
              2.5,
              9.5,
              0.3003818051178506,
              2.450223562329215,
              3.997623005689744,
              0.3937303470772195,
              0.3716203328684682,
              0.8317499524994014,
              3.9300995080703
            ],
            [
              0.5502306981410682,
              2.432786340335191,
              3,
              5,
              0.1844544268584295,
              5.452258498363281,
              2.055256525039144,
              -0.9280574253028457,
              0.9568852171586039,
              0.1699081246179717,
              3.660335967050337
            ],
            [
              0.8567027676745661,
              2.184666493725148,
              1.5,
              9.5,
              0.2816832466046198,
              1.750898977566747,
              4.348489816311153,
              0.6996308055214311,
              0.2506888799193643,
              0.9170681139884598,
              3.712802264057591
            ],
            [
              1.012076891362867,
              2.393317638432967,
              2,
              3,
              0.2971981315256135,
              1.97613443906104,
              1.253490114235009,
              -0.1838743073405928,
              0.8406070319961826,
              0.466006184954928,
              3.9300995080703
            ],
            [
              0.9511894359578317,
              1.293397539267332,
              1,
              2,
              0.4237703624126278,
              1.051315292408622,
              1.546314987681927,
              0.155617225940347,
              0.6134585219901709,
              0.8086683681439741,
              3.180879830508317
            ],
            [
              1.105701499851358,
              2.301021402704498,
              8.25,
              9.75,
              0.3245645541120523,
              7.461326588694207,
              4.237248722910778,
              -0.8344608053791623,
              0.9211281342667044,
              0.172952698903503,
              3.863666028410373
            ],
            [
              0.881071877831378,
              2.497453920558633,
              3,
              13,
              0.2607858961003762,
              3.404943541478177,
              5.205301244193585,
              0.4580946866659345,
              0.3669998619486993,
              0.8284581625468536,
              3.9300995080703
            ],
            [
              0.9625121664811944,
              1.487148673867231,
              2,
              0,
              0.3929165011856467,
              2.077895812280183,
              0,
              -0.636329691566026,
              1,
              0.1543833769039703,
              3.26543903234567
            ],
            [
              0.9745715773605432,
              2.430822952435291,
              0,
              7,
              0.2861846311296484,
              0,
              2.879683192470736,
              0.7327252621867266,
              0.09442810197790526,
              1,
              3.9300995080703
            ],
            [
              0.8638972864087544,
              1.318964737117033,
              0,
              1,
              0.3957635787778176,
              0,
              0.7581703830731518,
              0.2048423983699565,
              0.6042364212221825,
              1,
              3.701237581215266
            ],
            [
              1.088333232269831,
              2.302538553567423,
              1.25,
              7.5,
              0.3209597121352396,
              1.148545282765093,
              3.257274449706792,
              0.5365587213788122,
              0.2376935989068882,
              0.9312254042585668,
              3.9300995080703
            ],
            [
              1.223997357506826,
              2.38479403910134,
              4,
              3,
              0.3391709918886522,
              3.267980911452002,
              1.257970269470519,
              -0.5563329725423354,
              0.9512801301437127,
              0.1823825442756302,
              3.612963353216542
            ],
            [
              0.6547242446255337,
              1.805556956478543,
              1,
              4,
              0.266117647174526,
              1.527360576927994,
              2.215382896478312,
              0.1969174938621499,
              0.5988450701357193,
              0.7871212932482203,
              3.493962400476019
            ],
            [
              1.137408560860006,
              2.547191108691707,
              2,
              4,
              0.3086925752773542,
              1.758383107726725,
              1.570357240314995,
              -0.05204200791141018,
              0.7280476228970882,
              0.5984112763625205,
              3.612963353216542
            ],
            [
              0.9221477012809215,
              2.322784834047357,
              2.535714285714286,
              12.89285714285714,
              0.2841808546838189,
              2.749791906645777,
              5.550603290444199,
              0.7126566078154176,
              0.2379553810210465,
              0.9049580278156206,
              3.9300995080703
            ],
            [
              0.7459345044907226,
              1.704674264942403,
              0,
              3,
              0.3043874296847767,
              0,
              1.759867009021435,
              0.5280313810677912,
              0.3365908179397799,
              1,
              3.332883370421303
            ],
            [
              0.6231507081454111,
              1.742662533760642,
              0,
              3,
              0.2633980980017511,
              0,
              1.72150370016049,
              0.5165208346138073,
              0.3996671998601131,
              1,
              3.332883370421303
            ],
            [
              1.108507258500356,
              1.363840924526941,
              1,
              3,
              0.448362114248419,
              0.9021140748801678,
              2.19967002459658,
              0.3893193386939282,
              0.3936598234130044,
              0.9073988583129624,
              3.332883370421303
            ],
            [
              0.642153872790345,
              1.826175900148802,
              1,
              4,
              0.2601572447208723,
              1.557259159171165,
              2.190369503657379,
              0.1899587456629733,
              0.6113948153027682,
              0.7783349989646502,
              3.332883370421303
            ],
            [
              0.7187516744185845,
              2.580349095062372,
              4.5,
              13.5,
              0.2178629040578426,
              6.260854979767746,
              5.231850227487795,
              -0.2618266408183638,
              0.7333589975238233,
              0.4633341008019874,
              3.9300995080703
            ],
            [
              0.7104651702306399,
              2.498923651967388,
              4.5,
              14.5,
              0.2213708620521899,
              6.333878406085909,
              5.802498203010019,
              -0.1352078241237208,
              0.6773299574117594,
              0.5248105335793165,
              3.9300995080703
            ],
            [
              0.7400134402862005,
              2.650607620026638,
              7.5625,
              22.4375,
              0.2182530654776038,
              10.21940898407899,
              8.465040178136402,
              -0.4463929735977588,
              0.7505494768635437,
              0.3976613752331307,
              3.9300995080703
            ],
            [
              0.75791948585497,
              1.574927798292168,
              0.5,
              3.5,
              0.3248903136546534,
              0.6597006797311401,
              2.222324098790659,
              0.4840462281065405,
              0.4076645454856292,
              0.7922708917104665,
              3.228252444342112
            ],
            [
              0.8196916902443445,
              2.296558876203755,
              4.291666666666667,
              20.875,
              0.2630377990363684,
              5.235708398345908,
              9.089686407041599,
              1.052902805477006,
              0.2121180975731501,
              0.8998404142401997,
              3.660335967050337
            ],
            [
              0.6013648370689088,
              2.221140675348188,
              1,
              7,
              0.213060642193014,
              1.66288405699619,
              3.151533839207494,
              0.4673966532623751,
              0.4656253279468342,
              0.8529279545750343,
              3.184981689151385
            ],
            [
              1.136128154586172,
              2.176368893845923,
              3,
              9,
              0.3429823900141846,
              2.640547184655178,
              4.135328356074712,
              0.4083726698519689,
              0.3658798523690731,
              0.8366230436360358,
              3.660335967050337
            ],
            [
              1.224540792666978,
              1.630327977751454,
              2,
              3,
              0.42893067637834,
              1.633265312169893,
              1.840120540737819,
              0.05924339020811043,
              0.6314710580934575,
              0.7111710311576762,
              3.491617003032466
            ],
            [
              1.400506204591355,
              1.994721927641556,
              5.833333333333334,
              15.66666666666667,
              0.412492518925465,
              4.165160649920438,
              7.854060483102039,
              0.9386275908807384,
              0.1356740323377957,
              0.9402565385906592,
              3.9300995080703
            ],
            [
              0.7760506908930344,
              2.508021632871089,
              2.166666666666667,
              13.83333333333333,
              0.2363074300396479,
              2.791913842861723,
              5.515635571889966,
              0.7127380582776408,
              0.2704981959263036,
              0.894697922070486,
              3.821490514495918
            ],
            [
              0.7600146395254693,
              2.627234772782427,
              2.5,
              12.5,
              0.2243751631526994,
              3.289410321833966,
              4.757854200735025,
              0.3736403813403881,
              0.4342855581169887,
              0.7847175181522661,
              3.9300995080703
            ],
            [
              0.9303308359766246,
              2.441768032408806,
              0,
              10,
              0.2758907352031673,
              0,
              4.095393119769446,
              1.042058378257274,
              0.03963154854167892,
              1,
              3.9300995080703
            ],
            [
              1.010107595571657,
              1.921542832487573,
              3.035714285714286,
              4.535714285714286,
              0.3445525380187823,
              3.005337549210549,
              2.360454427051456,
              -0.1518668162507042,
              0.7638387302331494,
              0.5062450746834439,
              4.246372829035343
            ],
            [
              0.6517325329909752,
              2.426379281787688,
              0,
              6,
              0.2117312730037519,
              0,
              2.47282032328407,
              0.6469618699022037,
              0.2399085814291127,
              1,
              3.822204117930269
            ],
            [
              0.7931182034769366,
              2.345879296026014,
              4,
              5,
              0.2526660832327914,
              5.04338443180912,
              2.131396959967268,
              -0.6857587849871802,
              0.9489671088267977,
              0.1707432686857244,
              4.246372829035343
            ],
            [
              0.08710860553897806,
              2.19309668124014,
              0,
              1,
              0.03820208910313617,
              0,
              0.4559762497267222,
              0.1602896594666312,
              0.9617979108968638,
              1,
              2.84470159362742
            ],
            [
              0.7957969082791566,
              1.994318179695414,
              1,
              6,
              0.2852201013890254,
              1.256602016917124,
              3.008547011749329,
              0.412574464223434,
              0.3615887071449821,
              0.9046751097463311,
              4.246372829035343
            ],
            [
              0.8318209830940971,
              2.316846743447805,
              2,
              9,
              0.2641818874955295,
              2.404363487634882,
              3.884590133314857,
              0.3485861240347662,
              0.4121613712370017,
              0.8305572144761131,
              4.246372829035343
            ],
            [
              0.4866197512123767,
              2.375273298097738,
              3,
              7,
              0.1700342195979968,
              6.164977875488458,
              2.947029297894277,
              -0.9033084070158224,
              0.9258065735768322,
              0.2342271648461945,
              3.562402998356923
            ],
            [
              0.7591128791800075,
              2.272776716872655,
              3.5,
              9.5,
              0.2503761615094186,
              4.610644998910695,
              4.179909064306157,
              -0.1014362026007945,
              0.6880024497205677,
              0.5427712680970248,
              4.246372829035343
            ],
            [
              0.7163079192965542,
              2.409397187262219,
              3,
              14,
              0.2291668263245631,
              4.188143002727279,
              5.810582030233089,
              0.3820764433146542,
              0.4304660668960795,
              0.7835319348762487,
              4.246372829035343
            ],
            [
              0.3967619261053125,
              2.18229670059296,
              1,
              3,
              0.1538398243444546,
              2.520403128939772,
              1.374698499605878,
              -0.3002272002443247,
              0.8854465511788839,
              0.4873625544488261,
              3.816125349074034
            ],
            [
              0.8449751058866183,
              2.28475440295093,
              1,
              13,
              0.2699834293988112,
              1.183466818174148,
              5.689889461733626,
              1.061240457443114,
              0.07541906341581908,
              0.9877916195265141,
              4.246372829035343
            ],
            [
              1.429117388384731,
              1.977307590454764,
              3,
              3,
              0.4195358468958869,
              2.09919774567348,
              1.517214627851616,
              -0.1794510664418576,
              0.792707734924978,
              0.4961363206157496,
              3.243129892518236
            ],
            [
              0.6899583474617971,
              2.451319106840324,
              1,
              10,
              0.2196426000246709,
              1.449362854553144,
              4.079436239898484,
              0.6193693985986671,
              0.2676702997198659,
              0.9346524840168708,
              4.246372829035343
            ],
            [
              0.923921243839201,
              2.193820341163154,
              2,
              7,
              0.2963431120409882,
              2.164686669276412,
              3.190780880575039,
              0.2416401603463836,
              0.4726220710938162,
              0.7974121331303463,
              4.246372829035343
            ],
            [
              0.5667567403485294,
              2.459281619534541,
              4,
              8,
              0.1872933099137677,
              7.057701682630512,
              3.252982471163318,
              -0.8959927365425234,
              0.9431308252213836,
              0.1727909268035333,
              4.246372829035343
            ],
            [
              0.9706894049092704,
              2.166200517103281,
              4.666666666666666,
              9.333333333333334,
              0.309443247624864,
              4.807579688276144,
              4.308619289692624,
              -0.1175027296641944,
              0.688492559276471,
              0.5221822212713264,
              4.246372829035343
            ],
            [
              0.6505665389413529,
              2.298869003012775,
              1.5,
              3.5,
              0.2205732350096807,
              2.30568267842503,
              1.522487795265014,
              -0.231131334466637,
              0.8098723814528479,
              0.5088280189713619,
              3.388527500900434
            ],
            [
              0.9397123050234026,
              1.952799759398637,
              6.5,
              16.5,
              0.3248775749570362,
              6.917010626819581,
              8.449407022193181,
              0.3608718445294211,
              0.4282942203859679,
              0.7335422216359879,
              4.246372829035343
            ],
            [
              0.6867706258234237,
              2.249395127423471,
              5.333333333333333,
              10.66666666666667,
              0.2339004959321433,
              7.765814571551858,
              4.742015547479472,
              -0.7120898578185629,
              0.8809527360852213,
              0.2582507676606997,
              4.246372829035343
            ],
            [
              0.6051697612809542,
              2.302239115091083,
              0,
              8,
              0.2081474560386241,
              0,
              3.474877977513424,
              0.8183167417032525,
              0.154580436898444,
              1,
              4.246372829035343
            ],
            [
              0.8496682482386262,
              2.033124929795703,
              5.5,
              9.5,
              0.2947378447794107,
              6.473114667285231,
              4.672610059901533,
              -0.4240100151056973,
              0.807775669239709,
              0.3647166793309384,
              4.246372829035343
            ],
            [
              0.7310578898531909,
              2.301872721680478,
              3,
              13,
              0.2410400973477976,
              4.103642189816804,
              5.647575505612394,
              0.3635887327741611,
              0.4378257231755384,
              0.7795948936334631,
              4.246372829035343
            ],
            [
              0.822140091736827,
              2.328782820081793,
              4.5,
              9.5,
              0.2609204080027182,
              5.47351971425386,
              4.079384268072853,
              -0.3283120682782147,
              0.7884660217138437,
              0.4039959120227613,
              4.246372829035343
            ],
            [
              0.7567207407143766,
              2.395037219590834,
              0,
              4,
              0.2400948138292628,
              0,
              1.670120183219264,
              0.3933051219147586,
              0.3334553071699244,
              1,
              4.246372829035343
            ],
            [
              0.9281019874883096,
              2.06552670991143,
              5,
              9,
              0.3100257517889434,
              5.387338964256856,
              4.35724212948373,
              -0.2425827585674185,
              0.7545654417345734,
              0.448646327571728,
              4.246372829035343
            ],
            [
              0.9905058504983828,
              1.891303511908901,
              2,
              14,
              0.3437097066236803,
              2.019170304742451,
              7.402302122238295,
              1.267701173266677,
              0.05009597187327298,
              0.9888900188121483,
              4.246372829035343
            ],
            [
              0.9988108609982144,
              2.152947099306996,
              2,
              12,
              0.3169059533053393,
              2.002381109473714,
              5.573755158156294,
              0.841041093768937,
              0.1304331879999196,
              0.963900799517588,
              4.246372829035343
            ],
            [
              0.3499368199216798,
              2.499401840750815,
              0,
              1,
              0.1228133477959719,
              0,
              0.4000957283841969,
              0.1249504332905993,
              0.8771866522040281,
              1,
              3.202035541995182
            ],
            [
              0.6153437635101922,
              2.37142753029886,
              3,
              13,
              0.2060230606828418,
              4.875323644927637,
              5.481930117578449,
              0.1428528527931014,
              0.574042203281295,
              0.6699849113436631,
              4.246372829035343
            ],
            [
              0.7087530119695549,
              2.400082947064644,
              1.666666666666667,
              14.33333333333333,
              0.2279801897909526,
              2.351547913757945,
              5.972015821729547,
              0.8526024571408327,
              0.2022551472348504,
              0.9339164723803615,
              4.246372829035343
            ],
            [
              0.8038762032550321,
              1.182861841950754,
              1,
              2,
              0.4046211352296153,
              1.243972636521431,
              1.690814539001137,
              0.1149426131376511,
              0.6413329497025442,
              0.7889524859283641,
              3.887521696975726
            ],
            [
              0.8463622062618296,
              2.290423514425573,
              1,
              10,
              0.2698183049865311,
              1.181527238103826,
              4.366004774670657,
              0.7499288604129128,
              0.1593300959175011,
              0.9685413301789005,
              4.246372829035343
            ],
            [
              0.3550880490296867,
              1.977535906546422,
              2,
              3,
              0.1522268723086947,
              5.63240583698944,
              1.517039458079532,
              -1.160301813236828,
              0.972288803901703,
              0.168906934148456,
              3.546806815228102
            ],
            [
              1.00643111755182,
              2.096095041288711,
              2,
              9,
              0.3243908563620109,
              1.987219954868916,
              4.293698435766856,
              0.543164383759941,
              0.2538158911873259,
              0.9159144818440879,
              4.246372829035343
            ],
            [
              0.8389267106144589,
              2.424657927321215,
              0,
              11,
              0.2570568266754399,
              0,
              4.536722428368649,
              1.141789255495172,
              0.03806374901459605,
              1,
              3.973344823954539
            ],
            [
              1.040723895305875,
              2.111034064999335,
              3,
              1,
              0.3302042569300256,
              2.882608935502804,
              0.4737014985119698,
              -0.5672859011623977,
              0.98811140120314,
              0.1083492918144042,
              4.246372829035343
            ],
            [
              0.9022755333179777,
              2.130242474368965,
              1,
              12,
              0.2975334461430584,
              1.108308895756771,
              5.633161550567018,
              1.065580634811608,
              0.065987572886161,
              0.9898577697372181,
              4.246372829035343
            ],
            [
              1.036757937795747,
              1.727106080410784,
              2.5,
              2.5,
              0.3751117750244811,
              2.411363259311287,
              1.447508076287582,
              -0.2269831740710969,
              0.8276603427895092,
              0.4470633281326685,
              4.246372829035343
            ],
            [
              0.9031654223548073,
              2.188455479746991,
              4.5,
              20.5,
              0.2921333019002433,
              4.982475954700778,
              9.367337005352296,
              1.032613297793646,
              0.1612039688276561,
              0.927727704929144,
              4.246372829035343
            ],
            [
              0.9420057273384107,
              2.533509750019016,
              5,
              12,
              0.271040579009205,
              5.307823354882614,
              4.736512263238746,
              -0.1546777891571529,
              0.6976063007362763,
              0.5061739650485289,
              3.693556099792809
            ],
            [
              0.3504430833870407,
              1.297344726289459,
              3.5,
              6.5,
              0.2126748852789736,
              9.987356480751217,
              5.010233493291083,
              -1.169627436217506,
              0.906920551066672,
              0.2524828430799074,
              4.255306290997929
            ],
            [
              0.6355028525869141,
              2.499774522562637,
              7.03125,
              24.46875,
              0.2026942999123326,
              11.06407307438227,
              9.788382823790016,
              -0.3004188049314674,
              0.7048205369592346,
              0.4568570330390109,
              4.246372829035343
            ],
            [
              0.9399312625305091,
              2.14075266688817,
              4,
              17.25,
              0.3051047378001783,
              4.255630341766789,
              8.057913586568063,
              0.9366599812475697,
              0.1761275067733762,
              0.9262420748375976,
              4.059406103522093
            ],
            [
              0.7970033528118681,
              2.378373939126131,
              2.5,
              11.5,
              0.2509948518040325,
              3.136749665079668,
              4.835236297714127,
              0.4358110986441196,
              0.3980533872617659,
              0.8110937595926068,
              3.897300086938428
            ],
            [
              0.9027013924706937,
              2.401473254889301,
              1,
              14,
              0.2732002659701853,
              1.10778603903889,
              5.829754702242289,
              1.241915736757667,
              0.05537149973678999,
              0.9916589371118193,
              3.802165093367191
            ],
            [
              1.046200731672609,
              2.105557228632601,
              5,
              7,
              0.3319419653567869,
              4.779197575217014,
              3.324535616895091,
              -0.342565765392857,
              0.8250527268295474,
              0.3645023094520043,
              4.246372829035343
            ],
            [
              1.189958067249148,
              1.820194309896811,
              4,
              6,
              0.3953148937853413,
              3.361462987722658,
              3.296351366102307,
              -0.01573594439159138,
              0.644807138648125,
              0.6059005387506498,
              4.13776383546096
            ],
            [
              1.055668167019437,
              1.980581144170843,
              3.75,
              13.25,
              0.347688235985335,
              3.552252608495064,
              6.689955642058291,
              0.7389136940846585,
              0.2073238936848666,
              0.9117212976699488,
              4.246372829035343
            ],
            [
              0.7687460183366379,
              2.359683547791528,
              4,
              13,
              0.2457290477816511,
              5.203278982380861,
              5.509213306236315,
              0.07204603462125908,
              0.5902329892222276,
              0.6317189406607172,
              4.246372829035343
            ],
            [
              0.6883537055829924,
              2.405409533021,
              1,
              6,
              0.2224972153633838,
              1.452741507584481,
              2.494377742182007,
              0.3337451092697327,
              0.5158168157632259,
              0.8282433060821524,
              3.121053180005334
            ],
            [
              0.5872822452579037,
              2.309815768898173,
              0,
              10,
              0.2027139718394991,
              0,
              4.329349610757136,
              1.019540625626282,
              0.1037866597081308,
              1,
              4.246372829035343
            ],
            [
              0.723345471362355,
              2.428412488942854,
              3.5,
              10.5,
              0.2295053999934398,
              4.838628481917596,
              4.323812386820205,
              -0.1212366685226608,
              0.6965863638257332,
              0.5308086145142002,
              4.246372829035343
            ],
            [
              0.9723422658503375,
              2.819837113660007,
              1,
              2,
              0.2564072446319479,
              1.02844444299197,
              0.709260825851072,
              -0.1205998631965985,
              0.836480796683855,
              0.5888451195881499,
              2.646633326777275
            ],
            [
              0.6838851891951689,
              2.334245951009723,
              1.5,
              14.5,
              0.2265922709868538,
              2.193350614545808,
              6.211856121557263,
              0.9463383618918706,
              0.177615153929503,
              0.9451999897431731,
              4.246372829035343
            ],
            [
              0.8149087879479328,
              2.299837416552797,
              6.5,
              12.5,
              0.2616292739262063,
              7.976352809211952,
              5.435166812241938,
              -0.5984368540591147,
              0.8474815085345082,
              0.292391810773214,
              4.246372829035343
            ],
            [
              0.677218352406458,
              2.402829681037653,
              1,
              6,
              0.219872659469272,
              1.476628618298006,
              2.497055886794657,
              0.2566073744212169,
              0.5228028265331348,
              0.8241434738510893,
              3.976609288015379
            ],
            [
              0.9807318508568348,
              2.162778829737946,
              4,
              10,
              0.3119861678571652,
              4.078586819124234,
              4.62368128562256,
              0.1283670766662653,
              0.5449298700381006,
              0.6804666112664057,
              4.246372829035343
            ],
            [
              0.5676047741271156,
              1.926916082907091,
              1,
              5,
              0.2275406006434253,
              1.761789268840873,
              2.594819797474845,
              0.2119526388846287,
              0.5879300764782799,
              0.7875513515878478,
              3.930267313573819
            ],
            [
              1.009117525018609,
              2.066859286816253,
              1.5,
              11.5,
              0.3280640871985822,
              1.486447279738145,
              5.563997546109857,
              0.9711665657969554,
              0.09473549482222993,
              0.9762443543003448,
              4.19861062970759
            ],
            [
              0.5686833362353317,
              2.415543372900656,
              0,
              6,
              0.190563047537357,
              0,
              2.483913171385129,
              0.5916036018701072,
              0.2812536463796466,
              1,
              4.19861062970759
            ],
            [
              1.024601022899515,
              2.163010438768219,
              1,
              5,
              0.3214322182049916,
              0.9759896561200996,
              2.311593097464373,
              0.3181060496284437,
              0.3750887548808607,
              0.902375367117919,
              4.19861062970759
            ],
            [
              1.062537153889245,
              2.125074307778489,
              1,
              1,
              0.3333333333333333,
              0.9411435603354315,
              0.4705717801677157,
              -0.1120779757089522,
              0.8888888888888891,
              0.5555555555555555,
              4.19861062970759
            ],
            [
              0.9700960209669446,
              2.217515440700789,
              4,
              5,
              0.3043332076800219,
              4.123303171590163,
              2.254775731536677,
              -0.4450347042977926,
              0.8957944400027936,
              0.2803116128232118,
              4.19861062970759
            ],
            [
              1.000393308441087,
              2.177328154448459,
              4.5,
              15,
              0.3148146620539283,
              4.498230807853314,
              6.889177439493344,
              0.5694613867555866,
              0.3024389151881502,
              0.8449016676314857,
              4.19861062970759
            ],
            [
              1.013323686881304,
              1.992855788308309,
              0.3571428571428572,
              6.642857142857142,
              0.337080235975395,
              0.3524469641502531,
              3.333335599007953,
              0.7099702491500868,
              0.1277854126532438,
              0.9437364968008717,
              4.19861062970759
            ],
            [
              0.7283917915844496,
              2.459219670083285,
              1.5,
              6.5,
              0.2285070813502974,
              2.059331279306558,
              2.643114838041234,
              0.1390420808741042,
              0.5770257497033153,
              0.7258060679304824,
              4.19861062970759
            ],
            [
              1.04807107230263,
              2.099196769404403,
              1,
              7,
              0.3330098120070299,
              0.9541337667139148,
              3.334608790383229,
              0.5669673217197332,
              0.1956229047746782,
              0.9608298205749437,
              4.19861062970759
            ],
            [
              1.062537153889245,
              2.125074307778489,
              8,
              2,
              0.3333333333333333,
              7.529148482683452,
              0.9411435603354315,
              -1.569091659925331,
              0.9996443631560238,
              0.003403952649493669,
              4.19861062970759
            ],
            [
              1.050351959004671,
              1.954228243199866,
              4,
              13,
              0.3495835984787496,
              3.808247288642616,
              6.652242410903711,
              0.7287495740632065,
              0.2359367132589943,
              0.8965799363337892,
              3.902568486461205
            ],
            [
              0.6680292223203042,
              2.495101396373154,
              5.166666666666667,
              18.58333333333333,
              0.2111924238513539,
              7.734192598223455,
              7.447927110435599,
              -0.06818100391647712,
              0.6411674982886709,
              0.5507532186830966,
              4.19861062970759
            ],
            [
              0.9717278868214673,
              1.774791850015542,
              0.5,
              12,
              0.353803351124119,
              0.5145473406505864,
              6.761356268282907,
              1.583272055277581,
              0.01884409915069534,
              0.9957385365453022,
              3.945505705611108
            ],
            [
              0.9992930352846607,
              1.500999423042381,
              4.5,
              3.5,
              0.3996704593323027,
              4.503183591906172,
              2.331779710418435,
              -0.5912508775426571,
              0.8886179124495005,
              0.2891544831317264,
              3.672559253548129
            ],
            [
              1.230911359877529,
              1.989028671847706,
              1,
              12,
              0.3822777280786842,
              0.8124061834147797,
              6.033095535446763,
              1.280864553386338,
              0.01724740081297149,
              0.9980931682223828,
              4.07591055449975
            ],
            [
              1.077875989197254,
              1.635328569500127,
              1,
              4,
              0.3972704475016606,
              0.9277505112111719,
              2.445991634098759,
              0.3758517066896669,
              0.3416927105073447,
              0.9204550836165326,
              4.039468481491205
            ],
            [
              0.5636030226931182,
              2.278839322827848,
              3,
              11,
              0.1982812504820816,
              5.322895511924001,
              4.827018688772635,
              -0.1181049796908414,
              0.7040884215151376,
              0.5454795078038146,
              4.19861062970759
            ],
            [
              0.3256973835179372,
              2.811543090086997,
              2.5,
              11.5,
              0.1038165184525002,
              7.675836916455661,
              4.090280543999828,
              -0.8539863989973148,
              0.8893592620691902,
              0.3032433576145486,
              4.19861062970759
            ],
            [
              0.7832496986040317,
              2.297717349647745,
              0,
              9,
              0.2542220304006396,
              0,
              3.916930862440396,
              0.9329111956050063,
              0.07136511184683039,
              1,
              4.19861062970759
            ],
            [
              1.05152071085167,
              2.136090750816064,
              2,
              11,
              0.3298773151924616,
              1.9020072351976,
              5.149593946698006,
              0.7734908039630678,
              0.1445351324897159,
              0.9593365157403272,
              4.19861062970759
            ],
            [
              0.8142637046486941,
              2.323177916873954,
              2,
              4,
              0.2595311093799794,
              2.456206740619588,
              1.72177945173582,
              -0.1749215046728249,
              0.8152054094416743,
              0.4885313632690532,
              4.19861062970759
            ],
            [
              0.7748115254318677,
              2.071694890842641,
              5,
              11,
              0.2721973577863691,
              6.453182271924877,
              5.309662174976866,
              -0.2723567860417795,
              0.7476365810614412,
              0.4504486346608343,
              4.19861062970759
            ],
            [
              0.9493527435272251,
              2.13508636879585,
              2,
              15,
              0.3077878048343807,
              2.106698499199781,
              7.025476917104637,
              1.171525261976346,
              0.06817883350507152,
              0.9835378205210535,
              4.19861062970759
            ],
            [
              0.2822236172680587,
              2.340027539011898,
              3,
              8,
              0.1076264630838923,
              10.62986871559573,
              3.418763184034188,
              -2.157726079411692,
              0.9762339254315596,
              0.1064868529977108,
              3.341993036265133
            ],
            [
              1.056598804267023,
              2.117588209639133,
              1.5,
              10.5,
              0.3328722597748808,
              1.419649533902862,
              4.958471128713618,
              0.9007277491150332,
              0.1181539545849482,
              0.9689621154653101,
              3.928847088687626
            ],
            [
              0.6543416210248535,
              2.53326984064288,
              4,
              8,
              0.2052764676289961,
              6.113014779244908,
              3.157973884838814,
              -0.7038139887270035,
              0.9202248232608938,
              0.2196341855904838,
              4.19861062970759
            ],
            [
              0.689034514370598,
              2.653573649266424,
              0,
              6,
              0.2061367891894555,
              0,
              2.261101741667765,
              0.7291487364324585,
              0.2503076126467534,
              1,
              3.101015785518285
            ],
            [
              0.9258043932892206,
              2.22797910394984,
              1,
              11,
              0.2935535664067316,
              1.080141774276071,
              4.937209680512179,
              0.9186533942788432,
              0.0924950423116275,
              0.9845492045201459,
              4.19861062970759
            ],
            [
              0.7441235229302342,
              2.4434879387375,
              3,
              9,
              0.2334423538999682,
              4.031588718209714,
              3.683259433091417,
              -0.08296298843566657,
              0.6993532553073865,
              0.556425824884049,
              4.19861062970759
            ],
            [
              0.4213381944632106,
              1.905830632090459,
              2,
              3,
              0.1810518384638106,
              4.746780677094849,
              1.574116791642379,
              -0.8432970122280121,
              0.9556020695230081,
              0.2244404638259132,
              3.762214071018954
            ],
            [
              0.9018996953107538,
              2.280892497531077,
              2,
              9,
              0.2833674461496877,
              2.217541496464183,
              3.945823842965828,
              0.4116319656490772,
              0.3571122811716536,
              0.8630441594277072,
              4.19861062970759
            ],
            [
              0.6408387205145304,
              2.299027922317487,
              0,
              3,
              0.2179822414996351,
              0,
              1.304899331964578,
              0.3107931282628742,
              0.4782443479873818,
              1,
              4.19861062970759
            ],
            [
              0.9924130789756127,
              2.1748416689083,
              1,
              7,
              0.3133354144116945,
              1.007644922447232,
              3.218625107322766,
              0.5265980534683485,
              0.2298575543563036,
              0.9505738030413706,
              4.19861062970759
            ],
            [
              0.8791868121547244,
              2.165320125360033,
              0.5,
              12.5,
              0.2887780616694564,
              0.5687073476165918,
              5.772818463931099,
              1.239484099690603,
              0.04335836314486503,
              0.9880857453784427,
              4.19861062970759
            ],
            [
              0.9038555719126952,
              2.283755889755039,
              0.5,
              3.5,
              0.2835526169929772,
              0.5531857251727998,
              1.532563097352502,
              0.2332622523389148,
              0.4720267146201126,
              0.7365263410928539,
              4.19861062970759
            ],
            [
              0.9356954648958202,
              2.249329835095759,
              5,
              7,
              0.2937796019699731,
              5.34361893114091,
              3.112038034965199,
              -0.5315046078305025,
              0.8917620333610231,
              0.2600880984088093,
              4.19861062970759
            ],
            [
              0.8107087786051035,
              2.439578594573003,
              3,
              3,
              0.2494268000101168,
              3.700465665564602,
              1.2297205782481,
              -0.856109945555417,
              0.9627038092100362,
              0.1685278140906153,
              2.886013765105323
            ],
            [
              1.061249556076086,
              2.383689223240977,
              3,
              7,
              0.3080604980406857,
              2.826856306156999,
              2.936624427274319,
              0.02828000591745581,
              0.627989366769232,
              0.6384302247763312,
              3.881474474853832
            ],
            [
              0.4328921555539067,
              2.716271720445763,
              0.5,
              8.5,
              0.1374625686687993,
              1.155022084796675,
              3.129289288703811,
              0.4702191696315104,
              0.4537467834074848,
              0.7357581750099405,
              4.19861062970759
            ],
            [
              0.7061803221529781,
              2.439803672340292,
              0,
              6,
              0.2244704116070126,
              0,
              2.459214267123683,
              0.5857209643883918,
              0.2175656012856884,
              1,
              4.19861062970759
            ],
            [
              1.053954189181294,
              2.08699431056112,
              2,
              8,
              0.3355528399360026,
              1.897615684372003,
              3.833263923871973,
              0.4610211353737217,
              0.2939712949757022,
              0.8985230376410748,
              4.19861062970759
            ],
            [
              0.6111743085472496,
              2.349487626439492,
              0,
              9,
              0.206431643317624,
              0,
              3.830622429639675,
              0.9493686942131494,
              0.1248127864898823,
              1,
              4.034915468552026
            ],
            [
              0.76668652453801,
              2.420924937129725,
              5,
              8,
              0.2405206951216336,
              6.521570211518847,
              3.304522117684858,
              -0.7662172984252267,
              0.9318713175886868,
              0.1828035777215049,
              4.19861062970759
            ],
            [
              0.5901291427585856,
              2.151786607359269,
              0,
              3,
              0.2152251186905434,
              0,
              1.394190292726881,
              0.3320599159308036,
              0.4833205730410415,
              1,
              4.19861062970759
            ],
            [
              1.191626235762548,
              1.953277199192841,
              6,
              9,
              0.3789070985511679,
              5.035135867212984,
              4.607640945032839,
              -0.1018181869867549,
              0.6737598640246605,
              0.529948856996761,
              4.19861062970759
            ],
            [
              0.7826382120811349,
              2.382173266526644,
              0,
              14,
              0.2472937858609583,
              0,
              5.876986446251606,
              1.399745526453094,
              0.01873945777871661,
              1,
              4.19861062970759
            ],
            [
              0.9106380246851065,
              2.254372464537842,
              4,
              7,
              0.2877203812707363,
              4.392524682222859,
              3.105076960490215,
              -0.306636607982462,
              0.8159143896658868,
              0.3944392696002464,
              4.19861062970759
            ],
            [
              0.4290813773691263,
              1.55183012184394,
              0.5,
              6.5,
              0.2166080501524589,
              1.165280122539237,
              4.188602804201577,
              0.7446895272380665,
              0.3563065659667748,
              0.818926985862622,
              4.059843157557697
            ],
            [
              0.7386035826854225,
              1.998828356880677,
              4.5,
              16.5,
              0.2698162361627504,
              6.09257808314286,
              8.254835860818735,
              0.5352056152509008,
              0.38795143279986,
              0.7826812405709735,
              4.040050619914036
            ],
            [
              0.6296792144908024,
              2.50408932458773,
              3,
              12,
              0.2009335426782848,
              4.764330679750936,
              4.792161318756337,
              0.006628535356073143,
              0.6446573769063042,
              0.6054713237917175,
              4.19861062970759
            ],
            [
              1.00189037104682,
              2.256073440434537,
              2,
              6,
              0.3075204112200597,
              1.996226391426749,
              2.659487892754216,
              0.1830435733920045,
              0.5327027662145385,
              0.7592736582684927,
              3.623517007652775
            ],
            [
              0.6033481599962816,
              2.580614856753927,
              1,
              9,
              0.1894959699036027,
              1.657417833189651,
              3.487540954220814,
              0.4358877929956131,
              0.4083554195342229,
              0.8776647013669897,
              4.19861062970759
            ],
            [
              0.9036481067128886,
              1.909437567977947,
              2,
              5,
              0.3212302116650613,
              2.21325091608414,
              2.618572130271268,
              0.1020111837089833,
              0.5985181391257335,
              0.7137046376482562,
              3.973301744477591
            ],
            [
              0.881048069851614,
              2.267060898306812,
              3,
              12,
              0.2798658111148571,
              3.405035551017392,
              5.293197023936312,
              0.4446527775442312,
              0.3588241035120664,
              0.8351849949367348,
              4.246372829035343
            ],
            [
              1.14826905661343,
              1.768070713271224,
              1,
              8,
              0.3937363775205266,
              0.870876032268328,
              4.524705906812218,
              0.9188304934949796,
              0.07574060553581573,
              0.9889349446388316,
              3.976609288015379
            ],
            [
              0.9995627616505759,
              2.064263180864402,
              4.035714285714286,
              3.392857142857143,
              0.3262465885480664,
              4.037479626642072,
              1.643616557379276,
              -0.5484453201303501,
              0.9451640171521661,
              0.1914385944367202,
              4.364816293252063
            ],
            [
              0.6361578626173477,
              2.440622010921025,
              0.5,
              9.5,
              0.2067609282316809,
              0.7859684354805383,
              3.892450349742997,
              0.7548871647138727,
              0.227188224308315,
              0.901362745241417,
              4.11516059547776
            ],
            [
              0.7567196590335105,
              2.300984262836124,
              2.5,
              6.5,
              0.2474797031920651,
              3.303733384161082,
              2.824878077170461,
              -0.1244096118214704,
              0.723347166463734,
              0.5429115234386874,
              3.849021791642478
            ],
            [
              0.8149360157723798,
              2.246206649202824,
              3,
              12,
              0.2662195477187866,
              3.681270605222498,
              5.342340164587609,
              0.3805588706982007,
              0.4042546700277361,
              0.8049276028270143,
              4.364816293252063
            ],
            [
              0.9457399442566973,
              2.053684093254609,
              1.5,
              7.5,
              0.3153071831221971,
              1.586059687030479,
              3.651973555540499,
              0.4733106114234154,
              0.2963861237213673,
              0.8983928655407704,
              4.364816293252063
            ],
            [
              0.8378049425358928,
              2.015709546129725,
              0,
              5,
              0.2936045868572665,
              0,
              2.480516108881004,
              0.5682979402170587,
              0.1758892725803207,
              1,
              4.364816293252063
            ],
            [
              0.9430872120665474,
              2.067473692915121,
              3.333333333333333,
              7.666666666666666,
              0.3132596356067707,
              3.534491074297509,
              3.708229368498869,
              0.03980426266048297,
              0.6070034235986674,
              0.6365835291395205,
              4.364816293252063
            ],
            [
              0.6150330255616023,
              2.316162264680897,
              1,
              9,
              0.209823285268284,
              1.625928947615251,
              3.885738118283329,
              0.5177329396798914,
              0.3468780530027062,
              0.9051052304263216,
              4.364816293252063
            ],
            [
              0.1971954911727057,
              2.863712617954649,
              0,
              5,
              0.06442385205380273,
              0,
              1.745985253077228,
              0.4000134566434088,
              0.7167962189219438,
              1,
              4.364816293252063
            ],
            [
              0.8611289435834028,
              2.205103050424371,
              1,
              4,
              0.28084272333805,
              1.161266274291879,
              1.813974181038932,
              0.1495384600163194,
              0.5679647418949937,
              0.8076379504400313,
              4.364816293252063
            ],
            [
              0.998032173421408,
              2.004202016516439,
              5,
              8,
              0.3324298206869963,
              5.009858532775782,
              3.991613586890322,
              -0.2486524612730429,
              0.7609279323495235,
              0.4451606111490498,
              4.095052752232099
            ],
            [
              0.5726478604755042,
              2.381958674552661,
              2.333333333333333,
              14.66666666666667,
              0.1938152690337989,
              4.074639048499763,
              6.157397617077094,
              0.4771698116590252,
              0.4131722046547385,
              0.802175675219966,
              4.364816293252063
            ],
            [
              0.92062046634088,
              2.145611527666895,
              2,
              11,
              0.3002448830160324,
              2.172447901304267,
              5.126743521909221,
              0.6768430609948576,
              0.2019445997843329,
              0.9365563476443672,
              4.364816293252063
            ],
            [
              1.012534070091035,
              2.282655411402895,
              5,
              2,
              0.3072764330480884,
              4.93810544029443,
              0.8761725444887984,
              -1.123912872217593,
              0.9956597256632149,
              0.03194513023491663,
              3.614099452203115
            ],
            [
              0.6467296196369443,
              2.139550583009034,
              1.5,
              16.5,
              0.2321121971231681,
              2.319361839097547,
              7.711899934048126,
              1.235455912150841,
              0.1157331474066298,
              0.9679404996872425,
              4.364816293252063
            ],
            [
              0.873681591390901,
              2.192550402616874,
              1,
              10,
              0.2849365583224965,
              1.14458174448657,
              4.560898571847974,
              0.7826942986450487,
              0.1345348837393005,
              0.9750086150789267,
              4.364816293252063
            ],
            [
              0.9569631433372926,
              1.467076831718576,
              0,
              1,
              0.3947802648408208,
              0,
              0.6816275592250826,
              0.2397412971219754,
              0.6052197351591792,
              1,
              2.84317957484932
            ],
            [
              0.5677522979453435,
              2.314209345503966,
              5.333333333333334,
              7.666666666666666,
              0.1970020313198279,
              9.39376793829686,
              3.312866522452442,
              -1.423573738706299,
              0.9791842324393003,
              0.07202443374983414,
              4.271574594632911
            ],
            [
              0.787492573057827,
              2.26398952165784,
              1,
              11,
              0.2580688821414187,
              1.26985324587508,
              4.858679730966726,
              0.8222170748949768,
              0.1439428683605667,
              0.9721796212530925,
              4.364816293252063
            ],
            [
              0.692809706957493,
              1.696503696682002,
              2,
              5,
              0.289961838368369,
              2.886795580251171,
              2.947237904508507,
              0.01596248431239638,
              0.6697253554402871,
              0.6489213541606181,
              3.786523643465483
            ],
            [
              0.6224980103893814,
              2.283888741131067,
              1.5,
              12.5,
              0.2141827855717163,
              2.409646255835788,
              5.473121249246813,
              0.7018565702632455,
              0.2806105436484936,
              0.9004400694442791,
              4.364816293252063
            ],
            [
              0.7278585329613197,
              2.132240974342671,
              2,
              4.75,
              0.2544871362351372,
              2.747786705011103,
              2.227703180436411,
              -0.1227807778889078,
              0.766612666459203,
              0.5448709536646203,
              4.235870903548634
            ],
            [
              0.6994578249628707,
              2.110182186239492,
              1,
              6,
              0.2489492682956004,
              1.429678765911416,
              2.843356388432254,
              0.3168842524743596,
              0.4475680557335691,
              0.8652015448763088,
              4.461179788778633
            ],
            [
              0.6938993069762522,
              2.140959568211996,
              1,
              9,
              0.2447738450225936,
              1.441131285110541,
              4.203722542745762,
              0.6192512717340078,
              0.2560031668465566,
              0.9396370827684216,
              4.461179788778633
            ],
            [
              0.9936463210090327,
              2.006353678990967,
              1,
              5,
              0.3312154403363443,
              1.006394306360955,
              2.492083052133956,
              0.3330259743196201,
              0.3553627350027807,
              0.9105217611524132,
              4.461179788778633
            ],
            [
              0.9950212132683892,
              2.00497878673161,
              0,
              7,
              0.3316737377561298,
              0,
              3.491308759137028,
              0.7825976365980234,
              0.05955520049845603,
              1,
              4.461179788778633
            ],
            [
              0.7447052986248838,
              1.918651673942073,
              3.5,
              6.5,
              0.2796115227119303,
              4.699845706030069,
              3.38779575692604,
              -0.2941038046492265,
              0.7927606025416118,
              0.4290068322665176,
              4.461179788778633
            ],
            [
              0.8068286923429725,
              2.230466550449088,
              0,
              8,
              0.2656405215323381,
              0,
              3.586693554489422,
              0.8217284104337663,
              0.08458038114583719,
              1,
              4.364816293252063
            ],
            [
              1.022077331335925,
              2.04415466267185,
              6,
              2,
              0.3333333333333333,
              5.870397293869722,
              0.978399548978287,
              -1.120779757089522,
              0.9974089315653105,
              0.0196616369455872,
              4.364816293252063
            ],
            [
              0.8431320899738046,
              2.157854631672128,
              1,
              8,
              0.2809516229753183,
              1.186053777209535,
              3.707385976135369,
              0.5923894259372126,
              0.232075423667294,
              0.9486165816039154,
              4.256207299677681
            ],
            [
              0.27958900060238,
              2.779259124323709,
              2.5,
              10.5,
              0.09140336139086203,
              8.941696542473778,
              3.777985258051467,
              -1.18303061056781,
              0.9326843340181422,
              0.2227083627291067,
              4.364816293252063
            ],
            [
              0.9979569104547594,
              2.068275083553015,
              0,
              4,
              0.3254668636962338,
              0,
              1.933978720629629,
              0.4430836467549689,
              0.2070204063198162,
              1,
              4.364816293252063
            ],
            [
              0.703844900987444,
              2.362387093020331,
              0,
              8,
              0.2295471778922608,
              0,
              3.386405226999415,
              0.7758414099202168,
              0.1241561972775414,
              1,
              4.364816293252063
            ],
            [
              0.8025074110637561,
              2.263724582944018,
              1,
              6,
              0.2617242963455039,
              1.246094411358095,
              2.65049911336691,
              0.3217557412851494,
              0.4162008936348324,
              0.8804553806607897,
              4.364816293252063
            ],
            [
              0.9430368754634817,
              2.123195118544293,
              0,
              7,
              0.3075556178744545,
              0,
              3.296917903993367,
              0.7553394421410932,
              0.07632982610583741,
              1,
              4.364816293252063
            ],
            [
              1.022077331335925,
              2.04415466267185,
              4,
              2,
              0.3333333333333333,
              3.913598195913148,
              0.978399548978287,
              -0.6724678542537132,
              0.982167352537723,
              0.1001371742112481,
              4.364816293252063
            ],
            [
              0.796643102973699,
              2.49824804212013,
              1.5,
              7.5,
              0.2417813117012741,
              1.882900880458036,
              3.002103823780103,
              0.2764458599015017,
              0.4721115439474843,
              0.7983293212076129,
              4.04854297228702
            ],
            [
              1.016304321322797,
              2.049927672684978,
              0,
              6,
              0.3314505632023029,
              0,
              2.926932535205621,
              0.6705740490683679,
              0.0892896588575332,
              1,
              4.364816293252063
            ],
            [
              1.022077331335925,
              2.04415466267185,
              5,
              3,
              0.3333333333333333,
              4.891997744891435,
              1.46759932346743,
              -0.7845458299626653,
              0.9803383630544128,
              0.08794391098917809,
              4.364816293252063
            ],
            [
              0.688926324318182,
              1.768527486241788,
              0,
              2,
              0.280341515009472,
              0,
              1.130884317919255,
              0.3594768856160548,
              0.5179083350188621,
              1,
              3.145916644908053
            ],
            [
              0.4481060079266749,
              1.727738757171461,
              0,
              1,
              0.2059457619011089,
              0,
              0.5787912066272874,
              0.1839817363133612,
              0.7940542380988911,
              1,
              3.145916644908053
            ],
            [
              0.734760490270424,
              2.05700513410792,
              0.5,
              12.5,
              0.263188458176548,
              0.6804938570063533,
              6.076795722447717,
              1.236318209722586,
              0.06266228448248125,
              0.9811360140831469,
              4.364816293252063
            ],
            [
              0.3632712443541246,
              2.70296074965365,
              2,
              6,
              0.1184748072109522,
              5.505527979666779,
              2.219788060469921,
              -0.7527785131018137,
              0.9411416920753235,
              0.2432827264387207,
              4.364816293252063
            ],
            [
              0.7820358941550148,
              2.268087835829741,
              0.5,
              14.5,
              0.2563948099767491,
              0.6393568424889845,
              6.393050467860483,
              1.318198347606661,
              0.04214500915336621,
              0.9882473396768197,
              4.364816293252063
            ],
            [
              1.106811239907507,
              1.946720089330845,
              4.5,
              7.5,
              0.3624692595453347,
              4.065733918979764,
              3.852633997616993,
              -0.04882219709732587,
              0.6529786429629081,
              0.5696752173975248,
              4.364816293252063
            ],
            [
              1.051455092810474,
              1.725116646808329,
              3.25,
              5.5,
              0.3786882499044772,
              3.090954642021801,
              3.188190207413311,
              0.02227712665521199,
              0.6213912962210807,
              0.6387316920809174,
              4.364816293252063
            ],
            [
              0.8303194971108152,
              2.144812125788773,
              0,
              11,
              0.2790866429975219,
              0,
              5.128654331882172,
              1.187998625984345,
              0.02733466739006823,
              1,
              4.31705409392431
            ],
            [
              0.7331743846752331,
              2.340066325216603,
              0,
              5,
              0.2385671848987831,
              0,
              2.136691574131851,
              0.4949420432648657,
              0.2559516580831024,
              1,
              4.31705409392431
            ],
            [
              0.7640298316545122,
              2.336125754806979,
              0.5,
              4.5,
              0.2464488669507629,
              0.6544247086756368,
              1.926266165569418,
              0.2946086449747599,
              0.4416394890059246,
              0.7570238558084197,
              4.31705409392431
            ],
            [
              1.045591306240935,
              2.002036115902069,
              4.5,
              9.5,
              0.3430837046037949,
              4.303784827915416,
              4.745169142825143,
              0.1022420162700571,
              0.5528112855255164,
              0.6593654880017987,
              4.31705409392431
            ],
            [
              0.2245740004724801,
              2.819923766446253,
              0,
              5,
              0.07376389068590657,
              0,
              1.77309757784734,
              0.4107193329689206,
              0.6817239313160257,
              1,
              4.31705409392431
            ],
            [
              0.8654175221628361,
              2.224717277778691,
              0,
              7,
              0.2800581781025255,
              0,
              3.146467225259866,
              0.7288459113097767,
              0.1002494085966049,
              1,
              4.31705409392431
            ],
            [
              1.091482616406081,
              1.743007549660028,
              4.5,
              8.5,
              0.3850719362067543,
              4.122832496239956,
              4.876628332251297,
              0.1746088465910609,
              0.50670789888159,
              0.7035076719064038,
              4.31705409392431
            ],
            [
              0.9763689781021819,
              2.110741275639576,
              7,
              13,
              0.3162727916564579,
              7.169420738465345,
              6.158973698025053,
              -0.2340593882903539,
              0.7202804528458,
              0.4548347300834452,
              4.31705409392431
            ],
            [
              0.9070343421597317,
              2.193121244301758,
              3,
              14,
              0.2925770390753255,
              3.307482264515725,
              6.383595998796362,
              0.7125492679394186,
              0.2209834823086452,
              0.9129033163653933,
              4.31705409392431
            ],
            [
              1.090920355918541,
              1.814006135226201,
              2,
              6,
              0.3755414669679449,
              1.833314402054607,
              3.307596310445675,
              0.4051745446261573,
              0.3685159888918652,
              0.8656347082009661,
              3.638634084851863
            ],
            [
              0.6695378777794027,
              2.226463804422066,
              2,
              11,
              0.2311938842764886,
              2.987134957372724,
              4.940569875042421,
              0.4524925736786346,
              0.3921553717204327,
              0.8390683618394219,
              4.31705409392431
            ],
            [
              0.6299249366748254,
              2.470230649786664,
              2,
              8,
              0.2031913944660501,
              3.174981467724341,
              3.238563978100952,
              0.01472821720397136,
              0.6681435824024213,
              0.633750960000111,
              4.31705409392431
            ],
            [
              0.7571586280769564,
              2.072586987360452,
              1,
              9,
              0.2675712699920266,
              1.320727206846755,
              4.34239916340591,
              0.7196837770997586,
              0.2067311648782317,
              0.9555723118720398,
              4.19861062970759
            ],
            [
              0.8176093262307329,
              2.13867457443328,
              3.5,
              10.5,
              0.2765665794300368,
              4.280773087723176,
              4.90958284421666,
              0.1456571409143219,
              0.5450307028711692,
              0.67929941329824,
              4.31705409392431
            ],
            [
              0.6335263413063401,
              2.388683384215294,
              6,
              10,
              0.2096235532419886,
              9.470797990227078,
              4.186406648148179,
              -1.224073460074542,
              0.9661067047288152,
              0.09853375430425404,
              4.31705409392431
            ],
            [
              0.6181680768387197,
              2.552981920064568,
              0,
              4,
              0.1949349849242001,
              0,
              1.56679527127197,
              0.4398951440332853,
              0.4200720801512143,
              1,
              3.561747140253533
            ],
            [
              0.9006037937397965,
              2.199551792721693,
              2,
              5,
              0.2905027727230115,
              2.220732372994914,
              2.273190391126491,
              0.01215134603140717,
              0.6685111557421525,
              0.6501090922963187,
              4.31705409392431
            ],
            [
              0.5332346917820139,
              2.07256488678521,
              0,
              6,
              0.2046338084355698,
              0,
              2.8949636454117,
              0.7553520623686425,
              0.2531644725453579,
              1,
              3.832601762327406
            ],
            [
              1.157047418920112,
              1.81905813108841,
              0,
              8,
              0.3887790266433254,
              0,
              4.397880344380915,
              1.0187225475285,
              0.01947986690129915,
              1,
              4.31705409392431
            ],
            [
              0.7032704864222676,
              2.226698424110853,
              0,
              5,
              0.2400266036591851,
              0,
              2.245476956313273,
              0.5201410284558373,
              0.2535081629087655,
              1,
              4.31705409392431
            ],
            [
              0.9383337513043039,
              2.161821835157186,
              0,
              3,
              0.3026731159565174,
              0,
              1.387718428601157,
              0.3214503220041161,
              0.3390855060957642,
              1,
              4.31705409392431
            ],
            [
              0.8074797956957693,
              2.170366318632647,
              1,
              9,
              0.2711623652446115,
              1.238421079178018,
              4.146765420535134,
              0.6736872594323595,
              0.1996612501497157,
              0.9577031621158597,
              4.31705409392431
            ],
            [
              0.6203234941249067,
              2.76977614368283,
              2.5,
              6.5,
              0.1829809033359412,
              4.030155271688947,
              2.346760049480852,
              -0.5461238535612771,
              0.8586316151505666,
              0.3643601250887428,
              3.082442217512867
            ],
            [
              0.9068358110030104,
              2.167845673303132,
              6.5,
              14.5,
              0.2949365050109098,
              7.167780452792928,
              6.688668007398537,
              -0.1109813393509893,
              0.6555652846689348,
              0.5235787855499539,
              4.31705409392431
            ],
            [
              0.9741688107664477,
              2.041716986582371,
              3.5,
              12.5,
              0.3230124998840515,
              3.592806463641863,
              6.122298086437409,
              0.5859300272274733,
              0.2802087011308688,
              0.870806392341199,
              4.31705409392431
            ],
            [
              1.131788884871563,
              1.740816994949555,
              4,
              4,
              0.3939937924732096,
              3.534228029155742,
              2.297771685136789,
              -0.324527470694323,
              0.8354888620105954,
              0.3920019437043969,
              3.810020585849228
            ],
            [
              0.8228355191496048,
              2.254318581512668,
              2.5,
              6.5,
              0.2674014664954583,
              3.038274286680932,
              2.883354665709423,
              -0.03588549450643624,
              0.6761480834809562,
              0.5937671775212573,
              4.31705409392431
            ],
            [
              1.060732437381314,
              2.012597697933819,
              3,
              9,
              0.3451410654496929,
              2.828234429604377,
              4.471832601835735,
              0.3807221629547121,
              0.3599141343123058,
              0.8404142100263998,
              4.31705409392431
            ],
            [
              1.00263802861084,
              2.094739856833202,
              0,
              13,
              0.3237054262325182,
              0,
              6.206021219099355,
              1.437559290219115,
              0.006191084584954352,
              1,
              4.31705409392431
            ],
            [
              1.033385195487163,
              2.066770390974327,
              1,
              0,
              0.3333333333333333,
              0.9676933677461629,
              0,
              -0.2241559514179044,
              1,
              0.3333333333333333,
              4.31705409392431
            ],
            [
              1.182873606763058,
              1.708868010035672,
              1.5,
              7.5,
              0.4090523163935182,
              1.268098291671889,
              4.388870267308381,
              0.722893878033303,
              0.1393435015150135,
              0.9638341018467742,
              4.31705409392431
            ],
            [
              0.8256923422483265,
              2.075577605820284,
              0.5,
              7.5,
              0.2845968686223059,
              0.6055524248154227,
              3.613451975473567,
              0.6967481725307473,
              0.1777937681097103,
              0.9313869549006348,
              4.31705409392431
            ],
            [
              0.9907402140560926,
              2.107920692153642,
              4,
              12,
              0.3197317305906701,
              4.03738532387213,
              5.692813797344395,
              0.3834625273290101,
              0.3827628155668903,
              0.804037201089968,
              4.31705409392431
            ],
            [
              0.8855972735252898,
              2.429908417318011,
              3,
              8,
              0.2671077525130224,
              3.387544304487213,
              3.292305151496173,
              -0.02601437957185878,
              0.6652541279595994,
              0.5964824655020475,
              3.661019580650145
            ],
            [
              0.7449459464276101,
              2.126016469971906,
              2.5,
              14.5,
              0.2594760356918393,
              3.355948189246153,
              6.820267013355549,
              0.8024728782029793,
              0.2318203909058683,
              0.9073141043527955,
              4.31705409392431
            ],
            [
              0.8417561932964586,
              2.258399393165032,
              1,
              9,
              0.27152062850408,
              1.187992447176221,
              3.985123281222175,
              0.6479258246920162,
              0.1989659803681942,
              0.9579106147355334,
              4.31705409392431
            ],
            [
              1.037780868801392,
              2.308040312604679,
              1,
              5,
              0.3101722454770484,
              0.9635945603381304,
              2.166339977986511,
              0.3451563550202661,
              0.3984649736809359,
              0.8922433744731286,
              3.484639353019475
            ],
            [
              0.642496525073668,
              2.433130755414108,
              1,
              16,
              0.2088993452326811,
              1.556428651322808,
              6.575889916477945,
              1.162705204972848,
              0.1021966551205302,
              0.9813817161405716,
              4.31705409392431
            ],
            [
              0.684066034833694,
              2.416089551627796,
              2,
              8,
              0.2206553883363271,
              2.923694348435569,
              3.31113554736005,
              0.08974666300099288,
              0.6148743274803821,
              0.6833052430060524,
              4.31705409392431
            ],
            [
              0.7696497354641462,
              2.178495609569858,
              0,
              3,
              0.2610623444195452,
              0,
              1.377097106288108,
              0.3189900048336649,
              0.4034812848266129,
              1,
              4.31705409392431
            ],
            [
              0.9955892622012278,
              2.101122020711909,
              0,
              8,
              0.3214988971347233,
              0,
              3.807489484732264,
              0.8819647384291079,
              0.04491635062345851,
              1,
              4.31705409392431
            ],
            [
              0.6150942946430304,
              2.294873733623786,
              0,
              11,
              0.2113749321876165,
              0,
              4.793292039919834,
              1.110315491915139,
              0.0733797715479804,
              1,
              4.31705409392431
            ],
            [
              0.784886086147396,
              2.315269500314094,
              0,
              8,
              0.2531763533336928,
              0,
              3.45532129150179,
              0.8003886947732954,
              0.09677083410942786,
              1,
              4.31705409392431
            ],
            [
              1.119615012774494,
              1.585992238186341,
              0,
              9,
              0.4138128371650719,
              0,
              5.674680987273894,
              1.31447993557928,
              0.008171969379259986,
              1,
              4.31705409392431
            ],
            [
              0.9219966705885717,
              2.178158915872919,
              2,
              4,
              0.2974033544042014,
              2.169205230126555,
              1.836413298795951,
              -0.07708773716756642,
              0.7491045172596112,
              0.5741966497822563,
              4.31705409392431
            ],
            [
              0.8242514891049129,
              2.26862223771626,
              5,
              10,
              0.2665002072205744,
              6.066109756658974,
              4.407961728377766,
              -0.3840924834865596,
              0.8129620976938673,
              0.3690260238699465,
              4.31705409392431
            ],
            [
              0.4792124951507487,
              2.065764560955124,
              4,
              7,
              0.1882973734482316,
              8.347027760078953,
              3.388575896937398,
              -1.342409792818259,
              0.960112605515332,
              0.1361970095992489,
              3.693694645009828
            ],
            [
              0.7935843772489956,
              1.874719358365303,
              5,
              9,
              0.2974115602571369,
              6.300527257520843,
              4.800718550134203,
              -0.3906348629984215,
              0.7870045621788005,
              0.4073354820962605,
              3.83941334850264
            ],
            [
              0.7177458443554459,
              2.333475380338521,
              1,
              13,
              0.235232318963511,
              1.393250839227116,
              5.571089418613909,
              0.9677521959399478,
              0.1242218642242236,
              0.9765893554968853,
              4.31705409392431
            ],
            [
              0.8071254332528813,
              1.990556795799386,
              3.5,
              9.5,
              0.2884978947470743,
              4.336376795728367,
              4.772534006589299,
              0.1010312128066142,
              0.5727269899105173,
              0.6571625162889239,
              4.31705409392431
            ],
            [
              1.040882166936546,
              1.879146570198027,
              5.25,
              10.75,
              0.3564629874012694,
              5.043798584283027,
              5.720682021555747,
              0.1638908276977039,
              0.5181300442633732,
              0.6797235408038089,
              4.13008736841106
            ],
            [
              1.122769952742217,
              1.256759118958395,
              5.791666666666666,
              4.208333333333334,
              0.4718454445861388,
              5.158373407233857,
              3.348560014285961,
              -0.4952447319953147,
              0.8328622791010355,
              0.3603588725247158,
              3.654381916706622
            ],
            [
              0.7312797503739344,
              1.940568354111714,
              0,
              0,
              0.2736981002573541,
              0,
              0,
              0,
              1,
              1,
              2.778132050885851
            ],
            [
              0.7349931760511753,
              1.960601483401574,
              4.581994047619046,
              29.35133928571429,
              0.2726645764316773,
              6.234063385780355,
              14.97057894437107,
              2.023721586182165,
              0.0508448536444381,
              0.9810027447623871,
              4.31705409392431
            ],
            [
              0.8363865648241698,
              2.071040355416578,
              5.5,
              17.5,
              0.2876724291852238,
              6.575906681566845,
              8.449859489328961,
              0.4340813821164437,
              0.4024412799462349,
              0.7610011573963655,
              4.31705409392431
            ],
            [
              0.4902975860895952,
              2.601214851253635,
              0.5,
              9.5,
              0.1585947318752969,
              1.019788826593635,
              3.652139689815145,
              0.6097562842509201,
              0.345461612512078,
              0.8221506556334954,
              4.31705409392431
            ],
            [
              0.6100312875626763,
              2.280032420698761,
              3,
              14,
              0.2110788374037782,
              4.917780548578456,
              6.140263565072211,
              0.2831752833985195,
              0.5028970943664632,
              0.728476331882743,
              4.31705409392431
            ],
            [
              0.7243259123134821,
              2.371681885311879,
              1,
              13,
              0.2339548087924844,
              1.380593988148264,
              5.481342198762245,
              0.9498950259588476,
              0.1264271245874657,
              0.9760358808991462,
              4.31705409392431
            ],
            [
              0.08128699376879926,
              0.2495022468455767,
              0,
              0,
              0.2457365107094313,
              0,
              0,
              0,
              1,
              1,
              4.128247416668554
            ],
            [
              0.1515612569181664,
              0.2000524558642152,
              0,
              0,
              0.4310447841150314,
              0,
              0,
              0,
              1,
              1,
              4.128247416668554
            ],
            [
              0.08128699376879926,
              0.2954478654709295,
              0,
              0,
              0.2157671151876967,
              0,
              0,
              0,
              1,
              1,
              4.128247416668554
            ],
            [
              0.7188136349699783,
              2.381341951491512,
              4,
              7,
              0.2318637290686531,
              5.564724715004972,
              2.939519036993268,
              -0.6081011775382518,
              0.9123758245227064,
              0.2381160716654884,
              4.31705409392431
            ],
            [
              0.9604132281272973,
              1.534105249280588,
              1.5,
              4.5,
              0.3850094664864083,
              1.561827717559491,
              2.933305913730663,
              0.3725778214587548,
              0.4163504341144728,
              0.8442887232541124,
              3.681051627822127
            ],
            [
              0.9338665427267757,
              2.162933485386102,
              3,
              13,
              0.3015585553633095,
              3.212450454901584,
              6.010355883726766,
              0.6481052513942016,
              0.241639204022574,
              0.9029024482045501,
              4.31705409392431
            ],
            [
              0.8617119596651419,
              2.186224281266405,
              4,
              7,
              0.2827198115541206,
              4.64192234439265,
              3.201867283234608,
              -0.333573550348774,
              0.8261090494609272,
              0.3798404590951261,
              4.31705409392431
            ],
            [
              0.5452498113719868,
              2.123464870052196,
              2,
              4,
              0.2043117666969965,
              3.668043451436494,
              1.883713762545871,
              -0.4169436744131321,
              0.895750572033279,
              0.3552355800360224,
              4.279546131506017
            ],
            [
              0.7829228430503041,
              2.22498942021342,
              4.5,
              9.5,
              0.2602877925038932,
              5.747692815383683,
              4.269683223522367,
              -0.3423653166499399,
              0.7900426361408596,
              0.4019365231745697,
              4.31705409392431
            ],
            [
              0.6903731037875568,
              2.3229174939274,
              4.5,
              12.5,
              0.2291093677825436,
              6.518214535461901,
              5.3811640028876,
              -0.2633857505224572,
              0.7393852026469939,
              0.4579774780144382,
              4.31705409392431
            ],
            [
              1.280724023395434,
              2.734832029680402,
              1,
              2,
              0.3189406414622018,
              0.7808083410107485,
              0.7313063392173758,
              -0.02033160477653571,
              0.7597178841094867,
              0.6840961672768675,
              2.434731657311279
            ],
            [
              0.5861928738344317,
              2.302522069291781,
              1,
              9,
              0.2029251363930165,
              1.705923160509875,
              3.908757323124488,
              0.5102632755319918,
              0.3670407725827156,
              0.8964878962328758,
              4.31705409392431
            ],
            [
              0.7043280689062653,
              2.60283376069752,
              2,
              10,
              0.2129705485233686,
              2.839585824125614,
              3.841966456328794,
              0.2506002991741625,
              0.5128367410970345,
              0.7601194056387979,
              3.999917939070551
            ],
            [
              1.214839529074068,
              1.872133868002314,
              0,
              8,
              0.3935374144217184,
              0,
              4.273198694138528,
              1.101884934116042,
              0.01829920006148901,
              1,
              3.878080697751428
            ],
            [
              0.8600262320459056,
              2.240129354415585,
              4,
              3,
              0.2774138936128484,
              4.651020923494915,
              1.339208378340568,
              -0.7671464088938081,
              0.9795528808460835,
              0.09865485202004498,
              4.31705409392431
            ],
            [
              0.7983007428492827,
              2.163497462723332,
              0,
              7,
              0.2695324554344324,
              0,
              3.23550183007317,
              0.7494698374585385,
              0.1109702263282626,
              1,
              4.31705409392431
            ],
            [
              0.8235611546336817,
              2.276594431827808,
              0,
              8,
              0.265651555757462,
              0,
              3.514020718032349,
              0.8139857971615121,
              0.08457021468197794,
              1,
              4.31705409392431
            ],
            [
              0.9798789295819199,
              1.797934225786419,
              0,
              9,
              0.352751922024787,
              0,
              5.005744854800451,
              1.159527943336495,
              0.01993594951138131,
              1,
              4.31705409392431
            ],
            [
              0.8875294340479905,
              2.212626152413499,
              2,
              3,
              0.286285449002582,
              2.253446390930463,
              1.355854895201182,
              -0.2079175929234992,
              0.8545838752516595,
              0.4433858927617541,
              4.31705409392431
            ],
            [
              0.468625787916171,
              2.595751388673346,
              0,
              11,
              0.1529269280218716,
              0,
              4.237693967149124,
              0.9816170645424911,
              0.1611126479684238,
              1,
              4.31705409392431
            ],
            [
              0.7672004670144955,
              2.326355718326142,
              4.5,
              17.5,
              0.2479995258046421,
              5.865481309613146,
              7.522495318382172,
              0.3838297998399088,
              0.4284226507226983,
              0.7505589772012635,
              4.31705409392431
            ],
            [
              1.009723208848305,
              2.120034454620473,
              2,
              13,
              0.3226202528822014,
              1.980740843108092,
              6.131975813726692,
              1.057205128212136,
              0.09270886126722172,
              0.9763773302724106,
              3.926612593753539
            ],
            [
              0.6732109655202659,
              2.406578728599383,
              5.395833333333333,
              17.85416666666667,
              0.2185899143716376,
              8.015070475216287,
              7.418899890741455,
              -0.1380966213311677,
              0.6671015338987181,
              0.51891618420985,
              4.31705409392431
            ],
            [
              0.8096891351845054,
              2.126938273376772,
              5.281646825396826,
              34.28025793650794,
              0.2757207580450906,
              6.523055078654708,
              16.11718514147751,
              2.173855038271261,
              0.03016453380248735,
              0.9888569190327609,
              4.41341758945088
            ],
            [
              0.897396464260045,
              2.11955545572535,
              0.5,
              16.5,
              0.2974513641783159,
              0.5571673389779608,
              7.784651236857307,
              1.637616144720761,
              0.01138004156495686,
              0.9975254358776016,
              4.41341758945088
            ],
            [
              0.9232840739965803,
              2.109182057992775,
              1,
              5,
              0.3044664091238798,
              1.083090273258308,
              2.37058720514544,
              0.2917233426912868,
              0.4105752851857417,
              0.8867837789532187,
              4.41341758945088
            ],
            [
              1.136531185977431,
              1.797766118570754,
              6,
              7,
              0.3873265276207011,
              5.279221612242804,
              3.893721173010584,
              -0.3139291515364183,
              0.7993052874829393,
              0.3884465837835707,
              4.41341758945088
            ],
            [
              0.6753892299540363,
              2.243845460193159,
              1.5,
              9.5,
              0.2313583187516799,
              2.220941545221387,
              4.233803160036788,
              0.4736454318553734,
              0.376380469577293,
              0.8530714334433738,
              4.249722428295317
            ],
            [
              0.9306024005228982,
              2.085538479195206,
              6.5,
              13.5,
              0.3085407604070121,
              6.984723009899502,
              6.473148366559773,
              -0.1159134917490053,
              0.6603306753033716,
              0.5203792041521172,
              4.41341758945088
            ],
            [
              0.6006836466862594,
              1.777415940905184,
              2,
              5,
              0.2525897779136475,
              3.329539618788077,
              2.813072553773571,
              -0.1457502850503017,
              0.7510128590829993,
              0.5614842493614207,
              3.543506380356384
            ],
            [
              0.7298613204127885,
              2.297574466685166,
              0,
              16,
              0.2410823455028325,
              0,
              6.963865690535838,
              1.577885062854949,
              0.01210917325774634,
              1,
              4.41341758945088
            ],
            [
              0.6948977079663703,
              2.215161217243198,
              0,
              6,
              0.23879162787617,
              0,
              2.708606467689558,
              0.616975087151566,
              0.1945455661286206,
              1,
              4.390139122463729
            ],
            [
              0.6444295417843323,
              2.06900040613518,
              2,
              10,
              0.2374962885179477,
              3.103520044196436,
              4.833251830375253,
              0.3919257018219368,
              0.4303358974969829,
              0.8169943369458864,
              4.41341758945088
            ],
            [
              0.6465100862506339,
              2.130554605087327,
              4.5,
              9.5,
              0.2328033942699232,
              6.9604482523966,
              4.458932888796162,
              -0.5667977962429062,
              0.8531609821129276,
              0.3137232059248395,
              4.41341758945088
            ],
            [
              0.9631018186034621,
              2.069364313385893,
              0,
              11,
              0.3175968919961685,
              0,
              5.315642068844708,
              1.204427625781517,
              0.01494345285399133,
              1,
              4.41341758945088
            ],
            [
              0.8168676960318825,
              2.141381515138572,
              0,
              7,
              0.2761321436163528,
              0,
              3.268917729285161,
              0.7406771879231763,
              0.1041393935750223,
              1,
              4.41341758945088
            ],
            [
              0.6932873518265456,
              2.092210651737783,
              2,
              18,
              0.2488917065958812,
              2.884806703498584,
              8.603340196671528,
              1.295715480638316,
              0.09305570874931295,
              0.975087171044877,
              4.41341758945088
            ],
            [
              0.6017505152630876,
              2.393513147438755,
              3,
              11,
              0.20090068288689,
              4.985454808773016,
              4.595754993771751,
              -0.08829887657418604,
              0.6950886137261792,
              0.5553227177346383,
              4.41341758945088
            ],
            [
              1.224941455421875,
              1.671817634087533,
              8,
              0,
              0.4228661816779972,
              6.530924367519886,
              0,
              -1.479788448555231,
              0.9999999999999992,
              0.001022406575564516,
              4.41341758945088
            ],
            [
              0.9045104924365875,
              2.074739211324726,
              4,
              18,
              0.3036034513302593,
              4.422281480919834,
              8.675789179550405,
              0.9637673327802627,
              0.1557839539307439,
              0.9364434808270895,
              4.41341758945088
            ],
            [
              0.963189252606495,
              1.878112593282243,
              10,
              3,
              0.3389957508387204,
              10.38217564506551,
              1.59734832231603,
              -1.990481785305634,
              0.9997478803302913,
              0.001907589736387272,
              4.41341758945088
            ],
            [
              1.271157428439567,
              1.758274118245571,
              9,
              0,
              0.4196026247335055,
              7.080161590250958,
              0,
              -1.604235594468611,
              1.000000000000001,
              0.0004032215785493287,
              4.41341758945088
            ],
            [
              0.7043042816699833,
              2.142063788503412,
              4,
              9,
              0.2474396368657545,
              5.679363457106292,
              4.201555550447915,
              -0.3348443415349344,
              0.8003607381482842,
              0.4071569810832281,
              4.41341758945088
            ],
            [
              0.9898149017131038,
              2.033801779573799,
              6,
              7,
              0.3273612385587917,
              6.061739411697693,
              3.441830010330166,
              -0.5936237277047463,
              0.9048684084481733,
              0.2267007348534197,
              4.41341758945088
            ],
            [
              1.345212683532065,
              1.56461559593024,
              8,
              0,
              0.462299680371737,
              5.94701499468081,
              0,
              -1.347485225258447,
              0.9999999999999994,
              0.002086357586484788,
              4.41341758945088
            ],
            [
              0.5812119440596862,
              2.45125418792967,
              3,
              2,
              0.1916631278841027,
              5.161628267728651,
              0.8159088559025374,
              -0.9846608266150519,
              0.9942873422737704,
              0.05171717661792674,
              4.41341758945088
            ],
            [
              1.192051733257,
              1.763564347987077,
              7,
              6,
              0.4033175150255787,
              5.87222836451414,
              3.402200779828855,
              -0.5596632393429616,
              0.8979110684966722,
              0.2365221513999586,
              4.41341758945088
            ],
            [
              0.6621573782359387,
              2.093992970862908,
              4.5,
              9.5,
              0.2402471905977256,
              6.795967466206453,
              4.536786957830699,
              -0.5118891341204002,
              0.8371546005674453,
              0.3372654616922901,
              4.41341758945088
            ],
            [
              0.988738428576984,
              2.035222591124381,
              5,
              3,
              0.326967980782579,
              5.056949194536839,
              1.474040241634021,
              -0.8118218773285413,
              0.982220790863886,
              0.08157930506720967,
              4.41341758945088
            ],
            [
              1.084358856272037,
              1.695384262465502,
              4,
              3,
              0.3900931884542319,
              3.688815724484208,
              1.76951035020065,
              -0.4348796222843621,
              0.9130163048214034,
              0.2708626232750049,
              4.41341758945088
            ],
            [
              0.9939853811807129,
              2.038480750808643,
              5,
              2,
              0.3277811978492368,
              5.030255066790533,
              0.9811228284626294,
              -0.9174595778125085,
              0.9937575057648663,
              0.04214797911741519,
              4.41341758945088
            ],
            [
              0.5558482438691492,
              2.476617888120207,
              3,
              0,
              0.1832990772775761,
              5.397156567622838,
              0,
              -1.222897325764806,
              1,
              0.006158583530120332,
              4.41341758945088
            ],
            [
              0.6077051932372041,
              2.014164344903072,
              4.5,
              10.5,
              0.2317831548812519,
              7.404906277053199,
              5.213080067955077,
              -0.4966278773024129,
              0.8168555235102537,
              0.3633826379120831,
              4.41341758945088
            ],
            [
              0.5992754372610707,
              2.33230239498637,
              2,
              11,
              0.2044207834665086,
              3.337363548789523,
              4.716369551240924,
              0.3124576305100959,
              0.485454350055973,
              0.7779739449863183,
              4.41341758945088
            ],
            [
              0.8622472481840656,
              2.17021888380529,
              4,
              1,
              0.2843386242927023,
              4.639040609783555,
              0.4607830147743379,
              -0.9467170305833396,
              0.9981414284313962,
              0.02524807570203014,
              4.41341758945088
            ],
            [
              0.6665362892825623,
              2.076296907948645,
              3,
              12,
              0.2430101436556211,
              4.500880219483776,
              5.779520238199384,
              0.2897165275662705,
              0.486694647655081,
              0.7444933710824788,
              4.41341758945088
            ],
            [
              0.7261956193808287,
              2.15760187097393,
              3.5,
              11.5,
              0.2518192147020329,
              4.819637996417799,
              5.32999167024682,
              0.1156368423076231,
              0.5676054602909698,
              0.6570223217550639,
              4.41341758945088
            ],
            [
              0.5583610046827976,
              2.461506392838247,
              3,
              8,
              0.18489586832228,
              5.372868045654955,
              3.25004234125737,
              -0.4809936203344194,
              0.8706750928394722,
              0.3325467195063515,
              4.41341758945088
            ],
            [
              0.912816963885955,
              2.075100986085312,
              6.5,
              3.5,
              0.3055026875469365,
              7.120814201709,
              1.686664901356328,
              -1.231279204882308,
              0.9931930733195462,
              0.03165805518403864,
              4.41341758945088
            ],
            [
              1.013205206666402,
              2.00544382831613,
              7,
              5,
              0.3356485616328913,
              6.908768286960401,
              2.493213686367993,
              -1.000484207781887,
              0.9803989897738679,
              0.06879455440233051,
              4.41341758945088
            ],
            [
              0.8172007304424544,
              2.035044145927675,
              3,
              15,
              0.2865114202545097,
              3.6710686716784,
              7.370847472776688,
              0.83830245520878,
              0.1968543242465546,
              0.9244625920486227,
              4.41341758945088
            ],
            [
              1.005668214677288,
              2.026797917312067,
              4,
              5,
              0.3316337828371889,
              3.977454931578575,
              2.466945499248876,
              -0.3422539113317028,
              0.8577519761425929,
              0.3455202555553697,
              4.41341758945088
            ],
            [
              1.235989962609081,
              1.793289249707008,
              5,
              1,
              0.4080145394270484,
              4.045340295033934,
              0.5576345255866462,
              -0.7902505708464423,
              0.9953862523647947,
              0.04477807397460354,
              4.41341758945088
            ],
            [
              0.6079210771016045,
              2.071673636378511,
              7,
              5,
              0.2268705315932158,
              11.51465258183516,
              2.413507568084175,
              -2.062153609824932,
              0.9985819031673179,
              0.00818566965190759,
              4.41341758945088
            ],
            [
              0.8270839267252124,
              2.127597736277823,
              6.5,
              12.5,
              0.2799231934463604,
              7.858936427088298,
              5.875170755665695,
              -0.4494851509551862,
              0.8004533453857099,
              0.3568107626070627,
              4.41341758945088
            ],
            [
              1.118950727653237,
              1.72520319816779,
              7,
              1,
              0.3934212974532408,
              6.255860805132165,
              0.579641865411579,
              -1.286127773924702,
              0.999426064708631,
              0.007653103127745586,
              4.41341758945088
            ],
            [
              0.6647983203480157,
              2.005190182975496,
              5,
              9,
              0.2489892070772953,
              7.521077967499297,
              4.488352315113036,
              -0.6871603674293586,
              0.8901031979775735,
              0.255503813876543,
              4.41341758945088
            ],
            [
              0.615995606098988,
              2.416470525890368,
              3,
              3,
              0.2031335485006334,
              4.870164608800655,
              1.241480070978572,
              -0.8221937907021317,
              0.9820583983963193,
              0.1027681099433552,
              4.41341758945088
            ],
            [
              1.531048715618765,
              1.501417416370591,
              6,
              0,
              0.5048856768647134,
              3.918882488056647,
              0,
              -0.8879473579440363,
              1,
              0.01656373608145068,
              4.41341758945088
            ],
            [
              1.003699178023661,
              2.004463466351958,
              5,
              3,
              0.3336585473196683,
              4.981572277308503,
              1.496659854549446,
              -0.7896176493900845,
              0.9802382393214779,
              0.08827741255348431,
              4.41341758945088
            ],
            [
              0.9941700528618671,
              2.035768405316081,
              7.333333333333334,
              8.666666666666666,
              0.3281155926380467,
              7.376336988046701,
              4.257196763656938,
              -0.7067403347114153,
              0.9067936063386176,
              0.2042723789291869,
              4.41341758945088
            ],
            [
              1.305863696875195,
              1.549833322408844,
              10,
              1,
              0.4572836992359198,
              7.657767057870608,
              0.6452306745126244,
              -1.588912954921741,
              0.9998171719091403,
              0.002569665055403347,
              4.41341758945088
            ],
            [
              0.5918520879864749,
              2.43084954412023,
              5,
              2,
              0.1958023516776868,
              8.448056704522871,
              0.8227576259656322,
              -1.727753815270851,
              0.9996717405705289,
              0.004236978072223119,
              4.41341758945088
            ],
            [
              1.304522051127426,
              1.640830438567131,
              6,
              4,
              0.4429086351096502,
              4.599385648417773,
              2.437789978770161,
              -0.4897781879544643,
              0.9060062319341758,
              0.246683519151266,
              4.41341758945088
            ],
            [
              1.003577432345851,
              1.919354739156982,
              2.5,
              2.5,
              0.3433461241866106,
              2.491088300138713,
              1.302521075962252,
              -0.2693076737214759,
              0.862335173335554,
              0.3918248998395333,
              4.41341758945088
            ],
            [
              0.8793817139117129,
              2.153084418077643,
              6.5,
              6.5,
              0.2899889646367861,
              7.391556928203967,
              3.018924824974328,
              -0.9907587520567445,
              0.966313692013771,
              0.09905453549075516,
              4.41341758945088
            ],
            [
              0.5507100019702447,
              2.481756130019112,
              2,
              0,
              0.1816046669609359,
              3.631675460486846,
              0,
              -0.8228714792743418,
              1,
              0.03298025506199243,
              4.41341758945088
            ],
            [
              0.5906533115148747,
              2.441812820474482,
              2,
              0,
              0.1947765567054807,
              3.386081074988831,
              0,
              -0.7672242669903642,
              1,
              0.03793790704204314,
              4.41341758945088
            ],
            [
              0.8547686364558138,
              2.177697495533542,
              4,
              1,
              0.2818724428407942,
              4.679628883653799,
              0.4592006015762062,
              -0.9562721397960218,
              0.9982206429781948,
              0.02444573225353652,
              4.41341758945088
            ],
            [
              0.8726932957024762,
              2.101097488582746,
              7,
              5,
              0.2934615643824574,
              8.02114561263512,
              2.379708712789263,
              -1.278246797522681,
              0.9917940637172439,
              0.03434335781430553,
              4.41341758945088
            ],
            [
              0.6765600593032965,
              2.040676424756181,
              2,
              18,
              0.2489882876489772,
              2.956130756609467,
              8.820604668939923,
              1.328782920145138,
              0.09289810149027766,
              0.9751400050695662,
              4.41341758945088
            ],
            [
              1.008335111556289,
              2.02221075108255,
              6,
              6,
              0.3327239240914455,
              5.950402729445226,
              2.967049797746362,
              -0.675973408641364,
              0.9341607166733132,
              0.1765040755114369,
              4.41341758945088
            ],
            [
              0.6139044969539509,
              2.398913914052757,
              3,
              8,
              0.2037641879481279,
              4.886753582821581,
              3.33484246897576,
              -0.351634777899843,
              0.8304275333608104,
              0.3951008324169067,
              4.41341758945088
            ],
            [
              1.025018554636525,
              1.800277924202673,
              5.5,
              10.5,
              0.3628003511538245,
              5.365756527158982,
              5.832432792092562,
              0.1057403373859403,
              0.5476073582298514,
              0.6496661008562388,
              4.41341758945088
            ],
            [
              0.8528923701655567,
              2.088208315007584,
              5.5,
              14.5,
              0.2899908780631723,
              6.448644861170916,
              6.943751682143522,
              0.1121821832939692,
              0.5506825423452911,
              0.6380636532435444,
              4.41341758945088
            ],
            [
              0.5576139462676538,
              2.461442050562577,
              3.5,
              7.5,
              0.1846981132026382,
              6.276744015150593,
              3.046994341502304,
              -0.7318024202758787,
              0.917048588314158,
              0.2304127440887951,
              4.41341758945088
            ],
            [
              0.6018466748844082,
              2.430619457104948,
              4,
              0,
              0.1984677317697148,
              6.646211015069988,
              0,
              -1.505910302019917,
              1,
              0.001551528027142313,
              4.41341758945088
            ],
            [
              0.6090379270786422,
              2.486213503171608,
              3,
              12,
              0.1967652518068304,
              4.925801607118343,
              4.826616855186357,
              -0.02333911299043876,
              0.6602726877745713,
              0.589742544362016,
              4.249722428295317
            ],
            [
              0.5536644363452243,
              2.40372878145863,
              2.5,
              7.5,
              0.1872136694613687,
              4.515370386623829,
              3.120152347407869,
              -0.3283080395854515,
              0.808297979729276,
              0.4341584708414168,
              4.249722428295317
            ],
            [
              0.652466337155514,
              2.484915519345895,
              5,
              5,
              0.2079652292893347,
              7.663230599448167,
              2.012140839828692,
              -1.329755026350341,
              0.9922065996865564,
              0.03834791751425648,
              4.249722428295317
            ],
            [
              0.7511575153922382,
              2.198404609945864,
              5.5,
              12.5,
              0.2546674670587366,
              7.322032845704831,
              5.685941497506147,
              -0.3707084849866307,
              0.7756426495104477,
              0.3992998131370377,
              4.41341758945088
            ],
            [
              0.5748370959703191,
              2.428603111748395,
              4,
              9,
              0.191392888226312,
              6.958493159262871,
              3.705834006578678,
              -0.7369932907456624,
              0.9150955821207383,
              0.2266949514497862,
              4.41341758945088
            ],
            [
              1.285335133278168,
              1.608007907217803,
              7,
              3,
              0.4442387630116056,
              5.446050464789622,
              1.865662467537638,
              -0.8112506747174718,
              0.9748733657901036,
              0.09545996125081613,
              4.41341758945088
            ],
            [
              0.2893469625647099,
              1.119997917060745,
              0,
              0,
              0.2053060019216917,
              0,
              0,
              0,
              1,
              1,
              3.330498587194893
            ],
            [
              0.4697816265418181,
              0.9395632530836362,
              0,
              0,
              0.3333333333333334,
              0,
              0,
              0,
              1,
              1,
              3.330498587194893
            ],
            [
              0.6381165430968561,
              2.231736762789596,
              3.5,
              5.5,
              0.2223516239621007,
              5.484891494920475,
              2.464448357755771,
              -0.6843773733045979,
              0.9257595500856771,
              0.2201451672695052,
              4.41341758945088
            ],
            [
              0.6788076042723306,
              2.333420206053135,
              3,
              8,
              0.225350686274617,
              4.419514426648101,
              3.42844378361307,
              -0.2245585474177487,
              0.7785762269428397,
              0.4662746833261635,
              4.41341758945088
            ],
            [
              0.8245599094661596,
              2.202339413566811,
              3,
              4,
              0.2724107482504393,
              3.638304464671674,
              1.816250472274743,
              -0.4128442313621251,
              0.9068930090084351,
              0.2913901645060397,
              4.41341758945088
            ],
            [
              0.6397474458372144,
              2.0270879983907,
              4.5,
              4.5,
              0.2398901091636084,
              7.034025738252088,
              2.219933226171009,
              -1.090785635963365,
              0.9752336287670372,
              0.09441225485988824,
              4.41341758945088
            ],
            [
              1.120892408525809,
              1.895622635685524,
              9,
              1,
              0.3715852207257485,
              8.029316579846183,
              0.5275311558190825,
              -1.69976787194535,
              0.9999498137989395,
              0.0008989215302266373,
              4.41341758945088
            ],
            [
              0.9947960600045523,
              1.857742257429043,
              3,
              8,
              0.3487406475575627,
              3.015693487955985,
              4.306302431356285,
              0.2924284677899419,
              0.4290489167788586,
              0.7974277359282407,
              4.41341758945088
            ],
            [
              0.5205214977635635,
              2.317067050521359,
              2,
              1,
              0.1834379752054518,
              3.842300478641249,
              0.431580087324185,
              -0.7645332743361235,
              0.9938274055505883,
              0.08860328334360479,
              4.461179788778633
            ],
            [
              0.5417370031391823,
              2.458262996860818,
              1,
              0,
              0.1805790010463941,
              1.845914150603224,
              0,
              -0.4137726426642385,
              1,
              0.1805790010463941,
              4.461179788778633
            ],
            [
              0.879362145094472,
              2.078743345758133,
              5,
              2,
              0.2972720708621572,
              5.685939550494112,
              0.962119736465391,
              -1.058872324740356,
              0.9964000800980582,
              0.02767480739490447,
              4.461179788778633
            ],
            [
              1.232378914088694,
              1.763046580571067,
              7,
              2,
              0.4114203195124622,
              5.680071218336516,
              1.134399976744904,
              -1.018939261991974,
              0.9953138265538334,
              0.02956977223841806,
              4.461179788778633
            ],
            [
              0.6873954883469717,
              2.005687839447057,
              2,
              4,
              0.2552447899597798,
              2.909533207454621,
              1.994328290439628,
              -0.2051486289158399,
              0.822182766711721,
              0.478465864845963,
              4.461179788778633
            ],
            [
              0.977938454509915,
              2.022061545490084,
              5,
              3,
              0.3259794848366384,
              5.112796185630827,
              1.483634366466771,
              -0.8134982204242517,
              0.9825001972070813,
              0.0806186005981997,
              4.461179788778633
            ],
            [
              0.7268279437499066,
              2.270104051399663,
              5.1875,
              12.8125,
              0.2425240028556712,
              7.13717743601911,
              5.644014419559439,
              -0.3347013765765455,
              0.7680756579376559,
              0.415055557702081,
              4.461179788778633
            ],
            [
              1.029474742659238,
              1.983329756880372,
              7,
              6,
              0.3416998158415368,
              6.799584011083446,
              3.025215539264408,
              -0.9209877291857986,
              0.9598588545073766,
              0.1160992915492942,
              4.098174549139517
            ],
            [
              0.9461646921221615,
              2.020887947220341,
              3.833333333333333,
              4.166666666666666,
              0.3188904300436783,
              4.051444072316327,
              2.061799949075735,
              -0.5226940856249346,
              0.900090835522724,
              0.2740974521139402,
              3.806517383608365
            ],
            [
              0.613291249145088,
              2.413662877567019,
              1,
              12,
              0.2026100242923893,
              1.630546663422923,
              4.97169679806156,
              0.8152776546182418,
              0.2267307991032991,
              0.9473109908053333,
              4.098174549139517
            ],
            [
              0.6563380365715192,
              2.318084480251589,
              4,
              13.33333333333333,
              0.2206606602993761,
              6.094420522836987,
              5.751875501917093,
              -0.07842259067078207,
              0.6686133286359519,
              0.5526878670140007,
              4.367938090159481
            ],
            [
              0.9281500643250751,
              2.0506880233566,
              5.166666666666667,
              14.5,
              0.3115812397334498,
              5.566628571451669,
              7.070797622480947,
              0.3371684447268343,
              0.4234493051964777,
              0.7531235268165677,
              4.461179788778633
            ],
            [
              1.083764239070038,
              1.87501118720363,
              8,
              13,
              0.3662881033302851,
              7.38167925421186,
              6.933291965787173,
              -0.1005086792405298,
              0.648928477498977,
              0.5263464362486441,
              4.461179788778633
            ],
            [
              0.8405819914607712,
              2.104724049884188,
              3.423076923076923,
              24.03846153846154,
              0.2853971640505391,
              4.072270115052391,
              11.4211939279091,
              1.647305009168589,
              0.04611924189631016,
              0.9849627105382049,
              4.461179788778633
            ],
            [
              0.9779707473185112,
              2.114071628178648,
              7,
              10,
              0.3162863339352736,
              7.157678303970987,
              4.730208696199842,
              -0.5857731776516211,
              0.8650125822043304,
              0.2724487485824126,
              4.144043633924874
            ],
            [
              0.7049405465708941,
              2.515919490448697,
              4,
              12,
              0.2188671778557655,
              5.674237379957162,
              4.769627981164009,
              -0.2182914753569779,
              0.7385502180239385,
              0.4769722640242794,
              4.144043633924874
            ],
            [
              0.8117783671378168,
              2.305714855425193,
              7.5,
              15.5,
              0.2603945892368044,
              9.238974951308002,
              6.722427087429971,
              -0.6072686694890269,
              0.8252752146097817,
              0.310664301031698,
              4.144043633924874
            ],
            [
              0.8643532748621596,
              2.063774844199465,
              6,
              9.5,
              0.2951897047247914,
              6.941606140101492,
              4.603215329763861,
              -0.524164216878116,
              0.8575310020507062,
              0.2941012682680384,
              4.461179788778633
            ],
            [
              0.8130730061207975,
              2.088234271126125,
              4,
              11,
              0.28024367239458,
              4.919607427485698,
              5.267608214315922,
              0.07800644746610796,
              0.583711779100387,
              0.642396425079401,
              4.461179788778633
            ],
            [
              0.6114050649775479,
              2.372631492089506,
              2,
              7,
              0.2048919486356712,
              3.27115379731675,
              2.950310667011887,
              -0.07191889712938519,
              0.7251946533148756,
              0.5784288205433427,
              4.461179788778633
            ],
            [
              0.7541288370573143,
              1.98876692968263,
              4,
              10,
              0.2749389335904771,
              5.304133462935058,
              5.028241294014182,
              -0.06184287161320799,
              0.6651665498963969,
              0.5645143638782937,
              4.461179788778633
            ],
            [
              0.6377310919129878,
              2.205756993801034,
              6,
              12,
              0.2242777436336079,
              9.408354204594186,
              5.44030916992411,
              -0.8894609100155623,
              0.9128943323547484,
              0.1992722928427274,
              4.461179788778633
            ],
            [
              1.000574028418654,
              1.829478651234169,
              9.75,
              11,
              0.3535531460641925,
              9.744406433784098,
              6.012641903516821,
              -0.8364972287496504,
              0.9033662317200056,
              0.1928545932060262,
              4.461179788778633
            ],
            [
              0.8877718751013921,
              2.254645120354678,
              3.833333333333333,
              10.66666666666667,
              0.2825124343411803,
              4.317926080836397,
              4.730973655396684,
              0.09967259301492554,
              0.5702357527219561,
              0.6540356964273356,
              4.144043633924874
            ],
            [
              1.154357106184582,
              1.812628029731522,
              6,
              10,
              0.3890673708509011,
              5.197698327367161,
              5.516851684943409,
              0.07154012451572243,
              0.563267438329741,
              0.6379224430133504,
              4.461179788778633
            ],
            [
              0.7975548900727463,
              2.040810283904857,
              6.5,
              11.5,
              0.2809909371016823,
              8.149909280108764,
              5.635016684645504,
              -0.5637281424499098,
              0.8384353996823762,
              0.3072147001922293,
              4.461179788778633
            ],
            [
              0.4465414635523202,
              2.552104805436079,
              0.5,
              10.5,
              0.1489143511758598,
              1.119716847842991,
              4.11425109879289,
              0.671242674075176,
              0.3330266139125541,
              0.8302905829802262,
              4.461179788778633
            ],
            [
              1.079840863303567,
              1.942365154947029,
              5.5,
              9.5,
              0.3573022013663492,
              5.093343090549288,
              4.890944411664488,
              -0.04884086577368041,
              0.6378227775065819,
              0.5647384974824531,
              4.144043633924874
            ],
            [
              0.9984756936017454,
              1.953680675835422,
              9.5,
              6.5,
              0.3382191078828612,
              9.514503017826286,
              3.327053433243643,
              -1.386953648482439,
              0.9888191892613815,
              0.03618422238536079,
              4.461179788778633
            ],
            [
              0.6441574179514279,
              2.229245209525801,
              1.5,
              18.5,
              0.2241793098508374,
              2.328623342987111,
              8.29877302010005,
              1.338244580980545,
              0.09180764224499027,
              0.9757266650947986,
              4.461179788778633
            ],
            [
              0.8629495819602644,
              2.307893372822506,
              2,
              13,
              0.2721514733672402,
              2.317632503461938,
              5.632842553770701,
              0.799994001793096,
              0.1814536524951515,
              0.9436712558727779,
              4.144043633924874
            ],
            [
              0.6399615336568645,
              2.223475590056606,
              2.5,
              12.5,
              0.223494180597521,
              3.906484794038346,
              5.621829201049053,
              0.3845046575628661,
              0.4373856774213314,
              0.7825111297209995,
              4.461179788778633
            ],
            [
              0.6516083406823102,
              2.542268143942374,
              1,
              6,
              0.2040180150419566,
              1.534664210947458,
              2.360097228255244,
              0.2515289500301535,
              0.5656858584888375,
              0.7975477206003624,
              3.281662079887156
            ],
            [
              1.109780824464227,
              2.239187512388764,
              2,
              3,
              0.3313799095237438,
              1.802157647628799,
              1.33977167316354,
              -0.1467682385117035,
              0.7930089135167548,
              0.5352304153908738,
              3.150449846329573
            ],
            [
              0.7390025805416218,
              2.745392158047246,
              0,
              3,
              0.2120892252411412,
              0,
              1.092740063093155,
              0.3685374133537622,
              0.4891376791850276,
              1,
              2.96507226538822
            ],
            [
              0.6249543226212795,
              2.352409093930185,
              2.522222222222222,
              33.79444444444444,
              0.2099019283796849,
              4.035850510871146,
              14.36588752000778,
              2.315539273965185,
              0.02457180588577722,
              0.993405025099041,
              4.461179788778633
            ],
            [
              1.017994430723561,
              1.975565596358261,
              8,
              5,
              0.3400614724655849,
              7.858589161744072,
              2.530920769837738,
              -1.194228577226861,
              0.9897919759542074,
              0.03901883029703912,
              4.461179788778633
            ],
            [
              0.8514307502672397,
              2.248841591218998,
              7.5,
              11.5,
              0.2746309538274541,
              8.80870229040467,
              5.11374391371264,
              -0.8597956006501654,
              0.9134894161063152,
              0.1852689005975258,
              4.29748462762307
            ],
            [
              0.6955842812470552,
              1.980872289936173,
              0.9375,
              13.5625,
              0.2598899936342124,
              1.347787788302568,
              6.846731144104704,
              1.232620879712991,
              0.07349056088383303,
              0.9872709497373352,
              4.461179788778633
            ],
            [
              0.7553198959286572,
              2.664071509786409,
              0.5,
              2.5,
              0.2208930790041288,
              0.6619711763123302,
              0.9384132485994853,
              0.08928187070060124,
              0.6740494825903975,
              0.527076182149795,
              3.096284498945803
            ],
            [
              0.6599759242432169,
              2.291353493785425,
              1,
              6.666666666666667,
              0.2236198779477662,
              1.515206787500139,
              2.909488511810989,
              0.3535462996595244,
              0.4607882875695821,
              0.8563726578567402,
              3.943703344239734
            ],
            [
              0.7963897799969197,
              2.315889905399175,
              2,
              8,
              0.2558863150165646,
              2.511333081154979,
              3.454395643484224,
              0.2194452439148924,
              0.5079875908669295,
              0.7689749072456299,
              4.29748462762307
            ],
            [
              0.8580978960516658,
              1.995645140136531,
              3,
              11,
              0.3006920683362735,
              3.496104598092816,
              5.512001998134519,
              0.4732179442454291,
              0.3530571429302888,
              0.8405049440803709,
              4.259976665204777
            ],
            [
              0.9512549267768525,
              2.045345972230858,
              2,
              16,
              0.3174446510684321,
              2.102485825515377,
              7.822637449716543,
              1.282206029577483,
              0.04390558442933318,
              0.9903107473669127,
              4.461179788778633
            ],
            [
              0.5693729715420917,
              2.383029631072735,
              2.666666666666667,
              16.33333333333334,
              0.1928507213202632,
              4.683514673069671,
              6.854020243961797,
              0.4865317413011861,
              0.4114986104407742,
              0.7944010151765443,
              4.461179788778633
            ],
            [
              0.7443802910420578,
              2.182419281621645,
              6,
              14,
              0.2543325132320528,
              8.060396106942328,
              6.414899335748771,
              -0.3688478943019813,
              0.771952230771759,
              0.4004043872484093,
              4.461179788778633
            ],
            [
              0.7462536168616685,
              2.229796694026435,
              5,
              5,
              0.250753024615022,
              6.700135030537266,
              2.242356898902426,
              -1.042559481227642,
              0.9799774970177175,
              0.07900951996459704,
              4.27580220783728
            ],
            [
              0.8027074486409433,
              2.336906690030494,
              3,
              9,
              0.2556707331495895,
              3.737351640475334,
              3.851244912086139,
              0.0274778870151158,
              0.631154253257247,
              0.6266865184859963,
              4.14490646781359
            ],
            [
              0.7971333882394784,
              2.333332452756868,
              3.5,
              11.5,
              0.2546373059882269,
              4.390733159139125,
              4.928573288565278,
              0.1297592921824988,
              0.5578816880727488,
              0.6657636936140884,
              4.14490646781359
            ],
            [
              1.015826988260772,
              2.21042410202404,
              4,
              16,
              0.3148629662829793,
              3.937678410029765,
              7.238429939914757,
              0.7963392070523886,
              0.1958728043276527,
              0.9163856868838464,
              4.14490646781359
            ],
            [
              1.023712914259654,
              1.629854518930344,
              6,
              8,
              0.3857874126187149,
              5.861018178459906,
              4.908413546781041,
              -0.2135319975390783,
              0.7306168871473012,
              0.4699195766591023,
              4.461179788778633
            ],
            [
              0.97415155849214,
              1.584661891823666,
              0,
              8,
              0.380704407494775,
              0,
              5.048395522904518,
              1.191959707016944,
              0.02163634577381061,
              1,
              4.235374311048548
            ],
            [
              0.5699074775706858,
              2.412189122287918,
              1,
              8,
              0.1911096634487656,
              1.754670783164044,
              3.316489543080331,
              0.3500909700713668,
              0.4634948750132767,
              0.8517458619625419,
              4.461179788778633
            ],
            [
              0.6657533962532113,
              1.950292415933059,
              1,
              7,
              0.2544884317973127,
              1.502057677253909,
              3.589205363674174,
              0.4678465753992123,
              0.3559976478151323,
              0.9045809485933434,
              4.461179788778633
            ],
            [
              0.6154636944193702,
              2.384536305580629,
              1,
              5,
              0.2051545648064568,
              1.624791208754242,
              2.096843729448905,
              0.1058133818955321,
              0.642693877670901,
              0.7478284391846437,
              4.461179788778633
            ],
            [
              0.9999999999999998,
              2,
              6,
              3,
              0.3333333333333334,
              6.000000000000002,
              1.5,
              -1.00870178138057,
              0.9917187420616773,
              0.04242239496011813,
              4.461179788778633
            ],
            [
              1.120169313675643,
              1.657369535108823,
              6,
              9,
              0.4032956421710762,
              5.356333124598847,
              5.430291681697324,
              0.01657825073190448,
              0.5995730855711836,
              0.6069545359430023,
              4.461179788778633
            ],
            [
              0.9395138441682082,
              2.012077469842381,
              5,
              14,
              0.3183075650441616,
              5.321901354659349,
              6.957982587567421,
              0.3667373453594867,
              0.4052103347393076,
              0.7726087897232881,
              4.461179788778633
            ],
            [
              1.372256518808907,
              1.594749936209588,
              0,
              7,
              0.4625054038853961,
              0,
              4.389402903277515,
              0.983910783940683,
              0.01296040926589685,
              1,
              4.461179788778633
            ],
            [
              0.8690035606643788,
              2.123251416715265,
              1,
              9,
              0.2904176172263824,
              1.150743271104057,
              4.238782053386441,
              0.6922022712578945,
              0.1648103770769559,
              0.9676385297216202,
              4.461179788778633
            ],
            [
              0.6426940895396707,
              2.135139241479628,
              2,
              11,
              0.2313652451221184,
              3.111900408843808,
              5.151888825937704,
              0.4572755445151868,
              0.391588665928535,
              0.8394108347137358,
              4.461179788778633
            ],
            [
              0.6040842611065876,
              2.179711968477497,
              4,
              4,
              0.2170001721702314,
              6.621592810037175,
              1.835104847726258,
              -1.07291976314215,
              0.9851255173338092,
              0.0732169806612275,
              4.461179788778633
            ],
            [
              0.3596693003310927,
              1.698243033880179,
              1,
              3,
              0.1747738688144564,
              2.780331818922138,
              1.766531609522072,
              -0.250770357309049,
              0.8566344199550011,
              0.5362414957370738,
              4.042743409862677
            ],
            [
              0.9329630470174881,
              2.067036952982511,
              1,
              8,
              0.3109876823391628,
              1.071853813714077,
              3.870274301800393,
              0.6272826069743446,
              0.1771658835402422,
              0.965002028447924,
              4.461179788778633
            ],
            [
              0.9551227467557302,
              1.439796808677286,
              0,
              4,
              0.3988120371680033,
              0,
              2.778169791662981,
              0.6494969121483646,
              0.130629452224774,
              1,
              4.277418013387511
            ],
            [
              0.9999999999999998,
              2,
              2,
              5,
              0.3333333333333334,
              2,
              2.5,
              0.1120779757089522,
              0.5706447187928669,
              0.7366255144032923,
              4.461179788778633
            ],
            [
              0.5758876644317316,
              2.089691049799548,
              0,
              4,
              0.2160460170833149,
              0,
              1.914158554865657,
              0.4290700320306321,
              0.3777133054000932,
              1,
              4.461179788778633
            ],
            [
              0.5968399532522944,
              2.403160046747705,
              0,
              1,
              0.1989466510840982,
              0,
              0.4161187688490998,
              0.09327549853421699,
              0.8010533489159017,
              1,
              4.461179788778633
            ],
            [
              0.9148342137089285,
              2.085165786291072,
              3,
              3,
              0.3049447379029762,
              3.279282688649537,
              1.438734521601835,
              -0.4125698255150574,
              0.9255353369547631,
              0.2649017078044806,
              4.461179788778633
            ],
            [
              0.6794564477461145,
              2.163670092258086,
              1,
              7,
              0.2389821339943282,
              1.47176467795278,
              3.235243683890154,
              0.3952943143813922,
              0.3951323678344572,
              0.8874983684838555,
              4.461179788778633
            ],
            [
              0.938981590040709,
              2.06101840995929,
              2,
              4,
              0.3129938633469031,
              2.129967212576863,
              1.940788098093218,
              -0.04240562439547809,
              0.719885951934057,
              0.6074587905523552,
              4.461179788778633
            ],
            [
              0.9253467359994607,
              1.517212588551527,
              1,
              3,
              0.378843095722789,
              1.080675989978942,
              1.977310248172987,
              0.2084208305710827,
              0.5120505075800325,
              0.8511306584785782,
              4.302037640562249
            ],
            [
              0.8388010895976863,
              2.55002220421866,
              0.5,
              3.5,
              0.2475198665944794,
              0.5960888775666884,
              1.372537068190909,
              0.2028460767343772,
              0.5315358797729497,
              0.679387719240719,
              3.827770312959832
            ],
            [
              0.9690791220375888,
              2.03092087796241,
              2,
              8,
              0.3230263740125297,
              2.063814970850671,
              3.939099788085427,
              0.4203562523868076,
              0.3238244228474269,
              0.8833148629134518,
              4.461179788778633
            ],
            [
              0.7281046436225991,
              1.853141101568676,
              5,
              7,
              0.2820749031660468,
              6.867144776227614,
              3.777370214321258,
              -0.6925913565909579,
              0.9085023149856899,
              0.230525394657176,
              4.461179788778633
            ],
            [
              0.610880709493674,
              2.389119290506325,
              2,
              6,
              0.2036269031645581,
              3.27396162445151,
              2.511385690887132,
              -0.1709359339165198,
              0.7888777406856966,
              0.5072832304145685,
              4.461179788778633
            ],
            [
              0.6198130697875097,
              2.306883548649177,
              1,
              11,
              0.211779063768689,
              1.613389663342901,
              4.768337789066631,
              0.7072003987957368,
              0.2429493483008575,
              0.9424857324083733,
              4.461179788778633
            ],
            [
              1.165120845897055,
              1.5927001765671,
              2,
              4,
              0.4224787745130763,
              1.71656013798307,
              2.511458251120174,
              0.1781811428305445,
              0.4977889602357051,
              0.8000440630219332,
              4.461179788778633
            ],
            [
              0.7879610361141851,
              2.088550338438165,
              1,
              12,
              0.2739294004136554,
              1.269098285533865,
              5.745612054040171,
              1.003437202814879,
              0.09202698216476186,
              0.9844143446342465,
              4.461179788778633
            ],
            [
              0.7942720650030595,
              2.190591650299805,
              2.6875,
              8.8125,
              0.2660999431669084,
              3.383601310452292,
              4.022885780101426,
              0.143299418520892,
              0.5520907862274764,
              0.6971559408212853,
              4.461179788778633
            ],
            [
              0.2941766818314947,
              2.699150318628178,
              0,
              7,
              0.0982774958386836,
              0,
              2.593408730032381,
              0.6122492373079012,
              0.4847416748382116,
              1,
              4.235870903548634
            ],
            [
              0.6433958456345514,
              2.188282163986406,
              4,
              10.66666666666667,
              0.2272136321462181,
              6.217012477062213,
              4.874447565406803,
              -0.3009439151124131,
              0.7746580602081495,
              0.4357667493463284,
              4.461179788778633
            ],
            [
              0.7917213357684122,
              2.207387324808949,
              0,
              4,
              0.2639855454973736,
              0,
              1.812097023047916,
              0.4061923322628577,
              0.2934576084568506,
              1,
              4.461179788778633
            ],
            [
              0.9597637396550153,
              1.870388402854911,
              3,
              11,
              0.3391208992757,
              3.125769265963666,
              5.881131418057282,
              0.617630824703429,
              0.2465690719006813,
              0.9025410926542591,
              4.461179788778633
            ],
            [
              0.8309255516114278,
              2.169074448388572,
              0,
              6,
              0.276975183870476,
              0,
              2.766156783810469,
              0.6200505056461261,
              0.1428628211934759,
              1,
              4.461179788778633
            ],
            [
              0.9999999999999998,
              2,
              0,
              5,
              0.3333333333333334,
              0,
              2.5,
              0.560389878544761,
              0.1316872427983539,
              1,
              4.461179788778633
            ],
            [
              1.097692139049582,
              1.676526143880094,
              0,
              2,
              0.3956761967159911,
              0,
              1.192942923855198,
              0.2917561562484651,
              0.3652072592156494,
              1,
              4.088835482324031
            ],
            [
              0.9668597588951637,
              2.033140241104836,
              1,
              4,
              0.322286586298388,
              1.034276161356333,
              1.967399945724524,
              0.2091652496757272,
              0.4829007547331862,
              0.8570347764543462,
              4.461179788778633
            ],
            [
              0.8927753266865912,
              2.068555065371358,
              0,
              6,
              0.3014777848094704,
              0,
              2.900575430861371,
              0.6501812453641285,
              0.1161666152668397,
              1,
              4.461179788778633
            ],
            [
              0.7650884107204842,
              1.97161943780884,
              5,
              8,
              0.2795652488560786,
              6.535192443042625,
              4.057578174868676,
              -0.5553719835291062,
              0.8737764843238207,
              0.2857202161939343,
              4.461179788778633
            ],
            [
              0.6630035721388298,
              2.266279140094689,
              0,
              5,
              0.2263364916503068,
              0,
              2.206259551853393,
              0.5068034499522599,
              0.2771791535118448,
              1,
              4.353284398638602
            ],
            [
              0.2339366308274883,
              2.766063369172512,
              0,
              7,
              0.07797887694249611,
              0,
              2.530672318651218,
              0.5672652613142177,
              0.5664819736806754,
              1,
              4.461179788778633
            ],
            [
              0.856554610864407,
              2.066434993494978,
              1,
              6,
              0.2930405943240202,
              1.167467885078375,
              2.903551294324605,
              0.3891534283404276,
              0.3443495145695441,
              0.9117405253217479,
              4.461179788778633
            ],
            [
              0.8655205282672302,
              2.116162454274248,
              1.5,
              6.5,
              0.2902791924342983,
              1.733061147611364,
              3.071597828829838,
              0.3076163200700327,
              0.4257613634462242,
              0.8303128909073242,
              4.351318814664122
            ],
            [
              0.7047684530736827,
              2.012643930889568,
              2,
              13,
              0.2593527788541991,
              2.837811470245962,
              6.459165379667597,
              0.8117480309873538,
              0.2117537908866028,
              0.9307804742168282,
              4.461179788778633
            ],
            [
              0.7530608603514515,
              1.878188596711663,
              1.5,
              7.5,
              0.2861989608510875,
              1.991870881856685,
              3.993209208665743,
              0.448611896755001,
              0.3608998676600673,
              0.8650988639638171,
              4.461179788778633
            ],
            [
              0.7056633678450928,
              2.284613128716543,
              2,
              10,
              0.2359859928192255,
              2.834212587947516,
              4.377108699194875,
              0.3458493457556366,
              0.4352472197292914,
              0.8138274686645255,
              4.461179788778633
            ],
            [
              1.119712911848562,
              1.629657691487721,
              0,
              5,
              0.4072615421470725,
              0,
              3.068128985686239,
              0.8125842762804053,
              0.07316704735379251,
              1,
              3.775767111481116
            ],
            [
              0.08190862156739309,
              2.918091378432607,
              0,
              4,
              0.0273028738557977,
              0,
              1.370758993211693,
              0.3072637862880156,
              0.895180330419657,
              1,
              4.461179788778633
            ],
            [
              0.8532570984447192,
              2.061185999914755,
              0,
              7,
              0.2927684877172635,
              0,
              3.396103020440417,
              0.7612567036600404,
              0.08849754513002446,
              1,
              4.461179788778633
            ],
            [
              0.7397713367477522,
              1.814533086918855,
              0,
              4,
              0.2896175294900201,
              0,
              2.204423842605235,
              0.494134723767489,
              0.2546648142193587,
              1,
              4.461179788778633
            ],
            [
              0.615918005765075,
              2.384081994234924,
              0,
              2,
              0.2053060019216917,
              0,
              0.8388973218355352,
              0.1880438273179763,
              0.6315385505816863,
              1,
              4.461179788778633
            ],
            [
              1.006094092565366,
              1.704096815517876,
              4,
              6,
              0.3712262813533371,
              3.975771281790048,
              3.520926713413636,
              -0.1019561169716807,
              0.7031934053723237,
              0.5432631871955029,
              4.461179788778633
            ],
            [
              0.8541130659150209,
              2.123859530938585,
              3,
              14,
              0.2868102503083605,
              3.512415533400214,
              6.591773041512337,
              0.6902563119867402,
              0.2366215459800011,
              0.9046856294640176,
              4.461179788778633
            ],
            [
              0.8157102220339743,
              2.120178445281771,
              3,
              12,
              0.277840992785251,
              3.677776640483304,
              5.659900951594291,
              0.4443049607856414,
              0.3654001180626714,
              0.830933356262147,
              4.461179788778633
            ],
            [
              0.6178104711717242,
              2.194280195553764,
              0,
              6,
              0.2196979202989666,
              0,
              2.734381877099245,
              0.6129279712010564,
              0.2257234016831434,
              1,
              4.461179788778633
            ],
            [
              1.032815082243892,
              1.768428825392961,
              2,
              6,
              0.3686987339546529,
              1.936455067692082,
              3.392842230258684,
              0.3264578500579389,
              0.3840495392806028,
              0.856897328881085,
              4.461179788778633
            ],
            [
              0.8380967526884123,
              2.161903247311588,
              2,
              9,
              0.2793655842294707,
              2.386359323770773,
              4.162998511238583,
              0.3982442473931795,
              0.3682671533708963,
              0.8567126268635479,
              4.461179788778633
            ],
            [
              1.223653350245089,
              1.869933641463029,
              0,
              1,
              0.3955451563265888,
              0,
              0.5347783353518385,
              0.181344428382149,
              0.6044548436734112,
              1,
              2.948964796563226
            ],
            [
              0.6368735648776285,
              2.363126435122371,
              0,
              5,
              0.2122911882925428,
              0,
              2.115841084796244,
              0.474278371411593,
              0.3032693487631325,
              1,
              4.461179788778633
            ],
            [
              0.9095831758586221,
              2.090416824141377,
              5,
              4,
              0.3031943919528741,
              5.497023397865878,
              1.913493975845209,
              -0.8032694470270959,
              0.9733365164138789,
              0.1027701877130642,
              4.461179788778633
            ],
            [
              0.1372177867884342,
              1.801292513607311,
              0,
              2,
              0.07078517290334818,
              0,
              1.11031383569943,
              0.2815044795867269,
              0.8634401948962606,
              1,
              3.944213738017481
            ],
            [
              0.9718575231658947,
              2.028142476834105,
              4,
              7,
              0.3239525077219649,
              4.115829640305419,
              3.451434048621119,
              -0.1489282259718557,
              0.7341451103640341,
              0.5004288324572719,
              4.461179788778633
            ],
            [
              0.615918005765075,
              2.15011401895862,
              0,
              5,
              0.2226720443797466,
              0,
              2.325458071484825,
              0.5212652664961259,
              0.2838059094752206,
              1,
              4.461179788778633
            ],
            [
              0.8578476742289508,
              2.132176458840511,
              1,
              6,
              0.2869032609941887,
              1.165708120499153,
              2.81402600386219,
              0.3694802633843879,
              0.3578377920006026,
              0.9062353465228452,
              4.461179788778633
            ],
            [
              1.008940938350368,
              1.658747738417097,
              0,
              11,
              0.3782079022702673,
              0,
              6.631508664781685,
              1.486492134090215,
              0.005371519811881226,
              1,
              4.461179788778633
            ],
            [
              0.7923610106945451,
              2.207638989305454,
              0,
              4,
              0.2641203368981818,
              0,
              1.811890449198146,
              0.4061460275050244,
              0.293242695844294,
              1,
              4.461179788778633
            ],
            [
              0.739426642338472,
              2.073588806805585,
              3,
              10,
              0.2628590762142684,
              4.057197601796382,
              4.822556896130843,
              0.171559840798077,
              0.5411807796875006,
              0.7048787505619518,
              4.461179788778633
            ],
            [
              1.215431458498725,
              1.745082860333084,
              0.5,
              4.5,
              0.4105474007564748,
              0.4113765498694508,
              2.578674114730051,
              0.5091232875095687,
              0.1950692542722866,
              0.9288386078863881,
              4.256920903112031
            ],
            [
              0.8731676989354212,
              2.126832301064579,
              6,
              4,
              0.2910558996451404,
              6.871532246686733,
              1.880731263107963,
              -1.118717742811512,
              0.9911588281030603,
              0.0410908739377478,
              4.461179788778633
            ],
            [
              0.1498784390804303,
              1.866167261900279,
              0,
              3,
              0.07434277854292767,
              0,
              1.607572944423622,
              0.3603470428309588,
              0.7931413292451238,
              1,
              4.461179788778633
            ],
            [
              0.9706915056737994,
              2.0293084943262,
              0,
              8,
              0.3235638352245999,
              0,
              3.942229593168029,
              0.8836742251643974,
              0.0438343477074929,
              1,
              4.461179788778633
            ],
            [
              0.419098504115932,
              2.53591081199627,
              1.5,
              9.5,
              0.1418264578154781,
              3.579110842125713,
              3.746188531181661,
              0.03745145835104086,
              0.6635523187626001,
              0.6450859567187814,
              4.461179788778633
            ],
            [
              0.8719820950570083,
              2.125807318319123,
              7.5,
              5.5,
              0.2908750331715182,
              8.601094039103712,
              2.58725235942308,
              -1.34803840338546,
              0.9908968044006918,
              0.03423697299242423,
              4.461179788778633
            ],
            [
              0.7893800666372995,
              2.153570147342975,
              0,
              10,
              0.2682274619826751,
              0,
              4.643452182106893,
              1.040857441743715,
              0.04403125584039175,
              1,
              4.461179788778633
            ],
            [
              0.8989117020423155,
              2.101088297957684,
              1,
              8,
              0.2996372340141052,
              1.112456315484617,
              3.80755059545866,
              0.6041214224885335,
              0.1966493219065392,
              0.9594577877339592,
              4.461179788778633
            ],
            [
              1.021414144928619,
              1.632080404006559,
              4,
              2,
              0.3849316914325309,
              3.916139227031694,
              1.22542982263021,
              -0.6419570964445065,
              0.9655584766725902,
              0.1590284957802315,
              4.191416247758669
            ],
            [
              0.7063987882380552,
              2.219973582382076,
              0,
              11,
              0.241390602006115,
              0,
              4.9550139187678,
              1.135217059748465,
              0.04788510069228286,
              1,
              4.364816293252063
            ],
            [
              0.5886742906073671,
              2.411325709392633,
              4,
              5,
              0.196224763535789,
              6.794928985047035,
              2.073548165029686,
              -1.058325609717234,
              0.9819335749920545,
              0.08073631207266563,
              4.461179788778633
            ],
            [
              0.5795453096050792,
              2.178613420975041,
              0,
              3,
              0.2101203615221899,
              0,
              1.377022637938835,
              0.4319743698195972,
              0.492813681454204,
              1,
              3.18774152854002
            ],
            [
              0.8361918088887416,
              2.056666348093655,
              2.5,
              2.5,
              0.2890538572969618,
              2.989744665547943,
              1.215559345499709,
              -0.4036153413538349,
              0.9121315902758578,
              0.299023204364766,
              4.395733110880119
            ],
            [
              0.610907440749148,
              2.389092559250852,
              3,
              6,
              0.2036358135830494,
              4.910727550348933,
              2.511413790465038,
              -0.5378204585968439,
              0.9094782774499036,
              0.2714523512034515,
              4.461179788778633
            ],
            [
              0.4580694894885873,
              2.15149110827835,
              0,
              6,
              0.1755351034502008,
              0,
              2.788763558870236,
              0.7598457908738012,
              0.3140747450086325,
              1,
              3.670170437692675
            ],
            [
              0.6499670700980908,
              2.184776428291937,
              1,
              5,
              0.2292860255142079,
              1.538539483006552,
              2.288563687914288,
              0.1681223892375507,
              0.5836909015373417,
              0.7904153837497089,
              4.461179788778633
            ],
            [
              0.5455282145637912,
              2.126523590363597,
              3,
              4,
              0.2041607926754308,
              5.499257270128227,
              1.881004291758678,
              -0.8110529388370921,
              0.9642138739214884,
              0.1552637007684674,
              4.461179788778633
            ],
            [
              0.1877532895533945,
              1.752111645644973,
              0,
              2,
              0.09678678455734607,
              0,
              1.141479770978736,
              0.2920103384712699,
              0.8157941125502581,
              1,
              3.909038895521991
            ],
            [
              0.9581330156201735,
              2.041866984379826,
              2,
              3,
              0.3193776718733913,
              2.087392843576582,
              1.469243600562544,
              -0.138561831686069,
              0.8103568425194481,
              0.5112517757302181,
              4.461179788778633
            ],
            [
              0.9381524549904535,
              1.428513621955503,
              0,
              2,
              0.3964025445453143,
              0,
              1.400056652776041,
              0.3576315458170716,
              0.3643298882313712,
              1,
              3.914801893600766
            ],
            [
              0.9999999999999998,
              2,
              4,
              2,
              0.3333333333333334,
              4.000000000000001,
              1,
              -0.6724678542537132,
              0.9821673525377228,
              0.1001371742112485,
              4.461179788778633
            ],
            [
              0.9328781650435405,
              2.042315424386318,
              0,
              8,
              0.313552088965851,
              0,
              3.917122646421703,
              0.8780463536292762,
              0.04930156459189423,
              1,
              4.461179788778633
            ],
            [
              0.8638698274878795,
              2.136130172512119,
              10,
              8,
              0.2879566091626266,
              11.57581811727335,
              3.745090118076412,
              -1.755304284954812,
              0.9957096915728071,
              0.01562421557108018,
              4.461179788778633
            ],
            [
              0.8873795302317655,
              2.112620469768233,
              0,
              15,
              0.2957931767439219,
              0,
              7.100186812847452,
              1.591549130278679,
              0.005194017772373478,
              1,
              4.461179788778633
            ],
            [
              0.9063131803581583,
              2.093686819641841,
              0,
              1,
              0.3021043934527196,
              0,
              0.477626353004919,
              0.1070627895800814,
              0.6978956065472804,
              1,
              4.461179788778633
            ],
            [
              0.9121036031502721,
              2.087896396849727,
              0,
              5,
              0.304034534383424,
              0,
              2.394754839150127,
              0.5367985493823273,
              0.1632820523203414,
              1,
              4.461179788778633
            ],
            [
              1.108831861367532,
              1.553577039128696,
              5,
              4,
              0.4164769210172277,
              4.509249936084501,
              2.574703345412049,
              -0.4336401315944466,
              0.8811319098501287,
              0.301912890089177,
              4.461179788778633
            ],
            [
              0.7468025150171669,
              2.111500217359271,
              0,
              12,
              0.2612748140909005,
              0,
              5.683163042724045,
              1.27391481890488,
              0.0264116097711544,
              1,
              4.461179788778633
            ],
            [
              0.4703012436079352,
              2.112724149300024,
              2,
              11,
              0.1820737979964153,
              4.252593475315775,
              5.206548144794225,
              0.2138346165464944,
              0.5689669464572231,
              0.7144624132315697,
              4.461179788778633
            ],
            [
              0.8409417635240654,
              2.034709911799166,
              0.5,
              12.5,
              0.2924351967731075,
              0.5945714931610617,
              6.143381878425626,
              1.243798871146527,
              0.04107407390348972,
              0.9888580583785378,
              4.461179788778633
            ],
            [
              0.9941875247441143,
              1.988821776145181,
              5,
              6,
              0.3332834143184626,
              5.029232288231446,
              3.016861577023486,
              -0.4510848713763451,
              0.8779899267961653,
              0.2888723014034311,
              4.461179788778633
            ],
            [
              0.8233799781303575,
              1.292351403614988,
              1,
              1,
              0.3891703763693862,
              1.214506092643511,
              0.7737833511866684,
              -0.1331413656948376,
              0.8485464181565106,
              0.6268871708952826,
              3.31018642596011
            ],
            [
              0.9093935418568001,
              2.066210067327779,
              1.5,
              16.5,
              0.3056164937593976,
              1.649450904321686,
              7.985635275380969,
              1.420293436054049,
              0.03344194264885979,
              0.9930117185592245,
              4.461179788778633
            ],
            [
              0.6838937531820335,
              2.303240371733817,
              1,
              6,
              0.2289464498690025,
              1.462215432363845,
              2.605025542984627,
              0.2561676876362017,
              0.4988031405691468,
              0.8379713596116931,
              4.461179788778633
            ],
            [
              0.8607007663425782,
              2.135979635504041,
              3,
              8,
              0.2872180716409383,
              3.485531926209454,
              3.74535406004102,
              0.05824067760844476,
              0.6070294695464684,
              0.6534495041382381,
              4.461179788778633
            ],
            [
              1.196995697368138,
              1.971281856830085,
              1,
              2,
              0.3778064506318338,
              0.8354248909989593,
              1.014568258248009,
              0.06267087736417568,
              0.6796413158832595,
              0.7591334386285946,
              2.858478687127052
            ],
            [
              0.7933639082917566,
              2.20396601093381,
              0,
              10,
              0.2646902175175769,
              0,
              4.537275053422011,
              1.017057206444534,
              0.04620653882096511,
              1,
              4.461179788778633
            ],
            [
              0.9645634863732664,
              1.761936487640484,
              3,
              12,
              0.3537735175376905,
              3.110215182703963,
              6.810688174163375,
              0.8294830440968431,
              0.1650877422985563,
              0.9417696013624322,
              4.461179788778633
            ],
            [
              0.7990845284021824,
              2.25973224365859,
              4,
              9,
              0.2612397498604752,
              5.005728252552005,
              3.982772748964571,
              -0.2899596732311351,
              0.7648598328472924,
              0.4534105226868899,
              3.527923356335167
            ],
            [
              0.5579023675709884,
              2.270980410657328,
              0,
              4,
              0.1972165025234427,
              0,
              1.761353810551899,
              0.3948179391878121,
              0.4153304236791744,
              1,
              4.461179788778633
            ],
            [
              0.8659000346405972,
              2.134099965359403,
              3,
              3,
              0.288633344880199,
              3.464603164319295,
              1.405744833276716,
              -0.4615053480295279,
              0.9381893339113848,
              0.2349317707739167,
              4.461179788778633
            ],
            [
              0.6150246830366561,
              2.320308145490754,
              0,
              7,
              0.2095246838993723,
              0,
              3.016840678512324,
              0.7279944288750255,
              0.1928493548855881,
              1,
              4.144043633924874
            ],
            [
              1.214162583244368,
              1.771216172541694,
              4,
              11,
              0.4067030291855461,
              3.294451711163416,
              6.210422065091586,
              0.6536321089911722,
              0.2020472854720246,
              0.9176917403624388,
              4.461179788778633
            ],
            [
              0.8589390463558005,
              2.137120275706573,
              3,
              18,
              0.2866895992448305,
              3.492680898287283,
              8.422548887216397,
              1.105059249423076,
              0.1076030754500472,
              0.9640279998395325,
              4.461179788778633
            ],
            [
              0.8238495945564063,
              1.256913629458409,
              1,
              1,
              0.3959362531248486,
              1.21381379150698,
              0.795599615250325,
              -0.1240858073589705,
              0.8432344834614558,
              0.6351069897111531,
              3.370362696249336
            ],
            [
              0.6503984251005713,
              2.184544497787668,
              1,
              9,
              0.2294220528566923,
              1.537519098151829,
              4.119851991623188,
              0.5788452866138223,
              0.2935966572448795,
              0.9261814076126267,
              4.461179788778633
            ],
            [
              0.586943145429082,
              2.084539539975566,
              3,
              5,
              0.2197068873535215,
              5.111227592251485,
              2.398611254003178,
              -0.608049096131801,
              0.9238377611625208,
              0.2479562060835134,
              4.461179788778633
            ],
            [
              0.9020428289531895,
              1.380702897105376,
              0,
              1,
              0.3951569457149635,
              0,
              0.7242687779510609,
              0.2368300217460236,
              0.6048430542850365,
              1,
              3.058179755300477
            ],
            [
              0.5876280274642498,
              2.412371972535749,
              1,
              4,
              0.19587600915475,
              1.701756814281358,
              1.658119081774701,
              -0.009781657447749769,
              0.7457034873956054,
              0.6637865393293347,
              4.461179788778633
            ],
            [
              0.7075990888574137,
              1.935921643195361,
              1,
              1,
              0.2676729863616168,
              1.413229632071371,
              0.5165498322284557,
              -0.3087424495262007,
              0.9283511723722536,
              0.4636971450954874,
              2.904297096881135
            ],
            [
              0.990422146526696,
              2.009577853473303,
              4,
              6,
              0.3301407155088988,
              4.038681903496978,
              2.985701693333131,
              -0.236031780833502,
              0.793364620160347,
              0.432016293364396,
              4.461179788778633
            ],
            [
              0.8268269596788559,
              2.1279337900721,
              0,
              8,
              0.2798287339333804,
              0,
              3.759515468631633,
              0.8427177667414523,
              0.07235796039446915,
              1,
              4.461179788778633
            ],
            [
              0.3945584846920718,
              2.605441515307928,
              3,
              11,
              0.1315194948973573,
              7.603435527032988,
              4.221933186897863,
              -0.7579838742748588,
              0.8987143143091385,
              0.2768485254407465,
              4.461179788778633
            ],
            [
              0.9376304436361654,
              2.000220256936768,
              0,
              12,
              0.3191552393909298,
              0,
              5.999339301951359,
              1.344787609107733,
              0.009921496802654216,
              1,
              4.461179788778633
            ],
            [
              0.8267168026314776,
              2.148912346786519,
              3,
              2,
              0.2778292458901255,
              3.628812176613396,
              0.9307033872232146,
              -0.62190190286023,
              0.9768306215274535,
              0.1350136316272993,
              4.338479713570793
            ],
            [
              0.9699388075989382,
              1.962227090562971,
              0,
              12,
              0.3307926090426757,
              0,
              6.115500116022327,
              1.370825746903289,
              0.008067310000324039,
              1,
              4.461179788778633
            ],
            [
              0.8431706133170619,
              2.151973370400241,
              5,
              10,
              0.281512547610681,
              5.929997939954085,
              4.646897651033721,
              -0.2876145660275322,
              0.77396782831081,
              0.4206739204765225,
              4.461179788778633
            ],
            [
              0.5992587013178712,
              1.629292880375568,
              1,
              1,
              0.2689005299408437,
              1.668728376911059,
              0.613763192636974,
              -0.3468813133020368,
              0.9276925049975334,
              0.4654935648792208,
              3.041285718828862
            ],
            [
              1.075169807451137,
              1.841786522677698,
              1,
              7,
              0.3685930421192317,
              0.9300856414212938,
              3.800657629866346,
              0.6681891218342082,
              0.1432408612235646,
              0.9747375825820874,
              4.29604717383786
            ],
            [
              0.9448829918548642,
              1.914889597527742,
              0,
              7,
              0.3304049403658541,
              0,
              3.655563228834443,
              0.819416253527691,
              0.06035116874962972,
              1,
              4.461179788778633
            ],
            [
              0.5603014641681233,
              2.366819178632045,
              2,
              10,
              0.1914172774348387,
              3.569507002751438,
              4.225079841451902,
              0.1469505533826388,
              0.5888965592153176,
              0.7000055936497893,
              4.461179788778633
            ],
            [
              0.9127850866530018,
              2.055347788407711,
              1,
              11,
              0.3075283772915088,
              1.095548135724695,
              5.351892298734394,
              0.9677514198404422,
              0.07694397987573343,
              0.9878430740866484,
              4.398179197413591
            ],
            [
              0.6331115262476691,
              2.237206025124649,
              5,
              4,
              0.220571945408958,
              7.897502719045479,
              1.787944407032041,
              -1.428868318748467,
              0.9948234736579247,
              0.02945526094739037,
              4.27580220783728
            ],
            [
              0.6698928553169756,
              2.055860317036899,
              0,
              10,
              0.2457643128187124,
              0,
              4.864143695527402,
              1.090326757904346,
              0.05957592237730519,
              1,
              4.461179788778633
            ],
            [
              0.9999999999999998,
              2,
              8,
              2,
              0.3333333333333334,
              8.000000000000002,
              1,
              -1.569091659925331,
              0.9996443631560231,
              0.003403952649494335,
              4.461179788778633
            ],
            [
              0.7790890285587071,
              2.220910971441293,
              0,
              11,
              0.2596963428529024,
              0,
              4.952922535594205,
              1.110227063265298,
              0.0366023393470665,
              1,
              4.461179788778633
            ],
            [
              0.7402339948334811,
              2.259766005166519,
              3,
              7,
              0.2467446649444937,
              4.052772529955022,
              3.0976658574365,
              -0.2140928448839781,
              0.7834293707614446,
              0.4646096876086363,
              4.461179788778633
            ],
            [
              0.9388296209474434,
              2.766208699900061,
              2,
              5,
              0.2533926884547558,
              2.13031199205416,
              1.807528116074771,
              -0.1039363772387145,
              0.7493326248639525,
              0.5634687453083396,
              3.105590983203497
            ],
            [
              0.7495755163577262,
              2.053580740402212,
              0,
              11,
              0.2674041143978653,
              0,
              5.356497450324525,
              1.200690782245073,
              0.03262189817578724,
              1,
              4.461179788778633
            ],
            [
              0.5417444404203177,
              2.458255559579682,
              1,
              4,
              0.1805814801401059,
              1.845888809166441,
              1.627170122492849,
              -0.04902709530419337,
              0.7764945983278151,
              0.6305727929624694,
              4.461179788778633
            ],
            [
              0.5812670737008591,
              2.248113859632435,
              0,
              7,
              0.2054396659187451,
              0,
              3.113721295746335,
              0.6979591594982096,
              0.1999346944687615,
              1,
              4.461179788778633
            ],
            [
              0.6439440149646023,
              2.348007603644074,
              0,
              9,
              0.2152254103841594,
              0,
              3.833036991035348,
              0.8591980535455497,
              0.112902716750122,
              1,
              4.461179788778633
            ],
            [
              0.8996245843325866,
              1.964261525507626,
              3,
              6,
              0.3141272207862973,
              3.33472434196053,
              3.05458306955812,
              -0.06279533344678451,
              0.6967352772479349,
              0.5743197109238036,
              4.461179788778633
            ],
            [
              0.5890626503260354,
              2.275462322916049,
              2.5,
              13.5,
              0.2056406056252082,
              4.244030747181638,
              5.932860264941452,
              0.3785611873360916,
              0.4534731515545819,
              0.7696907304117555,
              4.461179788778633
            ],
            [
              0.8794964796233731,
              2.112842625273411,
              0,
              7,
              0.2939160465416936,
              0,
              3.313072122015793,
              0.7426448336265854,
              0.08749724776896883,
              1,
              4.461179788778633
            ],
            [
              0.7141713186341437,
              2.285828681365855,
              7,
              4,
              0.2380571062113813,
              9.801569759742712,
              1.749912420212469,
              -1.804826911433354,
              0.9991637216299274,
              0.005655442108200348,
              4.461179788778633
            ],
            [
              0.6482420579971327,
              2.346780600936235,
              2,
              11,
              0.2164397842078412,
              3.085267262940916,
              4.687272425727233,
              0.3590989914407617,
              0.4424667657051207,
              0.8073174183613504,
              4.461179788778633
            ],
            [
              0.667102393518916,
              1.915429614933551,
              0,
              4,
              0.2583133108652793,
              0,
              2.08830435157429,
              0.5277391367186082,
              0.3026090691532854,
              1,
              3.957076908411625
            ],
            [
              0.968530356201541,
              1.935982965988885,
              0,
              11,
              0.3334570197361423,
              0,
              5.681868174073158,
              1.27362456639048,
              0.01153744779266298,
              1,
              4.461179788778633
            ],
            [
              0.992925695100374,
              1.969895719974805,
              4,
              12,
              0.3351284319899447,
              4.028498829004162,
              6.091693016193506,
              0.4755569516058031,
              0.3335503030689063,
              0.8377545334876668,
              4.338479713570793
            ],
            [
              0.615918005765075,
              2.269538729905424,
              0,
              3,
              0.2134559836406464,
              0,
              1.32185450746858,
              0.2963015547576648,
              0.4865966274122919,
              1,
              4.461179788778633
            ],
            [
              0.9960066257904174,
              1.833013179209302,
              2.0625,
              2.4375,
              0.3520677458779813,
              2.070769356944014,
              1.329777672985119,
              -0.1660976959105613,
              0.827951239084527,
              0.4906258246858313,
              4.461179788778633
            ],
            [
              0.7103914028784339,
              2.357587339746008,
              2.125,
              8.875,
              0.2315503015091765,
              2.991308722754408,
              3.764441660496929,
              0.1865177411626635,
              0.5447498078100476,
              0.7274873245574942,
              4.145090611344402
            ],
            [
              0.8773874654912555,
              2.479244405438116,
              3.666666666666667,
              7.666666666666667,
              0.2613892435122258,
              4.179073454866003,
              3.092340008855182,
              -0.2980018962224412,
              0.7868123525666494,
              0.4280627548252177,
              3.646733325480712
            ],
            [
              0.6330083855193861,
              2.201253057119189,
              1,
              15.33333333333333,
              0.223341564753491,
              1.579757903490482,
              6.96572948927566,
              1.207297585121476,
              0.09177663033212295,
              0.9838901670714563,
              4.461179788778633
            ],
            [
              0.484529988500934,
              2.499042447928733,
              4.5,
              7.5,
              0.1623992709494104,
              9.287350848855302,
              3.001149502769024,
              -1.40908944353648,
              0.9801071068059294,
              0.07453802067642379,
              4.461179788778633
            ],
            [
              0.8535630842625797,
              2.094118433685688,
              4,
              13,
              0.2895709998062144,
              4.686238280156794,
              6.207862836639929,
              0.3410812001593239,
              0.4255472850031493,
              0.7709543086052395,
              4.461179788778633
            ],
            [
              0.7317038883997109,
              2.26128730282907,
              0,
              12,
              0.2444724496831238,
              0,
              5.306711794201003,
              1.18953103112974,
              0.03459422981500743,
              1,
              4.461179788778633
            ],
            [
              0.8353008273680078,
              2.158359660941655,
              4.5,
              8.5,
              0.2790232328047497,
              5.387280668904975,
              3.938175899882968,
              -0.3248254582043504,
              0.7952794579337807,
              0.3982342542054914,
              4.461179788778633
            ],
            [
              0.6932890821784657,
              2.417720516841659,
              1,
              11,
              0.2228501906252013,
              1.442399751713645,
              4.549740105762775,
              0.7555644965430952,
              0.2155467405733403,
              0.9514647872352706,
              4.112607683746422
            ],
            [
              0.6813105876841611,
              2.383696121196756,
              1,
              9,
              0.2222868177449825,
              1.467759371535813,
              3.775649051894027,
              0.5370326784937688,
              0.3123061595876454,
              0.9190541471487903,
              4.29748462762307
            ],
            [
              0.6206472056655845,
              2.357828749009284,
              0,
              3,
              0.2083774437364342,
              0,
              1.272357036642523,
              0.2852064020918701,
              0.4960831558364834,
              1,
              4.461179788778633
            ],
            [
              1.083744963038796,
              1.573574306608846,
              2,
              5,
              0.4078339307653084,
              1.845452637114959,
              3.177479435829962,
              0.298581734380107,
              0.4029622767455943,
              0.8513712419791517,
              4.461179788778633
            ],
            [
              0.9621417997033429,
              1.928041676510642,
              2,
              8,
              0.3328999032835476,
              2.078695677307295,
              4.14928790049723,
              0.4641355697876536,
              0.3001570861004265,
              0.8954424771263103,
              4.461179788778633
            ],
            [
              0.9060870924982478,
              2.090005723796521,
              1,
              9,
              0.3024229047812994,
              1.103646667389133,
              4.306208302459283,
              0.7178732502836289,
              0.145573947278163,
              0.9727151153554974,
              4.461179788778633
            ],
            [
              0.9409350423315775,
              1.532801591600874,
              2,
              4,
              0.380369934868851,
              2.125545239599246,
              2.609600630582825,
              0.119472280906307,
              0.5849700306280268,
              0.7349441945093431,
              4.051612535657426
            ],
            [
              0.9704982009676123,
              1.755587428735938,
              2,
              6,
              0.3560042980282866,
              2.060797225596037,
              3.417659469298053,
              0.304148747180058,
              0.4135633270118181,
              0.8395799087636393,
              4.461179788778633
            ],
            [
              0.8319783184303654,
              2.168021681569634,
              4,
              6,
              0.2773261061434552,
              4.807817597394265,
              2.767499998273098,
              -0.4573493326256995,
              0.8858504856185532,
              0.2910937864996539,
              4.461179788778633
            ],
            [
              1.289104841906191,
              1.948921413814216,
              0,
              1,
              0.3981143882415453,
              0,
              0.5131043216580546,
              0.1980026912718007,
              0.6018856117584547,
              1,
              2.591400744920735
            ],
            [
              0.91176890915594,
              2.032371878638165,
              7,
              13,
              0.3096893032208157,
              7.677383961776206,
              6.396467170521436,
              -0.2871251220308823,
              0.7418582410328778,
              0.4293312255815811,
              4.461179788778633
            ],
            [
              0.7818176110399468,
              2.201841580592957,
              1,
              6,
              0.262033148166655,
              1.279070701246848,
              2.724991685543606,
              0.3241117939101526,
              0.4154566103450296,
              0.8808050154594081,
              4.461179788778633
            ],
            [
              0.5866968394510845,
              1.990664665613518,
              0,
              5,
              0.2276346714646763,
              0,
              2.511723891205459,
              0.729981633564151,
              0.2748614608437634,
              1,
              3.440804228103539
            ],
            [
              0.5975472302164099,
              2.402452769783589,
              1,
              3,
              0.1991824100721367,
              1.673507882611784,
              1.24872381997763,
              -0.09521787570692143,
              0.8204545316370249,
              0.5887230072177887,
              4.461179788778633
            ],
            [
              0.615918005765075,
              2.027487080725274,
              0,
              3,
              0.2330017479775792,
              0,
              1.479664175678416,
              0.3316755310781845,
              0.4512145780590842,
              1,
              4.461179788778633
            ],
            [
              0.8130451835744957,
              2.186954816425504,
              6,
              6,
              0.2710150611914986,
              7.379663665949565,
              2.743540906714651,
              -1.039214507986502,
              0.9776697108869825,
              0.07727727389487815,
              4.461179788778633
            ],
            [
              0.9128615656763892,
              2.042746554005609,
              0.5,
              14.5,
              0.3088574427703922,
              0.5477281756621253,
              7.098286359395413,
              1.468346601993074,
              0.01706723348113595,
              0.9960779372901613,
              4.461179788778633
            ],
            [
              0.9723319331302009,
              2.027668066869798,
              6,
              3,
              0.3241106443767338,
              6.170732232031471,
              1.479532103413373,
              -1.051560428122185,
              0.9930409572469835,
              0.03702436565318057,
              4.461179788778633
            ],
            [
              0.8331957963765382,
              2.142966760614753,
              0.6666666666666666,
              17.33333333333334,
              0.2799564138119007,
              0.80013205727383,
              8.088475123319656,
              1.633725474229588,
              0.01533587258329638,
              0.9972931876303518,
              4.461179788778633
            ],
            [
              1.129806014804459,
              1.697311838627146,
              7.5,
              6.5,
              0.3996317357032289,
              6.638307728692752,
              3.829585025022544,
              -0.6434916191117708,
              0.8962768629324461,
              0.2279993700312964,
              4.364816293252063
            ],
            [
              0.823385591334338,
              2.064824444517592,
              3.5,
              9.5,
              0.285085080764033,
              4.250742345792174,
              4.600875403826159,
              0.08265904840033214,
              0.5831964584215328,
              0.6475652216233037,
              4.235870903548634
            ],
            [
              0.7804978852181348,
              2.030843651286816,
              2.833333333333333,
              9.166666666666666,
              0.2776247122889405,
              3.630161448216441,
              4.513723476870479,
              0.1980556871696796,
              0.5202641806555217,
              0.7226675786801977,
              4.461179788778633
            ],
            [
              0.7337393696387923,
              2.164761181344158,
              0,
              6,
              0.253144464433503,
              0,
              2.771668326145076,
              0.6212859506619199,
              0.1735480049615422,
              1,
              4.461179788778633
            ],
            [
              0.8946646652594297,
              1.822115636545963,
              4.5,
              11.5,
              0.3293106419628023,
              5.029817511229323,
              6.311344773814476,
              0.2872619628127573,
              0.4562509744895644,
              0.7368838606425558,
              4.461179788778633
            ],
            [
              0.605055232047288,
              2.318739034420463,
              2,
              15,
              0.2069417944301047,
              3.305483357664265,
              6.46903328806428,
              0.7091285445068604,
              0.2853608126978745,
              0.8944481248390102,
              4.461179788778633
            ],
            [
              0.4932409578056556,
              2.401391064807465,
              3,
              14,
              0.1703985010710908,
              6.082219962726707,
              5.829954231599705,
              -0.05654686497090618,
              0.6732819595221153,
              0.5727999091513196,
              4.461179788778633
            ],
            [
              0.6538278452652746,
              2.325443593667916,
              0,
              9,
              0.219458971317966,
              0,
              3.870229329366069,
              0.867534937529529,
              0.1075379189623794,
              1,
              4.461179788778633
            ],
            [
              0.4691665004509351,
              2.495067226507723,
              1,
              8,
              0.158275812121032,
              2.13143947626026,
              3.206326432814149,
              0.2409423084130327,
              0.57102870275212,
              0.7879060572270782,
              4.461179788778633
            ],
            [
              0.6459034169569234,
              2.34546146035455,
              6,
              10,
              0.2159226451630458,
              9.289314536015455,
              4.263553321608771,
              -1.126554286614533,
              0.9606704738171448,
              0.1105987988193907,
              4.461179788778633
            ],
            [
              0.9075951198453557,
              2.087246051342517,
              3,
              8,
              0.3030528391879184,
              3.305438663565277,
              3.832801597518605,
              0.1182115402028456,
              0.5606025891785964,
              0.6950427276700062,
              4.461179788778633
            ],
            [
              0.6310895154116892,
              2.177194104028292,
              0,
              6,
              0.2247242803551086,
              0,
              2.755840643192387,
              0.6177380813309189,
              0.2171386316937849,
              1,
              4.461179788778633
            ],
            [
              0.7470974478897182,
              2.136604214000283,
              5,
              5,
              0.2590758460776641,
              6.692567367380525,
              2.340162004379224,
              -0.9756175650999457,
              0.9764974369915367,
              0.08917814512984845,
              4.461179788778633
            ],
            [
              0.9138460404383298,
              1.967484696914779,
              1,
              19,
              0.3171611049684011,
              1.094276230075195,
              9.657000143276326,
              1.91938552549244,
              0.004997567661516533,
              0.9995143034507449,
              4.461179788778633
            ],
            [
              0.9373822286636581,
              2.015541130773589,
              1.5,
              11.5,
              0.3174421122945431,
              1.60020102166692,
              5.705663766626366,
              0.9202639076071458,
              0.1080509572901644,
              0.9719221664599602,
              4.461179788778633
            ],
            [
              0.6221001895611932,
              1.574497587523017,
              0.5,
              2.5,
              0.2832107889988746,
              0.8037290590647173,
              1.587808085455992,
              0.1948354934107296,
              0.5865417516879521,
              0.6317231843530569,
              4.024313089291029
            ],
            [
              0.6693766482865845,
              2.203650847881932,
              2,
              8,
              0.2329865095893681,
              2.987854454019925,
              3.63033917450639,
              0.1440167737921098,
              0.577161169059063,
              0.7154548408806152,
              4.461179788778633
            ],
            [
              0.7031412599180856,
              2.285071843245218,
              2,
              16,
              0.2353049249311386,
              2.844378667571002,
              7.001968033213823,
              0.9319483998606278,
              0.168089504408645,
              0.9477258540543056,
              4.461179788778633
            ],
            [
              0.665924878471561,
              2.14629249543478,
              5,
              8,
              0.236797085691335,
              7.508354413002352,
              3.727357765549761,
              -0.8926137584327775,
              0.9362726617205788,
              0.174028598167534,
              4.235870903548634
            ],
            [
              0.8714908467814262,
              2.072897550341541,
              2,
              13,
              0.2959836574661757,
              2.294917964298033,
              6.271414618565234,
              0.8913553908473777,
              0.1338019386646299,
              0.9622045072134698,
              4.461179788778633
            ],
            [
              0.529715338600898,
              0.6991948770474481,
              0,
              0,
              0.4310447841150313,
              0,
              0,
              0,
              1,
              1,
              3.330498587194893
            ],
            [
              0.9319914794197718,
              2.068008520580227,
              4.5,
              9.5,
              0.3106638264732574,
              4.828370322442815,
              4.593791517519743,
              -0.05258223520000622,
              0.651067127363983,
              0.5636851438481507,
              4.461179788778633
            ],
            [
              0.9122734781935002,
              2.041965702049986,
              0,
              16,
              0.3088014959297612,
              0,
              7.835587044354933,
              1.756393468845185,
              0.002714217415446419,
              1,
              4.461179788778633
            ],
            [
              0.8873742227857045,
              2.112625777214295,
              7,
              6,
              0.2957914075952349,
              7.888441899996972,
              2.840067590158627,
              -1.13162314653552,
              0.9833164780263566,
              0.05814302395458781,
              4.461179788778633
            ],
            [
              0.7164909927209063,
              2.264257689986749,
              0,
              21,
              0.2403728287720183,
              0,
              9.27456273765505,
              2.078948434444111,
              0.003108925424799352,
              1,
              4.461179788778633
            ],
            [
              0.9823857742772782,
              1.846088817069457,
              4,
              4,
              0.3473199926500065,
              4.071720198658944,
              2.166742988211008,
              -0.5230965897155386,
              0.8969733627275868,
              0.2878761932355063,
              3.641731274684601
            ],
            [
              1.311906865060097,
              1.5051987504497,
              4.5,
              10.5,
              0.4656931773651973,
              3.430121542807736,
              6.975822958172783,
              0.7947900742049622,
              0.1600371004471476,
              0.9348503145295838,
              4.461179788778633
            ],
            [
              0.8258405494049693,
              2.17415945059503,
              2.666666666666667,
              13.33333333333333,
              0.2752801831349898,
              3.229033338927279,
              6.132638215510932,
              0.6508603136522754,
              0.2597162690558058,
              0.8921794255456388,
              4.461179788778633
            ],
            [
              1.148216995600434,
              1.551864811994522,
              4,
              4,
              0.4252526691490082,
              3.483662073742683,
              2.577544106344567,
              -0.2092666875310702,
              0.7848047768914053,
              0.4649961727506329,
              4.32996755522105
            ],
            [
              0.8497727945268466,
              2.150227205473153,
              0,
              11,
              0.2832575981756155,
              0,
              5.115738454057682,
              1.146723220374459,
              0.0256444904777954,
              1,
              4.461179788778633
            ],
            [
              0.9999999999999998,
              1.940588509878078,
              5,
              0,
              0.3400679818481171,
              5.000000000000001,
              0,
              -1.120779757089522,
              1,
              0.004548086546359298,
              4.461179788778633
            ],
            [
              0.810868409486901,
              2.107078204532118,
              5,
              14,
              0.2778900770806274,
              6.166228627853299,
              6.644271660106102,
              0.1071561907133271,
              0.5598210905960972,
              0.642162738087005,
              4.461179788778633
            ],
            [
              0.548774875993592,
              2.239196104903491,
              1,
              12,
              0.1968366528036864,
              1.822240856397509,
              5.359066128117082,
              0.8268598628074172,
              0.2422419905350557,
              0.9421304036904457,
              4.277418013387511
            ],
            [
              0.7172852049862307,
              1.152157527916199,
              2.769230769230769,
              2.769230769230769,
              0.3836893168011621,
              3.860710844138948,
              2.403517489695372,
              -0.389252349508696,
              0.8270670654846306,
              0.438481827657647,
              3.743569836592654
            ],
            [
              0.6459576127502806,
              2.308405443879792,
              4.5,
              16.25,
              0.2186453053901573,
              6.966401372437491,
              7.039491283077309,
              0.01638353845851805,
              0.6103588578214741,
              0.5914485032193157,
              4.461179788778633
            ],
            [
              0.8756351550436176,
              2.124364844956383,
              1,
              15,
              0.2918783850145392,
              1.142028154351783,
              7.060934017813677,
              1.326757975177314,
              0.03035657424858847,
              0.9960030785008204,
              4.461179788778633
            ],
            [
              0.8872837108971207,
              1.940459875298477,
              1.5,
              5.5,
              0.3137779943091865,
              1.690552842994683,
              2.834379659179505,
              0.256395588239221,
              0.4583214817175991,
              0.813666471369292,
              4.461179788778633
            ],
            [
              0.6928758486992814,
              2.292966498940579,
              1,
              11,
              0.2320537282375142,
              1.443260003761533,
              4.797278985577129,
              0.7518233159425857,
              0.1946186304313942,
              0.9579302398703261,
              4.461179788778633
            ],
            [
              0.6128450217505016,
              2.382175581019429,
              1,
              7,
              0.2046213041685639,
              1.6317339041829,
              2.938490368121571,
              0.2929172384456694,
              0.4898279826620902,
              0.8398261428190338,
              4.461179788778633
            ],
            [
              0.6271500770843279,
              2.190181954467877,
              1,
              8,
              0.2226042475862529,
              1.594514672865994,
              3.652664557700489,
              0.4813482440937129,
              0.3709474318453123,
              0.896299829515972,
              4.27580220783728
            ],
            [
              0.5958530245317559,
              2.224774976708328,
              3.5,
              8.5,
              0.2112483547173857,
              5.873931751459068,
              3.820611113028698,
              -0.4602640412733783,
              0.8377123346766218,
              0.3586520662884886,
              4.461179788778633
            ],
            [
              0.6874711681811545,
              2.303318000252681,
              1,
              9,
              0.2298627985673618,
              1.454606456654327,
              3.907406619065483,
              0.549809754043263,
              0.2924668051395559,
              0.9266025410583741,
              4.461179788778633
            ],
            [
              0.4015772406386691,
              1.94398895068688,
              1,
              2,
              0.1712069529838021,
              2.490180963466949,
              1.028812431929374,
              -0.3873449745274831,
              0.9221013127840357,
              0.4307037842184273,
              3.77278299097666
            ],
            [
              0.8074388552628979,
              2.192561144737101,
              2,
              5,
              0.2691462850876327,
              2.476967744323885,
              2.280438113209164,
              -0.04405328644433004,
              0.715716425913623,
              0.6014946685865121,
              4.461179788778633
            ],
            [
              1.057744524899946,
              1.662147156368145,
              2,
              2,
              0.3888921504428425,
              1.890815743233635,
              1.203262895428631,
              -0.2279728782011979,
              0.8333582940355045,
              0.5055212306349688,
              3.0159414279018
            ],
            [
              0.9784524951050506,
              2.021547504894948,
              4.5,
              9.5,
              0.3261508317016836,
              4.599099110597967,
              4.699370149351833,
              0.02247635009153441,
              0.6045285101670863,
              0.6106184603737834,
              4.461179788778633
            ],
            [
              0.9251806831204378,
              1.997479369104118,
              0,
              10,
              0.3165543260552129,
              0,
              5.00630952923687,
              1.153931759454147,
              0.02223514616594819,
              1,
              4.338479713570793
            ],
            [
              0.9265337536059803,
              2.073466246394019,
              4,
              3,
              0.3088445845353269,
              4.31716597957968,
              1.446852585720806,
              -0.6433978296679899,
              0.9673448668446948,
              0.1377920294650221,
              4.461179788778633
            ],
            [
              0.8944937465188517,
              2.103121731422676,
              7,
              12,
              0.2984017640358274,
              7.825655603789594,
              5.705803815684264,
              -0.475177394427696,
              0.8221840147216473,
              0.3288235434264982,
              4.461179788778633
            ],
            [
              0.8401046408181132,
              2.257398457069747,
              3.5,
              7.5,
              0.2712199517704979,
              4.166147679640979,
              3.322408579004479,
              -0.2310977672378106,
              0.7509534038520089,
              0.4775090691679493,
              3.651004986855853
            ],
            [
              1.036592389207053,
              1.935448729434827,
              8.5,
              12.5,
              0.3487813081404269,
              8.199944441519703,
              6.458450595924666,
              -0.3903662098477805,
              0.7753233023338371,
              0.3743857981408955,
              4.461179788778633
            ],
            [
              0.349813549927199,
              2.661396023010939,
              1.5,
              13.5,
              0.116170442957869,
              4.287998564698739,
              5.072525803479233,
              0.1802964278638019,
              0.6084208082860578,
              0.6884963699189889,
              4.351318814664122
            ],
            [
              0.8625018193472944,
              2.53624586266218,
              3,
              6,
              0.2537704766707922,
              3.478253532578373,
              2.365701247000588,
              -0.3258148967996267,
              0.8271577563158881,
              0.4098907021744242,
              3.414675929510966
            ],
            [
              1.09459809115932,
              1.692428407071222,
              7,
              7,
              0.3927476440766784,
              6.395041300123316,
              4.136068604587905,
              -0.5063621737948081,
              0.8628157563446178,
              0.2878195787584589,
              4.461179788778633
            ],
            [
              0.9456862284387222,
              1.994846039652662,
              2,
              14,
              0.3216037581701289,
              2.114866368839794,
              7.018085467105846,
              1.099085741982266,
              0.07155131171651898,
              0.9827226524202232,
              4.461179788778633
            ],
            [
              0.7795913101977621,
              2.09365576048107,
              3.769230769230769,
              11,
              0.2713276272525969,
              4.834880430202093,
              5.253967823952335,
              0.100516165862322,
              0.5761097068639734,
              0.6476026196289357,
              4.169353159811831
            ],
            [
              0.8504479118273697,
              2.197426551749142,
              0.5,
              5,
              0.2790298360351155,
              0.5879254837908212,
              2.275388907092263,
              0.4516963566901492,
              0.3414435744712954,
              0.8345963422543391,
              3.73583580719247
            ],
            [
              0.7111149402243759,
              2.38695259391162,
              1.5,
              4.25,
              0.2295350028328854,
              2.109363641729577,
              1.78051294811654,
              -0.08978520965666248,
              0.7410434305315087,
              0.5854974574019494,
              3.662637698019059
            ],
            [
              0.9765818987830984,
              2.262390641188233,
              2.833333333333333,
              10.91666666666667,
              0.3015097802563471,
              2.901275701366061,
              4.825279272253844,
              0.4779420433667333,
              0.3331149330818687,
              0.8521115228872906,
              4.025600169708154
            ],
            [
              0.6964715948769129,
              2.228578065428676,
              4.035714285714286,
              10.39285714285714,
              0.2381059044324569,
              5.794513825689497,
              4.66344765035549,
              -0.2632806693143391,
              0.759282397879027,
              0.4542338658195049,
              4.29604717383786
            ],
            [
              0.8911306285598753,
              2.080181645860669,
              3,
              14,
              0.2999114688252216,
              3.366509806590526,
              6.730181485765173,
              0.7539870255028528,
              0.2021275735930592,
              0.9225044417311953,
              4.461179788778633
            ],
            [
              0.9204349093185114,
              2.052291984275253,
              1,
              12,
              0.3096264615838245,
              1.086442930266952,
              5.847121214692891,
              1.067134370240053,
              0.05527630519481656,
              0.99190729371861,
              4.461179788778633
            ],
            [
              1.346641265539152,
              1.604658468027582,
              14.4375,
              18.0625,
              0.4562875299391214,
              10.72111806570823,
              11.25628933501476,
              0.1199618250429333,
              0.5168189101821168,
              0.619573653335905,
              4.461179788778633
            ],
            [
              0.8067792102346746,
              2.184678921487228,
              4,
              21.75,
              0.2696943011434652,
              4.95798596351595,
              9.95569636621642,
              1.120266530228482,
              0.1368937896872273,
              0.944670543002353,
              4.461179788778633
            ],
            [
              0.5801040676914685,
              2.185092932765144,
              0,
              2,
              0.209787609199517,
              0,
              0.915292878399036,
              0.306767194699488,
              0.6244356225746153,
              1,
              2.983672616283711
            ],
            [
              0.7617275719757697,
              2.227663091973372,
              1,
              12,
              0.2548103134066418,
              1.312805308341668,
              5.386810978391629,
              0.9132126170519859,
              0.1189828879147595,
              0.9781491234543895,
              4.461179788778633
            ],
            [
              0.9575760013055564,
              2.033204030015066,
              1,
              9,
              0.3201760046801987,
              1.044303531663913,
              4.426510997980518,
              0.7581419325049383,
              0.1203863922181851,
              0.9789154228655664,
              4.461179788778633
            ],
            [
              1.113059995866666,
              1.582021842681949,
              5,
              7,
              0.4129967335114704,
              4.492120836763011,
              4.42471766896286,
              -0.01608123932720703,
              0.6302661281540025,
              0.5982631727171334,
              4.191416247758669
            ],
            [
              0.9685360135259372,
              2.031463986474062,
              3,
              3,
              0.3228453378419792,
              3.097458388850773,
              1.476767503620377,
              -0.363287507333145,
              0.9098963745789416,
              0.2990703675635606,
              4.461179788778633
            ],
            [
              0.7717427999609459,
              1.369354745271719,
              3,
              2,
              0.3604426158347136,
              3.887305459994982,
              1.460541913558815,
              -0.7222204999992173,
              0.9399409453846229,
              0.2516025611159159,
              3.360142153869625
            ],
            [
              0.9687989933290222,
              2.031201006670977,
              2,
              9,
              0.3229329977763408,
              2.064411723971272,
              4.430876102582524,
              0.530457074284185,
              0.2571257870904456,
              0.9143774703602244,
              4.461179788778633
            ],
            [
              0.5650297152144823,
              2.434970284785517,
              0,
              3,
              0.1883432384048275,
              0,
              1.232047889350015,
              0.2761708668296735,
              0.5347086784026843,
              1,
              4.461179788778633
            ],
            [
              0.8400877490343573,
              2.159912250965643,
              5,
              9,
              0.2800292496781191,
              5.951759212948019,
              4.166835942514019,
              -0.4001011738920908,
              0.8281490285392135,
              0.3510413695551378,
              4.461179788778633
            ],
            [
              0.773667359730843,
              2.201888952810069,
              0,
              18,
              0.2600076350328542,
              0,
              8.174799177328289,
              1.901935164089438,
              0.004426804052691208,
              1,
              4.29814818700301
            ],
            [
              0.8136583857749318,
              2.147622971297924,
              1,
              4,
              0.2747656462401163,
              1.229017014367271,
              1.862524313372652,
              0.142004431338738,
              0.5806826630994154,
              0.7993718629783473,
              4.461179788778633
            ],
            [
              0.9736975030836514,
              2.013326146955033,
              4,
              9,
              0.3259758264957296,
              4.108052025739205,
              4.470214631450377,
              0.08118090345117501,
              0.5748343217814758,
              0.6569728537171304,
              4.461179788778633
            ],
            [
              0.6573408971391634,
              2.342659102860836,
              4.5,
              6.5,
              0.2191136323797212,
              6.845763012136639,
              2.774624780900581,
              -0.9125698635765227,
              0.9552665515072802,
              0.1385276377326684,
              4.461179788778633
            ],
            [
              0.3697146569803687,
              1.775522092427096,
              0,
              8,
              0.1723421235826244,
              0,
              4.505716957350947,
              1.114068729358444,
              0.2201946784812848,
              1,
              4.044379703526587
            ],
            [
              0.9494940301972352,
              2.02217251241737,
              8,
              12,
              0.3195156712845136,
              8.42554007247227,
              5.934211807505393,
              -0.5584460575279672,
              0.8443074776152704,
              0.2905956369452489,
              4.461179788778633
            ],
            [
              0.2970500404268122,
              2.698944838411538,
              1.166666666666667,
              12.83333333333333,
              0.09914904812587284,
              3.927508863457342,
              4.754944654921656,
              0.1854746570729099,
              0.6315988667462368,
              0.708652760998145,
              4.461179788778633
            ],
            [
              0.7095751844037614,
              2.290424815596238,
              1,
              6,
              0.2365250614679205,
              1.409293929635202,
              2.619601376628507,
              0.2712976172889592,
              0.4791059650576239,
              0.848795923585755,
              4.461179788778633
            ],
            [
              0.6419052482632087,
              2.311612048735867,
              3.5,
              6.5,
              0.2173358689706734,
              5.452518123928549,
              2.811890517509027,
              -0.5919123934573512,
              0.9004973778210009,
              0.2641589722215575,
              4.461179788778633
            ],
            [
              1.316903610967974,
              2.060031752556801,
              5,
              4,
              0.389970037683344,
              3.796785093728167,
              1.941717643446716,
              -0.5400789752294974,
              0.9114112336669373,
              0.2459621972143892,
              3.434807751020435
            ],
            [
              0.7817433773873353,
              2.135639515049353,
              4,
              10,
              0.2679604996018878,
              5.116768642631039,
              4.682438178134622,
              -0.09735775849897477,
              0.6870959943624866,
              0.5409709544369817,
              4.461179788778633
            ],
            [
              0.8524959926683928,
              2.125206749080338,
              3,
              9,
              0.2862931818935503,
              3.519078125645749,
              4.234882090363519,
              0.1604517187400198,
              0.5351071926746339,
              0.7129399951070103,
              4.461179788778633
            ],
            [
              1.233190805864434,
              1.684103272802647,
              7,
              12,
              0.4227173444330584,
              5.676331648526348,
              7.125453761532015,
              0.3478780241140779,
              0.4074018623163203,
              0.7590695661773872,
              4.165604069691001
            ],
            [
              0.6302954706580969,
              2.135581834297289,
              0,
              7,
              0.2278826575310663,
              0,
              3.277795253537237,
              0.8223755823747463,
              0.1635999439466481,
              1,
              3.985764319597207
            ],
            [
              0.9695669832675353,
              2.030433016732464,
              1,
              6,
              0.3231889944225118,
              1.031388256054164,
              2.955034689918351,
              0.4311967965744857,
              0.2825035141491773,
              0.9349463176338692,
              4.461179788778633
            ],
            [
              0.9945093287485987,
              1.781587577141147,
              2,
              6,
              0.3582401344270999,
              2.011041970331862,
              3.367782800567118,
              0.3213216098451694,
              0.4083028752157827,
              0.8427364921227913,
              4.22237654942974
            ],
            [
              0.8096008754571361,
              2.211818390006629,
              6,
              8,
              0.2679538337202164,
              7.41105917976205,
              3.616933486105983,
              -0.9139139645161762,
              0.9457449914872733,
              0.1459241042047658,
              4.151512988057544
            ],
            [
              0.7467793746335258,
              2.097178868211564,
              1,
              15,
              0.2625845075300576,
              1.339083582069657,
              7.152465737360653,
              1.30310420797512,
              0.0512038308619728,
              0.9923546720334815,
              4.461179788778633
            ],
            [
              1.010172090207716,
              1.643686859827328,
              2.5,
              8.5,
              0.380642720365518,
              2.474825848223482,
              5.171301303031004,
              0.6227472655207607,
              0.2453200550667971,
              0.9066393090614601,
              4.32996755522105
            ],
            [
              0.9338903974026883,
              2.066109602597311,
              1,
              8,
              0.3112967991342295,
              1.070789466067082,
              3.872011431505465,
              0.6279105747955726,
              0.1766561760730377,
              0.9651430877571091,
              4.461179788778633
            ],
            [
              1.100658441533408,
              1.643174408369964,
              2,
              2,
              0.4011390276824514,
              1.81709413613696,
              1.217156249398997,
              -0.1589585578629375,
              0.8194853503196728,
              0.5267673009949809,
              3.774177966909219
            ],
            [
              0.9854836048892518,
              2.014516395110748,
              7,
              8,
              0.328494534963084,
              7.103111574125738,
              3.971176417037897,
              -0.7020419049162087,
              0.9182662573571225,
              0.191543771265909,
              4.461179788778633
            ],
            [
              0.9293441591963811,
              1.971967226795345,
              0,
              7,
              0.3203186544138256,
              0,
              3.549754734705069,
              0.7956986498580254,
              0.06700966605425196,
              1,
              4.461179788778633
            ],
            [
              0.9206941998558569,
              2.079305800144142,
              8,
              4,
              0.3068980666186191,
              8.689095685899263,
              1.923718964147895,
              -1.51649945576472,
              0.9979762391256576,
              0.01101349525970008,
              4.461179788778633
            ],
            [
              0.5951247571040914,
              2.375019631278989,
              5,
              10,
              0.200368965034751,
              8.401599732349004,
              4.210491512701656,
              -0.9394618504704503,
              0.9384714794673804,
              0.1651868060044367,
              4.461179788778633
            ],
            [
              1.059587364055139,
              1.750618598279142,
              1,
              2,
              0.3770497174431298,
              0.9437636139533667,
              1.142453303058702,
              0.06563458594861432,
              0.6807082010625276,
              0.7582535187247371,
              3.027210215981101
            ],
            [
              0.8726003346649568,
              1.888780543726651,
              1.666666666666667,
              10.33333333333333,
              0.3160014402552143,
              1.910000031465263,
              5.470902041877873,
              0.8277245128769313,
              0.1671154321117679,
              0.9507525260045306,
              4.302037640562249
            ],
            [
              1.004928942732902,
              1.77533009817509,
              5.833333333333333,
              13.16666666666667,
              0.3614515510773079,
              5.804722190078031,
              7.416461130356006,
              0.3612808755952945,
              0.4097291329180114,
              0.7606266180214785,
              4.461179788778633
            ],
            [
              1.072124592511875,
              1.644721831853093,
              2,
              5,
              0.3946209777987256,
              1.86545483050082,
              3.04002774400249,
              0.2776852985007226,
              0.431666947972124,
              0.8342319082756532,
              4.229870719996411
            ],
            [
              0.9215691725347972,
              2.078430827465203,
              4,
              6,
              0.3071897241782657,
              4.340422964667869,
              2.886793209912805,
              -0.3258397606864963,
              0.8371263534622183,
              0.3696647992035869,
              4.461179788778633
            ],
            [
              0.6431609490431012,
              2.330880281806022,
              0.5,
              14.5,
              0.216258249001972,
              0.7774103834256465,
              6.220825716868243,
              1.220173943030634,
              0.0793705460385461,
              0.9741420112182835,
              4.461179788778633
            ],
            [
              1.029377447659234,
              1.958034984658438,
              0.5,
              9.5,
              0.3445715886174546,
              0.4857304782973255,
              4.851802993528836,
              0.9786811386112819,
              0.05308740692685447,
              0.9853697202100612,
              4.461179788778633
            ],
            [
              0.9859521686217037,
              2.014047831378295,
              2,
              8,
              0.3286507228739013,
              2.028495969328683,
              3.972100302367334,
              0.4356704784522402,
              0.3102188195265975,
              0.8903529945508053,
              4.461179788778633
            ],
            [
              0.9294661032617748,
              2.043147466887454,
              5,
              5,
              0.312676397832334,
              5.379432324055179,
              2.447204659004393,
              -0.6572762820333591,
              0.94267152827585,
              0.17285516124439,
              4.461179788778633
            ],
            [
              0.6765382068637974,
              2.513754200323798,
              3.75,
              14,
              0.2120615042494491,
              5.542924201404284,
              5.569359167334919,
              0.006377699023104704,
              0.6266847963878212,
              0.5933635997620682,
              4.14490646781359
            ],
            [
              1.30454967497445,
              1.61960927062287,
              6.5,
              11.5,
              0.4461281685588979,
              4.982562277766314,
              7.100478003300962,
              0.4928268298905035,
              0.3201416518589272,
              0.8250813181294707,
              4.29748462762307
            ],
            [
              0.5569838858057408,
              2.371075343023226,
              4.535714285714286,
              12.96428571428572,
              0.1902228890460314,
              8.143349208663114,
              5.467681890595546,
              -0.5997667533592282,
              0.8414648413068987,
              0.3234598954339034,
              4.461179788778633
            ],
            [
              1.195360398369431,
              1.771630167400968,
              5,
              12,
              0.4028864844263662,
              4.182838921902054,
              6.773422704584187,
              0.5806947725349072,
              0.2560357631768644,
              0.8789060728562088,
              4.461179788778633
            ],
            [
              0.5984139708614274,
              2.206790091777938,
              1.5,
              13.5,
              0.2133227948837314,
              2.506625969712444,
              6.117482605300034,
              0.8093950045837892,
              0.2441762626751157,
              0.9170280629839508,
              4.461179788778633
            ],
            [
              0.8943080611137297,
              2.10569193888627,
              8,
              8,
              0.2981026870379099,
              8.945463367552755,
              3.799226207909268,
              -1.153559686742059,
              0.9753654054232905,
              0.07191642826825806,
              4.461179788778633
            ],
            [
              0.9027749154816682,
              2.056721246193452,
              4.423076923076923,
              9.038461538461538,
              0.3050434486695477,
              4.899423817859435,
              4.394597252879933,
              -0.1131598789740127,
              0.6875364490780712,
              0.527801647243228,
              4.461179788778633
            ],
            [
              0.5504113777862578,
              2.345097786652255,
              0,
              8,
              0.1900913955121229,
              0,
              3.411371604857639,
              0.913833417703811,
              0.1851348180341613,
              1,
              3.73303442265155
            ],
            [
              0.67912911465124,
              2.146759652896237,
              0.8333333333333333,
              9.833333333333334,
              0.2403240787289162,
              1.227061710881418,
              4.58054692804897,
              0.7517036694200703,
              0.2031684244305666,
              0.9467030300073827,
              4.461179788778633
            ],
            [
              0.9265146264533399,
              2.04287356943295,
              3,
              11,
              0.3120220615603269,
              3.237941328011062,
              5.384572087372652,
              0.4811800602076357,
              0.3194296713128461,
              0.8612781374022023,
              4.461179788778633
            ],
            [
              0.6618168453395712,
              2.180289032893191,
              0.5,
              5.5,
              0.2328614322247181,
              0.755496031146586,
              2.522601323505092,
              0.4073097972155982,
              0.3894224184538029,
              0.7961818270028477,
              4.338479713570793
            ],
            [
              0.9977971349147081,
              2.002202865085291,
              3,
              11,
              0.3325990449715694,
              3.006623185239393,
              5.49394878601945,
              0.5575488365289641,
              0.2630859291453597,
              0.8936322722557808,
              4.461179788778633
            ],
            [
              0.6491524510483194,
              2.081012425345536,
              1,
              7,
              0.2377704206295972,
              1.540470190607915,
              3.363747335068268,
              0.4086984230150302,
              0.3982895042885336,
              0.8860573317615347,
              4.461179788778633
            ],
            [
              0.6654225040845068,
              2.29597042642068,
              3.5,
              8.5,
              0.2246991600574233,
              5.259816099570191,
              3.702138277648087,
              -0.3491627541755181,
              0.807676420450972,
              0.4009961958381685,
              4.461179788778633
            ],
            [
              0.6028436724580657,
              2.23601127512603,
              0,
              14,
              0.2123545174335497,
              0,
              6.261149107672057,
              1.403473835199593,
              0.035369670270962,
              1,
              4.461179788778633
            ],
            [
              0.9814241325959685,
              2.018575867404031,
              0,
              5,
              0.3271413775319896,
              0,
              2.476993845383775,
              0.5552329120682935,
              0.137917415666143,
              1,
              4.461179788778633
            ],
            [
              0.7702331446527492,
              2.224334604851911,
              1.5,
              10.5,
              0.2572101248269155,
              1.947462285171145,
              4.720512811829879,
              0.6215957791331091,
              0.2570494605850893,
              0.9131816411332025,
              4.461179788778633
            ],
            [
              0.9415287238725493,
              2.04901749807146,
              1,
              9,
              0.3148350348052828,
              1.062102487842278,
              4.392349020186904,
              0.7464945799138863,
              0.1275714622821489,
              0.9771991268138849,
              4.461179788778633
            ],
            [
              0.8246893632195429,
              2.175310636780456,
              0,
              7,
              0.2748964544065144,
              0,
              3.217931214808139,
              0.721318433052691,
              0.1053901933187092,
              1,
              4.461179788778633
            ],
            [
              0.9999999999999998,
              2,
              2,
              3,
              0.3333333333333334,
              2,
              1.5,
              -0.1120779757089522,
              0.7901234567901234,
              0.5390946502057614,
              4.461179788778633
            ],
            [
              0.9517230399445237,
              2.048276960055475,
              0,
              10,
              0.3172410133148414,
              0,
              4.882152265057535,
              1.094363485941048,
              0.02201274748437883,
              1,
              4.461179788778633
            ],
            [
              0.9999999999999998,
              2,
              4,
              4,
              0.3333333333333334,
              4.000000000000001,
              2,
              -0.4483119028358088,
              0.9120560890108215,
              0.2586495960981559,
              4.461179788778633
            ],
            [
              0.9235597192661193,
              2.07644028073388,
              5,
              4,
              0.3078532397553732,
              5.413835072812734,
              1.926373725800712,
              -0.7817352162726461,
              0.9712426933355656,
              0.1087189937317937,
              4.461179788778633
            ],
            [
              0.5654453192742985,
              2.122641874563854,
              5,
              9,
              0.2103522983073084,
              8.842588009070584,
              4.23999927064911,
              -1.037109301151273,
              0.9453390788235685,
              0.1530848646553535,
              4.437901321791482
            ],
            [
              0.5113243743639463,
              1.934582121435462,
              0,
              3,
              0.2090531159887318,
              0,
              1.55072248769362,
              0.4194308214580331,
              0.4948139766999774,
              1,
              3.697206805887488
            ],
            [
              0.8672956843653657,
              2.132704315634633,
              0,
              8,
              0.289098561455122,
              0,
              3.751106021286135,
              0.8408327390708233,
              0.06523417049725422,
              1,
              4.461179788778633
            ],
            [
              1.02753003898566,
              1.55364614362676,
              5,
              5,
              0.3980859756522673,
              4.866037789937331,
              3.21823603174416,
              -0.3693645708558858,
              0.8369440370850303,
              0.3621036987729574,
              4.461179788778633
            ],
            [
              0.6197508289542665,
              2.369339484220176,
              3,
              7,
              0.207337605766781,
              4.840655082401479,
              2.954409887911829,
              -0.4228130861782776,
              0.8658478838572368,
              0.3444492079064803,
              4.461179788778633
            ],
            [
              0.6532010356024469,
              2.15269782022522,
              0,
              7,
              0.2327956455899297,
              0,
              3.251733677728927,
              0.7288954562889687,
              0.1564506650520631,
              1,
              4.461179788778633
            ],
            [
              0.9999999999999998,
              1.84086421400569,
              2,
              0,
              0.3520055605156765,
              2,
              0,
              -0.4483119028358088,
              1,
              0.1239079146339555,
              4.461179788778633
            ],
            [
              0.8848155766946743,
              2.171565959072046,
              2,
              5,
              0.2894977496560195,
              2.260358036949598,
              2.302485899224817,
              0.01098233470246971,
              0.6707664037719672,
              0.6479005053989537,
              3.835965977775682
            ],
            [
              0.7409821971269418,
              2.090705521823191,
              4,
              12,
              0.261675110630372,
              5.398240356528752,
              5.739689245922807,
              0.0765378006627112,
              0.587868856631028,
              0.6360502546140143,
              4.461179788778633
            ],
            [
              0.711755119302913,
              2.172873117297998,
              1,
              13,
              0.246740675374379,
              1.404977600975166,
              5.982861998019333,
              1.026160032500614,
              0.1057587068343811,
              0.981066834492499,
              4.461179788778633
            ],
            [
              1.026916584779518,
              1.973083415220481,
              15.58333333333333,
              9.166666666666666,
              0.3423055282598395,
              15.17487745772371,
              4.645858657548111,
              -2.360142226650364,
              0.9989036602635099,
              0.003841816597867309,
              4.461179788778633
            ],
            [
              0.6429636378280597,
              2.175214761540272,
              5.737797619047619,
              32.16220238095238,
              0.2281486643897966,
              8.923984625989085,
              14.78575952572991,
              1.313951729648994,
              0.1802801972918307,
              0.908704525717146,
              4.461179788778633
            ],
            [
              0.636069995654828,
              2.330776719165859,
              3.5,
              12.5,
              0.2143926049422716,
              5.502539066312636,
              5.363019073089726,
              -0.03127423682270097,
              0.6469675477361911,
              0.5790877664420762,
              4.461179788778633
            ],
            [
              0.1849659062920429,
              1.396791190311767,
              2,
              3,
              0.1169369852610006,
              10.81280350575634,
              2.147779869180298,
              -2.502758000568261,
              0.9866833215035444,
              0.1074793720558445,
              3.462189965873095
            ],
            [
              0.7221128060142474,
              2.112671264047202,
              0.5,
              9.5,
              0.254732913748381,
              0.6924125923756778,
              4.496676866708095,
              0.8527484778581262,
              0.1431954082172697,
              0.9471409423975582,
              4.461179788778633
            ],
            [
              0.9595631452034168,
              2.037969138126633,
              0,
              2,
              0.3201177016640531,
              0,
              0.9813691299753758,
              0.2199797310217914,
              0.4622399395905696,
              1,
              4.461179788778633
            ],
            [
              1.092229688922413,
              1.802107822140544,
              6,
              9,
              0.3773677688754714,
              5.493350035119044,
              4.994151786828049,
              -0.1118982582918192,
              0.6782933187867168,
              0.5249785565833731,
              4.461179788778633
            ],
            [
              0.6737598806875619,
              2.316213751423515,
              2,
              12,
              0.2253397399400651,
              2.968416578854517,
              5.180868990448293,
              0.4959343752876398,
              0.3579595315863978,
              0.8578408943421697,
              4.461179788778633
            ],
            [
              0.0532188994356978,
              1.920275800377784,
              0,
              3,
              0.02696683170252629,
              0,
              1.562275585314254,
              0.4386588232577007,
              0.9212615243786302,
              1,
              3.561482187254347
            ],
            [
              0.8992293148069961,
              1.802569472099522,
              1,
              4,
              0.3328261598031835,
              1.112063389764637,
              2.219054556239126,
              0.2573178709635401,
              0.46190755454502,
              0.8678110823449529,
              4.302037640562249
            ],
            [
              1.361945232546264,
              1.630642303095442,
              6,
              8,
              0.4551062304194953,
              4.405463491936844,
              4.906042229380184,
              0.1122077031511852,
              0.5305921142076702,
              0.6767687315442432,
              4.461179788778633
            ],
            [
              0.9298856167263035,
              2.137771931816808,
              2.5,
              12.5,
              0.3031256266423623,
              2.688502709399186,
              5.847209336955201,
              0.7294989136228665,
              0.204718931227237,
              0.9224980449291156,
              4.32996755522105
            ],
            [
              1.139363836134213,
              2.448708676807116,
              1,
              1,
              0.317542031835978,
              0.8776827632101567,
              0.408378509649382,
              -0.1644371218750864,
              0.8991670580174788,
              0.5342511216894347,
              2.854004303950775
            ],
            [
              0.6834752525665724,
              2.277574851251454,
              0,
              14,
              0.2308219140518049,
              0,
              6.1468890878855,
              1.377861771755308,
              0.02537328142204766,
              1,
              4.461179788778633
            ],
            [
              0.9999999999999998,
              2,
              7,
              3,
              0.3333333333333334,
              7.000000000000002,
              1.5,
              -1.232857732798474,
              0.9965960473505057,
              0.01966163694558742,
              4.461179788778633
            ],
            [
              0.9664228966006728,
              2.027965631823012,
              3.5,
              11.5,
              0.3227446563554063,
              3.621602936262182,
              5.670707540374949,
              0.4593189920897053,
              0.3367953427880403,
              0.8362382766585448,
              4.461179788778633
            ],
            [
              0.5969380655822533,
              2.243871989961689,
              1,
              5,
              0.2101295242944199,
              1.675215667515859,
              2.228291106786964,
              0.1239751512956899,
              0.630478734173553,
              0.7571515786186516,
              4.461179788778633
            ],
            [
              0.8652806128161773,
              1.796341031808737,
              1.4375,
              10.0625,
              0.3250952721111178,
              1.661310768678214,
              5.60166461814217,
              0.8832537660497947,
              0.1377218618960791,
              0.9627814464347468,
              4.461179788778633
            ],
            [
              0.6217474251897259,
              2.209967648484007,
              1,
              15.75,
              0.21956567275079,
              1.608370150780842,
              7.126801159647827,
              1.291098718567635,
              0.089836601090143,
              0.9842734272385754,
              4.274213063265384
            ],
            [
              0.7579137455939785,
              2.089986176384213,
              5,
              9,
              0.266130751205443,
              6.597056761494001,
              4.306248577954941,
              -0.5134982878971192,
              0.8577916162238284,
              0.3072173644753941,
              4.461179788778633
            ],
            [
              0.9869831333769831,
              2.113953081145223,
              2,
              11,
              0.3182855322062979,
              2.02637708018065,
              5.203521354428931,
              0.7770291291941247,
              0.1653307043491952,
              0.9514459475798819,
              4.088835482324031
            ],
            [
              0.7397923325865986,
              2.166991755852832,
              0,
              9,
              0.25450542939492,
              0,
              4.153222999437761,
              0.9309696528896936,
              0.07112141093000554,
              1,
              4.461179788778633
            ],
            [
              0.9823537039015026,
              2.015173776284012,
              5.5,
              7.5,
              0.327721333797649,
              5.598798048153404,
              3.721763397412817,
              -0.42074848798113,
              0.8384023403170412,
              0.3290700135442574,
              4.461179788778633
            ],
            [
              0.5808759071142285,
              2.247072311073793,
              2,
              16,
              0.2054054255231091,
              3.443076181169109,
              7.120376109460488,
              0.8418846266562158,
              0.2531587400196254,
              0.9098627198314482,
              4.367938090159481
            ],
            [
              1.126993586344406,
              1.766599071515713,
              7,
              14,
              0.3894790039928581,
              6.211215471691975,
              7.924831517084537,
              0.3841172350199566,
              0.3869494856153385,
              0.7710667949403994,
              4.461179788778633
            ],
            [
              0.1137271120327017,
              2.510809526419225,
              2,
              3,
              0.04333226306178878,
              17.58595610363261,
              1.194833765139657,
              -5.696747820335432,
              0.9992383254427719,
              0.01720183780331264,
              2.877277151005751
            ],
            [
              0.9228583406155837,
              2.631560474763459,
              4,
              6,
              0.2596369163427271,
              4.334359699595757,
              2.280016004777286,
              -0.6134098181737838,
              0.9101089657045955,
              0.2470552241827013,
              3.349055776339821
            ],
            [
              0.919073693170008,
              2.077902557615975,
              1,
              17,
              0.3066669924157634,
              1.088052032640458,
              8.1813268565897,
              1.58999976683101,
              0.01228391876502976,
              0.9986292641494355,
              4.461179788778633
            ],
            [
              1.057947766074196,
              1.648475098002428,
              2,
              4,
              0.3909026117524861,
              1.890452500714233,
              2.426484940444098,
              0.1201548615185084,
              0.5631789034336881,
              0.7523036537824275,
              4.461179788778633
            ],
            [
              0.9732186359294897,
              2.022066928721741,
              2.5,
              4.5,
              0.3249168117440618,
              2.568795857071038,
              2.225445625009403,
              -0.076963997937334,
              0.7147108577773331,
              0.5653901358030339,
              4.461179788778633
            ],
            [
              1.181374581217924,
              1.662590358101421,
              5,
              4,
              0.4153970271872149,
              4.232357864721712,
              2.40588427600877,
              -0.4407467078195474,
              0.8824818937329368,
              0.2995433175715367,
              4.144043633924874
            ],
            [
              0.755046438347585,
              2.125421255753865,
              1.5,
              12.5,
              0.2621263345163531,
              1.986632773585082,
              5.881187066404105,
              0.8729875228555318,
              0.1661534495580252,
              0.9505501386232953,
              4.461179788778633
            ],
            [
              0.8895301721357223,
              2.09813384022785,
              10.625,
              20.375,
              0.2977343397566333,
              11.94450771072762,
              9.711010617791354,
              -0.5006516658562519,
              0.7712020124756763,
              0.356631065698191,
              4.461179788778633
            ],
            [
              0.6573690494295648,
              2.122920269383041,
              0,
              20,
              0.236439080271801,
              0,
              9.420984993380067,
              2.111769854484908,
              0.004538097768404995,
              1,
              4.461179788778633
            ],
            [
              0.9999999999999998,
              2,
              5,
              3,
              0.3333333333333334,
              5.000000000000001,
              1.5,
              -0.7845458299626653,
              0.9803383630544125,
              0.08794391098917853,
              4.461179788778633
            ],
            [
              1.172140037268658,
              1.809045823016517,
              2,
              6,
              0.3931791213971922,
              1.70628076544543,
              3.316665572348644,
              0.4553863021185879,
              0.3298118237638545,
              0.8863116884874596,
              3.536304889741393
            ],
            [
              0.5282010983925101,
              2.47179890160749,
              3.5,
              5.5,
              0.1760670327975034,
              6.626264145704454,
              2.225100106818227,
              -0.9865471124828088,
              0.9656516610529038,
              0.1290559977746331,
              4.461179788778633
            ],
            [
              0.9243915747071516,
              2.075608425292848,
              4,
              10,
              0.3081305249023839,
              4.327170551362073,
              4.817864428638122,
              0.1099919529157532,
              0.5575655788039795,
              0.6692196031045425,
              4.461179788778633
            ],
            [
              0.6911152547213968,
              2.299257180497318,
              5.5,
              12.5,
              0.2311134381061966,
              7.958151643197583,
              5.436538420332914,
              -0.565234611079198,
              0.8401356009347106,
              0.3129733846712828,
              4.461179788778633
            ],
            [
              0.6279472812753526,
              2.023426595364967,
              0,
              6,
              0.2368384507397553,
              0,
              2.965266945558643,
              0.7211064575644931,
              0.1975599401228278,
              1,
              4.112107046681717
            ],
            [
              0.8489296827048058,
              2.138297923903703,
              3.5,
              5.5,
              0.2841864747188185,
              4.122838523973531,
              2.572139241457585,
              -0.3475984730354236,
              0.8421810389744442,
              0.364718996482435,
              4.461179788778633
            ],
            [
              0.7946712654493427,
              2.02581362316994,
              5.15625,
              10.34375,
              0.2817498752274328,
              6.488532081356214,
              5.105973166383573,
              -0.3099088089769977,
              0.767714423880642,
              0.4223320055554824,
              4.461179788778633
            ],
            [
              0.3451711625916686,
              2.231009728281986,
              4.5,
              8.5,
              0.1339856078486055,
              13.03701029429107,
              3.809934081527076,
              -2.570800164602111,
              0.9869497921406722,
              0.05340834267651506,
              3.589184542545761
            ],
            [
              0.9502397261824266,
              2.011328770305572,
              0,
              11,
              0.3208569132570381,
              0,
              5.46902135662725,
              1.225913685519619,
              0.01417666660855039,
              1,
              4.461179788778633
            ],
            [
              0.9716437730197083,
              2.013288670211718,
              4.5,
              6.5,
              0.3255161687906835,
              4.631326958453862,
              3.228548442244231,
              -0.314441152929566,
              0.8098254201123922,
              0.3873084522781061,
              4.461179788778633
            ],
            [
              0.8383691415413095,
              2.089409969733786,
              5,
              7,
              0.2863498609962369,
              5.963959969718938,
              3.350228103339566,
              -0.585883553259563,
              0.9025910717868793,
              0.241158827063102,
              4.461179788778633
            ],
            [
              1.043653252401035,
              1.686695186728109,
              3,
              4,
              0.3822417818342309,
              2.874517942715343,
              2.371501401957099,
              -0.1176863514552907,
              0.7437770108913048,
              0.540902782203537,
              4.274213063265384
            ],
            [
              0.8269494100602989,
              1.995339801447306,
              2.5,
              9.5,
              0.2930066155830149,
              3.023159542272008,
              4.761093821267557,
              0.3895683118100369,
              0.3920542612959333,
              0.8184529787694164,
              4.461179788778633
            ],
            [
              0.9715848657548726,
              2.024788473831699,
              5,
              6,
              0.3242536078260956,
              5.146230840180134,
              2.963272498606055,
              -0.4893231039611881,
              0.8910904474473185,
              0.2665865983466322,
              4.461179788778633
            ],
            [
              0.8830868157785734,
              2.058661997725213,
              5,
              10,
              0.3001911011996868,
              5.66195747763684,
              4.857523969961963,
              -0.180318558265304,
              0.7210584960966689,
              0.4851654101581041,
              4.461179788778633
            ],
            [
              1.055186535904981,
              1.674122287978516,
              2,
              7,
              0.3866130965727691,
              1.895399469141917,
              4.181295506466509,
              0.5346122028597783,
              0.2578089032757647,
              0.917982291295085,
              4.27580220783728
            ],
            [
              1.124102536427956,
              1.520391056463787,
              3,
              5,
              0.4250728908738836,
              2.668795686141813,
              3.288627605866933,
              0.1389390136851705,
              0.5354262433466346,
              0.7347469079238544,
              4.461179788778633
            ],
            [
              0.7661792797830668,
              1.920681575497951,
              3,
              10,
              0.2851577811620365,
              3.915532668606503,
              5.206485097566172,
              0.2893746699487091,
              0.4677585934272215,
              0.7633008140051765,
              4.461179788778633
            ],
            [
              0.9371795859566666,
              1.873041687716999,
              2.5,
              7.5,
              0.3334896062229069,
              2.667578378212343,
              4.004182100795392,
              0.299607679104316,
              0.4288065906740984,
              0.7986789747126999,
              4.461179788778633
            ],
            [
              1.304896816105616,
              1.5785191683691,
              4.5,
              5.5,
              0.4525523972717155,
              3.448548532312287,
              3.484278246479902,
              0.008235537913396904,
              0.6153749176549937,
              0.6207856658915625,
              4.338479713570793
            ],
            [
              0.750318849602616,
              2.162706982910009,
              1,
              7,
              0.2575737026524855,
              1.33276673047681,
              3.236684421567465,
              0.4486510303432816,
              0.3484969567786486,
              0.9076946714629128,
              4.243649434247121
            ],
            [
              1.165856075031574,
              1.579360175472147,
              4.75,
              6.25,
              0.4246864249101143,
              4.074259337604222,
              3.957298719484029,
              -0.02621741863315814,
              0.638516879495014,
              0.5910358719269854,
              4.461179788778633
            ],
            [
              0.2519673680380546,
              2.174359439774844,
              1,
              9,
              0.103847250595718,
              3.968767891598447,
              4.139150057421948,
              0.04672975672719877,
              0.7211659726232615,
              0.665943123945004,
              3.646117115870438
            ],
            [
              0.9545468501816676,
              1.816470582706811,
              2,
              7,
              0.3444752237399887,
              2.095235031805263,
              3.853626954733812,
              0.3941540144496072,
              0.3502596873381385,
              0.8719393941080872,
              4.461179788778633
            ],
            [
              1.077287583854478,
              1.698699554154646,
              4,
              8,
              0.3880736942560493,
              3.713028962691848,
              4.709484958910925,
              0.2233615418785629,
              0.4723259379024647,
              0.7484008302033729,
              4.461179788778633
            ],
            [
              0.6212475517022077,
              1.67953701193985,
              2,
              6,
              0.2700155249298072,
              3.219328582495069,
              3.572413086074271,
              0.0825461767996756,
              0.6281338229874747,
              0.6807657052859379,
              4.277418013387511
            ],
            [
              0.7231401464461483,
              2.095893514185494,
              0,
              6,
              0.2565205788582599,
              0,
              2.862740859395101,
              0.641700401000618,
              0.1688938021994937,
              1,
              4.461179788778633
            ],
            [
              0.9025496080035101,
              2.097450391996489,
              7,
              5,
              0.3008498693345034,
              7.755806371113925,
              2.383846606851415,
              -1.204156751936964,
              0.9903325799352711,
              0.03918129195299269,
              4.461179788778633
            ],
            [
              0.6295326652936044,
              2.134550524783973,
              0,
              6,
              0.2277546014365565,
              0,
              2.810896219290583,
              0.6300791163720709,
              0.2120957545049569,
              1,
              4.461179788778633
            ],
            [
              0.8414904788976454,
              2.158509521102354,
              0,
              3,
              0.2804968262992152,
              0,
              1.389847934730394,
              0.311542686135701,
              0.3724758687833885,
              1,
              4.461179788778633
            ],
            [
              0.993487456274409,
              2.00651254372559,
              0,
              2,
              0.3311624854248031,
              0,
              0.9967542970284661,
              0.2234284077803002,
              0.4473436209031267,
              1,
              4.461179788778633
            ],
            [
              0.9999999999999998,
              2,
              0,
              0,
              0.3333333333333334,
              0,
              0,
              0,
              1,
              1,
              4.461179788778633
            ],
            [
              0.4937969196683867,
              2.506203080331613,
              3.5,
              8.5,
              0.1645989732227956,
              7.087934048577,
              3.391584691083895,
              -0.8285587070018262,
              0.9222882070428726,
              0.2180225269029588,
              4.461179788778633
            ],
            [
              0.9085876490427813,
              2.059777631512937,
              1,
              7,
              0.3060902426647037,
              1.100609281948223,
              3.398425098372583,
              0.5150690905137109,
              0.2434526167894727,
              0.946244370184569,
              4.461179788778633
            ],
            [
              0.9873862256445581,
              2.012613774355441,
              0,
              5,
              0.3291287418815195,
              0,
              2.484331600881196,
              0.55687771363309,
              0.1358926381231695,
              1,
              4.461179788778633
            ],
            [
              0.3158140916618564,
              2.684185908338144,
              1.5,
              8.5,
              0.1052713638872855,
              4.749629733451086,
              3.166695709710581,
              -0.3548240821233244,
              0.8180348144203943,
              0.4777935515023807,
              4.461179788778633
            ],
            [
              0.7606203474227801,
              2.216278037814734,
              4,
              5,
              0.2555076623356405,
              5.258865363716935,
              2.256034628638037,
              -0.7039836641090355,
              0.9466572371523055,
              0.1761679462072986,
              4.265483544819598
            ],
            [
              0.7311803064823644,
              2.013581170600304,
              2.666666666666667,
              8.333333333333334,
              0.2663912010523828,
              3.64707123950826,
              4.138563398886442,
              0.1101708925998565,
              0.5800755766737679,
              0.6744420076040678,
              4.461179788778633
            ],
            [
              0.9933234572970071,
              2.006676542702992,
              0,
              4,
              0.3311078190990024,
              0,
              1.993345671252031,
              0.4468202954442601,
              0.2001817478857085,
              1,
              4.461179788778633
            ],
            [
              0.706366657135023,
              2.283310772121052,
              3.5,
              10.5,
              0.2362685185440856,
              4.954933765129531,
              4.598585583795131,
              -0.07987756562305225,
              0.6753615463969077,
              0.5537159657118145,
              4.461179788778633
            ],
            [
              0.658389412029014,
              1.978644770737114,
              1,
              4,
              0.2496704124397787,
              1.518857961154351,
              2.021585713189872,
              0.1559373196997694,
              0.6335077234912054,
              0.7621734362044802,
              3.223909151468283
            ],
            [
              0.7909463639444633,
              2.107439158881566,
              1,
              8,
              0.2728920489408401,
              1.264308233257414,
              3.796076373680775,
              0.567510896286137,
              0.248683171758585,
              0.9431945448641138,
              4.461179788778633
            ],
            [
              1.133800694564252,
              1.847271737569089,
              0,
              4,
              0.3803331587461199,
              0,
              2.165355490829837,
              0.4853773202049454,
              0.1474460116760153,
              1,
              4.461179788778633
            ],
            [
              0.6187767822352226,
              2.362470980258955,
              4,
              11,
              0.2075563091467246,
              6.464366658281362,
              4.656141849748465,
              -0.4053243523341494,
              0.8157334476601094,
              0.380299441748727,
              4.461179788778633
            ],
            [
              1.341500411715911,
              2.057099237816202,
              0,
              4,
              0.3947215176993842,
              0,
              1.944485675006308,
              0.6130446490979077,
              0.1342211451854364,
              1,
              3.171850007772859
            ],
            [
              0.8941523752548609,
              2.040470524143834,
              1.5,
              6.5,
              0.3046907237853535,
              1.677566421016836,
              3.185539767954919,
              0.3380212002957475,
              0.3930046089056837,
              0.849615016345313,
              4.461179788778633
            ],
            [
              0.8915822091488282,
              2.108417790851171,
              1,
              10,
              0.2971940697162762,
              1.121601563757845,
              4.742893008867558,
              0.8117340292400854,
              0.1167768966997417,
              0.9793371800391346,
              4.461179788778633
            ],
            [
              0.9455605763193148,
              2.054439423680684,
              2,
              4.5,
              0.315186858773105,
              2.115147405769805,
              2.190378527655933,
              0.01686350370262133,
              0.6638873414246999,
              0.6593017099332503,
              4.461179788778633
            ],
            [
              0.723750305552442,
              2.273534809179808,
              3,
              13,
              0.2414686217187234,
              4.145075970240987,
              5.717968314146828,
              0.3525731798261514,
              0.4362309948154532,
              0.7807523001736831,
              4.461179788778633
            ],
            [
              0.9860946619800364,
              2.013905338019963,
              2,
              8,
              0.3286982206600122,
              2.02820284614875,
              3.972381347310724,
              0.4357991816541975,
              0.3101053080036283,
              0.8904109570563716,
              4.461179788778633
            ],
            [
              1.018928431598523,
              1.338390267478856,
              1.75,
              1.25,
              0.4322404229845192,
              1.7174905967189,
              0.9339577777673486,
              -0.2585634911633151,
              0.839687100297611,
              0.5034826808510834,
              3.030330443893382
            ],
            [
              0.9206383576116565,
              2.05309407071898,
              2,
              10,
              0.3095901799505462,
              2.17240568293119,
              4.870697423278839,
              0.6048381522607001,
              0.2305103032404694,
              0.9251535900027931,
              4.461179788778633
            ],
            [
              0.92109424593111,
              1.911059776644898,
              4,
              11,
              0.3252274553533362,
              4.342660935805222,
              5.755968564893278,
              0.3168013162444158,
              0.4304243144537433,
              0.7712324966555035,
              4.461179788778633
            ],
            [
              0.6422141568023468,
              2.04966177999186,
              8.180555555555555,
              16.81944444444444,
              0.2385749462017067,
              12.73804924557786,
              8.205960909565889,
              -1.015894572868751,
              0.8924976682052144,
              0.2097070166255135,
              4.461179788778633
            ],
            [
              0.2403683760361883,
              0.9157591077322277,
              0,
              0,
              0.2079081930071446,
              0,
              0,
              0,
              1,
              1,
              3.330498587194893
            ],
            [
              1.075787199870091,
              1.704016839224957,
              6.400000000000002,
              27.95238095238095,
              0.3870010924296335,
              5.949131948003143,
              16.40381732676692,
              2.343479947851648,
              0.01115179245614917,
              0.9962321283109212,
              4.461179788778633
            ],
            [
              0.9471739304554445,
              2.045717008754103,
              2,
              6,
              0.3164745891828596,
              2.111544601991219,
              2.932956989810708,
              0.1841244752981302,
              0.5101321589781611,
              0.7758663101022811,
              4.461179788778633
            ],
            [
              0.8655939608714492,
              2.118916696739666,
              5.833333333333333,
              14.16666666666667,
              0.2900287719408898,
              6.739110480230869,
              6.685806331350651,
              -0.01194844220676692,
              0.614110523342691,
              0.575949449840751,
              4.461179788778633
            ],
            [
              0.8799066657043793,
              2.096516190478682,
              1,
              8,
              0.295625557328492,
              1.136484173806644,
              3.815854147147522,
              0.6005967255747895,
              0.2038986555050774,
              0.9573192239122859,
              4.461179788778633
            ],
            [
              0.2412247844151695,
              2.758775215584831,
              1,
              10,
              0.08040826147172317,
              4.145511011335013,
              3.624796954644276,
              -0.1167211547941888,
              0.7802019495654551,
              0.602309084212032,
              4.461179788778633
            ],
            [
              0.1181427431859781,
              2.874867516943131,
              0,
              7,
              0.03947288278954371,
              0,
              2.434894811237477,
              0.5457961630154553,
              0.7543404758034934,
              1,
              4.461179788778633
            ],
            [
              0.9912598231698785,
              2.005610012028586,
              0,
              5,
              0.3307650574367483,
              0,
              2.49300710009057,
              0.5588223784123924,
              0.134243430846571,
              1,
              4.461179788778633
            ],
            [
              1.177811880011259,
              1.568545165585764,
              1,
              4,
              0.4288633489587723,
              0.8490320202836134,
              2.550133772211923,
              0.3813120816621542,
              0.2889365455581915,
              0.9392284723992558,
              4.461179788778633
            ],
            [
              1.291106651526391,
              1.755278255267325,
              0,
              3,
              0.4238159953612906,
              0,
              1.709130726708118,
              0.496724199752026,
              0.1912861794813852,
              1,
              3.440804228103539
            ],
            [
              0.897705169391281,
              2.058066951885315,
              0,
              6,
              0.3037125774782539,
              0,
              2.915357051190018,
              0.6534946335323946,
              0.113954453285896,
              1,
              4.461179788778633
            ],
            [
              0.6295947673891641,
              2.370405232610835,
              0,
              8,
              0.2098649224630548,
              0,
              3.374950362891564,
              0.75651520958216,
              0.1519185265612422,
              1,
              4.461179788778633
            ],
            [
              0.9999999999999998,
              2,
              0,
              0,
              0.3333333333333334,
              0,
              0,
              0,
              1,
              1,
              4.461179788778633
            ],
            [
              0.9897669034563853,
              1.998938203800424,
              3,
              1,
              0.3311691411284285,
              3.031016686377003,
              0.5002655900511476,
              -0.5672829197988265,
              0.9879718330631603,
              0.109196752096739,
              4.461179788778633
            ],
            [
              0.6534616599383277,
              2.18223996658775,
              1,
              8,
              0.2304409088127024,
              1.530311663723894,
              3.665957970932576,
              0.4787178298844959,
              0.3497785574643824,
              0.9053375462259556,
              4.461179788778633
            ],
            [
              0.9408987256133577,
              2.059101274386642,
              3,
              4,
              0.3136329085377859,
              3.188440921783952,
              1.942595077646924,
              -0.2792637605125776,
              0.85560415750191,
              0.3840355229414494,
              4.461179788778633
            ],
            [
              0.826669617842139,
              2.125523875790319,
              3,
              7,
              0.280018779129881,
              3.629019302573281,
              3.293305749104907,
              -0.07525219098158896,
              0.7020112126859929,
              0.562224127588377,
              4.461179788778633
            ],
            [
              0.4897901910686649,
              2.228598155737272,
              0,
              8,
              0.180176681394386,
              0,
              3.589700538612091,
              0.804652739537957,
              0.2040619986338072,
              1,
              4.461179788778633
            ],
            [
              0.7507624431299899,
              2.072267649248255,
              0,
              9,
              0.2659420617431373,
              0,
              4.343068330611096,
              0.9735246137210997,
              0.06188324176311367,
              1,
              4.461179788778633
            ],
            [
              1.044112795612898,
              1.761927681126244,
              0,
              9,
              0.3720947022212048,
              0,
              5.108041661645897,
              1.144997938548529,
              0.01517215692100856,
              1,
              4.461179788778633
            ],
            [
              0.6803268232442694,
              2.31967317675573,
              0,
              7,
              0.2267756077480898,
              0,
              3.017666484289017,
              0.6764279018477269,
              0.1652489928441348,
              1,
              4.461179788778633
            ],
            [
              0.998220627941219,
              1.999308142689385,
              0,
              2,
              0.3330145277408693,
              0,
              1.000346048363353,
              0.2242335202180283,
              0.4448696202047355,
              1,
              4.461179788778633
            ],
            [
              0.651913276541943,
              2.177292560400053,
              2,
              5,
              0.2304227101576238,
              3.067892727402252,
              2.296430020906931,
              -0.2053358485205007,
              0.7959159331292409,
              0.5050595162570015,
              3.757077549068583
            ],
            [
              1.121653914860131,
              2.4984645688855,
              1,
              2,
              0.3098390066226749,
              0.8915405962138502,
              0.8004916399083248,
              -0.03370070412874827,
              0.7714885893446044,
              0.671260999502938,
              2.701692996018334
            ],
            [
              0.881474509055778,
              2.07057936269401,
              1,
              10,
              0.298597026799276,
              1.134462754993545,
              4.829566149538505,
              0.8282794169917536,
              0.114870914845037,
              0.9797864018571394,
              4.461179788778633
            ],
            [
              0.860685493653222,
              2.139314506346778,
              1,
              6,
              0.286895164551074,
              1.161864592088628,
              2.804636710590983,
              0.3682371471857017,
              0.3578557818486598,
              0.9062278940945807,
              4.461179788778633
            ],
            [
              0.7002443099637065,
              2.515950425461404,
              0,
              4,
              0.2177244749053261,
              0,
              1.589856445309901,
              0.4153479219813846,
              0.3744889185517243,
              1,
              3.827770312959832
            ],
            [
              0.9202216898706925,
              2.013897060614322,
              3,
              9,
              0.313627964007448,
              3.260083991740678,
              4.468947383663505,
              0.2709739237507363,
              0.4509852555896767,
              0.7784727680028346,
              4.461179788778633
            ],
            [
              0.7032912228430319,
              2.12320006770802,
              0,
              8,
              0.2488212948662291,
              0,
              3.767897393030862,
              0.9553385131383582,
              0.1013785656484829,
              1,
              3.944044274581832
            ],
            [
              0.5400684796055241,
              2.459931520394476,
              1,
              3,
              0.1800228265351747,
              1.85161704073235,
              1.219546143918233,
              -0.1416824532389364,
              0.8490735659263644,
              0.5479285811820968,
              4.461179788778633
            ],
            [
              0,
              2.158683038604542,
              0,
              0,
              0,
              null,
              0,
              null,
              1,
              1,
              3.700264781005982
            ],
            [
              0.8468332412758489,
              2.119930216295691,
              0,
              6,
              0.2854400943609535,
              0,
              2.830281843184554,
              0.6344245193398538,
              0.1331164920146499,
              1,
              4.461179788778633
            ],
            [
              0.652431486921566,
              2.291578645032003,
              1.5,
              8.5,
              0.2216131934602512,
              2.299091981408811,
              3.709233378669966,
              0.3160915865368472,
              0.4630278973186591,
              0.802118527855509,
              4.461179788778633
            ],
            [
              0.6476237169036014,
              2.189825639233906,
              1,
              9,
              0.228241506937478,
              1.544106514167161,
              4.109916259428117,
              0.5751415246063005,
              0.2966377860320034,
              0.9250426584955544,
              4.461179788778633
            ],
            [
              0.7496771367032773,
              2.14166293513455,
              2,
              8,
              0.2592836256119671,
              2.667815119446015,
              3.735415068710333,
              0.2393088823610497,
              0.4978997619129029,
              0.776243930691413,
              4.461179788778633
            ],
            [
              0.7023954637205101,
              2.212618663572638,
              0.4895833333333333,
              9.010416666666666,
              0.2409578249189301,
              0.697019497734318,
              4.072286298135921,
              0.7565861409332872,
              0.1804511390545045,
              0.9271338000234137,
              4.461179788778633
            ],
            [
              0.8225914767627119,
              2.274591526339455,
              3,
              14,
              0.2655934363383748,
              3.647010800314178,
              6.154951268340684,
              0.5837786147459935,
              0.3002881068551567,
              0.8688621345851548,
              4.29604717383786
            ],
            [
              0.8455989573281886,
              2.086110658303304,
              2,
              10.75,
              0.2884320305188363,
              2.365187400797341,
              5.153130279648392,
              0.6249339885076287,
              0.2411908983060733,
              0.9194777827360596,
              4.461179788778633
            ],
            [
              0.6448051072401949,
              2.289908090727337,
              1,
              10,
              0.2197165664047723,
              1.55085620255097,
              4.366987496351318,
              0.6312525894795509,
              0.2674785770451165,
              0.9347205855308429,
              4.461179788778633
            ],
            [
              1.035764825715366,
              1.893189543719585,
              7,
              9,
              0.3536295534420307,
              6.758290903695581,
              4.753882161380171,
              -0.4493001486640757,
              0.8328266352907883,
              0.3229847952108419,
              4.461179788778633
            ],
            [
              0.8240063097449222,
              2.081981577720863,
              0,
              6,
              0.2835546263971218,
              0,
              2.881869880216795,
              0.6459882848625977,
              0.1352379240494398,
              1,
              4.461179788778633
            ],
            [
              0.9999999999999998,
              2,
              3,
              2,
              0.3333333333333334,
              3.000000000000001,
              1,
              -0.4483119028358089,
              0.9547325102880658,
              0.2098765432098766,
              4.461179788778633
            ],
            [
              0.01503013992545672,
              1.787664814582071,
              0,
              1,
              0.008337594714998668,
              0,
              0.5593889815601617,
              0.1253903693743106,
              0.9916624052850014,
              1,
              4.461179788778633
            ],
            [
              0.8513209349504727,
              2.114885149692926,
              1,
              4,
              0.2870066713698416,
              1.174645141386282,
              1.891355660888151,
              0.1606549283901618,
              0.555113178106495,
              0.8157415849159767,
              4.461179788778633
            ],
            [
              0.6098540477476546,
              2.319865505024939,
              0,
              8,
              0.2081612375391044,
              0,
              3.448475777010184,
              0.7729963687373147,
              0.154558915511746,
              1,
              4.461179788778633
            ],
            [
              0.9519825164043578,
              2.02651546041779,
              0,
              5,
              0.3196183189689649,
              0,
              2.467289343536117,
              0.5530575902235949,
              0.1458018584048389,
              1,
              4.461179788778633
            ],
            [
              0.9370228734461404,
              2.062977126553859,
              0,
              2,
              0.3123409578153802,
              0,
              0.9694726976158674,
              0.217313074907767,
              0.4728749582982688,
              1,
              4.461179788778633
            ],
            [
              0.9999999999999998,
              1.95547363890932,
              7,
              0,
              0.3383552425691866,
              7.000000000000002,
              0,
              -1.569091659925331,
              0.9999999999999994,
              0.0005077037481853175,
              4.461179788778633
            ],
            [
              0.9118673294845054,
              2.051723651403421,
              0,
              8,
              0.3076900069426244,
              0,
              3.899160588477807,
              0.8740200514414386,
              0.05277215184397932,
              1,
              4.461179788778633
            ],
            [
              1.030165259202428,
              1.90467076105322,
              0,
              10,
              0.3510128852489319,
              0,
              5.25025122686838,
              1.202857319558943,
              0.01325442043043385,
              1,
              4.364816293252063
            ],
            [
              0.8839714627178044,
              2.067371224919353,
              3,
              7,
              0.2995150195267602,
              3.393774716184145,
              3.385942454661506,
              -0.001755648033361025,
              0.650904331276318,
              0.6159221055312336,
              4.461179788778633
            ],
            [
              0.8930406859205324,
              2.010262054224046,
              1,
              7,
              0.3075947518570044,
              1.11976981090085,
              3.482133080754974,
              0.5295377863488627,
              0.2405852041309367,
              0.9471697327187001,
              4.461179788778633
            ],
            [
              0.9079014457333456,
              2.069955463913837,
              5.5,
              11.5,
              0.3048841745189543,
              6.057926249426166,
              5.555675086002088,
              -0.1125825873880736,
              0.6703462020298921,
              0.5243670997945606,
              4.461179788778633
            ],
            [
              0.6311580398587742,
              2.042420769083729,
              6,
              4,
              0.2360723528132765,
              9.506335372583608,
              1.958460303845461,
              -1.906255841133782,
              0.9975427226041897,
              0.01483665974021642,
              3.959528886872238
            ],
            [
              0.04310123690015019,
              2.173974360232782,
              0,
              1,
              0.0194405806260678,
              0,
              0.4599870257406914,
              0.1253726347005816,
              0.9805594193739322,
              1,
              3.668958755148165
            ],
            [
              0.944792950042526,
              2.050090791553361,
              0,
              4,
              0.3154689903051371,
              0,
              1.951133099314682,
              0.437358096219847,
              0.2195697497699597,
              1,
              4.461179788778633
            ],
            [
              0.9962829220845437,
              2.003717077915456,
              0,
              3,
              0.3320943073615146,
              0,
              1.497217363202302,
              0.335610182528018,
              0.2979514031982402,
              1,
              4.461179788778633
            ],
            [
              0.7064824540835956,
              1.262158895978678,
              1,
              1,
              0.3588680355927947,
              1.415463320029847,
              0.7922932708283132,
              -0.1526664288009653,
              0.8712137330297687,
              0.588949804215358,
              4.081906245504535
            ],
            [
              0.9977971349147081,
              2.002202865085291,
              1,
              6,
              0.3325990449715694,
              1.002207728413131,
              2.996699337828791,
              0.4470771643035946,
              0.2647304719251163,
              0.9410195928175511,
              4.461179788778633
            ],
            [
              0.8172049410066733,
              2.06673224217236,
              0,
              3,
              0.2833643346232141,
              0,
              1.451566844888757,
              0.3335923904258446,
              0.3680401972084303,
              1,
              4.351318814664122
            ],
            [
              0.9999999999999998,
              2,
              2,
              1,
              0.3333333333333334,
              2,
              0.5000000000000001,
              -0.3362339271268566,
              0.9629629629629628,
              0.2592592592592594,
              4.461179788778633
            ],
            [
              0.8362650519106234,
              2.072339149945084,
              0,
              6,
              0.2875142143358939,
              0,
              2.895278989522056,
              0.6489940165165852,
              0.1308149039470792,
              1,
              4.461179788778633
            ],
            [
              0.787094280621183,
              2.20928800483018,
              1,
              12,
              0.2626815291369333,
              1.270495828289833,
              5.431614155223008,
              0.9327394375361842,
              0.1071858272939419,
              0.9809665954533593,
              4.461179788778633
            ],
            [
              0.9178362186764206,
              1.985422384915313,
              0,
              3,
              0.3161400150647724,
              0,
              1.511013486496962,
              0.3387026656710113,
              0.3198170235606787,
              1,
              4.461179788778633
            ],
            [
              0.9999999999999998,
              2,
              2,
              4,
              0.3333333333333334,
              2,
              2,
              0,
              0.6803840877914951,
              0.6488340192043897,
              4.461179788778633
            ],
            [
              0.9910406069142568,
              1.963711558238619,
              0,
              5,
              0.3354056623097462,
              0,
              2.546198793312001,
              0.5707456130139715,
              0.1296531832222907,
              1,
              4.461179788778633
            ],
            [
              0.7650732942911637,
              2.037739752691794,
              0,
              1,
              0.2729662240992899,
              0,
              0.4907398006438406,
              0.1100022469119528,
              0.72703377590071,
              1,
              4.461179788778633
            ],
            [
              0.9769897169644972,
              1.907420754765447,
              3,
              10,
              0.3387138295814539,
              3.070656679295445,
              5.24268176018127,
              0.4868723485095127,
              0.3077800541184029,
              0.8699493250246702,
              4.461179788778633
            ],
            [
              0.7759308741472373,
              2.071287482169317,
              0,
              6,
              0.2725224331410461,
              0,
              2.896749027670478,
              0.6493235343163652,
              0.1482236943392895,
              1,
              4.461179788778633
            ],
            [
              1.156073784553558,
              1.606952381568567,
              0,
              2,
              0.4184085546233153,
              0,
              1.244591951161474,
              0.2789826929396662,
              0.3382486093353412,
              1,
              4.461179788778633
            ],
            [
              0.7466820369163074,
              2.099687562769202,
              5,
              3,
              0.2623278568597722,
              6.696290727240878,
              1.428784002531981,
              -1.180742981477332,
              0.9945077042525424,
              0.03341774916154927,
              4.461179788778633
            ],
            [
              1.019131687840697,
              1.56845472954854,
              0,
              0,
              0.3938541650210688,
              0,
              0,
              0,
              1,
              1,
              2.817051276256747
            ],
            [
              0.9759038570386179,
              1.900484884901275,
              4.5,
              9.5,
              0.3392809333485463,
              4.611109964925499,
              4.998724312660607,
              0.08688606289979363,
              0.56446242345807,
              0.6486776647033111,
              4.461179788778633
            ],
            [
              0.8707522166686544,
              2.129247783331345,
              0,
              6,
              0.2902507388895515,
              0,
              2.817896558104015,
              0.6316482839790434,
              0.1278290891746309,
              1,
              4.461179788778633
            ],
            [
              0.958465941406252,
              2.041534058593747,
              0,
              13,
              0.3194886471354174,
              0,
              6.367760530507476,
              1.427371420117282,
              0.006712122488521711,
              1,
              4.461179788778633
            ],
            [
              0.9516805174514543,
              2.003782040014949,
              3,
              6,
              0.3220072996855324,
              3.152318393607371,
              2.994337647599255,
              -0.03541232442715943,
              0.6778907491187275,
              0.5945214455143282,
              4.461179788778633
            ],
            [
              0.6991477862152802,
              1.276674243819699,
              2,
              5,
              0.3538515997834596,
              2.86062552071668,
              3.916425841756181,
              0.2426195857757686,
              0.5234479536720669,
              0.7727097190154958,
              4.351669786524499
            ],
            [
              0.8634756976154135,
              2.011485682437116,
              0,
              6,
              0.3003434076041872,
              0,
              2.982869852063973,
              0.6686280296451833,
              0.1173031253465845,
              1,
              4.461179788778633
            ],
            [
              1.172568338739203,
              1.82424757835168,
              0,
              9,
              0.3912713930982646,
              0,
              4.933540878334099,
              1.105882549442103,
              0.01147660422774612,
              1,
              4.461179788778633
            ],
            [
              0.9999999999999998,
              1.977275771481598,
              4,
              5,
              0.3358775191665783,
              4.000000000000001,
              2.528731738948804,
              -0.3297935368468967,
              0.8512156362832501,
              0.3559583392370455,
              4.461179788778633
            ],
            [
              0.9172146508617195,
              2.296386994410399,
              0,
              9,
              0.2854164118975774,
              0,
              3.919200039848146,
              0.9457429472421418,
              0.04858221789945996,
              1,
              4.144043633924874
            ],
            [
              1.005262068421278,
              1.562839556463135,
              2,
              2,
              0.3914417010138854,
              1.989530952004304,
              1.279721895781934,
              -0.15910792432257,
              0.8305180456431802,
              0.5099605453337009,
              4.461179788778633
            ],
            [
              0.7194921214542258,
              2.156928101474182,
              0.6666666666666666,
              8.333333333333334,
              0.2501345650816381,
              0.9265795229546235,
              3.863519292848845,
              0.6583325283777203,
              0.2249982028287734,
              0.9250364720649931,
              4.461179788778633
            ],
            [
              0.00737004115209037,
              1.828634030754658,
              0,
              1,
              0.004014174731342697,
              0,
              0.5468562780641846,
              0.1252873526222892,
              0.9959858252686573,
              1,
              4.364816293252063
            ],
            [
              0.9980065771999683,
              1.895385930612787,
              3,
              8,
              0.3449260943702402,
              3.005992213414939,
              4.220776291936262,
              0.2723010808882693,
              0.4397035472468075,
              0.7899031210250387,
              4.461179788778633
            ],
            [
              0.7096545059942414,
              2.128530499975865,
              1,
              6,
              0.2500381421582762,
              1.40913640588948,
              2.818846147644129,
              0.3159948283861015,
              0.4448512551102436,
              0.8665636254248849,
              4.461179788778633
            ],
            [
              0.9179692470404068,
              2.072004385070669,
              2,
              5,
              0.3070158335785299,
              2.178722224571391,
              2.413122306123626,
              0.05254217329277573,
              0.6311016178731799,
              0.68524077917681,
              4.461179788778633
            ],
            [
              0,
              1.885415622913942,
              0,
              0,
              0,
              null,
              0,
              null,
              1,
              1,
              4.015719633727806
            ],
            [
              0.971973638425639,
              2.017999993685437,
              0,
              7,
              0.3250776622198422,
              0,
              3.468780982112902,
              0.7775479013058502,
              0.06379352715135457,
              1,
              4.461179788778633
            ],
            [
              0.8970306443846207,
              2.102969355615379,
              0,
              4,
              0.2990102147948736,
              0,
              1.90207241456902,
              0.4263608517534693,
              0.241460868261234,
              1,
              4.461179788778633
            ],
            [
              0.6051527776269617,
              2.29946096730616,
              0,
              7,
              0.2083419107558121,
              0,
              3.044191703849866,
              0.682373687674958,
              0.1948783422226723,
              1,
              4.461179788778633
            ],
            [
              0.8789423806848105,
              2.121057619315189,
              1,
              5,
              0.2929807935616036,
              1.137731007146191,
              2.357314555940406,
              0.2733769107135915,
              0.4354678153005078,
              0.8750928582921543,
              4.461179788778633
            ],
            [
              0.564358469704357,
              2.160558988584863,
              0,
              11,
              0.2071102990615639,
              0,
              5.091275016381224,
              1.14123959522714,
              0.07786468731093375,
              1,
              4.461179788778633
            ],
            [
              0.05913176326098919,
              1.833612798196159,
              0,
              4,
              0.03124128023670877,
              0,
              2.181485646225339,
              0.503429983281468,
              0.8807699690521897,
              1,
              4.333245374075523
            ],
            [
              0.2761183990126595,
              2.689076030898599,
              0,
              5,
              0.09311982925211522,
              0,
              1.859374722970986,
              0.4167899100699636,
              0.613408133189156,
              1,
              4.461179788778633
            ],
            [
              0.6643440442640796,
              2.184728574504138,
              1,
              5,
              0.233179049171202,
              1.505244170748516,
              2.288613816082319,
              0.1755969681617049,
              0.5742583226866429,
              0.7966876219584272,
              4.461179788778633
            ],
            [
              0.6956087116310101,
              2.304391288368989,
              2,
              11,
              0.2318695705436701,
              2.875179632685383,
              4.773494872819807,
              0.4255186587434394,
              0.3899232774592269,
              0.8404153571335393,
              4.461179788778633
            ],
            [
              0.2861503649633194,
              1.994241815704461,
              0,
              2,
              0.125482961829629,
              0,
              1.002887405253563,
              0.2380571165117837,
              0.7647800500502783,
              1,
              4.212801616472238
            ],
            [
              0.2313096630993207,
              2.768690336900679,
              0.5,
              5.5,
              0.07710322103310689,
              2.161604462608672,
              1.98649878850547,
              -0.03925097897727679,
              0.7727680272859598,
              0.3820991659047602,
              4.461179788778633
            ],
            [
              0.8741265067959357,
              1.748253013591871,
              0,
              0,
              0.3333333333333334,
              0,
              0,
              0,
              1,
              1,
              2.876153103888089
            ],
            [
              0.9058044633570939,
              1.749836726262894,
              0,
              6,
              0.3410869159951203,
              0,
              3.428891341659134,
              0.8022275190557658,
              0.08184059693119021,
              1,
              4.274213063265384
            ],
            [
              0.5319342619339219,
              2.17537452762282,
              4,
              7,
              0.1964808240514794,
              7.519726188453131,
              3.217836704031547,
              -0.9642941302751978,
              0.9529254415101136,
              0.1534321130116647,
              4.461179788778633
            ],
            [
              0.4834166070156298,
              2.141791914573549,
              0,
              3,
              0.1841440796188609,
              0,
              1.400696295278213,
              0.3139744107156217,
              0.543050737978797,
              1,
              4.461179788778633
            ],
            [
              0.6165256132043668,
              2.392770950107859,
              3,
              4,
              0.204873664071772,
              4.865977885991827,
              1.671702007172769,
              -0.871297687788622,
              0.9637841182230542,
              0.1565173704062481,
              3.666113113333539
            ],
            [
              0.5655710296226465,
              2.152482709350733,
              4,
              4,
              0.2080794141458973,
              7.072498042675262,
              1.858319224876164,
              -1.16878921376684,
              0.987615501417332,
              0.06399535144853308,
              4.461179788778633
            ],
            [
              0.1659837588568956,
              1.818174817619757,
              0,
              3,
              0.08365448247167795,
              0,
              1.650006353034531,
              0.378024237946833,
              0.7694453497697119,
              1,
              4.364816293252063
            ],
            [
              0.5496118356585394,
              2.45038816434146,
              0,
              5,
              0.1832039452195132,
              0,
              2.040493042188582,
              0.4573886592333955,
              0.3635533551119444,
              1,
              4.461179788778633
            ],
            [
              1.02009764850435,
              1.969679827829218,
              15.5,
              9.25,
              0.3411951747510383,
              15.19462379187506,
              4.696194716170909,
              -2.353285357857855,
              0.9988304686108503,
              0.00407573074873635,
              4.461179788778633
            ],
            [
              0.3567515268451021,
              1.844158075019575,
              0.7,
              32.5,
              0.1620927668009861,
              1.962149976456675,
              17.62321811792356,
              3.51052162947114,
              0.01549292870192338,
              0.9971809343468532,
              4.461179788778633
            ],
            [
              0.7114262723378397,
              2.143147582411735,
              2,
              7,
              0.2492232846433926,
              2.811254064919108,
              3.266223967703957,
              0.1019842114252493,
              0.602854739562348,
              0.6977911677783601,
              4.461179788778633
            ],
            [
              0.5390108543006163,
              2.19464320343392,
              0,
              6,
              0.1971759567658358,
              0,
              2.733929593025374,
              0.6128265890341668,
              0.2677455259151598,
              1,
              4.461179788778633
            ],
            [
              0.6145683219702732,
              2.354829821891025,
              1,
              9,
              0.2069673018556921,
              1.62715838784865,
              3.821932233205978,
              0.4919716194532043,
              0.3551375179100902,
              0.9016190653487612,
              4.461179788778633
            ],
            [
              0.9607051240937858,
              2.039294875906213,
              1,
              3,
              0.3202350413645954,
              1.040902119621023,
              1.471096718500248,
              0.09643067960661626,
              0.6158693678304769,
              0.7864817048705424,
              4.461179788778633
            ],
            [
              1.002030778714426,
              1.953573864541012,
              1,
              5,
              0.3390273394653838,
              0.9979733369896768,
              2.559411799448259,
              0.3500057241329131,
              0.3400151586479415,
              0.9166124952932699,
              4.461179788778633
            ],
            [
              0.949488971966046,
              2.035933412949267,
              1,
              5,
              0.3180417540792909,
              1.053198119752106,
              2.455875996826913,
              0.3144185940685496,
              0.3820530708030044,
[truncated: 5,576,905 more chars]
