# Supplementary material for: Variation in selection constraints on teleost TLRs with emphasis on their repertoire in the Walking catfish, Clarias batrachus
Source: Sci Rep. 2020 Dec 7;10:21394. doi: 10.1038/s41598-020-78347-6 (PMC7721727; doi:10.1038/s41598-020-78347-6)
Supplement: Supplementary file 30 — Supplementary Information 30. [file 41598_2020_78347_MOESM30_ESM.zip › T8/slac/tree.new]

((((((((((CBTLR8_3302_BP:0.1184434642167206,((IPTLR8_3302_BP:0.06544667789851395,PHTLR8_3302_BP:0.06643347965992809):0.02327846698715175,TFTLR8_3302_BP:0.1312122335575829):0.03750796241829341):0.1837617753911216,(DRTLR8A_3302_BP:0.1636951611555629,((CATLR8_3302_BP:0.09324169861915162,CCTLR8_3302_BP:0.04033152656778315):0.05310257277601032,MATLR8_3302_BP:0.1078953901400313):0.04042789678873218):0.1591421482163844):0.1095100022541336,((DRTLR8B_3302_BP:0.1098609741145113,CITLR8_3302_BP:0.1227000752078398):0.2697635410199638,OMTLR8_3302_BP:0.3171361548537591):0.2531049240964829):0.1103056409086468,SSTLR8_3302_BP:0.1853775809413525):0.08582283206658865,GMTLR8_3302_BP:0.3162733209650424):0.08662814909003196,TRTLR8_3302_BP:0.225308885229999):0.04110574314327654,ONTLR8_3302_BP:0.1869667255132497):0.01733778751346721,ATTLR8_3302_BP:0.1651326149407727):0.006365866717704426,(LMTLR8_3302_BP:0.06300059136504223,MMTLR8_3302_BP:0.1086089935743821):0.02589518807377005):0.01128788243148284,((SLTLR8_3302_BP:0.04776219932775282,TOTLR8_3302_BP:0.05270679136278027):0.0305636290182624,SMTLR8_3302_BP:0.1279344147031096):0.004435330425689557,LCTLR8_3302_BP:0.09636349552656986):0
