# Supplementary material for: Variation in selection constraints on teleost TLRs with emphasis on their repertoire in the Walking catfish, Clarias batrachus
Source: Sci Rep. 2020 Dec 7;10:21394. doi: 10.1038/s41598-020-78347-6 (PMC7721727; doi:10.1038/s41598-020-78347-6)
Supplement: Supplementary file 30 — Supplementary Information 30. [file 41598_2020_78347_MOESM30_ESM.zip › T8/struct/S514316_results/Bsites.clr]

cluster 1
SST	3ciyB	BS05_UUU	96.019 93.378 109.872	0.51 :280,303,327
COF	3fxiA	BS02_NAG	97.209 91.845 110.577	1.61 :280,281,303,327
SST	3ciyA	BS03_UUU	93.821 94.785 109.394	0.50 :303,327
COF	2a0zA	BS01_GLC	94.428 93.167 110.113	1.62 :303,305,327
COF	2p1qB	BS03_IAC	97.658 94.170 110.672	0.99 :254,278,279,280,303,304,327,328
cluster 2
COF	2p1oB	BS03_NLA	90.459 92.546 110.314	0.93 :303,327,328,329,357,358
CON	NTAPP	NTAPP	90.211 93.146 109.154	0.33 :301,327,329,357,359
COF	3fxiA	BS03_NAG	88.935 91.038 109.716	1.49 :327,329,357,359
cluster 3
FIN	2z7xA	2Z7XA03	78.341 88.586 105.622	0.50 :380,381,382,383,407,409,432
FIN	2z81A	2Z81A00	77.652 89.514 104.532	0.48 :380,381,382,407,409,432
FIN	3cigA	3CIGA05	77.506 86.457 105.563	0.57 :382,383,409,432
FIN	2a0zA	2A0ZA08	77.506 86.457 105.563	0.57 :382,383,409,432
cluster 4
FIN	2z64A	2Z64A08	55.412 68.975 78.959	0.60 :549,553,554,555
SST	3j0aA	BS06_UUU	56.571 70.373 78.017	0.55 :553,554,555
TMS	1jqvA	BS01_MG	56.427 68.876 79.447	0.28 :552,554
cluster 5
FIN	3ciyC	3CIYC03	100.722 100.536 126.110	0.57 :264,265,286,289,291
FIN	2z7xA	2Z7XA00	99.253 98.302 126.854	0.50 :265,286,287,289
cluster 6
FIN	3fxiB	3FXIB05	64.759 96.588 97.339	0.62 :428,429,449
FIN	3cigA	3CIGA07	63.034 94.446 94.986	0.57 :428,449,477
cluster 7
FIN	1ziwA	1ZIWA07	72.011 84.001 101.979	0.55 :409,410,411,432,434,436,453
FIN	2a0zA	2A0ZA10	72.490 82.358 103.504	0.57 :409,410,411,412,434,436,453
FIN	3a79B	3A79B07	72.896 85.634 101.535	0.48 :409,411,432,434
cluster 8
FIN	2z81A	2Z81A01	98.781 97.695 117.978	0.48 :251,252,253,255,260,263,267,268,274,276,277,279,284,285,286,287,288,289,293,296,302,304,307,308,309,311,312,313,317,346
FIN	2z7xA	2Z7XA04	97.925 97.224 118.791	0.50 :253,255,260,263,267,268,274,277,279,284,285,286,287,288,293,296,299,302,304,307,308,309,310,311,312,313,317,320,346
FIN	3a7bA	3A7BA01	98.451 96.792 119.954	0.48 :263,267,268,274,277,279,284,285,286,287,288,292,293,296,304,307,308,309,310,311,317
cluster 9
FIN	1ziwA	1ZIWA04	86.463 89.186 110.106	0.55 :329,330,357,358,359,380,382
cluster 10
FIN	3a79A	3A79A01	94.453 98.235 117.452	0.49 :263,267,268,274,277,279,293,296,299,302,304,308,311,312,317,320,326,328,333,334,336,340,344,346
cluster 11
TMS	3e6jA	BS01_DR2	67.857 75.920 96.203	0.28 :411,434,453,482,484,506,508,509,532
cluster 12
TMS	3ciyA	BS02_NUC	88.327 67.856 91.061	0.49 :27,65,67,89,509,510,535,537,564,566
TMS	3ciyB	BS02_NUC	86.358 67.506 89.705	0.32 :27,62,512,540
cluster 13
SST	3j0aA	BS01_UUU	114.181 69.866 74.873	0.56 :2,5,11
cluster 14
COF	2p1nB	BS03_CFA	113.476 81.023 89.896	0.88 :20,22,60,61,62,84,85,110,111,112
cluster 15
TMS	2p9gA	BS03_SER	96.858 108.451 110.132	0.28 :298,299
cluster 16
SST	3j0aA	BS03_UUU	126.555 100.339 110.948	0.53 :178,181,201,204
cluster 17
COF	2z7xA	BS01_III	67.157 99.126 100.009	0.90 :404,427,428,429
cluster 18
FIN	1ziwA	1ZIWA03	106.490 103.661 122.874	0.55 :229,231,265,266,269
cluster 19
SST	3j0aA	BS04_UUU	95.547 96.979 108.533	0.54 :280,301,303,325
cluster 20
SST	3j0aA	BS02_UUU	104.355 76.367 70.495	0.57 :13,14
