# Supplementary material for: Variation in selection constraints on teleost TLRs with emphasis on their repertoire in the Walking catfish, Clarias batrachus
Source: Sci Rep. 2020 Dec 7;10:21394. doi: 10.1038/s41598-020-78347-6 (PMC7721727; doi:10.1038/s41598-020-78347-6)
Supplement: Supplementary file 30 — Supplementary Information 30. [file 41598_2020_78347_MOESM30_ESM.zip › T8/struct/S514316_results/Bsites.inf]

SITE 1	0.05	5
COF	3fxiA	BS02_NAG	97.209 91.845 110.577	1.61 :280,281,303,327
UUU(2),NAG(1),IAC(1),GLC(1)

SITE 2	0.03	3
COF	2p1oB	BS03_NLA	90.459 92.546 110.314	0.93 :303,327,328,329,357,358
NAG(1),NLA(1)

SITE 3	0.03	4
FIN	2z7xA	2Z7XA03	78.341 88.586 105.622	0.50 :380,381,382,383,407,409,432
2Z81A00(1),2Z7XA03(1),3CIGA05(1),2A0ZA08(1)

SITE 4	0.03	3
TMS	1jqvA	BS01_MG	56.427 68.876 79.447	0.28 :552,554
UUU(1),2Z64A08(1),MG(1)

SITE 5	0.02	2
FIN	3ciyC	3CIYC03	100.722 100.536 126.110	0.57 :264,265,286,289,291
2Z7XA00(1),3CIYC03(1)

SITE 6	0.02	2
FIN	3fxiB	3FXIB05	64.759 96.588 97.339	0.62 :428,429,449
3FXIB05(1),3CIGA07(1)

SITE 7	0.02	3
FIN	1ziwA	1ZIWA07	72.011 84.001 101.979	0.55 :409,410,411,432,434,436,453
3A79B07(1),2A0ZA10(1),1ZIWA07(1)

SITE 8	0.02	3
FIN	2z81A	2Z81A01	98.781 97.695 117.978	0.48 :251,252,253,255,260,263,267,268,274,276,277,279,284,285,286,287,288,289,293,296,302,304,307,308,309,311,312,313,317,346
2Z7XA04(1),3A7BA01(1),2Z81A01(1)

SITE 9	0.01	1
FIN	1ziwA	1ZIWA04	86.463 89.186 110.106	0.55 :329,330,357,358,359,380,382
1ZIWA04(1)

SITE 10	0.01	1
FIN	3a79A	3A79A01	94.453 98.235 117.452	0.49 :263,267,268,274,277,279,293,296,299,302,304,308,311,312,317,320,326,328,333,334,336,340,344,346
3A79A01(1)

SITE 11	0.01	1
TMS	3e6jA	BS01_DR2	67.857 75.920 96.203	0.28 :411,434,453,482,484,506,508,509,532
DR2(1)

SITE 12	0.01	2
TMS	3ciyA	BS02_NUC	88.327 67.856 91.061	0.49 :27,65,67,89,509,510,535,537,564,566
NUC(2)

SITE 13	0.01	1
SST	3j0aA	BS01_UUU	114.181 69.866 74.873	0.56 :2,5,11
UUU(1)

SITE 14	0.01	1
COF	2p1nB	BS03_CFA	113.476 81.023 89.896	0.88 :20,22,60,61,62,84,85,110,111,112
CFA(1)

SITE 15	0.01	1
TMS	2p9gA	BS03_SER	96.858 108.451 110.132	0.28 :298,299
SER(1)

SITE 16	0.01	1
SST	3j0aA	BS03_UUU	126.555 100.339 110.948	0.53 :178,181,201,204
UUU(1)

SITE 17	0.01	1
COF	2z7xA	BS01_III	67.157 99.126 100.009	0.90 :404,427,428,429
III(1)

SITE 18	0.01	1
FIN	1ziwA	1ZIWA03	106.490 103.661 122.874	0.55 :229,231,265,266,269
1ZIWA03(1)

SITE 19	0.01	1
SST	3j0aA	BS04_UUU	95.547 96.979 108.533	0.54 :280,301,303,325
UUU(1)

SITE 20	0.01	1
SST	3j0aA	BS02_UUU	104.355 76.367 70.495	0.57 :13,14
UUU(1)
