# Supplementary material for: Variation in selection constraints on teleost TLRs with emphasis on their repertoire in the Walking catfish, Clarias batrachus
Source: Sci Rep. 2020 Dec 7;10:21394. doi: 10.1038/s41598-020-78347-6 (PMC7721727; doi:10.1038/s41598-020-78347-6)
Supplement: Supplementary file 30 — Supplementary Information 30. [file 41598_2020_78347_MOESM30_ESM.zip › T8/struct/S514316_results/CH_FN_3CIYC03.pdb]

ATOM      1  N   MET A   1     114.471  63.292  83.718  1.00  1.00              
ATOM      2  CA  MET A   1     114.175  63.405  82.302  1.00  1.00              
ATOM      3  HA  MET A   1     114.217  62.364  81.984  1.00  1.00              
ATOM      4  CB  MET A   1     112.691  63.788  82.040  1.00  1.00              
ATOM      5  HB1 MET A   1     112.506  64.848  82.161  1.00  1.00              
ATOM      6  HB2 MET A   1     112.082  63.286  82.795  1.00  1.00              
ATOM      7  CG  MET A   1     112.102  63.400  80.677  1.00  1.00              
ATOM      8  HG1 MET A   1     112.464  64.103  79.934  1.00  1.00              
ATOM      9  HG2 MET A   1     111.021  63.530  80.721  1.00  1.00              
ATOM     10  SD  MET A   1     112.433  61.717  80.069  1.00  1.00              
ATOM     11  CE  MET A   1     111.650  60.733  81.375  1.00  1.00              
ATOM     12  HE1 MET A   1     112.170  60.893  82.321  1.00  1.00              
ATOM     13  HE2 MET A   1     110.606  61.026  81.480  1.00  1.00              
ATOM     14  HE3 MET A   1     111.705  59.676  81.112  1.00  1.00              
ATOM     15  C   MET A   1     115.304  64.018  81.471  1.00  1.00              
ATOM     16  O   MET A   1     116.488  63.919  81.838  1.00  1.00              
ATOM     17  N   ILE A   2     115.019  64.560  80.297  1.00  1.00              
ATOM     18  H   ILE A   2     114.055  64.737  80.071  1.00  1.00              
ATOM     19  CA  ILE A   2     116.007  64.840  79.260  1.00  1.00              
ATOM     20  HA  ILE A   2     116.600  63.931  79.159  1.00  1.00              
ATOM     21  CB  ILE A   2     115.341  65.050  77.872  1.00  1.00              
ATOM     22  HB  ILE A   2     114.747  65.960  77.913  1.00  1.00              
ATOM     23  CG2 ILE A   2     116.374  65.234  76.737  1.00  1.00              
ATOM     24 1HG2 ILE A   2     115.864  65.261  75.773  1.00  1.00              
ATOM     25 2HG2 ILE A   2     116.887  66.189  76.829  1.00  1.00              
ATOM     26 3HG2 ILE A   2     117.103  64.425  76.737  1.00  1.00              
ATOM     27  CG1 ILE A   2     114.385  63.902  77.459  1.00  1.00              
ATOM     28 1HG1 ILE A   2     113.994  64.111  76.462  1.00  1.00              
ATOM     29 2HG1 ILE A   2     113.527  63.902  78.123  1.00  1.00              
ATOM     30  CD1 ILE A   2     114.990  62.491  77.450  1.00  1.00              
ATOM     31  HD1 ILE A   2     114.233  61.783  77.112  1.00  1.00              
ATOM     32  HD2 ILE A   2     115.840  62.441  76.770  1.00  1.00              
ATOM     33  HD3 ILE A   2     115.304  62.204  78.453  1.00  1.00              
ATOM     34  C   ILE A   2     117.008  65.926  79.570  1.00  1.00              
ATOM     35  O   ILE A   2     116.956  67.070  79.140  1.00  1.00              
ATOM     36  N   SER A   3     118.035  65.504  80.265  1.00  1.00              
ATOM     37  H   SER A   3     117.949  64.567  80.645  1.00  1.00              
ATOM     38  CA  SER A   3     119.140  66.306  80.725  1.00  1.00              
ATOM     39  HA  SER A   3     118.707  67.138  81.271  1.00  1.00              
ATOM     40  CB  SER A   3     119.920  65.414  81.703  1.00  1.00              
ATOM     41  HB1 SER A   3     120.836  65.905  82.028  1.00  1.00              
ATOM     42  HB2 SER A   3     120.189  64.473  81.221  1.00  1.00              
ATOM     43  OG  SER A   3     119.103  65.169  82.837  1.00  1.00              
ATOM     44  HG  SER A   3     118.443  64.479  82.660  1.00  1.00              
ATOM     45  C   SER A   3     120.034  66.923  79.645  1.00  1.00              
ATOM     46  O   SER A   3     121.194  67.221  79.916  1.00  1.00              
ATOM     47  N   SER A   4     119.482  67.193  78.456  1.00  1.00              
ATOM     48  H   SER A   4     118.558  66.816  78.294  1.00  1.00              
ATOM     49  CA  SER A   4     119.748  68.422  77.723  1.00  1.00              
ATOM     50  HA  SER A   4     119.817  69.239  78.431  1.00  1.00              
ATOM     51  CB  SER A   4     121.134  68.288  77.048  1.00  1.00              
ATOM     52  HB1 SER A   4     121.084  67.558  76.238  1.00  1.00              
ATOM     53  HB2 SER A   4     121.880  67.944  77.760  1.00  1.00              
ATOM     54  OG  SER A   4     121.573  69.533  76.544  1.00  1.00              
ATOM     55  HG  SER A   4     120.997  69.729  75.789  1.00  1.00              
ATOM     56  C   SER A   4     118.715  68.853  76.700  1.00  1.00              
ATOM     57  O   SER A   4     119.040  68.884  75.512  1.00  1.00              
ATOM     58  N   ILE A   5     117.592  69.370  77.214  1.00  1.00              
ATOM     59  H   ILE A   5     117.334  69.093  78.149  1.00  1.00              
ATOM     60  CA  ILE A   5     116.793  70.449  76.585  1.00  1.00              
ATOM     61  HA  ILE A   5     115.809  70.469  77.027  1.00  1.00              
ATOM     62  CB  ILE A   5     117.506  71.824  76.901  1.00  1.00              
ATOM     63  HB  ILE A   5     117.628  71.838  77.983  1.00  1.00              
ATOM     64  CG2 ILE A   5     118.938  71.972  76.341  1.00  1.00              
ATOM     65 1HG2 ILE A   5     118.963  71.774  75.271  1.00  1.00              
ATOM     66 2HG2 ILE A   5     119.325  72.974  76.503  1.00  1.00              
ATOM     67 3HG2 ILE A   5     119.618  71.295  76.847  1.00  1.00              
ATOM     68  CG1 ILE A   5     116.690  73.100  76.592  1.00  1.00              
ATOM     69 1HG1 ILE A   5     115.666  72.936  76.909  1.00  1.00              
ATOM     70 2HG1 ILE A   5     116.705  73.297  75.521  1.00  1.00              
ATOM     71  CD1 ILE A   5     117.150  74.372  77.323  1.00  1.00              
ATOM     72  HD1 ILE A   5     117.211  74.188  78.395  1.00  1.00              
ATOM     73  HD2 ILE A   5     118.114  74.715  76.952  1.00  1.00              
ATOM     74  HD3 ILE A   5     116.420  75.163  77.145  1.00  1.00              
ATOM     75  C   ILE A   5     116.557  70.052  75.119  1.00  1.00              
ATOM     76  O   ILE A   5     116.254  68.886  74.844  1.00  1.00              
ATOM     77  N   GLY A   6     116.746  70.970  74.188  1.00  1.00              
ATOM     78  H   GLY A   6     116.591  71.937  74.454  1.00  1.00              
ATOM     79  CA  GLY A   6     116.963  70.684  72.784  1.00  1.00              
ATOM     80  HA1 GLY A   6     116.616  69.684  72.526  1.00  1.00              
ATOM     81  HA2 GLY A   6     118.026  70.760  72.560  1.00  1.00              
ATOM     82  C   GLY A   6     116.186  71.706  71.941  1.00  1.00              
ATOM     83  O   GLY A   6     115.030  71.954  72.214  1.00  1.00              
ATOM     84  N   GLU A   7     116.735  72.362  70.924  1.00  1.00              
ATOM     85  H   GLU A   7     117.690  72.207  70.649  1.00  1.00              
ATOM     86  CA  GLU A   7     116.005  73.546  70.427  1.00  1.00              
ATOM     87  HA  GLU A   7     115.935  74.258  71.252  1.00  1.00              
ATOM     88  CB  GLU A   7     116.816  74.219  69.302  1.00  1.00              
ATOM     89  HB1 GLU A   7     116.784  73.593  68.410  1.00  1.00              
ATOM     90  HB2 GLU A   7     117.856  74.306  69.625  1.00  1.00              
ATOM     91  CG  GLU A   7     116.294  75.626  68.962  1.00  1.00              
ATOM     92  HG1 GLU A   7     116.338  76.249  69.858  1.00  1.00              
ATOM     93  HG2 GLU A   7     115.251  75.563  68.649  1.00  1.00              
ATOM     94  CD  GLU A   7     117.098  76.296  67.842  1.00  1.00              
ATOM     95  OE1 GLU A   7     116.505  76.600  66.778  1.00  1.00              
ATOM     96  OE2 GLU A   7     118.296  76.595  68.046  1.00  1.00              
ATOM     97  C   GLU A   7     114.528  73.305  69.963  1.00  1.00              
ATOM     98  O   GLU A   7     113.637  74.148  70.128  1.00  1.00              
ATOM     99  N   ASP A   8     114.210  72.101  69.487  1.00  1.00              
ATOM    100  H   ASP A   8     114.957  71.469  69.235  1.00  1.00              
ATOM    101  CA  ASP A   8     112.833  71.658  69.255  1.00  1.00              
ATOM    102  HA  ASP A   8     112.299  72.455  68.757  1.00  1.00              
ATOM    103  CB  ASP A   8     112.892  70.451  68.305  1.00  1.00              
ATOM    104  HB1 ASP A   8     111.876  70.089  68.132  1.00  1.00              
ATOM    105  HB2 ASP A   8     113.454  69.644  68.779  1.00  1.00              
ATOM    106  CG  ASP A   8     113.527  70.790  66.957  1.00  1.00              
ATOM    107  OD1 ASP A   8     114.752  70.595  66.805  1.00  1.00              
ATOM    108  OD2 ASP A   8     112.762  71.245  66.075  1.00  1.00              
ATOM    109  C   ASP A   8     112.023  71.230  70.498  1.00  1.00              
ATOM    110  O   ASP A   8     110.790  71.400  70.520  1.00  1.00              
ATOM    111  N   ASP A   9     112.752  70.808  71.549  1.00  1.00              
ATOM    112  H   ASP A   9     113.752  70.796  71.403  1.00  1.00              
ATOM    113  CA  ASP A   9     112.381  70.943  72.977  1.00  1.00              
ATOM    114  HA  ASP A   9     111.544  70.258  73.124  1.00  1.00              
ATOM    115  CB  ASP A   9     113.445  70.551  74.006  1.00  1.00              
ATOM    116  HB1 ASP A   9     114.272  70.039  73.520  1.00  1.00              
ATOM    117  HB2 ASP A   9     112.943  69.789  74.579  1.00  1.00              
ATOM    118  CG  ASP A   9     113.928  71.672  74.990  1.00  1.00              
ATOM    119  OD1 ASP A   9     113.922  71.422  76.206  1.00  1.00              
ATOM    120  OD2 ASP A   9     114.412  72.757  74.610  1.00  1.00              
ATOM    121  C   ASP A   9     111.827  72.303  73.367  1.00  1.00              
ATOM    122  O   ASP A   9     111.258  72.491  74.447  1.00  1.00              
ATOM    123  N   PHE A  10     111.896  73.232  72.438  1.00  1.00              
ATOM    124  H   PHE A  10     112.536  73.120  71.664  1.00  1.00              
ATOM    125  CA  PHE A  10     110.891  74.265  72.436  1.00  1.00              
ATOM    126  HA  PHE A  10     110.189  74.106  73.239  1.00  1.00              
ATOM    127  CB  PHE A  10     111.692  75.526  72.811  1.00  1.00              
ATOM    128  HB1 PHE A  10     112.486  75.691  72.080  1.00  1.00              
ATOM    129  HB2 PHE A  10     112.164  75.381  73.785  1.00  1.00              
ATOM    130  CG  PHE A  10     110.819  76.746  72.864  1.00  1.00              
ATOM    131  CD1 PHE A  10     110.086  77.006  74.026  1.00  1.00              
ATOM    132  HD1 PHE A  10     110.272  76.442  74.930  1.00  1.00              
ATOM    133  CE1 PHE A  10     109.066  77.960  73.985  1.00  1.00              
ATOM    134  HE1 PHE A  10     108.510  78.150  74.884  1.00  1.00              
ATOM    135  CZ  PHE A  10     108.768  78.642  72.790  1.00  1.00              
ATOM    136  HZ  PHE A  10     107.961  79.355  72.743  1.00  1.00              
ATOM    137  CE2 PHE A  10     109.521  78.397  71.639  1.00  1.00              
ATOM    138  HE2 PHE A  10     109.263  78.887  70.712  1.00  1.00              
ATOM    139  CD2 PHE A  10     110.564  77.463  71.683  1.00  1.00              
ATOM    140  HD2 PHE A  10     111.090  77.197  70.780  1.00  1.00              
ATOM    141  C   PHE A  10     110.086  74.537  71.178  1.00  1.00              
ATOM    142  O   PHE A  10     108.974  75.062  71.311  1.00  1.00              
ATOM    143  N   LYS A  11     110.579  74.201  69.981  1.00  1.00              
ATOM    144  H   LYS A  11     111.537  73.873  69.924  1.00  1.00              
ATOM    145  CA  LYS A  11     109.742  74.308  68.774  1.00  1.00              
ATOM    146  HA  LYS A  11     109.663  75.371  68.551  1.00  1.00              
ATOM    147  CB  LYS A  11     110.397  73.633  67.555  1.00  1.00              
ATOM    148  HB1 LYS A  11     110.376  72.556  67.705  1.00  1.00              
ATOM    149  HB2 LYS A  11     111.434  73.966  67.485  1.00  1.00              
ATOM    150  CG  LYS A  11     109.698  73.994  66.227  1.00  1.00              
ATOM    151  HG1 LYS A  11     109.746  75.078  66.113  1.00  1.00              
ATOM    152  HG2 LYS A  11     108.647  73.708  66.259  1.00  1.00              
ATOM    153  CD  LYS A  11     110.342  73.358  64.980  1.00  1.00              
ATOM    154  HD1 LYS A  11     111.425  73.304  65.106  1.00  1.00              
ATOM    155  HD2 LYS A  11     110.144  74.015  64.133  1.00  1.00              
ATOM    156  CE  LYS A  11     109.783  71.971  64.616  1.00  1.00              
ATOM    157  HE1 LYS A  11     110.217  71.658  63.665  1.00  1.00              
ATOM    158  HE2 LYS A  11     108.697  72.043  64.507  1.00  1.00              
ATOM    159  NZ  LYS A  11     110.100  70.968  65.646  1.00  1.00              
ATOM    160  HZ1 LYS A  11     109.708  70.048  65.482  1.00  1.00              
ATOM    161  HZ2 LYS A  11     111.100  70.915  65.827  1.00  1.00              
ATOM    162  HZ3 LYS A  11     109.629  71.214  66.514  1.00  1.00              
ATOM    163  C   LYS A  11     108.289  73.847  68.978  1.00  1.00              
ATOM    164  O   LYS A  11     107.389  74.480  68.414  1.00  1.00              
ATOM    165  N   GLU A  12     108.045  72.831  69.819  1.00  1.00              
ATOM    166  H   GLU A  12     108.837  72.335  70.211  1.00  1.00              
ATOM    167  CA  GLU A  12     106.723  72.184  69.782  1.00  1.00              
ATOM    168  HA  GLU A  12     106.441  72.239  68.730  1.00  1.00              
ATOM    169  CB  GLU A  12     106.801  70.652  70.018  1.00  1.00              
ATOM    170  HB1 GLU A  12     105.876  70.211  69.645  1.00  1.00              
ATOM    171  HB2 GLU A  12     106.826  70.456  71.088  1.00  1.00              
ATOM    172  CG  GLU A  12     107.950  69.850  69.374  1.00  1.00              
ATOM    173  HG1 GLU A  12     107.737  68.791  69.537  1.00  1.00              
ATOM    174  HG2 GLU A  12     108.863  70.062  69.919  1.00  1.00              
ATOM    175  CD  GLU A  12     108.202  70.073  67.871  1.00  1.00              
ATOM    176  OE1 GLU A  12     108.738  69.164  67.197  1.00  1.00              
ATOM    177  OE2 GLU A  12     108.004  71.191  67.345  1.00  1.00              
ATOM    178  C   GLU A  12     105.466  72.792  70.401  1.00  1.00              
ATOM    179  O   GLU A  12     104.398  72.197  70.241  1.00  1.00              
ATOM    180  N   LEU A  13     105.502  73.982  71.007  1.00  1.00              
ATOM    181  H   LEU A  13     106.391  74.464  71.085  1.00  1.00              
ATOM    182  CA  LEU A  13     104.242  74.663  71.330  1.00  1.00              
ATOM    183  HA  LEU A  13     103.585  74.393  70.505  1.00  1.00              
ATOM    184  CB  LEU A  13     103.550  74.073  72.579  1.00  1.00              
ATOM    185  HB1 LEU A  13     104.077  74.381  73.471  1.00  1.00              
ATOM    186  HB2 LEU A  13     103.606  72.986  72.529  1.00  1.00              
ATOM    187  CG  LEU A  13     102.066  74.453  72.734  1.00  1.00              
ATOM    188  HG  LEU A  13     101.992  75.513  72.967  1.00  1.00              
ATOM    189  CD1 LEU A  13     101.218  74.174  71.489  1.00  1.00              
ATOM    190 1HD1 LEU A  13     100.162  74.322  71.716  1.00  1.00              
ATOM    191 2HD1 LEU A  13     101.487  74.857  70.686  1.00  1.00              
ATOM    192 3HD1 LEU A  13     101.377  73.146  71.158  1.00  1.00              
ATOM    193  CD2 LEU A  13     101.445  73.648  73.877  1.00  1.00              
ATOM    194 1HD2 LEU A  13     101.460  72.587  73.628  1.00  1.00              
ATOM    195 2HD2 LEU A  13     102.015  73.793  74.789  1.00  1.00              
ATOM    196 3HD2 LEU A  13     100.416  73.965  74.041  1.00  1.00              
ATOM    197  C   LEU A  13     104.285  76.171  71.236  1.00  1.00              
ATOM    198  O   LEU A  13     104.297  76.886  72.231  1.00  1.00              
ATOM    199  N   SER A  14     104.279  76.660  70.001  1.00  1.00              
ATOM    200  H   SER A  14     104.289  76.004  69.230  1.00  1.00              
ATOM    201  CA  SER A  14     104.468  78.070  69.661  1.00  1.00              
ATOM    202  HA  SER A  14     105.477  78.346  69.969  1.00  1.00              
ATOM    203  CB  SER A  14     104.385  78.260  68.134  1.00  1.00              
ATOM    204  HB1 SER A  14     105.013  79.102  67.841  1.00  1.00              
ATOM    205  HB2 SER A  14     103.354  78.495  67.863  1.00  1.00              
ATOM    206  OG  SER A  14     104.763  77.098  67.408  1.00  1.00              
ATOM    207  HG  SER A  14     105.672  76.849  67.622  1.00  1.00              
ATOM    208  C   SER A  14     103.524  79.067  70.323  1.00  1.00              
ATOM    209  O   SER A  14     103.889  80.228  70.479  1.00  1.00              
ATOM    210  N   ASN A  15     102.339  78.617  70.734  1.00  1.00              
ATOM    211  H   ASN A  15     102.148  77.634  70.613  1.00  1.00              
ATOM    212  CA  ASN A  15     101.366  79.426  71.462  1.00  1.00              
ATOM    213  HA  ASN A  15     101.824  80.389  71.697  1.00  1.00              
ATOM    214  CB  ASN A  15     100.146  79.725  70.570  1.00  1.00              
ATOM    215  HB1 ASN A  15      99.320  80.088  71.182  1.00  1.00              
ATOM    216  HB2 ASN A  15      99.821  78.822  70.056  1.00  1.00              
ATOM    217  CG  ASN A  15     100.463  80.831  69.580  1.00  1.00              
ATOM    218  OD1 ASN A  15     100.876  81.920  69.943  1.00  1.00              
ATOM    219  ND2 ASN A  15     100.273  80.601  68.301  1.00  1.00              
ATOM    220 1HD2 ASN A  15      99.933  79.717  67.979  1.00  1.00              
ATOM    221 2HD2 ASN A  15     100.528  81.352  67.685  1.00  1.00              
ATOM    222  C   ASN A  15     101.066  78.836  72.829  1.00  1.00              
ATOM    223  O   ASN A  15      99.903  78.713  73.216  1.00  1.00              
ATOM    224  N   LEU A  16     102.128  78.532  73.590  1.00  1.00              
ATOM    225  H   LEU A  16     103.056  78.586  73.187  1.00  1.00              
ATOM    226  CA  LEU A  16     101.991  78.460  75.038  1.00  1.00              
ATOM    227  HA  LEU A  16     101.008  78.901  75.181  1.00  1.00              
ATOM    228  CB  LEU A  16     101.686  77.032  75.505  1.00  1.00              
ATOM    229  HB1 LEU A  16     102.595  76.473  75.443  1.00  1.00              
ATOM    230  HB2 LEU A  16     101.016  76.594  74.764  1.00  1.00              
ATOM    231  CG  LEU A  16     100.972  76.830  76.867  1.00  1.00              
ATOM    232  HG  LEU A  16     101.662  77.085  77.671  1.00  1.00              
ATOM    233  CD1 LEU A  16      99.694  77.666  77.041  1.00  1.00              
ATOM    234 1HD1 LEU A  16      99.006  77.456  76.221  1.00  1.00              
ATOM    235 2HD1 LEU A  16      99.209  77.404  77.982  1.00  1.00              
ATOM    236 3HD1 LEU A  16      99.893  78.732  77.056  1.00  1.00              
ATOM    237  CD2 LEU A  16     100.526  75.376  77.039  1.00  1.00              
ATOM    238 1HD2 LEU A  16      99.755  75.136  76.305  1.00  1.00              
ATOM    239 2HD2 LEU A  16     101.352  74.687  76.899  1.00  1.00              
ATOM    240 3HD2 LEU A  16     100.118  75.228  78.039  1.00  1.00              
ATOM    241  C   LEU A  16     102.720  79.511  75.844  1.00  1.00              
ATOM    242  O   LEU A  16     103.459  80.328  75.305  1.00  1.00              
ATOM    243  N   LYS A  17     102.296  79.642  77.103  1.00  1.00              
ATOM    244  H   LYS A  17     101.564  79.016  77.412  1.00  1.00              
ATOM    245  CA  LYS A  17     102.533  80.861  77.863  1.00  1.00              
ATOM    246  HA  LYS A  17     103.402  81.347  77.412  1.00  1.00              
ATOM    247  CB  LYS A  17     101.352  81.839  77.710  1.00  1.00              
ATOM    248  HB1 LYS A  17     100.541  81.565  78.386  1.00  1.00              
ATOM    249  HB2 LYS A  17     100.985  81.794  76.682  1.00  1.00              
ATOM    250  CG  LYS A  17     101.823  83.276  77.992  1.00  1.00              
ATOM    251  HG1 LYS A  17     102.749  83.454  77.445  1.00  1.00              
ATOM    252  HG2 LYS A  17     102.020  83.390  79.057  1.00  1.00              
ATOM    253  CD  LYS A  17     100.803  84.342  77.579  1.00  1.00              
ATOM    254  HD1 LYS A  17      99.883  84.190  78.148  1.00  1.00              
ATOM    255  HD2 LYS A  17     100.577  84.258  76.514  1.00  1.00              
ATOM    256  CE  LYS A  17     101.366  85.733  77.899  1.00  1.00              
ATOM    257  HE1 LYS A  17     101.720  85.727  78.934  1.00  1.00              
ATOM    258  HE2 LYS A  17     100.562  86.472  77.828  1.00  1.00              
ATOM    259  NZ  LYS A  17     102.479  86.112  76.992  1.00  1.00              
ATOM    260  HZ1 LYS A  17     103.019  86.875  77.392  1.00  1.00              
ATOM    261  HZ2 LYS A  17     103.157  85.358  76.879  1.00  1.00              
ATOM    262  HZ3 LYS A  17     102.142  86.368  76.074  1.00  1.00              
ATOM    263  C   LYS A  17     102.972  80.653  79.306  1.00  1.00              
ATOM    264  O   LYS A  17     103.550  81.559  79.896  1.00  1.00              
ATOM    265  N   THR A  18     102.777  79.451  79.840  1.00  1.00              
ATOM    266  H   THR A  18     102.236  78.802  79.289  1.00  1.00              
ATOM    267  CA  THR A  18     102.576  79.320  81.289  1.00  1.00              
ATOM    268  HA  THR A  18     102.675  80.322  81.707  1.00  1.00              
ATOM    269  CB  THR A  18     101.119  78.911  81.627  1.00  1.00              
ATOM    270  HB  THR A  18     101.104  78.113  82.369  1.00  1.00              
ATOM    271  CG2 THR A  18     100.323  80.091  82.176  1.00  1.00              
ATOM    272 1HG2 THR A  18      99.303  79.782  82.402  1.00  1.00              
ATOM    273 2HG2 THR A  18     100.784  80.446  83.098  1.00  1.00              
ATOM    274 3HG2 THR A  18     100.300  80.905  81.450  1.00  1.00              
ATOM    275  OG1 THR A  18     100.421  78.480  80.472  1.00  1.00              
ATOM    276  HG1 THR A  18      99.504  78.345  80.737  1.00  1.00              
ATOM    277  C   THR A  18     103.604  78.594  82.116  1.00  1.00              
ATOM    278  O   THR A  18     103.382  78.387  83.301  1.00  1.00              
ATOM    279  N   LEU A  19     104.730  78.313  81.458  1.00  1.00              
ATOM    280  H   LEU A  19     104.718  78.591  80.492  1.00  1.00              
ATOM    281  CA  LEU A  19     106.055  78.071  82.027  1.00  1.00              
ATOM    282  HA  LEU A  19     106.632  77.465  81.378  1.00  1.00              
ATOM    283  CB  LEU A  19     106.608  79.503  82.026  1.00  1.00              
ATOM    284  HB1 LEU A  19     105.995  80.101  82.702  1.00  1.00              
ATOM    285  HB2 LEU A  19     106.485  79.962  81.046  1.00  1.00              
ATOM    286  CG  LEU A  19     108.061  79.783  82.424  1.00  1.00              
ATOM    287  HG  LEU A  19     108.078  80.844  82.583  1.00  1.00              
ATOM    288  CD1 LEU A  19     108.531  79.152  83.723  1.00  1.00              
ATOM    289 1HD1 LEU A  19     109.527  79.493  83.940  1.00  1.00              
ATOM    290 2HD1 LEU A  19     107.898  79.478  84.546  1.00  1.00              
ATOM    291 3HD1 LEU A  19     108.550  78.073  83.645  1.00  1.00              
ATOM    292  CD2 LEU A  19     109.047  79.459  81.314  1.00  1.00              
ATOM    293 1HD2 LEU A  19     108.691  79.837  80.357  1.00  1.00              
ATOM    294 2HD2 LEU A  19     109.998  79.944  81.525  1.00  1.00              
ATOM    295 3HD2 LEU A  19     109.198  78.392  81.255  1.00  1.00              
ATOM    296  C   LEU A  19     106.081  77.467  83.474  1.00  1.00              
ATOM    297  O   LEU A  19     105.864  78.138  84.507  1.00  1.00              
ATOM    298  N   LYS A  20     106.526  76.227  83.565  1.00  1.00              
ATOM    299  H   LYS A  20     106.576  75.757  82.669  1.00  1.00              
ATOM    300  CA  LYS A  20     106.835  75.388  84.713  1.00  1.00              
ATOM    301  HA  LYS A  20     107.049  76.057  85.542  1.00  1.00              
ATOM    302  CB  LYS A  20     105.620  74.531  85.129  1.00  1.00              
ATOM    303  HB1 LYS A  20     105.942  73.658  85.700  1.00  1.00              
ATOM    304  HB2 LYS A  20     105.108  74.183  84.238  1.00  1.00              
ATOM    305  CG  LYS A  20     104.624  75.313  85.998  1.00  1.00              
ATOM    306  HG1 LYS A  20     103.699  74.740  86.067  1.00  1.00              
ATOM    307  HG2 LYS A  20     104.379  76.257  85.513  1.00  1.00              
ATOM    308  CD  LYS A  20     105.149  75.554  87.430  1.00  1.00              
ATOM    309  HD1 LYS A  20     106.218  75.347  87.498  1.00  1.00              
ATOM    310  HD2 LYS A  20     104.648  74.846  88.093  1.00  1.00              
ATOM    311  CE  LYS A  20     104.871  76.976  87.933  1.00  1.00              
ATOM    312  HE1 LYS A  20     104.982  76.981  89.021  1.00  1.00              
ATOM    313  HE2 LYS A  20     103.835  77.238  87.699  1.00  1.00              
ATOM    314  NZ  LYS A  20     105.804  77.968  87.341  1.00  1.00              
ATOM    315  HZ1 LYS A  20     105.618  78.894  87.697  1.00  1.00              
ATOM    316  HZ2 LYS A  20     106.769  77.740  87.577  1.00  1.00              
ATOM    317  HZ3 LYS A  20     105.725  77.994  86.325  1.00  1.00              
ATOM    318  C   LYS A  20     108.144  74.630  84.565  1.00  1.00              
ATOM    319  O   LYS A  20     108.284  73.455  84.875  1.00  1.00              
ATOM    320  N   ILE A  21     109.093  75.381  84.034  1.00  1.00              
ATOM    321  H   ILE A  21     108.778  76.298  83.763  1.00  1.00              
ATOM    322  CA  ILE A  21     110.452  75.057  83.622  1.00  1.00              
ATOM    323  HA  ILE A  21     110.388  74.263  82.923  1.00  1.00              
ATOM    324  CB  ILE A  21     110.915  76.345  82.829  1.00  1.00              
ATOM    325  HB  ILE A  21     110.041  76.681  82.286  1.00  1.00              
ATOM    326  CG2 ILE A  21     111.353  77.574  83.653  1.00  1.00              
ATOM    327 1HG2 ILE A  21     111.283  78.475  83.048  1.00  1.00              
ATOM    328 2HG2 ILE A  21     110.731  77.658  84.539  1.00  1.00              
ATOM    329 3HG2 ILE A  21     112.394  77.493  83.966  1.00  1.00              
ATOM    330  CG1 ILE A  21     111.955  76.133  81.716  1.00  1.00              
ATOM    331 1HG1 ILE A  21     111.856  75.122  81.354  1.00  1.00              
ATOM    332 2HG1 ILE A  21     112.945  76.280  82.136  1.00  1.00              
ATOM    333  CD1 ILE A  21     111.832  77.082  80.518  1.00  1.00              
ATOM    334  HD1 ILE A  21     112.603  76.836  79.788  1.00  1.00              
ATOM    335  HD2 ILE A  21     110.858  76.971  80.045  1.00  1.00              
ATOM    336  HD3 ILE A  21     111.968  78.117  80.830  1.00  1.00              
ATOM    337  C   ILE A  21     111.292  74.753  84.885  1.00  1.00              
ATOM    338  O   ILE A  21     112.291  75.408  85.176  1.00  1.00              
ATOM    339  N   GLN A  22     110.865  73.850  85.767  1.00  1.00              
ATOM    340  H   GLN A  22     109.996  73.352  85.596  1.00  1.00              
ATOM    341  CA  GLN A  22     111.519  73.605  87.046  1.00  1.00              
ATOM    342  HA  GLN A  22     112.606  73.529  86.916  1.00  1.00              
ATOM    343  CB  GLN A  22     111.240  74.819  87.968  1.00  1.00              
ATOM    344  HB1 GLN A  22     110.159  74.953  88.059  1.00  1.00              
ATOM    345  HB2 GLN A  22     111.673  75.719  87.535  1.00  1.00              
ATOM    346  CG  GLN A  22     111.877  74.635  89.358  1.00  1.00              
ATOM    347  HG1 GLN A  22     112.304  75.599  89.581  1.00  1.00              
ATOM    348  HG2 GLN A  22     112.718  73.947  89.273  1.00  1.00              
ATOM    349  CD  GLN A  22     110.923  74.225  90.461  1.00  1.00              
ATOM    350  OE1 GLN A  22     109.798  74.683  90.562  1.00  1.00              
ATOM    351  NE2 GLN A  22     111.325  73.362  91.378  1.00  1.00              
ATOM    352 1HE2 GLN A  22     112.232  72.916  91.351  1.00  1.00              
ATOM    353 2HE2 GLN A  22     110.652  73.087  92.070  1.00  1.00              
ATOM    354  C   GLN A  22     110.931  72.385  87.736  1.00  1.00              
ATOM    355  O   GLN A  22     109.752  72.106  87.600  1.00  1.00              
ATOM    356  N   GLY A  23     111.741  71.624  88.501  1.00  1.00              
ATOM    357  H   GLY A  23     112.717  71.845  88.617  1.00  1.00              
ATOM    358  CA  GLY A  23     111.233  70.472  89.251  1.00  1.00              
ATOM    359  HA1 GLY A  23     110.808  69.757  88.545  1.00  1.00              
ATOM    360  HA2 GLY A  23     110.424  70.813  89.898  1.00  1.00              
ATOM    361  C   GLY A  23     112.293  69.801  90.111  1.00  1.00              
ATOM    362  O   GLY A  23     112.830  70.460  90.997  1.00  1.00              
ATOM    363  N   ASN A  24     112.681  68.564  89.779  1.00  1.00              
ATOM    364  H   ASN A  24     112.210  68.127  89.001  1.00  1.00              
ATOM    365  CA  ASN A  24     114.103  68.215  89.845  1.00  1.00              
ATOM    366  HA  ASN A  24     114.667  69.141  89.795  1.00  1.00              
ATOM    367  CB  ASN A  24     114.354  67.669  91.278  1.00  1.00              
ATOM    368  HB1 ASN A  24     114.010  66.638  91.337  1.00  1.00              
ATOM    369  HB2 ASN A  24     113.788  68.249  92.005  1.00  1.00              
ATOM    370  CG  ASN A  24     115.807  67.734  91.721  1.00  1.00              
ATOM    371  OD1 ASN A  24     116.639  68.403  91.138  1.00  1.00              
ATOM    372  ND2 ASN A  24     116.169  67.071  92.797  1.00  1.00              
ATOM    373 1HD2 ASN A  24     115.510  66.499  93.290  1.00  1.00              
ATOM    374 2HD2 ASN A  24     117.139  67.135  93.054  1.00  1.00              
ATOM    375  C   ASN A  24     114.705  67.266  88.805  1.00  1.00              
ATOM    376  O   ASN A  24     114.573  66.050  88.872  1.00  1.00              
ATOM    377  N   CYS A  25     115.505  67.870  87.935  1.00  1.00              
ATOM    378  H   CYS A  25     115.475  68.875  87.882  1.00  1.00              
ATOM    379  CA  CYS A  25     116.661  67.284  87.286  1.00  1.00              
ATOM    380  HA  CYS A  25     117.072  68.080  86.689  1.00  1.00              
ATOM    381  CB  CYS A  25     117.730  66.992  88.359  1.00  1.00              
ATOM    382  HB1 CYS A  25     117.494  66.063  88.874  1.00  1.00              
ATOM    383  HB2 CYS A  25     117.739  67.798  89.087  1.00  1.00              
ATOM    384  SG  CYS A  25     119.410  66.902  87.656  1.00  1.00              
ATOM    385  HG  CYS A  25     119.127  65.860  86.851  1.00  1.00              
ATOM    386  C   CYS A  25     116.520  66.186  86.178  1.00  1.00              
ATOM    387  O   CYS A  25     117.514  65.552  85.826  1.00  1.00              
ATOM    388  N   PRO A  26     115.423  66.112  85.398  1.00  1.00              
ATOM    389  CD  PRO A  26     114.049  66.109  85.864  1.00  1.00              
ATOM    390  HD1 PRO A  26     113.805  67.046  86.350  1.00  1.00              
ATOM    391  HD2 PRO A  26     113.848  65.261  86.521  1.00  1.00              
ATOM    392  CG  PRO A  26     113.166  66.024  84.635  1.00  1.00              
ATOM    393  HG1 PRO A  26     112.247  66.587  84.775  1.00  1.00              
ATOM    394  HG2 PRO A  26     112.932  64.992  84.429  1.00  1.00              
ATOM    395  CB  PRO A  26     114.067  66.664  83.579  1.00  1.00              
ATOM    396  HB1 PRO A  26     113.860  67.715  83.649  1.00  1.00              
ATOM    397  HB2 PRO A  26     113.881  66.322  82.569  1.00  1.00              
ATOM    398  CA  PRO A  26     115.528  66.421  83.958  1.00  1.00              
ATOM    399  HA  PRO A  26     115.975  65.592  83.422  1.00  1.00              
ATOM    400  C   PRO A  26     116.383  67.698  83.890  1.00  1.00              
ATOM    401  O   PRO A  26     115.935  68.791  84.221  1.00  1.00              
ATOM    402  N   ARG A  27     117.662  67.616  83.529  1.00  1.00              
ATOM    403  H   ARG A  27     118.138  66.724  83.405  1.00  1.00              
ATOM    404  CA  ARG A  27     118.318  68.895  83.210  1.00  1.00              
ATOM    405  HA  ARG A  27     118.190  69.486  84.088  1.00  1.00              
ATOM    406  CB  ARG A  27     119.867  68.767  83.045  1.00  1.00              
ATOM    407  HB1 ARG A  27     120.125  67.881  82.502  1.00  1.00              
ATOM    408  HB2 ARG A  27     120.288  68.634  84.040  1.00  1.00              
ATOM    409  CG  ARG A  27     120.564  69.962  82.381  1.00  1.00              
ATOM    410  HG1 ARG A  27     121.622  69.878  82.590  1.00  1.00              
ATOM    411  HG2 ARG A  27     120.206  70.872  82.833  1.00  1.00              
ATOM    412  CD  ARG A  27     120.398  70.157  80.864  1.00  1.00              
ATOM    413  HD1 ARG A  27     120.033  71.172  80.696  1.00  1.00              
ATOM    414  HD2 ARG A  27     119.636  69.472  80.505  1.00  1.00              
ATOM    415  NE  ARG A  27     121.657  69.922  80.145  1.00  1.00              
ATOM    416  HE  ARG A  27     122.005  68.973  80.176  1.00  1.00              
ATOM    417  CZ  ARG A  27     122.342  70.778  79.415  1.00  1.00              
ATOM    418  NH1 ARG A  27     121.923  71.984  79.174  1.00  1.00              
ATOM    419 1HH1 ARG A  27     121.077  72.265  79.635  1.00  1.00              
ATOM    420 2HH1 ARG A  27     122.592  72.714  78.970  1.00  1.00              
ATOM    421  NH2 ARG A  27     123.492  70.432  78.910  1.00  1.00              
ATOM    422 1HH2 ARG A  27     123.840  69.501  79.028  1.00  1.00              
ATOM    423 2HH2 ARG A  27     123.968  71.077  78.305  1.00  1.00              
ATOM    424  C   ARG A  27     117.627  69.581  82.063  1.00  1.00              
ATOM    425  O   ARG A  27     117.730  70.806  81.985  1.00  1.00              
ATOM    426  N   CYS A  28     116.854  68.917  81.259  1.00  1.00              
ATOM    427  H   CYS A  28     116.860  67.915  81.253  1.00  1.00              
ATOM    428  CA  CYS A  28     115.602  69.479  80.826  1.00  1.00              
ATOM    429  HA  CYS A  28     115.264  70.214  81.557  1.00  1.00              
ATOM    430  CB  CYS A  28     115.757  70.251  79.521  1.00  1.00              
ATOM    431  HB1 CYS A  28     115.226  69.715  78.738  1.00  1.00              
ATOM    432  HB2 CYS A  28     116.813  70.306  79.314  1.00  1.00              
ATOM    433  SG  CYS A  28     115.130  71.948  79.632  1.00  1.00              
ATOM    434  HG  CYS A  28     114.762  72.069  78.339  1.00  1.00              
ATOM    435  C   CYS A  28     114.482  68.415  80.758  1.00  1.00              
ATOM    436  O   CYS A  28     114.563  67.454  80.030  1.00  1.00              
ATOM    437  N   HIS A  29     113.359  68.581  81.452  1.00  1.00              
ATOM    438  H   HIS A  29     113.337  69.344  82.117  1.00  1.00              
ATOM    439  CA  HIS A  29     112.114  68.254  80.746  1.00  1.00              
ATOM    440  HA  HIS A  29     112.228  67.268  80.285  1.00  1.00              
ATOM    441  CB  HIS A  29     110.889  68.253  81.631  1.00  1.00              
ATOM    442  HB1 HIS A  29     110.660  69.263  81.967  1.00  1.00              
ATOM    443  HB2 HIS A  29     111.067  67.602  82.485  1.00  1.00              
ATOM    444  CG  HIS A  29     109.661  67.681  80.957  1.00  1.00              
ATOM    445  ND1 HIS A  29     109.679  66.717  79.942  1.00  1.00              
ATOM    446  CE1 HIS A  29     108.401  66.468  79.643  1.00  1.00              
ATOM    447  HE1 HIS A  29     108.073  65.776  78.878  1.00  1.00              
ATOM    448  NE2 HIS A  29     107.587  67.215  80.409  1.00  1.00              
ATOM    449  HE2 HIS A  29     106.581  67.239  80.352  1.00  1.00              
ATOM    450  CD2 HIS A  29     108.364  67.974  81.252  1.00  1.00              
ATOM    451  HD2 HIS A  29     108.041  68.688  81.989  1.00  1.00              
ATOM    452  C   HIS A  29     112.076  69.264  79.633  1.00  1.00              
ATOM    453  O   HIS A  29     112.599  70.353  79.808  1.00  1.00              
ATOM    454  N   ASN A  30     111.624  68.869  78.480  1.00  1.00              
ATOM    455  H   ASN A  30     111.204  67.948  78.392  1.00  1.00              
ATOM    456  CA  ASN A  30     112.198  69.430  77.262  1.00  1.00              
ATOM    457  HA  ASN A  30     112.670  70.357  77.536  1.00  1.00              
ATOM    458  CB  ASN A  30     113.216  68.360  76.806  1.00  1.00              
ATOM    459  HB1 ASN A  30     113.926  68.187  77.606  1.00  1.00              
ATOM    460  HB2 ASN A  30     113.831  68.708  75.994  1.00  1.00              
ATOM    461  CG  ASN A  30     112.611  67.005  76.475  1.00  1.00              
ATOM    462  OD1 ASN A  30     112.160  66.266  77.339  1.00  1.00              
ATOM    463  ND2 ASN A  30     112.609  66.620  75.221  1.00  1.00              
ATOM    464 1HD2 ASN A  30     112.898  67.283  74.522  1.00  1.00              
ATOM    465 2HD2 ASN A  30     112.115  65.783  75.006  1.00  1.00              
ATOM    466  C   ASN A  30     110.955  69.764  76.405  1.00  1.00              
ATOM    467  O   ASN A  30     110.528  69.022  75.540  1.00  1.00              
ATOM    468  N   ALA A  31     110.245  70.751  76.959  1.00  1.00              
ATOM    469  H   ALA A  31     110.752  71.383  77.565  1.00  1.00              
ATOM    470  CA  ALA A  31     108.780  70.740  77.130  1.00  1.00              
ATOM    471  HA  ALA A  31     108.434  70.014  76.394  1.00  1.00              
ATOM    472  CB  ALA A  31     108.411  70.007  78.427  1.00  1.00              
ATOM    473  HB1 ALA A  31     107.434  70.316  78.786  1.00  1.00              
ATOM    474  HB2 ALA A  31     108.391  68.941  78.228  1.00  1.00              
ATOM    475  HB3 ALA A  31     109.164  70.186  79.174  1.00  1.00              
ATOM    476  C   ALA A  31     108.108  72.011  76.832  1.00  1.00              
ATOM    477  O   ALA A  31     107.487  72.630  77.719  1.00  1.00              
ATOM    478  N   PRO A  32     108.128  72.414  75.548  1.00  1.00              
ATOM    479  CD  PRO A  32     108.391  71.550  74.394  1.00  1.00              
ATOM    480  HD1 PRO A  32     107.718  70.692  74.423  1.00  1.00              
ATOM    481  HD2 PRO A  32     109.406  71.175  74.373  1.00  1.00              
ATOM    482  CG  PRO A  32     108.071  72.369  73.150  1.00  1.00              
ATOM    483  HG1 PRO A  32     107.232  71.915  72.635  1.00  1.00              
ATOM    484  HG2 PRO A  32     108.928  72.430  72.487  1.00  1.00              
ATOM    485  CB  PRO A  32     107.632  73.736  73.692  1.00  1.00              
ATOM    486  HB1 PRO A  32     106.802  74.141  73.130  1.00  1.00              
ATOM    487  HB2 PRO A  32     108.449  74.445  73.692  1.00  1.00              
ATOM    488  CA  PRO A  32     107.260  73.445  75.129  1.00  1.00              
ATOM    489  HA  PRO A  32     107.368  74.340  75.759  1.00  1.00              
ATOM    490  C   PRO A  32     105.780  72.801  75.314  1.00  1.00              
ATOM    491  O   PRO A  32     105.356  72.096  74.400  1.00  1.00              
ATOM    492  N   TYR A  33     104.906  72.813  76.365  1.00  1.00              
ATOM    493  H   TYR A  33     104.198  72.106  76.241  1.00  1.00              
ATOM    494  CA  TYR A  33     104.605  73.721  77.526  1.00  1.00              
ATOM    495  HA  TYR A  33     105.515  73.899  78.080  1.00  1.00              
ATOM    496  CB  TYR A  33     104.094  75.034  76.873  1.00  1.00              
ATOM    497  HB1 TYR A  33     103.352  75.484  77.513  1.00  1.00              
ATOM    498  HB2 TYR A  33     103.541  74.720  75.991  1.00  1.00              
ATOM    499  CG  TYR A  33     104.976  76.202  76.434  1.00  1.00              
ATOM    500  CD1 TYR A  33     105.549  76.195  75.161  1.00  1.00              
ATOM    501  HD1 TYR A  33     105.528  75.312  74.555  1.00  1.00              
ATOM    502  CE1 TYR A  33     106.025  77.372  74.566  1.00  1.00              
ATOM    503  HE1 TYR A  33     106.385  77.347  73.544  1.00  1.00              
ATOM    504  CZ  TYR A  33     105.953  78.589  75.260  1.00  1.00              
ATOM    505  OH  TYR A  33     106.271  79.745  74.638  1.00  1.00              
ATOM    506  HH  TYR A  33     106.459  79.590  73.711  1.00  1.00              
ATOM    507  CE2 TYR A  33     105.476  78.606  76.584  1.00  1.00              
ATOM    508  HE2 TYR A  33     105.410  79.562  77.085  1.00  1.00              
ATOM    509  CD2 TYR A  33     104.913  77.436  77.128  1.00  1.00              
ATOM    510  HD2 TYR A  33     104.360  77.539  78.047  1.00  1.00              
ATOM    511  C   TYR A  33     103.460  73.353  78.575  1.00  1.00              
ATOM    512  O   TYR A  33     102.973  72.263  78.403  1.00  1.00              
ATOM    513  N   PRO A  34     102.969  74.198  79.617  1.00  1.00              
ATOM    514  CD  PRO A  34     101.859  73.608  80.390  1.00  1.00              
ATOM    515  HD1 PRO A  34     101.993  72.543  80.550  1.00  1.00              
ATOM    516  HD2 PRO A  34     100.933  73.795  79.856  1.00  1.00              
ATOM    517  CG  PRO A  34     101.805  74.287  81.753  1.00  1.00              
ATOM    518  HG1 PRO A  34     102.509  73.815  82.434  1.00  1.00              
ATOM    519  HG2 PRO A  34     100.789  74.281  82.150  1.00  1.00              
ATOM    520  CB  PRO A  34     102.275  75.696  81.434  1.00  1.00              
ATOM    521  HB1 PRO A  34     102.689  76.140  82.337  1.00  1.00              
ATOM    522  HB2 PRO A  34     101.393  76.239  81.125  1.00  1.00              
ATOM    523  CA  PRO A  34     103.238  75.577  80.249  1.00  1.00              
ATOM    524  HA  PRO A  34     103.005  76.350  79.534  1.00  1.00              
ATOM    525  C   PRO A  34     104.704  75.649  80.535  1.00  1.00              
ATOM    526  O   PRO A  34     104.987  75.376  81.664  1.00  1.00              
ATOM    527  N   CYS A  35     105.563  75.932  79.489  1.00  1.00              
ATOM    528  H   CYS A  35     105.097  76.145  78.625  1.00  1.00              
ATOM    529  CA  CYS A  35     107.040  75.740  79.382  1.00  1.00              
ATOM    530  HA  CYS A  35     107.218  75.109  78.550  1.00  1.00              
ATOM    531  CB  CYS A  35     107.787  77.059  79.103  1.00  1.00              
ATOM    532  HB1 CYS A  35     108.658  77.114  79.745  1.00  1.00              
ATOM    533  HB2 CYS A  35     107.156  77.930  79.264  1.00  1.00              
ATOM    534  SG  CYS A  35     108.413  77.048  77.410  1.00  1.00              
ATOM    535  HG  CYS A  35     107.248  77.136  76.754  1.00  1.00              
ATOM    536  C   CYS A  35     107.395  75.008  80.621  1.00  1.00              
ATOM    537  O   CYS A  35     108.097  75.525  81.478  1.00  1.00              
ATOM    538  N   VAL A  36     106.870  73.795  80.681  1.00  1.00              
ATOM    539  H   VAL A  36     106.367  73.424  79.898  1.00  1.00              
ATOM    540  CA  VAL A  36     107.254  72.869  81.673  1.00  1.00              
ATOM    541  HA  VAL A  36     107.520  73.355  82.592  1.00  1.00              
ATOM    542  CB  VAL A  36     106.174  71.762  81.965  1.00  1.00              
ATOM    543  HB  VAL A  36     106.283  70.974  81.215  1.00  1.00              
ATOM    544  CG1 VAL A  36     106.347  71.155  83.361  1.00  1.00              
ATOM    545 1HG1 VAL A  36     107.373  70.834  83.524  1.00  1.00              
ATOM    546 2HG1 VAL A  36     106.098  71.876  84.134  1.00  1.00              
ATOM    547 3HG1 VAL A  36     105.708  70.282  83.465  1.00  1.00              
ATOM    548  CG2 VAL A  36     104.733  72.213  81.862  1.00  1.00              
ATOM    549 1HG2 VAL A  36     104.521  72.511  80.845  1.00  1.00              
ATOM    550 2HG2 VAL A  36     104.059  71.395  82.112  1.00  1.00              
ATOM    551 3HG2 VAL A  36     104.540  73.039  82.531  1.00  1.00              
ATOM    552  C   VAL A  36     108.492  72.184  81.087  1.00  1.00              
ATOM    553  O   VAL A  36     108.647  71.006  81.358  1.00  1.00              
ATOM    554  N   PRO A  37     109.378  72.844  80.282  1.00  1.00              
ATOM    555  CD  PRO A  37     109.549  74.007  79.383  1.00  1.00              
ATOM    556  HD1 PRO A  37     109.802  74.894  79.969  1.00  1.00              
ATOM    557  HD2 PRO A  37     108.703  74.164  78.766  1.00  1.00              
ATOM    558  CG  PRO A  37     110.684  73.820  78.424  1.00  1.00              
ATOM    559  HG1 PRO A  37     111.101  74.772  78.098  1.00  1.00              
ATOM    560  HG2 PRO A  37     110.399  73.212  77.576  1.00  1.00              
ATOM    561  CB  PRO A  37     111.595  73.098  79.337  1.00  1.00              
ATOM    562  HB1 PRO A  37     112.273  73.817  79.789  1.00  1.00              
ATOM    563  HB2 PRO A  37     112.160  72.372  78.766  1.00  1.00              
ATOM    564  CA  PRO A  37     110.687  72.401  80.434  1.00  1.00              
ATOM    565  HA  PRO A  37     110.516  71.358  80.104  1.00  1.00              
ATOM    566  C   PRO A  37     111.251  72.348  81.795  1.00  1.00              
ATOM    567  O   PRO A  37     110.591  72.132  82.822  1.00  1.00              
ATOM    568  N   CYS A  38     112.541  72.544  81.795  1.00  1.00              
ATOM    569  H   CYS A  38     112.942  72.581  80.865  1.00  1.00              
ATOM    570  CA  CYS A  38     113.428  72.459  82.874  1.00  1.00              
ATOM    571  HA  CYS A  38     114.325  72.077  82.356  1.00  1.00              
ATOM    572  CB  CYS A  38     113.857  73.831  83.323  1.00  1.00              
ATOM    573  HB1 CYS A  38     114.297  73.831  84.319  1.00  1.00              
ATOM    574  HB2 CYS A  38     113.008  74.461  83.305  1.00  1.00              
ATOM    575  SG  CYS A  38     114.990  74.597  82.125  1.00  1.00              
ATOM    576  HG  CYS A  38     115.128  75.764  82.763  1.00  1.00              
ATOM    577  C   CYS A  38     113.185  71.320  83.811  1.00  1.00              
ATOM    578  O   CYS A  38     113.898  70.361  83.667  1.00  1.00              
ATOM    579  N   ALA A  39     112.204  71.355  84.704  1.00  1.00              
ATOM    580  H   ALA A  39     111.480  72.053  84.605  1.00  1.00              
ATOM    581  CA  ALA A  39     111.897  70.262  85.589  1.00  1.00              
ATOM    582  HA  ALA A  39     111.149  70.557  86.300  1.00  1.00              
ATOM    583  CB  ALA A  39     111.232  69.128  84.833  1.00  1.00              
ATOM    584  HB1 ALA A  39     110.359  69.521  84.307  1.00  1.00              
ATOM    585  HB2 ALA A  39     111.941  68.713  84.136  1.00  1.00              
ATOM    586  HB3 ALA A  39     110.910  68.354  85.529  1.00  1.00              
ATOM    587  C   ALA A  39     113.183  69.842  86.421  1.00  1.00              
ATOM    588  O   ALA A  39     112.926  69.059  87.294  1.00  1.00              
ATOM    589  N   ASN A  40     114.458  70.246  86.262  1.00  1.00              
ATOM    590  H   ASN A  40     114.818  69.945  85.362  1.00  1.00              
ATOM    591  CA  ASN A  40     115.154  71.482  86.756  1.00  1.00              
ATOM    592  HA  ASN A  40     114.301  72.164  86.801  1.00  1.00              
ATOM    593  CB  ASN A  40     115.610  71.454  88.213  1.00  1.00              
ATOM    594  HB1 ASN A  40     114.928  70.901  88.846  1.00  1.00              
ATOM    595  HB2 ASN A  40     115.655  72.469  88.608  1.00  1.00              
ATOM    596  CG  ASN A  40     116.996  70.886  88.330  1.00  1.00              
ATOM    597  OD1 ASN A  40     117.392  70.156  87.457  1.00  1.00              
ATOM    598  ND2 ASN A  40     117.763  71.205  89.335  1.00  1.00              
ATOM    599 1HD2 ASN A  40     117.407  71.793  90.080  1.00  1.00              
ATOM    600 2HD2 ASN A  40     118.700  70.834  89.324  1.00  1.00              
ATOM    601  C   ASN A  40     116.018  72.280  85.808  1.00  1.00              
ATOM    602  O   ASN A  40     116.477  73.318  86.235  1.00  1.00              
ATOM    603  N   GLY A  41     116.182  71.880  84.525  1.00  1.00              
ATOM    604  H   GLY A  41     115.800  71.001  84.176  1.00  1.00              
ATOM    605  CA  GLY A  41     117.017  72.782  83.709  1.00  1.00              
ATOM    606  HA1 GLY A  41     116.742  73.817  83.936  1.00  1.00              
ATOM    607  HA2 GLY A  41     116.758  72.688  82.652  1.00  1.00              
ATOM    608  C   GLY A  41     118.458  72.611  84.029  1.00  1.00              
ATOM    609  O   GLY A  41     119.298  73.405  83.556  1.00  1.00              
ATOM    610  N   SER A  42     118.742  71.591  84.826  1.00  1.00              
ATOM    611  H   SER A  42     117.945  70.988  84.950  1.00  1.00              
ATOM    612  CA  SER A  42     119.597  71.595  85.980  1.00  1.00              
ATOM    613  HA  SER A  42     119.080  72.084  86.804  1.00  1.00              
ATOM    614  CB  SER A  42     120.000  70.164  86.425  1.00  1.00              
ATOM    615  HB1 SER A  42     120.857  69.830  85.840  1.00  1.00              
ATOM    616  HB2 SER A  42     119.188  69.471  86.217  1.00  1.00              
ATOM    617  OG  SER A  42     120.339  70.138  87.799  1.00  1.00              
ATOM    618  HG  SER A  42     120.365  69.213  88.073  1.00  1.00              
ATOM    619  C   SER A  42     120.908  72.297  85.796  1.00  1.00              
ATOM    620  O   SER A  42     121.435  72.987  86.675  1.00  1.00              
ATOM    621  N   ILE A  43     121.451  72.021  84.615  1.00  1.00              
ATOM    622  H   ILE A  43     120.858  71.601  83.918  1.00  1.00              
ATOM    623  CA  ILE A  43     122.729  72.488  84.240  1.00  1.00              
ATOM    624  HA  ILE A  43     122.875  73.377  84.855  1.00  1.00              
ATOM    625  CB  ILE A  43     123.893  71.541  84.676  1.00  1.00              
ATOM    626  HB  ILE A  43     124.823  71.995  84.331  1.00  1.00              
ATOM    627  CG2 ILE A  43     124.028  71.461  86.207  1.00  1.00              
ATOM    628 1HG2 ILE A  43     124.973  70.994  86.483  1.00  1.00              
ATOM    629 2HG2 ILE A  43     124.019  72.461  86.641  1.00  1.00              
ATOM    630 3HG2 ILE A  43     123.211  70.879  86.634  1.00  1.00              
ATOM    631  CG1 ILE A  43     123.826  70.142  84.034  1.00  1.00              
ATOM    632 1HG1 ILE A  43     123.759  70.264  82.953  1.00  1.00              
ATOM    633 2HG1 ILE A  43     122.939  69.622  84.397  1.00  1.00              
ATOM    634  CD1 ILE A  43     125.045  69.252  84.308  1.00  1.00              
ATOM    635  HD1 ILE A  43     125.958  69.772  84.017  1.00  1.00              
ATOM    636  HD2 ILE A  43     125.093  68.987  85.364  1.00  1.00              
ATOM    637  HD3 ILE A  43     124.957  68.335  83.726  1.00  1.00              
ATOM    638  C   ILE A  43     122.967  73.012  82.854  1.00  1.00              
ATOM    639  O   ILE A  43     122.490  72.499  81.849  1.00  1.00              
ATOM    640  N   SER A  44     123.891  73.968  82.875  1.00  1.00              
ATOM    641  H   SER A  44     124.209  74.249  83.795  1.00  1.00              
ATOM    642  CA  SER A  44     124.643  74.542  81.783  1.00  1.00              
ATOM    643  HA  SER A  44     125.167  75.395  82.218  1.00  1.00              
ATOM    644  CB  SER A  44     125.763  73.593  81.324  1.00  1.00              
ATOM    645  HB1 SER A  44     126.424  73.386  82.168  1.00  1.00              
ATOM    646  HB2 SER A  44     126.347  74.070  80.536  1.00  1.00              
ATOM    647  OG  SER A  44     125.237  72.372  80.845  1.00  1.00              
ATOM    648  HG  SER A  44     124.284  72.382  81.023  1.00  1.00              
ATOM    649  C   SER A  44     123.844  75.092  80.613  1.00  1.00              
ATOM    650  O   SER A  44     123.365  74.359  79.741  1.00  1.00              
ATOM    651  N   ILE A  45     123.743  76.420  80.591  1.00  1.00              
ATOM    652  H   ILE A  45     124.253  76.970  81.269  1.00  1.00              
ATOM    653  CA  ILE A  45     122.863  77.125  79.679  1.00  1.00              
ATOM    654  HA  ILE A  45     122.161  76.392  79.281  1.00  1.00              
ATOM    655  CB  ILE A  45     121.993  78.200  80.377  1.00  1.00              
ATOM    656  HB  ILE A  45     122.559  79.132  80.424  1.00  1.00              
ATOM    657  CG2 ILE A  45     120.745  78.431  79.502  1.00  1.00              
ATOM    658 1HG2 ILE A  45     120.059  79.106  80.004  1.00  1.00              
ATOM    659 2HG2 ILE A  45     121.030  78.864  78.542  1.00  1.00              
ATOM    660 3HG2 ILE A  45     120.218  77.494  79.318  1.00  1.00              
ATOM    661  CG1 ILE A  45     121.561  77.864  81.828  1.00  1.00              
ATOM    662 1HG1 ILE A  45     120.989  78.705  82.220  1.00  1.00              
ATOM    663 2HG1 ILE A  45     122.452  77.779  82.451  1.00  1.00              
ATOM    664  CD1 ILE A  45     120.719  76.590  82.008  1.00  1.00              
ATOM    665  HD1 ILE A  45     121.241  75.719  81.615  1.00  1.00              
ATOM    666  HD2 ILE A  45     120.531  76.431  83.070  1.00  1.00              
ATOM    667  HD3 ILE A  45     119.760  76.694  81.501  1.00  1.00              
ATOM    668  C   ILE A  45     123.647  77.677  78.503  1.00  1.00              
ATOM    669  O   ILE A  45     124.558  78.488  78.656  1.00  1.00              
ATOM    670  N   HIS A  46     123.313  77.160  77.322  1.00  1.00              
ATOM    671  H   HIS A  46     122.552  76.501  77.283  1.00  1.00              
ATOM    672  CA  HIS A  46     123.974  77.513  76.074  1.00  1.00              
ATOM    673  HA  HIS A  46     125.035  77.652  76.288  1.00  1.00              
ATOM    674  CB  HIS A  46     123.824  76.349  75.079  1.00  1.00              
ATOM    675  HB1 HIS A  46     122.955  76.516  74.441  1.00  1.00              
ATOM    676  HB2 HIS A  46     123.664  75.416  75.622  1.00  1.00              
ATOM    677  CG  HIS A  46     125.051  76.156  74.227  1.00  1.00              
ATOM    678  ND1 HIS A  46     125.108  76.310  72.847  1.00  1.00              
ATOM    679  CE1 HIS A  46     126.371  76.039  72.491  1.00  1.00              
ATOM    680  HE1 HIS A  46     126.736  76.050  71.472  1.00  1.00              
ATOM    681  NE2 HIS A  46     127.108  75.749  73.576  1.00  1.00              
ATOM    682  HE2 HIS A  46     128.089  75.506  73.566  1.00  1.00              
ATOM    683  CD2 HIS A  46     126.291  75.816  74.683  1.00  1.00              
ATOM    684  HD2 HIS A  46     126.568  75.633  75.713  1.00  1.00              
ATOM    685  C   HIS A  46     123.472  78.852  75.508  1.00  1.00              
ATOM    686  O   HIS A  46     122.553  79.472  76.048  1.00  1.00              
ATOM    687  N   ILE A  47     124.071  79.297  74.404  1.00  1.00              
ATOM    688  H   ILE A  47     124.745  78.691  73.957  1.00  1.00              
ATOM    689  CA  ILE A  47     123.521  80.386  73.593  1.00  1.00              
ATOM    690  HA  ILE A  47     123.340  81.238  74.249  1.00  1.00              
ATOM    691  CB  ILE A  47     124.577  80.822  72.534  1.00  1.00              
ATOM    692  HB  ILE A  47     125.448  81.169  73.094  1.00  1.00              
ATOM    693  CG2 ILE A  47     125.044  79.660  71.633  1.00  1.00              
ATOM    694 1HG2 ILE A  47     125.777  80.009  70.907  1.00  1.00              
ATOM    695 2HG2 ILE A  47     125.527  78.891  72.232  1.00  1.00              
ATOM    696 3HG2 ILE A  47     124.198  79.217  71.105  1.00  1.00              
ATOM    697  CG1 ILE A  47     124.097  82.001  71.657  1.00  1.00              
ATOM    698 1HG1 ILE A  47     123.541  82.704  72.273  1.00  1.00              
ATOM    699 2HG1 ILE A  47     123.424  81.636  70.883  1.00  1.00              
ATOM    700  CD1 ILE A  47     125.235  82.774  70.978  1.00  1.00              
ATOM    701  HD1 ILE A  47     125.970  83.091  71.718  1.00  1.00              
ATOM    702  HD2 ILE A  47     125.724  82.156  70.226  1.00  1.00              
ATOM    703  HD3 ILE A  47     124.826  83.658  70.488  1.00  1.00              
ATOM    704  C   ILE A  47     122.184  79.983  72.978  1.00  1.00              
ATOM    705  O   ILE A  47     121.911  78.799  72.795  1.00  1.00              
ATOM    706  N   ARG A  48     121.356  80.980  72.641  1.00  1.00              
ATOM    707  H   ARG A  48     121.647  81.923  72.855  1.00  1.00              
ATOM    708  CA  ARG A  48     120.129  80.801  71.849  1.00  1.00              
ATOM    709  HA  ARG A  48     119.692  81.785  71.684  1.00  1.00              
ATOM    710  CB  ARG A  48     120.529  80.198  70.476  1.00  1.00              
ATOM    711  HB1 ARG A  48     120.426  79.111  70.523  1.00  1.00              
ATOM    712  HB2 ARG A  48     121.580  80.397  70.271  1.00  1.00              
ATOM    713  CG  ARG A  48     119.743  80.752  69.281  1.00  1.00              
ATOM    714  HG1 ARG A  48     120.421  81.327  68.649  1.00  1.00              
ATOM    715  HG2 ARG A  48     118.966  81.430  69.624  1.00  1.00              
ATOM    716  CD  ARG A  48     119.124  79.628  68.447  1.00  1.00              
ATOM    717  HD1 ARG A  48     118.457  79.037  69.081  1.00  1.00              
ATOM    718  HD2 ARG A  48     119.917  78.977  68.073  1.00  1.00              
ATOM    719  NE  ARG A  48     118.353  80.189  67.331  1.00  1.00              
ATOM    720  HE  ARG A  48     117.916  81.092  67.479  1.00  1.00              
ATOM    721  CZ  ARG A  48     117.971  79.587  66.231  1.00  1.00              
ATOM    722  NH1 ARG A  48     118.359  78.394  65.919  1.00  1.00              
ATOM    723 1HH1 ARG A  48     118.760  77.871  66.696  1.00  1.00              
ATOM    724 2HH1 ARG A  48     117.686  77.799  65.464  1.00  1.00              
ATOM    725  NH2 ARG A  48     117.159  80.202  65.428  1.00  1.00              
ATOM    726 1HH2 ARG A  48     116.765  81.081  65.769  1.00  1.00              
ATOM    727 2HH2 ARG A  48     116.842  79.745  64.600  1.00  1.00              
ATOM    728  C   ARG A  48     119.032  79.961  72.532  1.00  1.00              
ATOM    729  O   ARG A  48     118.015  79.670  71.911  1.00  1.00              
ATOM    730  N   ALA A  49     119.214  79.622  73.812  1.00  1.00              
ATOM    731  H   ALA A  49     120.096  79.867  74.230  1.00  1.00              
ATOM    732  CA  ALA A  49     118.364  78.707  74.574  1.00  1.00              
ATOM    733  HA  ALA A  49     118.438  77.722  74.110  1.00  1.00              
ATOM    734  CB  ALA A  49     118.942  78.604  75.993  1.00  1.00              
ATOM    735  HB1 ALA A  49     119.981  78.276  75.953  1.00  1.00              
ATOM    736  HB2 ALA A  49     118.883  79.572  76.492  1.00  1.00              
ATOM    737  HB3 ALA A  49     118.365  77.878  76.567  1.00  1.00              
ATOM    738  C   ALA A  49     116.867  79.056  74.603  1.00  1.00              
ATOM    739  O   ALA A  49     116.041  78.172  74.802  1.00  1.00              
ATOM    740  N   PHE A  50     116.508  80.323  74.376  1.00  1.00              
ATOM    741  H   PHE A  50     117.238  81.007  74.264  1.00  1.00              
ATOM    742  CA  PHE A  50     115.125  80.794  74.385  1.00  1.00              
ATOM    743  HA  PHE A  50     114.451  79.939  74.330  1.00  1.00              
ATOM    744  CB  PHE A  50     114.868  81.528  75.713  1.00  1.00              
ATOM    745  HB1 PHE A  50     113.811  81.772  75.752  1.00  1.00              
ATOM    746  HB2 PHE A  50     115.421  82.469  75.693  1.00  1.00              
ATOM    747  CG  PHE A  50     115.213  80.788  76.998  1.00  1.00              
ATOM    748  CD1 PHE A  50     116.031  81.406  77.962  1.00  1.00              
ATOM    749  HD1 PHE A  50     116.427  82.390  77.772  1.00  1.00              
ATOM    750  CE1 PHE A  50     116.350  80.746  79.161  1.00  1.00              
ATOM    751  HE1 PHE A  50     116.988  81.229  79.887  1.00  1.00              
ATOM    752  CZ  PHE A  50     115.854  79.453  79.400  1.00  1.00              
ATOM    753  HZ  PHE A  50     116.113  78.928  80.308  1.00  1.00              
ATOM    754  CE2 PHE A  50     115.039  78.827  78.441  1.00  1.00              
ATOM    755  HE2 PHE A  50     114.684  77.819  78.609  1.00  1.00              
ATOM    756  CD2 PHE A  50     114.712  79.495  77.248  1.00  1.00              
ATOM    757  HD2 PHE A  50     114.107  78.993  76.506  1.00  1.00              
ATOM    758  C   PHE A  50     114.800  81.681  73.163  1.00  1.00              
ATOM    759  O   PHE A  50     114.046  82.648  73.267  1.00  1.00              
ATOM    760  N   ASP A  51     115.395  81.401  71.998  1.00  1.00              
ATOM    761  H   ASP A  51     116.042  80.618  71.952  1.00  1.00              
ATOM    762  CA  ASP A  51     115.225  82.227  70.790  1.00  1.00              
ATOM    763  HA  ASP A  51     115.681  83.191  70.987  1.00  1.00              
ATOM    764  CB  ASP A  51     115.986  81.552  69.631  1.00  1.00              
ATOM    765  HB1 ASP A  51     115.387  80.743  69.210  1.00  1.00              
ATOM    766  HB2 ASP A  51     116.886  81.096  70.031  1.00  1.00              
ATOM    767  CG  ASP A  51     116.407  82.522  68.523  1.00  1.00              
ATOM    768  OD1 ASP A  51     116.926  83.599  68.886  1.00  1.00              
ATOM    769  OD2 ASP A  51     116.364  82.136  67.329  1.00  1.00              
ATOM    770  C   ASP A  51     113.760  82.448  70.360  1.00  1.00              
ATOM    771  O   ASP A  51     113.309  83.563  70.092  1.00  1.00              
ATOM    772  N   HIS A  52     113.000  81.351  70.326  1.00  1.00              
ATOM    773  H   HIS A  52     113.448  80.486  70.586  1.00  1.00              
ATOM    774  CA  HIS A  52     111.688  81.235  69.672  1.00  1.00              
ATOM    775  HA  HIS A  52     111.677  81.897  68.804  1.00  1.00              
ATOM    776  CB  HIS A  52     111.551  79.795  69.163  1.00  1.00              
ATOM    777  HB1 HIS A  52     110.585  79.663  68.672  1.00  1.00              
ATOM    778  HB2 HIS A  52     111.609  79.139  70.020  1.00  1.00              
ATOM    779  CG  HIS A  52     112.628  79.386  68.199  1.00  1.00              
ATOM    780  ND1 HIS A  52     113.058  80.155  67.120  1.00  1.00              
ATOM    781  CE1 HIS A  52     114.064  79.462  66.569  1.00  1.00              
ATOM    782  HE1 HIS A  52     114.622  79.789  65.707  1.00  1.00              
ATOM    783  NE2 HIS A  52     114.274  78.312  67.233  1.00  1.00              
ATOM    784  HE2 HIS A  52     114.986  77.610  67.011  1.00  1.00              
ATOM    785  CD2 HIS A  52     113.376  78.247  68.273  1.00  1.00              
ATOM    786  HD2 HIS A  52     113.300  77.460  69.014  1.00  1.00              
ATOM    787  C   HIS A  52     110.496  81.629  70.552  1.00  1.00              
ATOM    788  O   HIS A  52     109.339  81.367  70.234  1.00  1.00              
ATOM    789  N   LEU A  53     110.787  82.237  71.690  1.00  1.00              
ATOM    790  H   LEU A  53     111.763  82.481  71.816  1.00  1.00              
ATOM    791  CA  LEU A  53     109.963  82.242  72.892  1.00  1.00              
ATOM    792  HA  LEU A  53     109.032  81.704  72.714  1.00  1.00              
ATOM    793  CB  LEU A  53     110.843  81.462  73.911  1.00  1.00              
ATOM    794  HB1 LEU A  53     111.815  81.945  73.964  1.00  1.00              
ATOM    795  HB2 LEU A  53     111.007  80.466  73.493  1.00  1.00              
ATOM    796  CG  LEU A  53     110.392  81.277  75.364  1.00  1.00              
ATOM    797  HG  LEU A  53     110.683  82.161  75.917  1.00  1.00              
ATOM    798  CD1 LEU A  53     108.887  81.049  75.450  1.00  1.00              
ATOM    799 1HD1 LEU A  53     108.330  81.937  75.171  1.00  1.00              
ATOM    800 2HD1 LEU A  53     108.642  80.299  74.729  1.00  1.00              
ATOM    801 3HD1 LEU A  53     108.577  80.706  76.431  1.00  1.00              
ATOM    802  CD2 LEU A  53     111.101  80.106  76.047  1.00  1.00              
ATOM    803 1HD2 LEU A  53     110.815  80.053  77.096  1.00  1.00              
ATOM    804 2HD2 LEU A  53     110.847  79.169  75.560  1.00  1.00              
ATOM    805 3HD2 LEU A  53     112.176  80.246  75.981  1.00  1.00              
ATOM    806  C   LEU A  53     109.640  83.714  73.219  1.00  1.00              
ATOM    807  O   LEU A  53     109.627  84.156  74.356  1.00  1.00              
ATOM    808  N   ARG A  54     109.399  84.538  72.194  1.00  1.00              
ATOM    809  H   ARG A  54     109.440  84.124  71.273  1.00  1.00              
ATOM    810  CA  ARG A  54     109.331  86.009  72.313  1.00  1.00              
ATOM    811  HA  ARG A  54     110.261  86.328  72.792  1.00  1.00              
ATOM    812  CB  ARG A  54     109.307  86.632  70.908  1.00  1.00              
ATOM    813  HB1 ARG A  54     109.299  87.714  71.020  1.00  1.00              
ATOM    814  HB2 ARG A  54     108.393  86.341  70.388  1.00  1.00              
ATOM    815  CG  ARG A  54     110.534  86.194  70.075  1.00  1.00              
ATOM    816  HG1 ARG A  54     110.360  85.181  69.711  1.00  1.00              
ATOM    817  HG2 ARG A  54     111.421  86.159  70.707  1.00  1.00              
ATOM    818  CD  ARG A  54     110.812  87.095  68.860  1.00  1.00              
ATOM    819  HD1 ARG A  54     109.926  87.687  68.619  1.00  1.00              
ATOM    820  HD2 ARG A  54     111.014  86.448  68.004  1.00  1.00              
ATOM    821  NE  ARG A  54     111.986  87.976  69.046  1.00  1.00              
ATOM    822  HE  ARG A  54     112.825  87.731  68.540  1.00  1.00              
ATOM    823  CZ  ARG A  54     112.075  89.062  69.793  1.00  1.00              
ATOM    824  NH1 ARG A  54     111.117  89.479  70.561  1.00  1.00              
ATOM    825 1HH1 ARG A  54     110.335  88.875  70.724  1.00  1.00              
ATOM    826 2HH1 ARG A  54     111.338  90.240  71.182  1.00  1.00              
ATOM    827  NH2 ARG A  54     113.149  89.788  69.806  1.00  1.00              
ATOM    828 1HH2 ARG A  54     113.976  89.421  69.347  1.00  1.00              
ATOM    829 2HH2 ARG A  54     113.236  90.525  70.482  1.00  1.00              
ATOM    830  C   ARG A  54     108.230  86.567  73.226  1.00  1.00              
ATOM    831  O   ARG A  54     108.364  87.676  73.772  1.00  1.00              
ATOM    832  N   ASN A  55     107.189  85.738  73.376  1.00  1.00              
ATOM    833  H   ASN A  55     107.260  84.874  72.862  1.00  1.00              
ATOM    834  CA  ASN A  55     105.947  85.945  74.124  1.00  1.00              
ATOM    835  HA  ASN A  55     105.921  86.978  74.474  1.00  1.00              
ATOM    836  CB  ASN A  55     104.758  85.726  73.160  1.00  1.00              
ATOM    837  HB1 ASN A  55     103.824  85.822  73.710  1.00  1.00              
ATOM    838  HB2 ASN A  55     104.804  84.719  72.746  1.00  1.00              
ATOM    839  CG  ASN A  55     104.721  86.727  72.013  1.00  1.00              
ATOM    840  OD1 ASN A  55     105.486  87.676  71.953  1.00  1.00              
ATOM    841  ND2 ASN A  55     103.822  86.564  71.073  1.00  1.00              
ATOM    842 1HD2 ASN A  55     103.198  85.774  71.061  1.00  1.00              
ATOM    843 2HD2 ASN A  55     103.829  87.253  70.340  1.00  1.00              
ATOM    844  C   ASN A  55     105.878  85.060  75.387  1.00  1.00              
ATOM    845  O   ASN A  55     104.839  85.036  76.057  1.00  1.00              
ATOM    846  N   LEU A  56     107.004  84.423  75.761  1.00  1.00              
ATOM    847  H   LEU A  56     107.781  84.442  75.111  1.00  1.00              
ATOM    848  CA  LEU A  56     107.417  84.222  77.158  1.00  1.00              
ATOM    849  HA  LEU A  56     106.962  83.312  77.551  1.00  1.00              
ATOM    850  CB  LEU A  56     108.952  84.129  77.194  1.00  1.00              
ATOM    851  HB1 LEU A  56     109.379  85.068  76.835  1.00  1.00              
ATOM    852  HB2 LEU A  56     109.177  83.386  76.472  1.00  1.00              
ATOM    853  CG  LEU A  56     109.757  83.670  78.415  1.00  1.00              
ATOM    854  HG  LEU A  56     110.762  83.451  78.066  1.00  1.00              
ATOM    855  CD1 LEU A  56     109.907  84.739  79.484  1.00  1.00              
ATOM    856 1HD1 LEU A  56     110.666  84.412  80.195  1.00  1.00              
ATOM    857 2HD1 LEU A  56     110.222  85.675  79.028  1.00  1.00              
ATOM    858 3HD1 LEU A  56     108.978  84.887  80.017  1.00  1.00              
ATOM    859  CD2 LEU A  56     109.213  82.372  78.998  1.00  1.00              
ATOM    860 1HD2 LEU A  56     109.870  82.044  79.801  1.00  1.00              
ATOM    861 2HD2 LEU A  56     108.205  82.512  79.380  1.00  1.00              
ATOM    862 3HD2 LEU A  56     109.211  81.595  78.243  1.00  1.00              
ATOM    863  C   LEU A  56     106.998  85.437  77.976  1.00  1.00              
ATOM    864  O   LEU A  56     107.095  86.574  77.508  1.00  1.00              
ATOM    865  N   THR A  57     106.544  85.242  79.205  1.00  1.00              
ATOM    866  H   THR A  57     106.484  84.301  79.562  1.00  1.00              
ATOM    867  CA  THR A  57     106.282  86.397  80.067  1.00  1.00              
ATOM    868  HA  THR A  57     106.850  87.248  79.690  1.00  1.00              
ATOM    869  CB  THR A  57     104.812  86.839  79.996  1.00  1.00              
ATOM    870  HB  THR A  57     104.161  86.019  80.305  1.00  1.00              
ATOM    871  CG2 THR A  57     104.493  88.080  80.827  1.00  1.00              
ATOM    872 1HG2 THR A  57     103.482  88.421  80.609  1.00  1.00              
ATOM    873 2HG2 THR A  57     104.558  87.845  81.890  1.00  1.00              
ATOM    874 3HG2 THR A  57     105.203  88.874  80.596  1.00  1.00              
ATOM    875  OG1 THR A  57     104.533  87.184  78.647  1.00  1.00              
ATOM    876  HG1 THR A  57     105.406  87.269  78.219  1.00  1.00              
ATOM    877  C   THR A  57     106.844  86.276  81.469  1.00  1.00              
ATOM    878  O   THR A  57     107.243  87.287  82.043  1.00  1.00              
ATOM    879  N   LEU A  58     107.030  85.049  81.943  1.00  1.00              
ATOM    880  H   LEU A  58     106.755  84.256  81.388  1.00  1.00              
ATOM    881  CA  LEU A  58     107.822  84.749  83.124  1.00  1.00              
ATOM    882  HA  LEU A  58     108.357  85.643  83.428  1.00  1.00              
ATOM    883  CB  LEU A  58     106.919  84.292  84.293  1.00  1.00              
ATOM    884  HB1 LEU A  58     107.576  84.145  85.152  1.00  1.00              
ATOM    885  HB2 LEU A  58     106.484  83.321  84.055  1.00  1.00              
ATOM    886  CG  LEU A  58     105.791  85.258  84.720  1.00  1.00              
ATOM    887  HG  LEU A  58     106.135  86.287  84.625  1.00  1.00              
ATOM    888  CD1 LEU A  58     104.503  85.081  83.899  1.00  1.00              
ATOM    889 1HD1 LEU A  58     103.718  85.712  84.320  1.00  1.00              
ATOM    890 2HD1 LEU A  58     104.652  85.382  82.868  1.00  1.00              
ATOM    891 3HD1 LEU A  58     104.176  84.042  83.931  1.00  1.00              
ATOM    892  CD2 LEU A  58     105.412  84.995  86.181  1.00  1.00              
ATOM    893 1HD2 LEU A  58     106.286  85.109  86.820  1.00  1.00              
ATOM    894 2HD2 LEU A  58     104.659  85.717  86.501  1.00  1.00              
ATOM    895 3HD2 LEU A  58     105.015  83.986  86.294  1.00  1.00              
ATOM    896  C   LEU A  58     108.848  83.688  82.792  1.00  1.00              
ATOM    897  O   LEU A  58     108.650  82.957  81.828  1.00  1.00              
ATOM    898  N   LEU A  59     109.865  83.521  83.633  1.00  1.00              
ATOM    899  H   LEU A  59     109.987  84.195  84.385  1.00  1.00              
ATOM    900  CA  LEU A  59     110.524  82.206  83.770  1.00  1.00              
ATOM    901  HA  LEU A  59     109.790  81.459  83.535  1.00  1.00              
ATOM    902  CB  LEU A  59     111.676  82.042  82.758  1.00  1.00              
ATOM    903  HB1 LEU A  59     111.233  82.157  81.769  1.00  1.00              
ATOM    904  HB2 LEU A  59     112.060  81.023  82.807  1.00  1.00              
ATOM    905  CG  LEU A  59     112.856  83.026  82.871  1.00  1.00              
ATOM    906  HG  LEU A  59     112.484  84.027  83.082  1.00  1.00              
ATOM    907  CD1 LEU A  59     113.872  82.612  83.937  1.00  1.00              
ATOM    908 1HD1 LEU A  59     114.735  83.274  83.897  1.00  1.00              
ATOM    909 2HD1 LEU A  59     113.443  82.689  84.933  1.00  1.00              
ATOM    910 3HD1 LEU A  59     114.216  81.595  83.761  1.00  1.00              
ATOM    911  CD2 LEU A  59     113.593  83.063  81.534  1.00  1.00              
ATOM    912 1HD2 LEU A  59     114.380  83.816  81.565  1.00  1.00              
ATOM    913 2HD2 LEU A  59     114.034  82.090  81.312  1.00  1.00              
ATOM    914 3HD2 LEU A  59     112.892  83.332  80.746  1.00  1.00              
ATOM    915  C   LEU A  59     110.912  81.977  85.230  1.00  1.00              
ATOM    916  O   LEU A  59     110.919  82.908  86.029  1.00  1.00              
ATOM    917  N   HIS A  60     111.162  80.727  85.609  1.00  1.00              
ATOM    918  H   HIS A  60     111.220  80.010  84.906  1.00  1.00              
ATOM    919  CA  HIS A  60     111.045  80.314  87.013  1.00  1.00              
ATOM    920  HA  HIS A  60     110.485  81.062  87.576  1.00  1.00              
ATOM    921  CB  HIS A  60     110.238  78.996  87.054  1.00  1.00              
ATOM    922  HB1 HIS A  60     110.892  78.181  86.744  1.00  1.00              
ATOM    923  HB2 HIS A  60     109.439  79.069  86.320  1.00  1.00              
ATOM    924  CG  HIS A  60     109.555  78.559  88.335  1.00  1.00              
ATOM    925  ND1 HIS A  60     108.571  77.561  88.371  1.00  1.00              
ATOM    926  CE1 HIS A  60     108.350  77.309  89.674  1.00  1.00              
ATOM    927  HE1 HIS A  60     107.719  76.515  90.055  1.00  1.00              
ATOM    928  NE2 HIS A  60     109.065  78.147  90.441  1.00  1.00              
ATOM    929  HE2 HIS A  60     109.105  78.131  91.452  1.00  1.00              
ATOM    930  CD2 HIS A  60     109.838  78.936  89.619  1.00  1.00              
ATOM    931  HD2 HIS A  60     110.576  79.655  89.944  1.00  1.00              
ATOM    932  C   HIS A  60     112.394  80.177  87.710  1.00  1.00              
ATOM    933  O   HIS A  60     112.468  80.477  88.891  1.00  1.00              
ATOM    934  N   LEU A  61     113.402  79.714  86.963  1.00  1.00              
ATOM    935  H   LEU A  61     113.293  79.851  85.975  1.00  1.00              
ATOM    936  CA  LEU A  61     114.471  78.781  87.361  1.00  1.00              
ATOM    937  HA  LEU A  61     114.173  77.784  87.042  1.00  1.00              
ATOM    938  CB  LEU A  61     115.762  79.136  86.600  1.00  1.00              
ATOM    939  HB1 LEU A  61     116.579  78.519  86.976  1.00  1.00              
ATOM    940  HB2 LEU A  61     116.005  80.178  86.814  1.00  1.00              
ATOM    941  CG  LEU A  61     115.661  78.946  85.071  1.00  1.00              
ATOM    942  HG  LEU A  61     114.789  79.480  84.694  1.00  1.00              
ATOM    943  CD1 LEU A  61     116.898  79.519  84.379  1.00  1.00              
ATOM    944 1HD1 LEU A  61     116.802  79.417  83.297  1.00  1.00              
ATOM    945 2HD1 LEU A  61     116.987  80.578  84.626  1.00  1.00              
ATOM    946 3HD1 LEU A  61     117.794  78.997  84.717  1.00  1.00              
ATOM    947  CD2 LEU A  61     115.529  77.469  84.679  1.00  1.00              
ATOM    948 1HD2 LEU A  61     115.538  77.375  83.595  1.00  1.00              
ATOM    949 2HD2 LEU A  61     116.360  76.894  85.093  1.00  1.00              
ATOM    950 3HD2 LEU A  61     114.595  77.049  85.050  1.00  1.00              
ATOM    951  C   LEU A  61     114.669  78.696  88.889  1.00  1.00              
ATOM    952  O   LEU A  61     115.378  79.480  89.536  1.00  1.00              
ATOM    953  N   ALA A  62     114.015  77.677  89.448  1.00  1.00              
ATOM    954  H   ALA A  62     113.514  77.042  88.851  1.00  1.00              
ATOM    955  CA  ALA A  62     114.052  77.364  90.863  1.00  1.00              
ATOM    956  HA  ALA A  62     114.705  78.095  91.339  1.00  1.00              
ATOM    957  CB  ALA A  62     112.673  77.583  91.510  1.00  1.00              
ATOM    958  HB1 ALA A  62     112.373  78.621  91.366  1.00  1.00              
ATOM    959  HB2 ALA A  62     111.893  76.954  91.095  1.00  1.00              
ATOM    960  HB3 ALA A  62     112.732  77.376  92.579  1.00  1.00              
ATOM    961  C   ALA A  62     114.700  76.003  91.150  1.00  1.00              
ATOM    962  O   ALA A  62     114.674  75.095  90.321  1.00  1.00              
ATOM    963  N   GLY A  63     115.321  75.909  92.326  1.00  1.00              
ATOM    964  H   GLY A  63     115.290  76.742  92.900  1.00  1.00              
ATOM    965  CA  GLY A  63     116.249  74.878  92.775  1.00  1.00              
ATOM    966  HA1 GLY A  63     115.694  74.080  93.269  1.00  1.00              
ATOM    967  HA2 GLY A  63     116.935  75.325  93.489  1.00  1.00              
ATOM    968  C   GLY A  63     117.074  74.263  91.637  1.00  1.00              
ATOM    969  O   GLY A  63     116.822  73.132  91.232  1.00  1.00              
ATOM    970  N   ASN A  64     118.023  75.026  91.097  1.00  1.00              
ATOM    971  H   ASN A  64     118.308  75.852  91.615  1.00  1.00              
ATOM    972  CA  ASN A  64     118.725  74.787  89.829  1.00  1.00              
ATOM    973  HA  ASN A  64     118.557  73.773  89.465  1.00  1.00              
ATOM    974  CB  ASN A  64     118.144  75.801  88.816  1.00  1.00              
ATOM    975  HB1 ASN A  64     118.172  76.798  89.254  1.00  1.00              
ATOM    976  HB2 ASN A  64     117.102  75.547  88.623  1.00  1.00              
ATOM    977  CG  ASN A  64     118.865  75.836  87.479  1.00  1.00              
ATOM    978  OD1 ASN A  64     119.133  74.822  86.867  1.00  1.00              
ATOM    979  ND2 ASN A  64     119.245  76.998  86.990  1.00  1.00              
ATOM    980 1HD2 ASN A  64     119.212  77.861  87.521  1.00  1.00              
ATOM    981 2HD2 ASN A  64     119.674  76.965  86.082  1.00  1.00              
ATOM    982  C   ASN A  64     120.232  74.994  90.046  1.00  1.00              
ATOM    983  O   ASN A  64     120.591  75.829  90.861  1.00  1.00              
ATOM    984  N   SER A  65     121.144  74.300  89.363  1.00  1.00              
ATOM    985  H   SER A  65     120.846  73.647  88.642  1.00  1.00              
ATOM    986  CA  SER A  65     122.556  74.272  89.823  1.00  1.00              
ATOM    987  HA  SER A  65     122.660  74.835  90.749  1.00  1.00              
ATOM    988  CB  SER A  65     122.954  72.834  90.172  1.00  1.00              
ATOM    989  HB1 SER A  65     123.997  72.813  90.492  1.00  1.00              
ATOM    990  HB2 SER A  65     122.841  72.196  89.293  1.00  1.00              
ATOM    991  OG  SER A  65     122.136  72.347  91.224  1.00  1.00              
ATOM    992  HG  SER A  65     122.107  72.996  91.934  1.00  1.00              
ATOM    993  C   SER A  65     123.592  74.905  88.880  1.00  1.00              
ATOM    994  O   SER A  65     124.722  75.138  89.297  1.00  1.00              
ATOM    995  N   ILE A  66     123.205  75.257  87.656  1.00  1.00              
ATOM    996  H   ILE A  66     122.298  74.898  87.373  1.00  1.00              
ATOM    997  CA  ILE A  66     123.870  76.188  86.720  1.00  1.00              
ATOM    998  HA  ILE A  66     123.389  75.946  85.773  1.00  1.00              
ATOM    999  CB  ILE A  66     123.404  77.647  87.000  1.00  1.00              
ATOM   1000  HB  ILE A  66     122.392  77.562  87.403  1.00  1.00              
ATOM   1001  CG2 ILE A  66     124.199  78.400  88.078  1.00  1.00              
ATOM   1002 1HG2 ILE A  66     123.674  79.312  88.352  1.00  1.00              
ATOM   1003 2HG2 ILE A  66     124.284  77.781  88.970  1.00  1.00              
ATOM   1004 3HG2 ILE A  66     125.192  78.682  87.728  1.00  1.00              
ATOM   1005  CG1 ILE A  66     123.230  78.506  85.728  1.00  1.00              
ATOM   1006 1HG1 ILE A  66     122.820  79.473  86.022  1.00  1.00              
ATOM   1007 2HG1 ILE A  66     122.487  78.027  85.089  1.00  1.00              
ATOM   1008  CD1 ILE A  66     124.485  78.761  84.885  1.00  1.00              
ATOM   1009  HD1 ILE A  66     124.236  79.449  84.077  1.00  1.00              
ATOM   1010  HD2 ILE A  66     125.273  79.208  85.491  1.00  1.00              
ATOM   1011  HD3 ILE A  66     124.838  77.832  84.442  1.00  1.00              
ATOM   1012  C   ILE A  66     125.377  75.981  86.383  1.00  1.00              
ATOM   1013  O   ILE A  66     125.673  75.453  85.310  1.00  1.00              
ATOM   1014  N   SER A  67     126.309  76.385  87.252  1.00  1.00              
ATOM   1015  H   SER A  67     125.941  76.717  88.136  1.00  1.00              
ATOM   1016  CA  SER A  67     127.789  76.293  87.176  1.00  1.00              
ATOM   1017  HA  SER A  67     128.142  76.970  87.954  1.00  1.00              
ATOM   1018  CB  SER A  67     128.221  74.892  87.616  1.00  1.00              
ATOM   1019  HB1 SER A  67     128.144  74.198  86.777  1.00  1.00              
ATOM   1020  HB2 SER A  67     127.578  74.547  88.427  1.00  1.00              
ATOM   1021  OG  SER A  67     129.550  74.952  88.087  1.00  1.00              
ATOM   1022  HG  SER A  67     130.089  75.289  87.353  1.00  1.00              
ATOM   1023  C   SER A  67     128.547  76.760  85.912  1.00  1.00              
ATOM   1024  O   SER A  67     129.739  76.473  85.794  1.00  1.00              
ATOM   1025  N   VAL A  68     127.901  77.475  84.985  1.00  1.00              
ATOM   1026  H   VAL A  68     126.913  77.614  85.122  1.00  1.00              
ATOM   1027  CA  VAL A  68     128.524  78.146  83.822  1.00  1.00              
ATOM   1028  HA  VAL A  68     129.341  78.767  84.190  1.00  1.00              
ATOM   1029  CB  VAL A  68     129.138  77.133  82.818  1.00  1.00              
ATOM   1030  HB  VAL A  68     130.010  76.687  83.295  1.00  1.00              
ATOM   1031  CG1 VAL A  68     128.221  75.965  82.411  1.00  1.00              
ATOM   1032 1HG1 VAL A  68     128.776  75.276  81.776  1.00  1.00              
ATOM   1033 2HG1 VAL A  68     127.889  75.427  83.298  1.00  1.00              
ATOM   1034 3HG1 VAL A  68     127.357  76.334  81.862  1.00  1.00              
ATOM   1035  CG2 VAL A  68     129.665  77.830  81.557  1.00  1.00              
ATOM   1036 1HG2 VAL A  68     130.222  77.116  80.952  1.00  1.00              
ATOM   1037 2HG2 VAL A  68     128.842  78.225  80.959  1.00  1.00              
ATOM   1038 3HG2 VAL A  68     130.332  78.645  81.838  1.00  1.00              
ATOM   1039  C   VAL A  68     127.499  79.077  83.152  1.00  1.00              
ATOM   1040  O   VAL A  68     126.620  78.642  82.403  1.00  1.00              
ATOM   1041  N   MET A  69     127.578  80.376  83.454  1.00  1.00              
ATOM   1042  H   MET A  69     128.279  80.696  84.114  1.00  1.00              
ATOM   1043  CA  MET A  69     126.692  81.381  82.860  1.00  1.00              
ATOM   1044  HA  MET A  69     125.731  80.915  82.638  1.00  1.00              
ATOM   1045  CB  MET A  69     126.435  82.509  83.877  1.00  1.00              
ATOM   1046  HB1 MET A  69     127.318  83.145  83.962  1.00  1.00              
ATOM   1047  HB2 MET A  69     126.232  82.070  84.855  1.00  1.00              
ATOM   1048  CG  MET A  69     125.221  83.352  83.460  1.00  1.00              
ATOM   1049  HG1 MET A  69     124.323  82.750  83.600  1.00  1.00              
ATOM   1050  HG2 MET A  69     125.302  83.575  82.397  1.00  1.00              
ATOM   1051  SD  MET A  69     124.993  84.940  84.317  1.00  1.00              
ATOM   1052  CE  MET A  69     125.133  84.441  86.058  1.00  1.00              
ATOM   1053  HE1 MET A  69     124.979  85.308  86.701  1.00  1.00              
ATOM   1054  HE2 MET A  69     124.382  83.687  86.290  1.00  1.00              
ATOM   1055  HE3 MET A  69     126.127  84.037  86.253  1.00  1.00              
ATOM   1056  C   MET A  69     127.269  81.931  81.552  1.00  1.00              
ATOM   1057  O   MET A  69     128.228  82.702  81.558  1.00  1.00              
ATOM   1058  N   GLN A  70     126.676  81.556  80.416  1.00  1.00              
ATOM   1059  H   GLN A  70     125.920  80.889  80.461  1.00  1.00              
ATOM   1060  CA  GLN A  70     126.955  82.205  79.127  1.00  1.00              
ATOM   1061  HA  GLN A  70     128.035  82.181  78.977  1.00  1.00              
ATOM   1062  CB  GLN A  70     126.286  81.369  78.013  1.00  1.00              
ATOM   1063  HB1 GLN A  70     125.206  81.402  78.149  1.00  1.00              
ATOM   1064  HB2 GLN A  70     126.599  80.331  78.137  1.00  1.00              
ATOM   1065  CG  GLN A  70     126.608  81.779  76.563  1.00  1.00              
ATOM   1066  HG1 GLN A  70     126.134  82.734  76.346  1.00  1.00              
ATOM   1067  HG2 GLN A  70     126.175  81.045  75.883  1.00  1.00              
ATOM   1068  CD  GLN A  70     128.106  81.873  76.275  1.00  1.00              
ATOM   1069  OE1 GLN A  70     128.912  81.107  76.772  1.00  1.00              
ATOM   1070  NE2 GLN A  70     128.551  82.850  75.519  1.00  1.00              
ATOM   1071 1HE2 GLN A  70     127.897  83.429  74.985  1.00  1.00              
ATOM   1072 2HE2 GLN A  70     129.530  82.842  75.297  1.00  1.00              
ATOM   1073  C   GLN A  70     126.515  83.677  79.135  1.00  1.00              
ATOM   1074  O   GLN A  70     125.710  84.077  79.973  1.00  1.00              
ATOM   1075  N   LYS A  71     127.006  84.516  78.210  1.00  1.00              
ATOM   1076  H   LYS A  71     127.689  84.169  77.548  1.00  1.00              
ATOM   1077  CA  LYS A  71     126.519  85.905  78.093  1.00  1.00              
ATOM   1078  HA  LYS A  71     126.364  86.306  79.095  1.00  1.00              
ATOM   1079  CB  LYS A  71     127.537  86.776  77.338  1.00  1.00              
ATOM   1080  HB1 LYS A  71     127.098  87.761  77.172  1.00  1.00              
ATOM   1081  HB2 LYS A  71     127.731  86.341  76.354  1.00  1.00              
ATOM   1082  CG  LYS A  71     128.879  86.956  78.072  1.00  1.00              
ATOM   1083  HG1 LYS A  71     129.464  87.699  77.528  1.00  1.00              
ATOM   1084  HG2 LYS A  71     129.430  86.015  78.036  1.00  1.00              
ATOM   1085  CD  LYS A  71     128.775  87.397  79.544  1.00  1.00              
ATOM   1086  HD1 LYS A  71     129.780  87.630  79.901  1.00  1.00              
ATOM   1087  HD2 LYS A  71     128.396  86.562  80.139  1.00  1.00              
ATOM   1088  CE  LYS A  71     127.863  88.617  79.740  1.00  1.00              
ATOM   1089  HE1 LYS A  71     126.857  88.358  79.396  1.00  1.00              
ATOM   1090  HE2 LYS A  71     128.230  89.444  79.126  1.00  1.00              
ATOM   1091  NZ  LYS A  71     127.808  89.014  81.165  1.00  1.00              
ATOM   1092  HZ1 LYS A  71     127.057  89.670  81.365  1.00  1.00              
ATOM   1093  HZ2 LYS A  71     127.607  88.210  81.760  1.00  1.00              
ATOM   1094  HZ3 LYS A  71     128.677  89.417  81.481  1.00  1.00              
ATOM   1095  C   LYS A  71     125.152  85.993  77.428  1.00  1.00              
ATOM   1096  O   LYS A  71     124.277  86.692  77.918  1.00  1.00              
ATOM   1097  N   ASP A  72     124.965  85.262  76.341  1.00  1.00              
ATOM   1098  H   ASP A  72     125.773  84.770  75.973  1.00  1.00              
ATOM   1099  CA  ASP A  72     123.861  85.465  75.394  1.00  1.00              
ATOM   1100  HA  ASP A  72     123.680  86.534  75.277  1.00  1.00              
ATOM   1101  CB  ASP A  72     124.281  84.890  74.034  1.00  1.00              
ATOM   1102  HB1 ASP A  72     123.639  85.291  73.248  1.00  1.00              
ATOM   1103  HB2 ASP A  72     124.153  83.808  74.071  1.00  1.00              
ATOM   1104  CG  ASP A  72     125.745  85.186  73.730  1.00  1.00              
ATOM   1105  OD1 ASP A  72     126.034  86.261  73.173  1.00  1.00              
ATOM   1106  OD2 ASP A  72     126.568  84.363  74.200  1.00  1.00              
ATOM   1107  C   ASP A  72     122.549  84.793  75.811  1.00  1.00              
ATOM   1108  O   ASP A  72     121.494  85.134  75.285  1.00  1.00              
ATOM   1109  N   TRP A  73     122.625  83.820  76.723  1.00  1.00              
ATOM   1110  H   TRP A  73     123.536  83.661  77.120  1.00  1.00              
ATOM   1111  CA  TRP A  73     121.624  82.776  76.966  1.00  1.00              
ATOM   1112  HA  TRP A  73     121.707  82.048  76.159  1.00  1.00              
ATOM   1113  CB  TRP A  73     121.974  82.042  78.263  1.00  1.00              
ATOM   1114  HB1 TRP A  73     122.955  81.585  78.143  1.00  1.00              
ATOM   1115  HB2 TRP A  73     121.268  81.220  78.378  1.00  1.00              
ATOM   1116  CG  TRP A  73     121.983  82.828  79.549  1.00  1.00              
ATOM   1117  CD1 TRP A  73     122.781  83.879  79.845  1.00  1.00              
ATOM   1118  HD1 TRP A  73     123.480  84.353  79.170  1.00  1.00              
ATOM   1119  NE1 TRP A  73     122.683  84.181  81.188  1.00  1.00              
ATOM   1120  HE1 TRP A  73     123.286  84.854  81.641  1.00  1.00              
ATOM   1121  CE2 TRP A  73     121.776  83.365  81.825  1.00  1.00              
ATOM   1122  CZ2 TRP A  73     121.362  83.243  83.160  1.00  1.00              
ATOM   1123  HZ2 TRP A  73     121.812  83.850  83.933  1.00  1.00              
ATOM   1124  CH2 TRP A  73     120.331  82.337  83.470  1.00  1.00              
ATOM   1125  HH2 TRP A  73     119.995  82.227  84.491  1.00  1.00              
ATOM   1126  CZ3 TRP A  73     119.710  81.602  82.443  1.00  1.00              
ATOM   1127  HZ3 TRP A  73     118.890  80.939  82.679  1.00  1.00              
ATOM   1128  CE3 TRP A  73     120.150  81.725  81.111  1.00  1.00              
ATOM   1129  HE3 TRP A  73     119.649  81.187  80.325  1.00  1.00              
ATOM   1130  CD2 TRP A  73     121.229  82.568  80.775  1.00  1.00              
ATOM   1131  C   TRP A  73     120.145  83.180  77.003  1.00  1.00              
ATOM   1132  O   TRP A  73     119.300  82.423  76.524  1.00  1.00              
ATOM   1133  N   PHE A  74     119.817  84.353  77.549  1.00  1.00              
ATOM   1134  H   PHE A  74     120.552  84.913  77.952  1.00  1.00              
ATOM   1135  CA  PHE A  74     118.440  84.847  77.558  1.00  1.00              
ATOM   1136  HA  PHE A  74     117.790  84.045  77.901  1.00  1.00              
ATOM   1137  CB  PHE A  74     118.292  86.014  78.543  1.00  1.00              
ATOM   1138  HB1 PHE A  74     117.308  86.460  78.394  1.00  1.00              
ATOM   1139  HB2 PHE A  74     119.029  86.782  78.301  1.00  1.00              
ATOM   1140  CG  PHE A  74     118.394  85.653  80.012  1.00  1.00              
ATOM   1141  CD1 PHE A  74     117.335  84.986  80.659  1.00  1.00              
ATOM   1142  HD1 PHE A  74     116.474  84.668  80.093  1.00  1.00              
ATOM   1143  CE1 PHE A  74     117.389  84.747  82.045  1.00  1.00              
ATOM   1144  HE1 PHE A  74     116.576  84.239  82.542  1.00  1.00              
ATOM   1145  CZ  PHE A  74     118.498  85.184  82.790  1.00  1.00              
ATOM   1146  HZ  PHE A  74     118.538  85.015  83.856  1.00  1.00              
ATOM   1147  CE2 PHE A  74     119.564  85.829  82.142  1.00  1.00              
ATOM   1148  HE2 PHE A  74     120.424  86.156  82.707  1.00  1.00              
ATOM   1149  CD2 PHE A  74     119.517  86.050  80.756  1.00  1.00              
ATOM   1150  HD2 PHE A  74     120.339  86.549  80.268  1.00  1.00              
ATOM   1151  C   PHE A  74     117.905  85.289  76.184  1.00  1.00              
ATOM   1152  O   PHE A  74     116.735  85.076  75.870  1.00  1.00              
ATOM   1153  N   GLY A  75     118.757  85.926  75.382  1.00  1.00              
ATOM   1154  H   GLY A  75     119.724  85.954  75.679  1.00  1.00              
ATOM   1155  CA  GLY A  75     118.491  86.400  74.027  1.00  1.00              
ATOM   1156  HA1 GLY A  75     118.622  85.556  73.349  1.00  1.00              
ATOM   1157  HA2 GLY A  75     119.250  87.137  73.765  1.00  1.00              
ATOM   1158  C   GLY A  75     117.130  87.030  73.752  1.00  1.00              
ATOM   1159  O   GLY A  75     116.855  88.124  74.224  1.00  1.00              
ATOM   1160  N   ASN A  76     116.312  86.384  72.913  1.00  1.00              
ATOM   1161  H   ASN A  76     116.559  85.440  72.660  1.00  1.00              
ATOM   1162  CA  ASN A  76     115.142  86.969  72.236  1.00  1.00              
ATOM   1163  HA  ASN A  76     115.429  87.990  71.976  1.00  1.00              
ATOM   1164  CB  ASN A  76     114.916  86.226  70.898  1.00  1.00              
ATOM   1165  HB1 ASN A  76     113.854  86.156  70.678  1.00  1.00              
ATOM   1166  HB2 ASN A  76     115.290  85.212  70.965  1.00  1.00              
ATOM   1167  CG  ASN A  76     115.569  86.928  69.713  1.00  1.00              
ATOM   1168  OD1 ASN A  76     115.188  88.028  69.336  1.00  1.00              
ATOM   1169  ND2 ASN A  76     116.554  86.355  69.076  1.00  1.00              
ATOM   1170 1HD2 ASN A  76     116.744  85.358  69.204  1.00  1.00              
ATOM   1171 2HD2 ASN A  76     116.907  86.813  68.260  1.00  1.00              
ATOM   1172  C   ASN A  76     113.868  87.181  73.102  1.00  1.00              
ATOM   1173  O   ASN A  76     112.758  87.356  72.591  1.00  1.00              
ATOM   1174  N   LEU A  77     114.037  87.228  74.421  1.00  1.00              
ATOM   1175  H   LEU A  77     115.000  87.208  74.737  1.00  1.00              
ATOM   1176  CA  LEU A  77     113.017  87.228  75.472  1.00  1.00              
ATOM   1177  HA  LEU A  77     112.265  86.512  75.156  1.00  1.00              
ATOM   1178  CB  LEU A  77     113.712  86.703  76.761  1.00  1.00              
ATOM   1179  HB1 LEU A  77     113.667  87.450  77.548  1.00  1.00              
ATOM   1180  HB2 LEU A  77     114.775  86.565  76.563  1.00  1.00              
ATOM   1181  CG  LEU A  77     113.167  85.386  77.349  1.00  1.00              
ATOM   1182  HG  LEU A  77     112.272  85.606  77.926  1.00  1.00              
ATOM   1183  CD1 LEU A  77     112.816  84.318  76.311  1.00  1.00              
ATOM   1184 1HD1 LEU A  77     112.664  83.361  76.806  1.00  1.00              
ATOM   1185 2HD1 LEU A  77     111.894  84.568  75.791  1.00  1.00              
ATOM   1186 3HD1 LEU A  77     113.627  84.226  75.588  1.00  1.00              
ATOM   1187  CD2 LEU A  77     114.215  84.763  78.278  1.00  1.00              
ATOM   1188 1HD2 LEU A  77     113.795  83.893  78.776  1.00  1.00              
ATOM   1189 2HD2 LEU A  77     115.074  84.439  77.694  1.00  1.00              
ATOM   1190 3HD2 LEU A  77     114.551  85.485  79.016  1.00  1.00              
ATOM   1191  C   LEU A  77     112.222  88.535  75.655  1.00  1.00              
ATOM   1192  O   LEU A  77     111.891  88.910  76.775  1.00  1.00              
ATOM   1193  N   THR A  78     111.906  89.261  74.581  1.00  1.00              
ATOM   1194  H   THR A  78     112.191  88.892  73.679  1.00  1.00              
ATOM   1195  CA  THR A  78     111.428  90.659  74.653  1.00  1.00              
ATOM   1196  HA  THR A  78     112.186  91.204  75.217  1.00  1.00              
ATOM   1197  CB  THR A  78     111.378  91.313  73.265  1.00  1.00              
ATOM   1198  HB  THR A  78     110.518  90.922  72.722  1.00  1.00              
ATOM   1199  CG2 THR A  78     111.316  92.841  73.244  1.00  1.00              
ATOM   1200 1HG2 THR A  78     111.522  93.213  72.240  1.00  1.00              
ATOM   1201 2HG2 THR A  78     110.321  93.181  73.528  1.00  1.00              
ATOM   1202 3HG2 THR A  78     112.048  93.258  73.938  1.00  1.00              
ATOM   1203  OG1 THR A  78     112.553  90.988  72.548  1.00  1.00              
ATOM   1204  HG1 THR A  78     113.297  91.270  73.102  1.00  1.00              
ATOM   1205  C   THR A  78     110.115  90.912  75.422  1.00  1.00              
ATOM   1206  O   THR A  78     109.827  92.069  75.722  1.00  1.00              
ATOM   1207  N   ASN A  79     109.332  89.898  75.821  1.00  1.00              
ATOM   1208  H   ASN A  79     109.566  88.954  75.545  1.00  1.00              
ATOM   1209  CA  ASN A  79     108.235  90.115  76.793  1.00  1.00              
ATOM   1210  HA  ASN A  79     108.003  91.179  76.875  1.00  1.00              
ATOM   1211  CB  ASN A  79     106.997  89.403  76.219  1.00  1.00              
ATOM   1212  HB1 ASN A  79     106.267  89.192  76.996  1.00  1.00              
ATOM   1213  HB2 ASN A  79     107.281  88.442  75.803  1.00  1.00              
ATOM   1214  CG  ASN A  79     106.299  90.245  75.189  1.00  1.00              
ATOM   1215  OD1 ASN A  79     105.544  91.139  75.550  1.00  1.00              
ATOM   1216  ND2 ASN A  79     106.510  89.969  73.927  1.00  1.00              
ATOM   1217 1HD2 ASN A  79     107.129  89.203  73.677  1.00  1.00              
ATOM   1218 2HD2 ASN A  79     106.001  90.490  73.235  1.00  1.00              
ATOM   1219  C   ASN A  79     108.490  89.656  78.245  1.00  1.00              
ATOM   1220  O   ASN A  79     107.536  89.586  79.029  1.00  1.00              
ATOM   1221  N   LEU A  80     109.727  89.314  78.606  1.00  1.00              
ATOM   1222  H   LEU A  80     110.471  89.367  77.918  1.00  1.00              
ATOM   1223  CA  LEU A  80     110.089  88.884  79.952  1.00  1.00              
ATOM   1224  HA  LEU A  80     109.432  88.054  80.212  1.00  1.00              
ATOM   1225  CB  LEU A  80     111.526  88.343  79.945  1.00  1.00              
ATOM   1226  HB1 LEU A  80     112.200  89.135  79.618  1.00  1.00              
ATOM   1227  HB2 LEU A  80     111.568  87.555  79.194  1.00  1.00              
ATOM   1228  CG  LEU A  80     112.060  87.783  81.282  1.00  1.00              
ATOM   1229  HG  LEU A  80     112.485  88.601  81.864  1.00  1.00              
ATOM   1230  CD1 LEU A  80     111.047  87.042  82.161  1.00  1.00              
ATOM   1231 1HD1 LEU A  80     111.562  86.523  82.969  1.00  1.00              
ATOM   1232 2HD1 LEU A  80     110.360  87.741  82.622  1.00  1.00              
ATOM   1233 3HD1 LEU A  80     110.488  86.316  81.580  1.00  1.00              
ATOM   1234  CD2 LEU A  80     113.159  86.772  80.971  1.00  1.00              
ATOM   1235 1HD2 LEU A  80     113.637  86.432  81.886  1.00  1.00              
ATOM   1236 2HD2 LEU A  80     112.729  85.912  80.459  1.00  1.00              
ATOM   1237 3HD2 LEU A  80     113.908  87.234  80.331  1.00  1.00              
ATOM   1238  C   LEU A  80     109.879  89.992  80.987  1.00  1.00              
ATOM   1239  O   LEU A  80     110.546  91.025  80.951  1.00  1.00              
ATOM   1240  N   ARG A  81     108.936  89.752  81.906  1.00  1.00              
ATOM   1241  H   ARG A  81     108.418  88.883  81.824  1.00  1.00              
ATOM   1242  CA  ARG A  81     108.509  90.691  82.945  1.00  1.00              
ATOM   1243  HA  ARG A  81     109.114  91.595  82.882  1.00  1.00              
ATOM   1244  CB  ARG A  81     107.036  91.082  82.717  1.00  1.00              
ATOM   1245  HB1 ARG A  81     106.665  91.623  83.590  1.00  1.00              
ATOM   1246  HB2 ARG A  81     106.437  90.177  82.597  1.00  1.00              
ATOM   1247  CG  ARG A  81     106.869  91.985  81.488  1.00  1.00              
ATOM   1248  HG1 ARG A  81     107.337  91.515  80.627  1.00  1.00              
ATOM   1249  HG2 ARG A  81     107.366  92.931  81.679  1.00  1.00              
ATOM   1250  CD  ARG A  81     105.406  92.284  81.153  1.00  1.00              
ATOM   1251  HD1 ARG A  81     104.964  92.851  81.974  1.00  1.00              
ATOM   1252  HD2 ARG A  81     104.857  91.344  81.061  1.00  1.00              
ATOM   1253  NE  ARG A  81     105.307  93.067  79.903  1.00  1.00              
ATOM   1254  HE  ARG A  81     105.365  94.068  79.976  1.00  1.00              
ATOM   1255  CZ  ARG A  81     105.236  92.585  78.675  1.00  1.00              
ATOM   1256  NH1 ARG A  81     105.223  91.311  78.430  1.00  1.00              
ATOM   1257 1HH1 ARG A  81     105.464  90.668  79.167  1.00  1.00              
ATOM   1258 2HH1 ARG A  81     105.218  91.019  77.465  1.00  1.00              
ATOM   1259  NH2 ARG A  81     105.212  93.364  77.634  1.00  1.00              
ATOM   1260 1HH2 ARG A  81     105.400  94.349  77.747  1.00  1.00              
ATOM   1261 2HH2 ARG A  81     105.198  92.948  76.712  1.00  1.00              
ATOM   1262  C   ARG A  81     108.693  90.183  84.364  1.00  1.00              
ATOM   1263  O   ARG A  81     108.797  91.019  85.239  1.00  1.00              
ATOM   1264  N   GLU A  82     108.814  88.889  84.631  1.00  1.00              
ATOM   1265  H   GLU A  82     108.692  88.210  83.896  1.00  1.00              
ATOM   1266  CA  GLU A  82     109.100  88.403  85.991  1.00  1.00              
ATOM   1267  HA  GLU A  82     109.603  89.173  86.572  1.00  1.00              
ATOM   1268  CB  GLU A  82     107.788  88.026  86.723  1.00  1.00              
ATOM   1269  HB1 GLU A  82     108.020  87.837  87.772  1.00  1.00              
ATOM   1270  HB2 GLU A  82     107.463  87.076  86.308  1.00  1.00              
ATOM   1271  CG  GLU A  82     106.561  88.969  86.642  1.00  1.00              
ATOM   1272  HG1 GLU A  82     105.683  88.376  86.909  1.00  1.00              
ATOM   1273  HG2 GLU A  82     106.400  89.293  85.612  1.00  1.00              
ATOM   1274  CD  GLU A  82     106.596  90.182  87.588  1.00  1.00              
ATOM   1275  OE1 GLU A  82     106.735  90.001  88.816  1.00  1.00              
ATOM   1276  OE2 GLU A  82     106.417  91.339  87.140  1.00  1.00              
ATOM   1277  C   GLU A  82     110.003  87.174  85.928  1.00  1.00              
ATOM   1278  O   GLU A  82     109.763  86.288  85.116  1.00  1.00              
ATOM   1279  N   LEU A  83     111.040  87.097  86.758  1.00  1.00              
ATOM   1280  H   LEU A  83     111.245  87.893  87.354  1.00  1.00              
ATOM   1281  CA  LEU A  83     112.096  86.086  86.567  1.00  1.00              
ATOM   1282  HA  LEU A  83     111.746  85.245  85.970  1.00  1.00              
ATOM   1283  CB  LEU A  83     113.170  86.879  85.782  1.00  1.00              
ATOM   1284  HB1 LEU A  83     113.650  87.594  86.452  1.00  1.00              
ATOM   1285  HB2 LEU A  83     112.659  87.463  85.014  1.00  1.00              
ATOM   1286  CG  LEU A  83     114.247  86.087  85.047  1.00  1.00              
ATOM   1287  HG  LEU A  83     113.768  85.403  84.354  1.00  1.00              
ATOM   1288  CD1 LEU A  83     115.126  87.049  84.246  1.00  1.00              
ATOM   1289 1HD1 LEU A  83     115.808  86.485  83.613  1.00  1.00              
ATOM   1290 2HD1 LEU A  83     114.510  87.687  83.616  1.00  1.00              
ATOM   1291 3HD1 LEU A  83     115.705  87.677  84.922  1.00  1.00              
ATOM   1292  CD2 LEU A  83     115.142  85.308  85.997  1.00  1.00              
ATOM   1293 1HD2 LEU A  83     115.969  84.862  85.446  1.00  1.00              
ATOM   1294 2HD2 LEU A  83     115.539  85.977  86.761  1.00  1.00              
ATOM   1295 3HD2 LEU A  83     114.578  84.506  86.471  1.00  1.00              
ATOM   1296  C   LEU A  83     112.566  85.591  87.940  1.00  1.00              
ATOM   1297  O   LEU A  83     113.200  86.361  88.668  1.00  1.00              
ATOM   1298  N   TYR A  84     112.236  84.339  88.293  1.00  1.00              
ATOM   1299  H   TYR A  84     111.763  83.736  87.630  1.00  1.00              
ATOM   1300  CA  TYR A  84     112.727  83.757  89.531  1.00  1.00              
ATOM   1301  HA  TYR A  84     112.968  84.558  90.230  1.00  1.00              
ATOM   1302  CB  TYR A  84     111.635  82.913  90.203  1.00  1.00              
ATOM   1303  HB1 TYR A  84     112.119  82.121  90.775  1.00  1.00              
ATOM   1304  HB2 TYR A  84     111.004  82.449  89.447  1.00  1.00              
ATOM   1305  CG  TYR A  84     110.749  83.691  91.155  1.00  1.00              
ATOM   1306  CD1 TYR A  84     109.795  84.610  90.671  1.00  1.00              
ATOM   1307  HD1 TYR A  84     109.683  84.760  89.606  1.00  1.00              
ATOM   1308  CE1 TYR A  84     108.997  85.343  91.573  1.00  1.00              
ATOM   1309  HE1 TYR A  84     108.272  86.055  91.208  1.00  1.00              
ATOM   1310  CZ  TYR A  84     109.166  85.162  92.963  1.00  1.00              
ATOM   1311  OH  TYR A  84     108.453  85.896  93.858  1.00  1.00              
ATOM   1312  HH  TYR A  84     108.726  85.642  94.744  1.00  1.00              
ATOM   1313  CE2 TYR A  84     110.107  84.230  93.445  1.00  1.00              
ATOM   1314  HE2 TYR A  84     110.262  84.112  94.507  1.00  1.00              
ATOM   1315  CD2 TYR A  84     110.898  83.501  92.541  1.00  1.00              
ATOM   1316  HD2 TYR A  84     111.641  82.811  92.918  1.00  1.00              
ATOM   1317  C   TYR A  84     114.047  83.024  89.255  1.00  1.00              
ATOM   1318  O   TYR A  84     114.265  82.435  88.186  1.00  1.00              
ATOM   1319  N   LEU A  85     114.934  83.122  90.244  1.00  1.00              
ATOM   1320  H   LEU A  85     114.718  83.760  91.005  1.00  1.00              
ATOM   1321  CA  LEU A  85     116.266  82.537  90.250  1.00  1.00              
ATOM   1322  HA  LEU A  85     116.294  81.781  89.469  1.00  1.00              
ATOM   1323  CB  LEU A  85     117.344  83.595  89.917  1.00  1.00              
ATOM   1324  HB1 LEU A  85     118.331  83.208  90.169  1.00  1.00              
ATOM   1325  HB2 LEU A  85     117.163  84.478  90.530  1.00  1.00              
ATOM   1326  CG  LEU A  85     117.378  84.010  88.436  1.00  1.00              
ATOM   1327  HG  LEU A  85     116.389  84.359  88.157  1.00  1.00              
ATOM   1328  CD1 LEU A  85     118.367  85.156  88.212  1.00  1.00              
ATOM   1329 1HD1 LEU A  85     118.300  85.506  87.182  1.00  1.00              
ATOM   1330 2HD1 LEU A  85     118.115  85.985  88.873  1.00  1.00              
ATOM   1331 3HD1 LEU A  85     119.383  84.821  88.413  1.00  1.00              
ATOM   1332  CD2 LEU A  85     117.788  82.865  87.499  1.00  1.00              
ATOM   1333 1HD2 LEU A  85     117.897  83.245  86.485  1.00  1.00              
ATOM   1334 2HD2 LEU A  85     118.729  82.423  87.822  1.00  1.00              
ATOM   1335 3HD2 LEU A  85     117.010  82.106  87.484  1.00  1.00              
ATOM   1336  C   LEU A  85     116.538  81.736  91.535  1.00  1.00              
ATOM   1337  O   LEU A  85     117.666  81.676  92.029  1.00  1.00              
ATOM   1338  N   SER A  86     115.492  81.176  92.140  1.00  1.00              
ATOM   1339  H   SER A  86     114.622  81.108  91.631  1.00  1.00              
ATOM   1340  CA  SER A  86     115.521  80.867  93.573  1.00  1.00              
ATOM   1341  HA  SER A  86     116.033  81.688  94.066  1.00  1.00              
ATOM   1342  CB  SER A  86     114.112  80.829  94.170  1.00  1.00              
ATOM   1343  HB1 SER A  86     113.638  81.804  94.048  1.00  1.00              
ATOM   1344  HB2 SER A  86     114.178  80.602  95.235  1.00  1.00              
ATOM   1345  OG  SER A  86     113.333  79.848  93.530  1.00  1.00              
ATOM   1346  HG  SER A  86     113.923  79.095  93.379  1.00  1.00              
ATOM   1347  C   SER A  86     116.297  79.581  93.858  1.00  1.00              
ATOM   1348  O   SER A  86     115.819  78.497  93.532  1.00  1.00              
ATOM   1349  N   TYR A  87     117.478  79.692  94.469  1.00  1.00              
ATOM   1350  H   TYR A  87     117.749  80.624  94.775  1.00  1.00              
ATOM   1351  CA  TYR A  87     118.497  78.650  94.586  1.00  1.00              
ATOM   1352  HA  TYR A  87     119.376  79.125  95.017  1.00  1.00              
ATOM   1353  CB  TYR A  87     118.041  77.566  95.591  1.00  1.00              
ATOM   1354  HB1 TYR A  87     117.228  76.993  95.146  1.00  1.00              
ATOM   1355  HB2 TYR A  87     117.629  78.068  96.466  1.00  1.00              
ATOM   1356  CG  TYR A  87     119.104  76.596  96.098  1.00  1.00              
ATOM   1357  CD1 TYR A  87     120.070  77.022  97.031  1.00  1.00              
ATOM   1358  HD1 TYR A  87     120.094  78.054  97.348  1.00  1.00              
ATOM   1359  CE1 TYR A  87     120.995  76.105  97.571  1.00  1.00              
ATOM   1360  HE1 TYR A  87     121.727  76.432  98.294  1.00  1.00              
ATOM   1361  CZ  TYR A  87     120.964  74.748  97.180  1.00  1.00              
ATOM   1362  OH  TYR A  87     121.853  73.858  97.701  1.00  1.00              
ATOM   1363  HH  TYR A  87     121.737  72.974  97.353  1.00  1.00              
ATOM   1364  CE2 TYR A  87     120.010  74.323  96.232  1.00  1.00              
ATOM   1365  HE2 TYR A  87     119.980  73.295  95.909  1.00  1.00              
ATOM   1366  CD2 TYR A  87     119.084  75.243  95.703  1.00  1.00              
ATOM   1367  HD2 TYR A  87     118.356  74.901  94.988  1.00  1.00              
ATOM   1368  C   TYR A  87     118.947  78.133  93.208  1.00  1.00              
ATOM   1369  O   TYR A  87     119.219  76.952  93.033  1.00  1.00              
ATOM   1370  N   ASN A  88     118.991  79.018  92.201  1.00  1.00              
ATOM   1371  H   ASN A  88     118.572  79.921  92.380  1.00  1.00              
ATOM   1372  CA  ASN A  88     119.998  79.000  91.137  1.00  1.00              
ATOM   1373  HA  ASN A  88     119.961  78.054  90.604  1.00  1.00              
ATOM   1374  CB  ASN A  88     119.679  80.138  90.141  1.00  1.00              
ATOM   1375  HB1 ASN A  88     119.733  81.097  90.653  1.00  1.00              
ATOM   1376  HB2 ASN A  88     118.663  80.016  89.766  1.00  1.00              
ATOM   1377  CG  ASN A  88     120.615  80.185  88.947  1.00  1.00              
ATOM   1378  OD1 ASN A  88     120.427  79.487  87.965  1.00  1.00              
ATOM   1379  ND2 ASN A  88     121.638  81.004  88.970  1.00  1.00              
ATOM   1380 1HD2 ASN A  88     121.831  81.563  89.788  1.00  1.00              
ATOM   1381 2HD2 ASN A  88     122.246  80.995  88.168  1.00  1.00              
ATOM   1382  C   ASN A  88     121.373  79.183  91.791  1.00  1.00              
ATOM   1383  O   ASN A  88     121.707  80.289  92.225  1.00  1.00              
ATOM   1384  N   PHE A  89     122.106  78.086  91.944  1.00  1.00              
ATOM   1385  H   PHE A  89     121.700  77.213  91.622  1.00  1.00              
ATOM   1386  CA  PHE A  89     123.348  78.001  92.698  1.00  1.00              
ATOM   1387  HA  PHE A  89     123.133  78.385  93.697  1.00  1.00              
ATOM   1388  CB  PHE A  89     123.764  76.534  92.883  1.00  1.00              
ATOM   1389  HB1 PHE A  89     124.322  76.183  92.014  1.00  1.00              
ATOM   1390  HB2 PHE A  89     122.868  75.916  92.971  1.00  1.00              
ATOM   1391  CG  PHE A  89     124.591  76.348  94.138  1.00  1.00              
ATOM   1392  CD1 PHE A  89     123.979  75.901  95.325  1.00  1.00              
ATOM   1393  HD1 PHE A  89     122.931  75.635  95.328  1.00  1.00              
ATOM   1394  CE1 PHE A  89     124.722  75.819  96.516  1.00  1.00              
ATOM   1395  HE1 PHE A  89     124.247  75.480  97.427  1.00  1.00              
ATOM   1396  CZ  PHE A  89     126.077  76.197  96.525  1.00  1.00              
ATOM   1397  HZ  PHE A  89     126.646  76.151  97.443  1.00  1.00              
ATOM   1398  CE2 PHE A  89     126.690  76.641  95.339  1.00  1.00              
ATOM   1399  HE2 PHE A  89     127.730  76.937  95.341  1.00  1.00              
ATOM   1400  CD2 PHE A  89     125.950  76.709  94.147  1.00  1.00              
ATOM   1401  HD2 PHE A  89     126.427  77.052  93.239  1.00  1.00              
ATOM   1402  C   PHE A  89     124.450  78.893  92.107  1.00  1.00              
ATOM   1403  O   PHE A  89     125.187  78.486  91.212  1.00  1.00              
ATOM   1404  N   LEU A  90     124.512  80.144  92.563  1.00  1.00              
ATOM   1405  H   LEU A  90     123.857  80.411  93.283  1.00  1.00              
ATOM   1406  CA  LEU A  90     125.349  81.209  92.013  1.00  1.00              
ATOM   1407  HA  LEU A  90     125.368  81.094  90.928  1.00  1.00              
ATOM   1408  CB  LEU A  90     124.684  82.577  92.361  1.00  1.00              
ATOM   1409  HB1 LEU A  90     125.234  83.072  93.159  1.00  1.00              
ATOM   1410  HB2 LEU A  90     123.692  82.377  92.765  1.00  1.00              
ATOM   1411  CG  LEU A  90     124.463  83.617  91.248  1.00  1.00              
ATOM   1412  HG  LEU A  90     124.011  84.500  91.701  1.00  1.00              
ATOM   1413  CD1 LEU A  90     125.739  84.054  90.548  1.00  1.00              
ATOM   1414 1HD1 LEU A  90     125.509  84.711  89.708  1.00  1.00              
ATOM   1415 2HD1 LEU A  90     126.343  84.612  91.255  1.00  1.00              
ATOM   1416 3HD1 LEU A  90     126.287  83.184  90.184  1.00  1.00              
ATOM   1417  CD2 LEU A  90     123.490  83.098  90.197  1.00  1.00              
ATOM   1418 1HD2 LEU A  90     123.270  83.888  89.476  1.00  1.00              
ATOM   1419 2HD2 LEU A  90     123.935  82.255  89.668  1.00  1.00              
ATOM   1420 3HD2 LEU A  90     122.564  82.804  90.688  1.00  1.00              
ATOM   1421  C   LEU A  90     126.801  81.059  92.488  1.00  1.00              
ATOM   1422  O   LEU A  90     127.332  81.925  93.174  1.00  1.00              
ATOM   1423  N   SER A  91     127.455  79.958  92.104  1.00  1.00              
ATOM   1424  H   SER A  91     126.931  79.245  91.607  1.00  1.00              
ATOM   1425  CA  SER A  91     128.909  79.765  92.241  1.00  1.00              
ATOM   1426  HA  SER A  91     129.155  79.641  93.295  1.00  1.00              
ATOM   1427  CB  SER A  91     129.350  78.514  91.477  1.00  1.00              
ATOM   1428  HB1 SER A  91     130.428  78.381  91.592  1.00  1.00              
ATOM   1429  HB2 SER A  91     129.123  78.640  90.417  1.00  1.00              
ATOM   1430  OG  SER A  91     128.685  77.365  91.965  1.00  1.00              
ATOM   1431  HG  SER A  91     128.846  76.639  91.352  1.00  1.00              
ATOM   1432  C   SER A  91     129.716  80.951  91.701  1.00  1.00              
ATOM   1433  O   SER A  91     130.809  81.235  92.191  1.00  1.00              
ATOM   1434  N   ASP A  92     129.170  81.664  90.711  1.00  1.00              
ATOM   1435  H   ASP A  92     128.360  81.280  90.226  1.00  1.00              
ATOM   1436  CA  ASP A  92     129.745  82.880  90.143  1.00  1.00              
ATOM   1437  HA  ASP A  92     130.794  82.673  89.926  1.00  1.00              
ATOM   1438  CB  ASP A  92     129.065  83.224  88.794  1.00  1.00              
ATOM   1439  HB1 ASP A  92     129.732  83.877  88.230  1.00  1.00              
ATOM   1440  HB2 ASP A  92     128.159  83.796  88.993  1.00  1.00              
ATOM   1441  CG  ASP A  92     128.676  82.012  87.921  1.00  1.00              
ATOM   1442  OD1 ASP A  92     129.260  81.833  86.827  1.00  1.00              
ATOM   1443  OD2 ASP A  92     127.737  81.298  88.351  1.00  1.00              
ATOM   1444  C   ASP A  92     129.719  84.091  91.085  1.00  1.00              
ATOM   1445  O   ASP A  92     130.587  84.956  91.012  1.00  1.00              
ATOM   1446  N   GLN A  93     128.732  84.124  91.989  1.00  1.00              
ATOM   1447  H   GLN A  93     128.144  83.300  92.003  1.00  1.00              
ATOM   1448  CA  GLN A  93     128.494  85.061  93.100  1.00  1.00              
ATOM   1449  HA  GLN A  93     127.525  84.811  93.533  1.00  1.00              
ATOM   1450  CB  GLN A  93     129.575  84.798  94.184  1.00  1.00              
ATOM   1451  HB1 GLN A  93     129.383  85.438  95.045  1.00  1.00              
ATOM   1452  HB2 GLN A  93     130.544  85.086  93.773  1.00  1.00              
ATOM   1453  CG  GLN A  93     129.678  83.346  94.692  1.00  1.00              
ATOM   1454  HG1 GLN A  93     129.559  82.656  93.869  1.00  1.00              
ATOM   1455  HG2 GLN A  93     128.883  83.140  95.404  1.00  1.00              
ATOM   1456  CD  GLN A  93     131.019  83.020  95.339  1.00  1.00              
ATOM   1457  OE1 GLN A  93     131.285  83.328  96.489  1.00  1.00              
ATOM   1458  NE2 GLN A  93     131.902  82.335  94.651  1.00  1.00              
ATOM   1459 1HE2 GLN A  93     131.677  82.029  93.708  1.00  1.00              
ATOM   1460 2HE2 GLN A  93     132.761  82.106  95.108  1.00  1.00              
ATOM   1461  C   GLN A  93     128.460  86.567  92.783  1.00  1.00              
ATOM   1462  O   GLN A  93     128.080  87.341  93.661  1.00  1.00              
ATOM   1463  N   ILE A  94     128.859  86.995  91.584  1.00  1.00              
ATOM   1464  H   ILE A  94     129.197  86.282  90.947  1.00  1.00              
ATOM   1465  CA  ILE A  94     129.186  88.374  91.225  1.00  1.00              
ATOM   1466  HA  ILE A  94     128.988  89.019  92.076  1.00  1.00              
ATOM   1467  CB  ILE A  94     130.692  88.509  90.882  1.00  1.00              
ATOM   1468  HB  ILE A  94     130.925  87.814  90.073  1.00  1.00              
ATOM   1469  CG2 ILE A  94     130.994  89.943  90.400  1.00  1.00              
ATOM   1470 1HG2 ILE A  94     130.479  90.129  89.460  1.00  1.00              
ATOM   1471 2HG2 ILE A  94     130.670  90.665  91.150  1.00  1.00              
ATOM   1472 3HG2 ILE A  94     132.059  90.065  90.211  1.00  1.00              
ATOM   1473  CG1 ILE A  94     131.581  88.160  92.102  1.00  1.00              
ATOM   1474 1HG1 ILE A  94     131.261  87.210  92.529  1.00  1.00              
ATOM   1475 2HG1 ILE A  94     131.467  88.926  92.868  1.00  1.00              
ATOM   1476  CD1 ILE A  94     133.072  88.014  91.776  1.00  1.00              
ATOM   1477  HD1 ILE A  94     133.504  88.975  91.500  1.00  1.00              
ATOM   1478  HD2 ILE A  94     133.595  87.643  92.659  1.00  1.00              
ATOM   1479  HD3 ILE A  94     133.206  87.301  90.962  1.00  1.00              
ATOM   1480  C   ILE A  94     128.263  88.791  90.072  1.00  1.00              
ATOM   1481  O   ILE A  94     128.410  88.381  88.916  1.00  1.00              
ATOM   1482  N   GLU A  95     127.305  89.653  90.405  1.00  1.00              
ATOM   1483  H   GLU A  95     127.311  89.996  91.356  1.00  1.00              
ATOM   1484  CA  GLU A  95     126.297  90.216  89.506  1.00  1.00              
ATOM   1485  HA  GLU A  95     125.580  89.456  89.194  1.00  1.00              
ATOM   1486  CB  GLU A  95     125.559  91.374  90.234  1.00  1.00              
ATOM   1487  HB1 GLU A  95     125.400  92.214  89.557  1.00  1.00              
ATOM   1488  HB2 GLU A  95     126.227  91.782  90.992  1.00  1.00              
ATOM   1489  CG  GLU A  95     124.222  91.027  90.913  1.00  1.00              
ATOM   1490  HG1 GLU A  95     124.132  91.655  91.802  1.00  1.00              
ATOM   1491  HG2 GLU A  95     124.252  89.988  91.249  1.00  1.00              
ATOM   1492  CD  GLU A  95     122.968  91.267  90.057  1.00  1.00              
ATOM   1493  OE1 GLU A  95     121.882  90.879  90.532  1.00  1.00              
ATOM   1494  OE2 GLU A  95     123.082  91.783  88.917  1.00  1.00              
ATOM   1495  C   GLU A  95     126.887  90.864  88.243  1.00  1.00              
ATOM   1496  O   GLU A  95     126.193  91.019  87.252  1.00  1.00              
ATOM   1497  N   HIS A  96     128.150  91.288  88.228  1.00  1.00              
ATOM   1498  H   HIS A  96     128.707  91.152  89.056  1.00  1.00              
ATOM   1499  CA  HIS A  96     128.707  92.027  87.085  1.00  1.00              
ATOM   1500  HA  HIS A  96     127.946  92.727  86.733  1.00  1.00              
ATOM   1501  CB  HIS A  96     129.893  92.877  87.559  1.00  1.00              
ATOM   1502  HB1 HIS A  96     130.335  93.384  86.701  1.00  1.00              
ATOM   1503  HB2 HIS A  96     130.654  92.233  88.001  1.00  1.00              
ATOM   1504  CG  HIS A  96     129.480  93.936  88.555  1.00  1.00              
ATOM   1505  ND1 HIS A  96     128.658  95.033  88.272  1.00  1.00              
ATOM   1506  CE1 HIS A  96     128.530  95.698  89.431  1.00  1.00              
ATOM   1507  HE1 HIS A  96     127.956  96.605  89.563  1.00  1.00              
ATOM   1508  NE2 HIS A  96     129.214  95.083  90.410  1.00  1.00              
ATOM   1509  HE2 HIS A  96     129.256  95.404  91.374  1.00  1.00              
ATOM   1510  CD2 HIS A  96     129.815  93.964  89.879  1.00  1.00              
ATOM   1511  HD2 HIS A  96     130.424  93.242  90.403  1.00  1.00              
ATOM   1512  C   HIS A  96     129.052  91.175  85.859  1.00  1.00              
ATOM   1513  O   HIS A  96     129.338  91.718  84.793  1.00  1.00              
ATOM   1514  N   GLY A  97     128.952  89.851  85.979  1.00  1.00              
ATOM   1515  H   GLY A  97     128.739  89.472  86.897  1.00  1.00              
ATOM   1516  CA  GLY A  97     128.912  88.943  84.832  1.00  1.00              
ATOM   1517  HA1 GLY A  97     129.495  88.056  85.080  1.00  1.00              
ATOM   1518  HA2 GLY A  97     129.358  89.413  83.956  1.00  1.00              
ATOM   1519  C   GLY A  97     127.501  88.485  84.481  1.00  1.00              
ATOM   1520  O   GLY A  97     127.369  87.718  83.526  1.00  1.00              
ATOM   1521  N   ASN A  98     126.453  88.985  85.154  1.00  1.00              
ATOM   1522  H   ASN A  98     126.617  89.619  85.927  1.00  1.00              
ATOM   1523  CA  ASN A  98     125.076  88.824  84.699  1.00  1.00              
ATOM   1524  HA  ASN A  98     124.876  87.751  84.700  1.00  1.00              
ATOM   1525  CB  ASN A  98     124.022  89.498  85.615  1.00  1.00              
ATOM   1526  HB1 ASN A  98     123.143  89.718  85.022  1.00  1.00              
ATOM   1527  HB2 ASN A  98     124.355  90.460  85.980  1.00  1.00              
ATOM   1528  CG  ASN A  98     123.527  88.612  86.751  1.00  1.00              
ATOM   1529  OD1 ASN A  98     123.566  87.398  86.670  1.00  1.00              
ATOM   1530  ND2 ASN A  98     122.971  89.160  87.805  1.00  1.00              
ATOM   1531 1HD2 ASN A  98     122.913  90.174  87.927  1.00  1.00              
ATOM   1532 2HD2 ASN A  98     122.577  88.551  88.501  1.00  1.00              
ATOM   1533  C   ASN A  98     124.911  89.255  83.239  1.00  1.00              
ATOM   1534  O   ASN A  98     125.680  90.042  82.671  1.00  1.00              
ATOM   1535  N   PHE A  99     123.827  88.780  82.640  1.00  1.00              
ATOM   1536  H   PHE A  99     123.256  88.108  83.135  1.00  1.00              
ATOM   1537  CA  PHE A  99     123.241  89.456  81.502  1.00  1.00              
ATOM   1538  HA  PHE A  99     123.634  90.473  81.446  1.00  1.00              
ATOM   1539  CB  PHE A  99     123.602  88.761  80.186  1.00  1.00              
ATOM   1540  HB1 PHE A  99     123.218  87.740  80.197  1.00  1.00              
ATOM   1541  HB2 PHE A  99     124.687  88.704  80.098  1.00  1.00              
ATOM   1542  CG  PHE A  99     123.054  89.499  78.975  1.00  1.00              
ATOM   1543  CD1 PHE A  99     121.888  89.044  78.331  1.00  1.00              
ATOM   1544  HD1 PHE A  99     121.390  88.153  78.688  1.00  1.00              
ATOM   1545  CE1 PHE A  99     121.374  89.732  77.218  1.00  1.00              
ATOM   1546  HE1 PHE A  99     120.492  89.359  76.717  1.00  1.00              
ATOM   1547  CZ  PHE A  99     122.029  90.883  76.743  1.00  1.00              
ATOM   1548  HZ  PHE A  99     121.656  91.402  75.872  1.00  1.00              
ATOM   1549  CE2 PHE A  99     123.188  91.348  77.391  1.00  1.00              
ATOM   1550  HE2 PHE A  99     123.696  92.230  77.025  1.00  1.00              
ATOM   1551  CD2 PHE A  99     123.695  90.662  78.509  1.00  1.00              
ATOM   1552  HD2 PHE A  99     124.583  91.029  79.001  1.00  1.00              
ATOM   1553  C   PHE A  99     121.736  89.571  81.696  1.00  1.00              
ATOM   1554  O   PHE A  99     121.015  88.602  81.501  1.00  1.00              
ATOM   1555  N   LEU A 100     121.272  90.763  82.066  1.00  1.00              
ATOM   1556  H   LEU A 100     121.927  91.482  82.336  1.00  1.00              
ATOM   1557  CA  LEU A 100     119.853  91.115  81.985  1.00  1.00              
ATOM   1558  HA  LEU A 100     119.268  90.246  81.681  1.00  1.00              
ATOM   1559  CB  LEU A 100     119.323  91.597  83.361  1.00  1.00              
ATOM   1560  HB1 LEU A 100     118.324  92.003  83.196  1.00  1.00              
ATOM   1561  HB2 LEU A 100     119.938  92.431  83.700  1.00  1.00              
ATOM   1562  CG  LEU A 100     119.171  90.596  84.527  1.00  1.00              
ATOM   1563  HG  LEU A 100     118.650  91.122  85.327  1.00  1.00              
ATOM   1564  CD1 LEU A 100     118.337  89.366  84.175  1.00  1.00              
ATOM   1565 1HD1 LEU A 100     118.220  88.744  85.063  1.00  1.00              
ATOM   1566 2HD1 LEU A 100     117.349  89.677  83.847  1.00  1.00              
ATOM   1567 3HD1 LEU A 100     118.823  88.778  83.395  1.00  1.00              
ATOM   1568  CD2 LEU A 100     120.497  90.121  85.101  1.00  1.00              
ATOM   1569 1HD2 LEU A 100     120.314  89.582  86.030  1.00  1.00              
ATOM   1570 2HD2 LEU A 100     120.985  89.446  84.404  1.00  1.00              
ATOM   1571 3HD2 LEU A 100     121.133  90.977  85.327  1.00  1.00              
ATOM   1572  C   LEU A 100     119.597  92.193  80.914  1.00  1.00              
ATOM   1573  O   LEU A 100     118.465  92.619  80.726  1.00  1.00              
ATOM   1574  N   SER A 101     120.625  92.665  80.203  1.00  1.00              
ATOM   1575  H   SER A 101     121.544  92.269  80.340  1.00  1.00              
ATOM   1576  CA  SER A 101     120.583  93.937  79.473  1.00  1.00              
ATOM   1577  HA  SER A 101     120.288  94.713  80.180  1.00  1.00              
ATOM   1578  CB  SER A 101     121.990  94.298  78.970  1.00  1.00              
ATOM   1579  HB1 SER A 101     122.054  95.376  78.807  1.00  1.00              
ATOM   1580  HB2 SER A 101     122.164  93.797  78.018  1.00  1.00              
ATOM   1581  OG  SER A 101     122.997  93.883  79.888  1.00  1.00              
ATOM   1582  HG  SER A 101     123.057  94.537  80.607  1.00  1.00              
ATOM   1583  C   SER A 101     119.590  93.995  78.304  1.00  1.00              
ATOM   1584  O   SER A 101     119.106  95.074  77.990  1.00  1.00              
ATOM   1585  N   ASN A 102     119.258  92.866  77.663  1.00  1.00              
ATOM   1586  H   ASN A 102     119.683  92.000  77.957  1.00  1.00              
ATOM   1587  CA  ASN A 102     118.192  92.841  76.650  1.00  1.00              
ATOM   1588  HA  ASN A 102     118.340  93.676  75.962  1.00  1.00              
ATOM   1589  CB  ASN A 102     118.247  91.521  75.847  1.00  1.00              
ATOM   1590  HB1 ASN A 102     118.018  90.684  76.507  1.00  1.00              
ATOM   1591  HB2 ASN A 102     119.250  91.379  75.451  1.00  1.00              
ATOM   1592  CG  ASN A 102     117.257  91.477  74.678  1.00  1.00              
ATOM   1593  OD1 ASN A 102     116.106  91.086  74.786  1.00  1.00              
ATOM   1594  ND2 ASN A 102     117.674  91.888  73.502  1.00  1.00              
ATOM   1595 1HD2 ASN A 102     118.619  92.192  73.363  1.00  1.00              
ATOM   1596 2HD2 ASN A 102     117.024  91.751  72.748  1.00  1.00              
ATOM   1597  C   ASN A 102     116.786  93.008  77.249  1.00  1.00              
ATOM   1598  O   ASN A 102     115.859  93.405  76.547  1.00  1.00              
ATOM   1599  N   LEU A 103     116.612  92.690  78.533  1.00  1.00              
ATOM   1600  H   LEU A 103     117.431  92.555  79.114  1.00  1.00              
ATOM   1601  CA  LEU A 103     115.318  92.422  79.152  1.00  1.00              
ATOM   1602  HA  LEU A 103     114.662  92.013  78.382  1.00  1.00              
ATOM   1603  CB  LEU A 103     115.464  91.332  80.232  1.00  1.00              
ATOM   1604  HB1 LEU A 103     114.465  91.074  80.582  1.00  1.00              
ATOM   1605  HB2 LEU A 103     116.022  91.737  81.077  1.00  1.00              
ATOM   1606  CG  LEU A 103     116.157  90.042  79.739  1.00  1.00              
ATOM   1607  HG  LEU A 103     117.189  90.258  79.459  1.00  1.00              
ATOM   1608  CD1 LEU A 103     116.191  89.017  80.872  1.00  1.00              
ATOM   1609 1HD1 LEU A 103     116.634  88.082  80.528  1.00  1.00              
ATOM   1610 2HD1 LEU A 103     116.797  89.407  81.686  1.00  1.00              
ATOM   1611 3HD1 LEU A 103     115.184  88.833  81.241  1.00  1.00              
ATOM   1612  CD2 LEU A 103     115.446  89.421  78.529  1.00  1.00              
ATOM   1613 1HD2 LEU A 103     115.884  88.450  78.297  1.00  1.00              
ATOM   1614 2HD2 LEU A 103     114.386  89.302  78.748  1.00  1.00              
ATOM   1615 3HD2 LEU A 103     115.564  90.059  77.653  1.00  1.00              
ATOM   1616  C   LEU A 103     114.636  93.713  79.611  1.00  1.00              
ATOM   1617  O   LEU A 103     114.394  93.951  80.790  1.00  1.00              
ATOM   1618  N   TRP A 104     114.320  94.564  78.638  1.00  1.00              
ATOM   1619  H   TRP A 104     114.626  94.316  77.701  1.00  1.00              
ATOM   1620  CA  TRP A 104     113.720  95.885  78.832  1.00  1.00              
ATOM   1621  HA  TRP A 104     114.415  96.499  79.407  1.00  1.00              
ATOM   1622  CB  TRP A 104     113.565  96.518  77.443  1.00  1.00              
ATOM   1623  HB1 TRP A 104     112.774  96.001  76.897  1.00  1.00              
ATOM   1624  HB2 TRP A 104     114.493  96.375  76.887  1.00  1.00              
ATOM   1625  CG  TRP A 104     113.276  97.984  77.448  1.00  1.00              
ATOM   1626  CD1 TRP A 104     112.048  98.550  77.455  1.00  1.00              
ATOM   1627  HD1 TRP A 104     111.117  97.998  77.461  1.00  1.00              
ATOM   1628  NE1 TRP A 104     112.176  99.924  77.488  1.00  1.00              
ATOM   1629  HE1 TRP A 104     111.392 100.556  77.539  1.00  1.00              
ATOM   1630  CE2 TRP A 104     113.499 100.313  77.503  1.00  1.00              
ATOM   1631  CZ2 TRP A 104     114.127 101.566  77.533  1.00  1.00              
ATOM   1632  HZ2 TRP A 104     113.541 102.471  77.553  1.00  1.00              
ATOM   1633  CH2 TRP A 104     115.531 101.626  77.541  1.00  1.00              
ATOM   1634  HH2 TRP A 104     116.035 102.582  77.568  1.00  1.00              
ATOM   1635  CZ3 TRP A 104     116.282 100.438  77.516  1.00  1.00              
ATOM   1636  HZ3 TRP A 104     117.361 100.486  77.530  1.00  1.00              
ATOM   1637  CE3 TRP A 104     115.641  99.184  77.486  1.00  1.00              
ATOM   1638  HE3 TRP A 104     116.231  98.280  77.487  1.00  1.00              
ATOM   1639  CD2 TRP A 104     114.231  99.089  77.477  1.00  1.00              
ATOM   1640  C   TRP A 104     112.387  95.897  79.585  1.00  1.00              
ATOM   1641  O   TRP A 104     112.056  96.865  80.262  1.00  1.00              
ATOM   1642  N   PHE A 105     111.609  94.821  79.479  1.00  1.00              
ATOM   1643  H   PHE A 105     111.933  94.051  78.915  1.00  1.00              
ATOM   1644  CA  PHE A 105     110.349  94.673  80.210  1.00  1.00              
ATOM   1645  HA  PHE A 105     109.957  95.672  80.400  1.00  1.00              
ATOM   1646  CB  PHE A 105     109.328  93.930  79.325  1.00  1.00              
ATOM   1647  HB1 PHE A 105     108.897  93.100  79.878  1.00  1.00              
ATOM   1648  HB2 PHE A 105     109.833  93.486  78.465  1.00  1.00              
ATOM   1649  CG  PHE A 105     108.195  94.820  78.842  1.00  1.00              
ATOM   1650  CD1 PHE A 105     107.346  95.451  79.775  1.00  1.00              
ATOM   1651  HD1 PHE A 105     107.515  95.305  80.834  1.00  1.00              
ATOM   1652  CE1 PHE A 105     106.307  96.292  79.333  1.00  1.00              
ATOM   1653  HE1 PHE A 105     105.674  96.795  80.051  1.00  1.00              
ATOM   1654  CZ  PHE A 105     106.123  96.519  77.957  1.00  1.00              
ATOM   1655  HZ  PHE A 105     105.346  97.193  77.616  1.00  1.00              
ATOM   1656  CE2 PHE A 105     106.972  95.896  77.025  1.00  1.00              
ATOM   1657  HE2 PHE A 105     106.847  96.082  75.965  1.00  1.00              
ATOM   1658  CD2 PHE A 105     108.003  95.045  77.466  1.00  1.00              
ATOM   1659  HD2 PHE A 105     108.662  94.578  76.744  1.00  1.00              
ATOM   1660  C   PHE A 105     110.508  94.034  81.590  1.00  1.00              
ATOM   1661  O   PHE A 105     109.509  93.930  82.298  1.00  1.00              
ATOM   1662  N   LEU A 106     111.721  93.637  81.991  1.00  1.00              
ATOM   1663  H   LEU A 106     112.524  93.826  81.402  1.00  1.00              
ATOM   1664  CA  LEU A 106     111.973  92.975  83.266  1.00  1.00              
ATOM   1665  HA  LEU A 106     111.396  92.051  83.276  1.00  1.00              
ATOM   1666  CB  LEU A 106     113.457  92.619  83.394  1.00  1.00              
ATOM   1667  HB1 LEU A 106     114.035  93.545  83.410  1.00  1.00              
ATOM   1668  HB2 LEU A 106     113.757  92.044  82.520  1.00  1.00              
ATOM   1669  CG  LEU A 106     113.784  91.803  84.653  1.00  1.00              
ATOM   1670  HG  LEU A 106     113.397  92.299  85.542  1.00  1.00              
ATOM   1671  CD1 LEU A 106     113.218  90.386  84.592  1.00  1.00              
ATOM   1672 1HD1 LEU A 106     113.568  89.818  85.454  1.00  1.00              
ATOM   1673 2HD1 LEU A 106     112.130  90.415  84.633  1.00  1.00              
ATOM   1674 3HD1 LEU A 106     113.532  89.894  83.673  1.00  1.00              
ATOM   1675  CD2 LEU A 106     115.300  91.711  84.775  1.00  1.00              
ATOM   1676 1HD2 LEU A 106     115.575  91.055  85.596  1.00  1.00              
ATOM   1677 2HD2 LEU A 106     115.727  91.334  83.847  1.00  1.00              
ATOM   1678 3HD2 LEU A 106     115.687  92.703  84.981  1.00  1.00              
ATOM   1679  C   LEU A 106     111.505  93.866  84.433  1.00  1.00              
ATOM   1680  O   LEU A 106     112.096  94.907  84.719  1.00  1.00              
ATOM   1681  N   ARG A 107     110.429  93.448  85.111  1.00  1.00              
ATOM   1682  H   ARG A 107     109.999  92.579  84.813  1.00  1.00              
ATOM   1683  CA  ARG A 107     109.731  94.217  86.148  1.00  1.00              
ATOM   1684  HA  ARG A 107     110.190  95.194  86.234  1.00  1.00              
ATOM   1685  CB  ARG A 107     108.239  94.426  85.793  1.00  1.00              
ATOM   1686  HB1 ARG A 107     107.766  94.917  86.643  1.00  1.00              
ATOM   1687  HB2 ARG A 107     107.754  93.457  85.667  1.00  1.00              
ATOM   1688  CG  ARG A 107     107.997  95.277  84.532  1.00  1.00              
ATOM   1689  HG1 ARG A 107     107.574  94.646  83.751  1.00  1.00              
ATOM   1690  HG2 ARG A 107     108.959  95.638  84.193  1.00  1.00              
ATOM   1691  CD  ARG A 107     107.058  96.477  84.752  1.00  1.00              
ATOM   1692  HD1 ARG A 107     107.259  96.897  85.739  1.00  1.00              
ATOM   1693  HD2 ARG A 107     106.027  96.119  84.729  1.00  1.00              
ATOM   1694  NE  ARG A 107     107.249  97.556  83.749  1.00  1.00              
ATOM   1695  HE  ARG A 107     108.059  97.485  83.145  1.00  1.00              
ATOM   1696  CZ  ARG A 107     106.625  98.724  83.727  1.00  1.00              
ATOM   1697  NH1 ARG A 107     105.620  98.961  84.520  1.00  1.00              
ATOM   1698 1HH1 ARG A 107     105.351  98.246  85.167  1.00  1.00              
ATOM   1699 2HH1 ARG A 107     105.168  99.853  84.502  1.00  1.00              
ATOM   1700  NH2 ARG A 107     106.992  99.681  82.919  1.00  1.00              
ATOM   1701 1HH2 ARG A 107     107.832  99.535  82.365  1.00  1.00              
ATOM   1702 2HH2 ARG A 107     106.537 100.577  82.907  1.00  1.00              
ATOM   1703  C   ARG A 107     109.822  93.581  87.540  1.00  1.00              
ATOM   1704  O   ARG A 107     110.025  94.330  88.506  1.00  1.00              
ATOM   1705  N   LYS A 108     109.801  92.243  87.680  1.00  1.00              
ATOM   1706  H   LYS A 108     109.539  91.654  86.892  1.00  1.00              
ATOM   1707  CA  LYS A 108     110.433  91.645  88.856  1.00  1.00              
ATOM   1708  HA  LYS A 108     110.726  92.423  89.555  1.00  1.00              
ATOM   1709  CB  LYS A 108     109.549  90.651  89.622  1.00  1.00              
ATOM   1710  HB1 LYS A 108     109.328  89.775  89.010  1.00  1.00              
ATOM   1711  HB2 LYS A 108     108.633  91.142  89.890  1.00  1.00              
ATOM   1712  CG  LYS A 108     110.239  90.220  90.925  1.00  1.00              
ATOM   1713  HG1 LYS A 108     110.648  91.107  91.411  1.00  1.00              
ATOM   1714  HG2 LYS A 108     111.062  89.544  90.698  1.00  1.00              
ATOM   1715  CD  LYS A 108     109.307  89.513  91.909  1.00  1.00              
ATOM   1716  HD1 LYS A 108     109.161  88.479  91.591  1.00  1.00              
ATOM   1717  HD2 LYS A 108     108.344  90.025  91.961  1.00  1.00              
ATOM   1718  CE  LYS A 108     109.994  89.576  93.275  1.00  1.00              
ATOM   1719  HE1 LYS A 108     110.015  90.613  93.622  1.00  1.00              
ATOM   1720  HE2 LYS A 108     111.031  89.239  93.175  1.00  1.00              
ATOM   1721  NZ  LYS A 108     109.329  88.734  94.283  1.00  1.00              
ATOM   1722  HZ1 LYS A 108     109.737  88.953  95.191  1.00  1.00              
ATOM   1723  HZ2 LYS A 108     108.329  88.836  94.284  1.00  1.00              
ATOM   1724  HZ3 LYS A 108     109.596  87.760  94.110  1.00  1.00              
ATOM   1725  C   LYS A 108     111.686  90.919  88.443  1.00  1.00              
ATOM   1726  O   LYS A 108     111.643  90.041  87.569  1.00  1.00              
ATOM   1727  N   LEU A 109     112.737  91.177  89.217  1.00  1.00              
ATOM   1728  H   LEU A 109     112.685  91.903  89.924  1.00  1.00              
ATOM   1729  CA  LEU A 109     113.836  90.222  89.288  1.00  1.00              
ATOM   1730  HA  LEU A 109     113.670  89.392  88.600  1.00  1.00              
ATOM   1731  CB  LEU A 109     115.124  90.955  88.852  1.00  1.00              
ATOM   1732  HB1 LEU A 109     115.329  91.756  89.563  1.00  1.00              
ATOM   1733  HB2 LEU A 109     114.912  91.431  87.894  1.00  1.00              
ATOM   1734  CG  LEU A 109     116.422  90.143  88.651  1.00  1.00              
ATOM   1735  HG  LEU A 109     117.120  90.794  88.125  1.00  1.00              
ATOM   1736  CD1 LEU A 109     117.087  89.744  89.964  1.00  1.00              
ATOM   1737 1HD1 LEU A 109     118.085  89.362  89.751  1.00  1.00              
ATOM   1738 2HD1 LEU A 109     117.197  90.614  90.612  1.00  1.00              
ATOM   1739 3HD1 LEU A 109     116.513  88.977  90.478  1.00  1.00              
ATOM   1740  CD2 LEU A 109     116.227  88.891  87.794  1.00  1.00              
ATOM   1741 1HD2 LEU A 109     117.201  88.470  87.540  1.00  1.00              
ATOM   1742 2HD2 LEU A 109     115.657  88.140  88.340  1.00  1.00              
ATOM   1743 3HD2 LEU A 109     115.699  89.144  86.878  1.00  1.00              
ATOM   1744  C   LEU A 109     113.886  89.644  90.718  1.00  1.00              
ATOM   1745  O   LEU A 109     113.878  90.383  91.715  1.00  1.00              
ATOM   1746  N   ASP A 110     113.886  88.315  90.832  1.00  1.00              
ATOM   1747  H   ASP A 110     113.835  87.730  90.002  1.00  1.00              
ATOM   1748  CA  ASP A 110     113.906  87.644  92.136  1.00  1.00              
ATOM   1749  HA  ASP A 110     113.987  88.396  92.920  1.00  1.00              
ATOM   1750  CB  ASP A 110     112.585  86.909  92.434  1.00  1.00              
ATOM   1751  HB1 ASP A 110     112.547  85.975  91.878  1.00  1.00              
ATOM   1752  HB2 ASP A 110     111.757  87.528  92.086  1.00  1.00              
ATOM   1753  CG  ASP A 110     112.387  86.619  93.937  1.00  1.00              
ATOM   1754  OD1 ASP A 110     113.314  86.102  94.603  1.00  1.00              
ATOM   1755  OD2 ASP A 110     111.280  86.942  94.434  1.00  1.00              
ATOM   1756  C   ASP A 110     115.124  86.723  92.325  1.00  1.00              
ATOM   1757  O   ASP A 110     115.187  85.599  91.824  1.00  1.00              
ATOM   1758  N   LEU A 111     116.099  87.224  93.084  1.00  1.00              
ATOM   1759  H   LEU A 111     115.952  88.131  93.506  1.00  1.00              
ATOM   1760  CA  LEU A 111     117.300  86.518  93.509  1.00  1.00              
ATOM   1761  HA  LEU A 111     117.386  85.578  92.966  1.00  1.00              
ATOM   1762  CB  LEU A 111     118.552  87.373  93.231  1.00  1.00              
ATOM   1763  HB1 LEU A 111     119.342  87.081  93.924  1.00  1.00              
ATOM   1764  HB2 LEU A 111     118.313  88.420  93.430  1.00  1.00              
ATOM   1765  CG  LEU A 111     119.112  87.236  91.808  1.00  1.00              
ATOM   1766  HG  LEU A 111     118.317  87.386  91.080  1.00  1.00              
ATOM   1767  CD1 LEU A 111     120.202  88.288  91.602  1.00  1.00              
ATOM   1768 1HD1 LEU A 111     120.625  88.211  90.601  1.00  1.00              
ATOM   1769 2HD1 LEU A 111     119.777  89.287  91.705  1.00  1.00              
ATOM   1770 3HD1 LEU A 111     120.995  88.176  92.342  1.00  1.00              
ATOM   1771  CD2 LEU A 111     119.776  85.880  91.554  1.00  1.00              
ATOM   1772 1HD2 LEU A 111     120.135  85.838  90.528  1.00  1.00              
ATOM   1773 2HD2 LEU A 111     120.616  85.745  92.234  1.00  1.00              
ATOM   1774 3HD2 LEU A 111     119.068  85.071  91.708  1.00  1.00              
ATOM   1775  C   LEU A 111     117.212  86.172  95.022  1.00  1.00              
ATOM   1776  O   LEU A 111     117.597  86.914  95.951  1.00  1.00              
ATOM   1777  N   SER A 112     116.704  84.965  95.240  1.00  1.00              
ATOM   1778  H   SER A 112     116.422  84.438  94.430  1.00  1.00              
ATOM   1779  CA  SER A 112     116.640  84.322  96.541  1.00  1.00              
ATOM   1780  HA  SER A 112     116.969  85.026  97.303  1.00  1.00              
ATOM   1781  CB  SER A 112     115.182  83.966  96.859  1.00  1.00              
ATOM   1782  HB1 SER A 112     115.159  83.337  97.749  1.00  1.00              
ATOM   1783  HB2 SER A 112     114.742  83.411  96.029  1.00  1.00              
ATOM   1784  OG  SER A 112     114.411  85.124  97.125  1.00  1.00              
ATOM   1785  HG  SER A 112     114.111  85.500  96.268  1.00  1.00              
ATOM   1786  C   SER A 112     117.509  83.083  96.652  1.00  1.00              
ATOM   1787  O   SER A 112     117.591  82.290  95.727  1.00  1.00              
ATOM   1788  N   TYR A 113     118.087  82.874  97.834  1.00  1.00              
ATOM   1789  H   TYR A 113     117.999  83.618  98.515  1.00  1.00              
ATOM   1790  CA  TYR A 113     118.945  81.742  98.199  1.00  1.00              
ATOM   1791  HA  TYR A 113     119.393  82.015  99.153  1.00  1.00              
ATOM   1792  CB  TYR A 113     118.099  80.498  98.511  1.00  1.00              
ATOM   1793  HB1 TYR A 113     118.761  79.668  98.760  1.00  1.00              
ATOM   1794  HB2 TYR A 113     117.519  80.216  97.632  1.00  1.00              
ATOM   1795  CG  TYR A 113     117.172  80.745  99.693  1.00  1.00              
ATOM   1796  CD1 TYR A 113     115.823  81.091  99.480  1.00  1.00              
ATOM   1797  HD1 TYR A 113     115.426  81.108  98.477  1.00  1.00              
ATOM   1798  CE1 TYR A 113     114.997  81.428 100.571  1.00  1.00              
ATOM   1799  HE1 TYR A 113     113.963  81.704 100.423  1.00  1.00              
ATOM   1800  CZ  TYR A 113     115.517  81.415 101.882  1.00  1.00              
ATOM   1801  OH  TYR A 113     114.712  81.750 102.923  1.00  1.00              
ATOM   1802  HH  TYR A 113     115.169  81.769 103.765  1.00  1.00              
ATOM   1803  CE2 TYR A 113     116.866  81.056 102.100  1.00  1.00              
ATOM   1804  HE2 TYR A 113     117.264  81.037 103.103  1.00  1.00              
ATOM   1805  CD2 TYR A 113     117.689  80.722 101.005  1.00  1.00              
ATOM   1806  HD2 TYR A 113     118.724  80.456 101.173  1.00  1.00              
ATOM   1807  C   TYR A 113     120.158  81.568  97.280  1.00  1.00              
ATOM   1808  O   TYR A 113     120.415  80.466  96.803  1.00  1.00              
ATOM   1809  N   ASN A 114     120.891  82.662  97.001  1.00  1.00              
ATOM   1810  H   ASN A 114     120.643  83.533  97.449  1.00  1.00              
ATOM   1811  CA  ASN A 114     121.855  82.671  95.895  1.00  1.00              
ATOM   1812  HA  ASN A 114     121.731  81.722  95.368  1.00  1.00              
ATOM   1813  CB  ASN A 114     121.536  83.722  94.814  1.00  1.00              
ATOM   1814  HB1 ASN A 114     122.315  83.720  94.055  1.00  1.00              
ATOM   1815  HB2 ASN A 114     121.515  84.714  95.236  1.00  1.00              
ATOM   1816  CG  ASN A 114     120.229  83.493  94.095  1.00  1.00              
ATOM   1817  OD1 ASN A 114     119.298  84.241  94.285  1.00  1.00              
ATOM   1818  ND2 ASN A 114     120.109  82.511  93.237  1.00  1.00              
ATOM   1819 1HD2 ASN A 114     120.841  81.842  93.059  1.00  1.00              
ATOM   1820 2HD2 ASN A 114     119.189  82.412  92.829  1.00  1.00              
ATOM   1821  C   ASN A 114     123.339  82.647  96.199  1.00  1.00              
ATOM   1822  O   ASN A 114     124.073  82.335  95.275  1.00  1.00              
ATOM   1823  N   TYR A 115     123.814  82.972  97.399  1.00  1.00              
ATOM   1824  H   TYR A 115     123.175  83.047  98.177  1.00  1.00              
ATOM   1825  CA  TYR A 115     125.246  83.263  97.579  1.00  1.00              
ATOM   1826  HA  TYR A 115     125.369  83.634  98.596  1.00  1.00              
ATOM   1827  CB  TYR A 115     126.091  81.977  97.485  1.00  1.00              
ATOM   1828  HB1 TYR A 115     127.113  82.221  97.752  1.00  1.00              
ATOM   1829  HB2 TYR A 115     126.125  81.618  96.456  1.00  1.00              
ATOM   1830  CG  TYR A 115     125.609  80.855  98.386  1.00  1.00              
ATOM   1831  CD1 TYR A 115     124.858  79.789  97.852  1.00  1.00              
ATOM   1832  HD1 TYR A 115     124.646  79.756  96.790  1.00  1.00              
ATOM   1833  CE1 TYR A 115     124.381  78.767  98.697  1.00  1.00              
ATOM   1834  HE1 TYR A 115     123.796  77.953  98.297  1.00  1.00              
ATOM   1835  CZ  TYR A 115     124.663  78.806 100.078  1.00  1.00              
ATOM   1836  OH  TYR A 115     124.196  77.828 100.899  1.00  1.00              
ATOM   1837  HH  TYR A 115     124.410  78.011 101.813  1.00  1.00              
ATOM   1838  CE2 TYR A 115     125.422  79.872 100.612  1.00  1.00              
ATOM   1839  HE2 TYR A 115     125.646  79.898 101.667  1.00  1.00              
ATOM   1840  CD2 TYR A 115     125.889  80.895  99.764  1.00  1.00              
ATOM   1841  HD2 TYR A 115     126.468  81.710 100.169  1.00  1.00              
ATOM   1842  C   TYR A 115     125.706  84.400  96.656  1.00  1.00              
ATOM   1843  O   TYR A 115     126.714  84.298  95.970  1.00  1.00              
ATOM   1844  N   ALA A 116     125.010  85.545  96.691  1.00  1.00              
ATOM   1845  H   ALA A 116     124.134  85.562  97.184  1.00  1.00              
ATOM   1846  CA  ALA A 116     125.663  86.828  96.396  1.00  1.00              
ATOM   1847  HA  ALA A 116     126.268  86.692  95.496  1.00  1.00              
ATOM   1848  CB  ALA A 116     124.639  87.912  96.044  1.00  1.00              
ATOM   1849  HB1 ALA A 116     125.131  88.686  95.460  1.00  1.00              
ATOM   1850  HB2 ALA A 116     123.832  87.494  95.442  1.00  1.00              
ATOM   1851  HB3 ALA A 116     124.249  88.383  96.939  1.00  1.00              
ATOM   1852  C   ALA A 116     126.630  87.149  97.550  1.00  1.00              
ATOM   1853  O   ALA A 116     126.389  87.952  98.447  1.00  1.00              
ATOM   1854  N   LEU A 117     127.679  86.336  97.570  1.00  1.00              
ATOM   1855  H   LEU A 117     127.674  85.620  96.850  1.00  1.00              
ATOM   1856  CA  LEU A 117     128.916  86.435  98.312  1.00  1.00              
ATOM   1857  HA  LEU A 117     128.773  86.966  99.247  1.00  1.00              
ATOM   1858  CB  LEU A 117     129.449  84.986  98.507  1.00  1.00              
ATOM   1859  HB1 LEU A 117     130.539  85.000  98.540  1.00  1.00              
ATOM   1860  HB2 LEU A 117     129.188  84.413  97.615  1.00  1.00              
ATOM   1861  CG  LEU A 117     128.992  84.209  99.741  1.00  1.00              
ATOM   1862  HG  LEU A 117     127.909  84.271  99.847  1.00  1.00              
ATOM   1863  CD1 LEU A 117     129.404  82.735  99.621  1.00  1.00              
ATOM   1864 1HD1 LEU A 117     129.031  82.170 100.473  1.00  1.00              
ATOM   1865 2HD1 LEU A 117     129.022  82.302  98.701  1.00  1.00              
ATOM   1866 3HD1 LEU A 117     130.492  82.657  99.581  1.00  1.00              
ATOM   1867  CD2 LEU A 117     129.681  84.720 101.006  1.00  1.00              
ATOM   1868 1HD2 LEU A 117     130.759  84.571 100.936  1.00  1.00              
ATOM   1869 2HD2 LEU A 117     129.504  85.782 101.134  1.00  1.00              
ATOM   1870 3HD2 LEU A 117     129.306  84.180 101.874  1.00  1.00              
ATOM   1871  C   LEU A 117     129.965  87.172  97.431  1.00  1.00              
ATOM   1872  O   LEU A 117     131.123  87.258  97.853  1.00  1.00              
ATOM   1873  N   GLN A 118     129.554  87.924  96.380  1.00  1.00              
ATOM   1874  H   GLN A 118     128.707  87.629  95.922  1.00  1.00              
ATOM   1875  CA  GLN A 118     129.815  89.384  96.343  1.00  1.00              
ATOM   1876  HA  GLN A 118     130.894  89.466  96.333  1.00  1.00              
ATOM   1877  CB  GLN A 118     129.332  90.003  95.029  1.00  1.00              
ATOM   1878  HB1 GLN A 118     129.700  89.403  94.200  1.00  1.00              
ATOM   1879  HB2 GLN A 118     129.760  90.993  94.962  1.00  1.00              
ATOM   1880  CG  GLN A 118     127.826  90.137  94.926  1.00  1.00              
ATOM   1881  HG1 GLN A 118     127.529  90.886  95.631  1.00  1.00              
ATOM   1882  HG2 GLN A 118     127.342  89.198  95.180  1.00  1.00              
ATOM   1883  CD  GLN A 118     127.323  90.651  93.603  1.00  1.00              
ATOM   1884  OE1 GLN A 118     128.042  91.160  92.757  1.00  1.00              
ATOM   1885  NE2 GLN A 118     126.026  90.567  93.416  1.00  1.00              
ATOM   1886 1HE2 GLN A 118     125.436  90.176  94.130  1.00  1.00              
ATOM   1887 2HE2 GLN A 118     125.630  90.995  92.593  1.00  1.00              
ATOM   1888  C   GLN A 118     129.296  90.007  97.653  1.00  1.00              
ATOM   1889  O   GLN A 118     128.327  90.735  97.779  1.00  1.00              
ATOM   1890  N   SER A 119     129.913  89.497  98.695  1.00  1.00              
ATOM   1891  H   SER A 119     130.701  88.898  98.479  1.00  1.00              
ATOM   1892  CA  SER A 119     129.749  89.805 100.062  1.00  1.00              
ATOM   1893  HA  SER A 119     128.724  89.994 100.298  1.00  1.00              
ATOM   1894  CB  SER A 119     130.314  88.686 100.942  1.00  1.00              
ATOM   1895  HB1 SER A 119     129.666  87.817 100.894  1.00  1.00              
ATOM   1896  HB2 SER A 119     130.350  89.010 101.983  1.00  1.00              
ATOM   1897  OG  SER A 119     131.618  88.256 100.567  1.00  1.00              
ATOM   1898  HG  SER A 119     131.554  87.663  99.799  1.00  1.00              
ATOM   1899  C   SER A 119     130.614  91.072 100.278  1.00  1.00              
ATOM   1900  O   SER A 119     130.164  92.057 100.859  1.00  1.00              
ATOM   1901  N   TYR A 120     131.816  90.997  99.678  1.00  1.00              
ATOM   1902  H   TYR A 120     132.138  90.053  99.490  1.00  1.00              
ATOM   1903  CA  TYR A 120     132.403  91.992  98.789  1.00  1.00              
ATOM   1904  HA  TYR A 120     131.793  92.893  98.865  1.00  1.00              
ATOM   1905  CB  TYR A 120     133.820  92.265  99.267  1.00  1.00              
ATOM   1906  HB1 TYR A 120     134.362  91.338  99.374  1.00  1.00              
ATOM   1907  HB2 TYR A 120     133.792  92.748 100.236  1.00  1.00              
ATOM   1908  CG  TYR A 120     134.609  93.181  98.339  1.00  1.00              
ATOM   1909  CD1 TYR A 120     134.099  94.432  98.001  1.00  1.00              
ATOM   1910  HD1 TYR A 120     133.153  94.727  98.429  1.00  1.00              
ATOM   1911  CE1 TYR A 120     134.778  95.260  97.091  1.00  1.00              
ATOM   1912  HE1 TYR A 120     134.372  96.216  96.797  1.00  1.00              
ATOM   1913  CZ  TYR A 120     135.988  94.837  96.524  1.00  1.00              
ATOM   1914  OH  TYR A 120     136.642  95.639  95.647  1.00  1.00              
ATOM   1915  HH  TYR A 120     137.461  95.265  95.325  1.00  1.00              
ATOM   1916  CE2 TYR A 120     136.527  93.570  96.871  1.00  1.00              
ATOM   1917  HE2 TYR A 120     137.455  93.227  96.443  1.00  1.00              
ATOM   1918  CD2 TYR A 120     135.833  92.737  97.772  1.00  1.00              
ATOM   1919  HD2 TYR A 120     136.232  91.758  98.014  1.00  1.00              
ATOM   1920  C   TYR A 120     132.398  91.560  97.241  1.00  1.00              
ATOM   1921  O   TYR A 120     132.885  90.446  97.086  1.00  1.00              
ATOM   1922  N   PRO A 121     131.990  92.280  96.109  1.00  1.00              
ATOM   1923  CD  PRO A 121     132.444  91.747  94.809  1.00  1.00              
ATOM   1924  HD1 PRO A 121     131.968  90.787  94.630  1.00  1.00              
ATOM   1925  HD2 PRO A 121     133.525  91.621  94.821  1.00  1.00              
ATOM   1926  CG  PRO A 121     132.051  92.735  93.709  1.00  1.00              
ATOM   1927  HG1 PRO A 121     131.817  92.217  92.779  1.00  1.00              
ATOM   1928  HG2 PRO A 121     132.867  93.445  93.561  1.00  1.00              
ATOM   1929  CB  PRO A 121     130.840  93.472  94.262  1.00  1.00              
ATOM   1930  HB1 PRO A 121     129.922  92.920  94.069  1.00  1.00              
ATOM   1931  HB2 PRO A 121     130.756  94.472  93.837  1.00  1.00              
ATOM   1932  CA  PRO A 121     131.169  93.512  95.755  1.00  1.00              
ATOM   1933  HA  PRO A 121     131.831  94.360  95.891  1.00  1.00              
ATOM   1934  C   PRO A 121     130.026  93.778  96.644  1.00  1.00              
ATOM   1935  O   PRO A 121     129.755  92.984  97.556  1.00  1.00              
ATOM   1936  N   GLU A 122     129.348  94.874  96.417  1.00  1.00              
ATOM   1937  H   GLU A 122     129.754  95.519  95.759  1.00  1.00              
ATOM   1938  CA  GLU A 122     128.489  95.378  97.463  1.00  1.00              
ATOM   1939  HA  GLU A 122     129.016  95.178  98.402  1.00  1.00              
ATOM   1940  CB  GLU A 122     128.402  96.909  97.442  1.00  1.00              
ATOM   1941  HB1 GLU A 122     128.080  97.258  98.424  1.00  1.00              
ATOM   1942  HB2 GLU A 122     127.661  97.222  96.726  1.00  1.00              
ATOM   1943  CG  GLU A 122     129.741  97.599  97.079  1.00  1.00              
ATOM   1944  HG1 GLU A 122     129.643  98.681  97.161  1.00  1.00              
ATOM   1945  HG2 GLU A 122     129.996  97.384  96.040  1.00  1.00              
ATOM   1946  CD  GLU A 122     130.870  97.156  97.997  1.00  1.00              
ATOM   1947  OE1 GLU A 122     130.801  97.463  99.199  1.00  1.00              
ATOM   1948  OE2 GLU A 122     131.828  96.503  97.528  1.00  1.00              
ATOM   1949  C   GLU A 122     127.190  94.586  97.658  1.00  1.00              
ATOM   1950  O   GLU A 122     126.344  94.979  98.455  1.00  1.00              
ATOM   1951  N   THR A 123     127.044  93.468  96.923  1.00  1.00              
ATOM   1952  H   THR A 123     127.933  93.091  96.623  1.00  1.00              
ATOM   1953  CA  THR A 123     125.860  92.904  96.249  1.00  1.00              
ATOM   1954  HA  THR A 123     126.171  92.428  95.328  1.00  1.00              
ATOM   1955  CB  THR A 123     125.054  91.894  97.099  1.00  1.00              
ATOM   1956  HB  THR A 123     124.878  92.320  98.083  1.00  1.00              
ATOM   1957  CG2 THR A 123     123.686  91.465  96.537  1.00  1.00              
ATOM   1958 1HG2 THR A 123     123.291  90.648  97.138  1.00  1.00              
ATOM   1959 2HG2 THR A 123     122.975  92.288  96.601  1.00  1.00              
ATOM   1960 3HG2 THR A 123     123.788  91.145  95.500  1.00  1.00              
ATOM   1961  OG1 THR A 123     125.698  90.665  97.230  1.00  1.00              
ATOM   1962  HG1 THR A 123     126.578  90.814  97.611  1.00  1.00              
ATOM   1963  C   THR A 123     124.829  93.928  95.830  1.00  1.00              
ATOM   1964  O   THR A 123     124.540  94.070  94.650  1.00  1.00              
ATOM   1965  N   VAL A 124     124.330  94.665  96.818  1.00  1.00              
ATOM   1966  H   VAL A 124     124.693  94.487  97.748  1.00  1.00              
ATOM   1967  CA  VAL A 124     123.635  95.922  96.646  1.00  1.00              
ATOM   1968  HA  VAL A 124     122.780  95.685  96.013  1.00  1.00              
ATOM   1969  CB  VAL A 124     123.031  96.526  97.931  1.00  1.00              
ATOM   1970  HB  VAL A 124     122.243  97.212  97.619  1.00  1.00              
ATOM   1971  CG1 VAL A 124     122.366  95.451  98.790  1.00  1.00              
ATOM   1972 1HG1 VAL A 124     121.803  95.923  99.595  1.00  1.00              
ATOM   1973 2HG1 VAL A 124     121.696  94.852  98.174  1.00  1.00              
ATOM   1974 3HG1 VAL A 124     123.133  94.809  99.220  1.00  1.00              
ATOM   1975  CG2 VAL A 124     123.994  97.331  98.811  1.00  1.00              
ATOM   1976 1HG2 VAL A 124     124.458  98.137  98.243  1.00  1.00              
ATOM   1977 2HG2 VAL A 124     123.428  97.783  99.624  1.00  1.00              
ATOM   1978 3HG2 VAL A 124     124.764  96.689  99.231  1.00  1.00              
ATOM   1979  C   VAL A 124     124.388  96.991  95.856  1.00  1.00              
ATOM   1980  O   VAL A 124     123.844  98.050  95.566  1.00  1.00              
ATOM   1981  N   SER A 125     125.623  96.679  95.478  1.00  1.00              
ATOM   1982  H   SER A 125     125.979  95.838  95.896  1.00  1.00              
ATOM   1983  CA  SER A 125     126.250  97.063  94.223  1.00  1.00              
ATOM   1984  HA  SER A 125     126.443  98.117  94.236  1.00  1.00              
ATOM   1985  CB  SER A 125     127.597  96.341  94.055  1.00  1.00              
ATOM   1986  HB1 SER A 125     127.489  95.292  94.328  1.00  1.00              
ATOM   1987  HB2 SER A 125     128.327  96.804  94.707  1.00  1.00              
ATOM   1988  OG  SER A 125     128.104  96.418  92.746  1.00  1.00              
ATOM   1989  HG  SER A 125     127.405  96.020  92.199  1.00  1.00              
ATOM   1990  C   SER A 125     125.330  96.795  93.032  1.00  1.00              
ATOM   1991  O   SER A 125     125.504  95.837  92.262  1.00  1.00              
ATOM   1992  N   LEU A 126     124.378  97.698  92.853  1.00  1.00              
ATOM   1993  H   LEU A 126     124.322  98.466  93.515  1.00  1.00              
ATOM   1994  CA  LEU A 126     123.624  97.752  91.637  1.00  1.00              
ATOM   1995  HA  LEU A 126     123.091  96.806  91.539  1.00  1.00              
ATOM   1996  CB  LEU A 126     122.575  98.875  91.631  1.00  1.00              
ATOM   1997  HB1 LEU A 126     122.163  98.902  90.620  1.00  1.00              
ATOM   1998  HB2 LEU A 126     123.070  99.831  91.808  1.00  1.00              
ATOM   1999  CG  LEU A 126     121.401  98.730  92.623  1.00  1.00              
ATOM   2000  HG  LEU A 126     121.686  99.186  93.571  1.00  1.00              
ATOM   2001  CD1 LEU A 126     120.198  99.484  92.053  1.00  1.00              
ATOM   2002 1HD1 LEU A 126     119.862  99.011  91.132  1.00  1.00              
ATOM   2003 2HD1 LEU A 126     119.380  99.471  92.771  1.00  1.00              
ATOM   2004 3HD1 LEU A 126     120.480 100.513  91.835  1.00  1.00              
ATOM   2005  CD2 LEU A 126     120.953  97.292  92.903  1.00  1.00              
ATOM   2006 1HD2 LEU A 126     120.066  97.299  93.537  1.00  1.00              
ATOM   2007 2HD2 LEU A 126     120.724  96.783  91.966  1.00  1.00              
ATOM   2008 3HD2 LEU A 126     121.741  96.751  93.428  1.00  1.00              
ATOM   2009  C   LEU A 126     124.548  97.852  90.439  1.00  1.00              
ATOM   2010  O   LEU A 126     125.323  98.799  90.292  1.00  1.00              
ATOM   2011  N   SER A 127     124.489  96.831  89.591  1.00  1.00              
ATOM   2012  H   SER A 127     123.852  96.071  89.776  1.00  1.00              
ATOM   2013  CA  SER A 127     125.153  96.914  88.310  1.00  1.00              
ATOM   2014  HA  SER A 127     126.181  97.213  88.496  1.00  1.00              
ATOM   2015  CB  SER A 127     125.202  95.548  87.609  1.00  1.00              
ATOM   2016  HB1 SER A 127     125.514  94.784  88.325  1.00  1.00              
ATOM   2017  HB2 SER A 127     125.950  95.588  86.815  1.00  1.00              
ATOM   2018  OG  SER A 127     123.961  95.184  87.037  1.00  1.00              
ATOM   2019  HG  SER A 127     123.712  94.323  87.410  1.00  1.00              
ATOM   2020  C   SER A 127     124.484  97.999  87.465  1.00  1.00              
ATOM   2021  O   SER A 127     123.272  98.175  87.540  1.00  1.00              
ATOM   2022  N   PRO A 128     125.212  98.744  86.624  1.00  1.00              
ATOM   2023  CD  PRO A 128     126.657  98.717  86.454  1.00  1.00              
ATOM   2024  HD1 PRO A 128     127.031  97.700  86.323  1.00  1.00              
ATOM   2025  HD2 PRO A 128     127.129  99.184  87.319  1.00  1.00              
ATOM   2026  CG  PRO A 128     126.936  99.549  85.205  1.00  1.00              
ATOM   2027  HG1 PRO A 128     126.893  98.910  84.321  1.00  1.00              
ATOM   2028  HG2 PRO A 128     127.897 100.060  85.264  1.00  1.00              
ATOM   2029  CB  PRO A 128     125.768 100.535  85.186  1.00  1.00              
ATOM   2030  HB1 PRO A 128     125.587 100.921  84.181  1.00  1.00              
ATOM   2031  HB2 PRO A 128     125.997 101.359  85.846  1.00  1.00              
ATOM   2032  CA  PRO A 128     124.585  99.728  85.743  1.00  1.00              
ATOM   2033  HA  PRO A 128     123.903 100.378  86.291  1.00  1.00              
ATOM   2034  C   PRO A 128     123.851  99.097  84.564  1.00  1.00              
ATOM   2035  O   PRO A 128     123.240  99.833  83.799  1.00  1.00              
ATOM   2036  N   SER A 129     123.847  97.764  84.412  1.00  1.00              
ATOM   2037  H   SER A 129     124.342  97.191  85.079  1.00  1.00              
ATOM   2038  CA  SER A 129     122.795  97.146  83.604  1.00  1.00              
ATOM   2039  HA  SER A 129     122.845  97.545  82.587  1.00  1.00              
ATOM   2040  CB  SER A 129     122.915  95.622  83.514  1.00  1.00              
ATOM   2041  HB1 SER A 129     121.926  95.192  83.343  1.00  1.00              
ATOM   2042  HB2 SER A 129     123.315  95.218  84.444  1.00  1.00              
ATOM   2043  OG  SER A 129     123.740  95.266  82.420  1.00  1.00              
ATOM   2044  HG  SER A 129     124.586  95.711  82.539  1.00  1.00              
ATOM   2045  C   SER A 129     121.397  97.517  84.128  1.00  1.00              
ATOM   2046  O   SER A 129     120.460  97.688  83.348  1.00  1.00              
ATOM   2047  N   PHE A 130     121.260  97.759  85.439  1.00  1.00              
ATOM   2048  H   PHE A 130     122.057  97.669  86.061  1.00  1.00              
ATOM   2049  CA  PHE A 130     120.036  98.300  86.012  1.00  1.00              
ATOM   2050  HA  PHE A 130     119.234  97.596  85.802  1.00  1.00              
ATOM   2051  CB  PHE A 130     120.101  98.428  87.547  1.00  1.00              
ATOM   2052  HB1 PHE A 130     119.282  99.084  87.849  1.00  1.00              
ATOM   2053  HB2 PHE A 130     121.007  98.948  87.845  1.00  1.00              
ATOM   2054  CG  PHE A 130     119.955  97.135  88.341  1.00  1.00              
ATOM   2055  CD1 PHE A 130     118.905  97.010  89.273  1.00  1.00              
ATOM   2056  HD1 PHE A 130     118.206  97.821  89.413  1.00  1.00              
ATOM   2057  CE1 PHE A 130     118.761  95.836  90.032  1.00  1.00              
ATOM   2058  HE1 PHE A 130     117.955  95.760  90.748  1.00  1.00              
ATOM   2059  CZ  PHE A 130     119.662  94.769  89.861  1.00  1.00              
ATOM   2060  HZ  PHE A 130     119.558  93.860  90.439  1.00  1.00              
ATOM   2061  CE2 PHE A 130     120.710  94.883  88.935  1.00  1.00              
ATOM   2062  HE2 PHE A 130     121.400  94.056  88.804  1.00  1.00              
ATOM   2063  CD2 PHE A 130     120.856  96.063  88.181  1.00  1.00              
ATOM   2064  HD2 PHE A 130     121.667  96.137  87.477  1.00  1.00              
ATOM   2065  C   PHE A 130     119.610  99.644  85.398  1.00  1.00              
ATOM   2066  O   PHE A 130     118.420  99.932  85.332  1.00  1.00              
ATOM   2067  N   ALA A 131     120.556 100.442  84.889  1.00  1.00              
ATOM   2068  H   ALA A 131     121.513 100.121  84.887  1.00  1.00              
ATOM   2069  CA  ALA A 131     120.295 101.712  84.215  1.00  1.00              
ATOM   2070  HA  ALA A 131     119.580 102.269  84.813  1.00  1.00              
ATOM   2071  CB  ALA A 131     121.584 102.544  84.184  1.00  1.00              
ATOM   2072  HB1 ALA A 131     121.346 103.566  83.888  1.00  1.00              
ATOM   2073  HB2 ALA A 131     122.043 102.564  85.173  1.00  1.00              
ATOM   2074  HB3 ALA A 131     122.283 102.131  83.459  1.00  1.00              
ATOM   2075  C   ALA A 131     119.667 101.588  82.817  1.00  1.00              
ATOM   2076  O   ALA A 131     119.265 102.602  82.248  1.00  1.00              
ATOM   2077  N   ASN A 132     119.511 100.371  82.282  1.00  1.00              
ATOM   2078  H   ASN A 132     119.911  99.568  82.756  1.00  1.00              
ATOM   2079  CA  ASN A 132     118.659 100.126  81.116  1.00  1.00              
ATOM   2080  HA  ASN A 132     118.333 101.083  80.709  1.00  1.00              
ATOM   2081  CB  ASN A 132     119.492  99.436  80.008  1.00  1.00              
ATOM   2082  HB1 ASN A 132     120.464  99.922  79.935  1.00  1.00              
ATOM   2083  HB2 ASN A 132     118.979  99.595  79.062  1.00  1.00              
ATOM   2084  CG  ASN A 132     119.714  97.931  80.134  1.00  1.00              
ATOM   2085  OD1 ASN A 132     120.826  97.452  80.299  1.00  1.00              
ATOM   2086  ND2 ASN A 132     118.681  97.145  79.946  1.00  1.00              
ATOM   2087 1HD2 ASN A 132     117.757  97.549  79.873  1.00  1.00              
ATOM   2088 2HD2 ASN A 132     118.847  96.175  79.749  1.00  1.00              
ATOM   2089  C   ASN A 132     117.364  99.385  81.477  1.00  1.00              
ATOM   2090  O   ASN A 132     116.635  98.947  80.592  1.00  1.00              
ATOM   2091  N   LEU A 133     117.076  99.222  82.766  1.00  1.00              
ATOM   2092  H   LEU A 133     117.672  99.676  83.449  1.00  1.00              
ATOM   2093  CA  LEU A 133     116.022  98.361  83.303  1.00  1.00              
ATOM   2094  HA  LEU A 133     115.573  97.810  82.478  1.00  1.00              
ATOM   2095  CB  LEU A 133     116.672  97.337  84.266  1.00  1.00              
ATOM   2096  HB1 LEU A 133     116.270  97.456  85.271  1.00  1.00              
ATOM   2097  HB2 LEU A 133     117.734  97.556  84.328  1.00  1.00              
ATOM   2098  CG  LEU A 133     116.552  95.856  83.856  1.00  1.00              
ATOM   2099  HG  LEU A 133     115.503  95.558  83.866  1.00  1.00              
ATOM   2100  CD1 LEU A 133     117.142  95.558  82.476  1.00  1.00              
ATOM   2101 1HD1 LEU A 133     117.085  94.489  82.270  1.00  1.00              
ATOM   2102 2HD1 LEU A 133     116.570  96.066  81.702  1.00  1.00              
ATOM   2103 3HD1 LEU A 133     118.182  95.881  82.437  1.00  1.00              
ATOM   2104  CD2 LEU A 133     117.327  94.999  84.860  1.00  1.00              
ATOM   2105 1HD2 LEU A 133     117.373  93.968  84.521  1.00  1.00              
ATOM   2106 2HD2 LEU A 133     118.348  95.369  84.960  1.00  1.00              
ATOM   2107 3HD2 LEU A 133     116.831  95.036  85.826  1.00  1.00              
ATOM   2108  C   LEU A 133     114.878  99.216  83.862  1.00  1.00              
ATOM   2109  O   LEU A 133     114.351  98.990  84.947  1.00  1.00              
ATOM   2110  N   SER A 134     114.481 100.221  83.082  1.00  1.00              
ATOM   2111  H   SER A 134     114.930 100.303  82.178  1.00  1.00              
ATOM   2112  CA  SER A 134     113.399 101.185  83.327  1.00  1.00              
ATOM   2113  HA  SER A 134     113.456 101.486  84.373  1.00  1.00              
ATOM   2114  CB  SER A 134     113.636 102.454  82.494  1.00  1.00              
ATOM   2115  HB1 SER A 134     114.407 103.048  82.989  1.00  1.00              
ATOM   2116  HB2 SER A 134     112.725 103.052  82.442  1.00  1.00              
ATOM   2117  OG  SER A 134     114.093 102.140  81.193  1.00  1.00              
ATOM   2118  HG  SER A 134     114.498 102.929  80.819  1.00  1.00              
ATOM   2119  C   SER A 134     112.000 100.584  83.128  1.00  1.00              
ATOM   2120  O   SER A 134     111.165 100.962  82.305  1.00  1.00              
ATOM   2121  N   SER A 135     111.776  99.551  83.917  1.00  1.00              
ATOM   2122  H   SER A 135     112.556  99.288  84.512  1.00  1.00              
ATOM   2123  CA  SER A 135     110.557  98.774  84.081  1.00  1.00              
ATOM   2124  HA  SER A 135     109.708  99.438  84.237  1.00  1.00              
ATOM   2125  CB  SER A 135     110.345  97.903  82.838  1.00  1.00              
ATOM   2126  HB1 SER A 135     109.896  96.957  83.109  1.00  1.00              
ATOM   2127  HB2 SER A 135     111.309  97.689  82.378  1.00  1.00              
ATOM   2128  OG  SER A 135     109.489  98.573  81.928  1.00  1.00              
ATOM   2129  HG  SER A 135     110.088  99.152  81.422  1.00  1.00              
ATOM   2130  C   SER A 135     110.723  97.899  85.318  1.00  1.00              
ATOM   2131  O   SER A 135     109.719  97.499  85.908  1.00  1.00              
ATOM   2132  N   LEU A 136     111.976  97.665  85.731  1.00  1.00              
ATOM   2133  H   LEU A 136     112.737  98.055  85.189  1.00  1.00              
ATOM   2134  CA  LEU A 136     112.334  97.035  86.984  1.00  1.00              
ATOM   2135  HA  LEU A 136     111.876  96.053  86.978  1.00  1.00              
ATOM   2136  CB  LEU A 136     113.850  96.821  87.128  1.00  1.00              
ATOM   2137  HB1 LEU A 136     114.321  97.777  87.362  1.00  1.00              
ATOM   2138  HB2 LEU A 136     114.259  96.452  86.187  1.00  1.00              
ATOM   2139  CG  LEU A 136     114.160  95.798  88.239  1.00  1.00              
ATOM   2140  HG  LEU A 136     113.542  96.014  89.111  1.00  1.00              
ATOM   2141  CD1 LEU A 136     113.896  94.351  87.808  1.00  1.00              
ATOM   2142 1HD1 LEU A 136     114.053  93.694  88.662  1.00  1.00              
ATOM   2143 2HD1 LEU A 136     112.871  94.227  87.466  1.00  1.00              
ATOM   2144 3HD1 LEU A 136     114.575  94.072  87.003  1.00  1.00              
ATOM   2145  CD2 LEU A 136     115.617  95.897  88.678  1.00  1.00              
ATOM   2146 1HD2 LEU A 136     116.282  95.758  87.830  1.00  1.00              
ATOM   2147 2HD2 LEU A 136     115.796  96.881  89.109  1.00  1.00              
ATOM   2148 3HD2 LEU A 136     115.835  95.135  89.427  1.00  1.00              
ATOM   2149  C   LEU A 136     111.722  97.842  88.134  1.00  1.00              
ATOM   2150  O   LEU A 136     111.951  99.035  88.325  1.00  1.00              
ATOM   2151  N   ARG A 137     110.861  97.143  88.856  1.00  1.00              
ATOM   2152  H   ARG A 137     110.767  96.169  88.597  1.00  1.00              
ATOM   2153  CA  ARG A 137     109.884  97.660  89.805  1.00  1.00              
ATOM   2154  HA  ARG A 137     109.966  98.746  89.891  1.00  1.00              
ATOM   2155  CB  ARG A 137     108.493  97.265  89.258  1.00  1.00              
ATOM   2156  HB1 ARG A 137     108.552  96.237  88.913  1.00  1.00              
ATOM   2157  HB2 ARG A 137     108.281  97.870  88.374  1.00  1.00              
ATOM   2158  CG  ARG A 137     107.292  97.366  90.218  1.00  1.00              
ATOM   2159  HG1 ARG A 137     106.867  98.367  90.138  1.00  1.00              
ATOM   2160  HG2 ARG A 137     107.595  97.221  91.252  1.00  1.00              
ATOM   2161  CD  ARG A 137     106.213  96.322  89.865  1.00  1.00              
ATOM   2162  HD1 ARG A 137     105.966  96.420  88.808  1.00  1.00              
ATOM   2163  HD2 ARG A 137     105.317  96.548  90.447  1.00  1.00              
ATOM   2164  NE  ARG A 137     106.637  94.935  90.178  1.00  1.00              
ATOM   2165  HE  ARG A 137     107.141  94.794  91.043  1.00  1.00              
ATOM   2166  CZ  ARG A 137     106.431  93.826  89.483  1.00  1.00              
ATOM   2167  NH1 ARG A 137     105.845  93.804  88.323  1.00  1.00              
ATOM   2168 1HH1 ARG A 137     105.410  94.622  87.966  1.00  1.00              
ATOM   2169 2HH1 ARG A 137     105.834  92.909  87.821  1.00  1.00              
ATOM   2170  NH2 ARG A 137     106.809  92.690  89.965  1.00  1.00              
ATOM   2171 1HH2 ARG A 137     107.386  92.662  90.790  1.00  1.00              
ATOM   2172 2HH2 ARG A 137     106.674  91.831  89.420  1.00  1.00              
ATOM   2173  C   ARG A 137     110.171  97.073  91.168  1.00  1.00              
ATOM   2174  O   ARG A 137     110.212  97.799  92.152  1.00  1.00              
ATOM   2175  N   THR A 138     110.436  95.770  91.198  1.00  1.00              
ATOM   2176  H   THR A 138     110.418  95.269  90.320  1.00  1.00              
ATOM   2177  CA  THR A 138     110.753  95.010  92.414  1.00  1.00              
ATOM   2178  HA  THR A 138     110.947  95.683  93.248  1.00  1.00              
ATOM   2179  CB  THR A 138     109.591  94.064  92.790  1.00  1.00              
ATOM   2180  HB  THR A 138     109.939  93.350  93.537  1.00  1.00              
ATOM   2181  CG2 THR A 138     108.351  94.764  93.333  1.00  1.00              
ATOM   2182 1HG2 THR A 138     108.582  95.261  94.270  1.00  1.00              
ATOM   2183 2HG2 THR A 138     107.995  95.513  92.633  1.00  1.00              
ATOM   2184 3HG2 THR A 138     107.565  94.033  93.523  1.00  1.00              
ATOM   2185  OG1 THR A 138     109.142  93.360  91.647  1.00  1.00              
ATOM   2186  HG1 THR A 138     109.937  93.139  91.139  1.00  1.00              
ATOM   2187  C   THR A 138     111.989  94.171  92.180  1.00  1.00              
ATOM   2188  O   THR A 138     112.146  93.635  91.085  1.00  1.00              
ATOM   2189  N   LEU A 139     112.773  93.936  93.224  1.00  1.00              
ATOM   2190  H   LEU A 139     112.642  94.439  94.099  1.00  1.00              
ATOM   2191  CA  LEU A 139     113.606  92.777  93.327  1.00  1.00              
ATOM   2192  HA  LEU A 139     113.073  92.056  92.740  1.00  1.00              
ATOM   2193  CB  LEU A 139     115.013  93.018  92.748  1.00  1.00              
ATOM   2194  HB1 LEU A 139     114.923  93.228  91.682  1.00  1.00              
ATOM   2195  HB2 LEU A 139     115.557  92.077  92.834  1.00  1.00              
ATOM   2196  CG  LEU A 139     115.859  94.128  93.403  1.00  1.00              
ATOM   2197  HG  LEU A 139     115.755  94.094  94.487  1.00  1.00              
ATOM   2198  CD1 LEU A 139     117.324  93.869  93.047  1.00  1.00              
ATOM   2199 1HD1 LEU A 139     117.966  94.625  93.501  1.00  1.00              
ATOM   2200 2HD1 LEU A 139     117.621  92.894  93.430  1.00  1.00              
ATOM   2201 3HD1 LEU A 139     117.450  93.873  91.966  1.00  1.00              
ATOM   2202  CD2 LEU A 139     115.528  95.536  92.893  1.00  1.00              
ATOM   2203 1HD2 LEU A 139     116.278  96.243  93.247  1.00  1.00              
ATOM   2204 2HD2 LEU A 139     115.510  95.547  91.804  1.00  1.00              
ATOM   2205 3HD2 LEU A 139     114.561  95.853  93.276  1.00  1.00              
ATOM   2206  C   LEU A 139     113.565  92.223  94.731  1.00  1.00              
ATOM   2207  O   LEU A 139     113.187  92.905  95.682  1.00  1.00              
ATOM   2208  N   HIS A 140     113.942  90.957  94.831  1.00  1.00              
ATOM   2209  H   HIS A 140     114.260  90.465  94.006  1.00  1.00              
ATOM   2210  CA  HIS A 140     114.215  90.388  96.150  1.00  1.00              
ATOM   2211  HA  HIS A 140     114.169  91.179  96.900  1.00  1.00              
ATOM   2212  CB  HIS A 140     113.151  89.350  96.534  1.00  1.00              
ATOM   2213  HB1 HIS A 140     113.522  88.736  97.355  1.00  1.00              
ATOM   2214  HB2 HIS A 140     112.939  88.702  95.687  1.00  1.00              
ATOM   2215  CG  HIS A 140     111.887  90.047  96.986  1.00  1.00              
ATOM   2216  ND1 HIS A 140     110.776  90.344  96.190  1.00  1.00              
ATOM   2217  CE1 HIS A 140     110.016  91.181  96.918  1.00  1.00              
ATOM   2218  HE1 HIS A 140     109.103  91.647  96.572  1.00  1.00              
ATOM   2219  NE2 HIS A 140     110.569  91.399  98.121  1.00  1.00              
ATOM   2220  HE2 HIS A 140     110.227  92.063  98.805  1.00  1.00              
ATOM   2221  CD2 HIS A 140     111.751  90.692  98.183  1.00  1.00              
ATOM   2222  HD2 HIS A 140     112.490  90.714  98.972  1.00  1.00              
ATOM   2223  C   HIS A 140     115.659  89.908  96.167  1.00  1.00              
ATOM   2224  O   HIS A 140     116.155  89.366  95.178  1.00  1.00              
ATOM   2225  N   MET A 141     116.327  90.190  97.287  1.00  1.00              
ATOM   2226  H   MET A 141     115.832  90.673  98.029  1.00  1.00              
ATOM   2227  CA  MET A 141     117.753  89.976  97.513  1.00  1.00              
ATOM   2228  HA  MET A 141     118.130  89.301  96.745  1.00  1.00              
ATOM   2229  CB  MET A 141     118.536  91.302  97.420  1.00  1.00              
ATOM   2230  HB1 MET A 141     119.424  91.238  98.049  1.00  1.00              
ATOM   2231  HB2 MET A 141     117.917  92.122  97.785  1.00  1.00              
ATOM   2232  CG  MET A 141     119.027  91.633  96.008  1.00  1.00              
ATOM   2233  HG1 MET A 141     118.170  91.863  95.375  1.00  1.00              
ATOM   2234  HG2 MET A 141     119.532  90.757  95.598  1.00  1.00              
ATOM   2235  SD  MET A 141     120.198  93.027  95.987  1.00  1.00              
ATOM   2236  CE  MET A 141     120.830  92.913  94.287  1.00  1.00              
ATOM   2237  HE1 MET A 141     121.576  93.691  94.120  1.00  1.00              
ATOM   2238  HE2 MET A 141     121.292  91.940  94.123  1.00  1.00              
ATOM   2239  HE3 MET A 141     120.017  93.044  93.576  1.00  1.00              
ATOM   2240  C   MET A 141     117.937  89.261  98.856  1.00  1.00              
ATOM   2241  O   MET A 141     118.418  89.817  99.854  1.00  1.00              
ATOM   2242  N   GLN A 142     117.491  88.005  98.890  1.00  1.00              
ATOM   2243  H   GLN A 142     117.198  87.583  98.013  1.00  1.00              
ATOM   2244  CA  GLN A 142     117.264  87.271 100.147  1.00  1.00              
ATOM   2245  HA  GLN A 142     117.446  87.917 101.002  1.00  1.00              
ATOM   2246  CB  GLN A 142     115.784  86.814 100.168  1.00  1.00              
ATOM   2247  HB1 GLN A 142     115.524  86.457  99.172  1.00  1.00              
ATOM   2248  HB2 GLN A 142     115.157  87.681 100.385  1.00  1.00              
ATOM   2249  CG  GLN A 142     115.452  85.689 101.172  1.00  1.00              
ATOM   2250  HG1 GLN A 142     115.754  85.990 102.173  1.00  1.00              
ATOM   2251  HG2 GLN A 142     116.000  84.786 100.901  1.00  1.00              
ATOM   2252  CD  GLN A 142     113.972  85.311 101.212  1.00  1.00              
ATOM   2253  OE1 GLN A 142     113.350  85.264 102.257  1.00  1.00              
ATOM   2254  NE2 GLN A 142     113.347  84.999 100.098  1.00  1.00              
ATOM   2255 1HE2 GLN A 142     113.791  85.098  99.192  1.00  1.00              
ATOM   2256 2HE2 GLN A 142     112.383  84.748 100.192  1.00  1.00              
ATOM   2257  C   GLN A 142     118.219  86.077 100.235  1.00  1.00              
ATOM   2258  O   GLN A 142     118.516  85.434  99.233  1.00  1.00              
ATOM   2259  N   GLY A 143     118.686  85.730 101.439  1.00  1.00              
ATOM   2260  H   GLY A 143     118.393  86.266 102.239  1.00  1.00              
ATOM   2261  CA  GLY A 143     119.576  84.576 101.651  1.00  1.00              
ATOM   2262  HA1 GLY A 143     119.010  83.656 101.498  1.00  1.00              
ATOM   2263  HA2 GLY A 143     119.933  84.589 102.681  1.00  1.00              
ATOM   2264  C   GLY A 143     120.807  84.537 100.728  1.00  1.00              
ATOM   2265  O   GLY A 143     121.144  83.544 100.085  1.00  1.00              
ATOM   2266  N   LEU A 144     121.449  85.689 100.643  1.00  1.00              
ATOM   2267  H   LEU A 144     121.102  86.412 101.254  1.00  1.00              
ATOM   2268  CA  LEU A 144     122.742  85.954 100.012  1.00  1.00              
ATOM   2269  HA  LEU A 144     123.084  85.113  99.409  1.00  1.00              
ATOM   2270  CB  LEU A 144     122.560  87.237  99.175  1.00  1.00              
ATOM   2271  HB1 LEU A 144     123.428  87.334  98.536  1.00  1.00              
ATOM   2272  HB2 LEU A 144     122.549  88.094  99.852  1.00  1.00              
ATOM   2273  CG  LEU A 144     121.273  87.318  98.329  1.00  1.00              
ATOM   2274  HG  LEU A 144     120.404  87.277  98.980  1.00  1.00              
ATOM   2275  CD1 LEU A 144     121.188  88.642  97.584  1.00  1.00              
ATOM   2276 1HD1 LEU A 144     122.017  88.743  96.889  1.00  1.00              
ATOM   2277 2HD1 LEU A 144     120.268  88.661  97.002  1.00  1.00              
ATOM   2278 3HD1 LEU A 144     121.182  89.474  98.288  1.00  1.00              
ATOM   2279  CD2 LEU A 144     121.196  86.187  97.317  1.00  1.00              
ATOM   2280 1HD2 LEU A 144     122.031  86.278  96.626  1.00  1.00              
ATOM   2281 2HD2 LEU A 144     121.218  85.227  97.824  1.00  1.00              
ATOM   2282 3HD2 LEU A 144     120.254  86.262  96.767  1.00  1.00              
ATOM   2283  C   LEU A 144     123.698  86.222 101.185  1.00  1.00              
ATOM   2284  O   LEU A 144     123.326  85.982 102.335  1.00  1.00              
ATOM   2285  N   VAL A 145     124.886  86.794 100.965  1.00  1.00              
ATOM   2286  H   VAL A 145     125.199  87.028 100.027  1.00  1.00              
ATOM   2287  CA  VAL A 145     125.731  87.154 102.111  1.00  1.00              
ATOM   2288  HA  VAL A 145     125.088  87.328 102.967  1.00  1.00              
ATOM   2289  CB  VAL A 145     126.665  85.984 102.572  1.00  1.00              
ATOM   2290  HB  VAL A 145     127.539  86.018 101.931  1.00  1.00              
ATOM   2291  CG1 VAL A 145     127.092  86.150 104.039  1.00  1.00              
ATOM   2292 1HG1 VAL A 145     127.811  85.375 104.304  1.00  1.00              
ATOM   2293 2HG1 VAL A 145     127.566  87.116 104.207  1.00  1.00              
ATOM   2294 3HG1 VAL A 145     126.223  86.075 104.693  1.00  1.00              
ATOM   2295  CG2 VAL A 145     126.092  84.569 102.475  1.00  1.00              
ATOM   2296 1HG2 VAL A 145     126.843  83.843 102.782  1.00  1.00              
ATOM   2297 2HG2 VAL A 145     125.220  84.457 103.119  1.00  1.00              
ATOM   2298 3HG2 VAL A 145     125.814  84.329 101.451  1.00  1.00              
ATOM   2299  C   VAL A 145     126.499  88.454 101.938  1.00  1.00              
ATOM   2300  O   VAL A 145     127.711  88.469 102.124  1.00  1.00              
ATOM   2301  N   PHE A 146     125.850  89.563 101.563  1.00  1.00              
ATOM   2302  H   PHE A 146     124.847  89.573 101.489  1.00  1.00              
ATOM   2303  CA  PHE A 146     126.573  90.840 101.536  1.00  1.00              
ATOM   2304  HA  PHE A 146     127.522  90.621 101.061  1.00  1.00              
ATOM   2305  CB  PHE A 146     125.957  91.849 100.595  1.00  1.00              
ATOM   2306  HB1 PHE A 146     125.801  91.342  99.656  1.00  1.00              
ATOM   2307  HB2 PHE A 146     126.682  92.644 100.409  1.00  1.00              
ATOM   2308  CG  PHE A 146     124.664  92.488 101.028  1.00  1.00              
ATOM   2309  CD1 PHE A 146     123.434  92.063 100.483  1.00  1.00              
ATOM   2310  HD1 PHE A 146     123.411  91.241  99.787  1.00  1.00              
ATOM   2311  CE1 PHE A 146     122.253  92.752 100.806  1.00  1.00              
ATOM   2312  HE1 PHE A 146     121.321  92.458 100.346  1.00  1.00              
ATOM   2313  CZ  PHE A 146     122.319  93.858 101.674  1.00  1.00              
ATOM   2314  HZ  PHE A 146     121.439  94.427 101.917  1.00  1.00              
ATOM   2315  CE2 PHE A 146     123.540  94.260 102.233  1.00  1.00              
ATOM   2316  HE2 PHE A 146     123.585  95.088 102.923  1.00  1.00              
ATOM   2317  CD2 PHE A 146     124.716  93.580 101.908  1.00  1.00              
ATOM   2318  HD2 PHE A 146     125.660  93.910 102.322  1.00  1.00              
ATOM   2319  C   PHE A 146     126.957  91.331 102.939  1.00  1.00              
ATOM   2320  O   PHE A 146     126.219  91.102 103.879  1.00  1.00              
ATOM   2321  N   ARG A 147     128.153  91.943 103.077  1.00  1.00              
ATOM   2322  H   ARG A 147     128.730  92.091 102.253  1.00  1.00              
ATOM   2323  CA  ARG A 147     128.750  92.219 104.401  1.00  1.00              
ATOM   2324  HA  ARG A 147     127.981  92.090 105.160  1.00  1.00              
ATOM   2325  CB  ARG A 147     129.877  91.225 104.740  1.00  1.00              
ATOM   2326  HB1 ARG A 147     130.412  91.598 105.615  1.00  1.00              
ATOM   2327  HB2 ARG A 147     130.586  91.167 103.913  1.00  1.00              
ATOM   2328  CG  ARG A 147     129.346  89.820 105.072  1.00  1.00              
ATOM   2329  HG1 ARG A 147     129.040  89.338 104.146  1.00  1.00              
ATOM   2330  HG2 ARG A 147     128.476  89.894 105.728  1.00  1.00              
ATOM   2331  CD  ARG A 147     130.413  88.950 105.756  1.00  1.00              
ATOM   2332  HD1 ARG A 147     131.351  89.040 105.205  1.00  1.00              
ATOM   2333  HD2 ARG A 147     130.097  87.908 105.702  1.00  1.00              
ATOM   2334  NE  ARG A 147     130.632  89.348 107.163  1.00  1.00              
ATOM   2335  HE  ARG A 147     131.054  90.264 107.332  1.00  1.00              
ATOM   2336  CZ  ARG A 147     130.175  88.781 108.262  1.00  1.00              
ATOM   2337  NH1 ARG A 147     129.485  87.677 108.235  1.00  1.00              
ATOM   2338 1HH1 ARG A 147     129.211  87.326 107.341  1.00  1.00              
ATOM   2339 2HH1 ARG A 147     129.129  87.310 109.093  1.00  1.00              
ATOM   2340  NH2 ARG A 147     130.381  89.326 109.418  1.00  1.00              
ATOM   2341 1HH2 ARG A 147     130.823  90.256 109.435  1.00  1.00              
ATOM   2342 2HH2 ARG A 147     129.836  89.084 110.213  1.00  1.00              
ATOM   2343  C   ARG A 147     129.219  93.649 104.642  1.00  1.00              
ATOM   2344  O   ARG A 147     129.430  94.007 105.797  1.00  1.00              
ATOM   2345  N   LYS A 148     129.282  94.466 103.590  1.00  1.00              
ATOM   2346  H   LYS A 148     129.133  94.067 102.676  1.00  1.00              
ATOM   2347  CA  LYS A 148     129.262  95.929 103.671  1.00  1.00              
ATOM   2348  HA  LYS A 148     128.831  96.222 104.635  1.00  1.00              
ATOM   2349  CB  LYS A 148     130.687  96.517 103.615  1.00  1.00              
ATOM   2350  HB1 LYS A 148     131.244  96.145 104.477  1.00  1.00              
ATOM   2351  HB2 LYS A 148     130.609  97.601 103.714  1.00  1.00              
ATOM   2352  CG  LYS A 148     131.482  96.196 102.334  1.00  1.00              
ATOM   2353  HG1 LYS A 148     130.942  96.591 101.480  1.00  1.00              
ATOM   2354  HG2 LYS A 148     131.575  95.115 102.222  1.00  1.00              
ATOM   2355  CD  LYS A 148     132.889  96.819 102.370  1.00  1.00              
ATOM   2356  HD1 LYS A 148     133.414  96.417 103.237  1.00  1.00              
ATOM   2357  HD2 LYS A 148     132.808  97.901 102.490  1.00  1.00              
ATOM   2358  CE  LYS A 148     133.718  96.498 101.115  1.00  1.00              
ATOM   2359  HE1 LYS A 148     133.564  95.448 100.848  1.00  1.00              
ATOM   2360  HE2 LYS A 148     134.775  96.646 101.349  1.00  1.00              
ATOM   2361  NZ  LYS A 148     133.366  97.363  99.966  1.00  1.00              
ATOM   2362  HZ1 LYS A 148     133.872  97.142  99.124  1.00  1.00              
ATOM   2363  HZ2 LYS A 148     132.378  97.280  99.729  1.00  1.00              
ATOM   2364  HZ3 LYS A 148     133.503  98.355 100.162  1.00  1.00              
ATOM   2365  C   LYS A 148     128.338  96.475 102.584  1.00  1.00              
ATOM   2366  O   LYS A 148     128.386  96.007 101.447  1.00  1.00              
ATOM   2367  N   ILE A 149     127.506  97.451 102.929  1.00  1.00              
ATOM   2368  H   ILE A 149     127.353  97.629 103.921  1.00  1.00              
ATOM   2369  CA  ILE A 149     126.989  98.438 101.977  1.00  1.00              
ATOM   2370  HA  ILE A 149     126.941  97.994 100.981  1.00  1.00              
ATOM   2371  CB  ILE A 149     125.568  98.909 102.378  1.00  1.00              
ATOM   2372  HB  ILE A 149     125.633  99.413 103.341  1.00  1.00              
ATOM   2373  CG2 ILE A 149     125.033  99.924 101.352  1.00  1.00              
ATOM   2374 1HG2 ILE A 149     124.917  99.458 100.376  1.00  1.00              
ATOM   2375 2HG2 ILE A 149     124.083 100.340 101.681  1.00  1.00              
ATOM   2376 3HG2 ILE A 149     125.719 100.758 101.248  1.00  1.00              
ATOM   2377  CG1 ILE A 149     124.584  97.721 102.515  1.00  1.00              
ATOM   2378 1HG1 ILE A 149     124.969  97.017 103.250  1.00  1.00              
ATOM   2379 2HG1 ILE A 149     124.523  97.188 101.569  1.00  1.00              
ATOM   2380  CD1 ILE A 149     123.168  98.113 102.965  1.00  1.00              
ATOM   2381  HD1 ILE A 149     122.583  97.212 103.137  1.00  1.00              
ATOM   2382  HD2 ILE A 149     123.219  98.684 103.894  1.00  1.00              
ATOM   2383  HD3 ILE A 149     122.665  98.699 102.197  1.00  1.00              
ATOM   2384  C   ILE A 149     127.975  99.600 101.961  1.00  1.00              
ATOM   2385  O   ILE A 149     128.441 100.055 103.006  1.00  1.00              
ATOM   2386  N   GLU A 150     128.280 100.109 100.773  1.00  1.00              
ATOM   2387  H   GLU A 150     127.899  99.670  99.949  1.00  1.00              
ATOM   2388  CA  GLU A 150     129.272 101.156 100.603  1.00  1.00              
ATOM   2389  HA  GLU A 150     129.281 101.788 101.492  1.00  1.00              
ATOM   2390  CB  GLU A 150     130.660 100.497 100.467  1.00  1.00              
ATOM   2391  HB1 GLU A 150     130.760 100.060  99.474  1.00  1.00              
ATOM   2392  HB2 GLU A 150     130.771  99.697 101.202  1.00  1.00              
ATOM   2393  CG  GLU A 150     131.781 101.508 100.698  1.00  1.00              
ATOM   2394  HG1 GLU A 150     131.992 101.583 101.763  1.00  1.00              
ATOM   2395  HG2 GLU A 150     131.456 102.489 100.361  1.00  1.00              
ATOM   2396  CD  GLU A 150     133.051 101.131  99.945  1.00  1.00              
ATOM   2397  OE1 GLU A 150     133.465 101.970  99.113  1.00  1.00              
ATOM   2398  OE2 GLU A 150     133.642 100.066 100.234  1.00  1.00              
ATOM   2399  C   GLU A 150     128.920 102.029  99.411  1.00  1.00              
ATOM   2400  O   GLU A 150     129.269 101.677  98.293  1.00  1.00              
ATOM   2401  N   LYS A 151     128.201 103.138  99.630  1.00  1.00              
ATOM   2402  H   LYS A 151     127.760 103.196 100.545  1.00  1.00              
ATOM   2403  CA  LYS A 151     128.047 104.319  98.744  1.00  1.00              
ATOM   2404  HA  LYS A 151     127.042 104.708  98.893  1.00  1.00              
ATOM   2405  CB  LYS A 151     129.059 105.402  99.194  1.00  1.00              
ATOM   2406  HB1 LYS A 151     128.703 105.821 100.123  1.00  1.00              
ATOM   2407  HB2 LYS A 151     129.076 106.201  98.449  1.00  1.00              
ATOM   2408  CG  LYS A 151     130.498 104.917  99.477  1.00  1.00              
ATOM   2409  HG1 LYS A 151     130.788 104.155  98.759  1.00  1.00              
ATOM   2410  HG2 LYS A 151     130.516 104.479 100.475  1.00  1.00              
ATOM   2411  CD  LYS A 151     131.531 106.050  99.430  1.00  1.00              
ATOM   2412  HD1 LYS A 151     131.263 106.803 100.173  1.00  1.00              
ATOM   2413  HD2 LYS A 151     131.511 106.518  98.444  1.00  1.00              
ATOM   2414  CE  LYS A 151     132.959 105.557  99.724  1.00  1.00              
ATOM   2415  HE1 LYS A 151     132.980 105.083 100.709  1.00  1.00              
ATOM   2416  HE2 LYS A 151     133.613 106.432  99.753  1.00  1.00              
ATOM   2417  NZ  LYS A 151     133.461 104.607  98.700  1.00  1.00              
ATOM   2418  HZ1 LYS A 151     133.065 103.671  98.808  1.00  1.00              
ATOM   2419  HZ2 LYS A 151     133.198 104.886  97.755  1.00  1.00              
ATOM   2420  HZ3 LYS A 151     134.453 104.443  98.754  1.00  1.00              
ATOM   2421  C   LYS A 151     128.144 104.120  97.220  1.00  1.00              
ATOM   2422  O   LYS A 151     127.144 104.254  96.522  1.00  1.00              
ATOM   2423  N   ASP A 152     129.330 103.815  96.705  1.00  1.00              
ATOM   2424  H   ASP A 152     130.096 103.730  97.356  1.00  1.00              
ATOM   2425  CA  ASP A 152     129.624 103.443  95.327  1.00  1.00              
ATOM   2426  HA  ASP A 152     129.504 104.334  94.714  1.00  1.00              
ATOM   2427  CB  ASP A 152     131.091 103.002  95.227  1.00  1.00              
ATOM   2428  HB1 ASP A 152     131.247 102.501  94.270  1.00  1.00              
ATOM   2429  HB2 ASP A 152     131.327 102.296  96.026  1.00  1.00              
ATOM   2430  CG  ASP A 152     132.016 104.211  95.304  1.00  1.00              
ATOM   2431  OD1 ASP A 152     132.566 104.594  94.249  1.00  1.00              
ATOM   2432  OD2 ASP A 152     132.095 104.840  96.381  1.00  1.00              
ATOM   2433  C   ASP A 152     128.704 102.388  94.725  1.00  1.00              
ATOM   2434  O   ASP A 152     128.204 102.569  93.613  1.00  1.00              
ATOM   2435  N   SER A 153     128.422 101.358  95.521  1.00  1.00              
ATOM   2436  H   SER A 153     128.938 101.327  96.395  1.00  1.00              
ATOM   2437  CA  SER A 153     127.364 100.363  95.356  1.00  1.00              
ATOM   2438  HA  SER A 153     127.768  99.539  94.785  1.00  1.00              
ATOM   2439  CB  SER A 153     126.916  99.867  96.737  1.00  1.00              
ATOM   2440  HB1 SER A 153     127.723  99.328  97.201  1.00  1.00              
ATOM   2441  HB2 SER A 153     126.055  99.208  96.639  1.00  1.00              
ATOM   2442  OG  SER A 153     126.604 100.922  97.616  1.00  1.00              
ATOM   2443  HG  SER A 153     127.429 101.382  97.818  1.00  1.00              
ATOM   2444  C   SER A 153     126.112 100.898  94.636  1.00  1.00              
ATOM   2445  O   SER A 153     125.565 100.276  93.739  1.00  1.00              
ATOM   2446  N   LEU A 154     125.690 102.095  95.043  1.00  1.00              
ATOM   2447  H   LEU A 154     126.244 102.573  95.744  1.00  1.00              
ATOM   2448  CA  LEU A 154     124.387 102.663  94.773  1.00  1.00              
ATOM   2449  HA  LEU A 154     123.712 101.876  94.435  1.00  1.00              
ATOM   2450  CB  LEU A 154     123.863 103.245  96.102  1.00  1.00              
ATOM   2451  HB1 LEU A 154     122.983 103.860  95.914  1.00  1.00              
ATOM   2452  HB2 LEU A 154     124.623 103.909  96.511  1.00  1.00              
ATOM   2453  CG  LEU A 154     123.493 102.179  97.150  1.00  1.00              
ATOM   2454  HG  LEU A 154     124.159 101.324  97.088  1.00  1.00              
ATOM   2455  CD1 LEU A 154     123.598 102.781  98.551  1.00  1.00              
ATOM   2456 1HD1 LEU A 154     123.278 102.044  99.287  1.00  1.00              
ATOM   2457 2HD1 LEU A 154     124.638 103.042  98.756  1.00  1.00              
ATOM   2458 3HD1 LEU A 154     122.966 103.667  98.628  1.00  1.00              
ATOM   2459  CD2 LEU A 154     122.070 101.686  96.911  1.00  1.00              
ATOM   2460 1HD2 LEU A 154     121.817 100.925  97.647  1.00  1.00              
ATOM   2461 2HD2 LEU A 154     121.370 102.516  96.997  1.00  1.00              
ATOM   2462 3HD2 LEU A 154     122.002 101.239  95.920  1.00  1.00              
ATOM   2463  C   LEU A 154     124.406 103.748  93.674  1.00  1.00              
ATOM   2464  O   LEU A 154     123.421 104.484  93.475  1.00  1.00              
ATOM   2465  N   LYS A 155     125.535 103.878  92.958  1.00  1.00              
ATOM   2466  H   LYS A 155     126.319 103.277  93.206  1.00  1.00              
ATOM   2467  CA  LYS A 155     125.712 104.922  91.935  1.00  1.00              
ATOM   2468  HA  LYS A 155     125.657 105.890  92.436  1.00  1.00              
ATOM   2469  CB  LYS A 155     127.096 104.795  91.277  1.00  1.00              
ATOM   2470  HB1 LYS A 155     127.071 105.238  90.280  1.00  1.00              
ATOM   2471  HB2 LYS A 155     127.370 103.742  91.183  1.00  1.00              
ATOM   2472  CG  LYS A 155     128.132 105.553  92.119  1.00  1.00              
ATOM   2473  HG1 LYS A 155     128.032 105.272  93.168  1.00  1.00              
ATOM   2474  HG2 LYS A 155     127.929 106.621  92.032  1.00  1.00              
ATOM   2475  CD  LYS A 155     129.569 105.273  91.668  1.00  1.00              
ATOM   2476  HD1 LYS A 155     129.647 105.399  90.587  1.00  1.00              
ATOM   2477  HD2 LYS A 155     129.833 104.246  91.935  1.00  1.00              
ATOM   2478  CE  LYS A 155     130.507 106.264  92.365  1.00  1.00              
ATOM   2479  HE1 LYS A 155     130.332 106.217  93.446  1.00  1.00              
ATOM   2480  HE2 LYS A 155     130.263 107.274  92.026  1.00  1.00              
ATOM   2481  NZ  LYS A 155     131.930 105.960  92.095  1.00  1.00              
ATOM   2482  HZ1 LYS A 155     132.194 105.127  92.630  1.00  1.00              
ATOM   2483  HZ2 LYS A 155     132.123 105.802  91.120  1.00  1.00              
ATOM   2484  HZ3 LYS A 155     132.531 106.676  92.475  1.00  1.00              
ATOM   2485  C   LYS A 155     124.574 104.963  90.925  1.00  1.00              
ATOM   2486  O   LYS A 155     123.870 105.966  90.804  1.00  1.00              
ATOM   2487  N   HIS A 156     124.313 103.811  90.320  1.00  1.00              
ATOM   2488  H   HIS A 156     124.929 103.043  90.540  1.00  1.00              
ATOM   2489  CA  HIS A 156     123.250 103.567  89.329  1.00  1.00              
ATOM   2490  HA  HIS A 156     123.250 104.395  88.618  1.00  1.00              
ATOM   2491  CB  HIS A 156     123.652 102.302  88.554  1.00  1.00              
ATOM   2492  HB1 HIS A 156     123.034 102.208  87.662  1.00  1.00              
ATOM   2493  HB2 HIS A 156     123.501 101.420  89.180  1.00  1.00              
ATOM   2494  CG  HIS A 156     125.112 102.392  88.151  1.00  1.00              
ATOM   2495  ND1 HIS A 156     125.667 103.424  87.385  1.00  1.00              
ATOM   2496  CE1 HIS A 156     126.997 103.282  87.470  1.00  1.00              
ATOM   2497  HE1 HIS A 156     127.715 103.930  86.981  1.00  1.00              
ATOM   2498  NE2 HIS A 156     127.307 102.241  88.263  1.00  1.00              
ATOM   2499  HE2 HIS A 156     128.243 101.953  88.516  1.00  1.00              
ATOM   2500  CD2 HIS A 156     126.133 101.677  88.711  1.00  1.00              
ATOM   2501  HD2 HIS A 156     126.027 100.874  89.429  1.00  1.00              
ATOM   2502  C   HIS A 156     121.851 103.545  89.955  1.00  1.00              
ATOM   2503  O   HIS A 156     120.878 103.181  89.303  1.00  1.00              
ATOM   2504  N   LEU A 157     121.764 104.004  91.210  1.00  1.00              
ATOM   2505  H   LEU A 157     122.626 104.247  91.679  1.00  1.00              
ATOM   2506  CA  LEU A 157     120.557 104.240  91.974  1.00  1.00              
ATOM   2507  HA  LEU A 157     119.725 103.924  91.343  1.00  1.00              
ATOM   2508  CB  LEU A 157     120.529 103.326  93.224  1.00  1.00              
ATOM   2509  HB1 LEU A 157     120.822 103.903  94.103  1.00  1.00              
ATOM   2510  HB2 LEU A 157     121.273 102.537  93.096  1.00  1.00              
ATOM   2511  CG  LEU A 157     119.176 102.630  93.500  1.00  1.00              
ATOM   2512  HG  LEU A 157     118.884 102.057  92.621  1.00  1.00              
ATOM   2513  CD1 LEU A 157     119.320 101.668  94.682  1.00  1.00              
ATOM   2514 1HD1 LEU A 157     118.406 101.094  94.822  1.00  1.00              
ATOM   2515 2HD1 LEU A 157     120.140 100.975  94.501  1.00  1.00              
ATOM   2516 3HD1 LEU A 157     119.532 102.230  95.589  1.00  1.00              
ATOM   2517  CD2 LEU A 157     118.034 103.587  93.844  1.00  1.00              
ATOM   2518 1HD2 LEU A 157     117.175 103.022  94.198  1.00  1.00              
ATOM   2519 2HD2 LEU A 157     118.356 104.288  94.618  1.00  1.00              
ATOM   2520 3HD2 LEU A 157     117.748 104.131  92.947  1.00  1.00              
ATOM   2521  C   LEU A 157     120.274 105.703  92.299  1.00  1.00              
ATOM   2522  O   LEU A 157     119.102 106.096  92.312  1.00  1.00              
ATOM   2523  N   TYR A 158     121.300 106.557  92.398  1.00  1.00              
ATOM   2524  H   TYR A 158     122.256 106.218  92.376  1.00  1.00              
ATOM   2525  CA  TYR A 158     121.020 108.012  92.331  1.00  1.00              
ATOM   2526  HA  TYR A 158     120.328 108.276  93.132  1.00  1.00              
ATOM   2527  CB  TYR A 158     122.346 108.751  92.568  1.00  1.00              
ATOM   2528  HB1 TYR A 158     123.081 108.381  91.852  1.00  1.00              
ATOM   2529  HB2 TYR A 158     122.712 108.497  93.565  1.00  1.00              
ATOM   2530  CG  TYR A 158     122.277 110.262  92.461  1.00  1.00              
ATOM   2531  CD1 TYR A 158     121.499 111.002  93.372  1.00  1.00              
ATOM   2532  HD1 TYR A 158     120.938 110.492  94.142  1.00  1.00              
ATOM   2533  CE1 TYR A 158     121.447 112.406  93.276  1.00  1.00              
ATOM   2534  HE1 TYR A 158     120.848 112.985  93.962  1.00  1.00              
ATOM   2535  CZ  TYR A 158     122.180 113.071  92.272  1.00  1.00              
ATOM   2536  OH  TYR A 158     122.143 114.426  92.196  1.00  1.00              
ATOM   2537  HH  TYR A 158     122.630 114.760  91.441  1.00  1.00              
ATOM   2538  CE2 TYR A 158     122.952 112.331  91.350  1.00  1.00              
ATOM   2539  HE2 TYR A 158     123.510 112.840  90.578  1.00  1.00              
ATOM   2540  CD2 TYR A 158     122.998 110.926  91.448  1.00  1.00              
ATOM   2541  HD2 TYR A 158     123.592 110.358  90.746  1.00  1.00              
ATOM   2542  C   TYR A 158     120.364 108.433  91.012  1.00  1.00              
ATOM   2543  O   TYR A 158     119.578 109.377  90.972  1.00  1.00              
ATOM   2544  N   GLY A 159     120.641 107.691  89.937  1.00  1.00              
ATOM   2545  H   GLY A 159     121.295 106.932  90.062  1.00  1.00              
ATOM   2546  CA  GLY A 159     120.337 108.112  88.574  1.00  1.00              
ATOM   2547  HA1 GLY A 159     121.264 108.443  88.105  1.00  1.00              
ATOM   2548  HA2 GLY A 159     119.661 108.968  88.593  1.00  1.00              
ATOM   2549  C   GLY A 159     119.711 107.079  87.663  1.00  1.00              
ATOM   2550  O   GLY A 159     119.871 107.176  86.449  1.00  1.00              
ATOM   2551  N   LEU A 160     118.900 106.176  88.216  1.00  1.00              
ATOM   2552  H   LEU A 160     118.888 106.106  89.224  1.00  1.00              
ATOM   2553  CA  LEU A 160     117.828 105.498  87.470  1.00  1.00              
ATOM   2554  HA  LEU A 160     118.275 105.151  86.538  1.00  1.00              
ATOM   2555  CB  LEU A 160     117.393 104.263  88.294  1.00  1.00              
ATOM   2556  HB1 LEU A 160     116.816 104.591  89.159  1.00  1.00              
ATOM   2557  HB2 LEU A 160     118.300 103.782  88.667  1.00  1.00              
ATOM   2558  CG  LEU A 160     116.588 103.186  87.538  1.00  1.00              
ATOM   2559  HG  LEU A 160     115.581 103.545  87.350  1.00  1.00              
ATOM   2560  CD1 LEU A 160     117.211 102.795  86.202  1.00  1.00              
ATOM   2561 1HD1 LEU A 160     116.670 101.949  85.775  1.00  1.00              
ATOM   2562 2HD1 LEU A 160     117.155 103.617  85.491  1.00  1.00              
ATOM   2563 3HD1 LEU A 160     118.243 102.503  86.374  1.00  1.00              
ATOM   2564  CD2 LEU A 160     116.528 101.911  88.386  1.00  1.00              
ATOM   2565 1HD2 LEU A 160     115.891 101.175  87.892  1.00  1.00              
ATOM   2566 2HD2 LEU A 160     117.529 101.493  88.507  1.00  1.00              
ATOM   2567 3HD2 LEU A 160     116.111 102.134  89.364  1.00  1.00              
ATOM   2568  C   LEU A 160     116.697 106.489  87.092  1.00  1.00              
ATOM   2569  O   LEU A 160     115.518 106.287  87.370  1.00  1.00              
ATOM   2570  N   GLN A 161     117.118 107.605  86.489  1.00  1.00              
ATOM   2571  H   GLN A 161     118.117 107.628  86.331  1.00  1.00              
ATOM   2572  CA  GLN A 161     116.374 108.608  85.731  1.00  1.00              
ATOM   2573  HA  GLN A 161     117.108 109.347  85.412  1.00  1.00              
ATOM   2574  CB  GLN A 161     115.823 107.958  84.439  1.00  1.00              
ATOM   2575  HB1 GLN A 161     115.360 108.734  83.827  1.00  1.00              
ATOM   2576  HB2 GLN A 161     115.050 107.236  84.707  1.00  1.00              
ATOM   2577  CG  GLN A 161     116.878 107.261  83.564  1.00  1.00              
ATOM   2578  HG1 GLN A 161     117.305 106.408  84.090  1.00  1.00              
ATOM   2579  HG2 GLN A 161     117.679 107.966  83.342  1.00  1.00              
ATOM   2580  CD  GLN A 161     116.269 106.757  82.257  1.00  1.00              
ATOM   2581  OE1 GLN A 161     115.224 106.132  82.217  1.00  1.00              
ATOM   2582  NE2 GLN A 161     116.891 106.999  81.125  1.00  1.00              
ATOM   2583 1HE2 GLN A 161     117.775 107.470  81.111  1.00  1.00              
ATOM   2584 2HE2 GLN A 161     116.445 106.639  80.299  1.00  1.00              
ATOM   2585  C   GLN A 161     115.287 109.425  86.452  1.00  1.00              
ATOM   2586  O   GLN A 161     114.272 109.772  85.853  1.00  1.00              
ATOM   2587  N   ASN A 162     115.474 109.773  87.725  1.00  1.00              
ATOM   2588  H   ASN A 162     116.325 109.463  88.167  1.00  1.00              
ATOM   2589  CA  ASN A 162     114.488 110.480  88.570  1.00  1.00              
ATOM   2590  HA  ASN A 162     114.971 110.566  89.544  1.00  1.00              
ATOM   2591  CB  ASN A 162     114.282 111.942  88.110  1.00  1.00              
ATOM   2592  HB1 ASN A 162     114.953 112.187  87.288  1.00  1.00              
ATOM   2593  HB2 ASN A 162     114.529 112.603  88.941  1.00  1.00              
ATOM   2594  CG  ASN A 162     112.863 112.274  87.690  1.00  1.00              
ATOM   2595  OD1 ASN A 162     112.126 112.945  88.385  1.00  1.00              
ATOM   2596  ND2 ASN A 162     112.439 111.832  86.533  1.00  1.00              
ATOM   2597 1HD2 ASN A 162     113.030 111.228  85.977  1.00  1.00              
ATOM   2598 2HD2 ASN A 162     111.494 112.053  86.287  1.00  1.00              
ATOM   2599  C   ASN A 162     113.211 109.672  88.892  1.00  1.00              
ATOM   2600  O   ASN A 162     112.619 109.880  89.948  1.00  1.00              
ATOM   2601  N   LEU A 163     112.846 108.688  88.062  1.00  1.00              
ATOM   2602  H   LEU A 163     113.389 108.553  87.219  1.00  1.00              
ATOM   2603  CA  LEU A 163     111.559 108.010  88.121  1.00  1.00              
ATOM   2604  HA  LEU A 163     111.169 108.133  89.131  1.00  1.00              
ATOM   2605  CB  LEU A 163     110.564 108.721  87.168  1.00  1.00              
ATOM   2606  HB1 LEU A 163     110.695 108.333  86.157  1.00  1.00              
ATOM   2607  HB2 LEU A 163     110.818 109.779  87.125  1.00  1.00              
ATOM   2608  CG  LEU A 163     109.065 108.653  87.536  1.00  1.00              
ATOM   2609  HG  LEU A 163     108.509 109.084  86.703  1.00  1.00              
ATOM   2610  CD1 LEU A 163     108.534 107.235  87.761  1.00  1.00              
ATOM   2611 1HD1 LEU A 163     107.453 107.270  87.889  1.00  1.00              
ATOM   2612 2HD1 LEU A 163     108.761 106.620  86.889  1.00  1.00              
ATOM   2613 3HD1 LEU A 163     108.980 106.793  88.650  1.00  1.00              
ATOM   2614  CD2 LEU A 163     108.744 109.486  88.780  1.00  1.00              
ATOM   2615 1HD2 LEU A 163     107.665 109.514  88.933  1.00  1.00              
ATOM   2616 2HD2 LEU A 163     109.218 109.063  89.664  1.00  1.00              
ATOM   2617 3HD2 LEU A 163     109.102 110.507  88.640  1.00  1.00              
ATOM   2618  C   LEU A 163     111.662 106.502  87.889  1.00  1.00              
ATOM   2619  O   LEU A 163     111.287 105.958  86.853  1.00  1.00              
ATOM   2620  N   SER A 164     112.088 105.824  88.945  1.00  1.00              
ATOM   2621  H   SER A 164     112.422 106.351  89.735  1.00  1.00              
ATOM   2622  CA  SER A 164     111.815 104.407  89.134  1.00  1.00              
ATOM   2623  HA  SER A 164     111.036 104.091  88.438  1.00  1.00              
ATOM   2624  CB  SER A 164     113.075 103.571  88.846  1.00  1.00              
ATOM   2625  HB1 SER A 164     113.677 104.095  88.104  1.00  1.00              
ATOM   2626  HB2 SER A 164     112.768 102.615  88.417  1.00  1.00              
ATOM   2627  OG  SER A 164     113.857 103.301  90.009  1.00  1.00              
ATOM   2628  HG  SER A 164     113.586 102.406  90.287  1.00  1.00              
ATOM   2629  C   SER A 164     111.322 104.184  90.559  1.00  1.00              
ATOM   2630  O   SER A 164     111.822 104.780  91.522  1.00  1.00              
ATOM   2631  N   THR A 165     110.397 103.250  90.719  1.00  1.00              
ATOM   2632  H   THR A 165     109.968 102.855  89.898  1.00  1.00              
ATOM   2633  CA  THR A 165     110.344 102.457  91.953  1.00  1.00              
ATOM   2634  HA  THR A 165     110.351 103.119  92.818  1.00  1.00              
ATOM   2635  CB  THR A 165     109.071 101.588  92.006  1.00  1.00              
ATOM   2636  HB  THR A 165     109.151 100.771  91.287  1.00  1.00              
ATOM   2637  CG2 THR A 165     108.761 101.013  93.390  1.00  1.00              
ATOM   2638 1HG2 THR A 165     107.763 100.573  93.405  1.00  1.00              
ATOM   2639 2HG2 THR A 165     109.457 100.210  93.633  1.00  1.00              
ATOM   2640 3HG2 THR A 165     108.819 101.791  94.151  1.00  1.00              
ATOM   2641  OG1 THR A 165     107.951 102.367  91.669  1.00  1.00              
ATOM   2642  HG1 THR A 165     107.184 101.938  92.058  1.00  1.00              
ATOM   2643  C   THR A 165     111.569 101.538  91.998  1.00  1.00              
ATOM   2644  O   THR A 165     112.148 101.205  90.964  1.00  1.00              
ATOM   2645  N   LEU A 166     111.924 101.100  93.201  1.00  1.00              
ATOM   2646  H   LEU A 166     111.422 101.474  93.992  1.00  1.00              
ATOM   2647  CA  LEU A 166     112.515  99.793  93.465  1.00  1.00              
ATOM   2648  HA  LEU A 166     112.219  99.089  92.689  1.00  1.00              
ATOM   2649  CB  LEU A 166     114.056  99.841  93.546  1.00  1.00              
ATOM   2650  HB1 LEU A 166     114.390  98.899  93.985  1.00  1.00              
ATOM   2651  HB2 LEU A 166     114.343 100.637  94.234  1.00  1.00              
ATOM   2652  CG  LEU A 166     114.816 100.023  92.218  1.00  1.00              
ATOM   2653  HG  LEU A 166     114.553 100.988  91.786  1.00  1.00              
ATOM   2654  CD1 LEU A 166     116.320 100.046  92.496  1.00  1.00              
ATOM   2655 1HD1 LEU A 166     116.862 100.249  91.572  1.00  1.00              
ATOM   2656 2HD1 LEU A 166     116.551 100.827  93.219  1.00  1.00              
ATOM   2657 3HD1 LEU A 166     116.641  99.082  92.893  1.00  1.00              
ATOM   2658  CD2 LEU A 166     114.535  98.920  91.192  1.00  1.00              
ATOM   2659 1HD2 LEU A 166     115.134  99.089  90.298  1.00  1.00              
ATOM   2660 2HD2 LEU A 166     114.778  97.945  91.612  1.00  1.00              
ATOM   2661 3HD2 LEU A 166     113.488  98.934  90.893  1.00  1.00              
ATOM   2662  C   LEU A 166     111.936  99.304  94.805  1.00  1.00              
ATOM   2663  O   LEU A 166     111.910 100.075  95.780  1.00  1.00              
ATOM   2664  N   ASP A 167     111.516  98.038  94.857  1.00  1.00              
ATOM   2665  H   ASP A 167     111.439  97.498  94.007  1.00  1.00              
ATOM   2666  CA  ASP A 167     111.498  97.366  96.163  1.00  1.00              
ATOM   2667  HA  ASP A 167     111.330  98.069  96.975  1.00  1.00              
ATOM   2668  CB  ASP A 167     110.438  96.256  96.255  1.00  1.00              
ATOM   2669  HB1 ASP A 167     110.707  95.615  97.097  1.00  1.00              
ATOM   2670  HB2 ASP A 167     110.480  95.636  95.364  1.00  1.00              
ATOM   2671  CG  ASP A 167     109.004  96.745  96.487  1.00  1.00              
ATOM   2672  OD1 ASP A 167     108.595  97.753  95.870  1.00  1.00              
ATOM   2673  OD2 ASP A 167     108.300  96.059  97.261  1.00  1.00              
ATOM   2674  C   ASP A 167     112.879  96.757  96.306  1.00  1.00              
ATOM   2675  O   ASP A 167     113.223  95.898  95.487  1.00  1.00              
ATOM   2676  N   LEU A 168     113.684  97.227  97.269  1.00  1.00              
ATOM   2677  H   LEU A 168     113.360  97.959  97.894  1.00  1.00              
ATOM   2678  CA  LEU A 168     114.982  96.603  97.490  1.00  1.00              
ATOM   2679  HA  LEU A 168     115.334  96.356  96.488  1.00  1.00              
ATOM   2680  CB  LEU A 168     116.011  97.613  98.043  1.00  1.00              
ATOM   2681  HB1 LEU A 168     116.306  97.306  99.045  1.00  1.00              
ATOM   2682  HB2 LEU A 168     115.566  98.606  98.117  1.00  1.00              
ATOM   2683  CG  LEU A 168     117.263  97.696  97.135  1.00  1.00              
ATOM   2684  HG  LEU A 168     117.647  96.692  96.959  1.00  1.00              
ATOM   2685  CD1 LEU A 168     116.974  98.351  95.778  1.00  1.00              
ATOM   2686 1HD1 LEU A 168     117.895  98.418  95.197  1.00  1.00              
ATOM   2687 2HD1 LEU A 168     116.258  97.756  95.214  1.00  1.00              
ATOM   2688 3HD1 LEU A 168     116.561  99.348  95.931  1.00  1.00              
ATOM   2689  CD2 LEU A 168     118.370  98.521  97.788  1.00  1.00              
ATOM   2690 1HD2 LEU A 168     119.269  98.491  97.172  1.00  1.00              
ATOM   2691 2HD2 LEU A 168     118.051  99.555  97.897  1.00  1.00              
ATOM   2692 3HD2 LEU A 168     118.607  98.113  98.768  1.00  1.00              
ATOM   2693  C   LEU A 168     114.994  95.216  98.143  1.00  1.00              
ATOM   2694  O   LEU A 168     115.790  94.394  97.701  1.00  1.00              
ATOM   2695  N   GLY A 169     114.149  94.923  99.145  1.00  1.00              
ATOM   2696  H   GLY A 169     113.452  95.617  99.379  1.00  1.00              
ATOM   2697  CA  GLY A 169     114.056  93.587  99.780  1.00  1.00              
ATOM   2698  HA1 GLY A 169     113.431  92.952  99.152  1.00  1.00              
ATOM   2699  HA2 GLY A 169     113.575  93.692 100.749  1.00  1.00              
ATOM   2700  C   GLY A 169     115.387  92.856 100.013  1.00  1.00              
ATOM   2701  O   GLY A 169     115.502  91.652  99.778  1.00  1.00              
ATOM   2702  N   ILE A 170     116.389  93.631 100.423  1.00  1.00              
ATOM   2703  H   ILE A 170     116.172  94.611 100.511  1.00  1.00              
ATOM   2704  CA  ILE A 170     117.768  93.225 100.691  1.00  1.00              
ATOM   2705  HA  ILE A 170     118.071  92.454  99.983  1.00  1.00              
ATOM   2706  CB  ILE A 170     118.670  94.480 100.524  1.00  1.00              
ATOM   2707  HB  ILE A 170     119.657  94.229 100.888  1.00  1.00              
ATOM   2708  CG2 ILE A 170     118.852  94.828  99.045  1.00  1.00              
ATOM   2709 1HG2 ILE A 170     119.524  95.674  98.919  1.00  1.00              
ATOM   2710 2HG2 ILE A 170     119.272  93.976  98.515  1.00  1.00              
ATOM   2711 3HG2 ILE A 170     117.903  95.087  98.594  1.00  1.00              
ATOM   2712  CG1 ILE A 170     118.164  95.715 101.315  1.00  1.00              
ATOM   2713 1HG1 ILE A 170     117.786  95.402 102.287  1.00  1.00              
ATOM   2714 2HG1 ILE A 170     117.335  96.176 100.781  1.00  1.00              
ATOM   2715  CD1 ILE A 170     119.240  96.779 101.560  1.00  1.00              
ATOM   2716  HD1 ILE A 170     118.809  97.603 102.130  1.00  1.00              
ATOM   2717  HD2 ILE A 170     120.065  96.352 102.129  1.00  1.00              
ATOM   2718  HD3 ILE A 170     119.623  97.171 100.620  1.00  1.00              
ATOM   2719  C   ILE A 170     117.933  92.672 102.092  1.00  1.00              
ATOM   2720  O   ILE A 170     117.055  92.815 102.942  1.00  1.00              
ATOM   2721  N   ASN A 171     119.154  92.206 102.382  1.00  1.00              
ATOM   2722  H   ASN A 171     119.822  92.098 101.634  1.00  1.00              
ATOM   2723  CA  ASN A 171     119.639  92.101 103.762  1.00  1.00              
ATOM   2724  HA  ASN A 171     120.676  91.760 103.723  1.00  1.00              
ATOM   2725  CB  ASN A 171     119.593  93.537 104.372  1.00  1.00              
ATOM   2726  HB1 ASN A 171     119.072  93.512 105.322  1.00  1.00              
ATOM   2727  HB2 ASN A 171     119.020  94.221 103.759  1.00  1.00              
ATOM   2728  CG  ASN A 171     120.948  94.183 104.571  1.00  1.00              
ATOM   2729  OD1 ASN A 171     121.955  93.518 104.682  1.00  1.00              
ATOM   2730  ND2 ASN A 171     121.029  95.489 104.642  1.00  1.00              
ATOM   2731 1HD2 ASN A 171     120.215  96.075 104.585  1.00  1.00              
ATOM   2732 2HD2 ASN A 171     121.946  95.883 104.800  1.00  1.00              
ATOM   2733  C   ASN A 171     118.880  91.039 104.576  1.00  1.00              
ATOM   2734  O   ASN A 171     118.974  90.987 105.798  1.00  1.00              
ATOM   2735  N   PHE A 172     118.101  90.220 103.865  1.00  1.00              
ATOM   2736  H   PHE A 172     118.123  90.351 102.866  1.00  1.00              
ATOM   2737  CA  PHE A 172     116.886  89.605 104.377  1.00  1.00              
ATOM   2738  HA  PHE A 172     116.270  90.387 104.823  1.00  1.00              
ATOM   2739  CB  PHE A 172     116.115  89.008 103.189  1.00  1.00              
ATOM   2740  HB1 PHE A 172     116.468  87.992 103.019  1.00  1.00              
ATOM   2741  HB2 PHE A 172     116.345  89.582 102.289  1.00  1.00              
ATOM   2742  CG  PHE A 172     114.604  88.984 103.328  1.00  1.00              
ATOM   2743  CD1 PHE A 172     113.836  89.987 102.706  1.00  1.00              
ATOM   2744  HD1 PHE A 172     114.326  90.790 102.172  1.00  1.00              
ATOM   2745  CE1 PHE A 172     112.431  89.949 102.769  1.00  1.00              
ATOM   2746  HE1 PHE A 172     111.849  90.715 102.282  1.00  1.00              
ATOM   2747  CZ  PHE A 172     111.787  88.909 103.463  1.00  1.00              
ATOM   2748  HZ  PHE A 172     110.709  88.869 103.504  1.00  1.00              
ATOM   2749  CE2 PHE A 172     112.550  87.914 104.099  1.00  1.00              
ATOM   2750  HE2 PHE A 172     112.066  87.112 104.641  1.00  1.00              
ATOM   2751  CD2 PHE A 172     113.954  87.950 104.029  1.00  1.00              
ATOM   2752  HD2 PHE A 172     114.519  87.171 104.520  1.00  1.00              
ATOM   2753  C   PHE A 172     117.133  88.551 105.445  1.00  1.00              
ATOM   2754  O   PHE A 172     116.314  88.397 106.326  1.00  1.00              
ATOM   2755  N   ILE A 173     118.255  87.842 105.378  1.00  1.00              
ATOM   2756  H   ILE A 173     118.920  88.121 104.679  1.00  1.00              
ATOM   2757  CA  ILE A 173     118.678  86.832 106.356  1.00  1.00              
ATOM   2758  HA  ILE A 173     118.346  87.132 107.348  1.00  1.00              
ATOM   2759  CB  ILE A 173     118.082  85.420 106.046  1.00  1.00              
ATOM   2760  HB  ILE A 173     118.655  84.976 105.231  1.00  1.00              
ATOM   2761  CG2 ILE A 173     118.250  84.538 107.298  1.00  1.00              
ATOM   2762 1HG2 ILE A 173     118.032  83.499 107.059  1.00  1.00              
ATOM   2763 2HG2 ILE A 173     119.272  84.585 107.671  1.00  1.00              
ATOM   2764 3HG2 ILE A 173     117.569  84.873 108.081  1.00  1.00              
ATOM   2765  CG1 ILE A 173     116.607  85.396 105.581  1.00  1.00              
ATOM   2766 1HG1 ILE A 173     116.508  86.024 104.698  1.00  1.00              
ATOM   2767 2HG1 ILE A 173     115.966  85.794 106.367  1.00  1.00              
ATOM   2768  CD1 ILE A 173     116.082  84.013 105.175  1.00  1.00              
ATOM   2769  HD1 ILE A 173     115.090  84.124 104.735  1.00  1.00              
ATOM   2770  HD2 ILE A 173     116.748  83.563 104.438  1.00  1.00              
ATOM   2771  HD3 ILE A 173     115.999  83.363 106.046  1.00  1.00              
ATOM   2772  C   ILE A 173     120.211  86.799 106.341  1.00  1.00              
ATOM   2773  O   ILE A 173     120.840  85.808 105.964  1.00  1.00              
ATOM   2774  N   VAL A 174     120.826  87.963 106.544  1.00  1.00              
ATOM   2775  H   VAL A 174     120.272  88.725 106.923  1.00  1.00              
ATOM   2776  CA  VAL A 174     122.180  88.240 105.996  1.00  1.00              
ATOM   2777  HA  VAL A 174     122.654  87.326 105.638  1.00  1.00              
ATOM   2778  CB  VAL A 174     122.075  89.237 104.815  1.00  1.00              
ATOM   2779  HB  VAL A 174     121.549  90.128 105.153  1.00  1.00              
ATOM   2780  CG1 VAL A 174     123.440  89.677 104.284  1.00  1.00              
ATOM   2781 1HG1 VAL A 174     123.313  90.399 103.476  1.00  1.00              
ATOM   2782 2HG1 VAL A 174     124.016  90.169 105.065  1.00  1.00              
ATOM   2783 3HG1 VAL A 174     123.996  88.819 103.925  1.00  1.00              
ATOM   2784  CG2 VAL A 174     121.304  88.641 103.624  1.00  1.00              
ATOM   2785 1HG2 VAL A 174     121.302  89.347 102.793  1.00  1.00              
ATOM   2786 2HG2 VAL A 174     121.774  87.712 103.309  1.00  1.00              
ATOM   2787 3HG2 VAL A 174     120.278  88.434 103.904  1.00  1.00              
ATOM   2788  C   VAL A 174     123.028  88.830 107.108  1.00  1.00              
ATOM   2789  O   VAL A 174     122.678  89.844 107.701  1.00  1.00              
ATOM   2790  N   ALA A 175     124.134  88.159 107.408  1.00  1.00              
ATOM   2791  H   ALA A 175     124.341  87.339 106.861  1.00  1.00              
ATOM   2792  CA  ALA A 175     124.968  88.401 108.581  1.00  1.00              
ATOM   2793  HA  ALA A 175     124.304  88.609 109.421  1.00  1.00              
ATOM   2794  CB  ALA A 175     125.702  87.086 108.890  1.00  1.00              
ATOM   2795  HB1 ALA A 175     126.270  87.194 109.814  1.00  1.00              
ATOM   2796  HB2 ALA A 175     124.981  86.276 109.018  1.00  1.00              
ATOM   2797  HB3 ALA A 175     126.385  86.838 108.076  1.00  1.00              
ATOM   2798  C   ALA A 175     125.912  89.608 108.475  1.00  1.00              
ATOM   2799  O   ALA A 175     127.124  89.448 108.616  1.00  1.00              
ATOM   2800  N   VAL A 176     125.368  90.786 108.174  1.00  1.00              
ATOM   2801  H   VAL A 176     124.360  90.841 108.070  1.00  1.00              
ATOM   2802  CA  VAL A 176     126.161  91.990 107.907  1.00  1.00              
ATOM   2803  HA  VAL A 176     126.828  91.727 107.087  1.00  1.00              
ATOM   2804  CB  VAL A 176     125.326  93.202 107.438  1.00  1.00              
ATOM   2805  HB  VAL A 176     125.206  93.867 108.284  1.00  1.00              
ATOM   2806  CG1 VAL A 176     126.001  93.979 106.301  1.00  1.00              
ATOM   2807 1HG1 VAL A 176     125.454  94.901 106.095  1.00  1.00              
ATOM   2808 2HG1 VAL A 176     127.011  94.261 106.579  1.00  1.00              
ATOM   2809 3HG1 VAL A 176     126.032  93.379 105.393  1.00  1.00              
ATOM   2810  CG2 VAL A 176     123.931  92.875 106.917  1.00  1.00              
ATOM   2811 1HG2 VAL A 176     123.433  93.807 106.663  1.00  1.00              
ATOM   2812 2HG2 VAL A 176     123.995  92.248 106.028  1.00  1.00              
ATOM   2813 3HG2 VAL A 176     123.352  92.373 107.688  1.00  1.00              
ATOM   2814  C   VAL A 176     127.052  92.424 109.075  1.00  1.00              
ATOM   2815  O   VAL A 176     126.700  92.267 110.245  1.00  1.00              
ATOM   2816  N   ASP A 177     128.160  93.078 108.742  1.00  1.00              
ATOM   2817  H   ASP A 177     128.370  93.190 107.755  1.00  1.00              
ATOM   2818  CA  ASP A 177     128.863  94.011 109.624  1.00  1.00              
ATOM   2819  HA  ASP A 177     128.704  93.757 110.672  1.00  1.00              
ATOM   2820  CB  ASP A 177     130.371  93.882 109.291  1.00  1.00              
ATOM   2821  HB1 ASP A 177     130.961  94.457 110.001  1.00  1.00              
ATOM   2822  HB2 ASP A 177     130.555  94.291 108.297  1.00  1.00              
ATOM   2823  CG  ASP A 177     130.884  92.441 109.344  1.00  1.00              
ATOM   2824  OD1 ASP A 177     130.992  91.883 110.458  1.00  1.00              
ATOM   2825  OD2 ASP A 177     131.141  91.831 108.281  1.00  1.00              
ATOM   2826  C   ASP A 177     128.342  95.436 109.342  1.00  1.00              
ATOM   2827  O   ASP A 177     127.311  95.570 108.687  1.00  1.00              
ATOM   2828  N   PRO A 178     128.922  96.526 109.866  1.00  1.00              
ATOM   2829  CD  PRO A 178     129.840  96.576 110.992  1.00  1.00              
ATOM   2830  HD1 PRO A 178     130.867  96.577 110.622  1.00  1.00              
ATOM   2831  HD2 PRO A 178     129.681  95.749 111.684  1.00  1.00              
ATOM   2832  CG  PRO A 178     129.552  97.906 111.680  1.00  1.00              
ATOM   2833  HG1 PRO A 178     130.420  98.278 112.224  1.00  1.00              
ATOM   2834  HG2 PRO A 178     128.690  97.803 112.342  1.00  1.00              
ATOM   2835  CB  PRO A 178     129.191  98.802 110.499  1.00  1.00              
ATOM   2836  HB1 PRO A 178     130.110  99.163 110.031  1.00  1.00              
ATOM   2837  HB2 PRO A 178     128.569  99.642 110.809  1.00  1.00              
ATOM   2838  CA  PRO A 178     128.443  97.866 109.536  1.00  1.00              
ATOM   2839  HA  PRO A 178     127.383  97.912 109.789  1.00  1.00              
ATOM   2840  C   PRO A 178     128.602  98.369 108.097  1.00  1.00              
ATOM   2841  O   PRO A 178     129.373  97.858 107.287  1.00  1.00              
ATOM   2842  N   ASP A 179     127.917  99.486 107.845  1.00  1.00              
ATOM   2843  H   ASP A 179     127.407  99.897 108.608  1.00  1.00              
ATOM   2844  CA  ASP A 179     127.647 100.052 106.528  1.00  1.00              
ATOM   2845  HA  ASP A 179     128.151  99.468 105.754  1.00  1.00              
ATOM   2846  CB  ASP A 179     126.124  99.979 106.297  1.00  1.00              
ATOM   2847  HB1 ASP A 179     125.888 100.468 105.352  1.00  1.00              
ATOM   2848  HB2 ASP A 179     125.618 100.535 107.089  1.00  1.00              
ATOM   2849  CG  ASP A 179     125.584  98.544 106.264  1.00  1.00              
ATOM   2850  OD1 ASP A 179     126.053  97.776 105.405  1.00  1.00              
ATOM   2851  OD2 ASP A 179     124.683  98.215 107.076  1.00  1.00              
ATOM   2852  C   ASP A 179     128.108 101.516 106.450  1.00  1.00              
ATOM   2853  O   ASP A 179     127.979 102.291 107.403  1.00  1.00              
ATOM   2854  N   VAL A 180     128.674 101.897 105.304  1.00  1.00              
ATOM   2855  H   VAL A 180     128.663 101.229 104.536  1.00  1.00              
ATOM   2856  CA  VAL A 180     129.608 103.026 105.188  1.00  1.00              
ATOM   2857  HA  VAL A 180     130.041 103.185 106.176  1.00  1.00              
ATOM   2858  CB  VAL A 180     130.802 102.685 104.265  1.00  1.00              
ATOM   2859  HB  VAL A 180     130.464 102.663 103.230  1.00  1.00              
ATOM   2860  CG1 VAL A 180     131.931 103.720 104.399  1.00  1.00              
ATOM   2861 1HG1 VAL A 180     132.754 103.455 103.734  1.00  1.00              
ATOM   2862 2HG1 VAL A 180     131.573 104.711 104.119  1.00  1.00              
ATOM   2863 3HG1 VAL A 180     132.293 103.747 105.427  1.00  1.00              
ATOM   2864  CG2 VAL A 180     131.420 101.316 104.599  1.00  1.00              
ATOM   2865 1HG2 VAL A 180     132.327 101.155 104.018  1.00  1.00              
ATOM   2866 2HG2 VAL A 180     131.664 101.261 105.661  1.00  1.00              
ATOM   2867 3HG2 VAL A 180     130.723 100.515 104.351  1.00  1.00              
ATOM   2868  C   VAL A 180     128.923 104.327 104.806  1.00  1.00              
ATOM   2869  O   VAL A 180     129.038 104.842 103.697  1.00  1.00              
ATOM   2870  N   PHE A 181     128.174 104.796 105.793  1.00  1.00              
ATOM   2871  H   PHE A 181     128.185 104.193 106.610  1.00  1.00              
ATOM   2872  CA  PHE A 181     127.189 105.865 105.841  1.00  1.00              
ATOM   2873  HA  PHE A 181     126.311 105.518 105.300  1.00  1.00              
ATOM   2874  CB  PHE A 181     126.764 105.929 107.329  1.00  1.00              
ATOM   2875  HB1 PHE A 181     126.324 104.963 107.579  1.00  1.00              
ATOM   2876  HB2 PHE A 181     125.976 106.666 107.475  1.00  1.00              
ATOM   2877  CG  PHE A 181     127.868 106.202 108.343  1.00  1.00              
ATOM   2878  CD1 PHE A 181     128.501 107.461 108.415  1.00  1.00              
ATOM   2879  HD1 PHE A 181     128.222 108.254 107.739  1.00  1.00              
ATOM   2880  CE1 PHE A 181     129.525 107.689 109.353  1.00  1.00              
ATOM   2881  HE1 PHE A 181     130.030 108.645 109.381  1.00  1.00              
ATOM   2882  CZ  PHE A 181     129.914 106.663 110.233  1.00  1.00              
ATOM   2883  HZ  PHE A 181     130.710 106.829 110.945  1.00  1.00              
ATOM   2884  CE2 PHE A 181     129.281 105.411 110.173  1.00  1.00              
ATOM   2885  HE2 PHE A 181     129.584 104.612 110.836  1.00  1.00              
ATOM   2886  CD2 PHE A 181     128.262 105.181 109.231  1.00  1.00              
ATOM   2887  HD2 PHE A 181     127.793 104.207 109.183  1.00  1.00              
ATOM   2888  C   PHE A 181     127.522 107.266 105.319  1.00  1.00              
ATOM   2889  O   PHE A 181     128.590 107.574 104.803  1.00  1.00              
ATOM   2890  N   LYS A 182     126.486 108.106 105.424  1.00  1.00              
ATOM   2891  H   LYS A 182     125.736 107.738 105.993  1.00  1.00              
ATOM   2892  CA  LYS A 182     126.117 109.258 104.587  1.00  1.00              
ATOM   2893  HA  LYS A 182     125.052 109.329 104.770  1.00  1.00              
ATOM   2894  CB  LYS A 182     126.723 110.594 105.041  1.00  1.00              
ATOM   2895  HB1 LYS A 182     126.697 111.295 104.206  1.00  1.00              
ATOM   2896  HB2 LYS A 182     127.771 110.450 105.312  1.00  1.00              
ATOM   2897  CG  LYS A 182     125.963 111.236 106.221  1.00  1.00              
ATOM   2898  HG1 LYS A 182     126.381 112.233 106.373  1.00  1.00              
ATOM   2899  HG2 LYS A 182     126.175 110.657 107.121  1.00  1.00              
ATOM   2900  CD  LYS A 182     124.425 111.376 106.096  1.00  1.00              
ATOM   2901  HD1 LYS A 182     124.096 112.047 106.892  1.00  1.00              
ATOM   2902  HD2 LYS A 182     123.952 110.414 106.301  1.00  1.00              
ATOM   2903  CE  LYS A 182     123.908 111.949 104.761  1.00  1.00              
ATOM   2904  HE1 LYS A 182     124.742 112.382 104.203  1.00  1.00              
ATOM   2905  HE2 LYS A 182     123.215 112.763 104.997  1.00  1.00              
ATOM   2906  NZ  LYS A 182     123.195 110.942 103.927  1.00  1.00              
ATOM   2907  HZ1 LYS A 182     122.826 111.366 103.076  1.00  1.00              
ATOM   2908  HZ2 LYS A 182     123.819 110.218 103.587  1.00  1.00              
ATOM   2909  HZ3 LYS A 182     122.433 110.502 104.441  1.00  1.00              
ATOM   2910  C   LYS A 182     126.121 109.059 103.088  1.00  1.00              
ATOM   2911  O   LYS A 182     125.157 109.528 102.488  1.00  1.00              
ATOM   2912  N   GLN A 183     127.032 108.262 102.553  1.00  1.00              
ATOM   2913  H   GLN A 183     127.818 107.989 103.133  1.00  1.00              
ATOM   2914  CA  GLN A 183     126.921 107.669 101.233  1.00  1.00              
ATOM   2915  HA  GLN A 183     127.915 107.346 100.948  1.00  1.00              
ATOM   2916  CB  GLN A 183     125.979 106.442 101.301  1.00  1.00              
ATOM   2917  HB1 GLN A 183     125.901 105.981 100.316  1.00  1.00              
ATOM   2918  HB2 GLN A 183     124.983 106.759 101.617  1.00  1.00              
ATOM   2919  CG  GLN A 183     126.489 105.386 102.254  1.00  1.00              
ATOM   2920  HG1 GLN A 183     126.540 105.785 103.254  1.00  1.00              
ATOM   2921  HG2 GLN A 183     127.478 105.085 101.921  1.00  1.00              
ATOM   2922  CD  GLN A 183     125.616 104.155 102.264  1.00  1.00              
ATOM   2923  OE1 GLN A 183     125.984 103.155 101.681  1.00  1.00              
ATOM   2924  NE2 GLN A 183     124.459 104.167 102.888  1.00  1.00              
ATOM   2925 1HE2 GLN A 183     124.089 104.981 103.350  1.00  1.00              
ATOM   2926 2HE2 GLN A 183     123.941 103.302 102.845  1.00  1.00              
ATOM   2927  C   GLN A 183     126.484 108.679 100.166  1.00  1.00              
ATOM   2928  O   GLN A 183     127.029 109.779 100.089  1.00  1.00              
ATOM   2929  N   PHE A 184     125.450 108.316  99.422  1.00  1.00              
ATOM   2930  H   PHE A 184     125.073 107.387  99.529  1.00  1.00              
ATOM   2931  CA  PHE A 184     124.508 109.274  98.911  1.00  1.00              
ATOM   2932  HA  PHE A 184     124.597 110.203  99.471  1.00  1.00              
ATOM   2933  CB  PHE A 184     124.836 109.574  97.431  1.00  1.00              
ATOM   2934  HB1 PHE A 184     124.139 109.051  96.779  1.00  1.00              
ATOM   2935  HB2 PHE A 184     125.827 109.184  97.200  1.00  1.00              
ATOM   2936  CG  PHE A 184     124.856 111.054  97.081  1.00  1.00              
ATOM   2937  CD1 PHE A 184     125.915 111.862  97.540  1.00  1.00              
ATOM   2938  HD1 PHE A 184     126.702 111.430  98.142  1.00  1.00              
ATOM   2939  CE1 PHE A 184     125.970 113.228  97.205  1.00  1.00              
ATOM   2940  HE1 PHE A 184     126.798 113.836  97.542  1.00  1.00              
ATOM   2941  CZ  PHE A 184     124.962 113.792  96.405  1.00  1.00              
ATOM   2942  HZ  PHE A 184     125.009 114.835  96.126  1.00  1.00              
ATOM   2943  CE2 PHE A 184     123.904 112.989  95.942  1.00  1.00              
ATOM   2944  HE2 PHE A 184     123.142 113.421  95.307  1.00  1.00              
ATOM   2945  CD2 PHE A 184     123.850 111.623  96.276  1.00  1.00              
ATOM   2946  HD2 PHE A 184     123.049 111.010  95.890  1.00  1.00              
ATOM   2947  C   PHE A 184     123.065 108.800  99.123  1.00  1.00              
ATOM   2948  O   PHE A 184     122.842 107.761  99.752  1.00  1.00              
ATOM   2949  N   HIS A 185     122.076 109.596  98.691  1.00  1.00              
ATOM   2950  H   HIS A 185     122.392 110.341  98.103  1.00  1.00              
ATOM   2951  CA  HIS A 185     120.933 109.847  99.567  1.00  1.00              
ATOM   2952  HA  HIS A 185     121.131 109.357 100.520  1.00  1.00              
ATOM   2953  CB  HIS A 185     120.821 111.353  99.848  1.00  1.00              
ATOM   2954  HB1 HIS A 185     120.193 111.534 100.723  1.00  1.00              
ATOM   2955  HB2 HIS A 185     120.356 111.861  99.000  1.00  1.00              
ATOM   2956  CG  HIS A 185     122.139 112.066 100.105  1.00  1.00              
ATOM   2957  ND1 HIS A 185     123.001 111.843 101.179  1.00  1.00              
ATOM   2958  CE1 HIS A 185     124.106 112.567 100.910  1.00  1.00              
ATOM   2959  HE1 HIS A 185     125.013 112.579 101.502  1.00  1.00              
ATOM   2960  NE2 HIS A 185     123.951 113.253  99.767  1.00  1.00              
ATOM   2961  HE2 HIS A 185     124.660 113.820  99.316  1.00  1.00              
ATOM   2962  CD2 HIS A 185     122.722 112.948  99.241  1.00  1.00              
ATOM   2963  HD2 HIS A 185     122.302 113.288  98.304  1.00  1.00              
ATOM   2964  C   HIS A 185     119.562 109.314  99.156  1.00  1.00              
ATOM   2965  O   HIS A 185     118.585 109.598  99.839  1.00  1.00              
ATOM   2966  N   HIS A 186     119.457 108.576  98.054  1.00  1.00              
ATOM   2967  H   HIS A 186     120.288 108.260  97.579  1.00  1.00              
ATOM   2968  CA  HIS A 186     118.151 108.239  97.504  1.00  1.00              
ATOM   2969  HA  HIS A 186     117.354 108.684  98.102  1.00  1.00              
ATOM   2970  CB  HIS A 186     118.005 108.823  96.085  1.00  1.00              
ATOM   2971  HB1 HIS A 186     118.517 108.187  95.361  1.00  1.00              
ATOM   2972  HB2 HIS A 186     118.488 109.800  96.061  1.00  1.00              
ATOM   2973  CG  HIS A 186     116.569 109.021  95.636  1.00  1.00              
ATOM   2974  ND1 HIS A 186     115.538 108.071  95.655  1.00  1.00              
ATOM   2975  CE1 HIS A 186     114.434 108.720  95.244  1.00  1.00              
ATOM   2976  HE1 HIS A 186     113.448 108.279  95.175  1.00  1.00              
ATOM   2977  NE2 HIS A 186     114.721 109.997  94.939  1.00  1.00              
ATOM   2978  HE2 HIS A 186     114.060 110.692  94.608  1.00  1.00              
ATOM   2979  CD2 HIS A 186     116.058 110.203  95.184  1.00  1.00              
ATOM   2980  HD2 HIS A 186     116.609 111.126  95.067  1.00  1.00              
ATOM   2981  C   HIS A 186     117.930 106.740  97.499  1.00  1.00              
ATOM   2982  O   HIS A 186     118.660 105.989  96.854  1.00  1.00              
ATOM   2983  N   LEU A 187     116.892 106.314  98.209  1.00  1.00              
ATOM   2984  H   LEU A 187     116.307 106.992  98.675  1.00  1.00              
ATOM   2985  CA  LEU A 187     116.569 104.913  98.387  1.00  1.00              
ATOM   2986  HA  LEU A 187     116.938 104.364  97.522  1.00  1.00              
ATOM   2987  CB  LEU A 187     117.264 104.394  99.669  1.00  1.00              
ATOM   2988  HB1 LEU A 187     116.554 104.426 100.497  1.00  1.00              
ATOM   2989  HB2 LEU A 187     118.070 105.080  99.928  1.00  1.00              
ATOM   2990  CG  LEU A 187     117.906 102.993  99.635  1.00  1.00              
ATOM   2991  HG  LEU A 187     118.372 102.833 100.607  1.00  1.00              
ATOM   2992  CD1 LEU A 187     116.914 101.849  99.416  1.00  1.00              
ATOM   2993 1HD1 LEU A 187     117.395 100.913  99.700  1.00  1.00              
ATOM   2994 2HD1 LEU A 187     116.044 101.989 100.057  1.00  1.00              
ATOM   2995 3HD1 LEU A 187     116.615 101.786  98.371  1.00  1.00              
ATOM   2996  CD2 LEU A 187     119.007 102.905  98.575  1.00  1.00              
ATOM   2997 1HD2 LEU A 187     119.508 101.941  98.654  1.00  1.00              
ATOM   2998 2HD2 LEU A 187     118.597 103.008  97.573  1.00  1.00              
ATOM   2999 3HD2 LEU A 187     119.739 103.697  98.740  1.00  1.00              
ATOM   3000  C   LEU A 187     115.061 104.715  98.446  1.00  1.00              
ATOM   3001  O   LEU A 187     114.302 105.602  98.837  1.00  1.00              
ATOM   3002  N   LYS A 188     114.630 103.528  98.044  1.00  1.00              
ATOM   3003  H   LYS A 188     115.308 102.813  97.820  1.00  1.00              
ATOM   3004  CA  LYS A 188     113.229 103.161  97.919  1.00  1.00              
ATOM   3005  HA  LYS A 188     112.627 103.740  98.615  1.00  1.00              
ATOM   3006  CB  LYS A 188     112.712 103.366  96.466  1.00  1.00              
ATOM   3007  HB1 LYS A 188     111.628 103.473  96.535  1.00  1.00              
ATOM   3008  HB2 LYS A 188     112.890 102.447  95.907  1.00  1.00              
ATOM   3009  CG  LYS A 188     113.236 104.528  95.588  1.00  1.00              
ATOM   3010  HG1 LYS A 188     113.357 105.429  96.190  1.00  1.00              
ATOM   3011  HG2 LYS A 188     112.480 104.733  94.829  1.00  1.00              
ATOM   3012  CD  LYS A 188     114.553 104.196  94.852  1.00  1.00              
ATOM   3013  HD1 LYS A 188     114.463 103.233  94.346  1.00  1.00              
ATOM   3014  HD2 LYS A 188     115.351 104.110  95.588  1.00  1.00              
ATOM   3015  CE  LYS A 188     114.982 105.273  93.840  1.00  1.00              
ATOM   3016  HE1 LYS A 188     116.073 105.251  93.764  1.00  1.00              
ATOM   3017  HE2 LYS A 188     114.718 106.257  94.235  1.00  1.00              
ATOM   3018  NZ  LYS A 188     114.398 105.078  92.484  1.00  1.00              
ATOM   3019  HZ1 LYS A 188     113.379 105.081  92.493  1.00  1.00              
ATOM   3020  HZ2 LYS A 188     114.705 105.802  91.849  1.00  1.00              
ATOM   3021  HZ3 LYS A 188     114.665 104.194  92.066  1.00  1.00              
ATOM   3022  C   LYS A 188     113.056 101.625  98.273  1.00  1.00              
ATOM   3023  O   LYS A 188     113.945 100.803  98.022  1.00  1.00              
ATOM   3024  N   LEU A 189     111.863 101.161  98.685  1.00  1.00              
ATOM   3025  H   LEU A 189     111.506 100.531  97.977  1.00  1.00              
ATOM   3026  CA  LEU A 189     111.571 100.650 100.073  1.00  1.00              
ATOM   3027  HA  LEU A 189     111.856 101.436 100.770  1.00  1.00              
ATOM   3028  CB  LEU A 189     110.062 100.425 100.191  1.00  1.00              
ATOM   3029  HB1 LEU A 189     109.583 101.398 100.108  1.00  1.00              
ATOM   3030  HB2 LEU A 189     109.875 100.041 101.192  1.00  1.00              
ATOM   3031  CG  LEU A 189     109.448  99.458  99.161  1.00  1.00              
ATOM   3032  HG  LEU A 189     110.198  99.124  98.451  1.00  1.00              
ATOM   3033  CD1 LEU A 189     108.891  98.237  99.879  1.00  1.00              
ATOM   3034 1HD1 LEU A 189     108.291  97.642  99.194  1.00  1.00              
ATOM   3035 2HD1 LEU A 189     109.725  97.621 100.212  1.00  1.00              
ATOM   3036 3HD1 LEU A 189     108.319  98.522 100.757  1.00  1.00              
ATOM   3037  CD2 LEU A 189     108.339 100.161  98.375  1.00  1.00              
ATOM   3038 1HD2 LEU A 189     107.845  99.438  97.722  1.00  1.00              
ATOM   3039 2HD2 LEU A 189     107.617 100.628  99.033  1.00  1.00              
ATOM   3040 3HD2 LEU A 189     108.790 100.920  97.737  1.00  1.00              
ATOM   3041  C   LEU A 189     112.343  99.411 100.457  1.00  1.00              
ATOM   3042  O   LEU A 189     112.682  98.573  99.628  1.00  1.00              
ATOM   3043  N   LEU A 190     112.585  99.285 101.749  1.00  1.00              
ATOM   3044  H   LEU A 190     112.184  99.952 102.396  1.00  1.00              
ATOM   3045  CA  LEU A 190     113.304  98.129 102.262  1.00  1.00              
ATOM   3046  HA  LEU A 190     114.022  97.786 101.516  1.00  1.00              
ATOM   3047  CB  LEU A 190     114.108  98.572 103.518  1.00  1.00              
ATOM   3048  HB1 LEU A 190     114.488  97.677 104.011  1.00  1.00              
ATOM   3049  HB2 LEU A 190     113.443  99.066 104.228  1.00  1.00              
ATOM   3050  CG  LEU A 190     115.333  99.485 103.238  1.00  1.00              
ATOM   3051  HG  LEU A 190     115.903  99.047 102.417  1.00  1.00              
ATOM   3052  CD1 LEU A 190     114.990 100.934 102.871  1.00  1.00              
ATOM   3053 1HD1 LEU A 190     115.910 101.521 102.804  1.00  1.00              
ATOM   3054 2HD1 LEU A 190     114.496 100.989 101.905  1.00  1.00              
ATOM   3055 3HD1 LEU A 190     114.372 101.385 103.644  1.00  1.00              
ATOM   3056  CD2 LEU A 190     116.258  99.560 104.456  1.00  1.00              
ATOM   3057 1HD2 LEU A 190     116.551  98.565 104.783  1.00  1.00              
ATOM   3058 2HD2 LEU A 190     117.157 100.127 104.204  1.00  1.00              
ATOM   3059 3HD2 LEU A 190     115.761 100.077 105.276  1.00  1.00              
ATOM   3060  C   LEU A 190     112.350  96.964 102.530  1.00  1.00              
ATOM   3061  O   LEU A 190     111.151  97.092 102.348  1.00  1.00              
ATOM   3062  N   TYR A 191     112.893  95.844 102.998  1.00  1.00              
ATOM   3063  H   TYR A 191     113.897  95.811 103.059  1.00  1.00              
ATOM   3064  CA  TYR A 191     112.156  94.825 103.749  1.00  1.00              
ATOM   3065  HA  TYR A 191     111.486  95.327 104.446  1.00  1.00              
ATOM   3066  CB  TYR A 191     111.279  93.927 102.828  1.00  1.00              
ATOM   3067  HB1 TYR A 191     111.290  92.908 103.214  1.00  1.00              
ATOM   3068  HB2 TYR A 191     111.707  93.894 101.828  1.00  1.00              
ATOM   3069  CG  TYR A 191     109.809  94.329 102.734  1.00  1.00              
ATOM   3070  CD1 TYR A 191     109.289  94.982 101.599  1.00  1.00              
ATOM   3071  HD1 TYR A 191     109.929  95.196 100.756  1.00  1.00              
ATOM   3072  CE1 TYR A 191     107.955  95.438 101.588  1.00  1.00              
ATOM   3073  HE1 TYR A 191     107.571  95.944 100.717  1.00  1.00              
ATOM   3074  CZ  TYR A 191     107.144  95.279 102.731  1.00  1.00              
ATOM   3075  OH  TYR A 191     105.896  95.822 102.792  1.00  1.00              
ATOM   3076  HH  TYR A 191     105.524  95.627 103.658  1.00  1.00              
ATOM   3077  CE2 TYR A 191     107.632  94.549 103.833  1.00  1.00              
ATOM   3078  HE2 TYR A 191     107.011  94.389 104.705  1.00  1.00              
ATOM   3079  CD2 TYR A 191     108.946  94.050 103.808  1.00  1.00              
ATOM   3080  HD2 TYR A 191     109.301  93.468 104.635  1.00  1.00              
ATOM   3081  C   TYR A 191     113.173  94.017 104.573  1.00  1.00              
ATOM   3082  O   TYR A 191     113.638  92.946 104.189  1.00  1.00              
ATOM   3083  N   LEU A 192     113.608  94.626 105.674  1.00  1.00              
ATOM   3084  H   LEU A 192     113.183  95.513 105.915  1.00  1.00              
ATOM   3085  CA  LEU A 192     114.615  94.122 106.609  1.00  1.00              
ATOM   3086  HA  LEU A 192     115.434  93.711 106.019  1.00  1.00              
ATOM   3087  CB  LEU A 192     115.111  95.358 107.406  1.00  1.00              
ATOM   3088  HB1 LEU A 192     114.517  95.476 108.314  1.00  1.00              
ATOM   3089  HB2 LEU A 192     114.974  96.271 106.823  1.00  1.00              
ATOM   3090  CG  LEU A 192     116.592  95.246 107.778  1.00  1.00              
ATOM   3091  HG  LEU A 192     116.779  94.231 108.104  1.00  1.00              
ATOM   3092  CD1 LEU A 192     117.451  95.569 106.548  1.00  1.00              
ATOM   3093 1HD1 LEU A 192     118.506  95.549 106.806  1.00  1.00              
ATOM   3094 2HD1 LEU A 192     117.260  94.850 105.754  1.00  1.00              
ATOM   3095 3HD1 LEU A 192     117.212  96.568 106.184  1.00  1.00              
ATOM   3096  CD2 LEU A 192     116.988  96.190 108.912  1.00  1.00              
ATOM   3097 1HD2 LEU A 192     118.046  96.070 109.148  1.00  1.00              
ATOM   3098 2HD2 LEU A 192     116.806  97.224 108.626  1.00  1.00              
ATOM   3099 3HD2 LEU A 192     116.400  95.957 109.801  1.00  1.00              
ATOM   3100  C   LEU A 192     114.102  92.996 107.541  1.00  1.00              
ATOM   3101  O   LEU A 192     113.578  93.223 108.645  1.00  1.00              
ATOM   3102  N   SER A 193     114.174  91.763 107.031  1.00  1.00              
ATOM   3103  H   SER A 193     114.542  91.624 106.102  1.00  1.00              
ATOM   3104  CA  SER A 193     113.675  90.621 107.794  1.00  1.00              
ATOM   3105  HA  SER A 193     112.744  90.960 108.233  1.00  1.00              
ATOM   3106  CB  SER A 193     113.252  89.439 106.929  1.00  1.00              
ATOM   3107  HB1 SER A 193     114.095  88.819 106.662  1.00  1.00              
ATOM   3108  HB2 SER A 193     112.784  89.823 106.022  1.00  1.00              
ATOM   3109  OG  SER A 193     112.300  88.667 107.631  1.00  1.00              
ATOM   3110  HG  SER A 193     112.822  88.028 108.176  1.00  1.00              
ATOM   3111  C   SER A 193     114.540  90.275 108.996  1.00  1.00              
ATOM   3112  O   SER A 193     114.168  90.602 110.106  1.00  1.00              
ATOM   3113  N   GLU A 194     115.744  89.763 108.815  1.00  1.00              
ATOM   3114  H   GLU A 194     115.997  89.413 107.899  1.00  1.00              
ATOM   3115  CA  GLU A 194     116.660  89.482 109.912  1.00  1.00              
ATOM   3116  HA  GLU A 194     116.434  90.161 110.734  1.00  1.00              
ATOM   3117  CB  GLU A 194     116.442  88.061 110.488  1.00  1.00              
ATOM   3118  HB1 GLU A 194     115.753  88.141 111.329  1.00  1.00              
ATOM   3119  HB2 GLU A 194     117.392  87.729 110.910  1.00  1.00              
ATOM   3120  CG  GLU A 194     115.922  86.944 109.556  1.00  1.00              
ATOM   3121  HG1 GLU A 194     116.101  85.989 110.056  1.00  1.00              
ATOM   3122  HG2 GLU A 194     116.525  86.946 108.649  1.00  1.00              
ATOM   3123  CD  GLU A 194     114.420  87.009 109.185  1.00  1.00              
ATOM   3124  OE1 GLU A 194     113.585  87.582 109.914  1.00  1.00              
ATOM   3125  OE2 GLU A 194     114.040  86.500 108.111  1.00  1.00              
ATOM   3126  C   GLU A 194     118.100  89.784 109.452  1.00  1.00              
ATOM   3127  O   GLU A 194     118.713  89.131 108.586  1.00  1.00              
ATOM   3128  N   ASN A 195     118.595  90.898 110.006  1.00  1.00              
ATOM   3129  H   ASN A 195     118.020  91.351 110.701  1.00  1.00              
ATOM   3130  CA  ASN A 195     119.659  91.684 109.386  1.00  1.00              
ATOM   3131  HA  ASN A 195     120.041  91.089 108.554  1.00  1.00              
ATOM   3132  CB  ASN A 195     119.064  92.969 108.814  1.00  1.00              
ATOM   3133  HB1 ASN A 195     118.708  93.616 109.615  1.00  1.00              
ATOM   3134  HB2 ASN A 195     118.255  92.694 108.142  1.00  1.00              
ATOM   3135  CG  ASN A 195     120.119  93.690 108.012  1.00  1.00              
ATOM   3136  OD1 ASN A 195     120.470  94.835 108.242  1.00  1.00              
ATOM   3137  ND2 ASN A 195     120.727  92.967 107.112  1.00  1.00              
ATOM   3138 1HD2 ASN A 195     120.396  92.028 106.924  1.00  1.00              
ATOM   3139 2HD2 ASN A 195     121.533  93.328 106.616  1.00  1.00              
ATOM   3140  C   ASN A 195     120.893  91.935 110.255  1.00  1.00              
ATOM   3141  O   ASN A 195     121.885  92.477 109.772  1.00  1.00              
ATOM   3142  N   ARG A 196     120.898  91.511 111.516  1.00  1.00              
ATOM   3143  H   ARG A 196     120.051  91.128 111.916  1.00  1.00              
ATOM   3144  CA  ARG A 196     122.158  91.360 112.242  1.00  1.00              
ATOM   3145  HA  ARG A 196     122.842  90.798 111.604  1.00  1.00              
ATOM   3146  CB  ARG A 196     122.770  92.763 112.539  1.00  1.00              
ATOM   3147  HB1 ARG A 196     122.947  92.884 113.609  1.00  1.00              
ATOM   3148  HB2 ARG A 196     122.061  93.543 112.256  1.00  1.00              
ATOM   3149  CG  ARG A 196     124.103  92.990 111.788  1.00  1.00              
ATOM   3150  HG1 ARG A 196     124.153  92.358 110.900  1.00  1.00              
ATOM   3151  HG2 ARG A 196     124.918  92.683 112.443  1.00  1.00              
ATOM   3152  CD  ARG A 196     124.353  94.440 111.337  1.00  1.00              
ATOM   3153  HD1 ARG A 196     125.407  94.525 111.069  1.00  1.00              
ATOM   3154  HD2 ARG A 196     124.147  95.124 112.160  1.00  1.00              
ATOM   3155  NE  ARG A 196     123.538  94.820 110.168  1.00  1.00              
ATOM   3156  HE  ARG A 196     122.731  94.239 109.960  1.00  1.00              
ATOM   3157  CZ  ARG A 196     123.819  95.779 109.300  1.00  1.00              
ATOM   3158  NH1 ARG A 196     124.865  96.537 109.343  1.00  1.00              
ATOM   3159 1HH1 ARG A 196     125.736  96.121 109.633  1.00  1.00              
ATOM   3160 2HH1 ARG A 196     124.943  97.189 108.564  1.00  1.00              
ATOM   3161  NH2 ARG A 196     123.081  96.030 108.272  1.00  1.00              
ATOM   3162 1HH2 ARG A 196     122.186  95.574 108.166  1.00  1.00              
ATOM   3163 2HH2 ARG A 196     123.441  96.731 107.623  1.00  1.00              
ATOM   3164  C   ARG A 196     121.999  90.556 113.524  1.00  1.00              
ATOM   3165  O   ARG A 196     120.934  90.540 114.124  1.00  1.00              
ATOM   3166  N   LEU A 197     123.093  89.924 113.950  1.00  1.00              
ATOM   3167  H   LEU A 197     123.926  89.979 113.387  1.00  1.00              
ATOM   3168  CA  LEU A 197     123.089  89.047 115.124  1.00  1.00              
ATOM   3169  HA  LEU A 197     122.265  88.339 115.023  1.00  1.00              
ATOM   3170  CB  LEU A 197     124.409  88.249 115.189  1.00  1.00              
ATOM   3171  HB1 LEU A 197     124.415  87.681 116.121  1.00  1.00              
ATOM   3172  HB2 LEU A 197     125.239  88.956 115.235  1.00  1.00              
ATOM   3173  CG  LEU A 197     124.658  87.260 114.031  1.00  1.00              
ATOM   3174  HG  LEU A 197     124.712  87.817 113.095  1.00  1.00              
ATOM   3175  CD1 LEU A 197     125.995  86.550 114.241  1.00  1.00              
ATOM   3176 1HD1 LEU A 197     126.196  85.887 113.399  1.00  1.00              
ATOM   3177 2HD1 LEU A 197     126.798  87.283 114.310  1.00  1.00              
ATOM   3178 3HD1 LEU A 197     125.966  85.963 115.160  1.00  1.00              
ATOM   3179  CD2 LEU A 197     123.567  86.195 113.901  1.00  1.00              
ATOM   3180 1HD2 LEU A 197     123.835  85.487 113.117  1.00  1.00              
ATOM   3181 2HD2 LEU A 197     123.454  85.658 114.844  1.00  1.00              
ATOM   3182 3HD2 LEU A 197     122.617  86.655 113.632  1.00  1.00              
ATOM   3183  C   LEU A 197     122.839  89.757 116.473  1.00  1.00              
ATOM   3184  O   LEU A 197     122.394  89.117 117.420  1.00  1.00              
ATOM   3185  N   TYR A 198     123.122  91.062 116.567  1.00  1.00              
ATOM   3186  H   TYR A 198     123.441  91.546 115.748  1.00  1.00              
ATOM   3187  CA  TYR A 198     123.031  91.819 117.813  1.00  1.00              
ATOM   3188  HA  TYR A 198     122.366  91.279 118.483  1.00  1.00              
ATOM   3189  CB  TYR A 198     124.415  91.870 118.488  1.00  1.00              
ATOM   3190  HB1 TYR A 198     124.339  92.490 119.382  1.00  1.00              
ATOM   3191  HB2 TYR A 198     125.118  92.363 117.814  1.00  1.00              
ATOM   3192  CG  TYR A 198     124.983  90.521 118.907  1.00  1.00              
ATOM   3193  CD1 TYR A 198     124.407  89.816 119.983  1.00  1.00              
ATOM   3194  HD1 TYR A 198     123.558  90.220 120.512  1.00  1.00              
ATOM   3195  CE1 TYR A 198     124.923  88.561 120.366  1.00  1.00              
ATOM   3196  HE1 TYR A 198     124.479  88.007 121.179  1.00  1.00              
ATOM   3197  CZ  TYR A 198     126.020  88.004 119.678  1.00  1.00              
ATOM   3198  OH  TYR A 198     126.511  86.794 120.057  1.00  1.00              
ATOM   3199  HH  TYR A 198     127.256  86.511 119.526  1.00  1.00              
ATOM   3200  CE2 TYR A 198     126.606  88.713 118.606  1.00  1.00              
ATOM   3201  HE2 TYR A 198     127.451  88.293 118.083  1.00  1.00              
ATOM   3202  CD2 TYR A 198     126.087  89.968 118.225  1.00  1.00              
ATOM   3203  HD2 TYR A 198     126.542  90.510 117.410  1.00  1.00              
ATOM   3204  C   TYR A 198     122.504  93.253 117.600  1.00  1.00              
ATOM   3205  O   TYR A 198     122.961  93.963 116.684  1.00  1.00              
ATOM   3206  N   PRO A 199     121.615  93.730 118.501  1.00  1.00              
ATOM   3207  CD  PRO A 199     120.847  92.947 119.467  1.00  1.00              
ATOM   3208  HD1 PRO A 199     121.474  92.707 120.328  1.00  1.00              
ATOM   3209  HD2 PRO A 199     120.449  92.034 119.020  1.00  1.00              
ATOM   3210  CG  PRO A 199     119.689  93.842 119.904  1.00  1.00              
ATOM   3211  HG1 PRO A 199     119.357  93.613 120.911  1.00  1.00              
ATOM   3212  HG2 PRO A 199     118.861  93.747 119.198  1.00  1.00              
ATOM   3213  CB  PRO A 199     120.295  95.235 119.809  1.00  1.00              
ATOM   3214  HB1 PRO A 199     120.928  95.417 120.678  1.00  1.00              
ATOM   3215  HB2 PRO A 199     119.530  96.006 119.711  1.00  1.00              
ATOM   3216  CA  PRO A 199     121.145  95.111 118.544  1.00  1.00              
ATOM   3217  HA  PRO A 199     120.482  95.251 117.689  1.00  1.00              
ATOM   3218  C   PRO A 199     122.232  96.199 118.455  1.00  1.00              
ATOM   3219  O   PRO A 199     122.019  97.236 117.826  1.00  1.00              
ATOM   3220  N   ILE A 200     123.417  95.927 119.019  1.00  1.00              
ATOM   3221  H   ILE A 200     123.502  95.044 119.496  1.00  1.00              
ATOM   3222  CA  ILE A 200     124.619  96.774 118.925  1.00  1.00              
ATOM   3223  HA  ILE A 200     124.416  97.713 119.440  1.00  1.00              
ATOM   3224  CB  ILE A 200     125.836  96.098 119.608  1.00  1.00              
ATOM   3225  HB  ILE A 200     126.035  95.150 119.104  1.00  1.00              
ATOM   3226  CG2 ILE A 200     127.085  96.990 119.472  1.00  1.00              
ATOM   3227 1HG2 ILE A 200     127.957  96.489 119.891  1.00  1.00              
ATOM   3228 2HG2 ILE A 200     127.317  97.197 118.426  1.00  1.00              
ATOM   3229 3HG2 ILE A 200     126.939  97.936 119.995  1.00  1.00              
ATOM   3230  CG1 ILE A 200     125.548  95.795 121.098  1.00  1.00              
ATOM   3231 1HG1 ILE A 200     124.621  95.230 121.184  1.00  1.00              
ATOM   3232 2HG1 ILE A 200     125.427  96.733 121.640  1.00  1.00              
ATOM   3233  CD1 ILE A 200     126.634  94.965 121.794  1.00  1.00              
ATOM   3234  HD1 ILE A 200     126.294  94.694 122.794  1.00  1.00              
ATOM   3235  HD2 ILE A 200     126.829  94.053 121.228  1.00  1.00              
ATOM   3236  HD3 ILE A 200     127.555  95.540 121.890  1.00  1.00              
ATOM   3237  C   ILE A 200     124.907  97.139 117.444  1.00  1.00              
ATOM   3238  O   ILE A 200     124.724  98.285 116.993  1.00  1.00              
ATOM   3239  N   THR A 201     125.287  96.120 116.662  1.00  1.00              
ATOM   3240  H   THR A 201     125.425  95.204 117.065  1.00  1.00              
ATOM   3241  CA  THR A 201     125.607  96.274 115.241  1.00  1.00              
ATOM   3242  HA  THR A 201     126.425  96.991 115.158  1.00  1.00              
ATOM   3243  CB  THR A 201     126.047  94.953 114.574  1.00  1.00              
ATOM   3244  HB  THR A 201     125.167  94.432 114.198  1.00  1.00              
ATOM   3245  CG2 THR A 201     127.011  95.208 113.415  1.00  1.00              
ATOM   3246 1HG2 THR A 201     127.230  94.274 112.896  1.00  1.00              
ATOM   3247 2HG2 THR A 201     126.568  95.905 112.703  1.00  1.00              
ATOM   3248 3HG2 THR A 201     127.941  95.639 113.791  1.00  1.00              
ATOM   3249  OG1 THR A 201     126.710  94.080 115.461  1.00  1.00              
ATOM   3250  HG1 THR A 201     127.331  93.567 114.931  1.00  1.00              
ATOM   3251  C   THR A 201     124.419  96.845 114.441  1.00  1.00              
ATOM   3252  O   THR A 201     124.560  97.727 113.575  1.00  1.00              
ATOM   3253  N   ASN A 202     123.211  96.356 114.756  1.00  1.00              
ATOM   3254  H   ASN A 202     123.118  95.667 115.496  1.00  1.00              
ATOM   3255  CA  ASN A 202     122.020  96.811 114.048  1.00  1.00              
ATOM   3256  HA  ASN A 202     122.153  96.570 112.992  1.00  1.00              
ATOM   3257  CB  ASN A 202     120.813  96.013 114.587  1.00  1.00              
ATOM   3258  HB1 ASN A 202     120.416  96.497 115.478  1.00  1.00              
ATOM   3259  HB2 ASN A 202     121.126  95.004 114.858  1.00  1.00              
ATOM   3260  CG  ASN A 202     119.721  95.844 113.545  1.00  1.00              
ATOM   3261  OD1 ASN A 202     119.993  95.475 112.418  1.00  1.00              
ATOM   3262  ND2 ASN A 202     118.469  96.066 113.890  1.00  1.00              
ATOM   3263 1HD2 ASN A 202     118.200  96.277 114.838  1.00  1.00              
ATOM   3264 2HD2 ASN A 202     117.769  95.807 113.213  1.00  1.00              
ATOM   3265  C   ASN A 202     121.806  98.348 114.146  1.00  1.00              
ATOM   3266  O   ASN A 202     121.379  99.027 113.196  1.00  1.00              
ATOM   3267  N   SER A 203     122.188  98.914 115.298  1.00  1.00              
ATOM   3268  H   SER A 203     122.553  98.321 116.037  1.00  1.00              
ATOM   3269  CA  SER A 203     122.161 100.361 115.514  1.00  1.00              
ATOM   3270  HA  SER A 203     121.136 100.700 115.391  1.00  1.00              
ATOM   3271  CB  SER A 203     122.666 100.706 116.911  1.00  1.00              
ATOM   3272  HB1 SER A 203     123.751 100.655 116.901  1.00  1.00              
ATOM   3273  HB2 SER A 203     122.309  99.981 117.633  1.00  1.00              
ATOM   3274  OG  SER A 203     122.244 102.011 117.272  1.00  1.00              
ATOM   3275  HG  SER A 203     122.399 102.578 116.504  1.00  1.00              
ATOM   3276  C   SER A 203     122.993 101.167 114.524  1.00  1.00              
ATOM   3277  O   SER A 203     122.549 102.229 114.046  1.00  1.00              
ATOM   3278  N   GLU A 204     124.195 100.671 114.220  1.00  1.00              
ATOM   3279  H   GLU A 204     124.506  99.785 114.604  1.00  1.00              
ATOM   3280  CA  GLU A 204     124.979 101.352 113.174  1.00  1.00              
ATOM   3281  HA  GLU A 204     125.127 102.391 113.465  1.00  1.00              
ATOM   3282  CB  GLU A 204     126.369 100.718 112.974  1.00  1.00              
ATOM   3283  HB1 GLU A 204     126.968 101.406 112.376  1.00  1.00              
ATOM   3284  HB2 GLU A 204     126.261  99.797 112.398  1.00  1.00              
ATOM   3285  CG  GLU A 204     127.154 100.372 114.245  1.00  1.00              
ATOM   3286  HG1 GLU A 204     128.184 100.143 113.966  1.00  1.00              
ATOM   3287  HG2 GLU A 204     126.723  99.460 114.666  1.00  1.00              
ATOM   3288  CD  GLU A 204     127.147 101.464 115.322  1.00  1.00              
ATOM   3289  OE1 GLU A 204     126.976 102.671 115.038  1.00  1.00              
ATOM   3290  OE2 GLU A 204     127.237 101.088 116.508  1.00  1.00              
ATOM   3291  C   GLU A 204     124.261 101.352 111.816  1.00  1.00              
ATOM   3292  O   GLU A 204     124.300 102.373 111.119  1.00  1.00              
ATOM   3293  N   VAL A 205     123.551 100.268 111.438  1.00  1.00              
ATOM   3294  H   VAL A 205     123.490  99.451 112.032  1.00  1.00              
ATOM   3295  CA  VAL A 205     122.804 100.365 110.151  1.00  1.00              
ATOM   3296  HA  VAL A 205     123.513 100.770 109.427  1.00  1.00              
ATOM   3297  CB  VAL A 205     122.367  99.033 109.511  1.00  1.00              
ATOM   3298  HB  VAL A 205     123.282  98.481 109.358  1.00  1.00              
ATOM   3299  CG1 VAL A 205     121.423  98.152 110.328  1.00  1.00              
ATOM   3300 1HG1 VAL A 205     121.970  97.761 111.178  1.00  1.00              
ATOM   3301 2HG1 VAL A 205     120.553  98.718 110.660  1.00  1.00              
ATOM   3302 3HG1 VAL A 205     121.082  97.302 109.738  1.00  1.00              
ATOM   3303  CG2 VAL A 205     121.727  99.232 108.125  1.00  1.00              
ATOM   3304 1HG2 VAL A 205     121.600  98.272 107.628  1.00  1.00              
ATOM   3305 2HG2 VAL A 205     120.751  99.711 108.209  1.00  1.00              
ATOM   3306 3HG2 VAL A 205     122.378  99.848 107.502  1.00  1.00              
ATOM   3307  C   VAL A 205     121.656 101.366 110.147  1.00  1.00              
ATOM   3308  O   VAL A 205     121.488 102.112 109.172  1.00  1.00              
ATOM   3309  N   ARG A 206     120.924 101.496 111.263  1.00  1.00              
ATOM   3310  H   ARG A 206     121.073 100.857 112.037  1.00  1.00              
ATOM   3311  CA  ARG A 206     119.989 102.642 111.368  1.00  1.00              
ATOM   3312  HA  ARG A 206     119.240 102.556 110.575  1.00  1.00              
ATOM   3313  CB  ARG A 206     119.258 102.617 112.730  1.00  1.00              
ATOM   3314  HB1 ARG A 206     118.451 103.351 112.714  1.00  1.00              
ATOM   3315  HB2 ARG A 206     119.964 102.913 113.505  1.00  1.00              
ATOM   3316  CG  ARG A 206     118.670 101.255 113.157  1.00  1.00              
ATOM   3317  HG1 ARG A 206     118.342 101.340 114.194  1.00  1.00              
ATOM   3318  HG2 ARG A 206     119.459 100.514 113.157  1.00  1.00              
ATOM   3319  CD  ARG A 206     117.511 100.713 112.297  1.00  1.00              
ATOM   3320  HD1 ARG A 206     117.616  99.632 112.193  1.00  1.00              
ATOM   3321  HD2 ARG A 206     117.550 101.153 111.299  1.00  1.00              
ATOM   3322  NE  ARG A 206     116.211 101.019 112.912  1.00  1.00              
ATOM   3323  HE  ARG A 206     115.696 101.790 112.481  1.00  1.00              
ATOM   3324  CZ  ARG A 206     115.705 100.467 114.008  1.00  1.00              
ATOM   3325  NH1 ARG A 206     116.073  99.292 114.450  1.00  1.00              
ATOM   3326 1HH1 ARG A 206     116.676  98.733 113.886  1.00  1.00              
ATOM   3327 2HH1 ARG A 206     115.617  98.889 115.280  1.00  1.00              
ATOM   3328  NH2 ARG A 206     114.830 101.110 114.708  1.00  1.00              
ATOM   3329 1HH2 ARG A 206     114.562 102.034 114.429  1.00  1.00              
ATOM   3330 2HH2 ARG A 206     114.486 100.691 115.577  1.00  1.00              
ATOM   3331  C   ARG A 206     120.720 103.972 111.084  1.00  1.00              
ATOM   3332  O   ARG A 206     120.288 104.737 110.228  1.00  1.00              
ATOM   3333  N   ARG A 207     121.897 104.209 111.696  1.00  1.00              
ATOM   3334  H   ARG A 207     122.268 103.481 112.297  1.00  1.00              
ATOM   3335  CA  ARG A 207     122.740 105.406 111.388  1.00  1.00              
ATOM   3336  HA  ARG A 207     122.124 106.296 111.515  1.00  1.00              
ATOM   3337  CB  ARG A 207     123.938 105.441 112.366  1.00  1.00              
ATOM   3338  HB1 ARG A 207     124.777 105.970 111.912  1.00  1.00              
ATOM   3339  HB2 ARG A 207     124.279 104.424 112.551  1.00  1.00              
ATOM   3340  CG  ARG A 207     123.628 106.092 113.721  1.00  1.00              
ATOM   3341  HG1 ARG A 207     124.416 105.824 114.426  1.00  1.00              
ATOM   3342  HG2 ARG A 207     122.695 105.686 114.107  1.00  1.00              
ATOM   3343  CD  ARG A 207     123.541 107.626 113.638  1.00  1.00              
ATOM   3344  HD1 ARG A 207     123.135 107.993 114.582  1.00  1.00              
ATOM   3345  HD2 ARG A 207     122.857 107.910 112.835  1.00  1.00              
ATOM   3346  NE  ARG A 207     124.869 108.233 113.404  1.00  1.00              
ATOM   3347  HE  ARG A 207     125.588 107.601 113.088  1.00  1.00              
ATOM   3348  CZ  ARG A 207     125.190 109.512 113.513  1.00  1.00              
ATOM   3349  NH1 ARG A 207     124.306 110.409 113.850  1.00  1.00              
ATOM   3350 1HH1 ARG A 207     123.349 110.122 113.946  1.00  1.00              
ATOM   3351 2HH1 ARG A 207     124.563 111.370 113.962  1.00  1.00              
ATOM   3352  NH2 ARG A 207     126.411 109.919 113.300  1.00  1.00              
ATOM   3353 1HH2 ARG A 207     127.109 109.241 113.040  1.00  1.00              
ATOM   3354 2HH2 ARG A 207     126.654 110.892 113.367  1.00  1.00              
ATOM   3355  C   ARG A 207     123.260 105.505 109.948  1.00  1.00              
ATOM   3356  O   ARG A 207     123.769 106.569 109.586  1.00  1.00              
ATOM   3357  N   ALA A 208     123.142 104.454 109.139  1.00  1.00              
ATOM   3358  H   ALA A 208     122.777 103.588 109.513  1.00  1.00              
ATOM   3359  CA  ALA A 208     123.409 104.519 107.699  1.00  1.00              
ATOM   3360  HA  ALA A 208     124.141 105.300 107.516  1.00  1.00              
ATOM   3361  CB  ALA A 208     124.034 103.185 107.265  1.00  1.00              
ATOM   3362  HB1 ALA A 208     124.401 103.263 106.242  1.00  1.00              
ATOM   3363  HB2 ALA A 208     124.868 102.930 107.922  1.00  1.00              
ATOM   3364  HB3 ALA A 208     123.291 102.389 107.307  1.00  1.00              
ATOM   3365  C   ALA A 208     122.208 104.861 106.826  1.00  1.00              
ATOM   3366  O   ALA A 208     122.422 105.519 105.800  1.00  1.00              
ATOM   3367  N   ASP A 209     120.981 104.518 107.247  1.00  1.00              
ATOM   3368  H   ASP A 209     120.860 103.990 108.105  1.00  1.00              
ATOM   3369  CA  ASP A 209     119.783 104.875 106.457  1.00  1.00              
ATOM   3370  HA  ASP A 209     120.097 104.870 105.414  1.00  1.00              
ATOM   3371  CB  ASP A 209     118.702 103.781 106.555  1.00  1.00              
ATOM   3372  HB1 ASP A 209     117.971 104.037 107.323  1.00  1.00              
ATOM   3373  HB2 ASP A 209     119.167 102.835 106.843  1.00  1.00              
ATOM   3374  CG  ASP A 209     118.020 103.574 105.192  1.00  1.00              
ATOM   3375  OD1 ASP A 209     118.675 102.971 104.306  1.00  1.00              
ATOM   3376  OD2 ASP A 209     116.873 104.054 105.029  1.00  1.00              
ATOM   3377  C   ASP A 209     119.311 106.314 106.739  1.00  1.00              
ATOM   3378  O   ASP A 209     118.141 106.630 106.943  1.00  1.00              
ATOM   3379  N   ASN A 210     120.281 107.228 106.799  1.00  1.00              
ATOM   3380  H   ASN A 210     121.203 106.909 106.529  1.00  1.00              
ATOM   3381  CA  ASN A 210     120.158 108.500 107.488  1.00  1.00              
ATOM   3382  HA  ASN A 210     119.162 108.566 107.935  1.00  1.00              
ATOM   3383  CB  ASN A 210     121.192 108.509 108.639  1.00  1.00              
ATOM   3384  HB1 ASN A 210     122.197 108.554 108.222  1.00  1.00              
ATOM   3385  HB2 ASN A 210     121.100 107.568 109.185  1.00  1.00              
ATOM   3386  CG  ASN A 210     121.040 109.633 109.664  1.00  1.00              
ATOM   3387  OD1 ASN A 210     120.951 109.406 110.860  1.00  1.00              
ATOM   3388  ND2 ASN A 210     121.055 110.893 109.277  1.00  1.00              
ATOM   3389 1HD2 ASN A 210     121.204 111.153 108.314  1.00  1.00              
ATOM   3390 2HD2 ASN A 210     120.895 111.564 110.011  1.00  1.00              
ATOM   3391  C   ASN A 210     120.358 109.666 106.531  1.00  1.00              
ATOM   3392  O   ASN A 210     121.311 109.727 105.746  1.00  1.00              
ATOM   3393  N   SER A 211     119.413 110.603 106.593  1.00  1.00              
ATOM   3394  H   SER A 211     118.669 110.449 107.262  1.00  1.00              
ATOM   3395  CA  SER A 211     119.158 111.613 105.554  1.00  1.00              
ATOM   3396  HA  SER A 211     118.312 112.201 105.905  1.00  1.00              
ATOM   3397  CB  SER A 211     120.327 112.592 105.377  1.00  1.00              
ATOM   3398  HB1 SER A 211     119.955 113.527 104.955  1.00  1.00              
ATOM   3399  HB2 SER A 211     121.035 112.166 104.672  1.00  1.00              
ATOM   3400  OG  SER A 211     121.000 112.850 106.603  1.00  1.00              
ATOM   3401  HG  SER A 211     120.428 113.404 107.149  1.00  1.00              
ATOM   3402  C   SER A 211     118.714 111.044 104.219  1.00  1.00              
ATOM   3403  O   SER A 211     118.313 111.795 103.333  1.00  1.00              
ATOM   3404  N   ILE A 212     118.701 109.717 104.130  1.00  1.00              
ATOM   3405  H   ILE A 212     119.093 109.187 104.890  1.00  1.00              
ATOM   3406  CA  ILE A 212     117.676 109.020 103.394  1.00  1.00              
ATOM   3407  HA  ILE A 212     117.745 109.383 102.368  1.00  1.00              
ATOM   3408  CB  ILE A 212     117.973 107.497 103.330  1.00  1.00              
ATOM   3409  HB  ILE A 212     117.743 107.040 104.293  1.00  1.00              
ATOM   3410  CG2 ILE A 212     117.116 106.822 102.244  1.00  1.00              
ATOM   3411 1HG2 ILE A 212     117.209 105.739 102.352  1.00  1.00              
ATOM   3412 2HG2 ILE A 212     116.066 107.059 102.363  1.00  1.00              
ATOM   3413 3HG2 ILE A 212     117.448 107.129 101.252  1.00  1.00              
ATOM   3414  CG1 ILE A 212     119.483 107.275 103.014  1.00  1.00              
ATOM   3415 1HG1 ILE A 212     120.064 107.533 103.899  1.00  1.00              
ATOM   3416 2HG1 ILE A 212     119.781 107.949 102.209  1.00  1.00              
ATOM   3417  CD1 ILE A 212     119.911 105.864 102.603  1.00  1.00              
ATOM   3418  HD1 ILE A 212     119.506 105.138 103.300  1.00  1.00              
ATOM   3419  HD2 ILE A 212     119.559 105.637 101.598  1.00  1.00              
ATOM   3420  HD3 ILE A 212     121.000 105.797 102.611  1.00  1.00              
ATOM   3421  C   ILE A 212     116.321 109.455 103.926  1.00  1.00              
ATOM   3422  O   ILE A 212     116.120 109.706 105.119  1.00  1.00              
ATOM   3423  N   LYS A 213     115.392 109.603 102.991  1.00  1.00              
ATOM   3424  H   LYS A 213     115.665 109.443 102.031  1.00  1.00              
ATOM   3425  CA  LYS A 213     113.980 109.777 103.277  1.00  1.00              
ATOM   3426  HA  LYS A 213     113.830 109.846 104.353  1.00  1.00              
ATOM   3427  CB  LYS A 213     113.433 111.069 102.637  1.00  1.00              
ATOM   3428  HB1 LYS A 213     112.343 111.054 102.696  1.00  1.00              
ATOM   3429  HB2 LYS A 213     113.702 111.085 101.578  1.00  1.00              
ATOM   3430  CG  LYS A 213     113.919 112.377 103.293  1.00  1.00              
ATOM   3431  HG1 LYS A 213     113.478 113.205 102.737  1.00  1.00              
ATOM   3432  HG2 LYS A 213     115.004 112.452 103.203  1.00  1.00              
ATOM   3433  CD  LYS A 213     113.522 112.510 104.776  1.00  1.00              
ATOM   3434  HD1 LYS A 213     114.191 111.894 105.378  1.00  1.00              
ATOM   3435  HD2 LYS A 213     112.496 112.161 104.905  1.00  1.00              
ATOM   3436  CE  LYS A 213     113.615 113.971 105.244  1.00  1.00              
ATOM   3437  HE1 LYS A 213     112.967 114.578 104.606  1.00  1.00              
ATOM   3438  HE2 LYS A 213     114.644 114.318 105.108  1.00  1.00              
ATOM   3439  NZ  LYS A 213     113.214 114.128 106.666  1.00  1.00              
ATOM   3440  HZ1 LYS A 213     113.119 115.093 106.941  1.00  1.00              
ATOM   3441  HZ2 LYS A 213     112.350 113.638 106.883  1.00  1.00              
ATOM   3442  HZ3 LYS A 213     113.894 113.688 107.286  1.00  1.00              
ATOM   3443  C   LYS A 213     113.254 108.501 102.860  1.00  1.00              
ATOM   3444  O   LYS A 213     112.457 108.535 101.922  1.00  1.00              
ATOM   3445  N   PRO A 214     113.593 107.357 103.486  1.00  1.00              
ATOM   3446  CD  PRO A 214     114.361 107.167 104.713  1.00  1.00              
ATOM   3447  HD1 PRO A 214     114.129 107.914 105.464  1.00  1.00              
ATOM   3448  HD2 PRO A 214     115.425 107.175 104.498  1.00  1.00              
ATOM   3449  CG  PRO A 214     114.020 105.769 105.206  1.00  1.00              
ATOM   3450  HG1 PRO A 214     113.076 105.780 105.751  1.00  1.00              
ATOM   3451  HG2 PRO A 214     114.818 105.354 105.821  1.00  1.00              
ATOM   3452  CB  PRO A 214     113.864 105.034 103.874  1.00  1.00              
ATOM   3453  HB1 PRO A 214     113.293 104.115 103.948  1.00  1.00              
ATOM   3454  HB2 PRO A 214     114.850 104.821 103.457  1.00  1.00              
ATOM   3455  CA  PRO A 214     113.161 106.069 103.000  1.00  1.00              
ATOM   3456  HA  PRO A 214     113.519 105.947 101.979  1.00  1.00              
ATOM   3457  C   PRO A 214     111.635 106.000 103.053  1.00  1.00              
ATOM   3458  O   PRO A 214     111.033 106.299 104.093  1.00  1.00              
ATOM   3459  N   PRO A 215     110.964 105.655 101.944  1.00  1.00              
ATOM   3460  CD  PRO A 215     111.533 105.162 100.700  1.00  1.00              
ATOM   3461  HD1 PRO A 215     112.159 104.285 100.868  1.00  1.00              
ATOM   3462  HD2 PRO A 215     112.111 105.960 100.230  1.00  1.00              
ATOM   3463  CG  PRO A 215     110.341 104.812  99.814  1.00  1.00              
ATOM   3464  HG1 PRO A 215     109.998 103.803 100.040  1.00  1.00              
ATOM   3465  HG2 PRO A 215     110.578 104.914  98.754  1.00  1.00              
ATOM   3466  CB  PRO A 215     109.296 105.831 100.260  1.00  1.00              
ATOM   3467  HB1 PRO A 215     108.284 105.492 100.037  1.00  1.00              
ATOM   3468  HB2 PRO A 215     109.488 106.783  99.761  1.00  1.00              
ATOM   3469  CA  PRO A 215     109.557 105.994 101.767  1.00  1.00              
ATOM   3470  HA  PRO A 215     109.412 107.043 102.030  1.00  1.00              
ATOM   3471  C   PRO A 215     108.563 105.166 102.625  1.00  1.00              
ATOM   3472  O   PRO A 215     107.353 105.212 102.417  1.00  1.00              
ATOM   3473  N   ARG A 216     109.099 104.370 103.559  1.00  1.00              
ATOM   3474  H   ARG A 216     109.977 104.746 103.891  1.00  1.00              
ATOM   3475  CA  ARG A 216     108.994 102.902 103.670  1.00  1.00              
ATOM   3476  HA  ARG A 216     108.499 102.650 104.607  1.00  1.00              
ATOM   3477  CB  ARG A 216     108.209 102.254 102.496  1.00  1.00              
ATOM   3478  HB1 ARG A 216     108.546 101.239 102.346  1.00  1.00              
ATOM   3479  HB2 ARG A 216     108.381 102.784 101.562  1.00  1.00              
ATOM   3480  CG  ARG A 216     106.704 102.121 102.754  1.00  1.00              
ATOM   3481  HG1 ARG A 216     106.313 103.068 103.119  1.00  1.00              
ATOM   3482  HG2 ARG A 216     106.574 101.379 103.535  1.00  1.00              
ATOM   3483  CD  ARG A 216     105.886 101.709 101.512  1.00  1.00              
ATOM   3484  HD1 ARG A 216     106.131 102.403 100.705  1.00  1.00              
ATOM   3485  HD2 ARG A 216     104.830 101.844 101.740  1.00  1.00              
ATOM   3486  NE  ARG A 216     106.101 100.321 101.049  1.00  1.00              
ATOM   3487  HE  ARG A 216     106.657 100.205 100.216  1.00  1.00              
ATOM   3488  CZ  ARG A 216     105.590  99.203 101.544  1.00  1.00              
ATOM   3489  NH1 ARG A 216     104.905  99.174 102.650  1.00  1.00              
ATOM   3490 1HH1 ARG A 216     104.900  99.993 103.223  1.00  1.00              
ATOM   3491 2HH1 ARG A 216     104.513  98.305 102.964  1.00  1.00              
ATOM   3492  NH2 ARG A 216     105.749  98.071 100.923  1.00  1.00              
ATOM   3493 1HH2 ARG A 216     106.311  98.023 100.088  1.00  1.00              
ATOM   3494 2HH2 ARG A 216     105.589  97.207 101.422  1.00  1.00              
ATOM   3495  C   ARG A 216     110.425 102.341 103.793  1.00  1.00              
ATOM   3496  O   ARG A 216     110.861 101.469 103.042  1.00  1.00              
ATOM   3497  N   PHE A 217     111.174 102.816 104.787  1.00  1.00              
ATOM   3498  H   PHE A 217     110.816 103.589 105.329  1.00  1.00              
ATOM   3499  CA  PHE A 217     111.972 101.860 105.556  1.00  1.00              
ATOM   3500  HA  PHE A 217     112.553 101.245 104.878  1.00  1.00              
ATOM   3501  CB  PHE A 217     112.937 102.576 106.530  1.00  1.00              
ATOM   3502  HB1 PHE A 217     112.375 103.095 107.308  1.00  1.00              
ATOM   3503  HB2 PHE A 217     113.461 103.336 105.971  1.00  1.00              
ATOM   3504  CG  PHE A 217     114.034 101.755 107.204  1.00  1.00              
ATOM   3505  CD1 PHE A 217     115.131 102.439 107.761  1.00  1.00              
ATOM   3506  HD1 PHE A 217     115.185 103.518 107.702  1.00  1.00              
ATOM   3507  CE1 PHE A 217     116.160 101.735 108.408  1.00  1.00              
ATOM   3508  HE1 PHE A 217     116.976 102.289 108.850  1.00  1.00              
ATOM   3509  CZ  PHE A 217     116.106 100.334 108.505  1.00  1.00              
ATOM   3510  HZ  PHE A 217     116.889  99.799 109.018  1.00  1.00              
ATOM   3511  CE2 PHE A 217     115.022  99.642 107.941  1.00  1.00              
ATOM   3512  HE2 PHE A 217     114.958  98.569 108.024  1.00  1.00              
ATOM   3513  CD2 PHE A 217     113.995 100.349 107.292  1.00  1.00              
ATOM   3514  HD2 PHE A 217     113.177  99.795 106.877  1.00  1.00              
ATOM   3515  C   PHE A 217     110.942 101.000 106.271  1.00  1.00              
ATOM   3516  O   PHE A 217     110.611 101.212 107.432  1.00  1.00              
ATOM   3517  N   ASN A 218     110.376 100.070 105.511  1.00  1.00              
ATOM   3518  H   ASN A 218     110.594 100.043 104.525  1.00  1.00              
ATOM   3519  CA  ASN A 218     109.818  98.883 106.088  1.00  1.00              
ATOM   3520  HA  ASN A 218     109.008  99.135 106.776  1.00  1.00              
ATOM   3521  CB  ASN A 218     109.267  97.959 104.994  1.00  1.00              
ATOM   3522  HB1 ASN A 218     109.137  96.954 105.395  1.00  1.00              
ATOM   3523  HB2 ASN A 218     109.970  97.911 104.176  1.00  1.00              
ATOM   3524  CG  ASN A 218     107.944  98.454 104.472  1.00  1.00              
ATOM   3525  OD1 ASN A 218     107.849  99.150 103.478  1.00  1.00              
ATOM   3526  ND2 ASN A 218     106.882  98.130 105.167  1.00  1.00              
ATOM   3527 1HD2 ASN A 218     107.002  97.529 105.986  1.00  1.00              
ATOM   3528 2HD2 ASN A 218     106.000  98.521 104.939  1.00  1.00              
ATOM   3529  C   ASN A 218     110.964  98.248 106.881  1.00  1.00              
ATOM   3530  O   ASN A 218     111.898  97.656 106.331  1.00  1.00              
ATOM   3531  N   LEU A 219     110.922  98.506 108.180  1.00  1.00              
ATOM   3532  H   LEU A 219     110.293  99.246 108.470  1.00  1.00              
ATOM   3533  CA  LEU A 219     111.233  97.508 109.174  1.00  1.00              
ATOM   3534  HA  LEU A 219     112.145  96.980 108.910  1.00  1.00              
ATOM   3535  CB  LEU A 219     111.428  98.195 110.541  1.00  1.00              
ATOM   3536  HB1 LEU A 219     111.327  97.453 111.333  1.00  1.00              
ATOM   3537  HB2 LEU A 219     110.636  98.933 110.673  1.00  1.00              
ATOM   3538  CG  LEU A 219     112.795  98.881 110.681  1.00  1.00              
ATOM   3539  HG  LEU A 219     113.033  99.393 109.752  1.00  1.00              
ATOM   3540  CD1 LEU A 219     112.792  99.925 111.797  1.00  1.00              
ATOM   3541 1HD1 LEU A 219     113.744 100.455 111.794  1.00  1.00              
ATOM   3542 2HD1 LEU A 219     112.010 100.662 111.604  1.00  1.00              
ATOM   3543 3HD1 LEU A 219     112.636  99.454 112.766  1.00  1.00              
ATOM   3544  CD2 LEU A 219     113.895  97.858 110.989  1.00  1.00              
ATOM   3545 1HD2 LEU A 219     114.851  98.373 111.060  1.00  1.00              
ATOM   3546 2HD2 LEU A 219     113.681  97.356 111.935  1.00  1.00              
ATOM   3547 3HD2 LEU A 219     113.951  97.112 110.197  1.00  1.00              
ATOM   3548  C   LEU A 219     110.070  96.521 109.201  1.00  1.00              
ATOM   3549  O   LEU A 219     109.086  96.758 109.903  1.00  1.00              
ATOM   3550  N   PRO A 220     110.148  95.442 108.405  1.00  1.00              
ATOM   3551  CD  PRO A 220     111.082  95.077 107.357  1.00  1.00              
ATOM   3552  HD1 PRO A 220     112.111  95.225 107.675  1.00  1.00              
ATOM   3553  HD2 PRO A 220     110.835  95.649 106.472  1.00  1.00              
ATOM   3554  CG  PRO A 220     110.819  93.612 106.993  1.00  1.00              
ATOM   3555  HG1 PRO A 220     111.398  92.933 107.608  1.00  1.00              
ATOM   3556  HG2 PRO A 220     110.993  93.401 105.944  1.00  1.00              
ATOM   3557  CB  PRO A 220     109.357  93.495 107.361  1.00  1.00              
ATOM   3558  HB1 PRO A 220     109.031  92.463 107.464  1.00  1.00              
ATOM   3559  HB2 PRO A 220     108.747  94.011 106.624  1.00  1.00              
ATOM   3560  CA  PRO A 220     109.362  94.287 108.669  1.00  1.00              
ATOM   3561  HA  PRO A 220     108.363  94.559 108.968  1.00  1.00              
ATOM   3562  C   PRO A 220     110.005  93.493 109.829  1.00  1.00              
ATOM   3563  O   PRO A 220     110.838  94.015 110.563  1.00  1.00              
ATOM   3564  N   GLY A 221     109.695  92.203 109.912  1.00  1.00              
ATOM   3565  H   GLY A 221     108.867  91.911 109.421  1.00  1.00              
ATOM   3566  CA  GLY A 221     110.700  91.135 110.053  1.00  1.00              
ATOM   3567  HA1 GLY A 221     111.421  91.264 109.248  1.00  1.00              
ATOM   3568  HA2 GLY A 221     110.207  90.184 109.905  1.00  1.00              
ATOM   3569  C   GLY A 221     111.506  91.035 111.329  1.00  1.00              
ATOM   3570  O   GLY A 221     111.337  90.034 112.031  1.00  1.00              
ATOM   3571  N   LEU A 222     112.308  92.052 111.646  1.00  1.00              
ATOM   3572  H   LEU A 222     112.404  92.810 110.980  1.00  1.00              
ATOM   3573  CA  LEU A 222     112.877  92.213 112.982  1.00  1.00              
ATOM   3574  HA  LEU A 222     112.357  91.503 113.615  1.00  1.00              
ATOM   3575  CB  LEU A 222     114.332  91.681 113.095  1.00  1.00              
ATOM   3576  HB1 LEU A 222     114.348  90.727 112.570  1.00  1.00              
ATOM   3577  HB2 LEU A 222     114.481  91.395 114.132  1.00  1.00              
ATOM   3578  CG  LEU A 222     115.605  92.448 112.658  1.00  1.00              
ATOM   3579  HG  LEU A 222     116.299  91.693 112.288  1.00  1.00              
ATOM   3580  CD1 LEU A 222     115.448  93.463 111.529  1.00  1.00              
ATOM   3581 1HD1 LEU A 222     114.796  94.277 111.844  1.00  1.00              
ATOM   3582 2HD1 LEU A 222     116.418  93.863 111.244  1.00  1.00              
ATOM   3583 3HD1 LEU A 222     114.995  92.967 110.675  1.00  1.00              
ATOM   3584  CD2 LEU A 222     116.354  93.124 113.810  1.00  1.00              
ATOM   3585 1HD2 LEU A 222     117.336  93.448 113.473  1.00  1.00              
ATOM   3586 2HD2 LEU A 222     115.787  93.972 114.189  1.00  1.00              
ATOM   3587 3HD2 LEU A 222     116.477  92.411 114.628  1.00  1.00              
ATOM   3588  C   LEU A 222     112.531  93.548 113.650  1.00  1.00              
ATOM   3589  O   LEU A 222     113.372  94.381 113.972  1.00  1.00              
ATOM   3590  N   MET A 223     111.237  93.697 113.947  1.00  1.00              
ATOM   3591  H   MET A 223     110.586  93.061 113.501  1.00  1.00              
ATOM   3592  CA  MET A 223     110.776  94.364 115.176  1.00  1.00              
ATOM   3593  HA  MET A 223     111.586  95.007 115.523  1.00  1.00              
ATOM   3594  CB  MET A 223     109.589  95.287 114.891  1.00  1.00              
ATOM   3595  HB1 MET A 223     109.183  95.636 115.839  1.00  1.00              
ATOM   3596  HB2 MET A 223     108.827  94.731 114.358  1.00  1.00              
ATOM   3597  CG  MET A 223     109.996  96.525 114.083  1.00  1.00              
ATOM   3598  HG1 MET A 223     110.220  96.232 113.056  1.00  1.00              
ATOM   3599  HG2 MET A 223     110.904  96.934 114.526  1.00  1.00              
ATOM   3600  SD  MET A 223     108.737  97.835 114.075  1.00  1.00              
ATOM   3601  CE  MET A 223     109.794  99.287 113.853  1.00  1.00              
ATOM   3602  HE1 MET A 223     110.243  99.258 112.864  1.00  1.00              
ATOM   3603  HE2 MET A 223     109.196 100.191 113.948  1.00  1.00              
ATOM   3604  HE3 MET A 223     110.579  99.293 114.610  1.00  1.00              
ATOM   3605  C   MET A 223     110.537  93.388 116.350  1.00  1.00              
ATOM   3606  O   MET A 223     109.597  93.488 117.150  1.00  1.00              
ATOM   3607  N   ASP A 224     111.429  92.412 116.408  1.00  1.00              
ATOM   3608  H   ASP A 224     112.252  92.521 115.817  1.00  1.00              
ATOM   3609  CA  ASP A 224     111.556  91.318 117.348  1.00  1.00              
ATOM   3610  HA  ASP A 224     111.931  90.468 116.775  1.00  1.00              
ATOM   3611  CB  ASP A 224     112.703  91.669 118.342  1.00  1.00              
ATOM   3612  HB1 ASP A 224     112.803  90.859 119.068  1.00  1.00              
ATOM   3613  HB2 ASP A 224     112.427  92.577 118.878  1.00  1.00              
ATOM   3614  CG  ASP A 224     114.094  91.861 117.724  1.00  1.00              
ATOM   3615  OD1 ASP A 224     114.171  91.966 116.484  1.00  1.00              
ATOM   3616  OD2 ASP A 224     115.067  91.865 118.511  1.00  1.00              
ATOM   3617  C   ASP A 224     110.300  90.799 118.009  1.00  1.00              
ATOM   3618  O   ASP A 224     109.386  90.270 117.374  1.00  1.00              
ATOM   3619  N   SER A 225     110.293  90.942 119.320  1.00  1.00              
ATOM   3620  H   SER A 225     111.126  91.326 119.739  1.00  1.00              
ATOM   3621  CA  SER A 225     109.216  90.602 120.204  1.00  1.00              
ATOM   3622  HA  SER A 225     108.471  90.029 119.657  1.00  1.00              
ATOM   3623  CB  SER A 225     109.745  89.711 121.343  1.00  1.00              
ATOM   3624  HB1 SER A 225     108.899  89.315 121.904  1.00  1.00              
ATOM   3625  HB2 SER A 225     110.352  90.316 122.020  1.00  1.00              
ATOM   3626  OG  SER A 225     110.536  88.630 120.879  1.00  1.00              
ATOM   3627  HG  SER A 225     110.083  88.173 120.151  1.00  1.00              
ATOM   3628  C   SER A 225     108.538  91.831 120.755  1.00  1.00              
ATOM   3629  O   SER A 225     107.907  91.745 121.809  1.00  1.00              
ATOM   3630  N   SER A 226     108.624  92.916 119.975  1.00  1.00              
ATOM   3631  H   SER A 226     109.191  92.822 119.139  1.00  1.00              
ATOM   3632  CA  SER A 226     107.953  94.203 120.086  1.00  1.00              
ATOM   3633  HA  SER A 226     107.285  94.285 119.234  1.00  1.00              
ATOM   3634  CB  SER A 226     107.108  94.348 121.381  1.00  1.00              
ATOM   3635  HB1 SER A 226     107.752  94.166 122.243  1.00  1.00              
ATOM   3636  HB2 SER A 226     106.313  93.603 121.380  1.00  1.00              
ATOM   3637  OG  SER A 226     106.505  95.616 121.573  1.00  1.00              
ATOM   3638  HG  SER A 226     105.996  95.555 122.400  1.00  1.00              
ATOM   3639  C   SER A 226     108.932  95.330 120.108  1.00  1.00              
ATOM   3640  O   SER A 226     109.935  95.255 120.818  1.00  1.00              
ATOM   3641  N   PRO A 227     108.570  96.426 119.451  1.00  1.00              
ATOM   3642  CD  PRO A 227     107.488  96.595 118.484  1.00  1.00              
ATOM   3643  HD1 PRO A 227     106.508  96.496 118.951  1.00  1.00              
ATOM   3644  HD2 PRO A 227     107.611  95.857 117.692  1.00  1.00              
ATOM   3645  CG  PRO A 227     107.656  97.995 117.900  1.00  1.00              
ATOM   3646  HG1 PRO A 227     107.074  98.713 118.478  1.00  1.00              
ATOM   3647  HG2 PRO A 227     107.387  98.037 116.845  1.00  1.00              
ATOM   3648  CB  PRO A 227     109.147  98.231 118.121  1.00  1.00              
ATOM   3649  HB1 PRO A 227     109.403  99.290 118.076  1.00  1.00              
ATOM   3650  HB2 PRO A 227     109.720  97.685 117.369  1.00  1.00              
ATOM   3651  CA  PRO A 227     109.371  97.595 119.505  1.00  1.00              
ATOM   3652  HA  PRO A 227     110.424  97.333 119.591  1.00  1.00              
ATOM   3653  C   PRO A 227     109.027  98.580 120.623  1.00  1.00              
ATOM   3654  O   PRO A 227     109.349  99.758 120.508  1.00  1.00              
ATOM   3655  N   GLN A 228     108.375  98.124 121.692  1.00  1.00              
ATOM   3656  H   GLN A 228     108.058  97.163 121.636  1.00  1.00              
ATOM   3657  CA  GLN A 228     107.910  98.894 122.846  1.00  1.00              
ATOM   3658  HA  GLN A 228     106.895  98.542 122.974  1.00  1.00              
ATOM   3659  CB  GLN A 228     108.615  98.472 124.141  1.00  1.00              
ATOM   3660  HB1 GLN A 228     108.276  99.090 124.970  1.00  1.00              
ATOM   3661  HB2 GLN A 228     109.648  98.673 123.992  1.00  1.00              
ATOM   3662  CG  GLN A 228     108.473  96.997 124.549  1.00  1.00              
ATOM   3663  HG1 GLN A 228     108.785  96.357 123.723  1.00  1.00              
ATOM   3664  HG2 GLN A 228     107.431  96.771 124.772  1.00  1.00              
ATOM   3665  CD  GLN A 228     109.333  96.672 125.777  1.00  1.00              
ATOM   3666  OE1 GLN A 228     109.097  97.114 126.896  1.00  1.00              
ATOM   3667  NE2 GLN A 228     110.424  95.967 125.609  1.00  1.00              
ATOM   3668 1HE2 GLN A 228     110.743  95.783 124.658  1.00  1.00              
ATOM   3669 2HE2 GLN A 228     110.985  95.736 126.408  1.00  1.00              
ATOM   3670  C   GLN A 228     107.712 100.395 122.647  1.00  1.00              
ATOM   3671  O   GLN A 228     106.887 100.793 121.847  1.00  1.00              
ATOM   3672  N   ARG A 229     108.448 101.225 123.393  1.00  1.00              
ATOM   3673  H   ARG A 229     109.047 100.790 124.074  1.00  1.00              
ATOM   3674  CA  ARG A 229     108.450 102.703 123.310  1.00  1.00              
ATOM   3675  HA  ARG A 229     107.464 103.085 123.034  1.00  1.00              
ATOM   3676  CB  ARG A 229     108.871 103.224 124.715  1.00  1.00              
ATOM   3677  HB1 ARG A 229     108.795 104.313 124.720  1.00  1.00              
ATOM   3678  HB2 ARG A 229     109.922 102.983 124.871  1.00  1.00              
ATOM   3679  CG  ARG A 229     108.079 102.672 125.927  1.00  1.00              
ATOM   3680  HG1 ARG A 229     107.710 101.667 125.739  1.00  1.00              
ATOM   3681  HG2 ARG A 229     107.207 103.310 126.067  1.00  1.00              
ATOM   3682  CD  ARG A 229     108.877 102.655 127.254  1.00  1.00              
ATOM   3683  HD1 ARG A 229     108.162 102.563 128.075  1.00  1.00              
ATOM   3684  HD2 ARG A 229     109.374 103.620 127.371  1.00  1.00              
ATOM   3685  NE  ARG A 229     109.884 101.561 127.375  1.00  1.00              
ATOM   3686  HE  ARG A 229     110.856 101.833 127.367  1.00  1.00              
ATOM   3687  CZ  ARG A 229     109.655 100.276 127.618  1.00  1.00              
ATOM   3688  NH1 ARG A 229     108.454  99.800 127.711  1.00  1.00              
ATOM   3689 1HH1 ARG A 229     107.663 100.408 127.697  1.00  1.00              
ATOM   3690 2HH1 ARG A 229     108.299  98.792 127.699  1.00  1.00              
ATOM   3691  NH2 ARG A 229     110.602  99.399 127.749  1.00  1.00              
ATOM   3692 1HH2 ARG A 229     111.583  99.652 127.706  1.00  1.00              
ATOM   3693 2HH2 ARG A 229     110.317  98.426 127.798  1.00  1.00              
ATOM   3694  C   ARG A 229     109.461 103.201 122.282  1.00  1.00              
ATOM   3695  O   ARG A 229     109.263 104.160 121.555  1.00  1.00              
ATOM   3696  N   GLN A 230     110.578 102.501 122.304  1.00  1.00              
ATOM   3697  H   GLN A 230     110.653 101.888 123.093  1.00  1.00              
ATOM   3698  CA  GLN A 230     111.392 102.098 121.172  1.00  1.00              
ATOM   3699  HA  GLN A 230     110.740 101.957 120.306  1.00  1.00              
ATOM   3700  CB  GLN A 230     112.428 103.169 120.811  1.00  1.00              
ATOM   3701  HB1 GLN A 230     111.909 104.047 120.424  1.00  1.00              
ATOM   3702  HB2 GLN A 230     113.017 102.755 119.996  1.00  1.00              
ATOM   3703  CG  GLN A 230     113.394 103.592 121.933  1.00  1.00              
ATOM   3704  HG1 GLN A 230     114.172 104.213 121.499  1.00  1.00              
ATOM   3705  HG2 GLN A 230     113.882 102.712 122.345  1.00  1.00              
ATOM   3706  CD  GLN A 230     112.745 104.377 123.068  1.00  1.00              
ATOM   3707  OE1 GLN A 230     112.941 104.073 124.237  1.00  1.00              
ATOM   3708  NE2 GLN A 230     111.970 105.405 122.783  1.00  1.00              
ATOM   3709 1HE2 GLN A 230     111.653 105.564 121.837  1.00  1.00              
ATOM   3710 2HE2 GLN A 230     111.552 105.895 123.555  1.00  1.00              
ATOM   3711  C   GLN A 230     112.002 100.754 121.482  1.00  1.00              
ATOM   3712  O   GLN A 230     113.130 100.472 121.115  1.00  1.00              
ATOM   3713  N   GLN A 231     111.314  99.996 122.337  1.00  1.00              
ATOM   3714  H   GLN A 231     110.307 100.078 122.296  1.00  1.00              
ATOM   3715  CA  GLN A 231     111.909  98.949 123.127  1.00  1.00              
ATOM   3716  HA  GLN A 231     112.956  99.091 122.900  1.00  1.00              
ATOM   3717  CB  GLN A 231     112.094  99.221 124.632  1.00  1.00              
ATOM   3718  HB1 GLN A 231     112.942  98.624 124.970  1.00  1.00              
ATOM   3719  HB2 GLN A 231     111.241  98.927 125.230  1.00  1.00              
ATOM   3720  CG  GLN A 231     112.411 100.721 124.867  1.00  1.00              
ATOM   3721  HG1 GLN A 231     111.483 101.286 124.896  1.00  1.00              
ATOM   3722  HG2 GLN A 231     113.008 101.108 124.047  1.00  1.00              
ATOM   3723  CD  GLN A 231     113.202 101.011 126.130  1.00  1.00              
ATOM   3724  OE1 GLN A 231     113.212 100.242 127.073  1.00  1.00              
ATOM   3725  NE2 GLN A 231     113.821 102.161 126.240  1.00  1.00              
ATOM   3726 1HE2 GLN A 231     113.711 102.874 125.524  1.00  1.00              
ATOM   3727 2HE2 GLN A 231     114.415 102.289 127.043  1.00  1.00              
ATOM   3728  C   GLN A 231     111.880  97.560 122.519  1.00  1.00              
ATOM   3729  O   GLN A 231     111.515  96.577 123.153  1.00  1.00              
ATOM   3730  N   GLU A 232     112.382  97.546 121.281  1.00  1.00              
ATOM   3731  H   GLU A 232     112.634  98.444 120.879  1.00  1.00              
ATOM   3732  CA  GLU A 232     113.152  96.420 120.761  1.00  1.00              
ATOM   3733  HA  GLU A 232     112.456  95.596 120.641  1.00  1.00              
ATOM   3734  CB  GLU A 232     113.712  96.716 119.319  1.00  1.00              
ATOM   3735  HB1 GLU A 232     113.406  95.888 118.677  1.00  1.00              
ATOM   3736  HB2 GLU A 232     114.788  96.643 119.358  1.00  1.00              
ATOM   3737  CG  GLU A 232     113.297  98.038 118.581  1.00  1.00              
ATOM   3738  HG1 GLU A 232     113.206  98.834 119.309  1.00  1.00              
ATOM   3739  HG2 GLU A 232     112.301  97.888 118.162  1.00  1.00              
ATOM   3740  CD  GLU A 232     114.225  98.601 117.463  1.00  1.00              
ATOM   3741  OE1 GLU A 232     115.074  97.876 116.901  1.00  1.00              
ATOM   3742  OE2 GLU A 232     114.113  99.805 117.122  1.00  1.00              
ATOM   3743  C   GLU A 232     114.197  95.971 121.813  1.00  1.00              
ATOM   3744  O   GLU A 232     114.674  96.786 122.607  1.00  1.00              
ATOM   3745  N   PRO A 233     114.486  94.667 121.935  1.00  1.00              
ATOM   3746  CD  PRO A 233     114.359  93.653 120.902  1.00  1.00              
ATOM   3747  HD1 PRO A 233     115.309  93.572 120.374  1.00  1.00              
ATOM   3748  HD2 PRO A 233     113.567  93.868 120.191  1.00  1.00              
ATOM   3749  CG  PRO A 233     114.062  92.342 121.631  1.00  1.00              
ATOM   3750  HG1 PRO A 233     114.461  91.480 121.096  1.00  1.00              
ATOM   3751  HG2 PRO A 233     112.986  92.240 121.779  1.00  1.00              
ATOM   3752  CB  PRO A 233     114.752  92.542 122.977  1.00  1.00              
ATOM   3753  HB1 PRO A 233     115.816  92.323 122.874  1.00  1.00              
ATOM   3754  HB2 PRO A 233     114.308  91.918 123.752  1.00  1.00              
ATOM   3755  CA  PRO A 233     114.538  94.033 123.254  1.00  1.00              
ATOM   3756  HA  PRO A 233     113.549  94.150 123.699  1.00  1.00              
ATOM   3757  C   PRO A 233     115.531  94.535 124.275  1.00  1.00              
ATOM   3758  O   PRO A 233     115.314  94.451 125.486  1.00  1.00              
ATOM   3759  N   PHE A 234     116.636  95.042 123.765  1.00  1.00              
ATOM   3760  H   PHE A 234     116.679  95.146 122.763  1.00  1.00              
ATOM   3761  CA  PHE A 234     117.678  95.600 124.578  1.00  1.00              
ATOM   3762  HA  PHE A 234     117.756  95.008 125.492  1.00  1.00              
ATOM   3763  CB  PHE A 234     119.021  95.443 123.855  1.00  1.00              
ATOM   3764  HB1 PHE A 234     119.700  96.173 124.272  1.00  1.00              
ATOM   3765  HB2 PHE A 234     118.911  95.666 122.792  1.00  1.00              
ATOM   3766  CG  PHE A 234     119.652  94.071 124.032  1.00  1.00              
ATOM   3767  CD1 PHE A 234     119.081  92.934 123.431  1.00  1.00              
ATOM   3768  HD1 PHE A 234     118.188  93.029 122.830  1.00  1.00              
ATOM   3769  CE1 PHE A 234     119.661  91.667 123.609  1.00  1.00              
ATOM   3770  HE1 PHE A 234     119.215  90.797 123.144  1.00  1.00              
ATOM   3771  CZ  PHE A 234     120.813  91.528 124.400  1.00  1.00              
ATOM   3772  HZ  PHE A 234     121.254  90.552 124.548  1.00  1.00              
ATOM   3773  CE2 PHE A 234     121.381  92.655 125.019  1.00  1.00              
ATOM   3774  HE2 PHE A 234     122.258  92.541 125.641  1.00  1.00              
ATOM   3775  CD2 PHE A 234     120.800  93.923 124.838  1.00  1.00              
ATOM   3776  HD2 PHE A 234     121.233  94.776 125.336  1.00  1.00              
ATOM   3777  C   PHE A 234     117.347  96.993 125.021  1.00  1.00              
ATOM   3778  O   PHE A 234     117.876  97.914 124.430  1.00  1.00              
ATOM   3779  N   THR A 235     116.544  97.149 126.073  1.00  1.00              
ATOM   3780  H   THR A 235     116.136  96.297 126.444  1.00  1.00              
ATOM   3781  CA  THR A 235     116.099  98.424 126.669  1.00  1.00              
ATOM   3782  HA  THR A 235     115.361  98.883 126.009  1.00  1.00              
ATOM   3783  CB  THR A 235     115.409  98.165 128.017  1.00  1.00              
ATOM   3784  HB  THR A 235     115.086  99.115 128.445  1.00  1.00              
ATOM   3785  CG2 THR A 235     114.221  97.221 127.909  1.00  1.00              
ATOM   3786 1HG2 THR A 235     113.515  97.562 127.154  1.00  1.00              
ATOM   3787 2HG2 THR A 235     114.524  96.209 127.641  1.00  1.00              
ATOM   3788 3HG2 THR A 235     113.688  97.165 128.856  1.00  1.00              
ATOM   3789  OG1 THR A 235     116.330  97.563 128.901  1.00  1.00              
ATOM   3790  HG1 THR A 235     115.820  97.227 129.644  1.00  1.00              
ATOM   3791  C   THR A 235     117.202  99.487 126.888  1.00  1.00              
ATOM   3792  O   THR A 235     116.892 100.666 126.997  1.00  1.00              
ATOM   3793  N   LYS A 236     118.481  99.089 126.826  1.00  1.00              
ATOM   3794  H   LYS A 236     118.621  98.090 126.923  1.00  1.00              
ATOM   3795  CA  LYS A 236     119.462  99.728 125.916  1.00  1.00              
ATOM   3796  HA  LYS A 236     118.901 100.116 125.066  1.00  1.00              
ATOM   3797  CB  LYS A 236     120.186 100.893 126.625  1.00  1.00              
ATOM   3798  HB1 LYS A 236     119.441 101.558 127.065  1.00  1.00              
ATOM   3799  HB2 LYS A 236     120.691 101.468 125.850  1.00  1.00              
ATOM   3800  CG  LYS A 236     121.233 100.530 127.695  1.00  1.00              
ATOM   3801  HG1 LYS A 236     121.673 101.466 128.044  1.00  1.00              
ATOM   3802  HG2 LYS A 236     122.039  99.961 127.230  1.00  1.00              
ATOM   3803  CD  LYS A 236     120.694  99.763 128.905  1.00  1.00              
ATOM   3804  HD1 LYS A 236     120.358  98.771 128.602  1.00  1.00              
ATOM   3805  HD2 LYS A 236     119.859 100.309 129.347  1.00  1.00              
ATOM   3806  CE  LYS A 236     121.803  99.582 129.957  1.00  1.00              
ATOM   3807  HE1 LYS A 236     122.127 100.573 130.293  1.00  1.00              
ATOM   3808  HE2 LYS A 236     122.652  99.092 129.469  1.00  1.00              
ATOM   3809  NZ  LYS A 236     121.330  98.767 131.106  1.00  1.00              
ATOM   3810  HZ1 LYS A 236     122.077  98.648 131.781  1.00  1.00              
ATOM   3811  HZ2 LYS A 236     120.544  99.226 131.547  1.00  1.00              
ATOM   3812  HZ3 LYS A 236     121.029  97.861 130.768  1.00  1.00              
ATOM   3813  C   LYS A 236     120.491  98.679 125.323  1.00  1.00              
ATOM   3814  O   LYS A 236     120.749  97.773 126.138  1.00  1.00              
ATOM   3815  N   PRO A 237     121.130  98.632 124.079  1.00  1.00              
ATOM   3816  CD  PRO A 237     122.126  97.565 123.876  1.00  1.00              
ATOM   3817  HD1 PRO A 237     121.705  96.592 124.111  1.00  1.00              
ATOM   3818  HD2 PRO A 237     122.988  97.734 124.525  1.00  1.00              
ATOM   3819  CG  PRO A 237     122.578  97.554 122.415  1.00  1.00              
ATOM   3820  HG1 PRO A 237     122.633  96.540 122.018  1.00  1.00              
ATOM   3821  HG2 PRO A 237     123.549  98.046 122.333  1.00  1.00              
ATOM   3822  CB  PRO A 237     121.527  98.384 121.690  1.00  1.00              
ATOM   3823  HB1 PRO A 237     120.649  97.777 121.463  1.00  1.00              
ATOM   3824  HB2 PRO A 237     121.936  98.836 120.787  1.00  1.00              
ATOM   3825  CA  PRO A 237     121.222  99.403 122.766  1.00  1.00              
ATOM   3826  HA  PRO A 237     122.078 100.057 122.863  1.00  1.00              
ATOM   3827  C   PRO A 237     120.073 100.366 122.408  1.00  1.00              
ATOM   3828  O   PRO A 237     120.303 101.453 121.913  1.00  1.00              
ATOM   3829  N   ILE A 238     118.834  99.961 122.669  1.00  1.00              
ATOM   3830  H   ILE A 238     118.700  99.074 123.149  1.00  1.00              
ATOM   3831  CA  ILE A 238     117.650 100.454 121.987  1.00  1.00              
ATOM   3832  HA  ILE A 238     117.910 100.386 120.940  1.00  1.00              
ATOM   3833  CB  ILE A 238     116.481  99.474 122.174  1.00  1.00              
ATOM   3834  HB  ILE A 238     116.871  98.521 122.498  1.00  1.00              
ATOM   3835  CG2 ILE A 238     115.502  99.920 123.260  1.00  1.00              
ATOM   3836 1HG2 ILE A 238     114.879  99.075 123.524  1.00  1.00              
ATOM   3837 2HG2 ILE A 238     116.035 100.194 124.160  1.00  1.00              
ATOM   3838 3HG2 ILE A 238     114.905 100.754 122.904  1.00  1.00              
ATOM   3839  CG1 ILE A 238     115.856  99.150 120.817  1.00  1.00              
ATOM   3840 1HG1 ILE A 238     115.744 100.049 120.211  1.00  1.00              
ATOM   3841 2HG1 ILE A 238     114.878  98.712 120.967  1.00  1.00              
ATOM   3842  CD1 ILE A 238     116.734  98.116 120.098  1.00  1.00              
ATOM   3843  HD1 ILE A 238     116.428  98.047 119.060  1.00  1.00              
ATOM   3844  HD2 ILE A 238     117.782  98.384 120.139  1.00  1.00              
ATOM   3845  HD3 ILE A 238     116.628  97.141 120.573  1.00  1.00              
ATOM   3846  C   ILE A 238     117.239 101.935 122.090  1.00  1.00              
ATOM   3847  O   ILE A 238     116.733 102.464 121.095  1.00  1.00              
ATOM   3848  N   PRO A 239     117.497 102.694 123.172  1.00  1.00              
ATOM   3849  CD  PRO A 239     117.973 102.317 124.478  1.00  1.00              
ATOM   3850  HD1 PRO A 239     119.062 102.290 124.461  1.00  1.00              
ATOM   3851  HD2 PRO A 239     117.563 101.368 124.780  1.00  1.00              
ATOM   3852  CG  PRO A 239     117.499 103.408 125.429  1.00  1.00              
ATOM   3853  HG1 PRO A 239     118.124 103.477 126.319  1.00  1.00              
ATOM   3854  HG2 PRO A 239     116.457 103.235 125.700  1.00  1.00              
ATOM   3855  CB  PRO A 239     117.609 104.650 124.558  1.00  1.00              
ATOM   3856  HB1 PRO A 239     118.630 105.031 124.608  1.00  1.00              
ATOM   3857  HB2 PRO A 239     116.901 105.420 124.868  1.00  1.00              
ATOM   3858  CA  PRO A 239     117.297 104.130 123.148  1.00  1.00              
ATOM   3859  HA  PRO A 239     116.250 104.331 122.920  1.00  1.00              
ATOM   3860  C   PRO A 239     118.174 104.855 122.122  1.00  1.00              
ATOM   3861  O   PRO A 239     117.799 105.950 121.684  1.00  1.00              
ATOM   3862  N   ARG A 240     119.314 104.257 121.726  1.00  1.00              
ATOM   3863  H   ARG A 240     119.565 103.366 122.144  1.00  1.00              
ATOM   3864  CA  ARG A 240     120.068 104.696 120.553  1.00  1.00              
ATOM   3865  HA  ARG A 240     120.087 105.786 120.579  1.00  1.00              
ATOM   3866  CB  ARG A 240     121.542 104.227 120.539  1.00  1.00              
ATOM   3867  HB1 ARG A 240     121.592 103.146 120.401  1.00  1.00              
ATOM   3868  HB2 ARG A 240     122.006 104.486 121.492  1.00  1.00              
ATOM   3869  CG  ARG A 240     122.313 104.928 119.393  1.00  1.00              
ATOM   3870  HG1 ARG A 240     122.118 106.000 119.454  1.00  1.00              
ATOM   3871  HG2 ARG A 240     121.933 104.579 118.433  1.00  1.00              
ATOM   3872  CD  ARG A 240     123.841 104.746 119.395  1.00  1.00              
ATOM   3873  HD1 ARG A 240     124.240 105.089 120.352  1.00  1.00              
ATOM   3874  HD2 ARG A 240     124.259 105.379 118.611  1.00  1.00              
ATOM   3875  NE  ARG A 240     124.243 103.346 119.180  1.00  1.00              
ATOM   3876  HE  ARG A 240     123.771 102.659 119.742  1.00  1.00              
ATOM   3877  CZ  ARG A 240     125.166 102.857 118.364  1.00  1.00              
ATOM   3878  NH1 ARG A 240     125.824 103.561 117.489  1.00  1.00              
ATOM   3879 1HH1 ARG A 240     125.672 104.537 117.379  1.00  1.00              
ATOM   3880 2HH1 ARG A 240     126.436 103.067 116.820  1.00  1.00              
ATOM   3881  NH2 ARG A 240     125.450 101.596 118.435  1.00  1.00              
ATOM   3882 1HH2 ARG A 240     124.962 100.959 119.024  1.00  1.00              
ATOM   3883 2HH2 ARG A 240     126.209 101.259 117.834  1.00  1.00              
ATOM   3884  C   ARG A 240     119.354 104.334 119.242  1.00  1.00              
ATOM   3885  O   ARG A 240     119.225 105.209 118.388  1.00  1.00              
ATOM   3886  N   LEU A 241     118.867 103.101 119.089  1.00  1.00              
ATOM   3887  H   LEU A 241     118.933 102.457 119.861  1.00  1.00              
ATOM   3888  CA  LEU A 241     118.410 102.589 117.791  1.00  1.00              
ATOM   3889  HA  LEU A 241     119.249 102.679 117.098  1.00  1.00              
ATOM   3890  CB  LEU A 241     118.004 101.097 117.858  1.00  1.00              
ATOM   3891  HB1 LEU A 241     117.309 100.898 117.039  1.00  1.00              
ATOM   3892  HB2 LEU A 241     117.472 100.875 118.782  1.00  1.00              
ATOM   3893  CG  LEU A 241     119.201 100.151 117.666  1.00  1.00              
ATOM   3894  HG  LEU A 241     119.829 100.593 116.910  1.00  1.00              
ATOM   3895  CD1 LEU A 241     120.028  99.998 118.939  1.00  1.00              
ATOM   3896 1HD1 LEU A 241     120.783  99.234 118.791  1.00  1.00              
ATOM   3897 2HD1 LEU A 241     120.515 100.939 119.188  1.00  1.00              
ATOM   3898 3HD1 LEU A 241     119.409  99.671 119.757  1.00  1.00              
ATOM   3899  CD2 LEU A 241     118.826  98.766 117.145  1.00  1.00              
ATOM   3900 1HD2 LEU A 241     119.733  98.209 116.923  1.00  1.00              
ATOM   3901 2HD2 LEU A 241     118.243  98.216 117.875  1.00  1.00              
ATOM   3902 3HD2 LEU A 241     118.241  98.866 116.232  1.00  1.00              
ATOM   3903  C   LEU A 241     117.293 103.385 117.118  1.00  1.00              
ATOM   3904  O   LEU A 241     117.320 103.536 115.902  1.00  1.00              
ATOM   3905  N   ILE A 242     116.356 103.934 117.896  1.00  1.00              
ATOM   3906  H   ILE A 242     116.342 103.678 118.874  1.00  1.00              
ATOM   3907  CA  ILE A 242     115.293 104.787 117.343  1.00  1.00              
ATOM   3908  HA  ILE A 242     114.772 104.188 116.596  1.00  1.00              
ATOM   3909  CB  ILE A 242     114.271 105.178 118.428  1.00  1.00              
ATOM   3910  HB  ILE A 242     113.978 104.251 118.901  1.00  1.00              
ATOM   3911  CG2 ILE A 242     114.867 106.085 119.521  1.00  1.00              
ATOM   3912 1HG2 ILE A 242     114.127 106.223 120.309  1.00  1.00              
ATOM   3913 2HG2 ILE A 242     115.758 105.620 119.944  1.00  1.00              
ATOM   3914 3HG2 ILE A 242     115.112 107.056 119.095  1.00  1.00              
ATOM   3915  CG1 ILE A 242     112.987 105.848 117.893  1.00  1.00              
ATOM   3916 1HG1 ILE A 242     113.230 106.802 117.424  1.00  1.00              
ATOM   3917 2HG1 ILE A 242     112.325 106.054 118.735  1.00  1.00              
ATOM   3918  CD1 ILE A 242     112.201 104.994 116.892  1.00  1.00              
ATOM   3919  HD1 ILE A 242     111.258 105.492 116.666  1.00  1.00              
ATOM   3920  HD2 ILE A 242     112.760 104.881 115.963  1.00  1.00              
ATOM   3921  HD3 ILE A 242     111.994 104.012 117.318  1.00  1.00              
ATOM   3922  C   ILE A 242     115.814 106.021 116.604  1.00  1.00              
ATOM   3923  O   ILE A 242     115.215 106.455 115.621  1.00  1.00              
ATOM   3924  N   LYS A 243     116.900 106.620 117.110  1.00  1.00              
ATOM   3925  H   LYS A 243     117.452 106.115 117.792  1.00  1.00              
ATOM   3926  CA  LYS A 243     117.232 108.010 116.795  1.00  1.00              
ATOM   3927  HA  LYS A 243     116.363 108.605 117.068  1.00  1.00              
ATOM   3928  CB  LYS A 243     118.435 108.523 117.614  1.00  1.00              
ATOM   3929  HB1 LYS A 243     118.673 109.539 117.290  1.00  1.00              
ATOM   3930  HB2 LYS A 243     119.307 107.902 117.420  1.00  1.00              
ATOM   3931  CG  LYS A 243     118.185 108.535 119.133  1.00  1.00              
ATOM   3932  HG1 LYS A 243     119.124 108.779 119.632  1.00  1.00              
ATOM   3933  HG2 LYS A 243     117.886 107.538 119.453  1.00  1.00              
ATOM   3934  CD  LYS A 243     117.125 109.565 119.562  1.00  1.00              
ATOM   3935  HD1 LYS A 243     116.183 109.381 119.046  1.00  1.00              
ATOM   3936  HD2 LYS A 243     117.473 110.559 119.274  1.00  1.00              
ATOM   3937  CE  LYS A 243     116.866 109.557 121.075  1.00  1.00              
ATOM   3938  HE1 LYS A 243     116.196 110.391 121.308  1.00  1.00              
ATOM   3939  HE2 LYS A 243     117.811 109.728 121.600  1.00  1.00              
ATOM   3940  NZ  LYS A 243     116.249 108.286 121.527  1.00  1.00              
ATOM   3941  HZ1 LYS A 243     115.444 108.055 120.962  1.00  1.00              
ATOM   3942  HZ2 LYS A 243     116.912 107.514 121.455  1.00  1.00              
ATOM   3943  HZ3 LYS A 243     115.958 108.348 122.492  1.00  1.00              
ATOM   3944  C   LYS A 243     117.345 108.276 115.288  1.00  1.00              
ATOM   3945  O   LYS A 243     116.670 109.194 114.823  1.00  1.00              
ATOM   3946  N   PRO A 244     118.083 107.467 114.508  1.00  1.00              
ATOM   3947  CD  PRO A 244     118.955 106.373 114.900  1.00  1.00              
ATOM   3948  HD1 PRO A 244     118.359 105.473 115.017  1.00  1.00              
ATOM   3949  HD2 PRO A 244     119.518 106.576 115.807  1.00  1.00              
ATOM   3950  CG  PRO A 244     119.906 106.189 113.728  1.00  1.00              
ATOM   3951  HG1 PRO A 244     120.303 105.178 113.695  1.00  1.00              
ATOM   3952  HG2 PRO A 244     120.706 106.925 113.792  1.00  1.00              
ATOM   3953  CB  PRO A 244     119.018 106.510 112.532  1.00  1.00              
ATOM   3954  HB1 PRO A 244     118.398 105.648 112.284  1.00  1.00              
ATOM   3955  HB2 PRO A 244     119.599 106.833 111.668  1.00  1.00              
ATOM   3956  CA  PRO A 244     118.153 107.646 113.069  1.00  1.00              
ATOM   3957  HA  PRO A 244     118.683 108.580 112.884  1.00  1.00              
ATOM   3958  C   PRO A 244     116.818 107.734 112.313  1.00  1.00              
ATOM   3959  O   PRO A 244     116.676 108.594 111.441  1.00  1.00              
ATOM   3960  N   GLU A 245     115.824 106.915 112.685  1.00  1.00              
ATOM   3961  H   GLU A 245     115.949 106.298 113.474  1.00  1.00              
ATOM   3962  CA  GLU A 245     114.508 106.909 112.030  1.00  1.00              
ATOM   3963  HA  GLU A 245     114.595 106.620 110.981  1.00  1.00              
ATOM   3964  CB  GLU A 245     113.532 105.960 112.762  1.00  1.00              
ATOM   3965  HB1 GLU A 245     112.567 105.992 112.256  1.00  1.00              
ATOM   3966  HB2 GLU A 245     113.367 106.349 113.767  1.00  1.00              
ATOM   3967  CG  GLU A 245     113.961 104.499 112.914  1.00  1.00              
ATOM   3968  HG1 GLU A 245     113.328 104.030 113.668  1.00  1.00              
ATOM   3969  HG2 GLU A 245     114.981 104.454 113.304  1.00  1.00              
ATOM   3970  CD  GLU A 245     113.848 103.703 111.612  1.00  1.00              
ATOM   3971  OE1 GLU A 245     112.749 103.661 111.011  1.00  1.00              
ATOM   3972  OE2 GLU A 245     114.878 103.070 111.294  1.00  1.00              
ATOM   3973  C   GLU A 245     113.856 108.287 112.127  1.00  1.00              
ATOM   3974  O   GLU A 245     113.201 108.721 111.188  1.00  1.00              
ATOM   3975  N   CYS A 246     114.043 109.020 113.235  1.00  1.00              
ATOM   3976  H   CYS A 246     114.669 108.683 113.955  1.00  1.00              
ATOM   3977  CA  CYS A 246     113.254 110.235 113.468  1.00  1.00              
ATOM   3978  HA  CYS A 246     112.266 110.057 113.036  1.00  1.00              
ATOM   3979  CB  CYS A 246     113.011 110.425 114.975  1.00  1.00              
ATOM   3980  HB1 CYS A 246     112.646 109.484 115.388  1.00  1.00              
ATOM   3981  HB2 CYS A 246     112.223 111.170 115.105  1.00  1.00              
ATOM   3982  SG  CYS A 246     114.480 110.972 115.897  1.00  1.00              
ATOM   3983  HG  CYS A 246     115.381 110.277 115.184  1.00  1.00              
ATOM   3984  C   CYS A 246     113.756 111.496 112.746  1.00  1.00              
ATOM   3985  O   CYS A 246     113.316 112.614 113.016  1.00  1.00              
ATOM   3986  N   TYR A 247     114.648 111.299 111.774  1.00  1.00              
ATOM   3987  H   TYR A 247     115.048 110.370 111.695  1.00  1.00              
ATOM   3988  CA  TYR A 247     115.045 112.310 110.792  1.00  1.00              
ATOM   3989  HA  TYR A 247     114.562 113.259 111.027  1.00  1.00              
ATOM   3990  CB  TYR A 247     116.572 112.499 110.879  1.00  1.00              
ATOM   3991  HB1 TYR A 247     116.839 113.424 110.366  1.00  1.00              
ATOM   3992  HB2 TYR A 247     117.045 111.677 110.339  1.00  1.00              
ATOM   3993  CG  TYR A 247     117.153 112.540 112.284  1.00  1.00              
ATOM   3994  CD1 TYR A 247     118.135 111.603 112.669  1.00  1.00              
ATOM   3995  HD1 TYR A 247     118.469 110.850 111.967  1.00  1.00              
ATOM   3996  CE1 TYR A 247     118.642 111.610 113.983  1.00  1.00              
ATOM   3997  HE1 TYR A 247     119.375 110.883 114.288  1.00  1.00              
ATOM   3998  CZ  TYR A 247     118.154 112.543 114.922  1.00  1.00              
ATOM   3999  OH  TYR A 247     118.627 112.548 116.199  1.00  1.00              
ATOM   4000  HH  TYR A 247     118.200 113.243 116.702  1.00  1.00              
ATOM   4001  CE2 TYR A 247     117.172 113.481 114.535  1.00  1.00              
ATOM   4002  HE2 TYR A 247     116.782 114.190 115.250  1.00  1.00              
ATOM   4003  CD2 TYR A 247     116.675 113.480 113.219  1.00  1.00              
ATOM   4004  HD2 TYR A 247     115.894 114.175 112.940  1.00  1.00              
ATOM   4005  C   TYR A 247     114.647 111.922 109.360  1.00  1.00              
ATOM   4006  O   TYR A 247     114.829 112.715 108.429  1.00  1.00              
ATOM   4007  N   ALA A 248     114.106 110.714 109.174  1.00  1.00              
ATOM   4008  H   ALA A 248     113.965 110.129 109.993  1.00  1.00              
ATOM   4009  CA  ALA A 248     113.462 110.240 107.961  1.00  1.00              
ATOM   4010  HA  ALA A 248     114.107 110.450 107.109  1.00  1.00              
ATOM   4011  CB  ALA A 248     113.320 108.709 108.077  1.00  1.00              
ATOM   4012  HB1 ALA A 248     112.963 108.285 107.143  1.00  1.00              
ATOM   4013  HB2 ALA A 248     114.286 108.258 108.315  1.00  1.00              
ATOM   4014  HB3 ALA A 248     112.600 108.447 108.851  1.00  1.00              
ATOM   4015  C   ALA A 248     112.108 110.950 107.759  1.00  1.00              
ATOM   4016  O   ALA A 248     111.940 112.131 108.068  1.00  1.00              
ATOM   4017  N   ALA A 249     111.155 110.243 107.165  1.00  1.00              
ATOM   4018  H   ALA A 249     111.400 109.297 106.906  1.00  1.00              
ATOM   4019  CA  ALA A 249     109.728 110.562 107.181  1.00  1.00              
ATOM   4020  HA  ALA A 249     109.421 110.831 108.195  1.00  1.00              
ATOM   4021  CB  ALA A 249     109.435 111.743 106.234  1.00  1.00              
ATOM   4022  HB1 ALA A 249     108.358 111.917 106.200  1.00  1.00              
ATOM   4023  HB2 ALA A 249     109.913 112.651 106.598  1.00  1.00              
ATOM   4024  HB3 ALA A 249     109.790 111.516 105.228  1.00  1.00              
ATOM   4025  C   ALA A 249     108.974 109.292 106.773  1.00  1.00              
ATOM   4026  O   ALA A 249     108.349 109.240 105.711  1.00  1.00              
ATOM   4027  N   GLY A 250     109.166 108.224 107.552  1.00  1.00              
ATOM   4028  H   GLY A 250     109.664 108.334 108.425  1.00  1.00              
ATOM   4029  CA  GLY A 250     108.544 106.935 107.285  1.00  1.00              
ATOM   4030  HA1 GLY A 250     108.737 106.253 108.114  1.00  1.00              
ATOM   4031  HA2 GLY A 250     108.976 106.506 106.380  1.00  1.00              
ATOM   4032  C   GLY A 250     107.048 107.074 107.127  1.00  1.00              
ATOM   4033  O   GLY A 250     106.370 107.444 108.082  1.00  1.00              
ATOM   4034  N   ARG A 251     106.563 106.761 105.922  1.00  1.00              
ATOM   4035  H   ARG A 251     107.220 106.584 105.179  1.00  1.00              
ATOM   4036  CA  ARG A 251     105.175 106.353 105.749  1.00  1.00              
ATOM   4037  HA  ARG A 251     104.577 106.929 106.458  1.00  1.00              
ATOM   4038  CB  ARG A 251     104.632 106.670 104.344  1.00  1.00              
ATOM   4039  HB1 ARG A 251     103.573 106.407 104.315  1.00  1.00              
ATOM   4040  HB2 ARG A 251     105.166 106.108 103.578  1.00  1.00              
ATOM   4041  CG  ARG A 251     104.788 108.177 104.088  1.00  1.00              
ATOM   4042  HG1 ARG A 251     105.820 108.383 103.799  1.00  1.00              
ATOM   4043  HG2 ARG A 251     104.590 108.709 105.018  1.00  1.00              
ATOM   4044  CD  ARG A 251     103.845 108.725 103.009  1.00  1.00              
ATOM   4045  HD1 ARG A 251     102.809 108.525 103.291  1.00  1.00              
ATOM   4046  HD2 ARG A 251     104.051 108.217 102.065  1.00  1.00              
ATOM   4047  NE  ARG A 251     104.052 110.178 102.846  1.00  1.00              
ATOM   4048  HE  ARG A 251     104.618 110.472 102.074  1.00  1.00              
ATOM   4049  CZ  ARG A 251     103.772 111.099 103.751  1.00  1.00              
ATOM   4050  NH1 ARG A 251     103.006 110.875 104.774  1.00  1.00              
ATOM   4051 1HH1 ARG A 251     102.572 109.970 104.906  1.00  1.00              
ATOM   4052 2HH1 ARG A 251     102.982 111.547 105.525  1.00  1.00              
ATOM   4053  NH2 ARG A 251     104.308 112.282 103.677  1.00  1.00              
ATOM   4054 1HH2 ARG A 251     104.954 112.529 102.956  1.00  1.00              
ATOM   4055 2HH2 ARG A 251     104.204 112.861 104.504  1.00  1.00              
ATOM   4056  C   ARG A 251     105.076 104.910 106.245  1.00  1.00              
ATOM   4057  O   ARG A 251     105.352 104.638 107.408  1.00  1.00              
ATOM   4058  N   VAL A 252     104.747 103.976 105.366  1.00  1.00              
ATOM   4059  H   VAL A 252     104.548 104.257 104.423  1.00  1.00              
ATOM   4060  CA  VAL A 252     104.338 102.655 105.832  1.00  1.00              
ATOM   4061  HA  VAL A 252     103.519 102.861 106.509  1.00  1.00              
ATOM   4062  CB  VAL A 252     103.744 101.778 104.714  1.00  1.00              
ATOM   4063  HB  VAL A 252     104.551 101.326 104.157  1.00  1.00              
ATOM   4064  CG1 VAL A 252     102.899 100.627 105.274  1.00  1.00              
ATOM   4065 1HG1 VAL A 252     102.470 100.035 104.467  1.00  1.00              
ATOM   4066 2HG1 VAL A 252     103.517  99.968 105.886  1.00  1.00              
ATOM   4067 3HG1 VAL A 252     102.099 101.012 105.900  1.00  1.00              
ATOM   4068  CG2 VAL A 252     102.904 102.583 103.711  1.00  1.00              
ATOM   4069 1HG2 VAL A 252     102.357 101.912 103.049  1.00  1.00              
ATOM   4070 2HG2 VAL A 252     102.204 103.230 104.238  1.00  1.00              
ATOM   4071 3HG2 VAL A 252     103.548 103.213 103.099  1.00  1.00              
ATOM   4072  C   VAL A 252     105.371 101.883 106.632  1.00  1.00              
ATOM   4073  O   VAL A 252     106.451 101.583 106.118  1.00  1.00              
ATOM   4074  N   LEU A 253     104.958 101.488 107.837  1.00  1.00              
ATOM   4075  H   LEU A 253     104.043 101.779 108.153  1.00  1.00              
ATOM   4076  CA  LEU A 253     105.731 100.601 108.725  1.00  1.00              
ATOM   4077  HA  LEU A 253     106.719 100.425 108.301  1.00  1.00              
ATOM   4078  CB  LEU A 253     105.853 101.359 110.063  1.00  1.00              
ATOM   4079  HB1 LEU A 253     104.894 101.301 110.578  1.00  1.00              
ATOM   4080  HB2 LEU A 253     106.037 102.413 109.840  1.00  1.00              
ATOM   4081  CG  LEU A 253     106.958 100.901 111.027  1.00  1.00              
ATOM   4082  HG  LEU A 253     106.769  99.878 111.353  1.00  1.00              
ATOM   4083  CD1 LEU A 253     108.350 100.996 110.404  1.00  1.00              
ATOM   4084 1HD1 LEU A 253     109.107 100.792 111.161  1.00  1.00              
ATOM   4085 2HD1 LEU A 253     108.454 100.260 109.610  1.00  1.00              
ATOM   4086 3HD1 LEU A 253     108.516 101.994 109.996  1.00  1.00              
ATOM   4087  CD2 LEU A 253     106.941 101.837 112.235  1.00  1.00              
ATOM   4088 1HD2 LEU A 253     107.701 101.532 112.950  1.00  1.00              
ATOM   4089 2HD2 LEU A 253     107.149 102.863 111.926  1.00  1.00              
ATOM   4090 3HD2 LEU A 253     105.968 101.793 112.725  1.00  1.00              
ATOM   4091  C   LEU A 253     104.991  99.268 108.832  1.00  1.00              
ATOM   4092  O   LEU A 253     103.762  99.292 108.768  1.00  1.00              
ATOM   4093  N   ASP A 254     105.666  98.116 108.953  1.00  1.00              
ATOM   4094  H   ASP A 254     106.675  98.095 109.028  1.00  1.00              
ATOM   4095  CA  ASP A 254     104.930  96.841 109.025  1.00  1.00              
ATOM   4096  HA  ASP A 254     103.878  97.090 108.904  1.00  1.00              
ATOM   4097  CB  ASP A 254     105.029  95.974 107.764  1.00  1.00              
ATOM   4098  HB1 ASP A 254     104.764  96.592 106.904  1.00  1.00              
ATOM   4099  HB2 ASP A 254     104.283  95.180 107.832  1.00  1.00              
ATOM   4100  CG  ASP A 254     106.376  95.356 107.492  1.00  1.00              
ATOM   4101  OD1 ASP A 254     107.279  96.105 107.048  1.00  1.00              
ATOM   4102  OD2 ASP A 254     106.465  94.119 107.673  1.00  1.00              
ATOM   4103  C   ASP A 254     104.791  96.230 110.405  1.00  1.00              
ATOM   4104  O   ASP A 254     104.082  96.832 111.210  1.00  1.00              
ATOM   4105  N   LEU A 255     105.357  95.035 110.566  1.00  1.00              
ATOM   4106  H   LEU A 255     105.656  94.642 109.683  1.00  1.00              
ATOM   4107  CA  LEU A 255     105.808  94.258 111.739  1.00  1.00              
ATOM   4108  HA  LEU A 255     106.803  93.959 111.405  1.00  1.00              
ATOM   4109  CB  LEU A 255     106.199  95.024 113.025  1.00  1.00              
ATOM   4110  HB1 LEU A 255     106.714  95.938 112.727  1.00  1.00              
ATOM   4111  HB2 LEU A 255     106.965  94.372 113.433  1.00  1.00              
ATOM   4112  CG  LEU A 255     105.274  95.355 114.218  1.00  1.00              
ATOM   4113  HG  LEU A 255     104.522  94.577 114.330  1.00  1.00              
ATOM   4114  CD1 LEU A 255     106.147  95.421 115.481  1.00  1.00              
ATOM   4115 1HD1 LEU A 255     105.541  95.655 116.355  1.00  1.00              
ATOM   4116 2HD1 LEU A 255     106.664  94.475 115.642  1.00  1.00              
ATOM   4117 3HD1 LEU A 255     106.887  96.207 115.367  1.00  1.00              
ATOM   4118  CD2 LEU A 255     104.610  96.731 114.189  1.00  1.00              
ATOM   4119 1HD2 LEU A 255     104.197  96.991 115.164  1.00  1.00              
ATOM   4120 2HD2 LEU A 255     105.327  97.490 113.874  1.00  1.00              
ATOM   4121 3HD2 LEU A 255     103.789  96.715 113.490  1.00  1.00              
ATOM   4122  C   LEU A 255     105.023  92.921 111.749  1.00  1.00              
ATOM   4123  O   LEU A 255     103.895  92.730 112.237  1.00  1.00              
ATOM   4124  N   SER A 256     105.642  91.983 111.026  1.00  1.00              
ATOM   4125  H   SER A 256     106.570  92.196 110.686  1.00  1.00              
ATOM   4126  CA  SER A 256     105.021  90.752 110.551  1.00  1.00              
ATOM   4127  HA  SER A 256     104.081  90.622 111.077  1.00  1.00              
ATOM   4128  CB  SER A 256     104.731  90.843 109.050  1.00  1.00              
ATOM   4129  HB1 SER A 256     105.666  90.815 108.489  1.00  1.00              
ATOM   4130  HB2 SER A 256     104.217  91.781 108.831  1.00  1.00              
ATOM   4131  OG  SER A 256     103.903  89.755 108.674  1.00  1.00              
ATOM   4132  HG  SER A 256     103.015  90.020 108.979  1.00  1.00              
ATOM   4133  C   SER A 256     105.912  89.550 110.816  1.00  1.00              
ATOM   4134  O   SER A 256     107.080  89.569 110.433  1.00  1.00              
ATOM   4135  N   ARG A 257     105.377  88.521 111.486  1.00  1.00              
ATOM   4136  H   ARG A 257     104.385  88.595 111.706  1.00  1.00              
ATOM   4137  CA  ARG A 257     106.147  87.424 112.139  1.00  1.00              
ATOM   4138  HA  ARG A 257     105.400  86.699 112.466  1.00  1.00              
ATOM   4139  CB  ARG A 257     107.087  86.665 111.162  1.00  1.00              
ATOM   4140  HB1 ARG A 257     106.752  86.848 110.144  1.00  1.00              
ATOM   4141  HB2 ARG A 257     106.962  85.596 111.345  1.00  1.00              
ATOM   4142  CG  ARG A 257     108.602  86.974 111.298  1.00  1.00              
ATOM   4143  HG1 ARG A 257     108.953  86.521 112.227  1.00  1.00              
ATOM   4144  HG2 ARG A 257     108.783  88.045 111.380  1.00  1.00              
ATOM   4145  CD  ARG A 257     109.471  86.406 110.161  1.00  1.00              
ATOM   4146  HD1 ARG A 257     108.986  85.541 109.705  1.00  1.00              
ATOM   4147  HD2 ARG A 257     110.410  86.060 110.601  1.00  1.00              
ATOM   4148  NE  ARG A 257     109.826  87.413 109.141  1.00  1.00              
ATOM   4149  HE  ARG A 257     110.772  87.780 109.208  1.00  1.00              
ATOM   4150  CZ  ARG A 257     109.093  87.864 108.141  1.00  1.00              
ATOM   4151  NH1 ARG A 257     107.873  87.472 107.932  1.00  1.00              
ATOM   4152 1HH1 ARG A 257     107.471  86.884 108.634  1.00  1.00              
ATOM   4153 2HH1 ARG A 257     107.359  87.846 107.165  1.00  1.00              
ATOM   4154  NH2 ARG A 257     109.560  88.734 107.299  1.00  1.00              
ATOM   4155 1HH2 ARG A 257     110.554  88.940 107.374  1.00  1.00              
ATOM   4156 2HH2 ARG A 257     109.037  89.053 106.512  1.00  1.00              
ATOM   4157  C   ARG A 257     106.859  87.810 113.433  1.00  1.00              
ATOM   4158  O   ARG A 257     107.126  86.936 114.253  1.00  1.00              
ATOM   4159  N   ASN A 258     107.151  89.092 113.627  1.00  1.00              
ATOM   4160  H   ASN A 258     106.975  89.739 112.876  1.00  1.00              
ATOM   4161  CA  ASN A 258     107.625  89.607 114.905  1.00  1.00              
ATOM   4162  HA  ASN A 258     108.554  89.101 115.174  1.00  1.00              
ATOM   4163  CB  ASN A 258     107.835  91.122 114.781  1.00  1.00              
ATOM   4164  HB1 ASN A 258     107.987  91.573 115.759  1.00  1.00              
ATOM   4165  HB2 ASN A 258     106.971  91.593 114.313  1.00  1.00              
ATOM   4166  CG  ASN A 258     109.059  91.368 113.950  1.00  1.00              
ATOM   4167  OD1 ASN A 258     109.020  92.033 112.931  1.00  1.00              
ATOM   4168  ND2 ASN A 258     110.151  90.772 114.352  1.00  1.00              
ATOM   4169 1HD2 ASN A 258     110.176  90.309 115.246  1.00  1.00              
ATOM   4170 2HD2 ASN A 258     110.891  90.644 113.667  1.00  1.00              
ATOM   4171  C   ASN A 258     106.594  89.278 115.982  1.00  1.00              
ATOM   4172  O   ASN A 258     105.417  89.611 115.845  1.00  1.00              
ATOM   4173  N   ASN A 259     107.017  88.572 117.031  1.00  1.00              
ATOM   4174  H   ASN A 259     108.011  88.395 117.126  1.00  1.00              
ATOM   4175  CA  ASN A 259     106.076  87.965 117.974  1.00  1.00              
ATOM   4176  HA  ASN A 259     105.392  87.333 117.403  1.00  1.00              
ATOM   4177  CB  ASN A 259     106.779  87.093 119.034  1.00  1.00              
ATOM   4178  HB1 ASN A 259     106.113  86.276 119.309  1.00  1.00              
ATOM   4179  HB2 ASN A 259     106.949  87.685 119.933  1.00  1.00              
ATOM   4180  CG  ASN A 259     108.123  86.532 118.634  1.00  1.00              
ATOM   4181  OD1 ASN A 259     109.145  87.153 118.864  1.00  1.00              
ATOM   4182  ND2 ASN A 259     108.184  85.368 118.034  1.00  1.00              
ATOM   4183 1HD2 ASN A 259     107.347  84.874 117.777  1.00  1.00              
ATOM   4184 2HD2 ASN A 259     109.103  85.067 117.753  1.00  1.00              
ATOM   4185  C   ASN A 259     105.218  89.027 118.698  1.00  1.00              
ATOM   4186  O   ASN A 259     104.052  88.810 119.017  1.00  1.00              
ATOM   4187  N   LEU A 260     105.842  90.182 118.943  1.00  1.00              
ATOM   4188  H   LEU A 260     106.767  90.260 118.546  1.00  1.00              
ATOM   4189  CA  LEU A 260     105.377  91.324 119.724  1.00  1.00              
ATOM   4190  HA  LEU A 260     106.252  91.689 120.212  1.00  1.00              
ATOM   4191  CB  LEU A 260     104.989  92.531 118.833  1.00  1.00              
ATOM   4192  HB1 LEU A 260     105.872  92.773 118.242  1.00  1.00              
ATOM   4193  HB2 LEU A 260     104.792  93.391 119.475  1.00  1.00              
ATOM   4194  CG  LEU A 260     103.816  92.389 117.850  1.00  1.00              
ATOM   4195  HG  LEU A 260     104.009  91.501 117.269  1.00  1.00              
ATOM   4196  CD1 LEU A 260     102.411  92.352 118.456  1.00  1.00              
ATOM   4197 1HD1 LEU A 260     101.654  92.486 117.686  1.00  1.00              
ATOM   4198 2HD1 LEU A 260     102.249  91.389 118.936  1.00  1.00              
ATOM   4199 3HD1 LEU A 260     102.314  93.152 119.190  1.00  1.00              
ATOM   4200  CD2 LEU A 260     103.813  93.544 116.865  1.00  1.00              
ATOM   4201 1HD2 LEU A 260     102.973  93.468 116.174  1.00  1.00              
ATOM   4202 2HD2 LEU A 260     103.773  94.497 117.395  1.00  1.00              
ATOM   4203 3HD2 LEU A 260     104.720  93.456 116.281  1.00  1.00              
ATOM   4204  C   LEU A 260     104.455  91.073 120.934  1.00  1.00              
ATOM   4205  O   LEU A 260     103.397  91.681 121.065  1.00  1.00              
ATOM   4206  N   PHE A 261     104.905  90.231 121.866  1.00  1.00              
ATOM   4207  H   PHE A 261     105.797  89.787 121.724  1.00  1.00              
ATOM   4208  CA  PHE A 261     104.148  89.835 123.054  1.00  1.00              
ATOM   4209  HA  PHE A 261     103.356  89.168 122.727  1.00  1.00              
ATOM   4210  CB  PHE A 261     105.060  89.032 123.993  1.00  1.00              
ATOM   4211  HB1 PHE A 261     104.456  88.649 124.818  1.00  1.00              
ATOM   4212  HB2 PHE A 261     105.804  89.707 124.420  1.00  1.00              
ATOM   4213  CG  PHE A 261     105.770  87.859 123.338  1.00  1.00              
ATOM   4214  CD1 PHE A 261     105.025  86.851 122.696  1.00  1.00              
ATOM   4215  HD1 PHE A 261     103.944  86.907 122.672  1.00  1.00              
ATOM   4216  CE1 PHE A 261     105.681  85.764 122.091  1.00  1.00              
ATOM   4217  HE1 PHE A 261     105.101  84.989 121.608  1.00  1.00              
ATOM   4218  CZ  PHE A 261     107.086  85.688 122.115  1.00  1.00              
ATOM   4219  HZ  PHE A 261     107.591  84.856 121.643  1.00  1.00              
ATOM   4220  CE2 PHE A 261     107.833  86.698 122.745  1.00  1.00              
ATOM   4221  HE2 PHE A 261     108.915  86.643 122.762  1.00  1.00              
ATOM   4222  CD2 PHE A 261     107.176  87.778 123.363  1.00  1.00              
ATOM   4223  HD2 PHE A 261     107.758  88.540 123.862  1.00  1.00              
ATOM   4224  C   PHE A 261     103.463  90.984 123.811  1.00  1.00              
ATOM   4225  O   PHE A 261     102.280  90.903 124.144  1.00  1.00              
ATOM   4226  N   PHE A 262     104.185  92.082 124.053  1.00  1.00              
ATOM   4227  H   PHE A 262     105.129  92.126 123.702  1.00  1.00              
ATOM   4228  CA  PHE A 262     103.703  93.199 124.856  1.00  1.00              
ATOM   4229  HA  PHE A 262     102.620  93.144 124.932  1.00  1.00              
ATOM   4230  CB  PHE A 262     104.267  93.098 126.283  1.00  1.00              
ATOM   4231  HB1 PHE A 262     103.829  93.894 126.887  1.00  1.00              
ATOM   4232  HB2 PHE A 262     105.344  93.266 126.249  1.00  1.00              
ATOM   4233  CG  PHE A 262     103.989  91.768 126.967  1.00  1.00              
ATOM   4234  CD1 PHE A 262     105.049  90.896 127.285  1.00  1.00              
ATOM   4235  HD1 PHE A 262     106.071  91.183 127.081  1.00  1.00              
ATOM   4236  CE1 PHE A 262     104.782  89.638 127.854  1.00  1.00              
ATOM   4237  HE1 PHE A 262     105.595  88.966 128.090  1.00  1.00              
ATOM   4238  CZ  PHE A 262     103.456  89.245 128.108  1.00  1.00              
ATOM   4239  HZ  PHE A 262     103.246  88.274 128.535  1.00  1.00              
ATOM   4240  CE2 PHE A 262     102.396  90.114 127.799  1.00  1.00              
ATOM   4241  HE2 PHE A 262     101.372  89.811 127.982  1.00  1.00              
ATOM   4242  CD2 PHE A 262     102.664  91.373 127.234  1.00  1.00              
ATOM   4243  HD2 PHE A 262     101.840  92.017 126.977  1.00  1.00              
ATOM   4244  C   PHE A 262     104.071  94.530 124.183  1.00  1.00              
ATOM   4245  O   PHE A 262     105.249  94.840 123.986  1.00  1.00              
ATOM   4246  N   ILE A 263     103.059  95.319 123.808  1.00  1.00              
ATOM   4247  H   ILE A 263     102.124  95.066 124.082  1.00  1.00              
ATOM   4248  CA  ILE A 263     103.227  96.547 123.032  1.00  1.00              
ATOM   4249  HA  ILE A 263     104.003  96.318 122.302  1.00  1.00              
ATOM   4250  CB  ILE A 263     101.995  96.891 122.153  1.00  1.00              
ATOM   4251  HB  ILE A 263     101.101  96.854 122.775  1.00  1.00              
ATOM   4252  CG2 ILE A 263     102.102  98.293 121.519  1.00  1.00              
ATOM   4253 1HG2 ILE A 263     101.225  98.508 120.910  1.00  1.00              
ATOM   4254 2HG2 ILE A 263     102.136  99.056 122.297  1.00  1.00              
ATOM   4255 3HG2 ILE A 263     103.004  98.364 120.910  1.00  1.00              
ATOM   4256  CG1 ILE A 263     101.892  95.822 121.030  1.00  1.00              
ATOM   4257 1HG1 ILE A 263     101.698  94.851 121.486  1.00  1.00              
ATOM   4258 2HG1 ILE A 263     102.851  95.751 120.515  1.00  1.00              
ATOM   4259  CD1 ILE A 263     100.820  96.068 119.953  1.00  1.00              
ATOM   4260  HD1 ILE A 263      99.863  96.311 120.414  1.00  1.00              
ATOM   4261  HD2 ILE A 263     101.125  96.888 119.303  1.00  1.00              
ATOM   4262  HD3 ILE A 263     100.710  95.174 119.341  1.00  1.00              
ATOM   4263  C   ILE A 263     103.859  97.731 123.779  1.00  1.00              
ATOM   4264  O   ILE A 263     104.626  98.467 123.167  1.00  1.00              
ATOM   4265  N   SER A 264     103.702  97.838 125.102  1.00  1.00              
ATOM   4266  H   SER A 264     103.052  97.190 125.529  1.00  1.00              
ATOM   4267  CA  SER A 264     104.140  99.014 125.887  1.00  1.00              
ATOM   4268  HA  SER A 264     103.820  98.829 126.911  1.00  1.00              
ATOM   4269  CB  SER A 264     105.658  99.154 125.915  1.00  1.00              
ATOM   4270  HB1 SER A 264     105.941 100.151 126.246  1.00  1.00              
ATOM   4271  HB2 SER A 264     106.070  99.009 124.924  1.00  1.00              
ATOM   4272  OG  SER A 264     106.189  98.204 126.809  1.00  1.00              
ATOM   4273  HG  SER A 264     105.858  97.338 126.538  1.00  1.00              
ATOM   4274  C   SER A 264     103.463 100.332 125.479  1.00  1.00              
ATOM   4275  O   SER A 264     102.992 100.485 124.356  1.00  1.00              
ATOM   4276  N   PRO A 265     103.424 101.330 126.380  1.00  1.00              
ATOM   4277  CD  PRO A 265     103.887 101.334 127.763  1.00  1.00              
ATOM   4278  HD1 PRO A 265     104.862 100.867 127.883  1.00  1.00              
ATOM   4279  HD2 PRO A 265     103.159 100.824 128.393  1.00  1.00              
ATOM   4280  CG  PRO A 265     103.967 102.805 128.162  1.00  1.00              
ATOM   4281  HG1 PRO A 265     104.936 103.213 127.870  1.00  1.00              
ATOM   4282  HG2 PRO A 265     103.793 102.946 129.230  1.00  1.00              
ATOM   4283  CB  PRO A 265     102.867 103.443 127.318  1.00  1.00              
ATOM   4284  HB1 PRO A 265     103.047 104.505 127.151  1.00  1.00              
ATOM   4285  HB2 PRO A 265     101.912 103.301 127.824  1.00  1.00              
ATOM   4286  CA  PRO A 265     102.887 102.630 126.018  1.00  1.00              
ATOM   4287  HA  PRO A 265     101.870 102.527 125.642  1.00  1.00              
ATOM   4288  C   PRO A 265     103.738 103.300 124.931  1.00  1.00              
ATOM   4289  O   PRO A 265     104.939 103.048 124.785  1.00  1.00              
ATOM   4290  N   LYS A 266     103.103 104.234 124.229  1.00  1.00              
ATOM   4291  H   LYS A 266     102.109 104.333 124.422  1.00  1.00              
ATOM   4292  CA  LYS A 266     103.656 105.232 123.306  1.00  1.00              
ATOM   4293  HA  LYS A 266     102.887 105.983 123.151  1.00  1.00              
ATOM   4294  CB  LYS A 266     104.857 105.942 123.974  1.00  1.00              
ATOM   4295  HB1 LYS A 266     105.769 105.383 123.758  1.00  1.00              
ATOM   4296  HB2 LYS A 266     104.736 105.942 125.059  1.00  1.00              
ATOM   4297  CG  LYS A 266     105.065 107.390 123.516  1.00  1.00              
ATOM   4298  HG1 LYS A 266     104.803 107.477 122.465  1.00  1.00              
ATOM   4299  HG2 LYS A 266     106.125 107.612 123.632  1.00  1.00              
ATOM   4300  CD  LYS A 266     104.269 108.408 124.351  1.00  1.00              
ATOM   4301  HD1 LYS A 266     104.464 108.218 125.408  1.00  1.00              
ATOM   4302  HD2 LYS A 266     103.201 108.296 124.176  1.00  1.00              
ATOM   4303  CE  LYS A 266     104.722 109.845 124.057  1.00  1.00              
ATOM   4304  HE1 LYS A 266     105.820 109.856 124.048  1.00  1.00              
ATOM   4305  HE2 LYS A 266     104.405 110.507 124.867  1.00  1.00              
ATOM   4306  NZ  LYS A 266     104.229 110.367 122.759  1.00  1.00              
ATOM   4307  HZ1 LYS A 266     103.283 110.719 122.795  1.00  1.00              
ATOM   4308  HZ2 LYS A 266     104.874 111.108 122.468  1.00  1.00              
ATOM   4309  HZ3 LYS A 266     104.325 109.676 122.032  1.00  1.00              
ATOM   4310  C   LYS A 266     103.993 104.691 121.913  1.00  1.00              
ATOM   4311  O   LYS A 266     103.394 105.137 120.935  1.00  1.00              
ATOM   4312  N   GLN A 267     104.896 103.711 121.835  1.00  1.00              
ATOM   4313  H   GLN A 267     105.246 103.347 122.712  1.00  1.00              
ATOM   4314  CA  GLN A 267     105.407 103.104 120.598  1.00  1.00              
ATOM   4315  HA  GLN A 267     106.367 102.666 120.827  1.00  1.00              
ATOM   4316  CB  GLN A 267     104.423 101.973 120.190  1.00  1.00              
ATOM   4317  HB1 GLN A 267     103.484 102.433 119.879  1.00  1.00              
ATOM   4318  HB2 GLN A 267     104.211 101.365 121.073  1.00  1.00              
ATOM   4319  CG  GLN A 267     104.910 101.015 119.085  1.00  1.00              
ATOM   4320  HG1 GLN A 267     105.814 100.513 119.428  1.00  1.00              
ATOM   4321  HG2 GLN A 267     105.164 101.596 118.204  1.00  1.00              
ATOM   4322  CD  GLN A 267     103.886  99.941 118.675  1.00  1.00              
ATOM   4323  OE1 GLN A 267     104.209  98.815 118.340  1.00  1.00              
ATOM   4324  NE2 GLN A 267     102.599 100.225 118.656  1.00  1.00              
ATOM   4325 1HE2 GLN A 267     102.263 101.094 119.013  1.00  1.00              
ATOM   4326 2HE2 GLN A 267     101.996  99.464 118.401  1.00  1.00              
ATOM   4327  C   GLN A 267     105.779 104.119 119.502  1.00  1.00              
ATOM   4328  O   GLN A 267     106.857 104.708 119.553  1.00  1.00              
ATOM   4329  N   PHE A 268     104.911 104.361 118.520  1.00  1.00              
ATOM   4330  H   PHE A 268     103.995 103.948 118.579  1.00  1.00              
ATOM   4331  CA  PHE A 268     105.229 105.193 117.364  1.00  1.00              
ATOM   4332  HA  PHE A 268     106.306 105.154 117.197  1.00  1.00              
ATOM   4333  CB  PHE A 268     104.571 104.612 116.095  1.00  1.00              
ATOM   4334  HB1 PHE A 268     104.901 105.186 115.230  1.00  1.00              
ATOM   4335  HB2 PHE A 268     103.492 104.730 116.172  1.00  1.00              
ATOM   4336  CG  PHE A 268     104.889 103.146 115.845  1.00  1.00              
ATOM   4337  CD1 PHE A 268     103.850 102.200 115.759  1.00  1.00              
ATOM   4338  HD1 PHE A 268     102.820 102.515 115.820  1.00  1.00              
ATOM   4339  CE1 PHE A 268     104.147 100.833 115.611  1.00  1.00              
ATOM   4340  HE1 PHE A 268     103.348 100.105 115.584  1.00  1.00              
ATOM   4341  CZ  PHE A 268     105.483 100.404 115.546  1.00  1.00              
ATOM   4342  HZ  PHE A 268     105.712  99.350 115.447  1.00  1.00              
ATOM   4343  CE2 PHE A 268     106.522 101.346 115.619  1.00  1.00              
ATOM   4344  HE2 PHE A 268     107.551 101.022 115.563  1.00  1.00              
ATOM   4345  CD2 PHE A 268     106.227 102.715 115.755  1.00  1.00              
ATOM   4346  HD2 PHE A 268     107.038 103.427 115.800  1.00  1.00              
ATOM   4347  C   PHE A 268     104.895 106.661 117.620  1.00  1.00              
ATOM   4348  O   PHE A 268     103.924 107.174 117.071  1.00  1.00              
ATOM   4349  N   GLU A 269     105.679 107.331 118.475  1.00  1.00              
ATOM   4350  H   GLU A 269     106.394 106.824 118.988  1.00  1.00              
ATOM   4351  CA  GLU A 269     105.548 108.790 118.608  1.00  1.00              
ATOM   4352  HA  GLU A 269     104.506 109.007 118.442  1.00  1.00              
ATOM   4353  CB  GLU A 269     105.831 109.304 120.021  1.00  1.00              
ATOM   4354  HB1 GLU A 269     105.316 108.654 120.723  1.00  1.00              
ATOM   4355  HB2 GLU A 269     105.360 110.285 120.086  1.00  1.00              
ATOM   4356  CG  GLU A 269     107.294 109.463 120.462  1.00  1.00              
ATOM   4357  HG1 GLU A 269     107.818 110.144 119.789  1.00  1.00              
ATOM   4358  HG2 GLU A 269     107.787 108.489 120.434  1.00  1.00              
ATOM   4359  CD  GLU A 269     107.322 110.049 121.877  1.00  1.00              
ATOM   4360  OE1 GLU A 269     106.705 111.124 122.076  1.00  1.00              
ATOM   4361  OE2 GLU A 269     107.780 109.345 122.799  1.00  1.00              
ATOM   4362  C   GLU A 269     106.310 109.589 117.545  1.00  1.00              
ATOM   4363  O   GLU A 269     105.761 110.489 116.916  1.00  1.00              
ATOM   4364  N   GLY A 270     107.566 109.227 117.287  1.00  1.00              
ATOM   4365  H   GLY A 270     107.953 108.460 117.808  1.00  1.00              
ATOM   4366  CA  GLY A 270     108.470 109.982 116.411  1.00  1.00              
ATOM   4367  HA1 GLY A 270     109.496 109.845 116.746  1.00  1.00              
ATOM   4368  HA2 GLY A 270     108.233 111.045 116.475  1.00  1.00              
ATOM   4369  C   GLY A 270     108.397 109.573 114.933  1.00  1.00              
ATOM   4370  O   GLY A 270     109.417 109.507 114.253  1.00  1.00              
ATOM   4371  N   TYR A 271     107.188 109.242 114.486  1.00  1.00              
ATOM   4372  H   TYR A 271     106.421 109.406 115.124  1.00  1.00              
ATOM   4373  CA  TYR A 271     106.841 108.627 113.201  1.00  1.00              
ATOM   4374  HA  TYR A 271     107.605 108.844 112.452  1.00  1.00              
ATOM   4375  CB  TYR A 271     106.721 107.096 113.413  1.00  1.00              
ATOM   4376  HB1 TYR A 271     106.066 106.671 112.653  1.00  1.00              
ATOM   4377  HB2 TYR A 271     106.219 106.917 114.364  1.00  1.00              
ATOM   4378  CG  TYR A 271     107.973 106.241 113.338  1.00  1.00              
ATOM   4379  CD1 TYR A 271     108.478 105.622 114.500  1.00  1.00              
ATOM   4380  HD1 TYR A 271     108.074 105.880 115.467  1.00  1.00              
ATOM   4381  CE1 TYR A 271     109.471 104.631 114.390  1.00  1.00              
ATOM   4382  HE1 TYR A 271     109.843 104.120 115.265  1.00  1.00              
ATOM   4383  CZ  TYR A 271     109.984 104.274 113.125  1.00  1.00              
ATOM   4384  OH  TYR A 271     110.891 103.269 113.025  1.00  1.00              
ATOM   4385  HH  TYR A 271     111.285 103.227 112.135  1.00  1.00              
ATOM   4386  CE2 TYR A 271     109.532 104.944 111.968  1.00  1.00              
ATOM   4387  HE2 TYR A 271     109.940 104.675 111.003  1.00  1.00              
ATOM   4388  CD2 TYR A 271     108.509 105.908 112.076  1.00  1.00              
ATOM   4389  HD2 TYR A 271     108.102 106.365 111.184  1.00  1.00              
ATOM   4390  C   TYR A 271     105.492 109.158 112.668  1.00  1.00              
ATOM   4391  O   TYR A 271     104.848 108.531 111.835  1.00  1.00              
ATOM   4392  N   GLU A 272     105.012 110.279 113.195  1.00  1.00              
ATOM   4393  H   GLU A 272     105.628 110.775 113.819  1.00  1.00              
ATOM   4394  CA  GLU A 272     103.732 110.930 112.891  1.00  1.00              
ATOM   4395  HA  GLU A 272     102.980 110.416 113.481  1.00  1.00              
ATOM   4396  CB  GLU A 272     103.815 112.395 113.381  1.00  1.00              
ATOM   4397  HB1 GLU A 272     103.563 112.405 114.442  1.00  1.00              
ATOM   4398  HB2 GLU A 272     103.058 112.983 112.863  1.00  1.00              
ATOM   4399  CG  GLU A 272     105.172 113.120 113.228  1.00  1.00              
ATOM   4400  HG1 GLU A 272     105.909 112.659 113.891  1.00  1.00              
ATOM   4401  HG2 GLU A 272     105.048 114.151 113.565  1.00  1.00              
ATOM   4402  CD  GLU A 272     105.697 113.115 111.786  1.00  1.00              
ATOM   4403  OE1 GLU A 272     106.471 112.193 111.440  1.00  1.00              
ATOM   4404  OE2 GLU A 272     105.245 113.972 110.995  1.00  1.00              
ATOM   4405  C   GLU A 272     103.239 110.882 111.427  1.00  1.00              
ATOM   4406  O   GLU A 272     102.037 110.773 111.183  1.00  1.00              
ATOM   4407  N   ASN A 273     104.138 110.914 110.443  1.00  1.00              
ATOM   4408  H   ASN A 273     105.112 111.037 110.710  1.00  1.00              
ATOM   4409  CA  ASN A 273     103.819 110.853 109.019  1.00  1.00              
ATOM   4410  HA  ASN A 273     102.910 111.439 108.875  1.00  1.00              
ATOM   4411  CB  ASN A 273     104.965 111.523 108.227  1.00  1.00              
ATOM   4412  HB1 ASN A 273     105.329 110.861 107.442  1.00  1.00              
ATOM   4413  HB2 ASN A 273     105.808 111.754 108.880  1.00  1.00              
ATOM   4414  CG  ASN A 273     104.481 112.808 107.591  1.00  1.00              
ATOM   4415  OD1 ASN A 273     104.145 112.870 106.415  1.00  1.00              
ATOM   4416  ND2 ASN A 273     104.376 113.873 108.335  1.00  1.00              
ATOM   4417 1HD2 ASN A 273     104.675 113.842 109.315  1.00  1.00              
ATOM   4418 2HD2 ASN A 273     104.020 114.718 107.938  1.00  1.00              
ATOM   4419  C   ASN A 273     103.478 109.447 108.493  1.00  1.00              
ATOM   4420  O   ASN A 273     103.291 109.267 107.288  1.00  1.00              
ATOM   4421  N   ILE A 274     103.368 108.468 109.387  1.00  1.00              
ATOM   4422  H   ILE A 274     103.636 108.708 110.337  1.00  1.00              
ATOM   4423  CA  ILE A 274     103.160 107.045 109.129  1.00  1.00              
ATOM   4424  HA  ILE A 274     104.113 106.668 108.757  1.00  1.00              
ATOM   4425  CB  ILE A 274     102.935 106.320 110.472  1.00  1.00              
ATOM   4426  HB  ILE A 274     103.825 106.513 111.064  1.00  1.00              
ATOM   4427  CG2 ILE A 274     101.742 106.899 111.260  1.00  1.00              
ATOM   4428 1HG2 ILE A 274     101.552 106.300 112.146  1.00  1.00              
ATOM   4429 2HG2 ILE A 274     101.974 107.914 111.586  1.00  1.00              
ATOM   4430 3HG2 ILE A 274     100.848 106.932 110.645  1.00  1.00              
ATOM   4431  CG1 ILE A 274     102.888 104.788 110.324  1.00  1.00              
ATOM   4432 1HG1 ILE A 274     103.618 104.482 109.573  1.00  1.00              
ATOM   4433 2HG1 ILE A 274     101.898 104.471 109.996  1.00  1.00              
ATOM   4434  CD1 ILE A 274     103.259 104.086 111.641  1.00  1.00              
ATOM   4435  HD1 ILE A 274     103.436 103.030 111.457  1.00  1.00              
ATOM   4436  HD2 ILE A 274     104.180 104.506 112.049  1.00  1.00              
ATOM   4437  HD3 ILE A 274     102.458 104.196 112.370  1.00  1.00              
ATOM   4438  C   ILE A 274     102.143 106.698 108.038  1.00  1.00              
ATOM   4439  O   ILE A 274     102.477 105.909 107.158  1.00  1.00              
ATOM   4440  N   SER A 275     100.957 107.320 107.982  1.00  1.00              
ATOM   4441  H   SER A 275     100.719 107.968 108.725  1.00  1.00              
ATOM   4442  CA  SER A 275      99.954 107.105 106.916  1.00  1.00              
ATOM   4443  HA  SER A 275      99.139 107.808 107.100  1.00  1.00              
ATOM   4444  CB  SER A 275     100.505 107.418 105.510  1.00  1.00              
ATOM   4445  HB1 SER A 275      99.668 107.575 104.827  1.00  1.00              
ATOM   4446  HB2 SER A 275     101.075 106.562 105.148  1.00  1.00              
ATOM   4447  OG  SER A 275     101.351 108.554 105.483  1.00  1.00              
ATOM   4448  HG  SER A 275     101.889 108.527 106.296  1.00  1.00              
ATOM   4449  C   SER A 275      99.325 105.699 106.881  1.00  1.00              
ATOM   4450  O   SER A 275      98.110 105.599 106.783  1.00  1.00              
ATOM   4451  N   CYS A 276     100.099 104.614 106.986  1.00  1.00              
ATOM   4452  H   CYS A 276     101.095 104.774 107.089  1.00  1.00              
ATOM   4453  CA  CYS A 276      99.648 103.221 107.088  1.00  1.00              
ATOM   4454  HA  CYS A 276      98.653 103.198 107.530  1.00  1.00              
ATOM   4455  CB  CYS A 276      99.577 102.551 105.706  1.00  1.00              
ATOM   4456  HB1 CYS A 276      99.205 101.532 105.833  1.00  1.00              
ATOM   4457  HB2 CYS A 276     100.578 102.486 105.298  1.00  1.00              
ATOM   4458  SG  CYS A 276      98.507 103.435 104.529  1.00  1.00              
ATOM   4459  HG  CYS A 276      98.662 102.589 103.505  1.00  1.00              
ATOM   4460  C   CYS A 276     100.580 102.407 107.995  1.00  1.00              
ATOM   4461  O   CYS A 276     101.785 102.622 107.938  1.00  1.00              
ATOM   4462  N   LEU A 277     100.067 101.433 108.759  1.00  1.00              
ATOM   4463  H   LEU A 277      99.062 101.278 108.775  1.00  1.00              
ATOM   4464  CA  LEU A 277     100.918 100.409 109.370  1.00  1.00              
ATOM   4465  HA  LEU A 277     101.731 100.290 108.662  1.00  1.00              
ATOM   4466  CB  LEU A 277     101.565 100.885 110.690  1.00  1.00              
ATOM   4467  HB1 LEU A 277     101.710 101.961 110.636  1.00  1.00              
ATOM   4468  HB2 LEU A 277     102.555 100.430 110.731  1.00  1.00              
ATOM   4469  CG  LEU A 277     100.862 100.536 112.013  1.00  1.00              
ATOM   4470  HG  LEU A 277     100.578  99.488 112.026  1.00  1.00              
ATOM   4471  CD1 LEU A 277     101.805 100.802 113.187  1.00  1.00              
ATOM   4472 1HD1 LEU A 277     101.313 100.537 114.122  1.00  1.00              
ATOM   4473 2HD1 LEU A 277     102.702 100.190 113.075  1.00  1.00              
ATOM   4474 3HD1 LEU A 277     102.095 101.850 113.210  1.00  1.00              
ATOM   4475  CD2 LEU A 277      99.629 101.396 112.251  1.00  1.00              
ATOM   4476 1HD2 LEU A 277      99.130 101.088 113.170  1.00  1.00              
ATOM   4477 2HD2 LEU A 277      99.928 102.433 112.340  1.00  1.00              
ATOM   4478 3HD2 LEU A 277      98.950 101.287 111.407  1.00  1.00              
ATOM   4479  C   LEU A 277     100.311  98.996 109.476  1.00  1.00              
ATOM   4480  O   LEU A 277      99.080  98.834 109.398  1.00  1.00              
ATOM   4481  N   ASN A 278     101.159  97.950 109.571  1.00  1.00              
ATOM   4482  H   ASN A 278     102.168  98.076 109.616  1.00  1.00              
ATOM   4483  CA  ASN A 278     100.574  96.641 109.268  1.00  1.00              
ATOM   4484  HA  ASN A 278      99.546  96.661 109.631  1.00  1.00              
ATOM   4485  CB  ASN A 278     100.388  96.465 107.736  1.00  1.00              
ATOM   4486  HB1 ASN A 278     100.375  97.436 107.244  1.00  1.00              
ATOM   4487  HB2 ASN A 278      99.406  96.023 107.573  1.00  1.00              
ATOM   4488  CG  ASN A 278     101.380  95.593 107.003  1.00  1.00              
ATOM   4489  OD1 ASN A 278     102.198  96.046 106.219  1.00  1.00              
ATOM   4490  ND2 ASN A 278     101.252  94.297 107.137  1.00  1.00              
ATOM   4491 1HD2 ASN A 278     100.495  93.949 107.727  1.00  1.00              
ATOM   4492 2HD2 ASN A 278     101.936  93.724 106.688  1.00  1.00              
ATOM   4493  C   ASN A 278     101.151  95.466 110.073  1.00  1.00              
ATOM   4494  O   ASN A 278     102.279  95.002 109.868  1.00  1.00              
ATOM   4495  N   LEU A 279     100.318  95.017 111.019  1.00  1.00              
ATOM   4496  H   LEU A 279      99.361  95.354 111.028  1.00  1.00              
ATOM   4497  CA  LEU A 279     100.708  94.123 112.090  1.00  1.00              
ATOM   4498  HA  LEU A 279     101.795  94.033 112.123  1.00  1.00              
ATOM   4499  CB  LEU A 279     100.222  94.674 113.445  1.00  1.00              
ATOM   4500  HB1 LEU A 279     100.199  93.843 114.151  1.00  1.00              
ATOM   4501  HB2 LEU A 279      99.207  95.049 113.330  1.00  1.00              
ATOM   4502  CG  LEU A 279     101.106  95.767 114.062  1.00  1.00              
ATOM   4503  HG  LEU A 279     102.120  95.382 114.142  1.00  1.00              
ATOM   4504  CD1 LEU A 279     101.107  97.076 113.271  1.00  1.00              
ATOM   4505 1HD1 LEU A 279     100.085  97.387 113.057  1.00  1.00              
ATOM   4506 2HD1 LEU A 279     101.625  97.849 113.834  1.00  1.00              
ATOM   4507 3HD1 LEU A 279     101.651  96.934 112.339  1.00  1.00              
ATOM   4508  CD2 LEU A 279     100.620  96.100 115.475  1.00  1.00              
ATOM   4509 1HD2 LEU A 279     101.297  96.823 115.933  1.00  1.00              
ATOM   4510 2HD2 LEU A 279      99.619  96.524 115.428  1.00  1.00              
ATOM   4511 3HD2 LEU A 279     100.612  95.195 116.081  1.00  1.00              
ATOM   4512  C   LEU A 279     100.110  92.751 111.818  1.00  1.00              
ATOM   4513  O   LEU A 279      98.900  92.540 112.005  1.00  1.00              
ATOM   4514  N   SER A 280     100.965  91.823 111.369  1.00  1.00              
ATOM   4515  H   SER A 280     101.952  92.041 111.312  1.00  1.00              
ATOM   4516  CA  SER A 280     100.415  90.564 110.826  1.00  1.00              
ATOM   4517  HA  SER A 280      99.395  90.449 111.197  1.00  1.00              
ATOM   4518  CB  SER A 280     100.256  90.640 109.311  1.00  1.00              
ATOM   4519  HB1 SER A 280      99.460  91.339 109.077  1.00  1.00              
ATOM   4520  HB2 SER A 280      99.951  89.666 108.940  1.00  1.00              
ATOM   4521  OG  SER A 280     101.436  91.064 108.663  1.00  1.00              
ATOM   4522  HG  SER A 280     101.454  92.028 108.795  1.00  1.00              
ATOM   4523  C   SER A 280     101.146  89.302 111.301  1.00  1.00              
ATOM   4524  O   SER A 280     102.351  89.097 111.089  1.00  1.00              
ATOM   4525  N   ARG A 281     100.356  88.420 111.921  1.00  1.00              
ATOM   4526  H   ARG A 281      99.382  88.706 112.032  1.00  1.00              
ATOM   4527  CA  ARG A 281     100.779  87.245 112.693  1.00  1.00              
ATOM   4528  HA  ARG A 281      99.882  86.821 113.153  1.00  1.00              
ATOM   4529  CB  ARG A 281     101.370  86.146 111.793  1.00  1.00              
ATOM   4530  HB1 ARG A 281     101.742  85.331 112.417  1.00  1.00              
ATOM   4531  HB2 ARG A 281     102.222  86.553 111.250  1.00  1.00              
ATOM   4532  CG  ARG A 281     100.321  85.571 110.822  1.00  1.00              
ATOM   4533  HG1 ARG A 281      99.562  86.318 110.593  1.00  1.00              
ATOM   4534  HG2 ARG A 281      99.816  84.736 111.310  1.00  1.00              
ATOM   4535  CD  ARG A 281     100.948  85.084 109.506  1.00  1.00              
ATOM   4536  HD1 ARG A 281     100.176  84.606 108.899  1.00  1.00              
ATOM   4537  HD2 ARG A 281     101.702  84.329 109.738  1.00  1.00              
ATOM   4538  NE  ARG A 281     101.574  86.186 108.742  1.00  1.00              
ATOM   4539  HE  ARG A 281     102.577  86.250 108.789  1.00  1.00              
ATOM   4540  CZ  ARG A 281     100.957  87.163 108.099  1.00  1.00              
ATOM   4541  NH1 ARG A 281      99.656  87.223 108.026  1.00  1.00              
ATOM   4542 1HH1 ARG A 281      99.112  86.529 108.505  1.00  1.00              
ATOM   4543 2HH1 ARG A 281      99.184  88.017 107.624  1.00  1.00              
ATOM   4544  NH2 ARG A 281     101.649  88.115 107.539  1.00  1.00              
ATOM   4545 1HH2 ARG A 281     102.649  88.180 107.667  1.00  1.00              
ATOM   4546 2HH2 ARG A 281     101.180  88.943 107.212  1.00  1.00              
ATOM   4547  C   ARG A 281     101.677  87.624 113.861  1.00  1.00              
ATOM   4548  O   ARG A 281     102.904  87.531 113.789  1.00  1.00              
ATOM   4549  N   ASN A 282     101.024  88.045 114.937  1.00  1.00              
ATOM   4550  H   ASN A 282     100.014  87.947 114.941  1.00  1.00              
ATOM   4551  CA  ASN A 282     101.667  88.405 116.187  1.00  1.00              
ATOM   4552  HA  ASN A 282     102.651  87.931 116.200  1.00  1.00              
ATOM   4553  CB  ASN A 282     101.918  89.913 116.305  1.00  1.00              
ATOM   4554  HB1 ASN A 282     102.816  89.992 116.897  1.00  1.00              
ATOM   4555  HB2 ASN A 282     101.113  90.377 116.861  1.00  1.00              
ATOM   4556  CG  ASN A 282     102.087  90.719 115.031  1.00  1.00              
ATOM   4557  OD1 ASN A 282     101.117  91.147 114.439  1.00  1.00              
ATOM   4558  ND2 ASN A 282     103.284  91.030 114.609  1.00  1.00              
ATOM   4559 1HD2 ASN A 282     104.092  90.621 115.061  1.00  1.00              
ATOM   4560 2HD2 ASN A 282     103.354  91.619 113.782  1.00  1.00              
ATOM   4561  C   ASN A 282     100.921  87.824 117.397  1.00  1.00              
ATOM   4562  O   ASN A 282     100.038  86.983 117.271  1.00  1.00              
ATOM   4563  N   GLY A 283     101.267  88.299 118.588  1.00  1.00              
ATOM   4564  H   GLY A 283     102.114  88.854 118.664  1.00  1.00              
ATOM   4565  CA  GLY A 283     100.601  87.931 119.828  1.00  1.00              
ATOM   4566  HA1 GLY A 283     101.113  87.073 120.266  1.00  1.00              
ATOM   4567  HA2 GLY A 283      99.564  87.654 119.636  1.00  1.00              
ATOM   4568  C   GLY A 283     100.613  89.064 120.832  1.00  1.00              
ATOM   4569  O   GLY A 283     101.182  88.896 121.905  1.00  1.00              
ATOM   4570  N   PHE A 284     100.006  90.212 120.490  1.00  1.00              
ATOM   4571  H   PHE A 284      99.435  90.240 119.660  1.00  1.00              
ATOM   4572  CA  PHE A 284      99.812  91.248 121.505  1.00  1.00              
ATOM   4573  HA  PHE A 284     100.787  91.533 121.905  1.00  1.00              
ATOM   4574  CB  PHE A 284      99.142  92.502 120.901  1.00  1.00              
ATOM   4575  HB1 PHE A 284      98.580  92.222 120.015  1.00  1.00              
ATOM   4576  HB2 PHE A 284      99.929  93.177 120.566  1.00  1.00              
ATOM   4577  CG  PHE A 284      98.189  93.248 121.828  1.00  1.00              
ATOM   4578  CD1 PHE A 284      98.552  94.477 122.404  1.00  1.00              
ATOM   4579  HD1 PHE A 284      99.492  94.944 122.168  1.00  1.00              
ATOM   4580  CE1 PHE A 284      97.685  95.116 123.305  1.00  1.00              
ATOM   4581  HE1 PHE A 284      97.971  96.078 123.711  1.00  1.00              
ATOM   4582  CZ  PHE A 284      96.468  94.510 123.670  1.00  1.00              
ATOM   4583  HZ  PHE A 284      95.814  94.970 124.396  1.00  1.00              
ATOM   4584  CE2 PHE A 284      96.088  93.296 123.085  1.00  1.00              
ATOM   4585  HE2 PHE A 284      95.159  92.816 123.373  1.00  1.00              
ATOM   4586  CD2 PHE A 284      96.940  92.685 122.154  1.00  1.00              
ATOM   4587  HD2 PHE A 284      96.658  91.728 121.748  1.00  1.00              
ATOM   4588  C   PHE A 284      98.993  90.639 122.663  1.00  1.00              
ATOM   4589  O   PHE A 284      98.031  89.905 122.433  1.00  1.00              
ATOM   4590  N   ALA A 285      99.316  91.036 123.886  1.00  1.00              
ATOM   4591  H   ALA A 285     100.265  91.357 124.029  1.00  1.00              
ATOM   4592  CA  ALA A 285      98.476  90.814 125.060  1.00  1.00              
ATOM   4593  HA  ALA A 285      97.423  90.803 124.767  1.00  1.00              
ATOM   4594  CB  ALA A 285      98.844  89.435 125.632  1.00  1.00              
ATOM   4595  HB1 ALA A 285      98.255  89.233 126.527  1.00  1.00              
ATOM   4596  HB2 ALA A 285      98.637  88.659 124.895  1.00  1.00              
ATOM   4597  HB3 ALA A 285      99.903  89.409 125.893  1.00  1.00              
ATOM   4598  C   ALA A 285      98.656  91.931 126.102  1.00  1.00              
ATOM   4599  O   ALA A 285      98.577  91.734 127.309  1.00  1.00              
ATOM   4600  N   SER A 286      99.027  93.121 125.636  1.00  1.00              
ATOM   4601  H   SER A 286      99.015  93.253 124.635  1.00  1.00              
ATOM   4602  CA  SER A 286      99.692  94.125 126.470  1.00  1.00              
ATOM   4603  HA  SER A 286     100.374  93.617 127.151  1.00  1.00              
ATOM   4604  CB  SER A 286     100.501  95.030 125.541  1.00  1.00              
ATOM   4605  HB1 SER A 286      99.847  95.763 125.065  1.00  1.00              
ATOM   4606  HB2 SER A 286     100.947  94.417 124.762  1.00  1.00              
ATOM   4607  OG  SER A 286     101.511  95.701 126.268  1.00  1.00              
ATOM   4608  HG  SER A 286     101.024  96.185 126.956  1.00  1.00              
ATOM   4609  C   SER A 286      98.772  94.992 127.323  1.00  1.00              
ATOM   4610  O   SER A 286      99.138  96.127 127.636  1.00  1.00              
ATOM   4611  N   ALA A 287      97.554  94.524 127.574  1.00  1.00              
ATOM   4612  H   ALA A 287      97.430  93.528 127.433  1.00  1.00              
ATOM   4613  CA  ALA A 287      96.343  95.296 127.852  1.00  1.00              
ATOM   4614  HA  ALA A 287      95.527  94.571 127.867  1.00  1.00              
ATOM   4615  CB  ALA A 287      96.413  95.886 129.267  1.00  1.00              
ATOM   4616  HB1 ALA A 287      95.452  96.337 129.520  1.00  1.00              
ATOM   4617  HB2 ALA A 287      96.631  95.097 129.988  1.00  1.00              
ATOM   4618  HB3 ALA A 287      97.186  96.653 129.321  1.00  1.00              
ATOM   4619  C   ALA A 287      95.915  96.349 126.814  1.00  1.00              
ATOM   4620  O   ALA A 287      94.715  96.563 126.655  1.00  1.00              
ATOM   4621  N   LEU A 288      96.881  96.935 126.094  1.00  1.00              
ATOM   4622  H   LEU A 288      97.820  96.704 126.386  1.00  1.00              
ATOM   4623  CA  LEU A 288      96.796  98.106 125.224  1.00  1.00              
ATOM   4624  HA  LEU A 288      97.706  98.120 124.651  1.00  1.00              
ATOM   4625  CB  LEU A 288      95.623  98.006 124.215  1.00  1.00              
ATOM   4626  HB1 LEU A 288      94.671  98.065 124.741  1.00  1.00              
ATOM   4627  HB2 LEU A 288      95.677  97.029 123.752  1.00  1.00              
ATOM   4628  CG  LEU A 288      95.600  99.040 123.077  1.00  1.00              
ATOM   4629  HG  LEU A 288      96.611  99.260 122.763  1.00  1.00              
ATOM   4630  CD1 LEU A 288      94.877  98.449 121.864  1.00  1.00              
ATOM   4631 1HD1 LEU A 288      95.458  97.613 121.477  1.00  1.00              
ATOM   4632 2HD1 LEU A 288      93.891  98.095 122.154  1.00  1.00              
ATOM   4633 3HD1 LEU A 288      94.790  99.200 121.079  1.00  1.00              
ATOM   4634  CD2 LEU A 288      94.922 100.349 123.489  1.00  1.00              
ATOM   4635 1HD2 LEU A 288      94.843 101.013 122.628  1.00  1.00              
ATOM   4636 2HD2 LEU A 288      93.930 100.161 123.899  1.00  1.00              
ATOM   4637 3HD2 LEU A 288      95.526 100.858 124.235  1.00  1.00              
ATOM   4638  C   LEU A 288      96.725  99.365 126.108  1.00  1.00              
ATOM   4639  O   LEU A 288      95.816  99.549 126.914  1.00  1.00              
ATOM   4640  N   ASN A 289      97.742 100.212 126.011  1.00  1.00              
ATOM   4641  H   ASN A 289      98.465  99.988 125.333  1.00  1.00              
ATOM   4642  CA  ASN A 289      98.091 101.157 127.074  1.00  1.00              
ATOM   4643  HA  ASN A 289      97.883 100.669 128.029  1.00  1.00              
ATOM   4644  CB  ASN A 289      99.618 101.359 126.994  1.00  1.00              
ATOM   4645  HB1 ASN A 289      99.900 102.245 127.556  1.00  1.00              
ATOM   4646  HB2 ASN A 289      99.918 101.504 125.959  1.00  1.00              
ATOM   4647  CG  ASN A 289     100.394 100.202 127.603  1.00  1.00              
ATOM   4648  OD1 ASN A 289     100.775 100.221 128.758  1.00  1.00              
ATOM   4649  ND2 ASN A 289     100.696  99.164 126.868  1.00  1.00              
ATOM   4650 1HD2 ASN A 289     100.408  99.117 125.891  1.00  1.00              
ATOM   4651 2HD2 ASN A 289     101.192  98.427 127.320  1.00  1.00              
ATOM   4652  C   ASN A 289      97.309 102.485 127.163  1.00  1.00              
ATOM   4653  O   ASN A 289      97.770 103.429 127.815  1.00  1.00              
ATOM   4654  N   GLY A 290      96.172 102.613 126.478  1.00  1.00              
ATOM   4655  H   GLY A 290      95.801 101.789 126.026  1.00  1.00              
ATOM   4656  CA  GLY A 290      95.617 103.921 126.101  1.00  1.00              
ATOM   4657  HA1 GLY A 290      95.493 104.559 126.976  1.00  1.00              
ATOM   4658  HA2 GLY A 290      94.649 103.790 125.617  1.00  1.00              
ATOM   4659  C   GLY A 290      96.557 104.572 125.112  1.00  1.00              
ATOM   4660  O   GLY A 290      96.469 104.340 123.918  1.00  1.00              
ATOM   4661  N   THR A 291      97.584 105.184 125.686  1.00  1.00              
ATOM   4662  H   THR A 291      97.535 105.201 126.694  1.00  1.00              
ATOM   4663  CA  THR A 291      98.798 105.756 125.101  1.00  1.00              
ATOM   4664  HA  THR A 291      98.489 106.622 124.516  1.00  1.00              
ATOM   4665  CB  THR A 291      99.688 106.244 126.257  1.00  1.00              
ATOM   4666  HB  THR A 291     100.605 106.676 125.856  1.00  1.00              
ATOM   4667  CG2 THR A 291      99.001 107.305 127.120  1.00  1.00              
ATOM   4668 1HG2 THR A 291      99.714 107.692 127.847  1.00  1.00              
ATOM   4669 2HG2 THR A 291      98.663 108.125 126.485  1.00  1.00              
ATOM   4670 3HG2 THR A 291      98.144 106.889 127.649  1.00  1.00              
ATOM   4671  OG1 THR A 291     100.015 105.160 127.106  1.00  1.00              
ATOM   4672  HG1 THR A 291      99.191 104.748 127.415  1.00  1.00              
ATOM   4673  C   THR A 291      99.621 104.867 124.170  1.00  1.00              
ATOM   4674  O   THR A 291     100.672 105.320 123.744  1.00  1.00              
ATOM   4675  N   GLU A 292      99.221 103.652 123.796  1.00  1.00              
ATOM   4676  H   GLU A 292      98.252 103.421 123.999  1.00  1.00              
ATOM   4677  CA  GLU A 292      99.782 103.022 122.593  1.00  1.00              
ATOM   4678  HA  GLU A 292     100.737 103.488 122.352  1.00  1.00              
ATOM   4679  CB  GLU A 292     100.113 101.537 122.794  1.00  1.00              
ATOM   4680  HB1 GLU A 292     100.621 101.429 123.750  1.00  1.00              
ATOM   4681  HB2 GLU A 292     100.807 101.235 122.008  1.00  1.00              
ATOM   4682  CG  GLU A 292      98.903 100.604 122.742  1.00  1.00              
ATOM   4683  HG1 GLU A 292      98.478 100.629 121.742  1.00  1.00              
ATOM   4684  HG2 GLU A 292      98.149 100.965 123.444  1.00  1.00              
ATOM   4685  CD  GLU A 292      99.273  99.162 123.097  1.00  1.00              
ATOM   4686  OE1 GLU A 292      99.774  98.972 124.229  1.00  1.00              
ATOM   4687  OE2 GLU A 292      98.974  98.233 122.312  1.00  1.00              
ATOM   4688  C   GLU A 292      98.849 103.285 121.405  1.00  1.00              
ATOM   4689  O   GLU A 292      97.635 103.349 121.542  1.00  1.00              
ATOM   4690  N   PHE A 293      99.429 103.488 120.225  1.00  1.00              
ATOM   4691  H   PHE A 293     100.414 103.299 120.148  1.00  1.00              
ATOM   4692  CA  PHE A 293      98.761 104.143 119.094  1.00  1.00              
ATOM   4693  HA  PHE A 293      99.483 104.033 118.289  1.00  1.00              
ATOM   4694  CB  PHE A 293      97.535 103.374 118.562  1.00  1.00              
ATOM   4695  HB1 PHE A 293      97.252 103.797 117.597  1.00  1.00              
ATOM   4696  HB2 PHE A 293      96.685 103.515 119.230  1.00  1.00              
ATOM   4697  CG  PHE A 293      97.809 101.889 118.373  1.00  1.00              
ATOM   4698  CD1 PHE A 293      97.366 100.965 119.337  1.00  1.00              
ATOM   4699  HD1 PHE A 293      96.793 101.311 120.189  1.00  1.00              
ATOM   4700  CE1 PHE A 293      97.696  99.602 119.223  1.00  1.00              
ATOM   4701  HE1 PHE A 293      97.385  98.907 119.994  1.00  1.00              
ATOM   4702  CZ  PHE A 293      98.453  99.151 118.127  1.00  1.00              
ATOM   4703  HZ  PHE A 293      98.711  98.105 118.044  1.00  1.00              
ATOM   4704  CE2 PHE A 293      98.882 100.065 117.149  1.00  1.00              
ATOM   4705  HE2 PHE A 293      99.468  99.716 116.309  1.00  1.00              
ATOM   4706  CD2 PHE A 293      98.566 101.433 117.273  1.00  1.00              
ATOM   4707  HD2 PHE A 293      98.916 102.134 116.528  1.00  1.00              
ATOM   4708  C   PHE A 293      98.629 105.684 119.233  1.00  1.00              
ATOM   4709  O   PHE A 293      97.799 106.300 118.572  1.00  1.00              
ATOM   4710  N   THR A 294      99.529 106.324 120.007  1.00  1.00              
ATOM   4711  H   THR A 294     100.194 105.754 120.506  1.00  1.00              
ATOM   4712  CA  THR A 294      99.374 107.717 120.488  1.00  1.00              
ATOM   4713  HA  THR A 294      98.330 107.987 120.316  1.00  1.00              
ATOM   4714  CB  THR A 294      99.532 107.772 122.019  1.00  1.00              
ATOM   4715  HB  THR A 294      99.168 106.828 122.419  1.00  1.00              
ATOM   4716  CG2 THR A 294     100.987 107.977 122.449  1.00  1.00              
ATOM   4717 1HG2 THR A 294     101.052 107.835 123.526  1.00  1.00              
ATOM   4718 2HG2 THR A 294     101.624 107.258 121.938  1.00  1.00              
ATOM   4719 3HG2 THR A 294     101.314 108.989 122.215  1.00  1.00              
ATOM   4720  OG1 THR A 294      98.791 108.795 122.635  1.00  1.00              
ATOM   4721  HG1 THR A 294      97.853 108.522 122.679  1.00  1.00              
ATOM   4722  C   THR A 294     100.166 108.840 119.808  1.00  1.00              
ATOM   4723  O   THR A 294     100.022 110.007 120.165  1.00  1.00              
ATOM   4724  N   THR A 295     100.998 108.564 118.799  1.00  1.00              
ATOM   4725  H   THR A 295     101.194 107.605 118.557  1.00  1.00              
ATOM   4726  CA  THR A 295     101.386 109.627 117.841  1.00  1.00              
ATOM   4727  HA  THR A 295     100.560 110.341 117.853  1.00  1.00              
ATOM   4728  CB  THR A 295     102.602 110.480 118.232  1.00  1.00              
ATOM   4729  HB  THR A 295     103.492 110.000 117.853  1.00  1.00              
ATOM   4730  CG2 THR A 295     102.537 111.892 117.655  1.00  1.00              
ATOM   4731 1HG2 THR A 295     101.649 112.412 118.015  1.00  1.00              
ATOM   4732 2HG2 THR A 295     103.429 112.444 117.955  1.00  1.00              
ATOM   4733 3HG2 THR A 295     102.516 111.843 116.568  1.00  1.00              
ATOM   4734  OG1 THR A 295     102.690 110.618 119.642  1.00  1.00              
ATOM   4735  HG1 THR A 295     101.774 110.772 119.932  1.00  1.00              
ATOM   4736  C   THR A 295     101.360 109.132 116.404  1.00  1.00              
ATOM   4737  O   THR A 295     102.295 109.257 115.619  1.00  1.00              
ATOM   4738  N   LEU A 296     100.179 108.602 116.066  1.00  1.00              
ATOM   4739  H   LEU A 296      99.457 108.557 116.775  1.00  1.00              
ATOM   4740  CA  LEU A 296      99.786 108.250 114.708  1.00  1.00              
ATOM   4741  HA  LEU A 296     100.651 108.371 114.053  1.00  1.00              
ATOM   4742  CB  LEU A 296      99.394 106.768 114.596  1.00  1.00              
ATOM   4743  HB1 LEU A 296      99.090 106.602 113.563  1.00  1.00              
ATOM   4744  HB2 LEU A 296      98.534 106.580 115.232  1.00  1.00              
ATOM   4745  CG  LEU A 296     100.511 105.753 114.926  1.00  1.00              
ATOM   4746  HG  LEU A 296     101.443 106.042 114.442  1.00  1.00              
ATOM   4747  CD1 LEU A 296     100.752 105.606 116.428  1.00  1.00              
ATOM   4748 1HD1 LEU A 296     101.437 106.382 116.762  1.00  1.00              
ATOM   4749 2HD1 LEU A 296      99.801 105.702 116.937  1.00  1.00              
ATOM   4750 3HD1 LEU A 296     101.203 104.641 116.657  1.00  1.00              
ATOM   4751  CD2 LEU A 296     100.101 104.380 114.400  1.00  1.00              
ATOM   4752 1HD2 LEU A 296     100.858 103.637 114.647  1.00  1.00              
ATOM   4753 2HD2 LEU A 296      99.141 104.080 114.823  1.00  1.00              
ATOM   4754 3HD2 LEU A 296     100.025 104.436 113.317  1.00  1.00              
ATOM   4755  C   LEU A 296      98.735 109.254 114.188  1.00  1.00              
ATOM   4756  O   LEU A 296      97.585 108.875 113.966  1.00  1.00              
ATOM   4757  N   PRO A 297      99.095 110.549 114.029  1.00  1.00              
ATOM   4758  CD  PRO A 297     100.424 111.128 114.104  1.00  1.00              
ATOM   4759  HD1 PRO A 297     101.123 110.535 113.525  1.00  1.00              
ATOM   4760  HD2 PRO A 297     100.730 111.205 115.144  1.00  1.00              
ATOM   4761  CG  PRO A 297     100.323 112.547 113.550  1.00  1.00              
ATOM   4762  HG1 PRO A 297     100.403 112.535 112.462  1.00  1.00              
ATOM   4763  HG2 PRO A 297     101.064 113.210 113.994  1.00  1.00              
ATOM   4764  CB  PRO A 297      98.916 112.937 113.967  1.00  1.00              
ATOM   4765  HB1 PRO A 297      98.520 113.748 113.355  1.00  1.00              
ATOM   4766  HB2 PRO A 297      98.911 113.218 115.022  1.00  1.00              
ATOM   4767  CA  PRO A 297      98.151 111.626 113.781  1.00  1.00              
ATOM   4768  HA  PRO A 297      97.361 111.584 114.533  1.00  1.00              
ATOM   4769  C   PRO A 297      97.460 111.582 112.403  1.00  1.00              
ATOM   4770  O   PRO A 297      96.455 112.259 112.200  1.00  1.00              
ATOM   4771  N   ASN A 298      97.930 110.756 111.463  1.00  1.00              
ATOM   4772  H   ASN A 298      98.790 110.261 111.647  1.00  1.00              
ATOM   4773  CA  ASN A 298      97.144 110.323 110.313  1.00  1.00              
ATOM   4774  HA  ASN A 298      96.084 110.385 110.569  1.00  1.00              
ATOM   4775  CB  ASN A 298      97.421 111.229 109.104  1.00  1.00              
ATOM   4776  HB1 ASN A 298      98.470 111.151 108.814  1.00  1.00              
ATOM   4777  HB2 ASN A 298      97.197 112.266 109.353  1.00  1.00              
ATOM   4778  CG  ASN A 298      96.559 110.781 107.942  1.00  1.00              
ATOM   4779  OD1 ASN A 298      96.942 109.982 107.103  1.00  1.00              
ATOM   4780  ND2 ASN A 298      95.323 111.206 107.932  1.00  1.00              
ATOM   4781 1HD2 ASN A 298      94.986 111.822 108.645  1.00  1.00              
ATOM   4782 2HD2 ASN A 298      94.695 110.779 107.254  1.00  1.00              
ATOM   4783  C   ASN A 298      97.482 108.858 109.962  1.00  1.00              
ATOM   4784  O   ASN A 298      98.640 108.487 109.703  1.00  1.00              
ATOM   4785  N   LEU A 299      96.430 108.028 109.981  1.00  1.00              
ATOM   4786  H   LEU A 299      95.514 108.410 110.156  1.00  1.00              
ATOM   4787  CA  LEU A 299      96.571 106.580 109.951  1.00  1.00              
ATOM   4788  HA  LEU A 299      97.456 106.400 109.343  1.00  1.00              
ATOM   4789  CB  LEU A 299      96.880 106.049 111.367  1.00  1.00              
ATOM   4790  HB1 LEU A 299      95.967 106.043 111.965  1.00  1.00              
ATOM   4791  HB2 LEU A 299      97.559 106.758 111.840  1.00  1.00              
ATOM   4792  CG  LEU A 299      97.569 104.667 111.453  1.00  1.00              
ATOM   4793  HG  LEU A 299      97.993 104.603 112.452  1.00  1.00              
ATOM   4794  CD1 LEU A 299      96.632 103.476 111.314  1.00  1.00              
ATOM   4795 1HD1 LEU A 299      95.724 103.666 111.875  1.00  1.00              
ATOM   4796 2HD1 LEU A 299      96.368 103.303 110.272  1.00  1.00              
ATOM   4797 3HD1 LEU A 299      97.110 102.586 111.710  1.00  1.00              
ATOM   4798  CD2 LEU A 299      98.697 104.481 110.435  1.00  1.00              
ATOM   4799 1HD2 LEU A 299      99.234 103.559 110.625  1.00  1.00              
ATOM   4800 2HD2 LEU A 299      98.291 104.428 109.429  1.00  1.00              
ATOM   4801 3HD2 LEU A 299      99.392 105.311 110.503  1.00  1.00              
ATOM   4802  C   LEU A 299      95.452 105.826 109.220  1.00  1.00              
ATOM   4803  O   LEU A 299      94.657 105.118 109.823  1.00  1.00              
ATOM   4804  N   LYS A 300      95.431 105.964 107.894  1.00  1.00              
ATOM   4805  H   LYS A 300      96.187 106.500 107.487  1.00  1.00              
ATOM   4806  CA  LYS A 300      94.500 105.305 106.972  1.00  1.00              
ATOM   4807  HA  LYS A 300      93.508 105.723 107.154  1.00  1.00              
ATOM   4808  CB  LYS A 300      94.915 105.597 105.516  1.00  1.00              
ATOM   4809  HB1 LYS A 300      94.579 104.784 104.870  1.00  1.00              
ATOM   4810  HB2 LYS A 300      96.001 105.613 105.442  1.00  1.00              
ATOM   4811  CG  LYS A 300      94.368 106.905 104.938  1.00  1.00              
ATOM   4812  HG1 LYS A 300      94.907 107.101 104.010  1.00  1.00              
ATOM   4813  HG2 LYS A 300      94.558 107.728 105.628  1.00  1.00              
ATOM   4814  CD  LYS A 300      92.864 106.807 104.626  1.00  1.00              
ATOM   4815  HD1 LYS A 300      92.283 106.961 105.537  1.00  1.00              
ATOM   4816  HD2 LYS A 300      92.630 105.817 104.230  1.00  1.00              
ATOM   4817  CE  LYS A 300      92.469 107.837 103.564  1.00  1.00              
ATOM   4818  HE1 LYS A 300      91.457 107.620 103.214  1.00  1.00              
ATOM   4819  HE2 LYS A 300      93.147 107.737 102.713  1.00  1.00              
ATOM   4820  NZ  LYS A 300      92.528 109.205 104.114  1.00  1.00              
ATOM   4821  HZ1 LYS A 300      93.333 109.341 104.722  1.00  1.00              
ATOM   4822  HZ2 LYS A 300      92.490 109.929 103.421  1.00  1.00              
ATOM   4823  HZ3 LYS A 300      91.794 109.358 104.805  1.00  1.00              
ATOM   4824  C   LYS A 300      94.350 103.794 107.129  1.00  1.00              
ATOM   4825  O   LYS A 300      93.202 103.343 107.228  1.00  1.00              
ATOM   4826  N   TYR A 301      95.452 103.028 107.065  1.00  1.00              
ATOM   4827  H   TYR A 301      96.362 103.461 106.984  1.00  1.00              
ATOM   4828  CA  TYR A 301      95.314 101.574 106.904  1.00  1.00              
ATOM   4829  HA  TYR A 301      94.264 101.276 106.917  1.00  1.00              
ATOM   4830  CB  TYR A 301      95.905 101.140 105.556  1.00  1.00              
ATOM   4831  HB1 TYR A 301      96.991 101.157 105.618  1.00  1.00              
ATOM   4832  HB2 TYR A 301      95.605 101.861 104.793  1.00  1.00              
ATOM   4833  CG  TYR A 301      95.468  99.758 105.111  1.00  1.00              
ATOM   4834  CD1 TYR A 301      94.577  99.619 104.030  1.00  1.00              
ATOM   4835  HD1 TYR A 301      94.222 100.493 103.500  1.00  1.00              
ATOM   4836  CE1 TYR A 301      94.138  98.341 103.640  1.00  1.00              
ATOM   4837  HE1 TYR A 301      93.450  98.217 102.818  1.00  1.00              
ATOM   4838  CZ  TYR A 301      94.574  97.199 104.343  1.00  1.00              
ATOM   4839  OH  TYR A 301      94.120  95.977 103.970  1.00  1.00              
ATOM   4840  HH  TYR A 301      94.468  95.277 104.526  1.00  1.00              
ATOM   4841  CE2 TYR A 301      95.473  97.334 105.420  1.00  1.00              
ATOM   4842  HE2 TYR A 301      95.804  96.466 105.968  1.00  1.00              
ATOM   4843  CD2 TYR A 301      95.933  98.612 105.787  1.00  1.00              
ATOM   4844  HD2 TYR A 301      96.636  98.702 106.603  1.00  1.00              
ATOM   4845  C   TYR A 301      96.008 100.899 108.072  1.00  1.00              
ATOM   4846  O   TYR A 301      97.133 101.269 108.410  1.00  1.00              
ATOM   4847  N   LEU A 302      95.337  99.909 108.655  1.00  1.00              
ATOM   4848  H   LEU A 302      94.369  99.748 108.383  1.00  1.00              
ATOM   4849  CA  LEU A 302      95.843  99.126 109.765  1.00  1.00              
ATOM   4850  HA  LEU A 302      96.919  99.154 109.770  1.00  1.00              
ATOM   4851  CB  LEU A 302      95.344  99.792 111.065  1.00  1.00              
ATOM   4852  HB1 LEU A 302      94.256  99.873 111.026  1.00  1.00              
ATOM   4853  HB2 LEU A 302      95.746 100.803 111.088  1.00  1.00              
ATOM   4854  CG  LEU A 302      95.720  99.084 112.380  1.00  1.00              
ATOM   4855  HG  LEU A 302      95.094  98.202 112.502  1.00  1.00              
ATOM   4856  CD1 LEU A 302      97.185  98.652 112.440  1.00  1.00              
ATOM   4857 1HD1 LEU A 302      97.434  98.278 113.431  1.00  1.00              
ATOM   4858 2HD1 LEU A 302      97.373  97.858 111.720  1.00  1.00              
ATOM   4859 3HD1 LEU A 302      97.820  99.490 112.189  1.00  1.00              
ATOM   4860  CD2 LEU A 302      95.480 100.022 113.567  1.00  1.00              
ATOM   4861 1HD2 LEU A 302      95.778  99.536 114.493  1.00  1.00              
ATOM   4862 2HD2 LEU A 302      96.057 100.937 113.447  1.00  1.00              
ATOM   4863 3HD2 LEU A 302      94.421 100.264 113.632  1.00  1.00              
ATOM   4864  C   LEU A 302      95.390  97.683 109.630  1.00  1.00              
ATOM   4865  O   LEU A 302      94.225  97.389 109.881  1.00  1.00              
ATOM   4866  N   ASP A 303      96.292  96.787 109.230  1.00  1.00              
ATOM   4867  H   ASP A 303      97.257  97.069 109.142  1.00  1.00              
ATOM   4868  CA  ASP A 303      95.950  95.351 109.371  1.00  1.00              
ATOM   4869  HA  ASP A 303      94.883  95.219 109.209  1.00  1.00              
ATOM   4870  CB  ASP A 303      96.671  94.503 108.299  1.00  1.00              
ATOM   4871  HB1 ASP A 303      97.194  95.160 107.602  1.00  1.00              
ATOM   4872  HB2 ASP A 303      95.908  93.986 107.715  1.00  1.00              
ATOM   4873  CG  ASP A 303      97.655  93.444 108.820  1.00  1.00              
ATOM   4874  OD1 ASP A 303      98.875  93.619 108.589  1.00  1.00              
ATOM   4875  OD2 ASP A 303      97.200  92.415 109.369  1.00  1.00              
ATOM   4876  C   ASP A 303      96.254  94.932 110.815  1.00  1.00              
ATOM   4877  O   ASP A 303      97.280  95.362 111.323  1.00  1.00              
ATOM   4878  N   LEU A 304      95.403  94.146 111.489  1.00  1.00              
ATOM   4879  H   LEU A 304      94.503  93.940 111.079  1.00  1.00              
ATOM   4880  CA  LEU A 304      95.734  93.541 112.794  1.00  1.00              
ATOM   4881  HA  LEU A 304      96.806  93.626 112.962  1.00  1.00              
ATOM   4882  CB  LEU A 304      95.000  94.279 113.926  1.00  1.00              
ATOM   4883  HB1 LEU A 304      95.023  93.673 114.831  1.00  1.00              
ATOM   4884  HB2 LEU A 304      93.963  94.380 113.623  1.00  1.00              
ATOM   4885  CG  LEU A 304      95.575  95.661 114.263  1.00  1.00              
ATOM   4886  HG  LEU A 304      95.866  96.180 113.355  1.00  1.00              
ATOM   4887  CD1 LEU A 304      94.501  96.487 114.963  1.00  1.00              
ATOM   4888 1HD1 LEU A 304      94.872  97.496 115.117  1.00  1.00              
ATOM   4889 2HD1 LEU A 304      93.631  96.547 114.310  1.00  1.00              
ATOM   4890 3HD1 LEU A 304      94.213  96.031 115.908  1.00  1.00              
ATOM   4891  CD2 LEU A 304      96.774  95.566 115.212  1.00  1.00              
ATOM   4892 1HD2 LEU A 304      96.458  95.150 116.163  1.00  1.00              
ATOM   4893 2HD2 LEU A 304      97.534  94.928 114.765  1.00  1.00              
ATOM   4894 3HD2 LEU A 304      97.187  96.563 115.364  1.00  1.00              
ATOM   4895  C   LEU A 304      95.418  92.031 112.771  1.00  1.00              
ATOM   4896  O   LEU A 304      94.614  91.508 113.556  1.00  1.00              
ATOM   4897  N   SER A 305      96.016  91.328 111.809  1.00  1.00              
ATOM   4898  H   SER A 305      96.644  91.806 111.163  1.00  1.00              
ATOM   4899  CA  SER A 305      95.643  89.930 111.549  1.00  1.00              
ATOM   4900  HA  SER A 305      94.565  89.838 111.691  1.00  1.00              
ATOM   4901  CB  SER A 305      95.908  89.536 110.085  1.00  1.00              
ATOM   4902  HB1 SER A 305      95.290  90.163 109.440  1.00  1.00              
ATOM   4903  HB2 SER A 305      95.601  88.500 109.942  1.00  1.00              
ATOM   4904  OG  SER A 305      97.264  89.675 109.689  1.00  1.00              
ATOM   4905  HG  SER A 305      97.378  90.639 109.566  1.00  1.00              
ATOM   4906  C   SER A 305      96.334  88.964 112.514  1.00  1.00              
ATOM   4907  O   SER A 305      97.555  89.000 112.691  1.00  1.00              
ATOM   4908  N   CYS A 306      95.530  88.080 113.121  1.00  1.00              
ATOM   4909  H   CYS A 306      94.547  88.088 112.860  1.00  1.00              
ATOM   4910  CA  CYS A 306      95.937  87.086 114.124  1.00  1.00              
ATOM   4911  HA  CYS A 306      95.049  86.852 114.711  1.00  1.00              
ATOM   4912  CB  CYS A 306      96.323  85.798 113.380  1.00  1.00              
ATOM   4913  HB1 CYS A 306      97.332  85.899 112.980  1.00  1.00              
ATOM   4914  HB2 CYS A 306      95.624  85.633 112.559  1.00  1.00              
ATOM   4915  SG  CYS A 306      96.231  84.367 114.493  1.00  1.00              
ATOM   4916  HG  CYS A 306      94.894  84.412 114.639  1.00  1.00              
ATOM   4917  C   CYS A 306      97.005  87.579 115.124  1.00  1.00              
ATOM   4918  O   CYS A 306      98.172  87.193 115.052  1.00  1.00              
ATOM   4919  N   ASN A 307      96.606  88.485 116.026  1.00  1.00              
ATOM   4920  H   ASN A 307      95.639  88.781 115.971  1.00  1.00              
ATOM   4921  CA  ASN A 307      97.454  89.054 117.085  1.00  1.00              
ATOM   4922  HA  ASN A 307      98.082  88.245 117.450  1.00  1.00              
ATOM   4923  CB  ASN A 307      98.382  90.125 116.455  1.00  1.00              
ATOM   4924  HB1 ASN A 307      99.063  89.609 115.787  1.00  1.00              
ATOM   4925  HB2 ASN A 307      98.971  90.606 117.230  1.00  1.00              
ATOM   4926  CG  ASN A 307      97.714  91.212 115.632  1.00  1.00              
ATOM   4927  OD1 ASN A 307      96.636  91.687 115.950  1.00  1.00              
ATOM   4928  ND2 ASN A 307      98.356  91.671 114.595  1.00  1.00              
ATOM   4929 1HD2 ASN A 307      99.254  91.278 114.341  1.00  1.00              
ATOM   4930 2HD2 ASN A 307      97.888  92.226 113.897  1.00  1.00              
ATOM   4931  C   ASN A 307      96.713  89.548 118.340  1.00  1.00              
ATOM   4932  O   ASN A 307      97.271  90.353 119.102  1.00  1.00              
ATOM   4933  N   LYS A 308      95.472  89.075 118.541  1.00  1.00              
ATOM   4934  H   LYS A 308      95.090  88.471 117.817  1.00  1.00              
ATOM   4935  CA  LYS A 308      94.558  89.444 119.633  1.00  1.00              
ATOM   4936  HA  LYS A 308      95.139  89.921 120.424  1.00  1.00              
ATOM   4937  CB  LYS A 308      93.479  90.433 119.125  1.00  1.00              
ATOM   4938  HB1 LYS A 308      92.818  90.683 119.957  1.00  1.00
[truncated: 680,511 more chars]
