# Supplementary material for: Variation in selection constraints on teleost TLRs with emphasis on their repertoire in the Walking catfish, Clarias batrachus
Source: Sci Rep. 2020 Dec 7;10:21394. doi: 10.1038/s41598-020-78347-6 (PMC7721727; doi:10.1038/s41598-020-78347-6)
Supplement: Supplementary file 30 — Supplementary Information 30. [file 41598_2020_78347_MOESM30_ESM.zip › T8/struct/S514316_results/lscore.txt]

		%%%%%%%%%%%%%%%%%%%%%%%%%%%%%%%%%%%%%%%%%%%%%%%%%%%
		% B-factor and local structure quality estimation %
		%       in I-TASSER structure modeling            %
		%%%%%%%%%%%%%%%%%%%%%%%%%%%%%%%%%%%%%%%%%%%%%%%%%%%

1. How was the local accuracy estimated?

    The local accuracy was defined as the distance deviation (in Angstrom) between residue positions 
    in the model and the native structure. It was estimated using support vector regression that makes 
    use of the coverage of threading alignment, divergence of I-TASSER simulation decoys, and 
    sequence-based secondary structure and solvent accessibility predictions. Large-scale benchmark 
    tests show that the estimated local accuracy has an average error of 2.21 Angstrom and the
    Pearson's correlation coefficient between estimated and actual error is 0.7. 

    Based on these tests, the local accuracy estimations tend to be  more accurate for residues:
	 1) that have higher threading alignment coverage
	 2) that are located at alpha-helix and beta-strand regions
	 3) that are buried (at 25% threshold)

    The estimated local accuracy for each model is available at the columns 61-66 in the model's PDB file
    and also at the bottom of this page (columns with label RSQ_*).

2. What is normalized B-factor?

    Normalized B-factor for a target protein is defined as z-score-based normalization of the 
    raw B-factor values. The normalized B-factor (called B-factor profile, BFP) is predicted using a 
    combination of both template-based assignment and profile-based prediction. Based on the distributions
    and predictions of the BFP, residues with BFP values higher than 0 are less stable in experimental 
    structures. The estimated normalized B-factor is shown at the bottom of this page.

For more information about the local accuracy and normalized B-factor predictions, please refer to the 
following article:

J Yang, Y Wang, Y Zhang. ResQ: An approach to unified estimation of B-factor and residue-specific error 
in protein structure prediction, Journal of Molecular Biology, 428: 693-701 (2016).
#RES	SS	SA	COV	BFP	RSQ_1	RSQ_2	RSQ_3	RSQ_4	RSQ_5	
1	C	E	0.55	1.59	5.47	11.17	7.57	5.06	5.80	
2	C	E	0.78	0.86	4.57	9.85	6.35	4.20	4.19	
3	C	B	0.78	0.37	6.49	11.28	8.26	4.64	4.26	
4	C	E	0.79	0.15	7.82	10.32	8.90	4.51	4.17	
5	C	E	0.79	-0.06	8.98	8.48	9.39	4.39	4.02	
6	C	E	0.82	-0.01	10.27	7.97	10.26	4.60	4.23	
7	H	E	0.81	0.17	11.99	6.84	10.72	4.82	4.31	
8	H	E	0.81	0.06	10.58	5.98	9.92	7.47	4.32	
9	H	B	0.81	-0.09	8.94	6.45	8.76	9.56	4.35	
10	H	E	0.78	0.02	7.61	6.24	8.38	9.96	4.40	
11	H	E	0.77	0.25	8.96	5.68	9.42	9.10	4.33	
12	C	E	0.79	0.13	9.06	5.36	8.99	7.79	4.29	
13	C	E	0.84	-0.09	7.01	4.87	7.37	6.69	4.06	
14	C	E	0.87	-0.02	6.61	4.62	6.89	4.41	4.03	
15	C	E	0.89	-0.28	4.94	4.14	6.49	4.33	3.95	
16	C	E	0.90	-0.38	4.70	4.02	6.85	4.27	3.89	
17	C	E	0.90	-0.28	4.64	4.11	6.35	4.22	3.84	
18	S	E	0.90	-0.54	3.97	3.60	5.57	3.88	3.43	
19	S	E	0.89	-0.67	4.14	3.66	5.83	3.79	3.43	
20	S	B	0.90	-0.64	4.11	3.62	5.89	3.85	3.41	
21	C	E	0.90	-0.60	4.95	4.08	6.48	4.23	3.94	
22	C	E	0.90	-0.45	5.14	3.96	7.03	4.17	3.90	
23	C	E	0.90	-0.38	5.14	4.10	6.77	4.22	3.85	
24	C	B	0.90	-0.52	4.75	3.95	7.05	4.24	3.86	
25	C	E	0.87	-0.42	4.46	4.04	6.14	4.24	3.94	
26	C	B	0.82	-0.40	6.47	4.19	8.14	4.48	4.10	
27	C	B	0.81	-0.13	7.13	4.32	9.50	6.24	6.10	
28	C	B	0.79	-0.07	8.33	4.42	11.03	6.81	7.75	
29	C	B	0.78	-0.07	8.91	4.47	11.03	6.49	8.91	
30	C	E	0.78	0.07	10.61	5.01	12.61	7.29	11.29	
31	C	E	0.78	0.06	11.60	5.79	14.23	6.40	13.44	
32	C	E	0.76	-0.01	10.97	5.84	13.52	5.84	15.42	
33	C	E	0.77	-0.15	10.66	5.76	12.81	5.70	16.31	
34	C	E	0.74	-0.27	9.84	5.04	11.19	5.49	17.75	
35	C	B	0.76	-0.36	10.63	4.69	11.70	5.19	16.43	
36	C	E	0.77	-0.29	11.30	4.27	11.14	5.24	16.08	
37	C	B	0.77	-0.33	11.14	4.31	10.96	5.13	15.53	
38	C	B	0.77	-0.38	12.81	4.40	13.16	5.39	14.62	
39	C	E	0.76	-0.30	12.27	4.40	12.67	5.34	14.58	
40	C	B	0.74	-0.34	10.81	4.51	11.10	5.33	12.51	
41	C	E	0.78	-0.29	8.31	4.31	9.81	4.99	9.92	
42	C	B	0.85	-0.39	6.28	4.31	8.16	4.76	6.97	
43	C	E	0.85	-0.21	4.35	4.01	7.16	4.58	4.78	
44	C	E	0.87	-0.09	3.45	3.96	5.77	4.44	3.86	
45	C	B	0.88	-0.30	2.54	3.92	4.28	4.37	3.87	
46	C	E	0.86	-0.21	2.59	4.06	4.11	4.44	4.00	
47	H	E	0.87	-0.07	2.60	4.07	3.97	4.40	4.01	
48	H	E	0.88	-0.14	2.69	4.11	4.04	4.39	3.99	
49	H	B	0.89	-0.44	2.40	4.02	3.75	4.30	3.96	
50	H	B	0.91	-0.42	2.68	4.07	3.70	4.26	3.92	
51	C	E	0.91	-0.03	2.87	4.13	3.73	4.29	3.95	
52	C	E	0.91	-0.14	3.04	4.16	3.75	4.31	3.97	
53	C	B	0.91	-0.39	2.92	4.11	3.71	4.26	3.92	
54	C	E	0.91	-0.27	2.84	4.09	3.70	4.25	3.91	
55	C	E	0.91	-0.30	2.60	4.00	3.67	4.22	3.88	
56	C	E	0.91	-0.34	2.42	3.93	3.63	4.18	3.84	
57	C	E	0.91	-0.37	2.21	3.85	3.58	4.13	3.79	
58	S	E	0.91	-0.61	2.14	3.54	3.18	3.73	3.39	
59	S	E	0.91	-0.73	1.93	3.48	3.15	3.70	3.37	
60	S	E	0.91	-0.71	1.89	3.52	3.23	3.78	3.37	
61	C	B	0.91	-0.79	2.43	3.94	3.58	4.13	3.88	
62	C	B	0.91	-0.62	2.55	3.95	3.54	4.09	3.77	
63	C	E	0.91	-0.53	2.60	3.97	3.59	4.14	3.82	
64	C	B	0.90	-0.67	2.63	3.92	3.66	4.22	3.90	
65	C	E	0.90	-0.54	2.76	3.78	3.27	3.90	3.51	
66	C	B	0.91	-0.44	3.09	4.06	3.61	4.18	3.84	
67	C	E	0.91	-0.18	2.82	4.19	3.64	4.21	3.87	
68	C	E	0.91	-0.11	2.77	4.21	3.67	4.24	3.89	
69	C	B	0.91	-0.29	2.56	4.24	3.69	4.18	3.83	
70	C	E	0.91	-0.13	2.43	4.19	3.67	4.24	3.89	
71	C	E	0.88	0.00	2.66	4.46	3.69	4.24	3.89	
72	H	E	0.89	0.01	2.44	4.30	3.74	4.29	3.94	
73	H	B	0.89	-0.31	2.46	4.05	3.72	4.27	3.93	
74	H	E	0.91	-0.24	2.50	4.03	3.67	4.22	3.88	
75	C	E	0.91	0.04	2.47	4.03	3.69	4.24	3.90	
76	C	E	0.90	-0.18	2.67	4.08	3.72	4.26	3.92	
77	C	B	0.91	-0.40	2.53	4.01	3.67	4.22	3.88	
78	C	E	0.91	-0.29	2.38	3.97	3.68	4.22	3.88	
79	C	E	0.91	-0.41	2.39	3.95	3.64	4.18	3.84	
80	C	B	0.91	-0.63	2.43	3.94	3.60	4.15	3.81	
81	C	E	0.91	-0.53	2.43	3.92	3.56	4.10	3.76	
82	S	E	0.91	-0.67	1.81	3.43	3.11	3.65	3.31	
83	S	B	0.91	-0.86	1.79	3.43	3.11	3.65	3.32	
84	S	B	0.91	-0.79	1.70	3.51	3.15	3.69	3.36	
85	C	E	0.91	-0.74	2.17	3.85	3.61	4.16	3.83	
86	C	B	0.91	-0.72	1.81	3.61	3.31	3.78	3.54	
87	C	E	0.91	-0.65	2.09	3.88	3.52	4.07	3.76	
88	C	B	0.91	-0.77	2.18	3.92	3.64	4.19	3.79	
89	C	E	0.91	-0.58	1.82	3.71	3.34	3.97	3.57	
90	C	B	0.91	-0.47	2.57	4.01	3.57	4.13	3.80	
91	C	E	0.91	-0.37	2.59	4.03	3.59	4.15	3.81	
92	C	E	0.91	-0.04	2.91	4.14	3.61	4.17	3.82	
93	C	B	0.85	-0.06	2.98	4.71	3.62	4.17	3.83	
94	C	B	0.71	-0.16	2.85	5.22	3.90	4.44	4.10	
95	C	E	0.72	-0.04	3.10	4.96	3.98	4.45	4.18	
96	C	E	0.77	0.09	3.23	4.91	3.88	4.34	4.06	
97	H	E	0.83	0.01	3.07	4.31	3.69	4.31	3.88	
98	H	E	0.82	-0.17	3.70	4.47	3.77	4.31	3.96	
99	H	B	0.84	-0.50	2.87	4.20	3.74	4.29	3.94	
100	H	B	0.88	-0.49	2.80	4.13	3.69	4.22	3.88	
101	C	E	0.87	-0.20	3.21	4.24	3.69	4.22	3.87	
102	C	E	0.87	-0.20	2.98	4.19	3.72	4.25	3.91	
103	C	B	0.89	-0.43	2.65	4.05	3.65	4.18	3.84	
104	C	E	0.90	-0.36	2.75	4.07	3.65	4.17	3.83	
105	C	E	0.90	-0.32	2.47	3.97	3.62	4.15	3.81	
106	C	E	0.89	-0.45	2.39	3.94	3.60	4.13	3.79	
107	C	E	0.89	-0.38	2.20	3.87	3.58	4.10	3.76	
108	S	E	0.89	-0.56	1.65	3.39	3.11	3.63	3.30	
109	S	B	0.90	-0.79	1.75	3.41	3.10	3.63	3.30	
110	S	B	0.90	-0.66	1.71	3.40	3.10	3.63	3.30	
111	C	E	0.90	-0.49	2.24	3.95	3.63	4.16	3.84	
112	C	B	0.91	-0.71	2.13	3.87	3.57	4.10	3.78	
113	C	E	0.91	-0.50	2.20	3.94	3.53	4.07	3.76	
114	C	B	0.91	-0.67	2.58	4.04	3.52	4.07	3.75	
115	C	E	0.88	-0.51	2.69	4.07	3.53	4.09	3.76	
116	C	B	0.88	-0.49	2.70	4.03	3.63	4.25	3.79	
117	C	E	0.85	-0.18	3.86	4.41	4.01	5.29	3.97	
118	C	E	0.84	-0.16	6.30	7.34	6.09	6.30	6.73	
119	C	B	0.79	-0.28	7.95	9.08	8.81	7.90	8.99	
120	C	B	0.78	-0.28	8.24	9.25	9.21	8.27	9.45	
121	C	B	0.72	-0.26	8.97	9.17	10.66	7.31	9.51	
122	H	E	0.65	0.11	9.16	9.21	10.49	6.57	8.30	
123	H	B	0.55	0.12	7.70	8.41	8.92	5.00	7.07	
124	H	B	0.55	-0.00	6.12	7.72	6.92	4.83	5.12	
125	C	E	0.56	0.13	5.97	6.79	7.84	4.71	4.37	
126	C	B	0.58	0.03	5.07	6.50	7.00	4.71	4.37	
127	C	E	0.66	0.06	5.23	6.12	6.92	4.49	4.14	
128	C	E	0.75	-0.01	5.47	4.49	6.40	4.36	4.09	
129	C	E	0.85	-0.20	3.01	4.11	3.73	4.25	3.90	
130	C	B	0.89	-0.46	2.89	4.03	3.63	4.15	3.81	
131	C	E	0.89	-0.26	3.09	4.11	3.69	4.20	3.85	
132	C	E	0.88	-0.23	3.03	4.13	3.74	4.25	3.91	
133	C	B	0.88	-0.42	2.70	4.04	3.63	4.15	3.81	
134	C	E	0.88	-0.33	2.63	4.03	3.65	4.16	3.83	
135	C	E	0.88	-0.39	2.38	3.94	3.61	4.12	3.78	
136	C	B	0.89	-0.58	2.32	3.90	3.57	4.09	3.75	
137	C	E	0.89	-0.47	2.24	3.86	3.54	4.05	3.72	
138	S	E	0.89	-0.54	1.75	3.43	3.13	3.64	3.31	
139	S	E	0.89	-0.65	1.92	3.48	3.12	3.64	3.31	
140	S	E	0.89	-0.63	1.99	3.54	3.17	3.69	3.37	
141	C	E	0.89	-0.61	2.36	3.96	3.60	4.12	3.81	
142	C	E	0.89	-0.46	2.26	3.93	3.60	4.12	3.81	
143	C	E	0.89	-0.45	2.12	3.85	3.54	4.06	3.76	
144	C	B	0.87	-0.67	2.16	3.88	3.55	4.08	3.77	
145	C	E	0.87	-0.52	2.17	3.77	3.39	3.92	3.61	
146	C	B	0.87	-0.41	2.41	3.89	3.49	4.01	3.69	
147	C	E	0.89	-0.14	2.69	4.01	3.56	4.07	3.76	
148	C	E	0.89	-0.05	2.87	4.14	3.59	4.09	3.85	
149	C	B	0.89	-0.21	2.54	4.01	3.55	4.05	3.73	
150	C	E	0.88	0.00	2.91	4.07	3.60	4.11	3.78	
151	C	E	0.87	0.19	3.60	4.26	3.72	4.22	3.90	
152	C	E	0.88	0.09	3.84	4.32	3.72	4.22	3.89	
153	C	B	0.85	-0.25	2.88	4.84	3.73	4.24	3.90	
154	H	B	0.80	-0.33	3.32	4.92	3.75	4.25	3.92	
155	H	E	0.76	-0.09	3.49	4.97	3.89	4.32	3.98	
156	H	B	0.75	-0.31	3.14	4.71	3.84	4.28	3.93	
157	H	B	0.84	-0.38	3.90	4.09	5.32	4.12	3.79	
158	C	E	0.78	-0.07	3.64	4.41	4.02	4.36	4.02	
159	C	E	0.81	-0.05	5.33	4.55	5.84	4.47	4.52	
160	C	B	0.82	-0.29	4.18	4.42	5.87	4.46	4.80	
161	C	E	0.90	-0.22	3.87	4.09	4.81	5.45	4.84	
162	C	E	0.90	-0.27	4.66	4.46	4.30	5.31	3.92	
163	C	E	0.92	-0.38	3.83	4.16	3.64	4.93	3.74	
164	C	E	0.90	-0.48	3.22	4.01	3.70	4.94	3.74	
165	S	B	0.92	-0.76	2.83	3.51	3.33	4.22	3.34	
166	S	B	0.92	-0.91	2.66	3.47	3.27	4.24	3.30	
167	S	E	0.92	-0.79	2.80	3.55	3.20	4.41	3.32	
168	C	B	0.92	-0.76	3.03	4.03	3.56	4.67	3.67	
169	C	B	0.92	-0.61	2.95	3.88	3.42	4.58	3.57	
170	C	E	0.92	-0.54	3.42	4.07	3.61	4.67	3.67	
171	C	B	0.92	-0.58	3.08	3.99	3.58	4.88	3.69	
172	C	E	0.92	-0.43	3.93	4.08	3.78	6.88	3.57	
173	C	B	0.92	-0.35	4.79	4.34	4.20	8.12	3.70	
174	C	E	0.92	-0.10	4.33	4.23	4.10	7.60	3.81	
175	C	E	0.92	-0.03	4.95	4.40	4.41	8.15	3.75	
176	C	B	0.92	-0.23	4.58	4.28	4.34	7.80	3.69	
177	C	E	0.92	-0.16	5.25	4.46	4.58	8.34	3.76	
178	H	E	0.92	-0.10	5.27	4.45	4.50	8.32	3.79	
179	H	E	0.92	0.08	4.83	4.41	4.40	8.12	3.81	
180	H	B	0.92	-0.26	4.16	4.17	4.48	7.67	3.81	
181	H	E	0.92	-0.30	5.25	4.07	5.02	7.87	3.78	
182	C	E	0.92	-0.01	6.10	4.22	6.28	7.62	3.79	
183	C	B	0.92	-0.12	7.01	4.24	8.22	7.25	3.81	
184	C	B	0.92	-0.35	8.10	4.74	10.12	6.29	3.83	
185	C	E	0.87	-0.26	7.21	5.28	9.03	6.15	3.87	
186	C	B	0.90	-0.45	7.68	5.21	8.97	5.90	4.92	
187	C	B	0.92	-0.64	6.78	4.73	7.82	4.69	4.66	
188	C	B	0.92	-0.66	6.60	4.14	7.83	4.40	4.58	
189	S	B	0.92	-0.78	5.42	3.84	6.13	3.88	5.48	
190	S	B	0.92	-0.96	3.29	3.77	3.38	3.52	3.84	
191	S	B	0.92	-0.92	3.33	3.77	3.53	3.60	3.88	
192	C	B	0.92	-0.80	3.94	4.29	3.70	3.98	3.94	
193	C	B	0.92	-0.74	3.72	4.18	3.45	3.91	3.64	
194	C	E	0.91	-0.59	4.12	4.29	3.51	3.99	3.72	
195	C	B	0.92	-0.70	2.82	3.93	3.48	3.96	3.76	
196	C	E	0.92	-0.50	3.38	3.89	3.25	3.73	3.46	
197	C	B	0.92	-0.41	3.66	4.14	3.50	3.98	3.71	
198	C	E	0.87	-0.18	4.25	4.44	3.68	4.15	3.89	
199	C	E	0.85	-0.06	3.77	4.58	3.78	4.24	3.98	
200	C	B	0.81	-0.26	3.27	5.00	3.85	4.32	4.04	
201	C	E	0.79	-0.15	2.56	5.60	3.90	4.38	4.09	
202	H	E	0.72	-0.02	2.28	5.10	3.91	4.38	4.10	
203	H	E	0.65	0.01	2.46	5.47	4.01	4.49	4.20	
204	H	B	0.64	-0.14	2.43	5.29	4.03	4.51	4.21	
205	H	B	0.59	-0.27	2.50	5.36	4.06	4.54	4.25	
206	H	E	0.57	-0.04	2.69	5.49	4.10	4.58	4.28	
207	H	E	0.56	-0.03	2.88	5.54	4.15	4.64	4.33	
208	H	B	0.56	-0.23	3.02	5.42	4.20	5.07	4.31	
209	H	E	0.52	-0.25	4.33	5.75	4.74	7.29	4.42	
210	C	E	0.55	-0.29	5.12	5.76	5.25	8.14	4.42	
211	C	E	0.55	-0.35	6.17	5.92	5.63	8.85	4.42	
212	C	B	0.55	-0.40	8.26	5.78	6.56	8.34	4.36	
213	C	E	0.52	-0.33	9.80	6.02	7.45	7.39	4.33	
214	C	B	0.53	-0.47	8.87	5.74	7.03	6.18	4.22	
215	C	E	0.52	-0.48	9.32	5.81	7.24	5.26	4.25	
216	C	E	0.55	-0.39	9.82	5.74	7.50	5.30	4.28	
217	C	B	0.55	-0.55	8.03	5.57	6.65	5.11	4.30	
218	C	E	0.57	-0.44	9.82	5.62	7.41	5.32	4.27	
219	C	B	0.57	-0.53	9.37	5.73	7.18	5.25	4.29	
220	C	E	0.56	-0.39	10.81	5.65	7.81	5.37	4.26	
221	C	E	0.57	-0.32	10.71	6.10	7.82	5.36	4.26	
222	C	B	0.55	-0.39	9.72	6.51	7.88	5.32	4.38	
223	C	B	0.52	-0.26	8.11	6.39	7.38	5.23	4.34	
224	C	E	0.52	-0.16	7.74	6.08	6.89	4.93	4.50	
225	C	B	0.49	-0.16	8.37	6.17	7.24	5.18	4.76	
226	C	B	0.49	-0.14	8.56	5.91	7.28	5.18	4.58	
227	H	B	0.48	-0.32	8.32	5.57	7.31	5.27	4.49	
228	H	E	0.55	-0.23	7.77	5.41	6.56	5.08	4.38	
229	H	E	0.58	-0.29	9.41	5.10	7.32	5.29	4.41	
230	H	B	0.63	-0.30	7.33	4.99	6.16	4.94	4.28	
231	C	E	0.68	-0.19	5.35	4.58	5.13	4.67	4.16	
232	C	E	0.69	-0.12	6.43	4.32	5.70	4.73	4.13	
233	C	E	0.71	-0.30	8.57	4.46	6.67	4.92	4.09	
234	C	B	0.71	-0.43	7.42	4.52	6.11	4.78	4.12	
235	C	E	0.72	-0.23	5.20	4.39	5.10	4.50	4.06	
236	C	E	0.73	-0.10	7.00	4.56	5.94	4.67	4.06	
237	C	B	0.75	-0.14	6.48	4.63	5.57	4.58	4.08	
238	C	B	0.75	-0.15	5.21	4.46	5.26	4.63	4.19	
239	C	B	0.75	0.04	5.89	4.51	5.57	4.65	4.13	
240	C	E	0.75	0.27	6.57	4.89	5.92	4.79	4.19	
241	C	E	0.76	0.07	5.72	4.83	5.44	4.56	4.01	
242	C	B	0.75	-0.09	5.31	4.65	5.22	5.33	4.01	
243	C	E	0.78	0.05	3.88	4.56	4.59	5.07	4.01	
244	C	E	0.78	0.05	3.25	4.54	4.30	5.37	3.97	
245	H	E	0.78	0.00	2.57	4.36	3.90	4.76	3.89	
246	H	B	0.77	-0.22	2.46	4.39	3.77	4.56	3.91	
247	C	B	0.85	-0.31	2.39	4.50	3.83	4.63	3.82	
248	C	B	0.88	-0.30	2.36	4.31	3.69	4.47	3.76	
249	C	B	0.88	-0.40	2.29	4.25	3.61	4.39	3.76	
250	C	B	0.89	-0.58	2.37	3.88	3.53	4.24	3.71	
251	C	B	0.92	-0.61	2.31	3.74	3.45	3.93	3.63	
252	S	B	0.93	-0.80	1.87	3.33	3.03	3.51	3.22	
253	S	B	0.93	-0.90	1.79	3.30	3.01	3.48	3.19	
254	S	B	0.93	-0.88	1.86	3.38	3.02	3.49	3.21	
255	C	B	0.93	-0.82	2.22	3.73	3.52	3.99	3.65	
256	C	B	0.92	-0.74	2.19	3.64	3.45	3.91	3.57	
257	C	E	0.92	-0.67	2.21	3.72	3.53	3.91	3.66	
258	C	B	0.93	-0.71	2.23	3.72	3.53	3.90	3.66	
259	C	E	0.93	-0.41	2.05	3.63	3.38	3.75	3.51	
260	C	B	0.93	-0.35	2.09	3.61	3.35	3.80	3.56	
261	C	E	0.93	-0.12	2.24	3.76	3.52	3.97	3.73	
262	C	E	0.93	-0.04	2.27	3.79	3.54	4.07	3.75	
263	C	B	0.92	-0.22	2.23	3.75	3.50	4.03	3.71	
264	C	E	0.90	-0.18	2.38	3.87	3.61	4.08	3.83	
265	H	E	0.92	-0.12	2.38	3.87	3.61	4.09	3.82	
266	H	E	0.89	-0.07	2.44	3.92	3.65	4.14	3.87	
267	H	B	0.88	-0.39	2.43	3.91	3.64	4.12	3.85	
268	H	B	0.91	-0.38	2.40	3.88	3.60	4.08	3.80	
269	C	E	0.92	-0.04	2.40	3.86	3.58	4.06	3.78	
270	C	E	0.92	-0.03	2.46	3.88	3.60	4.08	3.79	
271	C	B	0.90	-0.30	2.41	3.87	3.58	4.06	3.77	
272	C	E	0.91	-0.07	2.39	3.87	3.57	4.06	3.78	
273	C	E	0.92	-0.07	2.33	3.82	3.52	4.01	3.72	
274	C	E	0.92	-0.29	2.27	3.78	3.49	3.98	3.68	
275	C	E	0.92	-0.39	2.28	3.76	3.47	3.96	3.66	
276	S	B	0.92	-0.64	1.75	3.32	3.04	3.52	3.23	
277	S	B	0.92	-0.89	1.73	3.29	3.01	3.49	3.20	
278	S	B	0.92	-0.75	1.73	3.29	3.03	3.50	3.21	
279	C	B	0.92	-0.72	2.23	3.79	3.53	4.00	3.72	
280	C	B	0.92	-0.71	2.16	3.72	3.47	3.94	3.66	
281	C	E	0.92	-0.64	2.14	3.70	3.53	3.91	3.65	
282	C	B	0.92	-0.72	2.17	3.79	3.55	3.93	3.68	
283	C	B	0.92	-0.59	2.10	3.66	3.42	3.87	3.63	
284	C	B	0.92	-0.51	2.23	3.72	3.49	4.01	3.69	
285	C	E	0.92	-0.30	2.22	3.79	3.56	4.01	3.77	
286	C	B	0.90	-0.16	2.43	3.93	3.64	4.51	3.89	
287	C	B	0.68	-0.33	3.09	4.51	4.71	5.43	4.41	
288	C	B	0.90	-0.37	2.45	4.52	3.70	4.39	3.78	
289	C	E	0.90	-0.28	2.54	3.85	3.65	4.08	3.82	
290	H	E	0.84	0.03	2.58	4.13	3.86	4.35	4.09	
291	H	E	0.85	-0.10	2.47	3.99	3.72	4.20	3.94	
292	H	B	0.86	-0.38	2.40	3.93	3.66	4.14	3.87	
293	H	B	0.89	-0.46	2.35	3.89	3.62	4.10	3.83	
294	C	E	0.91	-0.25	2.35	3.86	3.58	4.07	3.80	
295	C	E	0.94	-0.17	2.34	3.83	3.54	4.03	3.76	
296	C	B	0.94	-0.39	2.27	3.79	3.51	4.00	3.72	
297	C	E	0.94	-0.31	2.29	3.82	3.53	4.02	3.74	
298	C	E	0.94	-0.30	2.22	3.78	3.49	3.98	3.70	
299	C	B	0.94	-0.49	2.24	3.75	3.46	3.95	3.66	
300	C	E	0.92	-0.51	2.21	3.75	3.47	3.96	3.67	
301	S	B	0.93	-0.66	1.66	3.28	3.01	3.50	3.20	
302	S	E	0.93	-0.77	1.63	3.25	2.98	3.46	3.17	
303	S	E	0.93	-0.83	1.68	3.29	3.05	3.52	3.23	
304	C	B	0.94	-0.81	2.13	3.74	3.50	3.97	3.69	
305	C	E	0.94	-0.67	1.75	3.36	3.14	3.61	3.32	
306	C	E	0.94	-0.68	2.03	3.63	3.41	3.87	3.60	
307	C	B	0.94	-0.78	2.08	3.67	3.44	3.90	3.64	
308	C	E	0.94	-0.59	1.78	3.33	3.11	3.64	3.31	
309	C	B	0.93	-0.50	2.06	3.70	3.47	3.93	3.68	
310	C	E	0.92	-0.18	2.14	3.77	3.54	4.00	3.75	
311	C	E	0.93	-0.19	2.10	3.75	3.52	3.98	3.73	
312	C	B	0.94	-0.36	1.94	3.59	3.34	3.82	3.56	
313	C	E	0.92	-0.35	2.18	3.82	3.56	4.04	3.78	
314	C	E	0.94	-0.22	2.14	3.79	3.52	4.01	3.75	
315	H	E	0.88	-0.27	2.28	3.92	3.64	4.13	3.87	
316	H	B	0.90	-0.49	2.22	3.85	3.58	4.07	3.80	
317	H	B	0.90	-0.59	2.22	3.84	3.56	4.05	3.78	
318	C	E	0.89	-0.21	2.28	3.87	3.58	4.08	3.81	
319	C	E	0.93	-0.28	2.26	3.83	3.54	4.03	3.76	
320	C	B	0.93	-0.54	2.20	3.80	3.51	4.00	3.73	
321	C	E	0.93	-0.36	2.20	3.82	3.52	4.02	3.74	
322	C	E	0.93	-0.37	2.17	3.79	3.50	3.99	3.71	
323	C	E	0.93	-0.47	2.11	3.75	3.46	3.96	3.67	
324	C	E	0.93	-0.55	2.04	3.72	3.45	3.94	3.64	
325	S	B	0.93	-0.86	1.59	3.26	3.00	3.50	3.19	
326	S	B	0.92	-1.05	1.58	3.24	2.99	3.48	3.18	
327	S	B	0.92	-0.94	1.58	3.24	3.01	3.50	3.19	
328	C	B	0.92	-0.91	2.02	3.68	3.46	3.94	3.64	
329	C	B	0.92	-0.87	1.97	3.63	3.43	3.91	3.61	
330	C	E	0.92	-0.72	2.01	3.66	3.46	3.93	3.64	
331	C	B	0.92	-0.83	2.02	3.68	3.47	3.93	3.66	
332	C	E	0.89	-0.63	1.97	3.63	3.42	3.88	3.62	
333	C	B	0.89	-0.61	2.10	3.79	3.57	4.04	3.77	
334	C	E	0.88	-0.46	2.06	3.77	3.55	4.10	3.75	
335	C	B	0.88	-0.34	2.06	3.79	3.56	4.12	3.76	
336	C	E	0.89	-0.36	1.98	3.69	3.56	3.94	3.65	
337	C	B	0.87	-0.33	2.64	3.83	4.24	4.06	3.78	
338	C	E	0.85	-0.20	3.01	3.95	4.68	4.19	3.90	
339	C	E	0.80	-0.01	5.84	4.09	6.95	7.42	4.04	
340	C	B	0.63	-0.27	7.95	4.33	8.96	9.04	4.77	
341	C	B	0.57	-0.25	9.83	5.16	10.61	10.16	6.34	
342	C	E	0.56	-0.08	9.93	6.05	10.42	10.98	7.30	
343	C	E	0.57	0.02	9.99	6.71	10.53	11.69	8.17	
344	H	B	0.62	-0.29	9.43	6.60	11.44	10.82	8.31	
345	H	B	0.69	-0.27	9.09	6.34	11.68	9.59	8.40	
346	H	B	0.76	-0.44	6.93	5.85	9.43	6.22	7.35	
347	H	B	0.86	-0.47	3.83	4.95	6.43	4.54	4.79	
348	C	E	0.89	-0.28	3.87	5.21	4.56	4.13	3.84	
349	C	B	0.92	-0.32	3.82	4.26	3.60	4.04	3.76	
350	C	B	0.93	-0.41	2.13	3.79	3.49	4.00	3.72	
351	C	E	0.93	-0.32	2.11	3.79	3.50	4.00	3.72	
352	C	B	0.93	-0.52	2.06	3.74	3.45	3.96	3.67	
353	C	B	0.93	-0.71	2.02	3.73	3.45	3.95	3.65	
354	C	B	0.93	-0.67	1.96	3.70	3.43	3.94	3.63	
355	S	B	0.93	-0.82	1.54	3.27	3.03	3.53	3.20	
356	S	B	0.93	-0.97	1.50	3.23	2.99	3.50	3.17	
357	S	B	0.93	-0.90	1.49	3.21	3.00	3.50	3.17	
358	C	B	0.93	-0.83	1.93	3.73	3.45	3.95	3.69	
359	C	B	0.93	-0.82	1.89	3.67	3.41	3.91	3.58	
360	C	B	0.93	-0.64	1.93	3.64	3.46	3.94	3.63	
361	C	B	0.93	-0.74	1.94	3.65	3.44	3.93	3.63	
362	C	B	0.93	-0.60	1.92	3.65	3.44	3.93	3.63	
363	C	B	0.93	-0.55	1.88	3.65	3.44	4.01	3.63	
364	C	E	0.93	-0.30	1.89	3.67	3.45	3.95	3.64	
365	C	B	0.93	-0.30	1.94	3.72	3.48	4.06	3.68	
366	C	B	0.93	-0.29	1.95	3.72	3.60	3.98	3.66	
367	C	B	0.92	-0.36	2.40	4.02	3.99	4.05	4.13	
368	C	E	0.86	-0.01	4.78	5.64	6.46	6.08	5.73	
369	H	E	0.84	-0.03	5.15	5.91	7.37	7.09	5.70	
370	H	B	0.83	-0.36	6.74	7.12	8.64	8.45	7.33	
371	C	B	0.83	-0.31	6.52	7.57	8.34	8.11	8.03	
372	C	E	0.85	-0.30	4.86	6.21	6.45	6.95	6.48	
373	C	B	0.89	-0.43	3.82	4.59	5.09	6.32	3.82	
374	C	E	0.89	-0.34	2.60	3.92	3.78	4.07	3.75	
375	C	B	0.92	-0.50	2.04	3.78	3.53	4.02	3.71	
376	C	B	0.92	-0.70	1.94	3.71	3.45	3.97	3.64	
377	C	B	0.92	-0.57	1.93	3.72	3.48	4.01	3.66	
378	S	B	0.92	-0.81	1.63	3.42	3.20	3.72	3.37	
379	S	B	0.92	-0.93	1.54	3.32	3.10	3.62	3.27	
380	S	B	0.92	-0.84	1.48	3.25	3.06	3.57	3.22	
381	C	B	0.92	-0.88	1.85	3.70	3.44	3.96	3.68	
382	C	B	0.92	-0.77	1.85	3.68	3.44	3.95	3.61	
383	C	E	0.92	-0.64	1.90	3.63	3.47	3.96	3.64	
384	C	B	0.92	-0.82	1.87	3.63	3.45	3.95	3.63	
385	C	B	0.92	-0.70	1.80	3.58	3.40	3.90	3.58	
386	C	B	0.92	-0.55	1.80	3.61	3.41	3.92	3.59	
387	C	E	0.90	-0.22	1.88	3.71	3.50	4.01	3.67	
388	C	E	0.88	-0.26	1.97	3.79	3.56	4.15	3.74	
389	C	B	0.88	-0.27	1.96	3.79	3.54	4.07	3.73	
390	C	B	0.84	-0.14	1.98	3.82	3.64	4.10	3.75	
391	C	E	0.78	0.15	3.54	3.94	5.27	4.23	3.89	
392	C	E	0.77	0.42	3.03	5.11	4.90	4.25	3.91	
393	C	E	0.72	0.32	5.98	8.58	7.88	4.34	4.00	
394	C	E	0.67	0.05	8.18	9.81	9.99	4.36	4.01	
395	C	B	0.68	0.02	9.41	8.29	10.15	5.13	3.99	
396	C	B	0.79	-0.11	8.63	7.42	8.54	5.20	3.80	
397	H	E	0.88	-0.36	8.88	5.56	6.84	5.17	3.73	
398	H	B	0.95	-0.63	6.32	5.49	5.67	5.25	3.64	
399	H	B	0.98	-0.66	4.40	4.48	4.89	4.33	4.00	
400	C	E	0.95	-0.31	4.10	4.63	4.51	4.23	4.65	
401	C	E	0.98	-0.27	2.27	4.14	3.91	4.00	4.21	
402	C	B	0.98	-0.47	2.49	3.68	3.74	4.00	3.90	
403	C	E	0.98	-0.32	1.88	3.70	3.47	4.03	3.64	
404	C	B	0.98	-0.51	1.80	3.68	3.45	4.00	3.62	
405	C	B	0.98	-0.68	1.75	3.64	3.43	3.98	3.59	
406	C	E	0.98	-0.59	1.73	3.62	3.43	3.98	3.58	
407	S	B	0.98	-0.74	1.37	3.23	3.06	3.61	3.20	
408	S	B	0.98	-0.94	1.33	3.20	3.03	3.58	3.17	
409	S	B	0.98	-0.78	1.29	3.13	2.98	3.52	3.12	
410	C	B	0.98	-0.72	1.81	3.63	3.50	4.03	3.64	
411	C	B	0.98	-0.67	1.82	3.59	3.40	3.92	3.62	
412	C	E	0.98	-0.61	1.80	3.55	3.43	3.94	3.59	
413	C	B	0.98	-0.72	1.76	3.54	3.41	3.92	3.57	
414	C	B	0.98	-0.54	1.70	3.47	3.34	3.85	3.50	
415	C	B	0.98	-0.49	1.69	3.50	3.36	3.88	3.51	
416	C	E	0.98	-0.13	1.96	3.64	3.68	3.99	3.63	
417	C	E	0.97	0.02	2.12	4.07	3.72	4.03	3.64	
418	C	B	0.97	-0.07	2.16	3.94	3.74	4.00	3.59	
419	C	E	0.97	-0.13	2.12	4.16	3.67	4.06	3.64	
420	C	E	0.97	0.07	2.23	4.03	3.94	4.07	3.63	
421	H	E	0.97	0.05	2.15	4.32	3.82	4.12	3.68	
422	H	B	0.96	-0.25	2.25	4.37	3.97	4.11	3.69	
423	H	B	0.96	-0.53	2.14	4.31	3.91	4.06	3.65	
424	C	E	0.94	-0.16	2.08	4.13	3.72	4.14	3.72	
425	C	E	0.96	-0.20	2.11	4.12	3.78	4.07	3.65	
426	C	B	0.97	-0.35	2.16	4.17	3.87	4.04	3.63	
427	C	B	0.75	-0.36	2.32	4.28	4.04	4.46	4.04	
428	C	E	0.86	-0.33	1.95	3.95	3.58	4.18	3.76	
429	C	E	0.98	-0.37	1.76	3.63	3.50	4.00	3.59	
430	C	B	0.98	-0.61	1.70	3.62	3.44	4.00	3.58	
431	C	B	0.98	-0.61	1.72	3.62	3.45	4.01	3.59	
432	S	B	0.98	-0.66	1.37	3.25	3.09	3.65	3.23	
433	S	B	0.98	-0.83	1.41	3.29	3.07	3.70	3.20	
434	S	B	0.98	-0.77	1.30	3.14	3.01	3.56	3.15	
435	C	B	0.98	-0.65	1.83	3.65	3.53	4.07	3.67	
436	C	B	0.98	-0.53	1.84	3.61	3.43	3.96	3.64	
437	C	E	0.98	-0.43	1.90	3.57	3.46	3.98	3.61	
438	C	B	0.98	-0.61	1.87	3.57	3.53	3.97	3.61	
439	C	B	0.98	-0.49	1.73	3.50	3.38	3.90	3.53	
440	C	B	0.98	-0.38	1.74	3.59	3.46	3.99	3.60	
441	C	E	0.98	-0.09	2.14	3.64	3.54	4.03	4.01	
442	C	E	0.99	-0.03	4.37	3.63	3.93	4.04	4.21	
443	C	B	0.99	-0.26	4.19	3.61	3.89	4.02	4.89	
444	C	E	0.98	-0.27	4.37	3.67	4.41	4.47	5.20	
445	H	E	0.97	-0.27	4.70	5.86	5.33	6.25	4.98	
446	H	E	0.98	-0.05	4.42	5.35	4.85	5.86	4.59	
447	H	B	0.98	-0.37	4.37	5.53	4.87	5.87	4.55	
448	H	B	0.99	-0.51	4.22	5.19	4.95	5.97	4.40	
449	C	E	0.99	-0.13	3.69	5.12	4.88	7.01	3.63	
450	C	E	0.99	-0.08	2.44	3.97	4.09	6.37	3.62	
451	C	B	0.99	-0.30	2.80	4.01	4.20	6.39	3.68	
452	C	E	0.99	-0.26	2.09	3.62	3.72	5.86	3.68	
453	C	E	0.99	-0.48	2.14	3.61	3.64	5.87	3.67	
454	C	B	0.99	-0.71	2.18	3.67	3.62	5.68	3.69	
455	C	B	0.99	-0.60	2.17	3.65	3.61	5.77	3.69	
456	S	B	0.99	-0.76	1.75	3.23	3.22	5.19	3.29	
457	S	B	0.99	-0.83	1.70	3.22	3.18	4.56	3.26	
458	S	B	0.99	-0.62	1.71	3.25	3.19	4.75	3.31	
459	C	B	0.99	-0.50	2.03	3.66	3.64	4.16	3.68	
460	C	B	0.99	-0.71	2.24	3.60	3.69	4.03	3.63	
461	C	E	0.99	-0.26	2.01	3.75	3.60	4.20	3.71	
462	C	B	0.99	-0.46	2.03	3.77	3.61	4.21	3.72	
463	C	E	0.99	-0.35	1.88	3.67	3.57	4.10	3.68	
464	C	B	0.99	-0.32	1.94	3.74	3.64	4.18	3.75	
465	C	E	0.99	-0.04	2.01	3.78	3.69	4.23	3.78	
466	C	E	0.98	0.01	1.99	3.72	3.68	4.16	3.70	
467	C	B	0.98	-0.34	1.86	3.63	3.52	4.07	3.62	
468	C	E	0.98	-0.33	1.91	3.72	3.58	4.15	3.68	
469	H	E	0.98	0.02	1.87	3.76	3.55	4.13	3.65	
470	H	E	0.97	-0.00	1.89	3.82	3.59	4.18	3.70	
471	H	B	0.95	-0.27	1.87	3.81	3.59	4.17	3.70	
472	H	B	0.95	-0.41	1.87	3.81	3.60	4.17	3.78	
473	C	E	0.95	-0.03	2.04	3.84	3.69	4.35	3.80	
474	C	E	0.99	-0.07	1.88	3.71	3.54	4.20	3.66	
475	C	B	0.99	-0.37	1.78	3.68	3.53	4.11	3.65	
476	C	E	0.99	-0.27	1.81	3.70	3.55	4.13	3.67	
477	C	E	0.99	-0.31	1.80	3.68	3.61	4.11	3.66	
478	C	B	0.98	-0.45	1.80	3.66	3.60	4.10	3.65	
479	C	E	0.98	-0.45	1.83	3.65	3.60	4.09	3.66	
480	S	E	0.98	-0.68	1.44	3.23	3.12	3.68	3.24	
481	S	B	0.98	-0.87	1.42	3.21	3.10	3.66	3.22	
482	S	E	0.98	-0.75	1.52	3.26	3.17	3.71	3.29	
483	C	E	0.98	-0.60	1.92	3.64	3.55	4.09	3.67	
484	C	B	0.98	-0.66	1.93	3.67	3.52	4.12	3.64	
485	C	E	0.98	-0.49	1.99	3.63	3.55	4.07	3.69	
486	C	B	0.98	-0.66	1.95	3.62	3.54	4.06	3.67	
487	C	E	0.98	-0.41	1.82	3.46	3.39	3.90	3.51	
488	C	B	0.98	-0.43	2.00	3.64	3.57	4.10	3.68	
489	C	E	0.98	-0.12	2.10	3.70	3.65	4.17	3.75	
490	C	E	0.98	-0.05	2.09	3.72	3.65	4.19	3.74	
491	C	B	0.98	-0.26	2.01	3.67	3.60	4.14	3.69	
492	C	B	0.98	-0.19	2.01	3.71	3.63	4.18	3.72	
493	H	E	0.98	0.02	2.09	3.75	3.68	4.23	3.76	
494	H	E	0.97	0.04	2.45	3.81	3.78	4.77	3.76	
495	H	B	0.95	-0.19	2.63	3.88	4.23	6.26	3.86	
496	H	B	0.95	-0.31	4.83	4.06	4.88	7.33	4.37	
497	C	E	0.91	0.20	5.11	6.65	6.83	6.99	6.09	
498	C	E	0.85	0.06	4.42	6.32	5.65	4.87	5.38	
499	C	B	0.90	-0.30	2.79	6.37	4.49	4.54	4.06	
500	C	E	0.96	-0.23	2.10	4.32	3.79	4.24	3.77	
501	C	E	0.99	-0.35	1.93	3.70	3.71	4.15	3.70	
502	C	B	0.99	-0.52	1.89	3.68	3.64	4.14	3.69	
503	C	B	0.95	-0.54	2.00	3.75	3.71	4.21	3.77	
504	S	B	0.98	-0.66	1.56	3.29	3.19	3.75	3.31	
505	S	B	0.99	-0.78	1.51	3.23	3.14	3.69	3.25	
506	S	B	0.99	-0.71	1.54	3.22	3.13	3.68	3.33	
507	C	B	0.99	-0.66	2.09	3.73	3.66	4.20	3.70	
508	C	B	0.99	-0.52	2.12	3.72	3.65	4.18	3.78	
509	C	E	0.99	-0.39	2.08	3.66	3.59	4.10	3.72	
510	C	B	0.99	-0.56	2.07	3.66	3.60	4.12	3.72	
511	C	E	0.99	-0.43	2.05	3.61	3.56	4.07	3.67	
512	C	B	0.98	-0.36	2.11	3.69	3.64	4.16	3.74	
513	C	E	0.99	-0.02	2.18	3.73	3.68	4.21	3.77	
514	C	E	0.99	-0.04	2.15	3.73	3.68	4.22	3.76	
515	C	B	0.98	-0.11	2.14	3.73	3.68	4.23	3.76	
516	C	E	0.98	0.20	2.13	3.76	3.70	4.26	3.78	
517	H	E	0.98	0.29	2.17	3.81	3.75	4.31	3.82	
518	H	E	0.96	0.41	2.12	3.82	3.74	4.31	3.82	
519	H	B	0.96	0.11	2.13	3.80	3.78	4.30	3.82	
520	H	B	0.96	0.02	2.88	3.80	4.53	4.28	3.81	
521	C	E	0.89	0.40	4.82	4.55	6.62	5.27	4.01	
522	C	E	0.87	0.44	5.54	7.14	7.45	6.72	4.19	
523	C	B	0.85	0.37	6.82	8.50	8.05	7.91	4.21	
524	C	E	0.80	0.64	6.65	8.68	8.50	7.46	4.36	
525	H	E	0.64	0.59	7.08	8.05	8.43	7.59	6.04	
526	H	B	0.67	0.52	7.01	7.33	9.06	7.76	6.26	
527	H	E	0.85	0.22	6.51	5.16	8.58	5.28	5.79	
528	H	B	0.88	-0.27	5.94	4.03	7.09	4.62	5.69	
529	H	E	0.88	-0.38	4.41	4.02	5.68	4.55	5.88	
530	H	E	0.96	-0.42	2.46	3.78	3.93	4.26	4.71	
531	H	E	0.98	-0.47	2.13	3.67	3.61	4.15	4.19	
532	C	E	0.97	-0.55	2.80	3.71	3.69	4.17	3.69	
533	C	B	0.97	-0.55	2.18	3.76	3.69	4.23	3.73	
534	C	E	0.97	-0.38	2.21	3.74	3.68	4.21	3.80	
535	C	E	0.97	-0.29	2.19	3.70	3.64	4.16	3.76	
536	C	B	0.97	-0.38	2.18	3.71	3.66	4.17	3.77	
537	C	B	0.98	-0.43	2.20	3.70	3.65	4.16	3.76	
538	C	B	0.98	-0.43	2.21	3.69	3.65	4.16	3.75	
539	C	B	0.98	-0.12	2.25	3.70	3.67	4.17	3.76	
540	C	B	0.98	0.01	2.36	3.77	3.74	4.25	3.83	
541	C	B	0.97	0.26	2.43	3.81	3.80	4.30	3.87	
542	C	B	0.97	0.46	2.46	3.83	3.83	4.33	3.89	
543	C	E	0.96	0.50	2.42	3.85	3.83	4.34	3.89	
544	C	B	0.92	0.20	2.47	3.93	3.91	4.43	3.98	
545	H	B	0.92	0.19	2.50	3.94	3.92	4.45	3.99	
546	H	E	0.92	0.13	2.36	3.85	3.82	4.36	3.89	
547	H	B	0.95	-0.08	2.24	3.76	3.73	4.26	3.80	
548	H	B	0.97	-0.08	2.28	3.75	3.72	4.25	3.80	
549	H	E	0.97	0.11	2.29	3.77	3.74	4.28	3.82	
550	H	B	0.97	-0.12	2.21	3.74	3.70	4.25	3.79	
551	H	B	0.97	-0.13	2.21	3.73	3.69	4.23	3.78	
552	H	E	0.96	0.21	2.29	3.78	3.74	4.28	3.83	
553	H	E	0.97	0.26	2.27	3.78	3.74	4.30	3.83	
554	C	E	0.97	0.19	2.22	3.86	3.73	4.36	3.90	
555	C	E	0.96	0.23	2.27	3.79	3.74	4.29	3.84	
556	C	B	0.95	0.04	2.19	3.71	3.65	4.19	3.76	
557	C	E	0.95	0.02	2.01	3.57	3.50	4.06	3.62	
558	C	B	0.96	-0.00	2.01	3.61	3.54	4.09	3.65	
559	C	E	0.94	0.11	2.14	3.78	3.71	4.26	3.75	
560	C	E	0.92	0.13	2.25	3.80	3.73	4.28	3.86	
561	C	B	0.92	-0.01	2.32	3.83	3.75	4.29	3.88	
562	C	E	0.89	0.05	2.50	3.96	3.83	4.43	4.03	
563	C	B	0.94	0.06	2.46	3.89	3.75	4.35	3.96	
564	C	B	0.94	-0.08	2.33	3.80	3.66	4.25	3.86	
565	S	B	0.95	-0.31	2.15	3.61	3.56	4.08	3.68	
566	S	B	0.92	-0.14	2.24	3.66	3.61	4.12	3.73	
567	S	B	0.95	-0.07	2.13	3.54	3.50	4.08	3.61	
568	C	B	0.95	0.16	2.35	3.77	3.73	4.22	3.84	
569	C	B	0.93	0.33	2.46	3.87	3.83	4.32	3.93	
570	C	B	0.95	0.45	2.49	3.85	3.82	4.31	3.92	
571	H	E	0.95	0.83	2.60	3.92	3.89	4.37	3.99	
572	H	E	0.92	0.93	2.72	4.00	3.97	4.46	4.07	
573	H	B	0.88	0.55	2.73	4.04	4.01	4.50	4.11	
574	C	E	0.90	0.67	2.62	3.96	3.92	4.41	4.03	
575	C	E	0.92	0.54	2.56	3.92	3.87	4.37	3.99	
576	C	E	0.95	0.17	2.57	3.93	3.89	4.33	4.00	
577	S	E	0.95	-0.10	2.13	3.53	3.49	4.01	3.60	
578	S	B	0.93	-0.23	2.24	3.67	3.64	4.16	3.74	
579	S	E	0.92	-0.10	2.25	3.66	3.62	4.15	3.73	
580	S	E	0.88	0.03	2.31	3.67	3.64	4.16	3.74	
581	S	B	0.88	0.11	2.34	3.70	3.67	4.19	3.76	
582	C	E	0.85	0.33	2.71	4.04	4.03	4.54	4.11	
583	H	B	0.76	0.67	2.95	4.30	4.29	4.81	4.36	
584	H	E	0.65	0.79	3.20	4.51	4.52	5.03	4.58	
585	H	E	0.62	0.86	3.25	4.56	4.57	5.08	4.62	
586	C	B	0.57	0.66	3.37	4.94	4.96	5.60	5.02	
587	C	E	0.27	0.43	4.45	5.84	6.04	6.65	6.67	
588	C	B	0.16	0.33	5.51	6.32	6.64	7.27	7.64	
589	C	E	0.10	-0.03	7.04	6.94	7.59	8.96	9.48	
590	H	B	0.09	-0.27	8.10	7.09	8.13	9.99	9.17	
591	H	B	0.08	-0.35	7.52	7.40	7.70	10.71	9.58	
592	H	B	0.05	-0.62	7.32	7.40	7.72	12.13	10.36	
593	H	B	0.07	-0.60	8.69	5.80	8.99	14.37	10.85	
594	H	B	0.08	-0.93	9.61	5.59	9.33	15.15	11.16	
595	H	B	0.09	-1.09	9.34	5.52	9.09	16.25	10.69	
596	H	B	0.09	-0.91	9.47	5.50	8.57	16.73	8.84	
597	H	B	0.10	-0.88	9.52	5.43	9.12	17.22	7.26	
598	H	B	0.10	-0.86	9.34	5.44	9.40	18.02	5.53	
599	H	B	0.12	-0.78	9.34	5.41	9.15	17.98	5.53	
600	H	B	0.12	-0.70	9.22	5.38	8.91	16.11	5.55	
601	H	B	0.12	-0.56	9.30	5.39	9.07	15.54	5.50	
602	H	B	0.12	-0.39	9.45	5.40	9.38	16.12	5.48	
603	H	E	0.12	-0.28	9.35	5.38	9.08	16.03	5.51	
604	H	B	0.12	-0.31	9.33	5.34	8.90	14.66	5.49	
605	H	B	0.09	-0.66	9.21	5.41	9.46	15.01	5.50	
606	H	B	0.10	-0.68	9.27	5.43	10.99	15.09	5.50	
607	H	E	0.11	-0.55	9.18	5.40	12.18	12.68	5.53	
608	H	B	0.12	-0.49	9.09	5.36	11.46	12.62	5.49	
609	H	B	0.14	-0.23	9.69	5.37	12.81	13.86	5.43	
610	H	B	0.13	-0.11	9.64	5.39	13.65	12.44	5.47	
611	H	B	0.14	-0.31	9.14	5.29	12.19	11.02	5.42	
612	H	B	0.14	-0.23	8.70	5.28	11.74	12.15	5.39	
613	H	B	0.14	-0.16	9.39	5.33	12.71	12.75	5.36	
614	H	B	0.13	-0.25	9.87	5.34	12.43	11.69	6.84	
615	H	B	0.12	-0.08	9.80	5.35	11.16	12.89	9.25	
616	H	B	0.12	-0.04	10.15	5.90	11.59	14.89	10.96	
617	H	B	0.10	-0.38	10.93	8.27	12.42	14.82	11.43	
618	H	B	0.07	0.11	12.71	11.53	14.19	15.55	13.12	
619	H	B	0.07	-0.29	12.29	12.70	14.11	14.49	12.73	
620	H	B	0.05	-0.57	12.48	12.37	14.45	14.30	12.69	
621	H	B	0.05	-0.69	12.14	13.60	14.28	14.40	11.59	
622	H	B	0.06	-0.36	11.57	13.67	14.42	14.09	10.87	
623	H	B	0.06	-0.25	10.27	12.83	13.89	12.93	10.62	
624	H	B	0.06	-0.18	10.15	11.40	13.00	12.85	9.56	
625	H	B	0.08	-0.31	9.57	10.73	12.77	13.03	8.84	
626	H	B	0.08	-0.16	9.30	10.23	12.33	12.85	8.25	
627	H	B	0.08	-0.37	9.76	9.17	11.93	11.91	8.03	
628	H	B	0.08	-0.37	10.08	8.30	11.43	12.40	8.66	
629	H	B	0.10	-0.30	9.29	7.65	10.91	11.73	7.98	
630	H	B	0.11	-0.49	7.57	7.17	9.12	10.68	6.95	
631	C	B	0.15	-0.03	6.14	6.66	7.77	8.62	5.95	
632	C	B	0.15	0.05	6.77	7.26	7.89	8.20	5.33	
633	C	B	0.16	0.01	4.51	6.10	6.69	6.76	5.24	
634	C	E	0.17	0.18	4.76	6.62	6.56	6.69	5.26	
635	C	E	0.17	0.26	4.30	6.93	5.76	6.08	5.17	
636	C	E	0.17	0.35	4.06	5.53	5.58	6.04	5.29	
637	C	E	0.12	0.50	4.43	6.14	5.79	6.47	5.61	
638	C	E	0.18	0.39	4.31	5.63	5.34	6.07	5.36	
639	C	E	0.16	0.47	4.08	5.35	5.17	6.16	5.37	
640	C	E	0.18	0.38	3.90	5.29	5.15	5.67	5.31	
641	C	B	0.18	0.04	3.84	5.27	5.10	5.64	5.28	
642	C	B	0.18	-0.08	3.74	5.19	5.02	5.56	5.20	
643	C	B	0.17	-0.61	3.70	5.11	5.02	5.56	5.12	
644	C	B	0.17	-0.63	3.69	5.13	5.05	5.59	5.15	
645	S	B	0.18	-0.71	3.28	4.82	4.67	5.20	4.83	
646	S	B	0.18	-0.71	3.29	4.77	4.67	5.13	4.84	
647	S	B	0.17	-0.54	3.25	4.76	4.67	5.12	4.84	
648	S	B	0.17	-0.44	3.25	4.85	4.67	5.19	4.84	
649	S	B	0.16	-0.56	3.42	5.04	4.87	5.38	5.03	
650	C	B	0.16	-0.13	3.45	5.08	4.89	5.40	5.06	
651	C	E	0.16	0.22	3.49	5.13	4.93	5.44	5.11	
652	C	E	0.16	0.20	3.51	5.17	4.98	5.48	5.15	
653	C	B	0.17	0.32	3.56	5.14	5.44	5.47	5.13	
654	H	E	0.07	0.18	6.28	5.67	8.21	7.88	8.00	
655	H	E	0.02	0.25	6.70	6.97	8.25	8.82	8.13	
656	H	B	0.01	0.31	6.45	7.83	7.68	9.03	8.82	
657	H	E	0.11	0.25	5.99	6.85	7.67	9.24	7.74	
658	H	E	0.15	0.29	5.21	5.23	6.35	6.86	5.39	
659	H	B	0.16	0.08	4.40	5.14	5.45	5.43	5.12	
660	H	B	0.15	-0.39	3.47	5.15	4.90	5.43	5.14	
661	H	B	0.15	-0.23	3.35	5.03	4.85	5.39	5.02	
662	H	E	0.15	-0.07	3.30	5.01	4.84	5.38	5.00	
663	H	E	0.15	-0.28	3.33	5.04	4.88	5.42	5.04	
664	H	B	0.15	-0.37	3.41	5.08	4.92	5.46	5.08	
665	H	B	0.15	-0.40	3.41	5.06	4.90	5.43	5.06	
666	H	E	0.15	-0.25	3.36	5.02	4.86	5.41	5.03	
667	H	E	0.16	0.01	3.38	5.04	4.89	5.44	5.05	
668	H	B	0.16	0.13	3.46	5.07	4.93	5.47	5.09	
669	H	E	0.16	0.62	3.45	5.06	4.90	5.45	5.07	
670	C	E	0.17	1.05	3.51	5.13	4.99	5.54	5.15	
671	C	E	0.17	1.02	3.51	5.09	4.96	5.51	5.12	
672	C	E	0.18	0.86	3.57	5.11	4.97	5.52	5.14	
673	C	E	0.18	0.58	5.66	5.22	7.27	5.48	5.10	
674	C	E	0.18	0.21	3.62	5.12	4.97	5.52	5.14	
675	C	B	0.18	-0.14	3.64	5.13	4.99	5.53	5.16	
676	S	B	0.18	-0.52	3.44	4.97	4.83	5.37	4.99	
677	S	B	0.18	-0.56	3.32	4.86	4.70	5.24	4.87	
678	S	B	0.18	-0.55	3.17	4.72	4.56	5.09	4.73	
679	S	B	0.18	-0.66	3.30	4.77	4.66	5.12	4.84	
680	S	B	0.18	-0.64	3.28	4.84	4.65	5.18	4.83	
681	S	B	0.18	-0.79	3.39	4.95	4.75	5.27	4.92	
682	C	B	0.18	-0.41	3.55	5.12	4.91	5.43	5.09	
683	C	B	0.18	-0.57	3.52	5.09	4.87	5.41	5.06	
684	C	B	0.18	-0.24	3.64	5.16	4.95	5.48	5.14	
685	C	B	0.17	-0.33	3.69	5.20	4.98	5.51	5.16	
686	C	E	0.18	-0.05	3.74	5.21	4.98	5.50	5.17	
687	C	B	0.18	0.05	3.75	5.22	4.98	5.49	5.16	
688	C	B	0.18	-0.13	3.82	5.26	5.01	5.53	5.19	
689	C	E	0.18	0.02	3.82	5.27	5.04	5.55	5.22	
690	C	B	0.18	0.03	3.78	5.25	5.03	5.53	5.20	
691	H	B	0.16	-0.32	3.71	5.22	5.00	5.51	5.25	
692	H	B	0.15	-0.39	3.76	5.26	5.06	5.56	5.30	
693	H	B	0.16	0.06	3.78	5.26	5.05	5.56	5.23	
694	H	B	0.16	-0.06	3.72	5.21	5.01	5.52	5.18	
695	H	B	0.16	-0.20	3.70	5.22	5.03	5.54	5.20	
696	H	B	0.17	-0.21	3.77	5.25	5.06	5.57	5.23	
697	H	B	0.17	0.01	3.76	5.23	5.04	5.56	5.21	
698	H	B	0.17	0.03	3.70	5.19	5.01	5.53	5.18	
699	H	B	0.17	0.01	3.74	5.23	5.06	5.58	5.23	
700	H	E	0.16	-0.25	3.80	5.26	5.09	5.61	5.26	
701	H	B	0.17	0.35	3.76	5.22	5.05	5.58	5.22	
702	C	B	0.17	-0.00	3.86	5.27	5.18	5.71	5.28	
703	C	B	0.17	-0.08	3.85	5.26	5.19	5.72	5.28	
704	C	B	0.17	-0.55	3.78	5.29	5.15	5.68	5.31	
705	S	B	0.18	-0.51	3.29	4.84	4.69	5.21	4.85	
706	S	B	0.18	-0.69	3.19	4.78	4.63	5.15	4.79	
707	S	B	0.18	-0.71	3.18	4.78	4.62	5.14	4.79	
708	S	B	0.18	-0.81	3.13	4.83	4.67	5.19	4.76	
709	S	B	0.18	-0.66	3.20	4.91	4.75	5.26	4.83	
710	C	B	0.18	-0.68	3.52	5.17	5.01	5.52	5.17	
711	C	E	0.18	-0.44	3.64	5.30	5.12	5.63	5.29	
712	C	E	0.18	-0.29	3.66	5.31	5.12	5.63	5.29	
713	H	B	0.18	-0.49	3.55	5.18	5.00	5.51	5.17	
714	H	B	0.18	-0.01	3.65	5.26	5.09	5.58	5.25	
715	H	E	0.18	0.11	3.63	5.23	5.04	5.54	5.21	
716	C	B	0.18	0.04	3.77	5.35	5.16	5.66	5.33	
717	H	E	0.17	-0.03	3.63	5.22	5.04	5.54	5.20	
718	H	B	0.17	0.09	3.68	5.27	5.08	5.58	5.24	
719	H	B	0.16	-0.25	3.71	5.35	5.10	5.58	5.25	
720	H	B	0.12	-0.35	4.04	5.60	5.46	5.82	5.49	
721	H	B	0.16	-0.44	3.76	5.31	5.20	5.60	5.26	
722	H	B	0.16	-0.56	3.82	5.33	5.23	5.64	5.30	
723	H	B	0.16	-0.78	3.84	5.53	5.20	5.64	5.31	
724	H	B	0.16	-0.66	3.82	5.35	5.19	5.64	5.31	
725	H	B	0.16	-0.60	3.87	5.35	5.22	5.68	5.34	
726	H	B	0.16	-0.56	3.91	5.38	5.22	5.71	5.37	
727	H	B	0.16	-0.66	3.95	5.39	5.22	5.71	5.38	
728	H	B	0.17	-0.44	4.00	5.44	5.27	5.77	5.43	
729	H	B	0.18	-0.22	3.97	5.42	5.27	5.77	5.42	
730	H	B	0.18	-0.32	3.93	5.39	5.24	5.75	5.40	
731	H	B	0.17	0.03	3.90	5.39	5.25	5.76	5.40	
732	H	E	0.17	0.51	3.95	5.43	5.30	5.81	5.45	
733	H	E	0.17	0.72	3.94	5.44	5.32	5.83	5.47	
734	C	E	0.18	0.46	3.90	5.40	5.28	5.80	5.43	
735	C	E	0.18	0.34	3.88	5.37	5.26	5.78	5.40	
736	C	B	0.18	0.10	3.76	5.27	5.15	5.68	5.30	
737	S	B	0.18	-0.25	3.60	5.10	4.97	5.49	5.12	
738	S	B	0.18	-0.48	3.33	4.87	4.73	5.25	4.88	
739	S	B	0.18	-0.66	3.25	4.82	4.69	5.21	4.84	
740	S	B	0.17	-0.63	3.23	4.83	4.69	5.21	4.84	
741	S	B	0.17	-0.53	3.16	4.79	4.65	5.17	4.80	
742	S	B	0.17	-0.53	3.15	4.80	4.65	5.18	4.81	
743	S	B	0.17	-0.38	3.29	4.97	4.82	5.34	4.98	
744	C	B	0.17	-0.13	3.50	5.19	5.02	5.54	5.18	
745	C	E	0.17	0.17	3.54	5.22	5.06	5.58	5.22	
746	C	B	0.17	0.23	3.63	5.28	5.12	5.62	5.28	
747	C	E	0.17	0.50	3.68	5.32	5.16	5.66	5.32	
748	C	E	0.17	0.89	3.74	5.35	5.19	5.69	5.35	
749	C	E	0.17	1.07	3.74	5.35	5.18	5.67	5.34	
750	C	E	0.17	0.81	3.71	5.30	5.14	5.62	5.29	
751	C	B	0.18	0.39	3.78	5.36	5.37	5.83	5.41	
752	C	B	0.18	0.18	3.83	5.38	5.29	5.81	5.43	
753	H	E	0.18	0.12	3.99	5.59	5.63	6.05	5.59	
754	H	E	0.18	0.14	3.94	5.54	5.64	5.97	5.53	
755	H	B	0.18	-0.16	3.80	5.28	5.14	5.63	5.29	
756	H	B	0.15	-0.31	3.77	5.34	5.24	5.70	5.35	
757	H	E	0.16	0.58	3.80	5.35	5.21	5.71	5.36	
758	H	B	0.15	0.70	3.78	5.34	5.20	5.71	5.35	
759	H	B	0.15	0.49	3.77	5.35	5.22	5.73	5.37	
760	C	E	0.15	0.31	3.94	5.51	5.38	5.89	5.53	
761	C	E	0.17	0.53	3.85	5.41	5.29	5.88	5.43	
762	C	E	0.17	0.26	3.78	5.36	5.24	5.76	5.38	
763	C	B	0.17	-0.00	3.69	5.27	5.15	5.67	5.29	
764	S	B	0.17	-0.39	3.27	4.88	4.82	5.27	4.90	
765	S	B	0.17	-0.56	3.17	4.81	4.68	5.21	4.83	
766	S	B	0.17	-0.44	3.16	4.82	4.68	5.22	4.84	
767	C	B	0.18	-0.22	3.49	5.18	5.04	5.58	5.19	
768	C	E	0.18	0.23	3.47	5.18	5.04	5.59	5.19	
769	C	E	0.18	0.75	3.44	5.17	5.02	5.57	5.18	
770	C	E	0.18	0.99	3.39	5.15	5.00	5.55	5.15	
771	C	E	0.18	1.35	3.41	5.18	5.03	5.59	5.18	
772	C	E	0.17	1.90	3.44	5.19	5.06	5.62	5.20	
773	C	E	0.17	1.97	3.49	5.21	5.08	5.64	5.22	
774	C	E	0.17	1.74	3.40	5.19	5.06	5.62	5.21	
775	H	E	0.16	0.89	3.46	5.07	4.95	5.51	5.09	
776	H	B	0.17	0.04	3.45	5.11	4.99	5.55	5.13	
777	H	B	0.17	-0.28	3.45	5.11	4.99	5.53	5.13	
778	H	B	0.17	-0.18	3.43	5.08	4.96	5.50	5.11	
779	H	E	0.17	0.07	3.49	5.11	5.00	5.54	5.14	
780	H	B	0.16	-0.08	3.55	5.15	5.04	5.58	5.18	
781	H	B	0.16	-0.16	3.53	5.14	5.01	5.55	5.16	
782	H	B	0.15	-0.21	3.57	5.15	5.03	5.57	5.18	
783	H	E	0.15	-0.11	3.64	5.19	5.08	5.63	5.23	
784	H	B	0.15	-0.34	3.68	5.23	5.12	5.65	5.26	
785	C	B	0.15	-0.20	3.79	5.33	5.20	5.74	5.36	
786	C	E	0.15	0.46	3.84	5.34	5.23	5.77	5.38	
787	C	B	0.15	0.42	3.82	5.31	5.21	5.74	5.35	
788	C	E	0.15	0.59	3.89	5.34	5.23	5.77	5.38	
789	C	E	0.15	0.72	3.90	5.35	5.24	5.77	5.39	
790	H	E	0.15	0.83	3.96	5.40	5.29	5.82	5.44	
791	H	E	0.15	0.70	4.03	5.42	5.32	5.84	5.46	
792	H	E	0.12	0.56	4.21	5.60	5.48	6.00	5.63	
793	H	E	0.11	0.48	4.55	5.70	5.64	6.11	6.01	
794	C	E	0.10	0.85	4.72	6.19	6.09	6.53	6.23	
795	C	E	0.03	1.03	7.24	8.83	8.87	9.20	8.91	
796	S	E	0.02	1.08	8.22	9.92	10.13	10.62	9.93	
797	S	B	0.02	0.52	10.34	12.48	12.66	13.48	11.83	
798	S	E	0.04	0.28	12.43	14.82	14.93	15.74	13.78	
799	S	E	0.04	0.19	14.39	17.26	16.91	17.93	15.93	
800	C	E	0.04	0.04	15.19	17.55	17.78	18.67	16.88	
801	C	E	0.04	0.19	14.71	16.87	17.46	17.62	16.84	
802	C	E	0.04	0.26	15.95	18.39	18.57	19.12	18.11	
803	C	E	0.03	0.20	17.42	19.28	19.79	20.29	19.44	
804	C	E	0.04	0.72	18.41	20.15	20.97	20.92	20.69	
805	C	E	0.04	0.90	18.12	20.01	20.55	20.53	20.27	
806	C	E	0.04	1.12	16.60	18.66	19.13	18.96	18.99	
807	C	E	0.04	1.17	15.20	18.05	17.79	17.92	17.88	
808	C	E	0.05	1.71	13.81	17.15	16.49	16.95	16.52	
809	C	E	0.06	2.47	13.64	17.10	15.94	16.55	16.07	
810	C	E	0.06	2.92	13.97	17.53	16.28	16.66	16.14	


RES:   Residue number
SS:    Predicted secondary structure: C - random coil; H - alpha-helix; S - beta-strand
SA:    Predicted solvent accessibility at 25% cutoff: E - exposed; B - buried
COV:   Threading alignment coverage defined as the number of threading alignments on the residue divided 
       by the number of total threading programs
BFP:   Predicted normalized B-factor 
RSQ_*: Residue-Specific Quality of models defined as the estimated deviation of the residue on the model
       from the native structure of the protein


You are requested to cite the following article when you use the ResQ prediction results:

     J Yang, Y Wang, Y Zhang. ResQ: An approach to unified estimation of B-factor and residue-specific 
     error in protein structure prediction, Journal of Molecular Biology, 428: 693-701 (2016).
