# Supplementary material for: Variation in selection constraints on teleost TLRs with emphasis on their repertoire in the Walking catfish, Clarias batrachus
Source: Sci Rep. 2020 Dec 7;10:21394. doi: 10.1038/s41598-020-78347-6 (PMC7721727; doi:10.1038/s41598-020-78347-6)
Supplement: Supplementary file 30 — Supplementary Information 30. [file 41598_2020_78347_MOESM30_ESM.zip › T8/struct/S514316_results/model2.pdb]

HEADER protein
METHOD
METHOD    The models are generated by I-TASSER which combines the
METHOD    methods of threading, ab initio modeling and structural
METHOD    refinement. The procedure is fully automated.
METHOD
METHOD    Please cite following articles when you use the I-TASSER server:
METHOD 1. Ambrish Roy, Alper Kucukural, Yang Zhang. I-TASSER: a unified
METHOD    platform for automated protein structure and function prediction.
METHOD    Nature Protocols, vol 5, 725-738 (2010). 
METHOD 2. Yang Zhang. I-TASSER server for protein 3D structure prediction. 
METHOD    BMC Bioinformatics, 9:40 (2008).
METHOD
MODEL  2
REMARK PARENT 3j0a_A 3j0a 3wpc_A 3w3g_A 
ATOM      1  N   MET A   1     110.046  60.421  82.406  1.00 11.17              
ATOM      2  CA  MET A   1     110.556  59.319  81.586  1.00 11.17              
ATOM      3  HA  MET A   1     111.641  59.310  81.688  1.00 11.17              
ATOM      4  CB  MET A   1     110.010  57.986  82.134  1.00 11.17              
ATOM      5  HB1 MET A   1     110.375  57.172  81.509  1.00 11.17              
ATOM      6  HB2 MET A   1     108.920  57.995  82.091  1.00 11.17              
ATOM      7  CG  MET A   1     110.458  57.720  83.578  1.00 11.17              
ATOM      8  HG1 MET A   1     110.083  58.523  84.212  1.00 11.17              
ATOM      9  HG2 MET A   1     111.548  57.741  83.618  1.00 11.17              
ATOM     10  SD  MET A   1     109.887  56.151  84.291  1.00 11.17              
ATOM     11  CE  MET A   1     110.789  54.952  83.272  1.00 11.17              
ATOM     12  HE1 MET A   1     110.589  53.946  83.641  1.00 11.17              
ATOM     13  HE2 MET A   1     110.458  55.021  82.236  1.00 11.17              
ATOM     14  HE3 MET A   1     111.859  55.151  83.329  1.00 11.17              
ATOM     15  C   MET A   1     110.273  59.477  80.084  1.00 11.17              
ATOM     16  O   MET A   1     110.141  58.496  79.351  1.00 11.17              
ATOM     17  N   ILE A   2     110.125  60.718  79.628  1.00  9.85              
ATOM     18  H   ILE A   2     110.374  61.471  80.262  1.00  9.85              
ATOM     19  CA  ILE A   2     109.458  61.066  78.371  1.00  9.85              
ATOM     20  HA  ILE A   2     109.648  60.276  77.644  1.00  9.85              
ATOM     21  CB  ILE A   2     107.922  61.180  78.582  1.00  9.85              
ATOM     22  HB  ILE A   2     107.512  61.724  77.729  1.00  9.85              
ATOM     23  CG2 ILE A   2     107.286  59.776  78.549  1.00  9.85              
ATOM     24 1HG2 ILE A   2     106.202  59.857  78.461  1.00  9.85              
ATOM     25 2HG2 ILE A   2     107.651  59.212  77.690  1.00  9.85              
ATOM     26 3HG2 ILE A   2     107.527  59.231  79.462  1.00  9.85              
ATOM     27  CG1 ILE A   2     107.526  61.941  79.875  1.00  9.85              
ATOM     28 1HG1 ILE A   2     107.908  62.959  79.811  1.00  9.85              
ATOM     29 2HG1 ILE A   2     107.977  61.470  80.747  1.00  9.85              
ATOM     30  CD1 ILE A   2     106.017  62.002  80.142  1.00  9.85              
ATOM     31  HD1 ILE A   2     105.819  62.709  80.948  1.00  9.85              
ATOM     32  HD2 ILE A   2     105.494  62.320  79.245  1.00  9.85              
ATOM     33  HD3 ILE A   2     105.647  61.022  80.445  1.00  9.85              
ATOM     34  C   ILE A   2     110.057  62.346  77.809  1.00  9.85              
ATOM     35  O   ILE A   2     110.312  63.283  78.554  1.00  9.85              
ATOM     36  N   SER A   3     110.324  62.373  76.498  1.00 11.28              
ATOM     37  H   SER A   3     110.101  61.549  75.959  1.00 11.28              
ATOM     38  CA  SER A   3     111.259  63.348  75.897  1.00 11.28              
ATOM     39  HA  SER A   3     111.700  63.939  76.698  1.00 11.28              
ATOM     40  CB  SER A   3     112.431  62.628  75.225  1.00 11.28              
ATOM     41  HB1 SER A   3     113.136  63.365  74.836  1.00 11.28              
ATOM     42  HB2 SER A   3     112.067  62.017  74.398  1.00 11.28              
ATOM     43  OG  SER A   3     113.100  61.806  76.166  1.00 11.28              
ATOM     44  HG  SER A   3     112.828  62.062  77.054  1.00 11.28              
ATOM     45  C   SER A   3     110.656  64.378  74.952  1.00 11.28              
ATOM     46  O   SER A   3     111.332  65.318  74.547  1.00 11.28              
ATOM     47  N   SER A   4     109.378  64.232  74.632  1.00 10.32              
ATOM     48  H   SER A   4     108.895  63.418  74.978  1.00 10.32              
ATOM     49  CA  SER A   4     108.562  65.223  73.931  1.00 10.32              
ATOM     50  HA  SER A   4     108.637  66.180  74.446  1.00 10.32              
ATOM     51  CB  SER A   4     109.004  65.422  72.472  1.00 10.32              
ATOM     52  HB1 SER A   4     109.984  65.901  72.446  1.00 10.32              
ATOM     53  HB2 SER A   4     108.292  66.077  71.968  1.00 10.32              
ATOM     54  OG  SER A   4     109.073  64.187  71.786  1.00 10.32              
ATOM     55  HG  SER A   4     108.280  63.684  72.023  1.00 10.32              
ATOM     56  C   SER A   4     107.136  64.725  73.985  1.00 10.32              
ATOM     57  O   SER A   4     106.859  63.633  73.490  1.00 10.32              
ATOM     58  N   ILE A   5     106.270  65.475  74.653  1.00  8.48              
ATOM     59  H   ILE A   5     106.571  66.391  74.953  1.00  8.48              
ATOM     60  CA  ILE A   5     105.043  64.923  75.244  1.00  8.48              
ATOM     61  HA  ILE A   5     105.011  63.859  75.014  1.00  8.48              
ATOM     62  CB  ILE A   5     105.049  65.051  76.791  1.00  8.48              
ATOM     63  HB  ILE A   5     104.606  66.010  77.063  1.00  8.48              
ATOM     64  CG2 ILE A   5     104.167  63.915  77.337  1.00  8.48              
ATOM     65 1HG2 ILE A   5     104.110  63.964  78.421  1.00  8.48              
ATOM     66 2HG2 ILE A   5     103.153  64.003  76.948  1.00  8.48              
ATOM     67 3HG2 ILE A   5     104.568  62.942  77.054  1.00  8.48              
ATOM     68  CG1 ILE A   5     106.468  64.975  77.428  1.00  8.48              
ATOM     69 1HG1 ILE A   5     107.143  65.672  76.934  1.00  8.48              
ATOM     70 2HG1 ILE A   5     106.871  63.971  77.300  1.00  8.48              
ATOM     71  CD1 ILE A   5     106.537  65.362  78.909  1.00  8.48              
ATOM     72  HD1 ILE A   5     105.910  64.714  79.515  1.00  8.48              
ATOM     73  HD2 ILE A   5     107.567  65.284  79.255  1.00  8.48              
ATOM     74  HD3 ILE A   5     106.208  66.391  79.029  1.00  8.48              
ATOM     75  C   ILE A   5     103.795  65.502  74.601  1.00  8.48              
ATOM     76  O   ILE A   5     102.770  64.840  74.490  1.00  8.48              
ATOM     77  N   GLY A   6     103.961  66.693  74.033  1.00  7.97              
ATOM     78  H   GLY A   6     104.824  67.187  74.181  1.00  7.97              
ATOM     79  CA  GLY A   6     102.955  67.300  73.191  1.00  7.97              
ATOM     80  HA1 GLY A   6     102.632  66.575  72.448  1.00  7.97              
ATOM     81  HA2 GLY A   6     103.375  68.144  72.653  1.00  7.97              
ATOM     82  C   GLY A   6     101.717  67.763  73.977  1.00  7.97              
ATOM     83  O   GLY A   6     101.667  67.773  75.212  1.00  7.97              
ATOM     84  N   GLU A   7     100.730  68.238  73.247  1.00  6.84              
ATOM     85  H   GLU A   7     100.840  68.157  72.241  1.00  6.84              
ATOM     86  CA  GLU A   7     100.023  69.461  73.614  1.00  6.84              
ATOM     87  HA  GLU A   7     100.756  70.107  74.106  1.00  6.84              
ATOM     88  CB  GLU A   7      99.613  70.199  72.322  1.00  6.84              
ATOM     89  HB1 GLU A   7      98.794  70.898  72.504  1.00  6.84              
ATOM     90  HB2 GLU A   7      99.257  69.484  71.580  1.00  6.84              
ATOM     91  CG  GLU A   7     100.778  71.030  71.716  1.00  6.84              
ATOM     92  HG1 GLU A   7     100.972  71.866  72.393  1.00  6.84              
ATOM     93  HG2 GLU A   7     100.440  71.455  70.769  1.00  6.84              
ATOM     94  CD  GLU A   7     102.075  70.241  71.491  1.00  6.84              
ATOM     95  OE1 GLU A   7     102.025  69.184  70.819  1.00  6.84              
ATOM     96  OE2 GLU A   7     103.128  70.624  72.056  1.00  6.84              
ATOM     97  C   GLU A   7      98.903  69.417  74.697  1.00  6.84              
ATOM     98  O   GLU A   7      98.196  70.400  74.895  1.00  6.84              
ATOM     99  N   ASP A   8      98.812  68.328  75.464  1.00  5.98              
ATOM    100  H   ASP A   8      99.505  67.603  75.321  1.00  5.98              
ATOM    101  CA  ASP A   8      97.800  68.153  76.512  1.00  5.98              
ATOM    102  HA  ASP A   8      97.415  69.121  76.823  1.00  5.98              
ATOM    103  CB  ASP A   8      96.620  67.324  75.949  1.00  5.98              
ATOM    104  HB1 ASP A   8      96.203  66.681  76.725  1.00  5.98              
ATOM    105  HB2 ASP A   8      96.964  66.675  75.141  1.00  5.98              
ATOM    106  CG  ASP A   8      95.500  68.232  75.453  1.00  5.98              
ATOM    107  OD1 ASP A   8      94.783  68.821  76.292  1.00  5.98              
ATOM    108  OD2 ASP A   8      95.428  68.534  74.243  1.00  5.98              
ATOM    109  C   ASP A   8      98.305  67.503  77.808  1.00  5.98              
ATOM    110  O   ASP A   8      97.567  67.505  78.787  1.00  5.98              
ATOM    111  N   ASP A   9      99.575  67.074  77.875  1.00  6.45              
ATOM    112  H   ASP A   9     100.164  67.177  77.057  1.00  6.45              
ATOM    113  CA  ASP A   9     100.245  66.545  79.090  1.00  6.45              
ATOM    114  HA  ASP A   9      99.681  65.684  79.451  1.00  6.45              
ATOM    115  CB  ASP A   9     101.643  66.038  78.668  1.00  6.45              
ATOM    116  HB1 ASP A   9     102.162  66.837  78.143  1.00  6.45              
ATOM    117  HB2 ASP A   9     101.494  65.235  77.946  1.00  6.45              
ATOM    118  CG  ASP A   9     102.536  65.505  79.808  1.00  6.45              
ATOM    119  OD1 ASP A   9     103.628  66.087  80.035  1.00  6.45              
ATOM    120  OD2 ASP A   9     102.163  64.461  80.384  1.00  6.45              
ATOM    121  C   ASP A   9     100.338  67.535  80.282  1.00  6.45              
ATOM    122  O   ASP A   9     101.055  67.378  81.268  1.00  6.45              
ATOM    123  N   PHE A  10      99.641  68.651  80.152  1.00  6.24              
ATOM    124  H   PHE A  10      98.968  68.642  79.401  1.00  6.24              
ATOM    125  CA  PHE A  10     100.131  69.923  80.616  1.00  6.24              
ATOM    126  HA  PHE A  10     100.857  69.792  81.418  1.00  6.24              
ATOM    127  CB  PHE A  10     100.786  70.640  79.412  1.00  6.24              
ATOM    128  HB1 PHE A  10     101.106  71.623  79.739  1.00  6.24              
ATOM    129  HB2 PHE A  10      99.994  70.780  78.675  1.00  6.24              
ATOM    130  CG  PHE A  10     101.968  70.079  78.645  1.00  6.24              
ATOM    131  CD1 PHE A  10     102.935  69.242  79.230  1.00  6.24              
ATOM    132  HD1 PHE A  10     102.843  68.905  80.252  1.00  6.24              
ATOM    133  CE1 PHE A  10     103.997  68.758  78.447  1.00  6.24              
ATOM    134  HE1 PHE A  10     104.680  68.033  78.861  1.00  6.24              
ATOM    135  CZ  PHE A  10     104.119  69.124  77.101  1.00  6.24              
ATOM    136  HZ  PHE A  10     104.903  68.691  76.502  1.00  6.24              
ATOM    137  CE2 PHE A  10     103.194  70.011  76.531  1.00  6.24              
ATOM    138  HE2 PHE A  10     103.271  70.289  75.488  1.00  6.24              
ATOM    139  CD2 PHE A  10     102.120  70.479  77.302  1.00  6.24              
ATOM    140  HD2 PHE A  10     101.394  71.134  76.843  1.00  6.24              
ATOM    141  C   PHE A  10      99.058  70.886  81.094  1.00  6.24              
ATOM    142  O   PHE A  10      99.405  71.948  81.619  1.00  6.24              
ATOM    143  N   LYS A  11      97.794  70.650  80.736  1.00  5.68              
ATOM    144  H   LYS A  11      97.531  69.735  80.386  1.00  5.68              
ATOM    145  CA  LYS A  11      96.886  71.781  80.596  1.00  5.68              
ATOM    146  HA  LYS A  11      97.451  72.590  80.138  1.00  5.68              
ATOM    147  CB  LYS A  11      95.703  71.468  79.654  1.00  5.68              
ATOM    148  HB1 LYS A  11      94.860  72.096  79.947  1.00  5.68              
ATOM    149  HB2 LYS A  11      95.393  70.427  79.761  1.00  5.68              
ATOM    150  CG  LYS A  11      96.034  71.776  78.176  1.00  5.68              
ATOM    151  HG1 LYS A  11      96.675  70.991  77.778  1.00  5.68              
ATOM    152  HG2 LYS A  11      96.566  72.726  78.114  1.00  5.68              
ATOM    153  CD  LYS A  11      94.755  71.902  77.328  1.00  5.68              
ATOM    154  HD1 LYS A  11      94.140  72.693  77.758  1.00  5.68              
ATOM    155  HD2 LYS A  11      94.180  70.977  77.389  1.00  5.68              
ATOM    156  CE  LYS A  11      95.011  72.266  75.853  1.00  5.68              
ATOM    157  HE1 LYS A  11      95.681  73.129  75.799  1.00  5.68              
ATOM    158  HE2 LYS A  11      94.056  72.547  75.404  1.00  5.68              
ATOM    159  NZ  LYS A  11      95.579  71.142  75.077  1.00  5.68              
ATOM    160  HZ1 LYS A  11      95.571  71.269  74.078  1.00  5.68              
ATOM    161  HZ2 LYS A  11      96.540  70.923  75.327  1.00  5.68              
ATOM    162  HZ3 LYS A  11      95.074  70.264  75.250  1.00  5.68              
ATOM    163  C   LYS A  11      96.407  72.341  81.934  1.00  5.68              
ATOM    164  O   LYS A  11      95.994  71.636  82.845  1.00  5.68              
ATOM    165  N   GLU A  12      96.400  73.666  81.947  1.00  5.36              
ATOM    166  H   GLU A  12      96.844  74.113  81.163  1.00  5.36              
ATOM    167  CA  GLU A  12      95.968  74.544  83.034  1.00  5.36              
ATOM    168  HA  GLU A  12      95.355  74.004  83.758  1.00  5.36              
ATOM    169  CB  GLU A  12      97.267  75.030  83.699  1.00  5.36              
ATOM    170  HB1 GLU A  12      97.827  75.616  82.968  1.00  5.36              
ATOM    171  HB2 GLU A  12      97.859  74.147  83.938  1.00  5.36              
ATOM    172  CG  GLU A  12      97.146  75.859  84.982  1.00  5.36              
ATOM    173  HG1 GLU A  12      96.634  75.268  85.744  1.00  5.36              
ATOM    174  HG2 GLU A  12      96.556  76.753  84.771  1.00  5.36              
ATOM    175  CD  GLU A  12      98.541  76.273  85.492  1.00  5.36              
ATOM    176  OE1 GLU A  12      98.660  77.211  86.312  1.00  5.36              
ATOM    177  OE2 GLU A  12      99.575  75.752  85.007  1.00  5.36              
ATOM    178  C   GLU A  12      95.144  75.692  82.421  1.00  5.36              
ATOM    179  O   GLU A  12      94.102  76.059  82.955  1.00  5.36              
ATOM    180  N   LEU A  13      95.527  76.163  81.219  1.00  4.87              
ATOM    181  H   LEU A  13      96.446  75.912  80.869  1.00  4.87              
ATOM    182  CA  LEU A  13      94.664  76.990  80.372  1.00  4.87              
ATOM    183  HA  LEU A  13      93.636  76.658  80.524  1.00  4.87              
ATOM    184  CB  LEU A  13      94.756  78.458  80.849  1.00  4.87              
ATOM    185  HB1 LEU A  13      95.793  78.787  80.774  1.00  4.87              
ATOM    186  HB2 LEU A  13      94.474  78.498  81.902  1.00  4.87              
ATOM    187  CG  LEU A  13      93.871  79.456  80.074  1.00  4.87              
ATOM    188  HG  LEU A  13      94.205  79.513  79.038  1.00  4.87              
ATOM    189  CD1 LEU A  13      92.386  79.081  80.094  1.00  4.87              
ATOM    190 1HD1 LEU A  13      91.801  79.864  79.611  1.00  4.87              
ATOM    191 2HD1 LEU A  13      92.225  78.156  79.544  1.00  4.87              
ATOM    192 3HD1 LEU A  13      92.045  78.958  81.123  1.00  4.87              
ATOM    193  CD2 LEU A  13      94.002  80.849  80.693  1.00  4.87              
ATOM    194 1HD2 LEU A  13      93.402  81.564  80.130  1.00  4.87              
ATOM    195 2HD2 LEU A  13      93.657  80.831  81.728  1.00  4.87              
ATOM    196 3HD2 LEU A  13      95.044  81.167  80.669  1.00  4.87              
ATOM    197  C   LEU A  13      94.990  76.881  78.870  1.00  4.87              
ATOM    198  O   LEU A  13      95.971  77.452  78.391  1.00  4.87              
ATOM    199  N   SER A  14      94.102  76.185  78.153  1.00  4.62              
ATOM    200  H   SER A  14      93.356  75.783  78.699  1.00  4.62              
ATOM    201  CA  SER A  14      93.935  76.059  76.690  1.00  4.62              
ATOM    202  HA  SER A  14      93.626  75.031  76.508  1.00  4.62              
ATOM    203  CB  SER A  14      92.748  76.934  76.236  1.00  4.62              
ATOM    204  HB1 SER A  14      91.843  76.582  76.732  1.00  4.62              
ATOM    205  HB2 SER A  14      92.609  76.826  75.159  1.00  4.62              
ATOM    206  OG  SER A  14      92.927  78.306  76.553  1.00  4.62              
ATOM    207  HG  SER A  14      92.994  78.815  75.717  1.00  4.62              
ATOM    208  C   SER A  14      95.130  76.282  75.753  1.00  4.62              
ATOM    209  O   SER A  14      95.602  75.332  75.137  1.00  4.62              
ATOM    210  N   ASN A  15      95.562  77.528  75.581  1.00  4.14              
ATOM    211  H   ASN A  15      95.100  78.226  76.151  1.00  4.14              
ATOM    212  CA  ASN A  15      96.490  78.004  74.546  1.00  4.14              
ATOM    213  HA  ASN A  15      97.124  77.175  74.225  1.00  4.14              
ATOM    214  CB  ASN A  15      95.663  78.495  73.341  1.00  4.14              
ATOM    215  HB1 ASN A  15      95.051  77.677  72.964  1.00  4.14              
ATOM    216  HB2 ASN A  15      96.334  78.804  72.539  1.00  4.14              
ATOM    217  CG  ASN A  15      94.747  79.652  73.702  1.00  4.14              
ATOM    218  OD1 ASN A  15      93.671  79.453  74.245  1.00  4.14              
ATOM    219  ND2 ASN A  15      95.153  80.879  73.476  1.00  4.14              
ATOM    220 1HD2 ASN A  15      96.104  81.040  73.182  1.00  4.14              
ATOM    221 2HD2 ASN A  15      94.528  81.623  73.725  1.00  4.14              
ATOM    222  C   ASN A  15      97.422  79.097  75.095  1.00  4.14              
ATOM    223  O   ASN A  15      97.875  79.975  74.361  1.00  4.14              
ATOM    224  N   LEU A  16      97.642  79.066  76.408  1.00  4.02              
ATOM    225  H   LEU A  16      97.203  78.318  76.936  1.00  4.02              
ATOM    226  CA  LEU A  16      98.451  80.027  77.144  1.00  4.02              
ATOM    227  HA  LEU A  16      99.132  80.550  76.474  1.00  4.02              
ATOM    228  CB  LEU A  16      97.517  81.043  77.844  1.00  4.02              
ATOM    229  HB1 LEU A  16      98.111  81.646  78.532  1.00  4.02              
ATOM    230  HB2 LEU A  16      96.789  80.488  78.440  1.00  4.02              
ATOM    231  CG  LEU A  16      96.742  81.990  76.909  1.00  4.02              
ATOM    232  HG  LEU A  16      96.211  81.414  76.153  1.00  4.02              
ATOM    233  CD1 LEU A  16      95.703  82.774  77.710  1.00  4.02              
ATOM    234 1HD1 LEU A  16      95.156  83.444  77.048  1.00  4.02              
ATOM    235 2HD1 LEU A  16      94.992  82.085  78.165  1.00  4.02              
ATOM    236 3HD1 LEU A  16      96.188  83.360  78.491  1.00  4.02              
ATOM    237  CD2 LEU A  16      97.673  82.988  76.219  1.00  4.02              
ATOM    238 1HD2 LEU A  16      97.089  83.675  75.609  1.00  4.02              
ATOM    239 2HD2 LEU A  16      98.237  83.555  76.959  1.00  4.02              
ATOM    240 3HD2 LEU A  16      98.364  82.460  75.565  1.00  4.02              
ATOM    241  C   LEU A  16      99.303  79.280  78.165  1.00  4.02              
ATOM    242  O   LEU A  16     100.528  79.250  78.018  1.00  4.02              
ATOM    243  N   LYS A  17      98.659  78.638  79.157  1.00  4.11              
ATOM    244  H   LYS A  17      97.648  78.582  79.127  1.00  4.11              
ATOM    245  CA  LYS A  17      99.369  78.066  80.303  1.00  4.11              
ATOM    246  HA  LYS A  17     100.411  78.363  80.173  1.00  4.11              
ATOM    247  CB  LYS A  17      98.971  78.686  81.656  1.00  4.11              
ATOM    248  HB1 LYS A  17      98.017  78.283  81.999  1.00  4.11              
ATOM    249  HB2 LYS A  17      98.883  79.766  81.535  1.00  4.11              
ATOM    250  CG  LYS A  17     100.084  78.378  82.683  1.00  4.11              
ATOM    251  HG1 LYS A  17     101.056  78.530  82.212  1.00  4.11              
ATOM    252  HG2 LYS A  17     100.018  77.331  82.974  1.00  4.11              
ATOM    253  CD  LYS A  17     100.048  79.265  83.935  1.00  4.11              
ATOM    254  HD1 LYS A  17      99.135  79.076  84.502  1.00  4.11              
ATOM    255  HD2 LYS A  17     100.045  80.310  83.623  1.00  4.11              
ATOM    256  CE  LYS A  17     101.291  79.028  84.816  1.00  4.11              
ATOM    257  HE1 LYS A  17     101.380  79.855  85.524  1.00  4.11              
ATOM    258  HE2 LYS A  17     102.184  79.030  84.182  1.00  4.11              
ATOM    259  NZ  LYS A  17     101.201  77.754  85.567  1.00  4.11              
ATOM    260  HZ1 LYS A  17     102.012  77.528  86.116  1.00  4.11              
ATOM    261  HZ2 LYS A  17     100.360  77.739  86.156  1.00  4.11              
ATOM    262  HZ3 LYS A  17     100.966  76.959  84.969  1.00  4.11              
ATOM    263  C   LYS A  17      99.423  76.544  80.306  1.00  4.11              
ATOM    264  O   LYS A  17      98.383  75.876  80.354  1.00  4.11              
ATOM    265  N   THR A  18     100.652  76.021  80.260  1.00  3.60              
ATOM    266  H   THR A  18     101.454  76.644  80.214  1.00  3.60              
ATOM    267  CA  THR A  18     100.909  74.593  80.062  1.00  3.60              
ATOM    268  HA  THR A  18     100.090  74.063  80.544  1.00  3.60              
ATOM    269  CB  THR A  18     100.880  74.188  78.568  1.00  3.60              
ATOM    270  HB  THR A  18     101.666  73.460  78.367  1.00  3.60              
ATOM    271  CG2 THR A  18      99.531  73.595  78.161  1.00  3.60              
ATOM    272 1HG2 THR A  18      99.607  73.146  77.171  1.00  3.60              
ATOM    273 2HG2 THR A  18      99.223  72.836  78.870  1.00  3.60              
ATOM    274 3HG2 THR A  18      98.768  74.375  78.144  1.00  3.60              
ATOM    275  OG1 THR A  18     101.000  75.275  77.683  1.00  3.60              
ATOM    276  HG1 THR A  18     101.163  74.903  76.811  1.00  3.60              
ATOM    277  C   THR A  18     102.182  74.093  80.771  1.00  3.60              
ATOM    278  O   THR A  18     103.278  74.609  80.561  1.00  3.60              
ATOM    279  N   LEU A  19     102.023  73.110  81.676  1.00  3.66              
ATOM    280  H   LEU A  19     101.097  72.696  81.723  1.00  3.66              
ATOM    281  CA  LEU A  19     102.715  73.162  82.966  1.00  3.66              
ATOM    282  HA  LEU A  19     103.221  74.130  83.005  1.00  3.66              
ATOM    283  CB  LEU A  19     101.655  73.232  84.092  1.00  3.66              
ATOM    284  HB1 LEU A  19     100.807  73.809  83.718  1.00  3.66              
ATOM    285  HB2 LEU A  19     102.069  73.807  84.922  1.00  3.66              
ATOM    286  CG  LEU A  19     101.140  71.882  84.637  1.00  3.66              
ATOM    287  HG  LEU A  19     101.206  71.121  83.859  1.00  3.66              
ATOM    288  CD1 LEU A  19     101.942  71.425  85.863  1.00  3.66              
ATOM    289 1HD1 LEU A  19     101.815  72.145  86.671  1.00  3.66              
ATOM    290 2HD1 LEU A  19     101.571  70.457  86.195  1.00  3.66              
ATOM    291 3HD1 LEU A  19     103.000  71.346  85.632  1.00  3.66              
ATOM    292  CD2 LEU A  19      99.682  71.984  85.082  1.00  3.66              
ATOM    293 1HD2 LEU A  19      99.355  71.045  85.527  1.00  3.66              
ATOM    294 2HD2 LEU A  19      99.563  72.795  85.802  1.00  3.66              
ATOM    295 3HD2 LEU A  19      99.053  72.185  84.217  1.00  3.66              
ATOM    296  C   LEU A  19     103.838  72.157  83.253  1.00  3.66              
ATOM    297  O   LEU A  19     104.725  72.510  84.007  1.00  3.66              
ATOM    298  N   LYS A  20     103.830  70.951  82.675  1.00  3.62              
ATOM    299  H   LYS A  20     103.083  70.785  82.015  1.00  3.62              
ATOM    300  CA  LYS A  20     104.863  69.894  82.798  1.00  3.62              
ATOM    301  HA  LYS A  20     104.309  68.969  82.617  1.00  3.62              
ATOM    302  CB  LYS A  20     105.840  69.999  81.615  1.00  3.62              
ATOM    303  HB1 LYS A  20     106.596  70.740  81.862  1.00  3.62              
ATOM    304  HB2 LYS A  20     105.315  70.349  80.725  1.00  3.62              
ATOM    305  CG  LYS A  20     106.469  68.625  81.291  1.00  3.62              
ATOM    306  HG1 LYS A  20     105.754  68.041  80.719  1.00  3.62              
ATOM    307  HG2 LYS A  20     106.646  68.057  82.202  1.00  3.62              
ATOM    308  CD  LYS A  20     107.790  68.720  80.511  1.00  3.62              
ATOM    309  HD1 LYS A  20     107.606  69.197  79.547  1.00  3.62              
ATOM    310  HD2 LYS A  20     108.161  67.709  80.328  1.00  3.62              
ATOM    311  CE  LYS A  20     108.858  69.515  81.277  1.00  3.62              
ATOM    312  HE1 LYS A  20     108.537  70.558  81.360  1.00  3.62              
ATOM    313  HE2 LYS A  20     109.800  69.488  80.721  1.00  3.62              
ATOM    314  NZ  LYS A  20     109.073  68.961  82.629  1.00  3.62              
ATOM    315  HZ1 LYS A  20     109.656  69.578  83.189  1.00  3.62              
ATOM    316  HZ2 LYS A  20     108.203  68.857  83.141  1.00  3.62              
ATOM    317  HZ3 LYS A  20     109.576  68.080  82.575  1.00  3.62              
ATOM    318  C   LYS A  20     105.565  69.617  84.144  1.00  3.62              
ATOM    319  O   LYS A  20     106.796  69.558  84.236  1.00  3.62              
ATOM    320  N   ILE A  21     104.790  69.296  85.175  1.00  4.08              
ATOM    321  H   ILE A  21     103.793  69.319  85.031  1.00  4.08              
ATOM    322  CA  ILE A  21     105.298  68.703  86.426  1.00  4.08              
ATOM    323  HA  ILE A  21     106.042  69.399  86.812  1.00  4.08              
ATOM    324  CB  ILE A  21     104.158  68.646  87.479  1.00  4.08              
ATOM    325  HB  ILE A  21     103.848  69.677  87.661  1.00  4.08              
ATOM    326  CG2 ILE A  21     102.901  67.886  87.013  1.00  4.08              
ATOM    327 1HG2 ILE A  21     102.106  67.998  87.750  1.00  4.08              
ATOM    328 2HG2 ILE A  21     102.533  68.267  86.061  1.00  4.08              
ATOM    329 3HG2 ILE A  21     103.112  66.823  86.895  1.00  4.08              
ATOM    330  CG1 ILE A  21     104.593  68.059  88.840  1.00  4.08              
ATOM    331 1HG1 ILE A  21     104.878  67.014  88.720  1.00  4.08              
ATOM    332 2HG1 ILE A  21     103.740  68.093  89.520  1.00  4.08              
ATOM    333  CD1 ILE A  21     105.746  68.816  89.508  1.00  4.08              
ATOM    334  HD1 ILE A  21     105.916  68.406  90.504  1.00  4.08              
ATOM    335  HD2 ILE A  21     106.661  68.705  88.929  1.00  4.08              
ATOM    336  HD3 ILE A  21     105.496  69.874  89.597  1.00  4.08              
ATOM    337  C   ILE A  21     106.000  67.346  86.230  1.00  4.08              
ATOM    338  O   ILE A  21     105.386  66.371  85.820  1.00  4.08              
ATOM    339  N   GLN A  22     107.281  67.284  86.603  1.00  3.96              
ATOM    340  H   GLN A  22     107.713  68.162  86.842  1.00  3.96              
ATOM    341  CA  GLN A  22     108.114  66.090  86.840  1.00  3.96              
ATOM    342  HA  GLN A  22     109.063  66.495  87.188  1.00  3.96              
ATOM    343  CB  GLN A  22     107.555  65.281  88.027  1.00  3.96              
ATOM    344  HB1 GLN A  22     106.671  64.719  87.719  1.00  3.96              
ATOM    345  HB2 GLN A  22     107.247  65.988  88.799  1.00  3.96              
ATOM    346  CG  GLN A  22     108.582  64.331  88.673  1.00  3.96              
ATOM    347  HG1 GLN A  22     108.324  64.218  89.727  1.00  3.96              
ATOM    348  HG2 GLN A  22     109.580  64.768  88.630  1.00  3.96              
ATOM    349  CD  GLN A  22     108.605  62.927  88.072  1.00  3.96              
ATOM    350  OE1 GLN A  22     107.755  62.101  88.343  1.00  3.96              
ATOM    351  NE2 GLN A  22     109.579  62.582  87.265  1.00  3.96              
ATOM    352 1HE2 GLN A  22     110.160  63.309  86.860  1.00  3.96              
ATOM    353 2HE2 GLN A  22     109.545  61.641  86.920  1.00  3.96              
ATOM    354  C   GLN A  22     108.513  65.203  85.650  1.00  3.96              
ATOM    355  O   GLN A  22     109.669  64.793  85.638  1.00  3.96              
ATOM    356  N   GLY A  23     107.653  64.914  84.667  1.00  4.10              
ATOM    357  H   GLY A  23     106.696  65.243  84.770  1.00  4.10              
ATOM    358  CA  GLY A  23     107.966  64.063  83.506  1.00  4.10              
ATOM    359  HA1 GLY A  23     107.264  64.278  82.699  1.00  4.10              
ATOM    360  HA2 GLY A  23     107.842  63.017  83.791  1.00  4.10              
ATOM    361  C   GLY A  23     109.381  64.275  82.975  1.00  4.10              
ATOM    362  O   GLY A  23     109.702  65.386  82.546  1.00  4.10              
ATOM    363  N   ASN A  24     110.251  63.278  83.162  1.00  3.95              
ATOM    364  H   ASN A  24     109.901  62.354  83.381  1.00  3.95              
ATOM    365  CA  ASN A  24     111.699  63.473  83.185  1.00  3.95              
ATOM    366  HA  ASN A  24     111.888  64.459  83.614  1.00  3.95              
ATOM    367  CB  ASN A  24     112.370  62.435  84.090  1.00  3.95              
ATOM    368  HB1 ASN A  24     112.360  61.459  83.607  1.00  3.95              
ATOM    369  HB2 ASN A  24     111.829  62.370  85.034  1.00  3.95              
ATOM    370  CG  ASN A  24     113.803  62.828  84.398  1.00  3.95              
ATOM    371  OD1 ASN A  24     114.288  63.888  84.031  1.00  3.95              
ATOM    372  ND2 ASN A  24     114.519  62.003  85.124  1.00  3.95              
ATOM    373 1HD2 ASN A  24     114.128  61.136  85.443  1.00  3.95              
ATOM    374 2HD2 ASN A  24     115.457  62.294  85.331  1.00  3.95              
ATOM    375  C   ASN A  24     112.245  63.462  81.749  1.00  3.95              
ATOM    376  O   ASN A  24     112.176  62.454  81.040  1.00  3.95              
ATOM    377  N   CYS A  25     112.722  64.628  81.317  1.00  4.04              
ATOM    378  H   CYS A  25     112.766  65.388  81.978  1.00  4.04              
ATOM    379  CA  CYS A  25     112.695  65.009  79.915  1.00  4.04              
ATOM    380  HA  CYS A  25     112.523  64.131  79.294  1.00  4.04              
ATOM    381  CB  CYS A  25     111.467  65.924  79.734  1.00  4.04              
ATOM    382  HB1 CYS A  25     111.625  66.859  80.268  1.00  4.04              
ATOM    383  HB2 CYS A  25     110.588  65.425  80.145  1.00  4.04              
ATOM    384  SG  CYS A  25     111.128  66.299  77.994  1.00  4.04              
ATOM    385  HG  CYS A  25     112.155  67.143  77.811  1.00  4.04              
ATOM    386  C   CYS A  25     114.005  65.683  79.471  1.00  4.04              
ATOM    387  O   CYS A  25     114.164  66.897  79.619  1.00  4.04              
ATOM    388  N   PRO A  26     114.971  64.915  78.934  1.00  4.19              
ATOM    389  CD  PRO A  26     114.946  63.458  78.866  1.00  4.19              
ATOM    390  HD1 PRO A  26     114.466  63.152  77.938  1.00  4.19              
ATOM    391  HD2 PRO A  26     114.438  63.013  79.722  1.00  4.19              
ATOM    392  CG  PRO A  26     116.403  63.013  78.861  1.00  4.19              
ATOM    393  HG1 PRO A  26     116.537  62.065  78.339  1.00  4.19              
ATOM    394  HG2 PRO A  26     116.771  62.949  79.887  1.00  4.19              
ATOM    395  CB  PRO A  26     117.090  64.165  78.139  1.00  4.19              
ATOM    396  HB1 PRO A  26     116.977  64.030  77.062  1.00  4.19              
ATOM    397  HB2 PRO A  26     118.145  64.234  78.406  1.00  4.19              
ATOM    398  CA  PRO A  26     116.310  65.404  78.599  1.00  4.19              
ATOM    399  HA  PRO A  26     116.759  65.764  79.525  1.00  4.19              
ATOM    400  C   PRO A  26     116.479  66.526  77.555  1.00  4.19              
ATOM    401  O   PRO A  26     117.607  66.914  77.243  1.00  4.19              
ATOM    402  N   ARG A  27     115.387  67.041  76.989  1.00  4.32              
ATOM    403  H   ARG A  27     114.495  66.702  77.329  1.00  4.32              
ATOM    404  CA  ARG A  27     115.341  68.302  76.237  1.00  4.32              
ATOM    405  HA  ARG A  27     116.147  68.952  76.583  1.00  4.32              
ATOM    406  CB  ARG A  27     115.452  68.074  74.720  1.00  4.32              
ATOM    407  HB1 ARG A  27     115.217  69.008  74.207  1.00  4.32              
ATOM    408  HB2 ARG A  27     114.732  67.318  74.399  1.00  4.32              
ATOM    409  CG  ARG A  27     116.867  67.650  74.329  1.00  4.32              
ATOM    410  HG1 ARG A  27     117.017  66.605  74.604  1.00  4.32              
ATOM    411  HG2 ARG A  27     117.582  68.263  74.879  1.00  4.32              
ATOM    412  CD  ARG A  27     117.124  67.823  72.829  1.00  4.32              
ATOM    413  HD1 ARG A  27     116.947  68.859  72.537  1.00  4.32              
ATOM    414  HD2 ARG A  27     116.429  67.188  72.276  1.00  4.32              
ATOM    415  NE  ARG A  27     118.506  67.425  72.517  1.00  4.32              
ATOM    416  HE  ARG A  27     118.621  66.479  72.189  1.00  4.32              
ATOM    417  CZ  ARG A  27     119.607  68.087  72.837  1.00  4.32              
ATOM    418  NH1 ARG A  27     119.611  69.350  73.170  1.00  4.32              
ATOM    419 1HH1 ARG A  27     118.743  69.854  73.182  1.00  4.32              
ATOM    420 2HH1 ARG A  27     120.463  69.813  73.433  1.00  4.32              
ATOM    421  NH2 ARG A  27     120.747  67.461  72.843  1.00  4.32              
ATOM    422 1HH2 ARG A  27     120.768  66.470  72.684  1.00  4.32              
ATOM    423 2HH2 ARG A  27     121.562  67.934  73.189  1.00  4.32              
ATOM    424  C   ARG A  27     114.035  69.009  76.539  1.00  4.32              
ATOM    425  O   ARG A  27     113.065  68.375  76.936  1.00  4.32              
ATOM    426  N   CYS A  28     113.996  70.320  76.331  1.00  4.42              
ATOM    427  H   CYS A  28     114.825  70.799  76.028  1.00  4.42              
ATOM    428  CA  CYS A  28     112.737  71.043  76.374  1.00  4.42              
ATOM    429  HA  CYS A  28     112.312  70.938  77.375  1.00  4.42              
ATOM    430  CB  CYS A  28     113.023  72.531  76.116  1.00  4.42              
ATOM    431  HB1 CYS A  28     113.410  72.670  75.105  1.00  4.42              
ATOM    432  HB2 CYS A  28     113.768  72.891  76.829  1.00  4.42              
ATOM    433  SG  CYS A  28     111.508  73.508  76.326  1.00  4.42              
ATOM    434  HG  CYS A  28     110.858  73.097  75.218  1.00  4.42              
ATOM    435  C   CYS A  28     111.737  70.465  75.361  1.00  4.42              
ATOM    436  O   CYS A  28     112.097  70.182  74.219  1.00  4.42              
ATOM    437  N   HIS A  29     110.480  70.316  75.787  1.00  4.47              
ATOM    438  H   HIS A  29     110.258  70.592  76.728  1.00  4.47              
ATOM    439  CA  HIS A  29     109.379  70.006  74.877  1.00  4.47              
ATOM    440  HA  HIS A  29     109.702  69.200  74.213  1.00  4.47              
ATOM    441  CB  HIS A  29     108.150  69.510  75.660  1.00  4.47              
ATOM    442  HB1 HIS A  29     107.842  70.270  76.379  1.00  4.47              
ATOM    443  HB2 HIS A  29     108.407  68.597  76.200  1.00  4.47              
ATOM    444  CG  HIS A  29     107.004  69.220  74.726  1.00  4.47              
ATOM    445  ND1 HIS A  29     107.056  68.304  73.671  1.00  4.47              
ATOM    446  CE1 HIS A  29     106.023  68.601  72.868  1.00  4.47              
ATOM    447  HE1 HIS A  29     105.773  68.076  71.952  1.00  4.47              
ATOM    448  NE2 HIS A  29     105.330  69.634  73.370  1.00  4.47              
ATOM    449  HE2 HIS A  29     104.496  70.050  72.929  1.00  4.47              
ATOM    450  CD2 HIS A  29     105.939  70.048  74.529  1.00  4.47              
ATOM    451  HD2 HIS A  29     105.684  70.922  75.115  1.00  4.47              
ATOM    452  C   HIS A  29     109.034  71.215  73.972  1.00  4.47              
ATOM    453  O   HIS A  29     109.385  72.351  74.288  1.00  4.47              
ATOM    454  N   ASN A  30     108.348  70.955  72.853  1.00  5.01              
ATOM    455  H   ASN A  30     108.075  69.992  72.704  1.00  5.01              
ATOM    456  CA  ASN A  30     108.073  71.898  71.773  1.00  5.01              
ATOM    457  HA  ASN A  30     109.020  72.115  71.275  1.00  5.01              
ATOM    458  CB  ASN A  30     107.116  71.275  70.733  1.00  5.01              
ATOM    459  HB1 ASN A  30     106.925  72.013  69.954  1.00  5.01              
ATOM    460  HB2 ASN A  30     106.160  71.052  71.204  1.00  5.01              
ATOM    461  CG  ASN A  30     107.624  70.033  70.037  1.00  5.01              
ATOM    462  OD1 ASN A  30     108.810  69.760  69.963  1.00  5.01              
ATOM    463  ND2 ASN A  30     106.730  69.231  69.505  1.00  5.01              
ATOM    464 1HD2 ASN A  30     105.748  69.451  69.554  1.00  5.01              
ATOM    465 2HD2 ASN A  30     107.087  68.414  69.047  1.00  5.01              
ATOM    466  C   ASN A  30     107.484  73.248  72.181  1.00  5.01              
ATOM    467  O   ASN A  30     107.935  74.273  71.673  1.00  5.01              
ATOM    468  N   ALA A  31     106.407  73.235  72.969  1.00  5.79              
ATOM    469  H   ALA A  31     106.084  72.354  73.342  1.00  5.79              
ATOM    470  CA  ALA A  31     105.471  74.353  72.985  1.00  5.79              
ATOM    471  HA  ALA A  31     106.015  75.287  72.848  1.00  5.79              
ATOM    472  CB  ALA A  31     104.523  74.194  71.786  1.00  5.79              
ATOM    473  HB1 ALA A  31     103.829  75.035  71.755  1.00  5.79              
ATOM    474  HB2 ALA A  31     105.090  74.180  70.855  1.00  5.79              
ATOM    475  HB3 ALA A  31     103.953  73.267  71.877  1.00  5.79              
ATOM    476  C   ALA A  31     104.650  74.464  74.264  1.00  5.79              
ATOM    477  O   ALA A  31     104.096  73.483  74.767  1.00  5.79              
ATOM    478  N   PRO A  32     104.581  75.703  74.762  1.00  5.84              
ATOM    479  CD  PRO A  32     105.719  76.118  75.571  1.00  5.84              
ATOM    480  HD1 PRO A  32     105.935  77.170  75.392  1.00  5.84              
ATOM    481  HD2 PRO A  32     106.610  75.517  75.382  1.00  5.84              
ATOM    482  CG  PRO A  32     105.262  75.962  77.014  1.00  5.84              
ATOM    483  HG1 PRO A  32     105.652  76.761  77.640  1.00  5.84              
ATOM    484  HG2 PRO A  32     105.574  74.992  77.404  1.00  5.84              
ATOM    485  CB  PRO A  32     103.736  76.007  76.893  1.00  5.84              
ATOM    486  HB1 PRO A  32     103.303  76.730  77.584  1.00  5.84              
ATOM    487  HB2 PRO A  32     103.386  75.007  77.146  1.00  5.84              
ATOM    488  CA  PRO A  32     103.405  76.283  75.404  1.00  5.84              
ATOM    489  HA  PRO A  32     102.487  75.777  75.110  1.00  5.84              
ATOM    490  C   PRO A  32     103.303  77.794  75.073  1.00  5.84              
ATOM    491  O   PRO A  32     103.832  78.228  74.049  1.00  5.84              
ATOM    492  N   TYR A  33     102.707  78.612  75.956  1.00  5.76              
ATOM    493  H   TYR A  33     102.160  78.214  76.706  1.00  5.76              
ATOM    494  CA  TYR A  33     103.333  79.909  76.241  1.00  5.76              
ATOM    495  HA  TYR A  33     104.186  79.998  75.571  1.00  5.76              
ATOM    496  CB  TYR A  33     102.462  81.112  75.836  1.00  5.76              
ATOM    497  HB1 TYR A  33     102.978  82.021  76.137  1.00  5.76              
ATOM    498  HB2 TYR A  33     101.507  81.066  76.359  1.00  5.76              
ATOM    499  CG  TYR A  33     102.220  81.257  74.335  1.00  5.76              
ATOM    500  CD1 TYR A  33     103.308  81.383  73.444  1.00  5.76              
ATOM    501  HD1 TYR A  33     104.323  81.322  73.806  1.00  5.76              
ATOM    502  CE1 TYR A  33     103.085  81.576  72.066  1.00  5.76              
ATOM    503  HE1 TYR A  33     103.917  81.674  71.385  1.00  5.76              
ATOM    504  CZ  TYR A  33     101.772  81.637  71.563  1.00  5.76              
ATOM    505  OH  TYR A  33     101.571  81.850  70.234  1.00  5.76              
ATOM    506  HH  TYR A  33     100.640  81.891  70.013  1.00  5.76              
ATOM    507  CE2 TYR A  33     100.679  81.503  72.446  1.00  5.76              
ATOM    508  HE2 TYR A  33      99.670  81.539  72.069  1.00  5.76              
ATOM    509  CD2 TYR A  33     100.908  81.316  73.825  1.00  5.76              
ATOM    510  HD2 TYR A  33     100.070  81.212  74.494  1.00  5.76              
ATOM    511  C   TYR A  33     104.058  79.852  77.597  1.00  5.76              
ATOM    512  O   TYR A  33     105.090  79.179  77.615  1.00  5.76              
ATOM    513  N   PRO A  34     103.646  80.456  78.731  1.00  5.04              
ATOM    514  CD  PRO A  34     102.702  81.552  78.909  1.00  5.04              
ATOM    515  HD1 PRO A  34     101.680  81.192  78.825  1.00  5.04              
ATOM    516  HD2 PRO A  34     102.881  82.363  78.205  1.00  5.04              
ATOM    517  CG  PRO A  34     102.942  82.074  80.324  1.00  5.04              
ATOM    518  HG1 PRO A  34     102.042  82.506  80.761  1.00  5.04              
ATOM    519  HG2 PRO A  34     103.755  82.798  80.304  1.00  5.04              
ATOM    520  CB  PRO A  34     103.403  80.830  81.074  1.00  5.04              
ATOM    521  HB1 PRO A  34     102.532  80.233  81.345  1.00  5.04              
ATOM    522  HB2 PRO A  34     103.988  81.079  81.957  1.00  5.04              
ATOM    523  CA  PRO A  34     104.249  80.115  80.022  1.00  5.04              
ATOM    524  HA  PRO A  34     105.253  80.542  80.047  1.00  5.04              
ATOM    525  C   PRO A  34     104.359  78.619  80.316  1.00  5.04              
ATOM    526  O   PRO A  34     103.352  77.915  80.427  1.00  5.04              
ATOM    527  N   CYS A  35     105.604  78.171  80.456  1.00  4.69              
ATOM    528  H   CYS A  35     106.350  78.833  80.336  1.00  4.69              
ATOM    529  CA  CYS A  35     105.956  76.823  80.869  1.00  4.69              
ATOM    530  HA  CYS A  35     105.311  76.130  80.329  1.00  4.69              
ATOM    531  CB  CYS A  35     107.413  76.563  80.460  1.00  4.69              
ATOM    532  HB1 CYS A  35     108.094  76.933  81.228  1.00  4.69              
ATOM    533  HB2 CYS A  35     107.632  77.080  79.524  1.00  4.69              
ATOM    534  SG  CYS A  35     107.692  74.788  80.189  1.00  4.69              
ATOM    535  HG  CYS A  35     106.686  74.587  79.326  1.00  4.69              
ATOM    536  C   CYS A  35     105.692  76.615  82.388  1.00  4.69              
ATOM    537  O   CYS A  35     105.530  77.571  83.124  1.00  4.69              
ATOM    538  N   VAL A  36     105.777  75.352  82.881  1.00  4.27              
ATOM    539  H   VAL A  36     105.737  74.591  82.218  1.00  4.27              
ATOM    540  CA  VAL A  36     106.611  75.091  84.059  1.00  4.27              
ATOM    541  HA  VAL A  36     107.260  75.946  84.211  1.00  4.27              
ATOM    542  CB  VAL A  36     105.757  74.920  85.340  1.00  4.27              
ATOM    543  HB  VAL A  36     104.747  74.622  85.078  1.00  4.27              
ATOM    544  CG1 VAL A  36     106.317  73.894  86.338  1.00  4.27              
ATOM    545 1HG1 VAL A  36     105.694  73.859  87.230  1.00  4.27              
ATOM    546 2HG1 VAL A  36     106.326  72.902  85.890  1.00  4.27              
ATOM    547 3HG1 VAL A  36     107.330  74.167  86.614  1.00  4.27              
ATOM    548  CG2 VAL A  36     105.600  76.246  86.097  1.00  4.27              
ATOM    549 1HG2 VAL A  36     105.000  76.099  86.994  1.00  4.27              
ATOM    550 2HG2 VAL A  36     106.574  76.626  86.392  1.00  4.27              
ATOM    551 3HG2 VAL A  36     105.105  76.985  85.472  1.00  4.27              
ATOM    552  C   VAL A  36     107.525  73.890  83.678  1.00  4.27              
ATOM    553  O   VAL A  36     107.094  73.011  82.934  1.00  4.27              
ATOM    554  N   PRO A  37     108.816  73.876  84.071  1.00  4.31              
ATOM    555  CD  PRO A  37     109.604  75.080  84.294  1.00  4.31              
ATOM    556  HD1 PRO A  37     109.578  75.376  85.339  1.00  4.31              
ATOM    557  HD2 PRO A  37     109.237  75.894  83.668  1.00  4.31              
ATOM    558  CG  PRO A  37     111.036  74.756  83.866  1.00  4.31              
ATOM    559  HG1 PRO A  37     111.661  74.594  84.745  1.00  4.31              
ATOM    560  HG2 PRO A  37     111.430  75.541  83.224  1.00  4.31              
ATOM    561  CB  PRO A  37     110.926  73.469  83.061  1.00  4.31              
ATOM    562  HB1 PRO A  37     111.832  72.864  83.139  1.00  4.31              
ATOM    563  HB2 PRO A  37     110.715  73.713  82.018  1.00  4.31              
ATOM    564  CA  PRO A  37     109.706  72.790  83.673  1.00  4.31              
ATOM    565  HA  PRO A  37     109.267  72.174  82.889  1.00  4.31              
ATOM    566  C   PRO A  37     110.116  71.824  84.798  1.00  4.31              
ATOM    567  O   PRO A  37     110.133  70.619  84.561  1.00  4.31              
ATOM    568  N   CYS A  38     110.329  72.312  86.019  1.00  4.40              
ATOM    569  H   CYS A  38     110.327  73.315  86.135  1.00  4.40              
ATOM    570  CA  CYS A  38     110.375  71.514  87.247  1.00  4.40              
ATOM    571  HA  CYS A  38     110.688  72.212  88.026  1.00  4.40              
ATOM    572  CB  CYS A  38     108.910  71.145  87.574  1.00  4.40              
ATOM    573  HB1 CYS A  38     108.622  70.252  87.020  1.00  4.40              
ATOM    574  HB2 CYS A  38     108.262  71.964  87.257  1.00  4.40              
ATOM    575  SG  CYS A  38     108.654  70.921  89.359  1.00  4.40              
ATOM    576  HG  CYS A  38     109.006  72.163  89.730  1.00  4.40              
ATOM    577  C   CYS A  38     111.412  70.384  87.354  1.00  4.40              
ATOM    578  O   CYS A  38     112.485  70.453  86.758  1.00  4.40              
ATOM    579  N   ALA A  39     111.086  69.387  88.188  1.00  4.40              
ATOM    580  H   ALA A  39     110.234  69.525  88.711  1.00  4.40              
ATOM    581  CA  ALA A  39     111.846  68.189  88.532  1.00  4.40              
ATOM    582  HA  ALA A  39     112.782  68.521  88.988  1.00  4.40              
ATOM    583  CB  ALA A  39     111.066  67.415  89.605  1.00  4.40              
ATOM    584  HB1 ALA A  39     111.627  66.527  89.896  1.00  4.40              
ATOM    585  HB2 ALA A  39     110.928  68.047  90.484  1.00  4.40              
ATOM    586  HB3 ALA A  39     110.091  67.116  89.221  1.00  4.40              
ATOM    587  C   ALA A  39     112.228  67.333  87.323  1.00  4.40              
ATOM    588  O   ALA A  39     111.640  66.290  87.048  1.00  4.40              
ATOM    589  N   ASN A  40     113.188  67.827  86.563  1.00  4.51              
ATOM    590  H   ASN A  40     113.574  68.720  86.854  1.00  4.51              
ATOM    591  CA  ASN A  40     113.683  67.327  85.295  1.00  4.51              
ATOM    592  HA  ASN A  40     113.382  66.290  85.131  1.00  4.51              
ATOM    593  CB  ASN A  40     113.126  68.237  84.182  1.00  4.51              
ATOM    594  HB1 ASN A  40     113.823  68.289  83.347  1.00  4.51              
ATOM    595  HB2 ASN A  40     112.992  69.254  84.547  1.00  4.51              
ATOM    596  CG  ASN A  40     111.821  67.748  83.611  1.00  4.51              
ATOM    597  OD1 ASN A  40     111.564  67.902  82.434  1.00  4.51              
ATOM    598  ND2 ASN A  40     110.950  67.112  84.355  1.00  4.51              
ATOM    599 1HD2 ASN A  40     111.191  66.854  85.310  1.00  4.51              
ATOM    600 2HD2 ASN A  40     110.292  66.526  83.857  1.00  4.51              
ATOM    601  C   ASN A  40     115.219  67.344  85.355  1.00  4.51              
ATOM    602  O   ASN A  40     115.822  67.679  86.376  1.00  4.51              
ATOM    603  N   GLY A  41     115.865  67.011  84.244  1.00  4.31              
ATOM    604  H   GLY A  41     115.357  66.661  83.445  1.00  4.31              
ATOM    605  CA  GLY A  41     117.287  67.223  84.100  1.00  4.31              
ATOM    606  HA1 GLY A  41     117.817  66.332  84.438  1.00  4.31              
ATOM    607  HA2 GLY A  41     117.607  68.059  84.723  1.00  4.31              
ATOM    608  C   GLY A  41     117.688  67.496  82.657  1.00  4.31              
ATOM    609  O   GLY A  41     117.430  66.687  81.773  1.00  4.31              
ATOM    610  N   SER A  42     118.320  68.653  82.442  1.00  4.31              
ATOM    611  H   SER A  42     118.400  69.278  83.227  1.00  4.31              
ATOM    612  CA  SER A  42     118.786  69.109  81.126  1.00  4.31              
ATOM    613  HA  SER A  42     118.771  68.251  80.451  1.00  4.31              
ATOM    614  CB  SER A  42     117.808  70.138  80.535  1.00  4.31              
ATOM    615  HB1 SER A  42     117.871  71.068  81.102  1.00  4.31              
ATOM    616  HB2 SER A  42     116.790  69.751  80.602  1.00  4.31              
ATOM    617  OG  SER A  42     118.109  70.390  79.174  1.00  4.31              
ATOM    618  HG  SER A  42     119.075  70.385  79.091  1.00  4.31              
ATOM    619  C   SER A  42     120.223  69.639  81.094  1.00  4.31              
ATOM    620  O   SER A  42     120.725  69.858  79.996  1.00  4.31              
ATOM    621  N   ILE A  43     120.861  69.783  82.265  1.00  4.01              
ATOM    622  H   ILE A  43     120.262  69.716  83.068  1.00  4.01              
ATOM    623  CA  ILE A  43     122.289  69.585  82.622  1.00  4.01              
ATOM    624  HA  ILE A  43     122.438  70.223  83.487  1.00  4.01              
ATOM    625  CB  ILE A  43     122.428  68.123  83.135  1.00  4.01              
ATOM    626  HB  ILE A  43     121.554  67.932  83.762  1.00  4.01              
ATOM    627  CG2 ILE A  43     122.396  67.091  81.989  1.00  4.01              
ATOM    628 1HG2 ILE A  43     122.379  66.082  82.397  1.00  4.01              
ATOM    629 2HG2 ILE A  43     121.505  67.220  81.378  1.00  4.01              
ATOM    630 3HG2 ILE A  43     123.279  67.199  81.358  1.00  4.01              
ATOM    631  CG1 ILE A  43     123.661  67.910  84.042  1.00  4.01              
ATOM    632 1HG1 ILE A  43     123.825  68.815  84.624  1.00  4.01              
ATOM    633 2HG1 ILE A  43     124.550  67.733  83.438  1.00  4.01              
ATOM    634  CD1 ILE A  43     123.506  66.735  85.015  1.00  4.01              
ATOM    635  HD1 ILE A  43     124.393  66.670  85.646  1.00  4.01              
ATOM    636  HD2 ILE A  43     122.632  66.887  85.649  1.00  4.01              
ATOM    637  HD3 ILE A  43     123.397  65.799  84.467  1.00  4.01              
ATOM    638  C   ILE A  43     123.418  70.004  81.657  1.00  4.01              
ATOM    639  O   ILE A  43     124.567  69.591  81.797  1.00  4.01              
ATOM    640  N   SER A  44     123.123  70.813  80.652  1.00  3.96              
ATOM    641  H   SER A  44     122.143  71.034  80.545  1.00  3.96              
ATOM    642  CA  SER A  44     124.007  71.229  79.561  1.00  3.96              
ATOM    643  HA  SER A  44     124.879  71.742  79.970  1.00  3.96              
ATOM    644  CB  SER A  44     124.480  70.037  78.714  1.00  3.96              
ATOM    645  HB1 SER A  44     124.847  70.393  77.750  1.00  3.96              
ATOM    646  HB2 SER A  44     123.646  69.353  78.543  1.00  3.96              
ATOM    647  OG  SER A  44     125.539  69.360  79.354  1.00  3.96              
ATOM    648  HG  SER A  44     125.332  69.328  80.311  1.00  3.96              
ATOM    649  C   SER A  44     123.245  72.214  78.682  1.00  3.96              
ATOM    650  O   SER A  44     122.843  71.930  77.550  1.00  3.96              
ATOM    651  N   ILE A  45     122.962  73.367  79.279  1.00  3.92              
ATOM    652  H   ILE A  45     123.296  73.501  80.224  1.00  3.92              
ATOM    653  CA  ILE A  45     122.401  74.514  78.575  1.00  3.92              
ATOM    654  HA  ILE A  45     121.442  74.232  78.139  1.00  3.92              
ATOM    655  CB  ILE A  45     122.169  75.660  79.579  1.00  3.92              
ATOM    656  HB  ILE A  45     123.040  75.737  80.232  1.00  3.92              
ATOM    657  CG2 ILE A  45     121.992  77.023  78.888  1.00  3.92              
ATOM    658 1HG2 ILE A  45     121.748  77.779  79.629  1.00  3.92              
ATOM    659 2HG2 ILE A  45     122.914  77.331  78.390  1.00  3.92              
ATOM    660 3HG2 ILE A  45     121.183  76.980  78.157  1.00  3.92              
ATOM    661  CG1 ILE A  45     120.915  75.425  80.451  1.00  3.92              
ATOM    662 1HG1 ILE A  45     120.032  75.467  79.812  1.00  3.92              
ATOM    663 2HG1 ILE A  45     120.858  76.249  81.159  1.00  3.92              
ATOM    664  CD1 ILE A  45     120.838  74.130  81.272  1.00  3.92              
ATOM    665  HD1 ILE A  45     119.989  74.187  81.953  1.00  3.92              
ATOM    666  HD2 ILE A  45     120.686  73.272  80.617  1.00  3.92              
ATOM    667  HD3 ILE A  45     121.749  73.996  81.854  1.00  3.92              
ATOM    668  C   ILE A  45     123.352  74.882  77.446  1.00  3.92              
ATOM    669  O   ILE A  45     124.571  74.920  77.614  1.00  3.92              
ATOM    670  N   HIS A  46     122.770  75.162  76.291  1.00  4.06              
ATOM    671  H   HIS A  46     121.762  75.197  76.256  1.00  4.06              
ATOM    672  CA  HIS A  46     123.489  75.634  75.124  1.00  4.06              
ATOM    673  HA  HIS A  46     124.469  76.005  75.434  1.00  4.06              
ATOM    674  CB  HIS A  46     123.692  74.491  74.119  1.00  4.06              
ATOM    675  HB1 HIS A  46     123.039  74.631  73.256  1.00  4.06              
ATOM    676  HB2 HIS A  46     123.434  73.536  74.581  1.00  4.06              
ATOM    677  CG  HIS A  46     125.119  74.415  73.651  1.00  4.06              
ATOM    678  ND1 HIS A  46     125.769  75.387  72.887  1.00  4.06              
ATOM    679  CE1 HIS A  46     127.027  74.944  72.736  1.00  4.06              
ATOM    680  HE1 HIS A  46     127.796  75.464  72.180  1.00  4.06              
ATOM    681  NE2 HIS A  46     127.202  73.777  73.380  1.00  4.06              
ATOM    682  HE2 HIS A  46     128.069  73.260  73.434  1.00  4.06              
ATOM    683  CD2 HIS A  46     126.009  73.433  73.974  1.00  4.06              
ATOM    684  HD2 HIS A  46     125.809  72.575  74.603  1.00  4.06              
ATOM    685  C   HIS A  46     122.736  76.825  74.550  1.00  4.06              
ATOM    686  O   HIS A  46     121.565  77.065  74.872  1.00  4.06              
ATOM    687  N   ILE A  47     123.418  77.571  73.689  1.00  4.07              
ATOM    688  H   ILE A  47     124.348  77.265  73.441  1.00  4.07              
ATOM    689  CA  ILE A  47     122.826  78.703  72.979  1.00  4.07              
ATOM    690  HA  ILE A  47     122.561  79.449  73.731  1.00  4.07              
ATOM    691  CB  ILE A  47     123.884  79.336  72.038  1.00  4.07              
ATOM    692  HB  ILE A  47     124.727  79.626  72.667  1.00  4.07              
ATOM    693  CG2 ILE A  47     124.416  78.335  70.995  1.00  4.07              
ATOM    694 1HG2 ILE A  47     125.180  78.793  70.368  1.00  4.07              
ATOM    695 2HG2 ILE A  47     124.865  77.472  71.485  1.00  4.07              
ATOM    696 3HG2 ILE A  47     123.602  77.982  70.362  1.00  4.07              
ATOM    697  CG1 ILE A  47     123.353  80.615  71.349  1.00  4.07              
ATOM    698 1HG1 ILE A  47     122.811  81.213  72.082  1.00  4.07              
ATOM    699 2HG1 ILE A  47     122.658  80.338  70.558  1.00  4.07              
ATOM    700  CD1 ILE A  47     124.435  81.510  70.733  1.00  4.07              
ATOM    701  HD1 ILE A  47     123.968  82.408  70.329  1.00  4.07              
ATOM    702  HD2 ILE A  47     125.154  81.806  71.494  1.00  4.07              
ATOM    703  HD3 ILE A  47     124.949  80.993  69.924  1.00  4.07              
ATOM    704  C   ILE A  47     121.527  78.301  72.251  1.00  4.07              
ATOM    705  O   ILE A  47     121.325  77.144  71.890  1.00  4.07              
ATOM    706  N   ARG A  48     120.644  79.279  72.001  1.00  4.11              
ATOM    707  H   ARG A  48     120.866  80.179  72.400  1.00  4.11              
ATOM    708  CA  ARG A  48     119.359  79.154  71.279  1.00  4.11              
ATOM    709  HA  ARG A  48     118.966  80.166  71.174  1.00  4.11              
ATOM    710  CB  ARG A  48     119.528  78.601  69.836  1.00  4.11              
ATOM    711  HB1 ARG A  48     118.600  78.131  69.506  1.00  4.11              
ATOM    712  HB2 ARG A  48     120.274  77.810  69.820  1.00  4.11              
ATOM    713  CG  ARG A  48     119.919  79.638  68.771  1.00  4.11              
ATOM    714  HG1 ARG A  48     120.338  79.084  67.929  1.00  4.11              
ATOM    715  HG2 ARG A  48     120.695  80.298  69.158  1.00  4.11              
ATOM    716  CD  ARG A  48     118.736  80.474  68.245  1.00  4.11              
ATOM    717  HD1 ARG A  48     118.458  81.229  68.983  1.00  4.11              
ATOM    718  HD2 ARG A  48     117.878  79.815  68.087  1.00  4.11              
ATOM    719  NE  ARG A  48     119.091  81.114  66.960  1.00  4.11              
ATOM    720  HE  ARG A  48     120.053  81.050  66.680  1.00  4.11              
ATOM    721  CZ  ARG A  48     118.259  81.629  66.067  1.00  4.11              
ATOM    722  NH1 ARG A  48     116.993  81.816  66.282  1.00  4.11              
ATOM    723 1HH1 ARG A  48     116.599  81.713  67.223  1.00  4.11              
ATOM    724 2HH1 ARG A  48     116.363  82.138  65.578  1.00  4.11              
ATOM    725  NH2 ARG A  48     118.702  81.977  64.893  1.00  4.11              
ATOM    726 1HH2 ARG A  48     119.669  81.855  64.657  1.00  4.11              
ATOM    727 2HH2 ARG A  48     118.061  82.347  64.216  1.00  4.11              
ATOM    728  C   ARG A  48     118.219  78.452  72.028  1.00  4.11              
ATOM    729  O   ARG A  48     117.109  78.398  71.501  1.00  4.11              
ATOM    730  N   ALA A  49     118.442  77.967  73.243  1.00  4.02              
ATOM    731  H   ALA A  49     119.386  78.044  73.596  1.00  4.02              
ATOM    732  CA  ALA A  49     117.601  76.969  73.900  1.00  4.02              
ATOM    733  HA  ALA A  49     117.403  76.220  73.132  1.00  4.02              
ATOM    734  CB  ALA A  49     118.490  76.241  74.923  1.00  4.02              
ATOM    735  HB1 ALA A  49     117.922  75.485  75.465  1.00  4.02              
ATOM    736  HB2 ALA A  49     119.303  75.735  74.399  1.00  4.02              
ATOM    737  HB3 ALA A  49     118.931  76.939  75.631  1.00  4.02              
ATOM    738  C   ALA A  49     116.178  77.317  74.397  1.00  4.02              
ATOM    739  O   ALA A  49     115.743  76.749  75.391  1.00  4.02              
ATOM    740  N   PHE A  50     115.446  78.194  73.707  1.00  4.07              
ATOM    741  H   PHE A  50     115.898  78.603  72.901  1.00  4.07              
ATOM    742  CA  PHE A  50     113.989  78.412  73.822  1.00  4.07              
ATOM    743  HA  PHE A  50     113.484  77.446  73.854  1.00  4.07              
ATOM    744  CB  PHE A  50     113.686  79.197  75.125  1.00  4.07              
ATOM    745  HB1 PHE A  50     112.717  79.684  75.051  1.00  4.07              
ATOM    746  HB2 PHE A  50     114.428  79.991  75.229  1.00  4.07              
ATOM    747  CG  PHE A  50     113.579  78.416  76.419  1.00  4.07              
ATOM    748  CD1 PHE A  50     114.308  78.825  77.548  1.00  4.07              
ATOM    749  HD1 PHE A  50     114.994  79.655  77.486  1.00  4.07              
ATOM    750  CE1 PHE A  50     114.156  78.150  78.768  1.00  4.07              
ATOM    751  HE1 PHE A  50     114.737  78.470  79.616  1.00  4.07              
ATOM    752  CZ  PHE A  50     113.249  77.085  78.881  1.00  4.07              
ATOM    753  HZ  PHE A  50     113.123  76.572  79.824  1.00  4.07              
ATOM    754  CE2 PHE A  50     112.499  76.689  77.762  1.00  4.07              
ATOM    755  HE2 PHE A  50     111.787  75.882  77.850  1.00  4.07              
ATOM    756  CD2 PHE A  50     112.671  77.345  76.530  1.00  4.07              
ATOM    757  HD2 PHE A  50     112.098  77.028  75.673  1.00  4.07              
ATOM    758  C   PHE A  50     113.414  79.181  72.615  1.00  4.07              
ATOM    759  O   PHE A  50     112.390  79.857  72.746  1.00  4.07              
ATOM    760  N   ASP A  51     114.101  79.159  71.459  1.00  4.13              
ATOM    761  H   ASP A  51     114.929  78.583  71.377  1.00  4.13              
ATOM    762  CA  ASP A  51     113.760  80.024  70.315  1.00  4.13              
ATOM    763  HA  ASP A  51     113.960  81.049  70.633  1.00  4.13              
ATOM    764  CB  ASP A  51     114.643  79.737  69.104  1.00  4.13              
ATOM    765  HB1 ASP A  51     114.268  78.871  68.556  1.00  4.13              
ATOM    766  HB2 ASP A  51     115.663  79.529  69.431  1.00  4.13              
ATOM    767  CG  ASP A  51     114.658  80.977  68.216  1.00  4.13              
ATOM    768  OD1 ASP A  51     115.469  81.883  68.510  1.00  4.13              
ATOM    769  OD2 ASP A  51     113.903  81.059  67.223  1.00  4.13              
ATOM    770  C   ASP A  51     112.268  79.984  69.931  1.00  4.13              
ATOM    771  O   ASP A  51     111.694  80.987  69.516  1.00  4.13              
ATOM    772  N   HIS A  52     111.625  78.840  70.148  1.00  4.16              
ATOM    773  H   HIS A  52     112.183  78.045  70.434  1.00  4.16              
ATOM    774  CA  HIS A  52     110.223  78.578  69.895  1.00  4.16              
ATOM    775  HA  HIS A  52     110.057  78.677  68.823  1.00  4.16              
ATOM    776  CB  HIS A  52     109.918  77.112  70.283  1.00  4.16              
ATOM    777  HB1 HIS A  52     108.917  76.867  69.925  1.00  4.16              
ATOM    778  HB2 HIS A  52     109.894  77.040  71.364  1.00  4.16              
ATOM    779  CG  HIS A  52     110.864  76.011  69.838  1.00  4.16              
ATOM    780  ND1 HIS A  52     112.265  76.022  69.913  1.00  4.16              
ATOM    781  CE1 HIS A  52     112.663  74.776  69.618  1.00  4.16              
ATOM    782  HE1 HIS A  52     113.694  74.447  69.604  1.00  4.16              
ATOM    783  NE2 HIS A  52     111.601  73.987  69.386  1.00  4.16              
ATOM    784  HE2 HIS A  52     111.635  72.990  69.223  1.00  4.16              
ATOM    785  CD2 HIS A  52     110.461  74.745  69.528  1.00  4.16              
ATOM    786  HD2 HIS A  52     109.436  74.400  69.494  1.00  4.16              
ATOM    787  C   HIS A  52     109.194  79.514  70.572  1.00  4.16              
ATOM    788  O   HIS A  52     108.093  79.668  70.046  1.00  4.16              
ATOM    789  N   LEU A  53     109.496  80.115  71.733  1.00  4.11              
ATOM    790  H   LEU A  53     110.456  80.030  72.050  1.00  4.11              
ATOM    791  CA  LEU A  53     108.478  80.446  72.756  1.00  4.11              
ATOM    792  HA  LEU A  53     107.489  80.180  72.377  1.00  4.11              
ATOM    793  CB  LEU A  53     108.739  79.602  74.023  1.00  4.11              
ATOM    794  HB1 LEU A  53     107.878  79.732  74.677  1.00  4.11              
ATOM    795  HB2 LEU A  53     109.622  80.000  74.527  1.00  4.11              
ATOM    796  CG  LEU A  53     108.946  78.096  73.850  1.00  4.11              
ATOM    797  HG  LEU A  53     109.868  77.924  73.301  1.00  4.11              
ATOM    798  CD1 LEU A  53     109.109  77.444  75.222  1.00  4.11              
ATOM    799 1HD1 LEU A  53     109.938  77.912  75.750  1.00  4.11              
ATOM    800 2HD1 LEU A  53     108.203  77.582  75.810  1.00  4.11              
ATOM    801 3HD1 LEU A  53     109.307  76.376  75.107  1.00  4.11              
ATOM    802  CD2 LEU A  53     107.769  77.456  73.122  1.00  4.11              
ATOM    803 1HD2 LEU A  53     107.883  76.375  73.145  1.00  4.11              
ATOM    804 2HD2 LEU A  53     106.829  77.752  73.582  1.00  4.11              
ATOM    805 3HD2 LEU A  53     107.738  77.774  72.084  1.00  4.11              
ATOM    806  C   LEU A  53     108.421  81.938  73.138  1.00  4.11              
ATOM    807  O   LEU A  53     108.345  82.309  74.310  1.00  4.11              
ATOM    808  N   ARG A  54     108.485  82.823  72.148  1.00  4.09              
ATOM    809  H   ARG A  54     108.513  82.424  71.218  1.00  4.09              
ATOM    810  CA  ARG A  54     108.711  84.283  72.265  1.00  4.09              
ATOM    811  HA  ARG A  54     109.709  84.441  72.678  1.00  4.09              
ATOM    812  CB  ARG A  54     108.709  84.835  70.824  1.00  4.09              
ATOM    813  HB1 ARG A  54     108.745  85.925  70.846  1.00  4.09              
ATOM    814  HB2 ARG A  54     107.783  84.537  70.327  1.00  4.09              
ATOM    815  CG  ARG A  54     109.918  84.332  70.014  1.00  4.09              
ATOM    816  HG1 ARG A  54     110.036  83.254  70.117  1.00  4.09              
ATOM    817  HG2 ARG A  54     110.812  84.811  70.416  1.00  4.09              
ATOM    818  CD  ARG A  54     109.800  84.654  68.518  1.00  4.09              
ATOM    819  HD1 ARG A  54     109.405  85.665  68.401  1.00  4.09              
ATOM    820  HD2 ARG A  54     109.107  83.957  68.043  1.00  4.09              
ATOM    821  NE  ARG A  54     111.130  84.601  67.892  1.00  4.09              
ATOM    822  HE  ARG A  54     111.740  85.383  68.097  1.00  4.09              
ATOM    823  CZ  ARG A  54     111.768  83.562  67.385  1.00  4.09              
ATOM    824  NH1 ARG A  54     111.224  82.417  67.102  1.00  4.09              
ATOM    825 1HH1 ARG A  54     110.298  82.237  67.435  1.00  4.09              
ATOM    826 2HH1 ARG A  54     111.863  81.639  66.968  1.00  4.09              
ATOM    827  NH2 ARG A  54     113.043  83.655  67.197  1.00  4.09              
ATOM    828 1HH2 ARG A  54     113.508  84.449  67.604  1.00  4.09              
ATOM    829 2HH2 ARG A  54     113.539  82.770  67.084  1.00  4.09              
ATOM    830  C   ARG A  54     107.791  85.130  73.162  1.00  4.09              
ATOM    831  O   ARG A  54     108.027  86.323  73.332  1.00  4.09              
ATOM    832  N   ASN A  55     106.768  84.526  73.759  1.00  4.00              
ATOM    833  H   ASN A  55     106.705  83.530  73.623  1.00  4.00              
ATOM    834  CA  ASN A  55     105.666  85.191  74.456  1.00  4.00              
ATOM    835  HA  ASN A  55     105.866  86.263  74.510  1.00  4.00              
ATOM    836  CB  ASN A  55     104.397  84.979  73.613  1.00  4.00              
ATOM    837  HB1 ASN A  55     103.549  85.449  74.110  1.00  4.00              
ATOM    838  HB2 ASN A  55     104.186  83.916  73.529  1.00  4.00              
ATOM    839  CG  ASN A  55     104.540  85.544  72.209  1.00  4.00              
ATOM    840  OD1 ASN A  55     105.234  85.027  71.349  1.00  4.00              
ATOM    841  ND2 ASN A  55     103.900  86.652  71.932  1.00  4.00              
ATOM    842 1HD2 ASN A  55     103.312  87.088  72.616  1.00  4.00              
ATOM    843 2HD2 ASN A  55     103.984  86.974  70.985  1.00  4.00              
ATOM    844  C   ASN A  55     105.527  84.702  75.908  1.00  4.00              
ATOM    845  O   ASN A  55     104.487  84.874  76.549  1.00  4.00              
ATOM    846  N   LEU A  56     106.597  84.102  76.433  1.00  3.93              
ATOM    847  H   LEU A  56     107.378  83.935  75.812  1.00  3.93              
ATOM    848  CA  LEU A  56     106.801  83.843  77.853  1.00  3.93              
ATOM    849  HA  LEU A  56     106.084  83.084  78.168  1.00  3.93              
ATOM    850  CB  LEU A  56     108.237  83.311  78.051  1.00  3.93              
ATOM    851  HB1 LEU A  56     108.713  83.857  78.867  1.00  3.93              
ATOM    852  HB2 LEU A  56     108.833  83.507  77.158  1.00  3.93              
ATOM    853  CG  LEU A  56     108.319  81.815  78.390  1.00  3.93              
ATOM    854  HG  LEU A  56     107.833  81.634  79.348  1.00  3.93              
ATOM    855  CD1 LEU A  56     107.689  80.922  77.331  1.00  3.93              
ATOM    856 1HD1 LEU A  56     107.700  79.885  77.668  1.00  3.93              
ATOM    857 2HD1 LEU A  56     106.662  81.213  77.129  1.00  3.93              
ATOM    858 3HD1 LEU A  56     108.264  81.002  76.416  1.00  3.93              
ATOM    859  CD2 LEU A  56     109.790  81.422  78.476  1.00  3.93              
ATOM    860 1HD2 LEU A  56     110.295  82.021  79.230  1.00  3.93              
ATOM    861 2HD2 LEU A  56     109.867  80.369  78.726  1.00  3.93              
ATOM    862 3HD2 LEU A  56     110.277  81.567  77.514  1.00  3.93              
ATOM    863  C   LEU A  56     106.568  85.072  78.739  1.00  3.93              
ATOM    864  O   LEU A  56     106.720  86.217  78.312  1.00  3.93              
ATOM    865  N   THR A  57     106.249  84.799  80.005  1.00  3.85              
ATOM    866  H   THR A  57     106.194  83.824  80.263  1.00  3.85              
ATOM    867  CA  THR A  57     106.105  85.804  81.068  1.00  3.85              
ATOM    868  HA  THR A  57     106.751  86.652  80.842  1.00  3.85              
ATOM    869  CB  THR A  57     104.660  86.323  81.209  1.00  3.85              
ATOM    870  HB  THR A  57     104.581  86.849  82.161  1.00  3.85              
ATOM    871  CG2 THR A  57     104.240  87.293  80.109  1.00  3.85              
ATOM    872 1HG2 THR A  57     103.247  87.689  80.324  1.00  3.85              
ATOM    873 2HG2 THR A  57     104.948  88.119  80.060  1.00  3.85              
ATOM    874 3HG2 THR A  57     104.222  86.786  79.144  1.00  3.85              
ATOM    875  OG1 THR A  57     103.709  85.282  81.191  1.00  3.85              
ATOM    876  HG1 THR A  57     103.351  85.262  80.296  1.00  3.85              
ATOM    877  C   THR A  57     106.558  85.236  82.404  1.00  3.85              
ATOM    878  O   THR A  57     107.544  85.717  82.956  1.00  3.85              
ATOM    879  N   LEU A  58     105.892  84.176  82.863  1.00  3.54              
ATOM    880  H   LEU A  58     105.066  83.907  82.350  1.00  3.54              
ATOM    881  CA  LEU A  58     106.451  83.206  83.801  1.00  3.54              
ATOM    882  HA  LEU A  58     107.043  83.725  84.560  1.00  3.54              
ATOM    883  CB  LEU A  58     105.313  82.422  84.483  1.00  3.54              
ATOM    884  HB1 LEU A  58     105.664  81.406  84.675  1.00  3.54              
ATOM    885  HB2 LEU A  58     104.459  82.352  83.811  1.00  3.54              
ATOM    886  CG  LEU A  58     104.865  83.013  85.831  1.00  3.54              
ATOM    887  HG  LEU A  58     105.694  82.948  86.535  1.00  3.54              
ATOM    888  CD1 LEU A  58     104.409  84.473  85.753  1.00  3.54              
ATOM    889 1HD1 LEU A  58     104.043  84.797  86.728  1.00  3.54              
ATOM    890 2HD1 LEU A  58     105.254  85.110  85.485  1.00  3.54              
ATOM    891 3HD1 LEU A  58     103.617  84.577  85.012  1.00  3.54              
ATOM    892  CD2 LEU A  58     103.702  82.177  86.372  1.00  3.54              
ATOM    893 1HD2 LEU A  58     103.433  82.527  87.369  1.00  3.54              
ATOM    894 2HD2 LEU A  58     102.837  82.269  85.716  1.00  3.54              
ATOM    895 3HD2 LEU A  58     104.002  81.131  86.440  1.00  3.54              
ATOM    896  C   LEU A  58     107.382  82.275  83.030  1.00  3.54              
ATOM    897  O   LEU A  58     107.008  81.750  81.977  1.00  3.54              
ATOM    898  N   LEU A  59     108.555  82.049  83.612  1.00  3.48              
ATOM    899  H   LEU A  59     108.867  82.674  84.350  1.00  3.48              
ATOM    900  CA  LEU A  59     109.360  80.855  83.398  1.00  3.48              
ATOM    901  HA  LEU A  59     108.715  80.035  83.077  1.00  3.48              
ATOM    902  CB  LEU A  59     110.409  81.140  82.305  1.00  3.48              
ATOM    903  HB1 LEU A  59     111.059  81.931  82.669  1.00  3.48              
ATOM    904  HB2 LEU A  59     109.892  81.501  81.418  1.00  3.48              
ATOM    905  CG  LEU A  59     111.297  79.950  81.905  1.00  3.48              
ATOM    906  HG  LEU A  59     111.833  79.616  82.782  1.00  3.48              
ATOM    907  CD1 LEU A  59     110.516  78.775  81.303  1.00  3.48              
ATOM    908 1HD1 LEU A  59     109.854  78.347  82.052  1.00  3.48              
ATOM    909 2HD1 LEU A  59     109.919  79.103  80.460  1.00  3.48              
ATOM    910 3HD1 LEU A  59     111.212  78.002  80.981  1.00  3.48              
ATOM    911  CD2 LEU A  59     112.369  80.384  80.904  1.00  3.48              
ATOM    912 1HD2 LEU A  59     113.133  79.614  80.854  1.00  3.48              
ATOM    913 2HD2 LEU A  59     111.944  80.515  79.913  1.00  3.48              
ATOM    914 3HD2 LEU A  59     112.836  81.313  81.224  1.00  3.48              
ATOM    915  C   LEU A  59     109.957  80.480  84.778  1.00  3.48              
ATOM    916  O   LEU A  59     111.066  80.884  85.157  1.00  3.48              
ATOM    917  N   HIS A  60     109.229  79.658  85.554  1.00  3.52              
ATOM    918  CA  HIS A  60     109.924  78.623  86.335  1.00  3.52              
ATOM    919  CB  HIS A  60     108.936  77.647  86.968  1.00  3.52              
ATOM    920  CG  HIS A  60     109.581  76.601  87.840  1.00  3.52              
ATOM    921  ND1 HIS A  60     110.753  76.780  88.567  1.00  3.52              
ATOM    922  CE1 HIS A  60     110.991  75.604  89.156  1.00  3.52              
ATOM    923  NE2 HIS A  60     110.059  74.699  88.801  1.00  3.52              
ATOM    924  CD2 HIS A  60     109.153  75.312  87.966  1.00  3.52              
ATOM    925  C   HIS A  60     110.991  77.943  85.477  1.00  3.52              
ATOM    926  O   HIS A  60     110.865  77.964  84.264  1.00  3.52              
ATOM    927  N   LEU A  61     112.100  77.438  86.013  1.00  3.94              
ATOM    928  H   LEU A  61     112.123  77.270  87.011  1.00  3.94              
ATOM    929  CA  LEU A  61     113.220  77.121  85.113  1.00  3.94              
ATOM    930  HA  LEU A  61     112.838  76.658  84.213  1.00  3.94              
ATOM    931  CB  LEU A  61     113.890  78.460  84.718  1.00  3.94              
ATOM    932  HB1 LEU A  61     114.410  78.881  85.578  1.00  3.94              
ATOM    933  HB2 LEU A  61     113.114  79.180  84.475  1.00  3.94              
ATOM    934  CG  LEU A  61     114.834  78.438  83.502  1.00  3.94              
ATOM    935  HG  LEU A  61     114.800  79.429  83.055  1.00  3.94              
ATOM    936  CD1 LEU A  61     116.275  78.206  83.927  1.00  3.94              
ATOM    937 1HD1 LEU A  61     116.911  78.348  83.061  1.00  3.94              
ATOM    938 2HD1 LEU A  61     116.556  78.951  84.666  1.00  3.94              
ATOM    939 3HD1 LEU A  61     116.413  77.201  84.324  1.00  3.94              
ATOM    940  CD2 LEU A  61     114.471  77.442  82.400  1.00  3.94              
ATOM    941 1HD2 LEU A  61     115.116  77.613  81.545  1.00  3.94              
ATOM    942 2HD2 LEU A  61     114.616  76.420  82.744  1.00  3.94              
ATOM    943 3HD2 LEU A  61     113.430  77.581  82.112  1.00  3.94              
ATOM    944  C   LEU A  61     114.254  76.178  85.668  1.00  3.94              
ATOM    945  O   LEU A  61     114.589  75.216  84.983  1.00  3.94              
ATOM    946  N   ALA A  62     114.759  76.434  86.880  1.00  3.95              
ATOM    947  H   ALA A  62     114.387  77.190  87.424  1.00  3.95              
ATOM    948  CA  ALA A  62     115.627  75.451  87.493  1.00  3.95              
ATOM    949  HA  ALA A  62     116.143  74.917  86.693  1.00  3.95              
ATOM    950  CB  ALA A  62     116.756  76.044  88.305  1.00  3.95              
ATOM    951  HB1 ALA A  62     117.508  75.268  88.346  1.00  3.95              
ATOM    952  HB2 ALA A  62     117.204  76.873  87.772  1.00  3.95              
ATOM    953  HB3 ALA A  62     116.442  76.330  89.305  1.00  3.95              
ATOM    954  C   ALA A  62     114.772  74.385  88.183  1.00  3.95              
ATOM    955  O   ALA A  62     114.445  73.360  87.590  1.00  3.95              
ATOM    956  N   GLY A  63     114.340  74.653  89.408  1.00  3.97              
ATOM    957  H   GLY A  63     114.745  75.423  89.915  1.00  3.97              
ATOM    958  CA  GLY A  63     113.463  73.765  90.160  1.00  3.97              
ATOM    959  HA1 GLY A  63     112.508  73.688  89.647  1.00  3.97              
ATOM    960  HA2 GLY A  63     113.294  74.184  91.152  1.00  3.97              
ATOM    961  C   GLY A  63     113.981  72.347  90.323  1.00  3.97              
ATOM    962  O   GLY A  63     113.332  71.409  89.855  1.00  3.97              
ATOM    963  N   ASN A  64     115.185  72.206  90.891  1.00  3.92              
ATOM    964  H   ASN A  64     115.653  73.022  91.268  1.00  3.92              
ATOM    965  CA  ASN A  64     115.891  70.916  90.923  1.00  3.92              
ATOM    966  HA  ASN A  64     116.831  71.095  91.429  1.00  3.92              
ATOM    967  CB  ASN A  64     115.160  69.877  91.799  1.00  3.92              
ATOM    968  HB1 ASN A  64     115.691  68.928  91.748  1.00  3.92              
ATOM    969  HB2 ASN A  64     114.149  69.703  91.438  1.00  3.92              
ATOM    970  CG  ASN A  64     115.094  70.297  93.249  1.00  3.92              
ATOM    971  OD1 ASN A  64     114.101  70.807  93.734  1.00  3.92              
ATOM    972  ND2 ASN A  64     116.144  70.072  94.003  1.00  3.92              
ATOM    973 1HD2 ASN A  64     116.966  69.661  93.604  1.00  3.92              
ATOM    974 2HD2 ASN A  64     116.065  70.373  94.954  1.00  3.92              
ATOM    975  C   ASN A  64     116.339  70.354  89.569  1.00  3.92              
ATOM    976  O   ASN A  64     117.033  69.339  89.563  1.00  3.92              
ATOM    977  N   SER A  65     116.093  71.031  88.444  1.00  3.78              
ATOM    978  H   SER A  65     115.453  71.815  88.462  1.00  3.78              
ATOM    979  CA  SER A  65     116.962  70.867  87.275  1.00  3.78              
ATOM    980  HA  SER A  65     117.024  69.800  87.060  1.00  3.78              
ATOM    981  CB  SER A  65     116.392  71.512  86.007  1.00  3.78              
ATOM    982  HB1 SER A  65     117.123  71.400  85.206  1.00  3.78              
ATOM    983  HB2 SER A  65     116.222  72.577  86.159  1.00  3.78              
ATOM    984  OG  SER A  65     115.197  70.858  85.607  1.00  3.78              
ATOM    985  HG  SER A  65     114.482  71.098  86.221  1.00  3.78              
ATOM    986  C   SER A  65     118.371  71.349  87.610  1.00  3.78              
ATOM    987  O   SER A  65     118.621  72.545  87.767  1.00  3.78              
ATOM    988  N   ILE A  66     119.265  70.379  87.812  1.00  4.06              
ATOM    989  H   ILE A  66     118.938  69.432  87.677  1.00  4.06              
ATOM    990  CA  ILE A  66     120.519  70.528  88.557  1.00  4.06              
ATOM    991  HA  ILE A  66     120.608  71.566  88.880  1.00  4.06              
ATOM    992  CB  ILE A  66     120.461  69.643  89.836  1.00  4.06              
ATOM    993  HB  ILE A  66     119.837  68.772  89.626  1.00  4.06              
ATOM    994  CG2 ILE A  66     121.831  69.116  90.305  1.00  4.06              
ATOM    995 1HG2 ILE A  66     121.730  68.538  91.222  1.00  4.06              
ATOM    996 2HG2 ILE A  66     122.246  68.445  89.552  1.00  4.06              
ATOM    997 3HG2 ILE A  66     122.526  69.936  90.469  1.00  4.06              
ATOM    998  CG1 ILE A  66     119.815  70.455  90.980  1.00  4.06              
ATOM    999 1HG1 ILE A  66     118.969  71.015  90.583  1.00  4.06              
ATOM   1000 2HG1 ILE A  66     120.542  71.170  91.360  1.00  4.06              
ATOM   1001  CD1 ILE A  66     119.308  69.614  92.158  1.00  4.06              
ATOM   1002  HD1 ILE A  66     118.809  70.270  92.872  1.00  4.06              
ATOM   1003  HD2 ILE A  66     118.598  68.865  91.805  1.00  4.06              
ATOM   1004  HD3 ILE A  66     120.136  69.121  92.666  1.00  4.06              
ATOM   1005  C   ILE A  66     121.735  70.243  87.678  1.00  4.06              
ATOM   1006  O   ILE A  66     121.782  69.242  86.965  1.00  4.06              
ATOM   1007  N   SER A  67     122.709  71.150  87.800  1.00  4.19              
ATOM   1008  H   SER A  67     122.494  71.971  88.348  1.00  4.19              
ATOM   1009  CA  SER A  67     124.091  71.164  87.304  1.00  4.19              
ATOM   1010  HA  SER A  67     124.677  71.770  87.992  1.00  4.19              
ATOM   1011  CB  SER A  67     124.739  69.773  87.333  1.00  4.19              
ATOM   1012  HB1 SER A  67     125.750  69.834  86.928  1.00  4.19              
ATOM   1013  HB2 SER A  67     124.170  69.070  86.731  1.00  4.19              
ATOM   1014  OG  SER A  67     124.815  69.310  88.665  1.00  4.19              
ATOM   1015  HG  SER A  67     124.960  68.359  88.638  1.00  4.19              
ATOM   1016  C   SER A  67     124.242  71.789  85.917  1.00  4.19              
ATOM   1017  O   SER A  67     123.363  71.679  85.074  1.00  4.19              
ATOM   1018  N   VAL A  68     125.429  72.362  85.686  1.00  4.21              
ATOM   1019  H   VAL A  68     126.067  72.372  86.465  1.00  4.21              
ATOM   1020  CA  VAL A  68     125.967  72.875  84.409  1.00  4.21              
ATOM   1021  HA  VAL A  68     126.865  73.433  84.674  1.00  4.21              
ATOM   1022  CB  VAL A  68     126.477  71.726  83.517  1.00  4.21              
ATOM   1023  HB  VAL A  68     125.639  71.077  83.303  1.00  4.21              
ATOM   1024  CG1 VAL A  68     127.099  72.212  82.198  1.00  4.21              
ATOM   1025 1HG1 VAL A  68     127.458  71.356  81.624  1.00  4.21              
ATOM   1026 2HG1 VAL A  68     126.353  72.722  81.590  1.00  4.21              
ATOM   1027 3HG1 VAL A  68     127.928  72.891  82.398  1.00  4.21              
ATOM   1028  CG2 VAL A  68     127.552  70.895  84.237  1.00  4.21              
ATOM   1029 1HG2 VAL A  68     127.908  70.106  83.574  1.00  4.21              
ATOM   1030 2HG2 VAL A  68     128.392  71.528  84.523  1.00  4.21              
ATOM   1031 3HG2 VAL A  68     127.135  70.420  85.123  1.00  4.21              
ATOM   1032  C   VAL A  68     125.106  73.872  83.636  1.00  4.21              
ATOM   1033  O   VAL A  68     124.211  73.496  82.876  1.00  4.21              
ATOM   1034  N   MET A  69     125.485  75.151  83.730  1.00  4.24              
ATOM   1035  H   MET A  69     126.247  75.421  84.351  1.00  4.24              
ATOM   1036  CA  MET A  69     125.066  76.160  82.766  1.00  4.24              
ATOM   1037  HA  MET A  69     124.476  75.660  82.000  1.00  4.24              
ATOM   1038  CB  MET A  69     124.130  77.197  83.406  1.00  4.24              
ATOM   1039  HB1 MET A  69     123.996  78.045  82.733  1.00  4.24              
ATOM   1040  HB2 MET A  69     124.543  77.556  84.350  1.00  4.24              
ATOM   1041  CG  MET A  69     122.764  76.534  83.624  1.00  4.24              
ATOM   1042  HG1 MET A  69     122.871  75.732  84.354  1.00  4.24              
ATOM   1043  HG2 MET A  69     122.453  76.072  82.691  1.00  4.24              
ATOM   1044  SD  MET A  69     121.433  77.639  84.152  1.00  4.24              
ATOM   1045  CE  MET A  69     120.191  76.399  84.608  1.00  4.24              
ATOM   1046  HE1 MET A  69     119.262  76.897  84.884  1.00  4.24              
ATOM   1047  HE2 MET A  69     120.009  75.734  83.764  1.00  4.24              
ATOM   1048  HE3 MET A  69     120.549  75.812  85.454  1.00  4.24              
ATOM   1049  C   MET A  69     126.222  76.750  81.973  1.00  4.24              
ATOM   1050  O   MET A  69     127.400  76.560  82.277  1.00  4.24              
ATOM   1051  N   GLN A  70     125.861  77.368  80.855  1.00  4.19              
ATOM   1052  H   GLN A  70     124.883  77.533  80.662  1.00  4.19              
ATOM   1053  CA  GLN A  70     126.815  77.743  79.833  1.00  4.19              
ATOM   1054  HA  GLN A  70     127.756  78.005  80.317  1.00  4.19              
ATOM   1055  CB  GLN A  70     127.060  76.548  78.880  1.00  4.19              
ATOM   1056  HB1 GLN A  70     126.825  76.820  77.850  1.00  4.19              
ATOM   1057  HB2 GLN A  70     126.400  75.725  79.154  1.00  4.19              
ATOM   1058  CG  GLN A  70     128.501  76.010  78.945  1.00  4.19              
ATOM   1059  HG1 GLN A  70     128.585  75.151  78.280  1.00  4.19              
ATOM   1060  HG2 GLN A  70     128.695  75.664  79.961  1.00  4.19              
ATOM   1061  CD  GLN A  70     129.568  77.029  78.547  1.00  4.19              
ATOM   1062  OE1 GLN A  70     129.426  77.807  77.617  1.00  4.19              
ATOM   1063  NE2 GLN A  70     130.674  77.101  79.251  1.00  4.19              
ATOM   1064 1HE2 GLN A  70     130.824  76.485  80.031  1.00  4.19              
ATOM   1065 2HE2 GLN A  70     131.344  77.795  78.972  1.00  4.19              
ATOM   1066  C   GLN A  70     126.368  79.004  79.094  1.00  4.19              
ATOM   1067  O   GLN A  70     125.347  79.614  79.412  1.00  4.19              
ATOM   1068  N   LYS A  71     127.220  79.466  78.179  1.00  4.46              
ATOM   1069  H   LYS A  71     128.003  78.881  77.905  1.00  4.46              
ATOM   1070  CA  LYS A  71     127.147  80.812  77.638  1.00  4.46              
ATOM   1071  HA  LYS A  71     126.801  81.456  78.449  1.00  4.46              
ATOM   1072  CB  LYS A  71     128.566  81.301  77.273  1.00  4.46              
ATOM   1073  HB1 LYS A  71     129.261  80.922  78.026  1.00  4.46              
ATOM   1074  HB2 LYS A  71     128.600  82.388  77.353  1.00  4.46              
ATOM   1075  CG  LYS A  71     129.084  80.877  75.888  1.00  4.46              
ATOM   1076  HG1 LYS A  71     128.607  79.946  75.582  1.00  4.46              
ATOM   1077  HG2 LYS A  71     130.154  80.680  75.959  1.00  4.46              
ATOM   1078  CD  LYS A  71     128.875  81.984  74.837  1.00  4.46              
ATOM   1079  HD1 LYS A  71     129.780  82.591  74.796  1.00  4.46              
ATOM   1080  HD2 LYS A  71     128.053  82.643  75.125  1.00  4.46              
ATOM   1081  CE  LYS A  71     128.593  81.409  73.446  1.00  4.46              
ATOM   1082  HE1 LYS A  71     129.187  80.501  73.303  1.00  4.46              
ATOM   1083  HE2 LYS A  71     128.894  82.147  72.699  1.00  4.46              
ATOM   1084  NZ  LYS A  71     127.150  81.129  73.289  1.00  4.46              
ATOM   1085  HZ1 LYS A  71     126.635  82.010  73.382  1.00  4.46              
ATOM   1086  HZ2 LYS A  71     126.929  80.727  72.393  1.00  4.46              
ATOM   1087  HZ3 LYS A  71     126.805  80.526  74.036  1.00  4.46              
ATOM   1088  C   LYS A  71     126.100  80.926  76.522  1.00  4.46              
ATOM   1089  O   LYS A  71     126.048  80.108  75.604  1.00  4.46              
ATOM   1090  N   ASP A  72     125.358  82.031  76.553  1.00  4.30              
ATOM   1091  H   ASP A  72     125.644  82.724  77.229  1.00  4.30              
ATOM   1092  CA  ASP A  72     124.009  82.224  75.996  1.00  4.30              
ATOM   1093  HA  ASP A  72     123.657  83.165  76.424  1.00  4.30              
ATOM   1094  CB  ASP A  72     123.989  82.432  74.479  1.00  4.30              
ATOM   1095  HB1 ASP A  72     122.953  82.518  74.145  1.00  4.30              
ATOM   1096  HB2 ASP A  72     124.428  81.565  73.988  1.00  4.30              
ATOM   1097  CG  ASP A  72     124.725  83.694  74.071  1.00  4.30              
ATOM   1098  OD1 ASP A  72     125.894  83.528  73.647  1.00  4.30              
ATOM   1099  OD2 ASP A  72     124.172  84.803  74.241  1.00  4.30              
ATOM   1100  C   ASP A  72     122.959  81.173  76.372  1.00  4.30              
ATOM   1101  O   ASP A  72     123.174  79.969  76.277  1.00  4.30              
ATOM   1102  N   TRP A  73     121.753  81.673  76.654  1.00  4.05              
ATOM   1103  H   TRP A  73     121.667  82.673  76.773  1.00  4.05              
ATOM   1104  CA  TRP A  73     120.532  80.876  76.574  1.00  4.05              
ATOM   1105  HA  TRP A  73     120.691  80.052  75.875  1.00  4.05              
ATOM   1106  CB  TRP A  73     120.200  80.251  77.943  1.00  4.05              
ATOM   1107  HB1 TRP A  73     120.063  81.040  78.682  1.00  4.05              
ATOM   1108  HB2 TRP A  73     121.075  79.682  78.256  1.00  4.05              
ATOM   1109  CG  TRP A  73     119.018  79.314  78.024  1.00  4.05              
ATOM   1110  CD1 TRP A  73     118.147  78.989  77.037  1.00  4.05              
ATOM   1111  HD1 TRP A  73     118.167  79.372  76.028  1.00  4.05              
ATOM   1112  NE1 TRP A  73     117.278  78.008  77.474  1.00  4.05              
ATOM   1113  HE1 TRP A  73     116.563  77.574  76.889  1.00  4.05              
ATOM   1114  CE2 TRP A  73     117.562  77.618  78.758  1.00  4.05              
ATOM   1115  CZ2 TRP A  73     117.036  76.618  79.589  1.00  4.05              
ATOM   1116  HZ2 TRP A  73     116.264  75.957  79.220  1.00  4.05              
ATOM   1117  CH2 TRP A  73     117.527  76.497  80.897  1.00  4.05              
ATOM   1118  HH2 TRP A  73     117.141  75.730  81.555  1.00  4.05              
ATOM   1119  CZ3 TRP A  73     118.515  77.389  81.351  1.00  4.05              
ATOM   1120  HZ3 TRP A  73     118.891  77.305  82.358  1.00  4.05              
ATOM   1121  CE3 TRP A  73     119.057  78.364  80.494  1.00  4.05              
ATOM   1122  HE3 TRP A  73     119.830  79.023  80.850  1.00  4.05              
ATOM   1123  CD2 TRP A  73     118.614  78.491  79.164  1.00  4.05              
ATOM   1124  C   TRP A  73     119.368  81.700  76.041  1.00  4.05              
ATOM   1125  O   TRP A  73     118.921  81.474  74.916  1.00  4.05              
ATOM   1126  N   PHE A  74     118.879  82.650  76.839  1.00  4.03              
ATOM   1127  H   PHE A  74     119.363  82.793  77.716  1.00  4.03              
ATOM   1128  CA  PHE A  74     117.502  83.152  76.785  1.00  4.03              
ATOM   1129  HA  PHE A  74     116.851  82.288  76.648  1.00  4.03              
ATOM   1130  CB  PHE A  74     117.171  83.767  78.150  1.00  4.03              
ATOM   1131  HB1 PHE A  74     116.118  84.044  78.151  1.00  4.03              
ATOM   1132  HB2 PHE A  74     117.755  84.681  78.269  1.00  4.03              
ATOM   1133  CG  PHE A  74     117.411  82.852  79.342  1.00  4.03              
ATOM   1134  CD1 PHE A  74     116.533  81.782  79.610  1.00  4.03              
ATOM   1135  HD1 PHE A  74     115.692  81.593  78.962  1.00  4.03              
ATOM   1136  CE1 PHE A  74     116.745  80.947  80.720  1.00  4.03              
ATOM   1137  HE1 PHE A  74     116.075  80.121  80.915  1.00  4.03              
ATOM   1138  CZ  PHE A  74     117.843  81.172  81.567  1.00  4.03              
ATOM   1139  HZ  PHE A  74     118.014  80.524  82.415  1.00  4.03              
ATOM   1140  CE2 PHE A  74     118.729  82.230  81.299  1.00  4.03              
ATOM   1141  HE2 PHE A  74     119.576  82.401  81.947  1.00  4.03              
ATOM   1142  CD2 PHE A  74     118.517  83.064  80.188  1.00  4.03              
ATOM   1143  HD2 PHE A  74     119.210  83.870  79.988  1.00  4.03              
ATOM   1144  C   PHE A  74     117.168  84.121  75.623  1.00  4.03              
ATOM   1145  O   PHE A  74     116.165  84.835  75.659  1.00  4.03              
ATOM   1146  N   GLY A  75     117.985  84.164  74.570  1.00  4.03              
ATOM   1147  H   GLY A  75     118.721  83.468  74.540  1.00  4.03              
ATOM   1148  CA  GLY A  75     118.064  85.290  73.638  1.00  4.03              
ATOM   1149  HA1 GLY A  75     118.994  85.195  73.075  1.00  4.03              
ATOM   1150  HA2 GLY A  75     118.146  86.198  74.232  1.00  4.03              
ATOM   1151  C   GLY A  75     116.941  85.496  72.627  1.00  4.03              
ATOM   1152  O   GLY A  75     117.154  86.230  71.663  1.00  4.03              
ATOM   1153  N   ASN A  76     115.741  84.942  72.812  1.00  4.08              
ATOM   1154  H   ASN A  76     115.619  84.327  73.607  1.00  4.08              
ATOM   1155  CA  ASN A  76     114.541  85.450  72.121  1.00  4.08              
ATOM   1156  HA  ASN A  76     114.751  86.493  71.880  1.00  4.08              
ATOM   1157  CB  ASN A  76     114.325  84.727  70.774  1.00  4.08              
ATOM   1158  HB1 ASN A  76     113.366  84.208  70.770  1.00  4.08              
ATOM   1159  HB2 ASN A  76     115.109  83.988  70.603  1.00  4.08              
ATOM   1160  CG  ASN A  76     114.357  85.721  69.619  1.00  4.08              
ATOM   1161  OD1 ASN A  76     113.399  85.904  68.889  1.00  4.08              
ATOM   1162  ND2 ASN A  76     115.455  86.407  69.394  1.00  4.08              
ATOM   1163 1HD2 ASN A  76     116.248  86.307  70.019  1.00  4.08              
ATOM   1164 2HD2 ASN A  76     115.448  87.073  68.643  1.00  4.08              
ATOM   1165  C   ASN A  76     113.322  85.612  73.045  1.00  4.08              
ATOM   1166  O   ASN A  76     112.185  85.657  72.587  1.00  4.08              
ATOM   1167  N   LEU A  77     113.582  85.758  74.348  1.00  4.01              
ATOM   1168  H   LEU A  77     114.545  85.722  74.663  1.00  4.01              
ATOM   1169  CA  LEU A  77     112.562  85.828  75.391  1.00  4.01              
ATOM   1170  HA  LEU A  77     111.594  85.574  74.958  1.00  4.01              
ATOM   1171  CB  LEU A  77     112.875  84.769  76.466  1.00  4.01              
ATOM   1172  HB1 LEU A  77     112.066  84.780  77.192  1.00  4.01              
ATOM   1173  HB2 LEU A  77     113.795  85.050  76.982  1.00  4.01              
ATOM   1174  CG  LEU A  77     113.013  83.328  75.939  1.00  4.01              
ATOM   1175  HG  LEU A  77     113.844  83.258  75.237  1.00  4.01              
ATOM   1176  CD1 LEU A  77     113.313  82.404  77.115  1.00  4.01              
ATOM   1177 1HD1 LEU A  77     113.356  81.374  76.780  1.00  4.01              
ATOM   1178 2HD1 LEU A  77     114.268  82.682  77.554  1.00  4.01              
ATOM   1179 3HD1 LEU A  77     112.533  82.493  77.870  1.00  4.01              
ATOM   1180  CD2 LEU A  77     111.736  82.853  75.240  1.00  4.01              
ATOM   1181 1HD2 LEU A  77     111.802  81.793  75.002  1.00  4.01              
ATOM   1182 2HD2 LEU A  77     110.869  83.024  75.876  1.00  4.01              
ATOM   1183 3HD2 LEU A  77     111.598  83.392  74.303  1.00  4.01              
ATOM   1184  C   LEU A  77     112.397  87.251  75.952  1.00  4.01              
ATOM   1185  O   LEU A  77     112.463  87.474  77.153  1.00  4.01              
ATOM   1186  N   THR A  78     112.210  88.248  75.087  1.00  3.97              
ATOM   1187  H   THR A  78     112.091  88.027  74.109  1.00  3.97              
ATOM   1188  CA  THR A  78     112.251  89.677  75.459  1.00  3.97              
ATOM   1189  HA  THR A  78     113.218  89.871  75.923  1.00  3.97              
ATOM   1190  CB  THR A  78     112.155  90.569  74.211  1.00  3.97              
ATOM   1191  HB  THR A  78     112.031  91.609  74.515  1.00  3.97              
ATOM   1192  CG2 THR A  78     113.396  90.458  73.327  1.00  3.97              
ATOM   1193 1HG2 THR A  78     113.313  91.145  72.485  1.00  3.97              
ATOM   1194 2HG2 THR A  78     114.277  90.724  73.909  1.00  3.97              
ATOM   1195 3HG2 THR A  78     113.513  89.439  72.958  1.00  3.97              
ATOM   1196  OG1 THR A  78     111.065  90.175  73.409  1.00  3.97              
ATOM   1197  HG1 THR A  78     111.016  90.768  72.654  1.00  3.97              
ATOM   1198  C   THR A  78     111.209  90.121  76.489  1.00  3.97              
ATOM   1199  O   THR A  78     111.492  90.937  77.376  1.00  3.97              
ATOM   1200  N   ASN A  79     110.018  89.530  76.359  1.00  3.95              
ATOM   1201  H   ASN A  79     109.917  88.925  75.557  1.00  3.95              
ATOM   1202  CA  ASN A  79     108.843  89.686  77.212  1.00  3.95              
ATOM   1203  HA  ASN A  79     108.742  90.740  77.473  1.00  3.95              
ATOM   1204  CB  ASN A  79     107.638  89.264  76.358  1.00  3.95              
ATOM   1205  HB1 ASN A  79     107.674  88.187  76.185  1.00  3.95              
ATOM   1206  HB2 ASN A  79     107.681  89.764  75.390  1.00  3.95              
ATOM   1207  CG  ASN A  79     106.311  89.632  76.987  1.00  3.95              
ATOM   1208  OD1 ASN A  79     105.952  90.789  77.132  1.00  3.95              
ATOM   1209  ND2 ASN A  79     105.519  88.656  77.348  1.00  3.95              
ATOM   1210 1HD2 ASN A  79     105.886  87.712  77.418  1.00  3.95              
ATOM   1211 2HD2 ASN A  79     104.659  88.924  77.775  1.00  3.95              
ATOM   1212  C   ASN A  79     108.931  88.889  78.524  1.00  3.95              
ATOM   1213  O   ASN A  79     108.035  89.020  79.359  1.00  3.95              
ATOM   1214  N   LEU A  80     109.977  88.071  78.711  1.00  3.94              
ATOM   1215  H   LEU A  80     110.717  88.053  78.018  1.00  3.94              
ATOM   1216  CA  LEU A  80     110.201  87.312  79.939  1.00  3.94              
ATOM   1217  HA  LEU A  80     109.355  86.633  80.049  1.00  3.94              
ATOM   1218  CB  LEU A  80     111.467  86.457  79.810  1.00  3.94              
ATOM   1219  HB1 LEU A  80     112.302  87.117  79.585  1.00  3.94              
ATOM   1220  HB2 LEU A  80     111.319  85.800  78.958  1.00  3.94              
ATOM   1221  CG  LEU A  80     111.880  85.566  80.995  1.00  3.94              
ATOM   1222  HG  LEU A  80     112.674  84.913  80.628  1.00  3.94              
ATOM   1223  CD1 LEU A  80     112.466  86.356  82.164  1.00  3.94              
ATOM   1224 1HD1 LEU A  80     113.250  85.763  82.621  1.00  3.94              
ATOM   1225 2HD1 LEU A  80     112.915  87.279  81.803  1.00  3.94              
ATOM   1226 3HD1 LEU A  80     111.706  86.594  82.906  1.00  3.94              
ATOM   1227  CD2 LEU A  80     110.758  84.673  81.519  1.00  3.94              
ATOM   1228 1HD2 LEU A  80     111.134  84.097  82.364  1.00  3.94              
ATOM   1229 2HD2 LEU A  80     109.915  85.262  81.868  1.00  3.94              
ATOM   1230 3HD2 LEU A  80     110.430  83.994  80.735  1.00  3.94              
ATOM   1231  C   LEU A  80     110.218  88.234  81.151  1.00  3.94              
ATOM   1232  O   LEU A  80     111.038  89.149  81.247  1.00  3.94              
ATOM   1233  N   ARG A  81     109.281  87.990  82.070  1.00  3.92              
ATOM   1234  H   ARG A  81     108.703  87.166  81.972  1.00  3.92              
ATOM   1235  CA  ARG A  81     109.056  88.870  83.208  1.00  3.92              
ATOM   1236  HA  ARG A  81     109.575  89.814  83.026  1.00  3.92              
ATOM   1237  CB  ARG A  81     107.581  89.221  83.384  1.00  3.92              
ATOM   1238  HB1 ARG A  81     107.557  90.034  84.106  1.00  3.92              
ATOM   1239  HB2 ARG A  81     107.068  88.350  83.793  1.00  3.92              
ATOM   1240  CG  ARG A  81     106.854  89.692  82.109  1.00  3.92              
ATOM   1241  HG1 ARG A  81     106.705  88.826  81.469  1.00  3.92              
ATOM   1242  HG2 ARG A  81     107.491  90.405  81.586  1.00  3.92              
ATOM   1243  CD  ARG A  81     105.479  90.359  82.333  1.00  3.92              
ATOM   1244  HD1 ARG A  81     105.031  90.549  81.355  1.00  3.92              
ATOM   1245  HD2 ARG A  81     105.628  91.323  82.819  1.00  3.92              
ATOM   1246  NE  ARG A  81     104.559  89.519  83.132  1.00  3.92              
ATOM   1247  HE  ARG A  81     103.965  88.878  82.638  1.00  3.92              
ATOM   1248  CZ  ARG A  81     104.680  89.334  84.437  1.00  3.92              
ATOM   1249  NH1 ARG A  81     105.263  90.206  85.200  1.00  3.92              
ATOM   1250 1HH1 ARG A  81     105.596  91.051  84.799  1.00  3.92              
ATOM   1251 2HH1 ARG A  81     105.797  89.850  86.003  1.00  3.92              
ATOM   1252  NH2 ARG A  81     104.300  88.232  84.996  1.00  3.92              
ATOM   1253 1HH2 ARG A  81     103.895  87.486  84.477  1.00  3.92              
ATOM   1254 2HH2 ARG A  81     104.837  87.992  85.838  1.00  3.92              
ATOM   1255  C   ARG A  81     109.684  88.329  84.479  1.00  3.92              
ATOM   1256  O   ARG A  81     110.353  89.081  85.182  1.00  3.92              
ATOM   1257  N   GLU A  82     109.577  87.032  84.743  1.00  3.43              
ATOM   1258  H   GLU A  82     108.994  86.447  84.152  1.00  3.43              
ATOM   1259  CA  GLU A  82     110.173  86.445  85.951  1.00  3.43              
ATOM   1260  HA  GLU A  82     110.989  87.073  86.296  1.00  3.43              
ATOM   1261  CB  GLU A  82     109.101  86.359  87.060  1.00  3.43              
ATOM   1262  HB1 GLU A  82     109.551  85.826  87.900  1.00  3.43              
ATOM   1263  HB2 GLU A  82     108.260  85.755  86.715  1.00  3.43              
ATOM   1264  CG  GLU A  82     108.590  87.699  87.619  1.00  3.43              
ATOM   1265  HG1 GLU A  82     109.431  88.389  87.676  1.00  3.43              
ATOM   1266  HG2 GLU A  82     108.231  87.518  88.634  1.00  3.43              
ATOM   1267  CD  GLU A  82     107.449  88.366  86.841  1.00  3.43              
ATOM   1268  OE1 GLU A  82     107.500  89.599  86.625  1.00  3.43              
ATOM   1269  OE2 GLU A  82     106.455  87.698  86.481  1.00  3.43              
ATOM   1270  C   GLU A  82     110.740  85.041  85.739  1.00  3.43              
ATOM   1271  O   GLU A  82     110.157  84.221  85.017  1.00  3.43              
ATOM   1272  N   LEU A  83     111.858  84.765  86.425  1.00  3.43              
ATOM   1273  H   LEU A  83     112.248  85.476  87.032  1.00  3.43              
ATOM   1274  CA  LEU A  83     112.700  83.598  86.084  1.00  3.43              
ATOM   1275  HA  LEU A  83     112.129  82.908  85.472  1.00  3.43              
ATOM   1276  CB  LEU A  83     113.853  84.160  85.234  1.00  3.43              
ATOM   1277  HB1 LEU A  83     114.442  84.825  85.858  1.00  3.43              
ATOM   1278  HB2 LEU A  83     113.418  84.773  84.453  1.00  3.43              
ATOM   1279  CG  LEU A  83     114.786  83.140  84.570  1.00  3.43              
ATOM   1280  HG  LEU A  83     115.192  82.474  85.327  1.00  3.43              
ATOM   1281  CD1 LEU A  83     114.048  82.315  83.522  1.00  3.43              
ATOM   1282 1HD1 LEU A  83     114.760  81.699  82.975  1.00  3.43              
ATOM   1283 2HD1 LEU A  83     113.317  81.665  84.000  1.00  3.43              
ATOM   1284 3HD1 LEU A  83     113.539  82.975  82.818  1.00  3.43              
ATOM   1285  CD2 LEU A  83     115.942  83.863  83.871  1.00  3.43              
ATOM   1286 1HD2 LEU A  83     116.613  83.131  83.422  1.00  3.43              
ATOM   1287 2HD2 LEU A  83     115.560  84.519  83.090  1.00  3.43              
ATOM   1288 3HD2 LEU A  83     116.509  84.446  84.594  1.00  3.43              
ATOM   1289  C   LEU A  83     113.193  82.869  87.338  1.00  3.43              
ATOM   1290  O   LEU A  83     113.783  83.527  88.204  1.00  3.43              
ATOM   1291  N   TYR A  84     112.898  81.562  87.493  1.00  3.51              
ATOM   1292  H   TYR A  84     112.324  81.100  86.788  1.00  3.51              
ATOM   1293  CA  TYR A  84     112.880  81.102  88.907  1.00  3.51              
ATOM   1294  HA  TYR A  84     112.550  81.963  89.490  1.00  3.51              
ATOM   1295  CB  TYR A  84     111.778  80.056  89.150  1.00  3.51              
ATOM   1296  HB1 TYR A  84     112.224  79.100  89.432  1.00  3.51              
ATOM   1297  HB2 TYR A  84     111.220  79.896  88.231  1.00  3.51              
ATOM   1298  CG  TYR A  84     110.807  80.496  90.239  1.00  3.51              
ATOM   1299  CD1 TYR A  84     109.549  81.023  89.887  1.00  3.51              
ATOM   1300  HD1 TYR A  84     109.243  81.030  88.847  1.00  3.51              
ATOM   1301  CE1 TYR A  84     108.688  81.523  90.884  1.00  3.51              
ATOM   1302  HE1 TYR A  84     107.712  81.903  90.619  1.00  3.51              
ATOM   1303  CZ  TYR A  84     109.093  81.517  92.238  1.00  3.51              
ATOM   1304  OH  TYR A  84     108.299  82.089  93.179  1.00  3.51              
ATOM   1305  HH  TYR A  84     108.661  81.996  94.065  1.00  3.51              
ATOM   1306  CE2 TYR A  84     110.351  80.992  92.592  1.00  3.51              
ATOM   1307  HE2 TYR A  84     110.685  81.015  93.621  1.00  3.51              
ATOM   1308  CD2 TYR A  84     111.194  80.468  91.594  1.00  3.51              
ATOM   1309  HD2 TYR A  84     112.157  80.063  91.878  1.00  3.51              
ATOM   1310  C   TYR A  84     114.191  80.712  89.602  1.00  3.51              
ATOM   1311  O   TYR A  84     114.195  80.787  90.815  1.00  3.51              
ATOM   1312  N   LEU A  85     115.241  80.279  88.896  1.00  3.85              
ATOM   1313  H   LEU A  85     115.221  80.503  87.918  1.00  3.85              
ATOM   1314  CA  LEU A  85     116.367  79.430  89.362  1.00  3.85              
ATOM   1315  HA  LEU A  85     116.322  78.508  88.804  1.00  3.85              
ATOM   1316  CB  LEU A  85     117.736  80.090  89.053  1.00  3.85              
ATOM   1317  HB1 LEU A  85     118.509  79.465  89.500  1.00  3.85              
ATOM   1318  HB2 LEU A  85     117.757  81.012  89.614  1.00  3.85              
ATOM   1319  CG  LEU A  85     118.223  80.420  87.628  1.00  3.85              
ATOM   1320  HG  LEU A  85     119.173  80.945  87.733  1.00  3.85              
ATOM   1321  CD1 LEU A  85     118.491  79.170  86.791  1.00  3.85              
ATOM   1322 1HD1 LEU A  85     118.944  79.455  85.840  1.00  3.85              
ATOM   1323 2HD1 LEU A  85     119.191  78.525  87.318  1.00  3.85              
ATOM   1324 3HD1 LEU A  85     117.563  78.640  86.608  1.00  3.85              
ATOM   1325  CD2 LEU A  85     117.287  81.329  86.833  1.00  3.85              
ATOM   1326 1HD2 LEU A  85     117.808  81.692  85.947  1.00  3.85              
ATOM   1327 2HD2 LEU A  85     116.400  80.785  86.521  1.00  3.85              
ATOM   1328 3HD2 LEU A  85     117.002  82.184  87.450  1.00  3.85              
ATOM   1329  C   LEU A  85     116.342  79.060  90.872  1.00  3.85              
ATOM   1330  O   LEU A  85     116.963  79.722  91.713  1.00  3.85              
ATOM   1331  N   SER A  86     115.642  77.975  91.226  1.00  3.61              
ATOM   1332  H   SER A  86     115.114  77.485  90.529  1.00  3.61              
ATOM   1333  CA  SER A  86     115.635  77.461  92.597  1.00  3.61              
ATOM   1334  HA  SER A  86     116.379  78.023  93.157  1.00  3.61              
ATOM   1335  CB  SER A  86     114.296  77.770  93.272  1.00  3.61              
ATOM   1336  HB1 SER A  86     113.510  77.154  92.833  1.00  3.61              
ATOM   1337  HB2 SER A  86     114.054  78.821  93.108  1.00  3.61              
ATOM   1338  OG  SER A  86     114.364  77.534  94.666  1.00  3.61              
ATOM   1339  HG  SER A  86     115.224  77.821  95.009  1.00  3.61              
ATOM   1340  C   SER A  86     116.061  75.987  92.728  1.00  3.61              
ATOM   1341  O   SER A  86     115.716  75.111  91.927  1.00  3.61              
ATOM   1342  N   TYR A  87     116.838  75.740  93.783  1.00  3.88              
ATOM   1343  H   TYR A  87     116.992  76.523  94.407  1.00  3.88              
ATOM   1344  CA  TYR A  87     117.584  74.530  94.098  1.00  3.88              
ATOM   1345  HA  TYR A  87     118.376  74.811  94.792  1.00  3.88              
ATOM   1346  CB  TYR A  87     116.685  73.523  94.838  1.00  3.88              
ATOM   1347  HB1 TYR A  87     117.259  72.617  95.032  1.00  3.88              
ATOM   1348  HB2 TYR A  87     115.842  73.252  94.200  1.00  3.88              
ATOM   1349  CG  TYR A  87     116.163  74.058  96.158  1.00  3.88              
ATOM   1350  CD1 TYR A  87     114.960  74.790  96.188  1.00  3.88              
ATOM   1351  HD1 TYR A  87     114.376  74.917  95.285  1.00  3.88              
ATOM   1352  CE1 TYR A  87     114.539  75.409  97.377  1.00  3.88              
ATOM   1353  HE1 TYR A  87     113.639  76.008  97.391  1.00  3.88              
ATOM   1354  CZ  TYR A  87     115.310  75.282  98.549  1.00  3.88              
ATOM   1355  OH  TYR A  87     114.934  75.931  99.682  1.00  3.88              
ATOM   1356  HH  TYR A  87     115.590  75.839 100.373  1.00  3.88              
ATOM   1357  CE2 TYR A  87     116.493  74.510  98.535  1.00  3.88              
ATOM   1358  HE2 TYR A  87     117.087  74.413  99.431  1.00  3.88              
ATOM   1359  CD2 TYR A  87     116.916  73.898  97.339  1.00  3.88              
ATOM   1360  HD2 TYR A  87     117.835  73.332  97.323  1.00  3.88              
ATOM   1361  C   TYR A  87     118.275  73.947  92.871  1.00  3.88              
ATOM   1362  O   TYR A  87     117.827  72.962  92.281  1.00  3.88              
ATOM   1363  N   ASN A  88     119.366  74.602  92.476  1.00  3.92              
ATOM   1364  H   ASN A  88     119.695  75.382  93.036  1.00  3.92              
ATOM   1365  CA  ASN A  88     120.086  74.298  91.253  1.00  3.92              
ATOM   1366  HA  ASN A  88     119.989  73.230  91.069  1.00  3.92              
ATOM   1367  CB  ASN A  88     119.403  74.977  90.076  1.00  3.92              
ATOM   1368  HB1 ASN A  88     118.364  74.660  90.111  1.00  3.92              
ATOM   1369  HB2 ASN A  88     119.840  74.619  89.146  1.00  3.92              
ATOM   1370  CG  ASN A  88     119.452  76.492  90.107  1.00  3.92              
ATOM   1371  OD1 ASN A  88     118.705  77.144  90.817  1.00  3.92              
ATOM   1372  ND2 ASN A  88     120.300  77.089  89.309  1.00  3.92              
ATOM   1373 1HD2 ASN A  88     120.987  76.558  88.810  1.00  3.92              
ATOM   1374 2HD2 ASN A  88     120.475  78.075  89.498  1.00  3.92              
ATOM   1375  C   ASN A  88     121.577  74.590  91.370  1.00  3.92              
ATOM   1376  O   ASN A  88     122.019  75.729  91.396  1.00  3.92              
ATOM   1377  N   PHE A  89     122.388  73.536  91.408  1.00  3.71              
ATOM   1378  H   PHE A  89     121.996  72.610  91.430  1.00  3.71              
ATOM   1379  CA  PHE A  89     123.810  73.692  91.116  1.00  3.71              
ATOM   1380  HA  PHE A  89     124.268  74.375  91.816  1.00  3.71              
ATOM   1381  CB  PHE A  89     124.546  72.347  91.217  1.00  3.71              
ATOM   1382  HB1 PHE A  89     125.536  72.467  90.774  1.00  3.71              
ATOM   1383  HB2 PHE A  89     124.025  71.598  90.622  1.00  3.71              
ATOM   1384  CG  PHE A  89     124.730  71.842  92.638  1.00  3.71              
ATOM   1385  CD1 PHE A  89     123.743  71.049  93.258  1.00  3.71              
ATOM   1386  HD1 PHE A  89     122.845  70.779  92.724  1.00  3.71              
ATOM   1387  CE1 PHE A  89     123.919  70.610  94.583  1.00  3.71              
ATOM   1388  HE1 PHE A  89     123.156  70.014  95.062  1.00  3.71              
ATOM   1389  CZ  PHE A  89     125.083  70.957  95.292  1.00  3.71              
ATOM   1390  HZ  PHE A  89     125.212  70.634  96.315  1.00  3.71              
ATOM   1391  CE2 PHE A  89     126.072  71.742  94.675  1.00  3.71              
ATOM   1392  HE2 PHE A  89     126.961  72.018  95.227  1.00  3.71              
ATOM   1393  CD2 PHE A  89     125.897  72.180  93.350  1.00  3.71              
ATOM   1394  HD2 PHE A  89     126.657  72.793  92.885  1.00  3.71              
ATOM   1395  C   PHE A  89     123.994  74.330  89.743  1.00  3.71              
ATOM   1396  O   PHE A  89     123.597  73.758  88.739  1.00  3.71              
ATOM   1397  N   LEU A  90     124.605  75.504  89.700  1.00  4.01              
ATOM   1398  H   LEU A  90     124.802  75.968  90.576  1.00  4.01              
ATOM   1399  CA  LEU A  90     125.444  75.898  88.575  1.00  4.01              
ATOM   1400  HA  LEU A  90     125.233  75.262  87.715  1.00  4.01              
ATOM   1401  CB  LEU A  90     125.106  77.345  88.164  1.00  4.01              
ATOM   1402  HB1 LEU A  90     125.596  77.553  87.216  1.00  4.01              
ATOM   1403  HB2 LEU A  90     125.508  78.012  88.907  1.00  4.01              
ATOM   1404  CG  LEU A  90     123.614  77.718  88.045  1.00  4.01              
ATOM   1405  HG  LEU A  90     123.163  77.713  89.036  1.00  4.01              
ATOM   1406  CD1 LEU A  90     123.462  79.117  87.445  1.00  4.01              
ATOM   1407 1HD1 LEU A  90     122.409  79.400  87.418  1.00  4.01              
ATOM   1408 2HD1 LEU A  90     123.990  79.836  88.074  1.00  4.01              
ATOM   1409 3HD1 LEU A  90     123.879  79.154  86.438  1.00  4.01              
ATOM   1410  CD2 LEU A  90     122.835  76.752  87.158  1.00  4.01              
ATOM   1411 1HD2 LEU A  90     121.854  77.169  86.944  1.00  4.01              
ATOM   1412 2HD2 LEU A  90     123.394  76.615  86.240  1.00  4.01              
ATOM   1413 3HD2 LEU A  90     122.712  75.794  87.650  1.00  4.01              
ATOM   1414  C   LEU A  90     126.904  75.624  88.994  1.00  4.01              
ATOM   1415  O   LEU A  90     127.160  75.239  90.138  1.00  4.01              
ATOM   1416  N   SER A  91     127.873  75.781  88.094  1.00  4.03              
ATOM   1417  H   SER A  91     127.619  76.157  87.180  1.00  4.03              
ATOM   1418  CA  SER A  91     129.298  75.546  88.423  1.00  4.03              
ATOM   1419  HA  SER A  91     129.450  75.599  89.503  1.00  4.03              
ATOM   1420  CB  SER A  91     129.686  74.137  87.961  1.00  4.03              
ATOM   1421  HB1 SER A  91     129.126  73.409  88.550  1.00  4.03              
ATOM   1422  HB2 SER A  91     130.751  73.975  88.133  1.00  4.03              
ATOM   1423  OG  SER A  91     129.392  73.940  86.585  1.00  4.03              
ATOM   1424  HG  SER A  91     128.527  74.320  86.392  1.00  4.03              
ATOM   1425  C   SER A  91     130.232  76.594  87.800  1.00  4.03              
ATOM   1426  O   SER A  91     131.120  77.133  88.453  1.00  4.03              
ATOM   1427  N   ASP A  92     129.909  76.950  86.563  1.00  4.14              
ATOM   1428  H   ASP A  92     129.221  76.355  86.113  1.00  4.14              
ATOM   1429  CA  ASP A  92     130.127  78.204  85.852  1.00  4.14              
ATOM   1430  HA  ASP A  92     131.146  78.217  85.466  1.00  4.14              
ATOM   1431  CB  ASP A  92     129.153  78.134  84.656  1.00  4.14              
ATOM   1432  HB1 ASP A  92     129.508  77.374  83.958  1.00  4.14              
ATOM   1433  HB2 ASP A  92     129.143  79.091  84.134  1.00  4.14              
ATOM   1434  CG  ASP A  92     127.733  77.763  85.119  1.00  4.14              
ATOM   1435  OD1 ASP A  92     127.462  76.554  85.359  1.00  4.14              
ATOM   1436  OD2 ASP A  92     126.987  78.707  85.437  1.00  4.14              
ATOM   1437  C   ASP A  92     129.945  79.485  86.692  1.00  4.14              
ATOM   1438  O   ASP A  92     130.806  80.358  86.629  1.00  4.14              
ATOM   1439  N   GLN A  93     128.841  79.569  87.443  1.00  4.71              
ATOM   1440  H   GLN A  93     128.079  79.024  87.047  1.00  4.71              
ATOM   1441  CA  GLN A  93     128.537  80.031  88.819  1.00  4.71              
ATOM   1442  HA  GLN A  93     127.641  80.643  88.714  1.00  4.71              
ATOM   1443  CB  GLN A  93     128.132  78.772  89.575  1.00  4.71              
ATOM   1444  HB1 GLN A  93     129.032  78.209  89.825  1.00  4.71              
ATOM   1445  HB2 GLN A  93     127.566  78.172  88.883  1.00  4.71              
ATOM   1446  CG  GLN A  93     127.297  78.909  90.848  1.00  4.71              
ATOM   1447  HG1 GLN A  93     127.975  79.169  91.641  1.00  4.71              
ATOM   1448  HG2 GLN A  93     126.896  77.921  91.050  1.00  4.71              
ATOM   1449  CD  GLN A  93     126.124  79.890  90.852  1.00  4.71              
ATOM   1450  OE1 GLN A  93     124.980  79.487  90.765  1.00  4.71              
ATOM   1451  NE2 GLN A  93     126.366  81.174  91.026  1.00  4.71              
ATOM   1452 1HE2 GLN A  93     127.315  81.515  91.110  1.00  4.71              
ATOM   1453 2HE2 GLN A  93     125.590  81.821  90.831  1.00  4.71              
ATOM   1454  C   GLN A  93     129.514  80.881  89.662  1.00  4.71              
ATOM   1455  O   GLN A  93     129.162  81.310  90.763  1.00  4.71              
ATOM   1456  N   ILE A  94     130.677  81.242  89.148  1.00  5.22              
ATOM   1457  H   ILE A  94     130.970  80.764  88.303  1.00  5.22              
ATOM   1458  CA  ILE A  94     131.216  82.597  89.323  1.00  5.22              
ATOM   1459  HA  ILE A  94     130.950  82.960  90.316  1.00  5.22              
ATOM   1460  CB  ILE A  94     132.765  82.589  89.233  1.00  5.22              
ATOM   1461  HB  ILE A  94     133.111  83.620  89.324  1.00  5.22              
ATOM   1462  CG2 ILE A  94     133.349  81.833  90.435  1.00  5.22              
ATOM   1463 1HG2 ILE A  94     134.431  81.950  90.471  1.00  5.22              
ATOM   1464 2HG2 ILE A  94     132.936  82.243  91.357  1.00  5.22              
ATOM   1465 3HG2 ILE A  94     133.104  80.773  90.366  1.00  5.22              
ATOM   1466  CG1 ILE A  94     133.285  82.023  87.891  1.00  5.22              
ATOM   1467 1HG1 ILE A  94     132.734  82.478  87.068  1.00  5.22              
ATOM   1468 2HG1 ILE A  94     133.117  80.947  87.857  1.00  5.22              
ATOM   1469  CD1 ILE A  94     134.775  82.292  87.653  1.00  5.22              
ATOM   1470  HD1 ILE A  94     135.045  81.947  86.654  1.00  5.22              
ATOM   1471  HD2 ILE A  94     134.976  83.361  87.725  1.00  5.22              
ATOM   1472  HD3 ILE A  94     135.381  81.756  88.382  1.00  5.22              
ATOM   1473  C   ILE A  94     130.603  83.599  88.335  1.00  5.22              
ATOM   1474  O   ILE A  94     131.222  84.611  88.038  1.00  5.22              
ATOM   1475  N   GLU A  95     129.420  83.273  87.804  1.00  4.96              
ATOM   1476  H   GLU A  95     129.094  82.368  88.097  1.00  4.96              
ATOM   1477  CA  GLU A  95     128.422  84.009  87.000  1.00  4.96              
ATOM   1478  HA  GLU A  95     127.861  83.219  86.501  1.00  4.96              
ATOM   1479  CB  GLU A  95     127.378  84.689  87.917  1.00  4.96              
ATOM   1480  HB1 GLU A  95     126.693  85.291  87.319  1.00  4.96              
ATOM   1481  HB2 GLU A  95     127.879  85.328  88.643  1.00  4.96              
ATOM   1482  CG  GLU A  95     126.570  83.589  88.639  1.00  4.96              
ATOM   1483  HG1 GLU A  95     127.267  82.971  89.207  1.00  4.96              
ATOM   1484  HG2 GLU A  95     126.108  82.949  87.883  1.00  4.96              
ATOM   1485  CD  GLU A  95     125.476  84.063  89.607  1.00  4.96              
ATOM   1486  OE1 GLU A  95     124.688  83.178  90.023  1.00  4.96              
ATOM   1487  OE2 GLU A  95     125.484  85.243  90.018  1.00  4.96              
ATOM   1488  C   GLU A  95     128.856  84.828  85.763  1.00  4.96              
ATOM   1489  O   GLU A  95     128.018  85.278  84.983  1.00  4.96              
ATOM   1490  N   HIS A  96     130.165  84.942  85.548  1.00  4.91              
ATOM   1491  H   HIS A  96     130.716  84.570  86.312  1.00  4.91              
ATOM   1492  CA  HIS A  96     130.966  85.505  84.445  1.00  4.91              
ATOM   1493  HA  HIS A  96     131.836  85.976  84.900  1.00  4.91              
ATOM   1494  CB  HIS A  96     131.513  84.282  83.672  1.00  4.91              
ATOM   1495  HB1 HIS A  96     132.203  83.742  84.322  1.00  4.91              
ATOM   1496  HB2 HIS A  96     132.078  84.620  82.803  1.00  4.91              
ATOM   1497  CG  HIS A  96     130.448  83.304  83.216  1.00  4.91              
ATOM   1498  ND1 HIS A  96     129.753  83.353  82.004  1.00  4.91              
ATOM   1499  CE1 HIS A  96     128.819  82.391  82.082  1.00  4.91              
ATOM   1500  HE1 HIS A  96     128.089  82.178  81.314  1.00  4.91              
ATOM   1501  NE2 HIS A  96     128.889  81.753  83.261  1.00  4.91              
ATOM   1502  HE2 HIS A  96     128.250  81.036  83.587  1.00  4.91              
ATOM   1503  CD2 HIS A  96     129.922  82.304  83.983  1.00  4.91              
ATOM   1504  HD2 HIS A  96     130.218  82.058  84.995  1.00  4.91              
ATOM   1505  C   HIS A  96     130.476  86.537  83.421  1.00  4.91              
ATOM   1506  O   HIS A  96     131.231  87.466  83.145  1.00  4.91              
ATOM   1507  N   GLY A  97     129.333  86.358  82.771  1.00  4.31              
ATOM   1508  H   GLY A  97     128.703  85.662  83.157  1.00  4.31              
ATOM   1509  CA  GLY A  97     129.298  86.611  81.328  1.00  4.31              
ATOM   1510  HA1 GLY A  97     129.647  85.716  80.813  1.00  4.31              
ATOM   1511  HA2 GLY A  97     129.983  87.418  81.065  1.00  4.31              
ATOM   1512  C   GLY A  97     127.930  86.989  80.777  1.00  4.31              
ATOM   1513  O   GLY A  97     127.082  87.601  81.432  1.00  4.31              
ATOM   1514  N   ASN A  98     127.748  86.672  79.500  1.00  4.47              
ATOM   1515  H   ASN A  98     128.437  86.090  79.048  1.00  4.47              
ATOM   1516  CA  ASN A  98     126.632  87.158  78.696  1.00  4.47              
ATOM   1517  HA  ASN A  98     126.473  88.213  78.925  1.00  4.47              
ATOM   1518  CB  ASN A  98     127.037  87.033  77.212  1.00  4.47              
ATOM   1519  HB1 ASN A  98     128.032  87.448  77.053  1.00  4.47              
ATOM   1520  HB2 ASN A  98     126.338  87.631  76.628  1.00  4.47              
ATOM   1521  CG  ASN A  98     127.003  85.611  76.654  1.00  4.47              
ATOM   1522  OD1 ASN A  98     127.084  84.609  77.356  1.00  4.47              
ATOM   1523  ND2 ASN A  98     126.908  85.503  75.352  1.00  4.47              
ATOM   1524 1HD2 ASN A  98     126.719  86.313  74.795  1.00  4.47              
ATOM   1525 2HD2 ASN A  98     126.647  84.609  74.942  1.00  4.47              
ATOM   1526  C   ASN A  98     125.287  86.440  78.934  1.00  4.47              
ATOM   1527  O   ASN A  98     124.317  86.725  78.239  1.00  4.47              
ATOM   1528  N   PHE A  99     125.235  85.490  79.867  1.00  4.20              
ATOM   1529  H   PHE A  99     126.069  85.350  80.417  1.00  4.20              
ATOM   1530  CA  PHE A  99     124.204  84.457  79.976  1.00  4.20              
ATOM   1531  HA  PHE A  99     124.325  83.767  79.141  1.00  4.20              
ATOM   1532  CB  PHE A  99     124.518  83.697  81.276  1.00  4.20              
ATOM   1533  HB1 PHE A  99     124.602  84.421  82.089  1.00  4.20              
ATOM   1534  HB2 PHE A  99     125.489  83.211  81.170  1.00  4.20              
ATOM   1535  CG  PHE A  99     123.511  82.643  81.677  1.00  4.20              
ATOM   1536  CD1 PHE A  99     123.181  81.610  80.783  1.00  4.20              
ATOM   1537  HD1 PHE A  99     123.638  81.559  79.805  1.00  4.20              
ATOM   1538  CE1 PHE A  99     122.245  80.634  81.155  1.00  4.20              
ATOM   1539  HE1 PHE A  99     121.998  79.846  80.462  1.00  4.20              
ATOM   1540  CZ  PHE A  99     121.640  80.686  82.421  1.00  4.20              
ATOM   1541  HZ  PHE A  99     120.910  79.941  82.698  1.00  4.20              
ATOM   1542  CE2 PHE A  99     121.978  81.708  83.323  1.00  4.20              
ATOM   1543  HE2 PHE A  99     121.525  81.738  84.304  1.00  4.20              
ATOM   1544  CD2 PHE A  99     122.914  82.688  82.952  1.00  4.20              
ATOM   1545  HD2 PHE A  99     123.175  83.466  83.653  1.00  4.20              
ATOM   1546  C   PHE A  99     122.736  84.926  79.930  1.00  4.20              
ATOM   1547  O   PHE A  99     121.898  84.275  79.307  1.00  4.20              
ATOM   1548  N   LEU A 100     122.447  86.080  80.537  1.00  4.13              
ATOM   1549  H   LEU A 100     123.220  86.554  80.977  1.00  4.13              
ATOM   1550  CA  LEU A 100     121.114  86.676  80.703  1.00  4.13              
ATOM   1551  HA  LEU A 100     120.356  85.895  80.645  1.00  4.13              
ATOM   1552  CB  LEU A 100     121.076  87.330  82.107  1.00  4.13              
ATOM   1553  HB1 LEU A 100     120.091  87.769  82.264  1.00  4.13              
ATOM   1554  HB2 LEU A 100     121.798  88.148  82.114  1.00  4.13              
ATOM   1555  CG  LEU A 100     121.380  86.420  83.312  1.00  4.13              
ATOM   1556  HG  LEU A 100     122.374  85.986  83.206  1.00  4.13              
ATOM   1557  CD1 LEU A 100     121.358  87.258  84.591  1.00  4.13              
ATOM   1558 1HD1 LEU A 100     121.653  86.636  85.435  1.00  4.13              
ATOM   1559 2HD1 LEU A 100     122.066  88.082  84.505  1.00  4.13              
ATOM   1560 3HD1 LEU A 100     120.358  87.653  84.769  1.00  4.13              
ATOM   1561  CD2 LEU A 100     120.354  85.297  83.468  1.00  4.13              
ATOM   1562 1HD2 LEU A 100     120.583  84.719  84.364  1.00  4.13              
ATOM   1563 2HD2 LEU A 100     119.346  85.708  83.542  1.00  4.13              
ATOM   1564 3HD2 LEU A 100     120.409  84.631  82.608  1.00  4.13              
ATOM   1565  C   LEU A 100     120.758  87.729  79.635  1.00  4.13              
ATOM   1566  O   LEU A 100     119.898  88.584  79.853  1.00  4.13              
ATOM   1567  N   SER A 101     121.471  87.738  78.512  1.00  4.24              
ATOM   1568  H   SER A 101     122.145  86.999  78.357  1.00  4.24              
ATOM   1569  CA  SER A 101     121.253  88.690  77.429  1.00  4.24              
ATOM   1570  HA  SER A 101     121.450  89.691  77.807  1.00  4.24              
ATOM   1571  CB  SER A 101     122.250  88.392  76.291  1.00  4.24              
ATOM   1572  HB1 SER A 101     123.265  88.433  76.686  1.00  4.24              
ATOM   1573  HB2 SER A 101     122.154  89.155  75.518  1.00  4.24              
ATOM   1574  OG  SER A 101     122.020  87.118  75.709  1.00  4.24              
ATOM   1575  HG  SER A 101     122.844  86.751  75.355  1.00  4.24              
ATOM   1576  C   SER A 101     119.815  88.652  76.876  1.00  4.24              
ATOM   1577  O   SER A 101     119.104  87.649  76.939  1.00  4.24              
ATOM   1578  N   ASN A 102     119.407  89.771  76.273  1.00  4.19              
ATOM   1579  H   ASN A 102     120.043  90.552  76.275  1.00  4.19              
ATOM   1580  CA  ASN A 102     118.103  89.993  75.639  1.00  4.19              
ATOM   1581  HA  ASN A 102     118.168  91.014  75.264  1.00  4.19              
ATOM   1582  CB  ASN A 102     117.926  89.087  74.398  1.00  4.19              
ATOM   1583  HB1 ASN A 102     117.431  88.171  74.717  1.00  4.19              
ATOM   1584  HB2 ASN A 102     118.898  88.830  73.977  1.00  4.19              
ATOM   1585  CG  ASN A 102     117.099  89.722  73.285  1.00  4.19              
ATOM   1586  OD1 ASN A 102     116.906  90.922  73.191  1.00  4.19              
ATOM   1587  ND2 ASN A 102     116.617  88.950  72.343  1.00  4.19              
ATOM   1588 1HD2 ASN A 102     116.877  87.977  72.287  1.00  4.19              
ATOM   1589 2HD2 ASN A 102     116.126  89.410  71.600  1.00  4.19              
ATOM   1590  C   ASN A 102     116.873  90.035  76.576  1.00  4.19              
ATOM   1591  O   ASN A 102     115.743  90.160  76.105  1.00  4.19              
ATOM   1592  N   LEU A 103     117.065  89.979  77.897  1.00  4.05              
ATOM   1593  H   LEU A 103     118.009  89.829  78.225  1.00  4.05              
ATOM   1594  CA  LEU A 103     115.990  89.897  78.898  1.00  4.05              
ATOM   1595  HA  LEU A 103     115.134  89.413  78.425  1.00  4.05              
ATOM   1596  CB  LEU A 103     116.454  88.971  80.046  1.00  4.05              
ATOM   1597  HB1 LEU A 103     115.731  89.019  80.855  1.00  4.05              
ATOM   1598  HB2 LEU A 103     117.405  89.342  80.430  1.00  4.05              
ATOM   1599  CG  LEU A 103     116.598  87.487  79.643  1.00  4.05              
ATOM   1600  HG  LEU A 103     117.230  87.409  78.763  1.00  4.05              
ATOM   1601  CD1 LEU A 103     117.252  86.666  80.759  1.00  4.05              
ATOM   1602 1HD1 LEU A 103     118.135  87.183  81.125  1.00  4.05              
ATOM   1603 2HD1 LEU A 103     116.563  86.506  81.581  1.00  4.05              
ATOM   1604 3HD1 LEU A 103     117.552  85.698  80.370  1.00  4.05              
ATOM   1605  CD2 LEU A 103     115.237  86.853  79.334  1.00  4.05              
ATOM   1606 1HD2 LEU A 103     115.335  85.776  79.248  1.00  4.05              
ATOM   1607 2HD2 LEU A 103     114.540  87.073  80.137  1.00  4.05              
ATOM   1608 3HD2 LEU A 103     114.845  87.241  78.394  1.00  4.05              
ATOM   1609  C   LEU A 103     115.432  91.257  79.367  1.00  4.05              
ATOM   1610  O   LEU A 103     115.315  91.537  80.561  1.00  4.05              
ATOM   1611  N   TRP A 104     115.080  92.131  78.423  1.00  4.07              
ATOM   1612  H   TRP A 104     115.219  91.856  77.458  1.00  4.07              
ATOM   1613  CA  TRP A 104     114.708  93.529  78.703  1.00  4.07              
ATOM   1614  HA  TRP A 104     115.545  93.986  79.229  1.00  4.07              
ATOM   1615  CB  TRP A 104     114.535  94.268  77.373  1.00  4.07              
ATOM   1616  HB1 TRP A 104     114.444  95.337  77.571  1.00  4.07              
ATOM   1617  HB2 TRP A 104     113.608  93.933  76.903  1.00  4.07              
ATOM   1618  CG  TRP A 104     115.666  94.055  76.417  1.00  4.07              
ATOM   1619  CD1 TRP A 104     115.573  93.407  75.237  1.00  4.07              
ATOM   1620  HD1 TRP A 104     114.667  92.982  74.826  1.00  4.07              
ATOM   1621  NE1 TRP A 104     116.823  93.303  74.665  1.00  4.07              
ATOM   1622  HE1 TRP A 104     116.990  92.741  73.831  1.00  4.07              
ATOM   1623  CE2 TRP A 104     117.796  93.872  75.456  1.00  4.07              
ATOM   1624  CZ2 TRP A 104     119.190  93.979  75.333  1.00  4.07              
ATOM   1625  HZ2 TRP A 104     119.688  93.585  74.460  1.00  4.07              
ATOM   1626  CH2 TRP A 104     119.919  94.614  76.353  1.00  4.07              
ATOM   1627  HH2 TRP A 104     120.993  94.723  76.275  1.00  4.07              
ATOM   1628  CZ3 TRP A 104     119.247  95.111  77.484  1.00  4.07              
ATOM   1629  HZ3 TRP A 104     119.810  95.594  78.270  1.00  4.07              
ATOM   1630  CE3 TRP A 104     117.849  94.983  77.606  1.00  4.07              
ATOM   1631  HE3 TRP A 104     117.356  95.357  78.490  1.00  4.07              
ATOM   1632  CD2 TRP A 104     117.085  94.368  76.590  1.00  4.07              
ATOM   1633  C   TRP A 104     113.474  93.741  79.598  1.00  4.07              
ATOM   1634  O   TRP A 104     113.382  94.777  80.270  1.00  4.07              
ATOM   1635  N   PHE A 105     112.528  92.795  79.663  1.00  3.97              
ATOM   1636  H   PHE A 105     112.565  91.993  79.043  1.00  3.97              
ATOM   1637  CA  PHE A 105     111.437  92.897  80.646  1.00  3.97              
ATOM   1638  HA  PHE A 105     111.222  93.942  80.837  1.00  3.97              
ATOM   1639  CB  PHE A 105     110.158  92.257  80.060  1.00  3.97              
ATOM   1640  HB1 PHE A 105     109.548  91.869  80.876  1.00  3.97              
ATOM   1641  HB2 PHE A 105     110.416  91.380  79.475  1.00  3.97              
ATOM   1642  CG  PHE A 105     109.240  93.168  79.260  1.00  3.97              
ATOM   1643  CD1 PHE A 105     107.891  92.793  79.109  1.00  3.97              
ATOM   1644  HD1 PHE A 105     107.551  91.829  79.466  1.00  3.97              
ATOM   1645  CE1 PHE A 105     106.983  93.647  78.460  1.00  3.97              
ATOM   1646  HE1 PHE A 105     105.956  93.334  78.314  1.00  3.97              
ATOM   1647  CZ  PHE A 105     107.419  94.883  77.956  1.00  3.97              
ATOM   1648  HZ  PHE A 105     106.724  95.526  77.433  1.00  3.97              
ATOM   1649  CE2 PHE A 105     108.767  95.257  78.085  1.00  3.97              
ATOM   1650  HE2 PHE A 105     109.107  96.192  77.657  1.00  3.97              
ATOM   1651  CD2 PHE A 105     109.678  94.399  78.726  1.00  3.97              
ATOM   1652  HD2 PHE A 105     110.718  94.689  78.786  1.00  3.97              
ATOM   1653  C   PHE A 105     111.712  92.313  82.040  1.00  3.97              
ATOM   1654  O   PHE A 105     110.816  92.403  82.882  1.00  3.97              
ATOM   1655  N   LEU A 106     112.885  91.741  82.318  1.00  3.94              
ATOM   1656  H   LEU A 106     113.614  91.704  81.614  1.00  3.94              
ATOM   1657  CA  LEU A 106     113.057  90.952  83.540  1.00  3.94              
ATOM   1658  HA  LEU A 106     112.207  90.266  83.556  1.00  3.94              
ATOM   1659  CB  LEU A 106     114.311  90.074  83.444  1.00  3.94              
ATOM   1660  HB1 LEU A 106     115.199  90.638  83.736  1.00  3.94              
ATOM   1661  HB2 LEU A 106     114.417  89.797  82.399  1.00  3.94              
ATOM   1662  CG  LEU A 106     114.203  88.761  84.250  1.00  3.94              
ATOM   1663  HG  LEU A 106     113.229  88.306  84.076  1.00  3.94              
ATOM   1664  CD1 LEU A 106     115.276  87.796  83.765  1.00  3.94              
ATOM   1665 1HD1 LEU A 106     115.204  86.850  84.298  1.00  3.94              
ATOM   1666 2HD1 LEU A 106     115.108  87.608  82.710  1.00  3.94              
ATOM   1667 3HD1 LEU A 106     116.268  88.228  83.901  1.00  3.94              
ATOM   1668  CD2 LEU A 106     114.410  88.897  85.757  1.00  3.94              
ATOM   1669 1HD2 LEU A 106     114.429  87.909  86.215  1.00  3.94              
ATOM   1670 2HD2 LEU A 106     115.353  89.406  85.954  1.00  3.94              
ATOM   1671 3HD2 LEU A 106     113.592  89.436  86.215  1.00  3.94              
ATOM   1672  C   LEU A 106     112.990  91.773  84.834  1.00  3.94              
ATOM   1673  O   LEU A 106     113.715  92.753  85.016  1.00  3.94              
ATOM   1674  N   ARG A 107     112.087  91.367  85.736  1.00  3.87              
ATOM   1675  H   ARG A 107     111.526  90.561  85.468  1.00  3.87              
ATOM   1676  CA  ARG A 107     111.616  92.155  86.882  1.00  3.87              
ATOM   1677  HA  ARG A 107     112.267  93.018  86.995  1.00  3.87              
ATOM   1678  CB  ARG A 107     110.193  92.670  86.575  1.00  3.87              
ATOM   1679  HB1 ARG A 107     109.689  92.971  87.496  1.00  3.87              
ATOM   1680  HB2 ARG A 107     109.609  91.879  86.100  1.00  3.87              
ATOM   1681  CG  ARG A 107     110.299  93.891  85.657  1.00  3.87              
ATOM   1682  HG1 ARG A 107     111.131  93.724  84.984  1.00  3.87              
ATOM   1683  HG2 ARG A 107     110.521  94.770  86.255  1.00  3.87              
ATOM   1684  CD  ARG A 107     109.083  94.200  84.788  1.00  3.87              
ATOM   1685  HD1 ARG A 107     108.273  94.580  85.413  1.00  3.87              
ATOM   1686  HD2 ARG A 107     108.767  93.273  84.304  1.00  3.87              
ATOM   1687  NE  ARG A 107     109.482  95.205  83.782  1.00  3.87              
ATOM   1688  HE  ARG A 107     110.227  95.824  84.052  1.00  3.87              
ATOM   1689  CZ  ARG A 107     109.181  95.216  82.499  1.00  3.87              
ATOM   1690  NH1 ARG A 107     108.252  94.463  81.991  1.00  3.87              
ATOM   1691 1HH1 ARG A 107     107.819  93.776  82.576  1.00  3.87              
ATOM   1692 2HH1 ARG A 107     108.068  94.478  81.001  1.00  3.87              
ATOM   1693  NH2 ARG A 107     109.829  95.991  81.677  1.00  3.87              
ATOM   1694 1HH2 ARG A 107     110.625  96.519  82.017  1.00  3.87              
ATOM   1695 2HH2 ARG A 107     109.653  95.937  80.689  1.00  3.87              
ATOM   1696  C   ARG A 107     111.642  91.470  88.243  1.00  3.87              
ATOM   1697  O   ARG A 107     111.869  92.169  89.225  1.00  3.87              
ATOM   1698  N   LYS A 108     111.534  90.144  88.319  1.00  3.39              
ATOM   1699  H   LYS A 108     111.266  89.644  87.482  1.00  3.39              
ATOM   1700  CA  LYS A 108     111.955  89.363  89.496  1.00  3.39              
ATOM   1701  HA  LYS A 108     112.564  89.996  90.135  1.00  3.39              
ATOM   1702  CB  LYS A 108     110.750  88.840  90.314  1.00  3.39              
ATOM   1703  HB1 LYS A 108     110.144  88.183  89.704  1.00  3.39              
ATOM   1704  HB2 LYS A 108     110.131  89.695  90.591  1.00  3.39              
ATOM   1705  CG  LYS A 108     111.130  88.068  91.601  1.00  3.39              
ATOM   1706  HG1 LYS A 108     110.358  88.256  92.350  1.00  3.39              
ATOM   1707  HG2 LYS A 108     112.063  88.469  91.992  1.00  3.39              
ATOM   1708  CD  LYS A 108     111.307  86.547  91.493  1.00  3.39              
ATOM   1709  HD1 LYS A 108     111.773  86.212  92.423  1.00  3.39              
ATOM   1710  HD2 LYS A 108     111.976  86.292  90.675  1.00  3.39              
ATOM   1711  CE  LYS A 108     109.985  85.800  91.307  1.00  3.39              
ATOM   1712  HE1 LYS A 108     109.588  86.012  90.310  1.00  3.39              
ATOM   1713  HE2 LYS A 108     109.270  86.165  92.050  1.00  3.39              
ATOM   1714  NZ  LYS A 108     110.195  84.346  91.493  1.00  3.39              
ATOM   1715  HZ1 LYS A 108     110.631  84.181  92.409  1.00  3.39              
ATOM   1716  HZ2 LYS A 108     109.331  83.820  91.451  1.00  3.39              
ATOM   1717  HZ3 LYS A 108     110.843  83.976  90.813  1.00  3.39              
ATOM   1718  C   LYS A 108     112.795  88.198  89.032  1.00  3.39              
ATOM   1719  O   LYS A 108     112.386  87.453  88.141  1.00  3.39              
ATOM   1720  N   LEU A 109     113.910  87.993  89.711  1.00  3.41              
ATOM   1721  H   LEU A 109     114.137  88.613  90.482  1.00  3.41              
ATOM   1722  CA  LEU A 109     114.774  86.840  89.481  1.00  3.41              
ATOM   1723  HA  LEU A 109     114.343  86.176  88.731  1.00  3.41              
ATOM   1724  CB  LEU A 109     116.119  87.391  88.963  1.00  3.41              
ATOM   1725  HB1 LEU A 109     116.579  87.955  89.772  1.00  3.41              
ATOM   1726  HB2 LEU A 109     115.911  88.092  88.155  1.00  3.41              
ATOM   1727  CG  LEU A 109     117.146  86.374  88.437  1.00  3.41              
ATOM   1728  HG  LEU A 109     117.432  85.712  89.246  1.00  3.41              
ATOM   1729  CD1 LEU A 109     116.613  85.539  87.280  1.00  3.41              
ATOM   1730 1HD1 LEU A 109     117.409  84.904  86.891  1.00  3.41              
ATOM   1731 2HD1 LEU A 109     115.825  84.888  87.651  1.00  3.41              
ATOM   1732 3HD1 LEU A 109     116.238  86.188  86.491  1.00  3.41              
ATOM   1733  CD2 LEU A 109     118.384  87.115  87.921  1.00  3.41              
ATOM   1734 1HD2 LEU A 109     119.136  86.393  87.598  1.00  3.41              
ATOM   1735 2HD2 LEU A 109     118.120  87.759  87.082  1.00  3.41              
ATOM   1736 3HD2 LEU A 109     118.809  87.724  88.718  1.00  3.41              
ATOM   1737  C   LEU A 109     114.852  86.094  90.814  1.00  3.41              
ATOM   1738  O   LEU A 109     115.218  86.729  91.807  1.00  3.41              
ATOM   1739  N   ASP A 110     114.443  84.811  90.865  1.00  3.40              
ATOM   1740  H   ASP A 110     114.248  84.298  90.009  1.00  3.40              
ATOM   1741  CA  ASP A 110     114.776  84.026  92.049  1.00  3.40              
ATOM   1742  HA  ASP A 110     114.986  84.669  92.898  1.00  3.40              
ATOM   1743  CB  ASP A 110     113.657  83.061  92.471  1.00  3.40              
ATOM   1744  HB1 ASP A 110     114.112  82.105  92.720  1.00  3.40              
ATOM   1745  HB2 ASP A 110     112.940  82.925  91.658  1.00  3.40              
ATOM   1746  CG  ASP A 110     112.936  83.445  93.749  1.00  3.40              
ATOM   1747  OD1 ASP A 110     113.517  83.213  94.831  1.00  3.40              
ATOM   1748  OD2 ASP A 110     111.772  83.897  93.640  1.00  3.40              
ATOM   1749  C   ASP A 110     116.064  83.254  91.731  1.00  3.40              
ATOM   1750  O   ASP A 110     116.226  82.694  90.639  1.00  3.40              
ATOM   1751  N   LEU A 111     116.971  83.279  92.704  1.00  3.95              
ATOM   1752  H   LEU A 111     116.796  83.880  93.499  1.00  3.95              
ATOM   1753  CA  LEU A 111     118.252  82.599  92.727  1.00  3.95              
ATOM   1754  HA  LEU A 111     118.248  81.781  92.008  1.00  3.95              
ATOM   1755  CB  LEU A 111     119.412  83.563  92.376  1.00  3.95              
ATOM   1756  HB1 LEU A 111     120.337  82.991  92.302  1.00  3.95              
ATOM   1757  HB2 LEU A 111     119.543  84.254  93.205  1.00  3.95              
ATOM   1758  CG  LEU A 111     119.244  84.405  91.098  1.00  3.95              
ATOM   1759  HG  LEU A 111     118.253  84.854  91.087  1.00  3.95              
ATOM   1760  CD1 LEU A 111     120.243  85.555  91.058  1.00  3.95              
ATOM   1761 1HD1 LEU A 111     120.097  86.171  91.943  1.00  3.95              
ATOM   1762 2HD1 LEU A 111     121.258  85.156  91.048  1.00  3.95              
ATOM   1763 3HD1 LEU A 111     120.084  86.163  90.171  1.00  3.95              
ATOM   1764  CD2 LEU A 111     119.442  83.587  89.825  1.00  3.95              
ATOM   1765 1HD2 LEU A 111     118.638  82.871  89.751  1.00  3.95              
ATOM   1766 2HD2 LEU A 111     119.404  84.234  88.951  1.00  3.95              
ATOM   1767 3HD2 LEU A 111     120.404  83.074  89.852  1.00  3.95              
ATOM   1768  C   LEU A 111     118.404  82.038  94.157  1.00  3.95              
ATOM   1769  O   LEU A 111     118.968  82.642  95.080  1.00  3.95              
ATOM   1770  N   SER A 112     117.770  80.890  94.369  1.00  3.87              
ATOM   1771  H   SER A 112     117.290  80.489  93.568  1.00  3.87              
ATOM   1772  CA  SER A 112     117.389  80.424  95.707  1.00  3.87              
ATOM   1773  HA  SER A 112     117.873  81.037  96.463  1.00  3.87              
ATOM   1774  CB  SER A 112     115.869  80.635  95.871  1.00  3.87              
ATOM   1775  HB1 SER A 112     115.530  80.167  96.796  1.00  3.87              
ATOM   1776  HB2 SER A 112     115.340  80.184  95.029  1.00  3.87              
ATOM   1777  OG  SER A 112     115.589  82.029  95.923  1.00  3.87              
ATOM   1778  HG  SER A 112     114.771  82.269  95.423  1.00  3.87              
ATOM   1779  C   SER A 112     117.850  78.983  95.909  1.00  3.87              
ATOM   1780  O   SER A 112     117.149  78.060  95.508  1.00  3.87              
ATOM   1781  N   TYR A 113     119.067  78.804  96.441  1.00  3.94              
ATOM   1782  H   TYR A 113     119.440  79.626  96.905  1.00  3.94              
ATOM   1783  CA  TYR A 113     119.964  77.633  96.382  1.00  3.94              
ATOM   1784  HA  TYR A 113     120.858  77.907  96.943  1.00  3.94              
ATOM   1785  CB  TYR A 113     119.360  76.430  97.142  1.00  3.94              
ATOM   1786  HB1 TYR A 113     119.841  75.514  96.799  1.00  3.94              
ATOM   1787  HB2 TYR A 113     118.304  76.328  96.904  1.00  3.94              
ATOM   1788  CG  TYR A 113     119.534  76.469  98.653  1.00  3.94              
ATOM   1789  CD1 TYR A 113     118.536  77.002  99.497  1.00  3.94              
ATOM   1790  HD1 TYR A 113     117.641  77.435  99.069  1.00  3.94              
ATOM   1791  CE1 TYR A 113     118.708  76.978 100.900  1.00  3.94              
ATOM   1792  HE1 TYR A 113     117.955  77.395 101.552  1.00  3.94              
ATOM   1793  CZ  TYR A 113     119.879  76.422 101.463  1.00  3.94              
ATOM   1794  OH  TYR A 113     120.047  76.395 102.814  1.00  3.94              
ATOM   1795  HH  TYR A 113     120.820  75.886 103.065  1.00  3.94              
ATOM   1796  CE2 TYR A 113     120.878  75.895 100.615  1.00  3.94              
ATOM   1797  HE2 TYR A 113     121.787  75.481 101.025  1.00  3.94              
ATOM   1798  CD2 TYR A 113     120.703  75.928  99.219  1.00  3.94              
ATOM   1799  HD2 TYR A 113     121.482  75.549  98.575  1.00  3.94              
ATOM   1800  C   TYR A 113     120.510  77.323  94.971  1.00  3.94              
ATOM   1801  O   TYR A 113     120.735  76.175  94.591  1.00  3.94              
ATOM   1802  N   ASN A 114     120.721  78.382  94.191  1.00  4.04              
ATOM   1803  H   ASN A 114     120.439  79.268  94.576  1.00  4.04              
ATOM   1804  CA  ASN A 114     121.574  78.482  92.999  1.00  4.04              
ATOM   1805  HA  ASN A 114     121.330  77.692  92.299  1.00  4.04              
ATOM   1806  CB  ASN A 114     121.139  79.824  92.374  1.00  4.04              
ATOM   1807  HB1 ASN A 114     121.350  80.632  93.067  1.00  4.04              
ATOM   1808  HB2 ASN A 114     120.061  79.806  92.210  1.00  4.04              
ATOM   1809  CG  ASN A 114     121.762  80.156  91.039  1.00  4.04              
ATOM   1810  OD1 ASN A 114     121.476  79.514  90.034  1.00  4.04              
ATOM   1811  ND2 ASN A 114     122.529  81.216  90.984  1.00  4.04              
ATOM   1812 1HD2 ASN A 114     122.769  81.720  91.816  1.00  4.04              
ATOM   1813 2HD2 ASN A 114     123.030  81.439  90.135  1.00  4.04              
ATOM   1814  C   ASN A 114     123.048  78.400  93.419  1.00  4.04              
ATOM   1815  O   ASN A 114     123.586  79.381  93.918  1.00  4.04              
ATOM   1816  N   TYR A 115     123.626  77.191  93.422  1.00  4.07              
ATOM   1817  H   TYR A 115     123.107  76.454  92.963  1.00  4.07              
ATOM   1818  CA  TYR A 115     124.785  76.825  94.262  1.00  4.07              
ATOM   1819  HA  TYR A 115     124.491  77.159  95.258  1.00  4.07              
ATOM   1820  CB  TYR A 115     124.947  75.303  94.430  1.00  4.07              
ATOM   1821  HB1 TYR A 115     125.977  75.006  94.233  1.00  4.07              
ATOM   1822  HB2 TYR A 115     124.310  74.804  93.715  1.00  4.07              
ATOM   1823  CG  TYR A 115     124.550  74.781  95.800  1.00  4.07              
ATOM   1824  CD1 TYR A 115     125.301  75.131  96.940  1.00  4.07              
ATOM   1825  HD1 TYR A 115     126.166  75.774  96.842  1.00  4.07              
ATOM   1826  CE1 TYR A 115     124.919  74.656  98.209  1.00  4.07              
ATOM   1827  HE1 TYR A 115     125.478  74.931  99.092  1.00  4.07              
ATOM   1828  CZ  TYR A 115     123.797  73.812  98.341  1.00  4.07              
ATOM   1829  OH  TYR A 115     123.431  73.358  99.567  1.00  4.07              
ATOM   1830  HH  TYR A 115     122.664  72.788  99.524  1.00  4.07              
ATOM   1831  CE2 TYR A 115     123.046  73.454  97.201  1.00  4.07              
ATOM   1832  HE2 TYR A 115     122.185  72.811  97.293  1.00  4.07              
ATOM   1833  CD2 TYR A 115     123.422  73.945  95.936  1.00  4.07              
ATOM   1834  HD2 TYR A 115     122.845  73.672  95.063  1.00  4.07              
ATOM   1835  C   TYR A 115     126.077  77.600  94.005  1.00  4.07              
ATOM   1836  O   TYR A 115     126.973  77.148  93.306  1.00  4.07              
ATOM   1837  N   ALA A 116     126.132  78.798  94.584  1.00  4.03              
ATOM   1838  H   ALA A 116     125.263  79.122  94.986  1.00  4.03              
ATOM   1839  CA  ALA A 116     127.124  79.826  94.358  1.00  4.03              
ATOM   1840  HA  ALA A 116     127.120  80.052  93.300  1.00  4.03              
ATOM   1841  CB  ALA A 116     126.620  81.095  95.052  1.00  4.03              
ATOM   1842  HB1 ALA A 116     126.847  81.072  96.118  1.00  4.03              
ATOM   1843  HB2 ALA A 116     127.065  81.958  94.562  1.00  4.03              
ATOM   1844  HB3 ALA A 116     125.544  81.193  94.911  1.00  4.03              
ATOM   1845  C   ALA A 116     128.534  79.368  94.739  1.00  4.03              
ATOM   1846  O   ALA A 116     128.842  79.213  95.919  1.00  4.03              
ATOM   1847  N   LEU A 117     129.393  79.166  93.735  1.00  4.41              
ATOM   1848  H   LEU A 117     129.072  79.395  92.809  1.00  4.41              
ATOM   1849  CA  LEU A 117     130.617  78.365  93.823  1.00  4.41              
ATOM   1850  HA  LEU A 117     130.881  78.082  92.805  1.00  4.41              
ATOM   1851  CB  LEU A 117     131.752  79.266  94.391  1.00  4.41              
ATOM   1852  HB1 LEU A 117     132.375  78.729  95.105  1.00  4.41              
ATOM   1853  HB2 LEU A 117     131.313  80.095  94.948  1.00  4.41              
ATOM   1854  CG  LEU A 117     132.672  79.841  93.302  1.00  4.41              
ATOM   1855  HG  LEU A 117     132.061  80.310  92.533  1.00  4.41              
ATOM   1856  CD1 LEU A 117     133.599  80.888  93.911  1.00  4.41              
ATOM   1857 1HD1 LEU A 117     134.139  80.483  94.766  1.00  4.41              
ATOM   1858 2HD1 LEU A 117     134.327  81.234  93.180  1.00  4.41              
ATOM   1859 3HD1 LEU A 117     133.019  81.754  94.233  1.00  4.41              
ATOM   1860  CD2 LEU A 117     133.556  78.767  92.662  1.00  4.41              
ATOM   1861 1HD2 LEU A 117     132.954  78.008  92.165  1.00  4.41              
ATOM   1862 2HD2 LEU A 117     134.209  79.220  91.916  1.00  4.41              
ATOM   1863 3HD2 LEU A 117     134.178  78.292  93.421  1.00  4.41              
ATOM   1864  C   LEU A 117     130.425  77.024  94.562  1.00  4.41              
ATOM   1865  O   LEU A 117     129.321  76.565  94.847  1.00  4.41              
ATOM   1866  N   GLN A 118     131.524  76.401  94.962  1.00  7.34              
ATOM   1867  H   GLN A 118     132.419  76.692  94.583  1.00  7.34              
ATOM   1868  CA  GLN A 118     131.548  75.515  96.121  1.00  7.34              
ATOM   1869  HA  GLN A 118     130.760  74.773  95.986  1.00  7.34              
ATOM   1870  CB  GLN A 118     132.896  74.756  96.170  1.00  7.34              
ATOM   1871  HB1 GLN A 118     132.899  74.148  97.076  1.00  7.34              
ATOM   1872  HB2 GLN A 118     133.722  75.465  96.250  1.00  7.34              
ATOM   1873  CG  GLN A 118     133.149  73.782  94.998  1.00  7.34              
ATOM   1874  HG1 GLN A 118     132.211  73.321  94.689  1.00  7.34              
ATOM   1875  HG2 GLN A 118     133.794  72.985  95.370  1.00  7.34              
ATOM   1876  CD  GLN A 118     133.837  74.389  93.772  1.00  7.34              
ATOM   1877  OE1 GLN A 118     133.772  75.573  93.493  1.00  7.34              
ATOM   1878  NE2 GLN A 118     134.527  73.598  92.977  1.00  7.34              
ATOM   1879 1HE2 GLN A 118     134.604  72.615  93.155  1.00  7.34              
ATOM   1880 2HE2 GLN A 118     134.967  74.050  92.192  1.00  7.34              
ATOM   1881  C   GLN A 118     131.227  76.232  97.454  1.00  7.34              
ATOM   1882  O   GLN A 118     131.900  76.026  98.457  1.00  7.34              
ATOM   1883  N   SER A 119     130.181  77.063  97.461  1.00  9.08              
ATOM   1884  H   SER A 119     129.670  77.186  96.592  1.00  9.08              
ATOM   1885  CA  SER A 119     129.665  77.808  98.605  1.00  9.08              
ATOM   1886  HA  SER A 119     128.870  78.462  98.252  1.00  9.08              
ATOM   1887  CB  SER A 119     129.024  76.803  99.598  1.00  9.08              
ATOM   1888  HB1 SER A 119     128.760  77.337 100.508  1.00  9.08              
ATOM   1889  HB2 SER A 119     129.767  76.051  99.866  1.00  9.08              
ATOM   1890  OG  SER A 119     127.882  76.189  99.061  1.00  9.08              
ATOM   1891  HG  SER A 119     128.151  75.676  98.295  1.00  9.08              
ATOM   1892  C   SER A 119     130.681  78.635  99.348  1.00  9.08              
ATOM   1893  O   SER A 119     130.978  78.431 100.524  1.00  9.08              
ATOM   1894  N   TYR A 120     131.176  79.655  98.646  1.00  9.25              
ATOM   1895  H   TYR A 120     130.893  79.756  97.683  1.00  9.25              
ATOM   1896  CA  TYR A 120     131.947  80.700  99.296  1.00  9.25              
ATOM   1897  HA  TYR A 120     131.778  80.656 100.351  1.00  9.25              
ATOM   1898  CB  TYR A 120     133.438  80.379  99.068  1.00  9.25              
ATOM   1899  HB1 TYR A 120     133.627  80.360  97.996  1.00  9.25              
ATOM   1900  HB2 TYR A 120     133.658  79.381  99.447  1.00  9.25              
ATOM   1901  CG  TYR A 120     134.424  81.331  99.727  1.00  9.25              
ATOM   1902  CD1 TYR A 120     134.709  81.240 101.104  1.00  9.25              
ATOM   1903  HD1 TYR A 120     134.215  80.484 101.697  1.00  9.25              
ATOM   1904  CE1 TYR A 120     135.650  82.111 101.694  1.00  9.25              
ATOM   1905  HE1 TYR A 120     135.879  82.051 102.745  1.00  9.25              
ATOM   1906  CZ  TYR A 120     136.304  83.078 100.902  1.00  9.25              
ATOM   1907  OH  TYR A 120     137.161  83.974 101.456  1.00  9.25              
ATOM   1908  HH  TYR A 120     137.556  84.515 100.767  1.00  9.25              
ATOM   1909  CE2 TYR A 120     136.029  83.155  99.524  1.00  9.25              
ATOM   1910  HE2 TYR A 120     136.547  83.861  98.897  1.00  9.25              
ATOM   1911  CD2 TYR A 120     135.101  82.278  98.938  1.00  9.25              
ATOM   1912  HD2 TYR A 120     134.934  82.323  97.871  1.00  9.25              
ATOM   1913  C   TYR A 120     131.573  82.093  98.831  1.00  9.25              
ATOM   1914  O   TYR A 120     131.747  83.055  99.605  1.00  9.25              
ATOM   1915  N   PRO A 121     131.041  82.235  97.581  1.00  9.17              
ATOM   1916  CD  PRO A 121     129.614  82.130  97.347  1.00  9.17              
ATOM   1917  HD1 PRO A 121     129.105  82.864  97.951  1.00  9.17              
ATOM   1918  HD2 PRO A 121     129.226  81.132  97.556  1.00  9.17              
ATOM   1919  CG  PRO A 121     129.407  82.506  95.885  1.00  9.17              
ATOM   1920  HG1 PRO A 121     128.470  83.037  95.760  1.00  9.17              
ATOM   1921  HG2 PRO A 121     129.468  81.629  95.255  1.00  9.17              
ATOM   1922  CB  PRO A 121     130.555  83.412  95.503  1.00  9.17              
ATOM   1923  HB1 PRO A 121     130.221  84.450  95.519  1.00  9.17              
ATOM   1924  HB2 PRO A 121     130.944  83.154  94.519  1.00  9.17              
ATOM   1925  CA  PRO A 121     131.590  83.135  96.599  1.00  9.17              
ATOM   1926  HA  PRO A 121     132.471  82.669  96.128  1.00  9.17              
ATOM   1927  C   PRO A 121     131.987  84.414  97.247  1.00  9.17              
ATOM   1928  O   PRO A 121     131.166  85.085  97.883  1.00  9.17              
ATOM   1929  N   GLU A 122     133.270  84.675  97.087  1.00  9.21              
ATOM   1930  H   GLU A 122     133.835  84.017  96.548  1.00  9.21              
ATOM   1931  CA  GLU A 122     133.905  85.775  97.744  1.00  9.21              
ATOM   1932  HA  GLU A 122     134.057  85.498  98.784  1.00  9.21              
ATOM   1933  CB  GLU A 122     135.304  86.117  97.169  1.00  9.21              
ATOM   1934  HB1 GLU A 122     136.056  85.798  97.887  1.00  9.21              
ATOM   1935  HB2 GLU A 122     135.404  87.201  97.116  1.00  9.21              
ATOM   1936  CG  GLU A 122     135.663  85.552  95.786  1.00  9.21              
ATOM   1937  HG1 GLU A 122     136.556  86.063  95.420  1.00  9.21              
ATOM   1938  HG2 GLU A 122     134.851  85.751  95.084  1.00  9.21              
ATOM   1939  CD  GLU A 122     135.950  84.049  95.881  1.00  9.21              
ATOM   1940  OE1 GLU A 122     136.985  83.709  96.489  1.00  9.21              
ATOM   1941  OE2 GLU A 122     135.068  83.261  95.467  1.00  9.21              
ATOM   1942  C   GLU A 122     133.034  87.021  97.744  1.00  9.21              
ATOM   1943  O   GLU A 122     132.717  87.652  98.756  1.00  9.21              
ATOM   1944  N   THR A 123     132.553  87.232  96.540  1.00  8.41              
ATOM   1945  H   THR A 123     132.882  86.592  95.837  1.00  8.41              
ATOM   1946  CA  THR A 123     131.577  88.175  96.134  1.00  8.41              
ATOM   1947  HA  THR A 123     131.895  89.146  96.552  1.00  8.41              
ATOM   1948  CB  THR A 123     131.676  88.293  94.576  1.00  8.41              
ATOM   1949  HB  THR A 123     132.536  88.916  94.346  1.00  8.41              
ATOM   1950  CG2 THR A 123     131.838  86.981  93.810  1.00  8.41              
ATOM   1951 1HG2 THR A 123     131.749  87.157  92.738  1.00  8.41              
ATOM   1952 2HG2 THR A 123     132.821  86.544  93.977  1.00  8.41              
ATOM   1953 3HG2 THR A 123     131.082  86.254  94.100  1.00  8.41              
ATOM   1954  OG1 THR A 123     130.526  88.873  94.007  1.00  8.41              
ATOM   1955  HG1 THR A 123     129.868  88.164  94.028  1.00  8.41              
ATOM   1956  C   THR A 123     130.093  87.982  96.559  1.00  8.41              
ATOM   1957  O   THR A 123     129.358  87.248  95.893  1.00  8.41              
ATOM   1958  N   VAL A 124     129.569  88.822  97.473  1.00  7.72              
ATOM   1959  H   VAL A 124     130.231  89.213  98.136  1.00  7.72              
ATOM   1960  CA  VAL A 124     128.459  89.796  97.153  1.00  7.72              
ATOM   1961  HA  VAL A 124     127.910  89.343  96.306  1.00  7.72              
ATOM   1962  CB  VAL A 124     127.427  90.152  98.251  1.00  7.72              
ATOM   1963  HB  VAL A 124     127.795  90.986  98.827  1.00  7.72              
ATOM   1964  CG1 VAL A 124     126.080  90.599  97.650  1.00  7.72              
ATOM   1965 1HG1 VAL A 124     125.427  90.941  98.449  1.00  7.72              
ATOM   1966 2HG1 VAL A 124     126.225  91.436  96.980  1.00  7.72              
ATOM   1967 3HG1 VAL A 124     125.607  89.766  97.127  1.00  7.72              
ATOM   1968  CG2 VAL A 124     127.044  89.091  99.260  1.00  7.72              
ATOM   1969 1HG2 VAL A 124     126.387  89.518 100.015  1.00  7.72              
ATOM   1970 2HG2 VAL A 124     126.488  88.314  98.745  1.00  7.72              
ATOM   1971 3HG2 VAL A 124     127.941  88.730  99.756  1.00  7.72              
ATOM   1972  C   VAL A 124     129.073  91.117  96.623  1.00  7.72              
ATOM   1973  O   VAL A 124     128.541  92.217  96.807  1.00  7.72              
ATOM   1974  N   SER A 125     130.167  91.044  95.873  1.00  6.79              
ATOM   1975  H   SER A 125     130.587  90.137  95.749  1.00  6.79              
ATOM   1976  CA  SER A 125     130.614  92.049  94.900  1.00  6.79              
ATOM   1977  HA  SER A 125     130.624  93.018  95.394  1.00  6.79              
ATOM   1978  CB  SER A 125     132.049  91.763  94.429  1.00  6.79              
ATOM   1979  HB1 SER A 125     132.519  92.684  94.085  1.00  6.79              
ATOM   1980  HB2 SER A 125     132.033  91.061  93.595  1.00  6.79              
ATOM   1981  OG  SER A 125     132.860  91.180  95.449  1.00  6.79              
ATOM   1982  HG  SER A 125     132.997  91.798  96.214  1.00  6.79              
ATOM   1983  C   SER A 125     129.614  92.163  93.720  1.00  6.79              
ATOM   1984  O   SER A 125     130.006  92.295  92.572  1.00  6.79              
ATOM   1985  N   LEU A 126     128.317  92.089  94.059  1.00  6.50              
ATOM   1986  H   LEU A 126     128.166  92.154  95.055  1.00  6.50              
ATOM   1987  CA  LEU A 126     127.150  91.587  93.325  1.00  6.50              
ATOM   1988  HA  LEU A 126     127.124  90.539  93.594  1.00  6.50              
ATOM   1989  CB  LEU A 126     125.864  92.197  93.941  1.00  6.50              
ATOM   1990  HB1 LEU A 126     125.714  93.204  93.560  1.00  6.50              
ATOM   1991  HB2 LEU A 126     126.013  92.278  95.011  1.00  6.50              
ATOM   1992  CG  LEU A 126     124.542  91.430  93.717  1.00  6.50              
ATOM   1993  HG  LEU A 126     124.174  91.657  92.717  1.00  6.50              
ATOM   1994  CD1 LEU A 126     124.648  89.914  93.851  1.00  6.50              
ATOM   1995 1HD1 LEU A 126     123.650  89.481  93.829  1.00  6.50              
ATOM   1996 2HD1 LEU A 126     125.207  89.495  93.015  1.00  6.50              
ATOM   1997 3HD1 LEU A 126     125.126  89.638  94.790  1.00  6.50              
ATOM   1998  CD2 LEU A 126     123.511  91.903  94.746  1.00  6.50              
ATOM   1999 1HD2 LEU A 126     122.545  91.447  94.528  1.00  6.50              
ATOM   2000 2HD2 LEU A 126     123.822  91.616  95.751  1.00  6.50              
ATOM   2001 3HD2 LEU A 126     123.410  92.985  94.695  1.00  6.50              
ATOM   2002  C   LEU A 126     127.237  91.624  91.842  1.00  6.50              
ATOM   2003  O   LEU A 126     126.816  92.574  91.162  1.00  6.50              
ATOM   2004  N   SER A 127     127.897  90.596  91.374  1.00  6.12              
ATOM   2005  H   SER A 127     128.224  89.881  92.015  1.00  6.12              
ATOM   2006  CA  SER A 127     128.290  90.461  90.021  1.00  6.12              
ATOM   2007  HA  SER A 127     127.472  90.641  89.337  1.00  6.12              
ATOM   2008  CB  SER A 127     129.488  91.371  89.683  1.00  6.12              
ATOM   2009  HB1 SER A 127     129.839  91.169  88.671  1.00  6.12              
ATOM   2010  HB2 SER A 127     130.309  91.146  90.362  1.00  6.12              
ATOM   2011  OG  SER A 127     129.209  92.760  89.738  1.00  6.12              
ATOM   2012  HG  SER A 127     128.548  92.904  90.436  1.00  6.12              
ATOM   2013  C   SER A 127     128.851  88.977  89.715  1.00  6.12              
ATOM   2014  O   SER A 127     129.103  88.339  90.727  1.00  6.12              
ATOM   2015  N   PRO A 128     129.239  88.438  88.468  1.00  4.49              
ATOM   2016  CD  PRO A 128     130.264  87.395  88.467  1.00  4.49              
ATOM   2017  HD1 PRO A 128     129.748  86.445  88.439  1.00  4.49              
ATOM   2018  HD2 PRO A 128     130.927  87.467  89.333  1.00  4.49              
ATOM   2019  CG  PRO A 128     131.051  87.633  87.181  1.00  4.49              
ATOM   2020  HG1 PRO A 128     131.642  86.770  86.902  1.00  4.49              
ATOM   2021  HG2 PRO A 128     131.729  88.474  87.325  1.00  4.49              
ATOM   2022  CB  PRO A 128     129.999  88.001  86.141  1.00  4.49              
ATOM   2023  HB1 PRO A 128     129.462  87.200  85.707  1.00  4.49              
ATOM   2024  HB2 PRO A 128     130.382  88.694  85.389  1.00  4.49              
ATOM   2025  CA  PRO A 128     128.979  88.671  87.033  1.00  4.49              
ATOM   2026  HA  PRO A 128     129.339  89.700  86.904  1.00  4.49              
ATOM   2027  C   PRO A 128     127.526  88.822  86.624  1.00  4.49              
ATOM   2028  O   PRO A 128     126.616  88.506  87.383  1.00  4.49              
ATOM   2029  N   SER A 129     127.312  89.458  85.475  1.00  4.11              
ATOM   2030  H   SER A 129     128.117  89.643  84.906  1.00  4.11              
ATOM   2031  CA  SER A 129     125.998  89.869  85.004  1.00  4.11              
ATOM   2032  HA  SER A 129     126.187  90.386  84.063  1.00  4.11              
ATOM   2033  CB  SER A 129     125.197  88.602  84.625  1.00  4.11              
ATOM   2034  HB1 SER A 129     124.425  88.395  85.368  1.00  4.11              
ATOM   2035  HB2 SER A 129     125.862  87.737  84.589  1.00  4.11              
ATOM   2036  OG  SER A 129     124.638  88.773  83.339  1.00  4.11              
ATOM   2037  HG  SER A 129     125.326  88.532  82.702  1.00  4.11              
ATOM   2038  C   SER A 129     125.227  90.906  85.820  1.00  4.11              
ATOM   2039  O   SER A 129     125.851  91.806  86.365  1.00  4.11              
ATOM   2040  N   PHE A 130     123.884  90.884  85.760  1.00  4.03              
ATOM   2041  H   PHE A 130     123.486  90.134  85.213  1.00  4.03              
ATOM   2042  CA  PHE A 130     122.930  91.828  86.376  1.00  4.03              
ATOM   2043  HA  PHE A 130     121.943  91.368  86.331  1.00  4.03              
ATOM   2044  CB  PHE A 130     123.293  92.021  87.871  1.00  4.03              
ATOM   2045  HB1 PHE A 130     124.133  92.711  87.940  1.00  4.03              
ATOM   2046  HB2 PHE A 130     123.642  91.059  88.252  1.00  4.03              
ATOM   2047  CG  PHE A 130     122.252  92.506  88.872  1.00  4.03              
ATOM   2048  CD1 PHE A 130     122.649  92.598  90.222  1.00  4.03              
ATOM   2049  HD1 PHE A 130     123.665  92.351  90.498  1.00  4.03              
ATOM   2050  CE1 PHE A 130     121.739  93.001  91.213  1.00  4.03              
ATOM   2051  HE1 PHE A 130     122.053  93.060  92.246  1.00  4.03              
ATOM   2052  CZ  PHE A 130     120.421  93.326  90.859  1.00  4.03              
ATOM   2053  HZ  PHE A 130     119.719  93.637  91.619  1.00  4.03              
ATOM   2054  CE2 PHE A 130     120.015  93.235  89.518  1.00  4.03              
ATOM   2055  HE2 PHE A 130     119.000  93.485  89.251  1.00  4.03              
ATOM   2056  CD2 PHE A 130     120.926  92.835  88.521  1.00  4.03              
ATOM   2057  HD2 PHE A 130     120.594  92.784  87.496  1.00  4.03              
ATOM   2058  C   PHE A 130     122.856  93.156  85.608  1.00  4.03              
ATOM   2059  O   PHE A 130     121.774  93.645  85.289  1.00  4.03              
ATOM   2060  N   ALA A 131     123.994  93.706  85.196  1.00  4.11              
ATOM   2061  H   ALA A 131     124.864  93.268  85.483  1.00  4.11              
ATOM   2062  CA  ALA A 131     124.028  94.763  84.197  1.00  4.11              
ATOM   2063  HA  ALA A 131     123.438  95.602  84.572  1.00  4.11              
ATOM   2064  CB  ALA A 131     125.483  95.231  84.061  1.00  4.11              
ATOM   2065  HB1 ALA A 131     125.539  96.066  83.362  1.00  4.11              
ATOM   2066  HB2 ALA A 131     125.862  95.556  85.033  1.00  4.11              
ATOM   2067  HB3 ALA A 131     126.103  94.412  83.692  1.00  4.11              
ATOM   2068  C   ALA A 131     123.442  94.310  82.849  1.00  4.11              
ATOM   2069  O   ALA A 131     123.701  93.199  82.381  1.00  4.11              
ATOM   2070  N   ASN A 132     122.648  95.217  82.271  1.00  4.13              
ATOM   2071  H   ASN A 132     122.597  96.102  82.752  1.00  4.13              
ATOM   2072  CA  ASN A 132     121.698  95.077  81.154  1.00  4.13              
ATOM   2073  HA  ASN A 132     121.649  96.057  80.675  1.00  4.13              
ATOM   2074  CB  ASN A 132     122.138  94.104  80.046  1.00  4.13              
ATOM   2075  HB1 ASN A 132     121.369  94.077  79.276  1.00  4.13              
ATOM   2076  HB2 ASN A 132     122.235  93.092  80.432  1.00  4.13              
ATOM   2077  CG  ASN A 132     123.426  94.564  79.384  1.00  4.13              
ATOM   2078  OD1 ASN A 132     123.465  95.537  78.653  1.00  4.13              
ATOM   2079  ND2 ASN A 132     124.523  93.890  79.629  1.00  4.13              
ATOM   2080 1HD2 ASN A 132     124.503  93.179  80.347  1.00  4.13              
ATOM   2081 2HD2 ASN A 132     125.365  94.222  79.195  1.00  4.13              
ATOM   2082  C   ASN A 132     120.268  94.839  81.658  1.00  4.13              
ATOM   2083  O   ASN A 132     119.311  95.180  80.967  1.00  4.13              
ATOM   2084  N   LEU A 133     120.096  94.404  82.912  1.00  4.04              
ATOM   2085  H   LEU A 133     120.905  94.192  83.486  1.00  4.04              
ATOM   2086  CA  LEU A 133     118.790  94.129  83.496  1.00  4.04              
ATOM   2087  HA  LEU A 133     118.109  93.908  82.672  1.00  4.04              
ATOM   2088  CB  LEU A 133     118.803  92.833  84.342  1.00  4.04              
ATOM   2089  HB1 LEU A 133     117.790  92.724  84.720  1.00  4.04              
ATOM   2090  HB2 LEU A 133     119.451  92.941  85.207  1.00  4.04              
ATOM   2091  CG  LEU A 133     119.124  91.520  83.583  1.00  4.04              
ATOM   2092  HG  LEU A 133     118.542  91.501  82.661  1.00  4.04              
ATOM   2093  CD1 LEU A 133     120.600  91.279  83.235  1.00  4.04              
ATOM   2094 1HD1 LEU A 133     120.707  90.306  82.757  1.00  4.04              
ATOM   2095 2HD1 LEU A 133     120.960  92.026  82.533  1.00  4.04              
ATOM   2096 3HD1 LEU A 133     121.207  91.300  84.134  1.00  4.04              
ATOM   2097  CD2 LEU A 133     118.691  90.326  84.439  1.00  4.04              
ATOM   2098 1HD2 LEU A 133     118.839  89.400  83.883  1.00  4.04              
ATOM   2099 2HD2 LEU A 133     119.268  90.293  85.363  1.00  4.04              
ATOM   2100 3HD2 LEU A 133     117.631  90.405  84.671  1.00  4.04              
ATOM   2101  C   LEU A 133     118.170  95.353  84.178  1.00  4.04              
ATOM   2102  O   LEU A 133     117.841  95.329  85.357  1.00  4.04              
ATOM   2103  N   SER A 134     117.995  96.434  83.415  1.00  4.03              
ATOM   2104  H   SER A 134     118.308  96.356  82.455  1.00  4.03              
ATOM   2105  CA  SER A 134     117.428  97.718  83.878  1.00  4.03              
ATOM   2106  HA  SER A 134     118.144  98.192  84.551  1.00  4.03              
ATOM   2107  CB  SER A 134     117.243  98.635  82.659  1.00  4.03              
ATOM   2108  HB1 SER A 134     116.631  98.127  81.912  1.00  4.03              
ATOM   2109  HB2 SER A 134     118.222  98.845  82.224  1.00  4.03              
ATOM   2110  OG  SER A 134     116.618  99.855  83.006  1.00  4.03              
ATOM   2111  HG  SER A 134     116.731 100.486  82.287  1.00  4.03              
ATOM   2112  C   SER A 134     116.120  97.579  84.649  1.00  4.03              
ATOM   2113  O   SER A 134     115.923  98.191  85.696  1.00  4.03              
ATOM   2114  N   SER A 135     115.227  96.734  84.142  1.00  3.94              
ATOM   2115  H   SER A 135     115.457  96.272  83.277  1.00  3.94              
ATOM   2116  CA  SER A 135     113.936  96.429  84.754  1.00  3.94              
ATOM   2117  HA  SER A 135     113.414  97.361  84.967  1.00  3.94              
ATOM   2118  CB  SER A 135     113.100  95.614  83.754  1.00  3.94              
ATOM   2119  HB1 SER A 135     112.188  95.305  84.247  1.00  3.94              
ATOM   2120  HB2 SER A 135     113.653  94.724  83.452  1.00  3.94              
ATOM   2121  OG  SER A 135     112.718  96.342  82.598  1.00  3.94              
ATOM   2122  HG  SER A 135     113.096  95.876  81.827  1.00  3.94              
ATOM   2123  C   SER A 135     114.019  95.637  86.059  1.00  3.94              
ATOM   2124  O   SER A 135     112.955  95.401  86.627  1.00  3.94              
ATOM   2125  N   LEU A 136     115.194  95.182  86.527  1.00  3.90              
ATOM   2126  H   LEU A 136     116.064  95.463  86.089  1.00  3.90              
ATOM   2127  CA  LEU A 136     115.255  94.161  87.573  1.00  3.90              
ATOM   2128  HA  LEU A 136     114.444  93.480  87.323  1.00  3.90              
ATOM   2129  CB  LEU A 136     116.496  93.264  87.490  1.00  3.90              
ATOM   2130  HB1 LEU A 136     117.390  93.859  87.641  1.00  3.90              
ATOM   2131  HB2 LEU A 136     116.520  92.861  86.480  1.00  3.90              
ATOM   2132  CG  LEU A 136     116.505  92.072  88.474  1.00  3.90              
ATOM   2133  HG  LEU A 136     116.772  92.432  89.467  1.00  3.90              
ATOM   2134  CD1 LEU A 136     115.174  91.317  88.576  1.00  3.90              
ATOM   2135 1HD1 LEU A 136     115.314  90.389  89.128  1.00  3.90              
ATOM   2136 2HD1 LEU A 136     114.452  91.918  89.120  1.00  3.90              
ATOM   2137 3HD1 LEU A 136     114.794  91.093  87.580  1.00  3.90              
ATOM   2138  CD2 LEU A 136     117.544  91.046  88.025  1.00  3.90              
ATOM   2139 1HD2 LEU A 136     117.679  90.296  88.801  1.00  3.90              
ATOM   2140 2HD2 LEU A 136     117.220  90.560  87.106  1.00  3.90              
ATOM   2141 3HD2 LEU A 136     118.499  91.534  87.851  1.00  3.90              
ATOM   2142  C   LEU A 136     114.889  94.702  88.960  1.00  3.90              
ATOM   2143  O   LEU A 136     115.720  95.195  89.720  1.00  3.90              
ATOM   2144  N   ARG A 137     113.591  94.604  89.261  1.00  3.86              
ATOM   2145  H   ARG A 137     112.991  94.184  88.567  1.00  3.86              
ATOM   2146  CA  ARG A 137     112.974  95.122  90.471  1.00  3.86              
ATOM   2147  HA  ARG A 137     113.427  96.079  90.690  1.00  3.86              
ATOM   2148  CB  ARG A 137     111.449  95.300  90.323  1.00  3.86              
ATOM   2149  HB1 ARG A 137     111.090  95.778  91.234  1.00  3.86              
ATOM   2150  HB2 ARG A 137     110.962  94.328  90.253  1.00  3.86              
ATOM   2151  CG  ARG A 137     111.045  96.141  89.106  1.00  3.86              
ATOM   2152  HG1 ARG A 137     111.216  95.532  88.229  1.00  3.86              
ATOM   2153  HG2 ARG A 137     111.683  97.019  89.027  1.00  3.86              
ATOM   2154  CD  ARG A 137     109.568  96.563  89.043  1.00  3.86              
ATOM   2155  HD1 ARG A 137     108.984  95.675  88.792  1.00  3.86              
ATOM   2156  HD2 ARG A 137     109.450  97.278  88.226  1.00  3.86              
ATOM   2157  NE  ARG A 137     108.999  97.147  90.279  1.00  3.86              
ATOM   2158  HE  ARG A 137     108.076  96.830  90.519  1.00  3.86              
ATOM   2159  CZ  ARG A 137     109.510  98.058  91.091  1.00  3.86              
ATOM   2160  NH1 ARG A 137     110.693  98.570  90.960  1.00  3.86              
ATOM   2161 1HH1 ARG A 137     111.346  98.211  90.279  1.00  3.86              
ATOM   2162 2HH1 ARG A 137     111.126  99.032  91.749  1.00  3.86              
ATOM   2163  NH2 ARG A 137     108.837  98.495  92.116  1.00  3.86              
ATOM   2164 1HH2 ARG A 137     107.898  98.190  92.291  1.00  3.86              
ATOM   2165 2HH2 ARG A 137     109.268  99.187  92.706  1.00  3.86              
ATOM   2166  C   ARG A 137     113.216  94.271  91.696  1.00  3.86              
ATOM   2167  O   ARG A 137     113.393  94.866  92.750  1.00  3.86              
ATOM   2168  N   THR A 138     113.208  92.938  91.637  1.00  3.43              
ATOM   2169  H   THR A 138     112.928  92.456  90.788  1.00  3.43              
ATOM   2170  CA  THR A 138     113.372  92.202  92.898  1.00  3.43              
ATOM   2171  HA  THR A 138     113.809  92.834  93.669  1.00  3.43              
ATOM   2172  CB  THR A 138     112.034  91.715  93.475  1.00  3.43              
ATOM   2173  HB  THR A 138     112.228  91.177  94.402  1.00  3.43              
ATOM   2174  CG2 THR A 138     111.031  92.837  93.742  1.00  3.43              
ATOM   2175 1HG2 THR A 138     110.184  92.434  94.296  1.00  3.43              
ATOM   2176 2HG2 THR A 138     111.502  93.621  94.331  1.00  3.43              
ATOM   2177 3HG2 THR A 138     110.675  93.255  92.801  1.00  3.43              
ATOM   2178  OG1 THR A 138     111.406  90.850  92.577  1.00  3.43              
ATOM   2179  HG1 THR A 138     112.091  90.244  92.261  1.00  3.43              
ATOM   2180  C   THR A 138     114.342  91.074  92.704  1.00  3.43              
ATOM   2181  O   THR A 138     114.048  90.178  91.924  1.00  3.43              
ATOM   2182  N   LEU A 139     115.494  91.136  93.357  1.00  3.48              
ATOM   2183  H   LEU A 139     115.657  91.873  94.037  1.00  3.48              
ATOM   2184  CA  LEU A 139     116.559  90.168  93.101  1.00  3.48              
ATOM   2185  HA  LEU A 139     116.292  89.500  92.279  1.00  3.48              
ATOM   2186  CB  LEU A 139     117.804  90.978  92.677  1.00  3.48              
ATOM   2187  HB1 LEU A 139     118.042  91.693  93.466  1.00  3.48              
ATOM   2188  HB2 LEU A 139     117.515  91.563  91.803  1.00  3.48              
ATOM   2189  CG  LEU A 139     119.093  90.223  92.290  1.00  3.48              
ATOM   2190  HG  LEU A 139     119.640  90.862  91.601  1.00  3.48              
ATOM   2191  CD1 LEU A 139     120.007  90.001  93.488  1.00  3.48              
ATOM   2192 1HD1 LEU A 139     120.925  89.511  93.162  1.00  3.48              
ATOM   2193 2HD1 LEU A 139     120.265  90.965  93.923  1.00  3.48              
ATOM   2194 3HD1 LEU A 139     119.506  89.383  94.230  1.00  3.48              
ATOM   2195  CD2 LEU A 139     118.854  88.905  91.565  1.00  3.48              
ATOM   2196 1HD2 LEU A 139     119.809  88.500  91.228  1.00  3.48              
ATOM   2197 2HD2 LEU A 139     118.379  88.177  92.222  1.00  3.48              
ATOM   2198 3HD2 LEU A 139     118.229  89.088  90.698  1.00  3.48              
ATOM   2199  C   LEU A 139     116.710  89.317  94.376  1.00  3.48              
ATOM   2200  O   LEU A 139     117.106  89.796  95.450  1.00  3.48              
ATOM   2201  N   HIS A 140     116.320  88.053  94.273  1.00  3.54              
ATOM   2202  H   HIS A 140     115.964  87.692  93.393  1.00  3.54              
ATOM   2203  CA  HIS A 140     116.352  87.160  95.423  1.00  3.54              
ATOM   2204  HA  HIS A 140     116.434  87.732  96.348  1.00  3.54              
ATOM   2205  CB  HIS A 140     115.048  86.365  95.523  1.00  3.54              
ATOM   2206  HB1 HIS A 140     115.140  85.653  96.345  1.00  3.54              
ATOM   2207  HB2 HIS A 140     114.914  85.794  94.611  1.00  3.54              
ATOM   2208  CG  HIS A 140     113.791  87.168  95.758  1.00  3.54              
ATOM   2209  ND1 HIS A 140     113.681  88.547  95.996  1.00  3.54              
ATOM   2210  CE1 HIS A 140     112.373  88.778  96.187  1.00  3.54              
ATOM   2211  HE1 HIS A 140     111.944  89.744  96.419  1.00  3.54              
ATOM   2212  NE2 HIS A 140     111.671  87.637  96.072  1.00  3.54              
ATOM   2213  HE2 HIS A 140     110.678  87.542  96.207  1.00  3.54              
ATOM   2214  CD2 HIS A 140     112.548  86.615  95.799  1.00  3.54              
ATOM   2215  HD2 HIS A 140     112.323  85.563  95.656  1.00  3.54              
ATOM   2216  C   HIS A 140     117.559  86.227  95.343  1.00  3.54              
ATOM   2217  O   HIS A 140     117.835  85.671  94.283  1.00  3.54              
ATOM   2218  N   MET A 141     118.263  86.075  96.465  1.00  3.96              
ATOM   2219  H   MET A 141     117.945  86.540  97.310  1.00  3.96              
ATOM   2220  CA  MET A 141     119.624  85.540  96.513  1.00  3.96              
ATOM   2221  HA  MET A 141     119.780  84.845  95.689  1.00  3.96              
ATOM   2222  CB  MET A 141     120.619  86.716  96.367  1.00  3.96              
ATOM   2223  HB1 MET A 141     121.551  86.480  96.873  1.00  3.96              
ATOM   2224  HB2 MET A 141     120.208  87.607  96.845  1.00  3.96              
ATOM   2225  CG  MET A 141     120.996  87.047  94.920  1.00  3.96              
ATOM   2226  HG1 MET A 141     121.580  87.967  94.931  1.00  3.96              
ATOM   2227  HG2 MET A 141     120.093  87.208  94.333  1.00  3.96              
ATOM   2228  SD  MET A 141     121.988  85.759  94.125  1.00  3.96              
ATOM   2229  CE  MET A 141     122.917  86.674  92.866  1.00  3.96              
ATOM   2230  HE1 MET A 141     123.668  87.294  93.349  1.00  3.96              
ATOM   2231  HE2 MET A 141     123.425  85.968  92.205  1.00  3.96              
ATOM   2232  HE3 MET A 141     122.241  87.294  92.279  1.00  3.96              
ATOM   2233  C   MET A 141     119.832  84.758  97.824  1.00  3.96              
ATOM   2234  O   MET A 141     120.594  85.162  98.706  1.00  3.96              
ATOM   2235  N   GLN A 142     119.108  83.651  98.000  1.00  3.93              
ATOM   2236  H   GLN A 142     118.561  83.306  97.217  1.00  3.93              
ATOM   2237  CA  GLN A 142     118.923  83.056  99.335  1.00  3.93              
ATOM   2238  HA  GLN A 142     119.571  83.571 100.043  1.00  3.93              
ATOM   2239  CB  GLN A 142     117.490  83.308  99.843  1.00  3.93              
ATOM   2240  HB1 GLN A 142     117.344  84.382  99.967  1.00  3.93              
ATOM   2241  HB2 GLN A 142     117.373  82.833 100.818  1.00  3.93              
ATOM   2242  CG  GLN A 142     116.416  82.776  98.886  1.00  3.93              
ATOM   2243  HG1 GLN A 142     116.549  81.709  98.718  1.00  3.93              
ATOM   2244  HG2 GLN A 142     116.529  83.293  97.935  1.00  3.93              
ATOM   2245  CD  GLN A 142     114.987  82.990  99.362  1.00  3.93              
ATOM   2246  OE1 GLN A 142     114.671  83.029 100.545  1.00  3.93              
ATOM   2247  NE2 GLN A 142     114.066  83.102  98.427  1.00  3.93              
ATOM   2248 1HE2 GLN A 142     114.337  83.040  97.450  1.00  3.93              
ATOM   2249 2HE2 GLN A 142     113.124  83.274  98.724  1.00  3.93              
ATOM   2250  C   GLN A 142     119.319  81.581  99.410  1.00  3.93              
ATOM   2251  O   GLN A 142     118.900  80.765  98.600  1.00  3.93              
ATOM   2252  N   GLY A 143     120.145  81.210 100.391  1.00  3.85              
ATOM   2253  H   GLY A 143     120.543  81.913 100.995  1.00  3.85              
ATOM   2254  CA  GLY A 143     120.735  79.869 100.433  1.00  3.85              
ATOM   2255  HA1 GLY A 143     120.024  79.135 100.061  1.00  3.85              
ATOM   2256  HA2 GLY A 143     120.995  79.609 101.455  1.00  3.85              
ATOM   2257  C   GLY A 143     122.007  79.767  99.584  1.00  3.85              
ATOM   2258  O   GLY A 143     122.287  78.741  98.968  1.00  3.85              
ATOM   2259  N   LEU A 144     122.751  80.867  99.498  1.00  3.88              
ATOM   2260  H   LEU A 144     122.581  81.612 100.165  1.00  3.88              
ATOM   2261  CA  LEU A 144     123.828  81.106  98.551  1.00  3.88              
ATOM   2262  HA  LEU A 144     124.181  80.175  98.102  1.00  3.88              
ATOM   2263  CB  LEU A 144     123.400  82.099  97.459  1.00  3.88              
ATOM   2264  HB1 LEU A 144     124.310  82.576  97.091  1.00  3.88              
ATOM   2265  HB2 LEU A 144     122.776  82.884  97.891  1.00  3.88              
ATOM   2266  CG  LEU A 144     122.716  81.506  96.235  1.00  3.88              
ATOM   2267  HG  LEU A 144     123.298  80.657  95.901  1.00  3.88              
ATOM   2268  CD1 LEU A 144     121.287  81.071  96.495  1.00  3.88              
ATOM   2269 1HD1 LEU A 144     120.816  80.813  95.552  1.00  3.88              
ATOM   2270 2HD1 LEU A 144     121.283  80.207  97.144  1.00  3.88              
ATOM   2271 3HD1 LEU A 144     120.736  81.889  96.948  1.00  3.88              
ATOM   2272  CD2 LEU A 144     122.685  82.578  95.158  1.00  3.88              
ATOM   2273 1HD2 LEU A 144     122.185  83.460  95.551  1.00  3.88              
ATOM   2274 2HD2 LEU A 144     123.697  82.825  94.845  1.00  3.88              
ATOM   2275 3HD2 LEU A 144     122.140  82.239  94.284  1.00  3.88              
ATOM   2276  C   LEU A 144     124.959  81.792  99.280  1.00  3.88              
ATOM   2277  O   LEU A 144     124.756  82.801  99.944  1.00  3.88              
ATOM   2278  N   VAL A 145     126.165  81.258  99.162  1.00  3.77              
ATOM   2279  H   VAL A 145     126.279  80.484  98.524  1.00  3.77              
ATOM   2280  CA  VAL A 145     127.068  81.320 100.314  1.00  3.77              
ATOM   2281  HA  VAL A 145     126.439  81.568 101.167  1.00  3.77              
ATOM   2282  CB  VAL A 145     127.585  79.922 100.693  1.00  3.77              
ATOM   2283  HB  VAL A 145     128.389  79.658 100.023  1.00  3.77              
ATOM   2284  CG1 VAL A 145     128.071  79.837 102.141  1.00  3.77              
ATOM   2285 1HG1 VAL A 145     127.273  80.100 102.834  1.00  3.77              
ATOM   2286 2HG1 VAL A 145     128.428  78.831 102.360  1.00  3.77              
ATOM   2287 3HG1 VAL A 145     128.903  80.512 102.274  1.00  3.77              
ATOM   2288  CG2 VAL A 145     126.448  78.883 100.581  1.00  3.77              
ATOM   2289 1HG2 VAL A 145     126.735  77.940 101.046  1.00  3.77              
ATOM   2290 2HG2 VAL A 145     125.554  79.242 101.092  1.00  3.77              
ATOM   2291 3HG2 VAL A 145     126.218  78.673  99.537  1.00  3.77              
ATOM   2292  C   VAL A 145     128.030  82.488 100.290  1.00  3.77              
ATOM   2293  O   VAL A 145     129.202  82.347 100.591  1.00  3.77              
ATOM   2294  N   PHE A 146     127.501  83.646  99.897  1.00  3.89              
ATOM   2295  H   PHE A 146     126.522  83.644  99.636  1.00  3.89              
ATOM   2296  CA  PHE A 146     128.237  84.894  99.753  1.00  3.89              
ATOM   2297  HA  PHE A 146     128.963  84.724  98.959  1.00  3.89              
ATOM   2298  CB  PHE A 146     127.324  85.973  99.239  1.00  3.89              
ATOM   2299  HB1 PHE A 146     128.011  86.757  98.942  1.00  3.89              
ATOM   2300  HB2 PHE A 146     126.666  86.312 100.040  1.00  3.89              
ATOM   2301  CG  PHE A 146     126.534  85.597  98.003  1.00  3.89              
ATOM   2302  CD1 PHE A 146     127.220  85.301  96.813  1.00  3.89              
ATOM   2303  HD1 PHE A 146     128.299  85.287  96.805  1.00  3.89              
ATOM   2304  CE1 PHE A 146     126.518  85.061  95.623  1.00  3.89              
ATOM   2305  HE1 PHE A 146     127.049  84.884  94.697  1.00  3.89              
ATOM   2306  CZ  PHE A 146     125.118  85.073  95.632  1.00  3.89              
ATOM   2307  HZ  PHE A 146     124.576  84.901  94.713  1.00  3.89              
ATOM   2308  CE2 PHE A 146     124.423  85.305  96.832  1.00  3.89              
ATOM   2309  HE2 PHE A 146     123.345  85.281  96.843  1.00  3.89              
ATOM   2310  CD2 PHE A 146     125.127  85.578  98.019  1.00  3.89              
ATOM   2311  HD2 PHE A 146     124.582  85.782  98.930  1.00  3.89              
ATOM   2312  C   PHE A 146     129.056  85.258 100.977  1.00  3.89              
ATOM   2313  O   PHE A 146     128.533  85.216 102.090  1.00  3.89              
ATOM   2314  N   ARG A 147     130.340  85.580 100.769  1.00  4.01              
ATOM   2315  H   ARG A 147     130.740  85.404  99.848  1.00  4.01              
ATOM   2316  CA  ARG A 147     131.232  86.016 101.857  1.00  4.01              
ATOM   2317  HA  ARG A 147     130.942  85.502 102.771  1.00  4.01              
ATOM   2318  CB  ARG A 147     132.686  85.652 101.468  1.00  4.01              
ATOM   2319  HB1 ARG A 147     133.330  86.527 101.582  1.00  4.01              
ATOM   2320  HB2 ARG A 147     132.713  85.403 100.410  1.00  4.01              
ATOM   2321  CG  ARG A 147     133.351  84.500 102.223  1.00  4.01              
ATOM   2322  HG1 ARG A 147     134.389  84.489 101.914  1.00  4.01              
ATOM   2323  HG2 ARG A 147     132.908  83.563 101.908  1.00  4.01              
ATOM   2324  CD  ARG A 147     133.325  84.582 103.754  1.00  4.01              
ATOM   2325  HD1 ARG A 147     133.854  83.715 104.153  1.00  4.01              
ATOM   2326  HD2 ARG A 147     132.292  84.520 104.093  1.00  4.01              
ATOM   2327  NE  ARG A 147     133.984  85.815 104.230  1.00  4.01              
ATOM   2328  HE  ARG A 147     134.843  86.066 103.774  1.00  4.01              
ATOM   2329  CZ  ARG A 147     133.503  86.672 105.112  1.00  4.01              
ATOM   2330  NH1 ARG A 147     132.408  86.464 105.770  1.00  4.01              
ATOM   2331 1HH1 ARG A 147     131.784  85.701 105.514  1.00  4.01              
ATOM   2332 2HH1 ARG A 147     132.068  87.175 106.381  1.00  4.01              
ATOM   2333  NH2 ARG A 147     134.119  87.793 105.359  1.00  4.01              
ATOM   2334 1HH2 ARG A 147     134.968  88.024 104.882  1.00  4.01              
ATOM   2335 2HH2 ARG A 147     133.664  88.489 105.944  1.00  4.01              
ATOM   2336  C   ARG A 147     131.247  87.502 102.188  1.00  4.01              
ATOM   2337  O   ARG A 147     131.376  87.855 103.359  1.00  4.01              
ATOM   2338  N   LYS A 148     131.193  88.383 101.189  1.00  4.14              
ATOM   2339  H   LYS A 148     131.286  88.033 100.238  1.00  4.14              
ATOM   2340  CA  LYS A 148     131.237  89.827 101.428  1.00  4.14              
ATOM   2341  HA  LYS A 148     131.069  90.007 102.489  1.00  4.14              
ATOM   2342  CB  LYS A 148     132.598  90.465 101.099  1.00  4.14              
ATOM   2343  HB1 LYS A 148     132.419  91.516 100.871  1.00  4.14              
ATOM   2344  HB2 LYS A 148     133.033  90.013 100.205  1.00  4.14              
ATOM   2345  CG  LYS A 148     133.586  90.378 102.283  1.00  4.14              
ATOM   2346  HG1 LYS A 148     134.176  89.468 102.177  1.00  4.14              
ATOM   2347  HG2 LYS A 148     133.051  90.325 103.232  1.00  4.14              
ATOM   2348  CD  LYS A 148     134.523  91.596 102.341  1.00  4.14              
ATOM   2349  HD1 LYS A 148     134.955  91.741 101.348  1.00  4.14              
ATOM   2350  HD2 LYS A 148     135.337  91.392 103.036  1.00  4.14              
ATOM   2351  CE  LYS A 148     133.788  92.869 102.805  1.00  4.14              
ATOM   2352  HE1 LYS A 148     133.812  92.941 103.897  1.00  4.14              
ATOM   2353  HE2 LYS A 148     132.742  92.823 102.493  1.00  4.14              
ATOM   2354  NZ  LYS A 148     134.386  94.085 102.218  1.00  4.14              
ATOM   2355  HZ1 LYS A 148     134.221  94.086 101.208  1.00  4.14              
ATOM   2356  HZ2 LYS A 148     134.021  94.931 102.662  1.00  4.14              
ATOM   2357  HZ3 LYS A 148     135.372  94.143 102.395  1.00  4.14              
ATOM   2358  C   LYS A 148     130.101  90.546 100.766  1.00  4.14              
ATOM   2359  O   LYS A 148     130.130  90.702  99.555  1.00  4.14              
ATOM   2360  N   ILE A 149     129.172  91.057 101.572  1.00  4.01              
ATOM   2361  H   ILE A 149     129.208  90.768 102.536  1.00  4.01              
ATOM   2362  CA  ILE A 149     128.455  92.302 101.309  1.00  4.01              
ATOM   2363  HA  ILE A 149     127.958  92.259 100.349  1.00  4.01              
ATOM   2364  CB  ILE A 149     127.356  92.584 102.377  1.00  4.01              
ATOM   2365  HB  ILE A 149     127.770  92.388 103.367  1.00  4.01              
ATOM   2366  CG2 ILE A 149     126.835  94.035 102.350  1.00  4.01              
ATOM   2367 1HG2 ILE A 149     125.994  94.167 103.031  1.00  4.01              
ATOM   2368 2HG2 ILE A 149     127.607  94.731 102.672  1.00  4.01              
ATOM   2369 3HG2 ILE A 149     126.531  94.284 101.339  1.00  4.01              
ATOM   2370  CG1 ILE A 149     126.168  91.629 102.118  1.00  4.01              
ATOM   2371 1HG1 ILE A 149     126.540  90.615 102.027  1.00  4.01              
ATOM   2372 2HG1 ILE A 149     125.695  91.891 101.170  1.00  4.01              
ATOM   2373  CD1 ILE A 149     125.095  91.618 103.213  1.00  4.01              
ATOM   2374  HD1 ILE A 149     124.393  90.804 103.029  1.00  4.01              
ATOM   2375  HD2 ILE A 149     125.550  91.484 104.193  1.00  4.01              
ATOM   2376  HD3 ILE A 149     124.545  92.551 103.208  1.00  4.01              
ATOM   2377  C   ILE A 149     129.521  93.400 101.199  1.00  4.01              
ATOM   2378  O   ILE A 149     129.870  94.003 102.200  1.00  4.01              
ATOM   2379  N   GLU A 150     130.158  93.517 100.024  1.00  4.07              
ATOM   2380  H   GLU A 150     130.092  92.682  99.447  1.00  4.07              
ATOM   2381  CA  GLU A 150     130.183  94.716  99.187  1.00  4.07              
ATOM   2382  HA  GLU A 150     130.584  95.552  99.742  1.00  4.07              
ATOM   2383  CB  GLU A 150     131.101  94.500  97.963  1.00  4.07              
ATOM   2384  HB1 GLU A 150     130.837  95.208  97.180  1.00  4.07              
ATOM   2385  HB2 GLU A 150     130.935  93.505  97.555  1.00  4.07              
ATOM   2386  CG  GLU A 150     132.591  94.740  98.246  1.00  4.07              
ATOM   2387  HG1 GLU A 150     132.709  95.446  99.071  1.00  4.07              
ATOM   2388  HG2 GLU A 150     133.030  95.205  97.360  1.00  4.07              
ATOM   2389  CD  GLU A 150     133.340  93.441  98.524  1.00  4.07              
ATOM   2390  OE1 GLU A 150     133.346  92.589  97.604  1.00  4.07              
ATOM   2391  OE2 GLU A 150     133.886  93.300  99.647  1.00  4.07              
ATOM   2392  C   GLU A 150     128.749  95.070  98.749  1.00  4.07              
ATOM   2393  O   GLU A 150     127.759  94.403  99.069  1.00  4.07              
ATOM   2394  N   LYS A 151     128.639  96.097  97.923  1.00  4.26              
ATOM   2395  H   LYS A 151     129.423  96.730  97.832  1.00  4.26              
ATOM   2396  CA  LYS A 151     127.614  96.168  96.904  1.00  4.26              
ATOM   2397  HA  LYS A 151     126.982  95.285  96.983  1.00  4.26              
ATOM   2398  CB  LYS A 151     126.735  97.413  97.127  1.00  4.26              
ATOM   2399  HB1 LYS A 151     126.058  97.541  96.281  1.00  4.26              
ATOM   2400  HB2 LYS A 151     127.380  98.292  97.178  1.00  4.26              
ATOM   2401  CG  LYS A 151     125.896  97.328  98.425  1.00  4.26              
ATOM   2402  HG1 LYS A 151     125.485  98.319  98.625  1.00  4.26              
ATOM   2403  HG2 LYS A 151     126.547  97.077  99.262  1.00  4.26              
ATOM   2404  CD  LYS A 151     124.722  96.327  98.344  1.00  4.26              
ATOM   2405  HD1 LYS A 151     124.793  95.756  97.417  1.00  4.26              
ATOM   2406  HD2 LYS A 151     123.787  96.886  98.296  1.00  4.26              
ATOM   2407  CE  LYS A 151     124.645  95.312  99.499  1.00  4.26              
ATOM   2408  HE1 LYS A 151     125.559  94.714  99.514  1.00  4.26              
ATOM   2409  HE2 LYS A 151     123.814  94.625  99.304  1.00  4.26              
ATOM   2410  NZ  LYS A 151     124.433  95.935 100.831  1.00  4.26              
ATOM   2411  HZ1 LYS A 151     124.084  95.228 101.494  1.00  4.26              
ATOM   2412  HZ2 LYS A 151     125.279  96.334 101.208  1.00  4.26              
ATOM   2413  HZ3 LYS A 151     123.693  96.616 100.818  1.00  4.26              
ATOM   2414  C   LYS A 151     128.297  96.095  95.562  1.00  4.26              
ATOM   2415  O   LYS A 151     129.303  96.775  95.361  1.00  4.26              
ATOM   2416  N   ASP A 152     127.767  95.200  94.720  1.00  4.32              
ATOM   2417  H   ASP A 152     127.051  94.625  95.126  1.00  4.32              
ATOM   2418  CA  ASP A 152     127.772  95.196  93.241  1.00  4.32              
ATOM   2419  HA  ASP A 152     127.445  94.214  92.928  1.00  4.32              
ATOM   2420  CB  ASP A 152     126.692  96.118  92.794  1.00  4.32              
ATOM   2421  HB1 ASP A 152     125.848  95.997  93.462  1.00  4.32              
ATOM   2422  HB2 ASP A 152     126.396  95.865  91.778  1.00  4.32              
ATOM   2423  CG  ASP A 152     127.240  97.517  92.886  1.00  4.32              
ATOM   2424  OD1 ASP A 152     127.186  98.090  93.986  1.00  4.32              
ATOM   2425  OD2 ASP A 152     127.738  97.953  91.841  1.00  4.32              
ATOM   2426  C   ASP A 152     129.097  95.358  92.497  1.00  4.32              
ATOM   2427  O   ASP A 152     129.117  95.587  91.278  1.00  4.32              
ATOM   2428  N   SER A 153     130.166  95.247  93.305  1.00  4.84              
ATOM   2429  H   SER A 153     129.921  94.953  94.234  1.00  4.84              
ATOM   2430  CA  SER A 153     131.312  96.153  93.299  1.00  4.84              
ATOM   2431  HA  SER A 153     131.592  96.422  94.317  1.00  4.84              
ATOM   2432  CB  SER A 153     132.509  95.448  92.619  1.00  4.84              
ATOM   2433  HB1 SER A 153     132.911  94.708  93.311  1.00  4.84              
ATOM   2434  HB2 SER A 153     133.292  96.180  92.420  1.00  4.84              
ATOM   2435  OG  SER A 153     132.145  94.794  91.407  1.00  4.84              
ATOM   2436  HG  SER A 153     131.402  94.206  91.611  1.00  4.84              
ATOM   2437  C   SER A 153     130.907  97.428  92.526  1.00  4.84              
ATOM   2438  O   SER A 153     131.059  97.486  91.317  1.00  4.84              
ATOM   2439  N   LEU A 154     130.310  98.412  93.193  1.00  4.92              
ATOM   2440  H   LEU A 154     129.959  98.160  94.113  1.00  4.92              
ATOM   2441  CA  LEU A 154     129.983  99.780  92.737  1.00  4.92              
ATOM   2442  HA  LEU A 154     129.268 100.166  93.447  1.00  4.92              
ATOM   2443  CB  LEU A 154     131.258 100.644  92.865  1.00  4.92              
ATOM   2444  HB1 LEU A 154     130.964 101.693  92.813  1.00  4.92              
ATOM   2445  HB2 LEU A 154     131.897 100.439  92.004  1.00  4.92              
ATOM   2446  CG  LEU A 154     132.105 100.420  94.133  1.00  4.92              
ATOM   2447  HG  LEU A 154     132.480  99.397  94.158  1.00  4.92              
ATOM   2448  CD1 LEU A 154     133.324 101.345  94.100  1.00  4.92              
ATOM   2449 1HD1 LEU A 154     133.956 101.169  94.969  1.00  4.92              
ATOM   2450 2HD1 LEU A 154     133.907 101.138  93.202  1.00  4.92              
ATOM   2451 3HD1 LEU A 154     133.001 102.386  94.069  1.00  4.92              
ATOM   2452  CD2 LEU A 154     131.320 100.685  95.415  1.00  4.92              
ATOM   2453 1HD2 LEU A 154     131.953 100.484  96.277  1.00  4.92              
ATOM   2454 2HD2 LEU A 154     130.967 101.716  95.426  1.00  4.92              
ATOM   2455 3HD2 LEU A 154     130.461 100.016  95.474  1.00  4.92              
ATOM   2456  C   LEU A 154     129.306 100.049  91.358  1.00  4.92              
ATOM   2457  O   LEU A 154     128.249 100.701  91.276  1.00  4.92              
ATOM   2458  N   LYS A 155     129.937  99.570  90.274  1.00  4.97              
ATOM   2459  H   LYS A 155     130.725  98.969  90.466  1.00  4.97              
ATOM   2460  CA  LYS A 155     129.427  99.644  88.914  1.00  4.97              
ATOM   2461  HA  LYS A 155     129.365 100.705  88.669  1.00  4.97              
ATOM   2462  CB  LYS A 155     130.283  98.972  87.809  1.00  4.97              
ATOM   2463  HB1 LYS A 155     130.053  99.528  86.899  1.00  4.97              
ATOM   2464  HB2 LYS A 155     129.917  97.975  87.603  1.00  4.97              
ATOM   2465  CG  LYS A 155     131.817  98.912  87.890  1.00  4.97              
ATOM   2466  HG1 LYS A 155     132.187  99.830  88.347  1.00  4.97              
ATOM   2467  HG2 LYS A 155     132.175  98.909  86.860  1.00  4.97              
ATOM   2468  CD  LYS A 155     132.489  97.699  88.575  1.00  4.97              
ATOM   2469  HD1 LYS A 155     132.592  97.900  89.634  1.00  4.97              
ATOM   2470  HD2 LYS A 155     133.516  97.687  88.210  1.00  4.97              
ATOM   2471  CE  LYS A 155     131.937  96.269  88.347  1.00  4.97              
ATOM   2472  HE1 LYS A 155     132.686  95.575  88.740  1.00  4.97              
ATOM   2473  HE2 LYS A 155     131.842  96.086  87.274  1.00  4.97              
ATOM   2474  NZ  LYS A 155     130.650  95.968  89.028  1.00  4.97              
ATOM   2475  HZ1 LYS A 155     130.655  96.273  90.004  1.00  4.97              
ATOM   2476  HZ2 LYS A 155     129.855  96.393  88.567  1.00  4.97              
ATOM   2477  HZ3 LYS A 155     130.453  94.975  89.076  1.00  4.97              
ATOM   2478  C   LYS A 155     127.989  99.142  88.817  1.00  4.97              
ATOM   2479  O   LYS A 155     127.102  99.918  88.452  1.00  4.97              
ATOM   2480  N   HIS A 156     127.776  97.840  89.064  1.00  4.71              
ATOM   2481  H   HIS A 156     128.303  97.392  89.807  1.00  4.71              
ATOM   2482  CA  HIS A 156     126.584  97.199  88.490  1.00  4.71              
ATOM   2483  HA  HIS A 156     126.499  97.471  87.436  1.00  4.71              
ATOM   2484  CB  HIS A 156     126.716  95.677  88.579  1.00  4.71              
ATOM   2485  HB1 HIS A 156     125.748  95.231  88.347  1.00  4.71              
ATOM   2486  HB2 HIS A 156     126.991  95.381  89.590  1.00  4.71              
ATOM   2487  CG  HIS A 156     127.729  95.118  87.607  1.00  4.71              
ATOM   2488  ND1 HIS A 156     128.642  95.837  86.824  1.00  4.71              
ATOM   2489  CE1 HIS A 156     129.258  94.934  86.044  1.00  4.71              
ATOM   2490  HE1 HIS A 156     129.997  95.175  85.291  1.00  4.71              
ATOM   2491  NE2 HIS A 156     128.821  93.699  86.331  1.00  4.71              
ATOM   2492  HE2 HIS A 156     129.105  92.843  85.880  1.00  4.71              
ATOM   2493  CD2 HIS A 156     127.864  93.800  87.313  1.00  4.71              
ATOM   2494  HD2 HIS A 156     127.315  92.997  87.784  1.00  4.71              
ATOM   2495  C   HIS A 156     125.349  97.761  89.165  1.00  4.71              
ATOM   2496  O   HIS A 156     124.421  98.214  88.478  1.00  4.71              
ATOM   2497  N   LEU A 157     125.392  97.861  90.496  1.00  4.09              
ATOM   2498  H   LEU A 157     126.277  97.736  90.980  1.00  4.09              
ATOM   2499  CA  LEU A 157     124.230  98.389  91.190  1.00  4.09              
ATOM   2500  HA  LEU A 157     123.403  97.926  90.654  1.00  4.09              
ATOM   2501  CB  LEU A 157     123.931  97.930  92.633  1.00  4.09              
ATOM   2502  HB1 LEU A 157     123.172  98.614  93.007  1.00  4.09              
ATOM   2503  HB2 LEU A 157     124.809  98.066  93.246  1.00  4.09              
ATOM   2504  CG  LEU A 157     123.334  96.526  92.880  1.00  4.09              
ATOM   2505  HG  LEU A 157     123.971  95.758  92.447  1.00  4.09              
ATOM   2506  CD1 LEU A 157     123.201  96.280  94.393  1.00  4.09              
ATOM   2507 1HD1 LEU A 157     122.825  95.276  94.577  1.00  4.09              
ATOM   2508 2HD1 LEU A 157     124.169  96.399  94.878  1.00  4.09              
ATOM   2509 3HD1 LEU A 157     122.513  97.006  94.826  1.00  4.09              
ATOM   2510  CD2 LEU A 157     121.940  96.351  92.277  1.00  4.09              
ATOM   2511 1HD2 LEU A 157     121.469  95.451  92.667  1.00  4.09              
ATOM   2512 2HD2 LEU A 157     121.318  97.215  92.511  1.00  4.09              
ATOM   2513 3HD2 LEU A 157     122.037  96.249  91.198  1.00  4.09              
ATOM   2514  C   LEU A 157     123.951  99.859  90.900  1.00  4.09              
ATOM   2515  O   LEU A 157     122.766 100.198  90.887  1.00  4.09              
ATOM   2516  N   TYR A 158     124.928 100.711  90.536  1.00  4.41              
ATOM   2517  H   TYR A 158     125.898 100.411  90.483  1.00  4.41              
ATOM   2518  CA  TYR A 158     124.546 102.101  90.185  1.00  4.41              
ATOM   2519  HA  TYR A 158     124.041 102.575  91.021  1.00  4.41              
ATOM   2520  CB  TYR A 158     125.856 102.859  89.899  1.00  4.41              
ATOM   2521  HB1 TYR A 158     126.101 102.764  88.840  1.00  4.41              
ATOM   2522  HB2 TYR A 158     126.668 102.371  90.433  1.00  4.41              
ATOM   2523  CG  TYR A 158     125.929 104.318  90.309  1.00  4.41              
ATOM   2524  CD1 TYR A 158     126.236 104.649  91.643  1.00  4.41              
ATOM   2525  HD1 TYR A 158     126.316 103.874  92.392  1.00  4.41              
ATOM   2526  CE1 TYR A 158     126.486 105.984  92.006  1.00  4.41              
ATOM   2527  HE1 TYR A 158     126.729 106.230  93.029  1.00  4.41              
ATOM   2528  CZ  TYR A 158     126.439 106.999  91.031  1.00  4.41              
ATOM   2529  OH  TYR A 158     126.672 108.289  91.382  1.00  4.41              
ATOM   2530  HH  TYR A 158     126.576 108.879  90.632  1.00  4.41              
ATOM   2531  CE2 TYR A 158     126.096 106.675  89.697  1.00  4.41              
ATOM   2532  HE2 TYR A 158     126.039 107.450  88.948  1.00  4.41              
ATOM   2533  CD2 TYR A 158     125.839 105.336  89.341  1.00  4.41              
ATOM   2534  HD2 TYR A 158     125.611 105.078  88.315  1.00  4.41              
ATOM   2535  C   TYR A 158     123.596 102.207  88.969  1.00  4.41              
ATOM   2536  O   TYR A 158     122.928 103.230  88.791  1.00  4.41              
ATOM   2537  N   GLY A 159     123.500 101.154  88.141  1.00  4.55              
ATOM   2538  H   GLY A 159     124.041 100.319  88.343  1.00  4.55              
ATOM   2539  CA  GLY A 159     122.602 101.146  86.984  1.00  4.55              
ATOM   2540  HA1 GLY A 159     123.033 100.487  86.231  1.00  4.55              
ATOM   2541  HA2 GLY A 159     122.533 102.147  86.558  1.00  4.55              
ATOM   2542  C   GLY A 159     121.189 100.645  87.272  1.00  4.55              
ATOM   2543  O   GLY A 159     120.303 100.754  86.420  1.00  4.55              
ATOM   2544  N   LEU A 160     120.954 100.095  88.463  1.00  4.42              
ATOM   2545  H   LEU A 160     121.707 100.099  89.147  1.00  4.42              
ATOM   2546  CA  LEU A 160     119.758  99.312  88.775  1.00  4.42              
ATOM   2547  HA  LEU A 160     119.344  98.960  87.831  1.00  4.42              
ATOM   2548  CB  LEU A 160     120.200  98.076  89.591  1.00  4.42              
ATOM   2549  HB1 LEU A 160     119.573  97.948  90.465  1.00  4.42              
ATOM   2550  HB2 LEU A 160     121.207  98.232  89.974  1.00  4.42              
ATOM   2551  CG  LEU A 160     120.198  96.764  88.786  1.00  4.42              
ATOM   2552  HG  LEU A 160     120.591  95.983  89.433  1.00  4.42              
ATOM   2553  CD1 LEU A 160     118.788  96.345  88.369  1.00  4.42              
ATOM   2554 1HD1 LEU A 160     118.305  97.096  87.748  1.00  4.42              
ATOM   2555 2HD1 LEU A 160     118.867  95.433  87.788  1.00  4.42              
ATOM   2556 3HD1 LEU A 160     118.178  96.146  89.246  1.00  4.42              
ATOM   2557  CD2 LEU A 160     121.083  96.810  87.535  1.00  4.42              
ATOM   2558 1HD2 LEU A 160     121.111  95.822  87.076  1.00  4.42              
ATOM   2559 2HD2 LEU A 160     120.701  97.527  86.811  1.00  4.42              
ATOM   2560 3HD2 LEU A 160     122.097  97.086  87.822  1.00  4.42              
ATOM   2561  C   LEU A 160     118.655 100.191  89.370  1.00  4.42              
ATOM   2562  O   LEU A 160     118.078  99.934  90.418  1.00  4.42              
ATOM   2563  N   GLN A 161     118.339 101.262  88.644  1.00  4.09              
ATOM   2564  H   GLN A 161     118.867 101.368  87.785  1.00  4.09              
ATOM   2565  CA  GLN A 161     117.383 102.328  88.973  1.00  4.09              
ATOM   2566  HA  GLN A 161     117.750 102.855  89.851  1.00  4.09              
ATOM   2567  CB  GLN A 161     117.365 103.302  87.773  1.00  4.09              
ATOM   2568  HB1 GLN A 161     116.432 103.866  87.756  1.00  4.09              
ATOM   2569  HB2 GLN A 161     117.383 102.718  86.851  1.00  4.09              
ATOM   2570  CG  GLN A 161     118.544 104.294  87.747  1.00  4.09              
ATOM   2571  HG1 GLN A 161     118.658 104.672  86.731  1.00  4.09              
ATOM   2572  HG2 GLN A 161     119.467 103.774  88.009  1.00  4.09              
ATOM   2573  CD  GLN A 161     118.359 105.505  88.666  1.00  4.09              
ATOM   2574  OE1 GLN A 161     117.257 105.869  89.052  1.00  4.09              
ATOM   2575  NE2 GLN A 161     119.426 106.160  89.054  1.00  4.09              
ATOM   2576 1HE2 GLN A 161     120.336 105.810  88.809  1.00  4.09              
ATOM   2577 2HE2 GLN A 161     119.322 106.910  89.726  1.00  4.09              
ATOM   2578  C   GLN A 161     115.950 101.918  89.294  1.00  4.09              
ATOM   2579  O   GLN A 161     115.174 102.725  89.812  1.00  4.09              
ATOM   2580  N   ASN A 162     115.605 100.680  88.976  1.00  4.46              
ATOM   2581  H   ASN A 162     116.314 100.094  88.561  1.00  4.46              
ATOM   2582  CA  ASN A 162     114.297 100.091  89.212  1.00  4.46              
ATOM   2583  HA  ASN A 162     113.633 100.838  89.649  1.00  4.46              
ATOM   2584  CB  ASN A 162     113.721  99.667  87.847  1.00  4.46              
ATOM   2585  HB1 ASN A 162     112.678  99.381  87.967  1.00  4.46              
ATOM   2586  HB2 ASN A 162     114.268  98.798  87.486  1.00  4.46              
ATOM   2587  CG  ASN A 162     113.790 100.787  86.814  1.00  4.46              
ATOM   2588  OD1 ASN A 162     113.170 101.825  86.971  1.00  4.46              
ATOM   2589  ND2 ASN A 162     114.565 100.650  85.766  1.00  4.46              
ATOM   2590 1HD2 ASN A 162     115.131  99.812  85.647  1.00  4.46              
ATOM   2591 2HD2 ASN A 162     114.560 101.393  85.092  1.00  4.46              
ATOM   2592  C   ASN A 162     114.389  98.939  90.214  1.00  4.46              
ATOM   2593  O   ASN A 162     113.357  98.346  90.512  1.00  4.46              
ATOM   2594  N   LEU A 163     115.585  98.651  90.747  1.00  4.16              
ATOM   2595  H   LEU A 163     116.386  99.212  90.484  1.00  4.16              
ATOM   2596  CA  LEU A 163     115.792  97.749  91.868  1.00  4.16              
ATOM   2597  HA  LEU A 163     115.322  96.803  91.601  1.00  4.16              
ATOM   2598  CB  LEU A 163     117.285  97.455  92.091  1.00  4.16              
ATOM   2599  HB1 LEU A 163     117.772  98.361  92.452  1.00  4.16              
ATOM   2600  HB2 LEU A 163     117.691  97.223  91.114  1.00  4.16              
ATOM   2601  CG  LEU A 163     117.694  96.283  93.013  1.00  4.16              
ATOM   2602  HG  LEU A 163     118.782  96.237  92.979  1.00  4.16              
ATOM   2603  CD1 LEU A 163     117.313  96.491  94.477  1.00  4.16              
ATOM   2604 1HD1 LEU A 163     117.946  95.859  95.099  1.00  4.16              
ATOM   2605 2HD1 LEU A 163     117.461  97.531  94.761  1.00  4.16              
ATOM   2606 3HD1 LEU A 163     116.282  96.198  94.656  1.00  4.16              
ATOM   2607  CD2 LEU A 163     117.175  94.911  92.580  1.00  4.16              
ATOM   2608 1HD2 LEU A 163     117.543  94.143  93.260  1.00  4.16              
ATOM   2609 2HD2 LEU A 163     116.088  94.895  92.588  1.00  4.16              
ATOM   2610 3HD2 LEU A 163     117.525  94.696  91.571  1.00  4.16              
ATOM   2611  C   LEU A 163     115.077  98.306  93.098  1.00  4.16              
ATOM   2612  O   LEU A 163     115.221  99.468  93.489  1.00  4.16              
ATOM   2613  N   SER A 164     114.250  97.444  93.670  1.00  4.01              
ATOM   2614  H   SER A 164     114.195  96.518  93.260  1.00  4.01              
ATOM   2615  CA  SER A 164     113.319  97.733  94.739  1.00  4.01              
ATOM   2616  HA  SER A 164     113.654  98.650  95.218  1.00  4.01              
ATOM   2617  CB  SER A 164     111.910  98.000  94.210  1.00  4.01              
ATOM   2618  HB1 SER A 164     111.233  98.135  95.056  1.00  4.01              
ATOM   2619  HB2 SER A 164     111.570  97.156  93.608  1.00  4.01              
ATOM   2620  OG  SER A 164     111.920  99.188  93.436  1.00  4.01              
ATOM   2621  HG  SER A 164     112.659  99.715  93.782  1.00  4.01              
ATOM   2622  C   SER A 164     113.270  96.705  95.869  1.00  4.01              
ATOM   2623  O   SER A 164     113.040  97.126  96.997  1.00  4.01              
ATOM   2624  N   THR A 165     113.578  95.413  95.671  1.00  3.51              
ATOM   2625  H   THR A 165     113.741  95.037  94.740  1.00  3.51              
ATOM   2626  CA  THR A 165     113.932  94.603  96.858  1.00  3.51              
ATOM   2627  HA  THR A 165     114.237  95.247  97.681  1.00  3.51              
ATOM   2628  CB  THR A 165     112.766  93.731  97.372  1.00  3.51              
ATOM   2629  HB  THR A 165     113.030  93.370  98.366  1.00  3.51              
ATOM   2630  CG2 THR A 165     111.413  94.437  97.477  1.00  3.51              
ATOM   2631 1HG2 THR A 165     110.688  93.759  97.925  1.00  3.51              
ATOM   2632 2HG2 THR A 165     111.499  95.321  98.106  1.00  3.51              
ATOM   2633 3HG2 THR A 165     111.059  94.731  96.489  1.00  3.51              
ATOM   2634  OG1 THR A 165     112.562  92.606  96.555  1.00  3.51              
ATOM   2635  HG1 THR A 165     113.205  91.937  96.807  1.00  3.51              
ATOM   2636  C   THR A 165     115.128  93.730  96.548  1.00  3.51              
ATOM   2637  O   THR A 165     115.454  93.510  95.385  1.00  3.51              
ATOM   2638  N   LEU A 166     115.754  93.202  97.589  1.00  3.47              
ATOM   2639  H   LEU A 166     115.540  93.533  98.526  1.00  3.47              
ATOM   2640  CA  LEU A 166     116.809  92.216  97.499  1.00  3.47              
ATOM   2641  HA  LEU A 166     116.605  91.572  96.659  1.00  3.47              
ATOM   2642  CB  LEU A 166     118.143  92.980  97.283  1.00  3.47              
ATOM   2643  HB1 LEU A 166     118.092  93.912  97.848  1.00  3.47              
ATOM   2644  HB2 LEU A 166     118.196  93.248  96.226  1.00  3.47              
ATOM   2645  CG  LEU A 166     119.470  92.302  97.689  1.00  3.47              
ATOM   2646  HG  LEU A 166     119.513  92.200  98.773  1.00  3.47              
ATOM   2647  CD1 LEU A 166     119.688  90.929  97.056  1.00  3.47              
ATOM   2648 1HD1 LEU A 166     120.734  90.633  97.133  1.00  3.47              
ATOM   2649 2HD1 LEU A 166     119.092  90.172  97.559  1.00  3.47              
ATOM   2650 3HD1 LEU A 166     119.399  90.966  96.011  1.00  3.47              
ATOM   2651  CD2 LEU A 166     120.650  93.176  97.240  1.00  3.47              
ATOM   2652 1HD2 LEU A 166     121.581  92.749  97.614  1.00  3.47              
ATOM   2653 2HD2 LEU A 166     120.678  93.229  96.153  1.00  3.47              
ATOM   2654 3HD2 LEU A 166     120.538  94.183  97.641  1.00  3.47              
ATOM   2655  C   LEU A 166     116.800  91.412  98.795  1.00  3.47              
ATOM   2656  O   LEU A 166     116.824  91.972  99.906  1.00  3.47              
ATOM   2657  N   ASP A 167     116.748  90.092  98.629  1.00  3.55              
ATOM   2658  H   ASP A 167     116.753  89.703  97.691  1.00  3.55              
ATOM   2659  CA  ASP A 167     116.696  89.188  99.790  1.00  3.55              
ATOM   2660  HA  ASP A 167     116.635  89.772 100.701  1.00  3.55              
ATOM   2661  CB  ASP A 167     115.422  88.324  99.731  1.00  3.55              
ATOM   2662  HB1 ASP A 167     115.511  87.567  98.949  1.00  3.55              
ATOM   2663  HB2 ASP A 167     114.570  88.962  99.487  1.00  3.55              
ATOM   2664  CG  ASP A 167     115.157  87.664 101.085  1.00  3.55              
ATOM   2665  OD1 ASP A 167     115.558  86.497 101.299  1.00  3.55              
ATOM   2666  OD2 ASP A 167     114.664  88.364 102.002  1.00  3.55              
ATOM   2667  C   ASP A 167     117.998  88.373  99.869  1.00  3.55              
ATOM   2668  O   ASP A 167     118.147  87.344  99.206  1.00  3.55              
ATOM   2669  N   LEU A 168     118.960  88.882 100.648  1.00  4.03              
ATOM   2670  H   LEU A 168     118.776  89.766 101.112  1.00  4.03              
ATOM   2671  CA  LEU A 168     120.105  88.132 101.161  1.00  4.03              
ATOM   2672  HA  LEU A 168     120.331  87.335 100.452  1.00  4.03              
ATOM   2673  CB  LEU A 168     121.343  89.040 101.259  1.00  4.03              
ATOM   2674  HB1 LEU A 168     122.110  88.552 101.859  1.00  4.03              
ATOM   2675  HB2 LEU A 168     121.051  89.959 101.751  1.00  4.03              
ATOM   2676  CG  LEU A 168     121.940  89.432  99.897  1.00  4.03              
ATOM   2677  HG  LEU A 168     121.153  89.845  99.269  1.00  4.03              
ATOM   2678  CD1 LEU A 168     122.999  90.514 100.101  1.00  4.03              
ATOM   2679 1HD1 LEU A 168     123.329  90.876  99.132  1.00  4.03              
ATOM   2680 2HD1 LEU A 168     122.571  91.354 100.651  1.00  4.03              
ATOM   2681 3HD1 LEU A 168     123.841  90.108 100.664  1.00  4.03              
ATOM   2682  CD2 LEU A 168     122.608  88.268  99.156  1.00  4.03              
ATOM   2683 1HD2 LEU A 168     123.012  88.616  98.206  1.00  4.03              
ATOM   2684 2HD2 LEU A 168     123.418  87.861  99.760  1.00  4.03              
ATOM   2685 3HD2 LEU A 168     121.878  87.487  98.960  1.00  4.03              
ATOM   2686  C   LEU A 168     119.697  87.452 102.471  1.00  4.03              
ATOM   2687  O   LEU A 168     119.015  88.025 103.329  1.00  4.03              
ATOM   2688  N   GLY A 169     120.042  86.170 102.578  1.00  3.88              
ATOM   2689  H   GLY A 169     120.626  85.795 101.845  1.00  3.88              
ATOM   2690  CA  GLY A 169     119.413  85.249 103.522  1.00  3.88              
ATOM   2691  HA1 GLY A 169     118.686  84.635 102.989  1.00  3.88              
ATOM   2692  HA2 GLY A 169     118.886  85.800 104.297  1.00  3.88              
ATOM   2693  C   GLY A 169     120.429  84.358 104.231  1.00  3.88              
ATOM   2694  O   GLY A 169     121.298  84.833 104.958  1.00  3.88              
ATOM   2695  N   ILE A 170     120.342  83.050 104.010  1.00  4.07              
ATOM   2696  H   ILE A 170     119.570  82.705 103.462  1.00  4.07              
ATOM   2697  CA  ILE A 170     121.466  82.144 104.268  1.00  4.07              
ATOM   2698  HA  ILE A 170     121.867  82.330 105.268  1.00  4.07              
ATOM   2699  CB  ILE A 170     120.982  80.670 104.216  1.00  4.07              
ATOM   2700  HB  ILE A 170     120.387  80.541 103.313  1.00  4.07              
ATOM   2701  CG2 ILE A 170     122.151  79.663 104.171  1.00  4.07              
ATOM   2702 1HG2 ILE A 170     121.774  78.643 104.100  1.00  4.07              
ATOM   2703 2HG2 ILE A 170     122.782  79.829 103.297  1.00  4.07              
ATOM   2704 3HG2 ILE A 170     122.759  79.756 105.073  1.00  4.07              
ATOM   2705  CG1 ILE A 170     120.071  80.381 105.432  1.00  4.07              
ATOM   2706 1HG1 ILE A 170     119.309  81.157 105.509  1.00  4.07              
ATOM   2707 2HG1 ILE A 170     120.667  80.408 106.345  1.00  4.07              
ATOM   2708  CD1 ILE A 170     119.337  79.035 105.362  1.00  4.07              
ATOM   2709  HD1 ILE A 170     118.617  78.975 106.178  1.00  4.07              
ATOM   2710  HD2 ILE A 170     118.805  78.949 104.414  1.00  4.07              
ATOM   2711  HD3 ILE A 170     120.040  78.208 105.463  1.00  4.07              
ATOM   2712  C   ILE A 170     122.561  82.450 103.241  1.00  4.07              
ATOM   2713  O   ILE A 170     122.445  82.082 102.073  1.00  4.07              
ATOM   2714  N   ASN A 171     123.562  83.195 103.694  1.00  3.99              
ATOM   2715  H   ASN A 171     123.508  83.497 104.659  1.00  3.99              
ATOM   2716  CA  ASN A 171     124.770  83.636 103.002  1.00  3.99              
ATOM   2717  HA  ASN A 171     125.214  82.806 102.457  1.00  3.99              
ATOM   2718  CB  ASN A 171     124.399  84.791 102.019  1.00  3.99              
ATOM   2719  HB1 ASN A 171     123.565  84.466 101.399  1.00  3.99              
ATOM   2720  HB2 ASN A 171     125.251  84.925 101.357  1.00  3.99              
ATOM   2721  CG  ASN A 171     124.036  86.195 102.522  1.00  3.99              
ATOM   2722  OD1 ASN A 171     124.482  87.182 101.968  1.00  3.99              
ATOM   2723  ND2 ASN A 171     123.161  86.374 103.484  1.00  3.99              
ATOM   2724 1HD2 ASN A 171     122.820  85.612 104.046  1.00  3.99              
ATOM   2725 2HD2 ASN A 171     122.975  87.324 103.769  1.00  3.99              
ATOM   2726  C   ASN A 171     125.715  84.108 104.116  1.00  3.99              
ATOM   2727  O   ASN A 171     125.234  84.706 105.079  1.00  3.99              
ATOM   2728  N   PHE A 172     127.013  83.799 104.064  1.00  4.08              
ATOM   2729  H   PHE A 172     127.423  83.477 103.200  1.00  4.08              
ATOM   2730  CA  PHE A 172     127.883  83.886 105.242  1.00  4.08              
ATOM   2731  HA  PHE A 172     127.231  84.091 106.090  1.00  4.08              
ATOM   2732  CB  PHE A 172     128.490  82.530 105.646  1.00  4.08              
ATOM   2733  HB1 PHE A 172     127.666  81.826 105.773  1.00  4.08              
ATOM   2734  HB2 PHE A 172     128.935  82.669 106.627  1.00  4.08              
ATOM   2735  CG  PHE A 172     129.556  81.839 104.817  1.00  4.08              
ATOM   2736  CD1 PHE A 172     130.125  82.406 103.660  1.00  4.08              
ATOM   2737  HD1 PHE A 172     129.803  83.366 103.293  1.00  4.08              
ATOM   2738  CE1 PHE A 172     131.090  81.686 102.935  1.00  4.08              
ATOM   2739  HE1 PHE A 172     131.448  82.087 102.003  1.00  4.08              
ATOM   2740  CZ  PHE A 172     131.504  80.411 103.358  1.00  4.08              
ATOM   2741  HZ  PHE A 172     132.208  79.848 102.762  1.00  4.08              
ATOM   2742  CE2 PHE A 172     130.956  79.857 104.524  1.00  4.08              
ATOM   2743  HE2 PHE A 172     131.263  78.871 104.843  1.00  4.08              
ATOM   2744  CD2 PHE A 172     129.988  80.571 105.248  1.00  4.08              
ATOM   2745  HD2 PHE A 172     129.558  80.134 106.137  1.00  4.08              
ATOM   2746  C   PHE A 172     128.826  85.086 105.280  1.00  4.08              
ATOM   2747  O   PHE A 172     130.056  84.995 105.382  1.00  4.08              
ATOM   2748  N   ILE A 173     128.186  86.245 105.238  1.00  4.34              
ATOM   2749  H   ILE A 173     127.181  86.202 105.130  1.00  4.34              
ATOM   2750  CA  ILE A 173     128.775  87.547 105.519  1.00  4.34              
ATOM   2751  HA  ILE A 173     129.594  87.725 104.832  1.00  4.34              
ATOM   2752  CB  ILE A 173     127.686  88.629 105.331  1.00  4.34              
ATOM   2753  HB  ILE A 173     127.017  88.596 106.193  1.00  4.34              
ATOM   2754  CG2 ILE A 173     128.340  90.019 105.310  1.00  4.34              
ATOM   2755 1HG2 ILE A 173     127.587  90.781 105.115  1.00  4.34              
ATOM   2756 2HG2 ILE A 173     128.772  90.237 106.285  1.00  4.34              
ATOM   2757 3HG2 ILE A 173     129.120  90.075 104.551  1.00  4.34              
ATOM   2758  CG1 ILE A 173     126.796  88.396 104.089  1.00  4.34              
ATOM   2759 1HG1 ILE A 173     126.102  89.225 103.984  1.00  4.34              
ATOM   2760 2HG1 ILE A 173     126.183  87.507 104.237  1.00  4.34              
ATOM   2761  CD1 ILE A 173     127.584  88.233 102.789  1.00  4.34              
ATOM   2762  HD1 ILE A 173     126.909  88.014 101.965  1.00  4.34              
ATOM   2763  HD2 ILE A 173     128.120  89.141 102.585  1.00  4.34              
ATOM   2764  HD3 ILE A 173     128.316  87.443 102.877  1.00  4.34              
ATOM   2765  C   ILE A 173     129.278  87.571 106.964  1.00  4.34              
ATOM   2766  O   ILE A 173     128.616  87.116 107.889  1.00  4.34              
ATOM   2767  N   VAL A 174     130.454  88.154 107.154  1.00  4.23              
ATOM   2768  H   VAL A 174     130.838  88.642 106.353  1.00  4.23              
ATOM   2769  CA  VAL A 174     131.080  88.446 108.448  1.00  4.23              
ATOM   2770  HA  VAL A 174     130.310  88.721 109.171  1.00  4.23              
ATOM   2771  CB  VAL A 174     131.943  87.294 109.022  1.00  4.23              
ATOM   2772  HB  VAL A 174     132.808  87.137 108.378  1.00  4.23              
ATOM   2773  CG1 VAL A 174     132.454  87.643 110.427  1.00  4.23              
ATOM   2774 1HG1 VAL A 174     133.043  86.815 110.823  1.00  4.23              
ATOM   2775 2HG1 VAL A 174     133.097  88.522 110.395  1.00  4.23              
ATOM   2776 3HG1 VAL A 174     131.614  87.829 111.097  1.00  4.23              
ATOM   2777  CG2 VAL A 174     131.199  85.963 109.143  1.00  4.23              
ATOM   2778 1HG2 VAL A 174     131.845  85.210 109.594  1.00  4.23              
ATOM   2779 2HG2 VAL A 174     130.306  86.091 109.758  1.00  4.23              
ATOM   2780 3HG2 VAL A 174     130.905  85.604 108.157  1.00  4.23              
ATOM   2781  C   VAL A 174     131.983  89.638 108.153  1.00  4.23              
ATOM   2782  O   VAL A 174     132.691  89.608 107.138  1.00  4.23              
ATOM   2783  N   ALA A 175     131.922  90.640 109.031  1.00  4.40              
ATOM   2784  H   ALA A 175     131.339  90.485 109.839  1.00  4.40              
ATOM   2785  CA  ALA A 175     132.206  92.046 108.734  1.00  4.40              
ATOM   2786  HA  ALA A 175     132.128  92.572 109.686  1.00  4.40              
ATOM   2787  CB  ALA A 175     133.656  92.248 108.259  1.00  4.40              
ATOM   2788  HB1 ALA A 175     133.905  93.310 108.278  1.00  4.40              
ATOM   2789  HB2 ALA A 175     134.347  91.715 108.914  1.00  4.40              
ATOM   2790  HB3 ALA A 175     133.775  91.895 107.234  1.00  4.40              
ATOM   2791  C   ALA A 175     131.164  92.705 107.809  1.00  4.40              
ATOM   2792  O   ALA A 175     130.386  92.032 107.136  1.00  4.40              
ATOM   2793  N   VAL A 176     131.134  94.039 107.840  1.00  4.28              
ATOM   2794  H   VAL A 176     131.860  94.500 108.365  1.00  4.28              
ATOM   2795  CA  VAL A 176     130.152  94.929 107.186  1.00  4.28              
ATOM   2796  HA  VAL A 176     130.022  94.582 106.160  1.00  4.28              
ATOM   2797  CB  VAL A 176     128.767  94.842 107.884  1.00  4.28              
ATOM   2798  HB  VAL A 176     128.462  93.796 107.837  1.00  4.28              
ATOM   2799  CG1 VAL A 176     128.761  95.222 109.374  1.00  4.28              
ATOM   2800 1HG1 VAL A 176     127.774  95.024 109.791  1.00  4.28              
ATOM   2801 2HG1 VAL A 176     129.498  94.633 109.917  1.00  4.28              
ATOM   2802 3HG1 VAL A 176     128.980  96.282 109.497  1.00  4.28              
ATOM   2803  CG2 VAL A 176     127.668  95.626 107.153  1.00  4.28              
ATOM   2804 1HG2 VAL A 176     126.693  95.360 107.563  1.00  4.28              
ATOM   2805 2HG2 VAL A 176     127.810  96.700 107.272  1.00  4.28              
ATOM   2806 3HG2 VAL A 176     127.678  95.375 106.092  1.00  4.28              
ATOM   2807  C   VAL A 176     130.743  96.349 107.092  1.00  4.28              
ATOM   2808  O   VAL A 176     130.208  97.344 107.565  1.00  4.28              
ATOM   2809  N   ASP A 177     131.972  96.409 106.594  1.00  4.46              
ATOM   2810  H   ASP A 177     132.352  95.563 106.174  1.00  4.46              
ATOM   2811  CA  ASP A 177     132.844  97.582 106.549  1.00  4.46              
ATOM   2812  HA  ASP A 177     132.932  97.961 107.563  1.00  4.46              
ATOM   2813  CB  ASP A 177     134.251  97.099 106.106  1.00  4.46              
ATOM   2814  HB1 ASP A 177     134.754  96.696 106.987  1.00  4.46              
ATOM   2815  HB2 ASP A 177     134.836  97.957 105.771  1.00  4.46              
ATOM   2816  CG  ASP A 177     134.268  95.996 105.021  1.00  4.46              
ATOM   2817  OD1 ASP A 177     134.704  96.242 103.875  1.00  4.46              
ATOM   2818  OD2 ASP A 177     133.857  94.851 105.332  1.00  4.46              
ATOM   2819  C   ASP A 177     132.349  98.715 105.629  1.00  4.46              
ATOM   2820  O   ASP A 177     132.017  98.433 104.489  1.00  4.46              
ATOM   2821  N   PRO A 178     132.332 100.001 106.042  1.00  4.45              
ATOM   2822  CD  PRO A 178     132.793 100.487 107.336  1.00  4.45              
ATOM   2823  HD1 PRO A 178     133.884 100.464 107.364  1.00  4.45              
ATOM   2824  HD2 PRO A 178     132.380  99.898 108.156  1.00  4.45              
ATOM   2825  CG  PRO A 178     132.301 101.930 107.455  1.00  4.45              
ATOM   2826  HG1 PRO A 178     133.010 102.555 107.998  1.00  4.45              
ATOM   2827  HG2 PRO A 178     131.326 101.940 107.946  1.00  4.45              
ATOM   2828  CB  PRO A 178     132.145 102.375 106.004  1.00  4.45              
ATOM   2829  HB1 PRO A 178     133.115 102.684 105.611  1.00  4.45              
ATOM   2830  HB2 PRO A 178     131.415 103.180 105.903  1.00  4.45              
ATOM   2831  CA  PRO A 178     131.677 101.096 105.308  1.00  4.45              
ATOM   2832  HA  PRO A 178     130.605 100.993 105.484  1.00  4.45              
ATOM   2833  C   PRO A 178     131.867 101.189 103.789  1.00  4.45              
ATOM   2834  O   PRO A 178     130.934 101.554 103.069  1.00  4.45              
ATOM   2835  N   ASP A 179     133.052 100.834 103.291  1.00  4.41              
ATOM   2836  H   ASP A 179     133.738 100.464 103.930  1.00  4.41              
ATOM   2837  CA  ASP A 179     133.386 100.835 101.864  1.00  4.41              
ATOM   2838  HA  ASP A 179     133.365 101.873 101.529  1.00  4.41              
ATOM   2839  CB  ASP A 179     134.827 100.318 101.726  1.00  4.41              
ATOM   2840  HB1 ASP A 179     134.844  99.228 101.799  1.00  4.41              
ATOM   2841  HB2 ASP A 179     135.447 100.731 102.524  1.00  4.41              
ATOM   2842  CG  ASP A 179     135.393 100.777 100.395  1.00  4.41              
ATOM   2843  OD1 ASP A 179     135.361 100.002  99.418  1.00  4.41              
ATOM   2844  OD2 ASP A 179     135.613 101.995 100.232  1.00  4.41              
ATOM   2845  C   ASP A 179     132.402 100.054 100.985  1.00  4.41              
ATOM   2846  O   ASP A 179     132.132 100.441  99.841  1.00  4.41              
ATOM   2847  N   VAL A 180     131.805  99.016 101.576  1.00  4.17              
ATOM   2848  H   VAL A 180     132.091  98.815 102.532  1.00  4.17              
ATOM   2849  CA  VAL A 180     130.797  98.126 101.005  1.00  4.17              
ATOM   2850  HA  VAL A 180     131.229  97.670 100.116  1.00  4.17              
ATOM   2851  CB  VAL A 180     130.437  96.997 101.989  1.00  4.17              
ATOM   2852  HB  VAL A 180     129.800  96.318 101.437  1.00  4.17              
ATOM   2853  CG1 VAL A 180     131.715  96.229 102.380  1.00  4.17              
ATOM   2854 1HG1 VAL A 180     131.515  95.555 103.212  1.00  4.17              
ATOM   2855 2HG1 VAL A 180     132.059  95.645 101.529  1.00  4.17              
ATOM   2856 3HG1 VAL A 180     132.523  96.888 102.682  1.00  4.17              
ATOM   2857  CG2 VAL A 180     129.558  97.403 103.179  1.00  4.17              
ATOM   2858 1HG2 VAL A 180     129.645  96.668 103.978  1.00  4.17              
ATOM   2859 2HG2 VAL A 180     129.828  98.383 103.560  1.00  4.17              
ATOM   2860 3HG2 VAL A 180     128.518  97.430 102.857  1.00  4.17              
ATOM   2861  C   VAL A 180     129.541  98.863 100.561  1.00  4.17              
ATOM   2862  O   VAL A 180     128.970  98.544  99.524  1.00  4.17              
ATOM   2863  N   PHE A 181     129.109  99.878 101.304  1.00  4.07              
ATOM   2864  H   PHE A 181     129.666 100.162 102.104  1.00  4.07              
ATOM   2865  CA  PHE A 181     127.833 100.547 101.049  1.00  4.07              
ATOM   2866  HA  PHE A 181     127.163  99.831 100.574  1.00  4.07              
ATOM   2867  CB  PHE A 181     127.185 100.948 102.388  1.00  4.07              
ATOM   2868  HB1 PHE A 181     126.685 101.913 102.285  1.00  4.07              
ATOM   2869  HB2 PHE A 181     127.949 101.073 103.157  1.00  4.07              
ATOM   2870  CG  PHE A 181     126.144  99.944 102.849  1.00  4.07              
ATOM   2871  CD1 PHE A 181     126.441  99.001 103.851  1.00  4.07              
ATOM   2872  HD1 PHE A 181     127.407  99.007 104.337  1.00  4.07              
ATOM   2873  CE1 PHE A 181     125.477  98.050 104.232  1.00  4.07              
ATOM   2874  HE1 PHE A 181     125.704  97.329 105.008  1.00  4.07              
ATOM   2875  CZ  PHE A 181     124.206  98.047 103.630  1.00  4.07              
ATOM   2876  HZ  PHE A 181     123.463  97.325 103.950  1.00  4.07              
ATOM   2877  CE2 PHE A 181     123.899  99.003 102.644  1.00  4.07              
ATOM   2878  HE2 PHE A 181     122.911  99.037 102.210  1.00  4.07              
ATOM   2879  CD2 PHE A 181     124.869  99.944 102.249  1.00  4.07              
ATOM   2880  HD2 PHE A 181     124.630 100.683 101.498  1.00  4.07              
ATOM   2881  C   PHE A 181     127.916 101.711 100.063  1.00  4.07              
ATOM   2882  O   PHE A 181     126.903 102.326  99.739  1.00  4.07              
ATOM   2883  N   LYS A 182     129.113 101.971  99.531  1.00  4.22              
ATOM   2884  H   LYS A 182     129.887 101.391  99.840  1.00  4.22              
ATOM   2885  CA  LYS A 182     129.414 103.083  98.621  1.00  4.22              
ATOM   2886  HA  LYS A 182     129.244 104.011  99.169  1.00  4.22              
ATOM   2887  CB  LYS A 182     130.914 102.990  98.298  1.00  4.22              
ATOM   2888  HB1 LYS A 182     131.073 102.112  97.680  1.00  4.22              
ATOM   2889  HB2 LYS A 182     131.447 102.842  99.238  1.00  4.22              
ATOM   2890  CG  LYS A 182     131.540 104.222  97.627  1.00  4.22              
ATOM   2891  HG1 LYS A 182     131.583 105.031  98.357  1.00  4.22              
ATOM   2892  HG2 LYS A 182     130.922 104.551  96.794  1.00  4.22              
ATOM   2893  CD  LYS A 182     132.951 103.972  97.066  1.00  4.22              
ATOM   2894  HD1 LYS A 182     133.347 104.940  96.754  1.00  4.22              
ATOM   2895  HD2 LYS A 182     132.871 103.356  96.173  1.00  4.22              
ATOM   2896  CE  LYS A 182     133.963 103.338  98.033  1.00  4.22              
ATOM   2897  HE1 LYS A 182     133.830 103.745  99.041  1.00  4.22              
ATOM   2898  HE2 LYS A 182     134.971 103.618  97.713  1.00  4.22              
ATOM   2899  NZ  LYS A 182     133.892 101.857  98.071  1.00  4.22              
ATOM   2900  HZ1 LYS A 182     133.997 101.416  97.175  1.00  4.22              
ATOM   2901  HZ2 LYS A 182     134.672 101.503  98.643  1.00  4.22              
ATOM   2902  HZ3 LYS A 182     133.075 101.496  98.556  1.00  4.22              
ATOM   2903  C   LYS A 182     128.520 103.188  97.381  1.00  4.22              
ATOM   2904  O   LYS A 182     128.457 104.261  96.796  1.00  4.22              
ATOM   2905  N   GLN A 183     127.836 102.117  96.971  1.00  4.24              
ATOM   2906  H   GLN A 183     127.874 101.276  97.521  1.00  4.24              
ATOM   2907  CA  GLN A 183     127.091 102.130  95.718  1.00  4.24              
ATOM   2908  HA  GLN A 183     127.671 102.727  95.010  1.00  4.24              
ATOM   2909  CB  GLN A 183     126.990 100.746  95.098  1.00  4.24              
ATOM   2910  HB1 GLN A 183     126.478 100.064  95.775  1.00  4.24              
ATOM   2911  HB2 GLN A 183     127.993 100.368  94.953  1.00  4.24              
ATOM   2912  CG  GLN A 183     126.238 100.863  93.747  1.00  4.24              
ATOM   2913  HG1 GLN A 183     126.537 100.100  93.045  1.00  4.24              
ATOM   2914  HG2 GLN A 183     126.490 101.803  93.260  1.00  4.24              
ATOM   2915  CD  GLN A 183     124.732 100.751  93.932  1.00  4.24              
ATOM   2916  OE1 GLN A 183     124.228  99.966  94.721  1.00  4.24              
ATOM   2917  NE2 GLN A 183     123.952 101.601  93.309  1.00  4.24              
ATOM   2918 1HE2 GLN A 183     124.339 102.359  92.777  1.00  4.24              
ATOM   2919 2HE2 GLN A 183     122.964 101.444  93.375  1.00  4.24              
ATOM   2920  C   GLN A 183     125.710 102.776  95.760  1.00  4.24              
ATOM   2921  O   GLN A 183     125.495 103.690  94.971  1.00  4.24              
ATOM   2922  N   PHE A 184     124.763 102.236  96.546  1.00  4.74              
ATOM   2923  H   PHE A 184     125.030 101.432  97.090  1.00  4.74              
ATOM   2924  CA  PHE A 184     123.302 102.449  96.373  1.00  4.74              
ATOM   2925  HA  PHE A 184     123.025 102.287  95.342  1.00  4.74              
ATOM   2926  CB  PHE A 184     122.529 101.412  97.218  1.00  4.74              
ATOM   2927  HB1 PHE A 184     122.387 101.803  98.226  1.00  4.74              
ATOM   2928  HB2 PHE A 184     123.137 100.509  97.308  1.00  4.74              
ATOM   2929  CG  PHE A 184     121.185 100.991  96.634  1.00  4.74              
ATOM   2930  CD1 PHE A 184     121.109  99.905  95.738  1.00  4.74              
ATOM   2931  HD1 PHE A 184     122.001  99.352  95.479  1.00  4.74              
ATOM   2932  CE1 PHE A 184     119.879  99.542  95.159  1.00  4.74              
ATOM   2933  HE1 PHE A 184     119.839  98.726  94.451  1.00  4.74              
ATOM   2934  CZ  PHE A 184     118.710 100.257  95.474  1.00  4.74              
ATOM   2935  HZ  PHE A 184     117.768  99.990  95.014  1.00  4.74              
ATOM   2936  CE2 PHE A 184     118.776 101.324  96.388  1.00  4.74              
ATOM   2937  HE2 PHE A 184     117.885 101.879  96.639  1.00  4.74              
ATOM   2938  CD2 PHE A 184     120.005 101.685  96.968  1.00  4.74              
ATOM   2939  HD2 PHE A 184     120.046 102.522  97.650  1.00  4.74              
ATOM   2940  C   PHE A 184     122.865 103.904  96.660  1.00  4.74              
ATOM   2941  O   PHE A 184     121.678 104.213  96.743  1.00  4.74              
ATOM   2942  N   HIS A 185     123.844 104.806  96.790  1.00  5.28              
ATOM   2943  H   HIS A 185     124.773 104.432  96.674  1.00  5.28              
ATOM   2944  CA  HIS A 185     123.731 106.223  96.501  1.00  5.28              
ATOM   2945  HA  HIS A 185     123.322 106.712  97.385  1.00  5.28              
ATOM   2946  CB  HIS A 185     125.131 106.806  96.248  1.00  5.28              
ATOM   2947  HB1 HIS A 185     125.587 106.286  95.404  1.00  5.28              
ATOM   2948  HB2 HIS A 185     125.753 106.637  97.128  1.00  5.28              
ATOM   2949  CG  HIS A 185     125.117 108.284  95.948  1.00  5.28              
ATOM   2950  ND1 HIS A 185     124.412 109.248  96.674  1.00  5.28              
ATOM   2951  CE1 HIS A 185     124.617 110.410  96.037  1.00  5.28              
ATOM   2952  HE1 HIS A 185     124.206 111.363  96.350  1.00  5.28              
ATOM   2953  NE2 HIS A 185     125.392 110.222  94.954  1.00  5.28              
ATOM   2954  HE2 HIS A 185     125.670 110.937  94.298  1.00  5.28              
ATOM   2955  CD2 HIS A 185     125.720 108.888  94.884  1.00  5.28              
ATOM   2956  HD2 HIS A 185     126.313 108.399  94.123  1.00  5.28              
ATOM   2957  C   HIS A 185     122.783 106.528  95.335  1.00  5.28              
ATOM   2958  O   HIS A 185     122.763 105.799  94.348  1.00  5.28              
ATOM   2959  N   HIS A 186     122.038 107.631  95.480  1.00  5.21              
ATOM   2960  H   HIS A 186     122.270 108.175  96.298  1.00  5.21              
ATOM   2961  CA  HIS A 186     120.935 108.173  94.658  1.00  5.21              
ATOM   2962  HA  HIS A 186     120.388 108.857  95.306  1.00  5.21              
ATOM   2963  CB  HIS A 186     121.490 109.029  93.499  1.00  5.21              
ATOM   2964  HB1 HIS A 186     122.268 109.690  93.882  1.00  5.21              
ATOM   2965  HB2 HIS A 186     120.684 109.658  93.118  1.00  5.21              
ATOM   2966  CG  HIS A 186     122.048 108.241  92.333  1.00  5.21              
ATOM   2967  ND1 HIS A 186     121.359 107.884  91.165  1.00  5.21              
ATOM   2968  CE1 HIS A 186     122.210 107.111  90.471  1.00  5.21              
ATOM   2969  HE1 HIS A 186     121.996 106.649  89.520  1.00  5.21              
ATOM   2970  NE2 HIS A 186     123.367 106.968  91.127  1.00  5.21              
ATOM   2971  HE2 HIS A 186     124.131 106.357  90.857  1.00  5.21              
ATOM   2972  CD2 HIS A 186     123.301 107.709  92.280  1.00  5.21              
ATOM   2973  HD2 HIS A 186     124.047 107.762  93.059  1.00  5.21              
ATOM   2974  C   HIS A 186     119.843 107.221  94.136  1.00  5.21              
ATOM   2975  O   HIS A 186     118.781 107.698  93.727  1.00  5.21              
ATOM   2976  N   LEU A 187     120.039 105.904  94.168  1.00  4.73              
ATOM   2977  H   LEU A 187     120.948 105.566  94.462  1.00  4.73              
ATOM   2978  CA  LEU A 187     118.958 104.941  94.041  1.00  4.73              
ATOM   2979  HA  LEU A 187     118.349 105.211  93.179  1.00  4.73              
ATOM   2980  CB  LEU A 187     119.522 103.521  93.841  1.00  4.73              
ATOM   2981  HB1 LEU A 187     118.666 102.851  93.786  1.00  4.73              
ATOM   2982  HB2 LEU A 187     120.092 103.248  94.727  1.00  4.73              
ATOM   2983  CG  LEU A 187     120.419 103.286  92.613  1.00  4.73              
ATOM   2984  HG  LEU A 187     121.451 103.518  92.873  1.00  4.73              
ATOM   2985  CD1 LEU A 187     120.325 101.819  92.220  1.00  4.73              
ATOM   2986 1HD1 LEU A 187     120.879 101.641  91.304  1.00  4.73              
ATOM   2987 2HD1 LEU A 187     120.745 101.186  92.999  1.00  4.73              
ATOM   2988 3HD1 LEU A 187     119.295 101.518  92.043  1.00  4.73              
ATOM   2989  CD2 LEU A 187     120.040 104.115  91.387  1.00  4.73              
ATOM   2990 1HD2 LEU A 187     120.623 103.791  90.526  1.00  4.73              
ATOM   2991 2HD2 LEU A 187     118.979 104.016  91.184  1.00  4.73              
ATOM   2992 3HD2 LEU A 187     120.282 105.162  91.571  1.00  4.73              
ATOM   2993  C   LEU A 187     118.048 104.991  95.286  1.00  4.73              
ATOM   2994  O   LEU A 187     118.374 105.594  96.306  1.00  4.73              
ATOM   2995  N   LYS A 188     116.842 104.407  95.181  1.00  4.14              
ATOM   2996  H   LYS A 188     116.721 103.799  94.388  1.00  4.14              
ATOM   2997  CA  LYS A 188     115.657 105.139  95.666  1.00  4.14              
ATOM   2998  HA  LYS A 188     116.013 106.025  96.199  1.00  4.14              
ATOM   2999  CB  LYS A 188     114.877 105.662  94.447  1.00  4.14              
ATOM   3000  HB1 LYS A 188     115.559 106.272  93.854  1.00  4.14              
ATOM   3001  HB2 LYS A 188     114.069 106.311  94.791  1.00  4.14              
ATOM   3002  CG  LYS A 188     114.284 104.534  93.578  1.00  4.14              
ATOM   3003  HG1 LYS A 188     113.451 104.078  94.115  1.00  4.14              
ATOM   3004  HG2 LYS A 188     115.033 103.761  93.406  1.00  4.14              
ATOM   3005  CD  LYS A 188     113.783 105.008  92.206  1.00  4.14              
ATOM   3006  HD1 LYS A 188     112.988 105.744  92.335  1.00  4.14              
ATOM   3007  HD2 LYS A 188     113.375 104.139  91.686  1.00  4.14              
ATOM   3008  CE  LYS A 188     114.929 105.615  91.381  1.00  4.14              
ATOM   3009  HE1 LYS A 188     115.859 105.104  91.645  1.00  4.14              
ATOM   3010  HE2 LYS A 188     115.049 106.671  91.642  1.00  4.14              
ATOM   3011  NZ  LYS A 188     114.713 105.459  89.925  1.00  4.14              
ATOM   3012  HZ1 LYS A 188     114.668 104.466  89.700  1.00  4.14              
ATOM   3013  HZ2 LYS A 188     113.885 105.930  89.599  1.00  4.14              
ATOM   3014  HZ3 LYS A 188     115.533 105.818  89.432  1.00  4.14              
ATOM   3015  C   LYS A 188     114.732 104.491  96.694  1.00  4.14              
ATOM   3016  O   LYS A 188     114.036 105.205  97.403  1.00  4.14              
ATOM   3017  N   LEU A 189     114.695 103.159  96.749  1.00  3.84              
ATOM   3018  H   LEU A 189     115.317 102.639  96.152  1.00  3.84              
ATOM   3019  CA  LEU A 189     113.724 102.409  97.554  1.00  3.84              
ATOM   3020  HA  LEU A 189     113.702 102.838  98.556  1.00  3.84              
ATOM   3021  CB  LEU A 189     112.319 102.544  96.908  1.00  3.84              
ATOM   3022  HB1 LEU A 189     112.337 102.047  95.937  1.00  3.84              
ATOM   3023  HB2 LEU A 189     112.104 103.597  96.725  1.00  3.84              
ATOM   3024  CG  LEU A 189     111.151 101.968  97.738  1.00  3.84              
ATOM   3025  HG  LEU A 189     111.334 100.928  97.997  1.00  3.84              
ATOM   3026  CD1 LEU A 189     110.926 102.758  99.028  1.00  3.84              
ATOM   3027 1HD1 LEU A 189     110.059 102.363  99.555  1.00  3.84              
ATOM   3028 2HD1 LEU A 189     111.791 102.658  99.681  1.00  3.84              
ATOM   3029 3HD1 LEU A 189     110.762 103.812  98.801  1.00  3.84              
ATOM   3030  CD2 LEU A 189     109.862 102.028  96.914  1.00  3.84              
ATOM   3031 1HD2 LEU A 189     109.045 101.587  97.485  1.00  3.84              
ATOM   3032 2HD2 LEU A 189     109.615 103.063  96.677  1.00  3.84              
ATOM   3033 3HD2 LEU A 189     109.990 101.460  95.995  1.00  3.84              
ATOM   3034  C   LEU A 189     114.154 100.941  97.675  1.00  3.84              
ATOM   3035  O   LEU A 189     113.510 100.048  97.135  1.00  3.84              
ATOM   3036  N   LEU A 190     115.318 100.704  98.280  1.00  3.77              
ATOM   3037  H   LEU A 190     115.823 101.481  98.662  1.00  3.77              
ATOM   3038  CA  LEU A 190     115.746  99.353  98.637  1.00  3.77              
ATOM   3039  HA  LEU A 190     115.779  98.764  97.718  1.00  3.77              
ATOM   3040  CB  LEU A 190     117.174  99.384  99.220  1.00  3.77              
ATOM   3041  HB1 LEU A 190     117.825  99.739  98.422  1.00  3.77              
ATOM   3042  HB2 LEU A 190     117.479  98.362  99.435  1.00  3.77              
ATOM   3043  CG  LEU A 190     117.424 100.260 100.475  1.00  3.77              
ATOM   3044  HG  LEU A 190     116.844 101.180 100.404  1.00  3.77              
ATOM   3045  CD1 LEU A 190     117.121  99.585 101.816  1.00  3.77              
ATOM   3046 1HD1 LEU A 190     117.348 100.275 102.629  1.00  3.77              
ATOM   3047 2HD1 LEU A 190     116.072  99.324 101.893  1.00  3.77              
ATOM   3048 3HD1 LEU A 190     117.725  98.692 101.941  1.00  3.77              
ATOM   3049  CD2 LEU A 190     118.904 100.645 100.516  1.00  3.77              
ATOM   3050 1HD2 LEU A 190     119.110 101.246 101.401  1.00  3.77              
ATOM   3051 2HD2 LEU A 190     119.530  99.754 100.528  1.00  3.77              
ATOM   3052 3HD2 LEU A 190     119.149 101.238  99.637  1.00  3.77              
ATOM   3053  C   LEU A 190     114.735  98.671  99.569  1.00  3.77              
ATOM   3054  O   LEU A 190     114.143  99.326 100.430  1.00  3.77              
ATOM   3055  N   TYR A 191     114.679  97.335  99.521  1.00  3.77              
ATOM   3056  H   TYR A 191     115.060  96.848  98.722  1.00  3.77              
ATOM   3057  CA  TYR A 191     114.493  96.595 100.779  1.00  3.77              
ATOM   3058  HA  TYR A 191     114.492  97.280 101.627  1.00  3.77              
ATOM   3059  CB  TYR A 191     113.158  95.844 100.789  1.00  3.77              
ATOM   3060  HB1 TYR A 191     113.057  95.293  99.856  1.00  3.77              
ATOM   3061  HB2 TYR A 191     112.341  96.564 100.848  1.00  3.77              
ATOM   3062  CG  TYR A 191     113.069  94.877 101.950  1.00  3.77              
ATOM   3063  CD1 TYR A 191     112.921  95.353 103.268  1.00  3.77              
ATOM   3064  HD1 TYR A 191     112.773  96.410 103.449  1.00  3.77              
ATOM   3065  CE1 TYR A 191     113.031  94.458 104.352  1.00  3.77              
ATOM   3066  HE1 TYR A 191     112.981  94.819 105.370  1.00  3.77              
ATOM   3067  CZ  TYR A 191     113.281  93.089 104.114  1.00  3.77              
ATOM   3068  OH  TYR A 191     113.477  92.231 105.147  1.00  3.77              
ATOM   3069  HH  TYR A 191     113.901  91.423 104.815  1.00  3.77              
ATOM   3070  CE2 TYR A 191     113.345  92.609 102.790  1.00  3.77              
ATOM   3071  HE2 TYR A 191     113.499  91.560 102.594  1.00  3.77              
ATOM   3072  CD2 TYR A 191     113.261  93.504 101.714  1.00  3.77              
ATOM   3073  HD2 TYR A 191     113.389  93.134 100.707  1.00  3.77              
ATOM   3074  C   TYR A 191     115.701  95.689 100.911  1.00  3.77              
ATOM   3075  O   TYR A 191     115.938  94.876 100.020  1.00  3.77              
ATOM   3076  N   LEU A 192     116.492  95.882 101.969  1.00  4.29              
ATOM   3077  H   LEU A 192     116.231  96.562 102.666  1.00  4.29              
ATOM   3078  CA  LEU A 192     117.680  95.078 102.233  1.00  4.29              
ATOM   3079  HA  LEU A 192     117.899  94.465 101.360  1.00  4.29              
ATOM   3080  CB  LEU A 192     118.911  95.964 102.498  1.00  4.29              
ATOM   3081  HB1 LEU A 192     119.670  95.376 103.008  1.00  4.29              
ATOM   3082  HB2 LEU A 192     118.629  96.775 103.171  1.00  4.29              
ATOM   3083  CG  LEU A 192     119.546  96.539 101.217  1.00  4.29              
ATOM   3084  HG  LEU A 192     118.814  97.152 100.701  1.00  4.29              
ATOM   3085  CD1 LEU A 192     120.736  97.423 101.587  1.00  4.29              
ATOM   3086 1HD1 LEU A 192     121.145  97.890 100.692  1.00  4.29              
ATOM   3087 2HD1 LEU A 192     120.408  98.198 102.281  1.00  4.29              
ATOM   3088 3HD1 LEU A 192     121.497  96.815 102.079  1.00  4.29              
ATOM   3089  CD2 LEU A 192     120.048  95.479 100.230  1.00  4.29              
ATOM   3090 1HD2 LEU A 192     120.583  95.956  99.412  1.00  4.29              
ATOM   3091 2HD2 LEU A 192     120.713  94.781 100.739  1.00  4.29              
ATOM   3092 3HD2 LEU A 192     119.211  94.925  99.808  1.00  4.29              
ATOM   3093  C   LEU A 192     117.372  94.054 103.323  1.00  4.29              
ATOM   3094  O   LEU A 192     117.622  94.280 104.507  1.00  4.29              
ATOM   3095  N   SER A 193     116.816  92.913 102.908  1.00  4.18              
ATOM   3096  H   SER A 193     116.661  92.783 101.912  1.00  4.18              
ATOM   3097  CA  SER A 193     116.951  91.719 103.748  1.00  4.18              
ATOM   3098  HA  SER A 193     116.672  91.925 104.780  1.00  4.18              
ATOM   3099  CB  SER A 193     116.101  90.583 103.180  1.00  4.18              
ATOM   3100  HB1 SER A 193     116.734  89.711 103.006  1.00  4.18              
ATOM   3101  HB2 SER A 193     115.696  90.888 102.215  1.00  4.18              
ATOM   3102  OG  SER A 193     115.022  90.164 103.998  1.00  4.18              
ATOM   3103  HG  SER A 193     114.642  89.436 103.456  1.00  4.18              
ATOM   3104  C   SER A 193     118.420  91.297 103.658  1.00  4.18              
ATOM   3105  O   SER A 193     118.901  91.141 102.539  1.00  4.18              
ATOM   3106  N   GLU A 194     119.149  91.106 104.767  1.00  4.29              
ATOM   3107  H   GLU A 194     118.745  91.329 105.662  1.00  4.29              
ATOM   3108  CA  GLU A 194     120.593  90.814 104.651  1.00  4.29              
ATOM   3109  HA  GLU A 194     120.781  90.396 103.673  1.00  4.29              
ATOM   3110  CB  GLU A 194     121.444  92.097 104.748  1.00  4.29              
ATOM   3111  HB1 GLU A 194     122.488  91.810 104.887  1.00  4.29              
ATOM   3112  HB2 GLU A 194     121.131  92.691 105.609  1.00  4.29              
ATOM   3113  CG  GLU A 194     121.355  92.935 103.467  1.00  4.29              
ATOM   3114  HG1 GLU A 194     120.364  93.378 103.407  1.00  4.29              
ATOM   3115  HG2 GLU A 194     121.475  92.268 102.611  1.00  4.29              
ATOM   3116  CD  GLU A 194     122.422  94.033 103.365  1.00  4.29              
ATOM   3117  OE1 GLU A 194     122.890  94.563 104.390  1.00  4.29              
ATOM   3118  OE2 GLU A 194     122.802  94.361 102.214  1.00  4.29              
ATOM   3119  C   GLU A 194     121.185  89.745 105.572  1.00  4.29              
ATOM   3120  O   GLU A 194     121.699  88.724 105.114  1.00  4.29              
ATOM   3121  N   ASN A 195     121.149  89.977 106.876  1.00  3.93              
ATOM   3122  H   ASN A 195     120.680  90.816 107.183  1.00  3.93              
ATOM   3123  CA  ASN A 195     121.885  89.208 107.885  1.00  3.93              
ATOM   3124  HA  ASN A 195     122.906  89.051 107.535  1.00  3.93              
ATOM   3125  CB  ASN A 195     121.917  90.109 109.145  1.00  3.93              
ATOM   3126  HB1 ASN A 195     122.519  90.988 108.915  1.00  3.93              
ATOM   3127  HB2 ASN A 195     122.413  89.583 109.959  1.00  3.93              
ATOM   3128  CG  ASN A 195     120.539  90.567 109.636  1.00  3.93              
ATOM   3129  OD1 ASN A 195     119.511  89.941 109.445  1.00  3.93              
ATOM   3130  ND2 ASN A 195     120.460  91.746 110.213  1.00  3.93              
ATOM   3131 1HD2 ASN A 195     121.281  92.314 110.317  1.00  3.93              
ATOM   3132 2HD2 ASN A 195     119.552  92.064 110.503  1.00  3.93              
ATOM   3133  C   ASN A 195     121.304  87.806 108.214  1.00  3.93              
ATOM   3134  O   ASN A 195     121.548  87.256 109.292  1.00  3.93              
ATOM   3135  N   ARG A 196     120.405  87.266 107.385  1.00  3.89              
ATOM   3136  H   ARG A 196     120.442  87.613 106.432  1.00  3.89              
ATOM   3137  CA  ARG A 196     119.098  86.841 107.924  1.00  3.89              
ATOM   3138  HA  ARG A 196     118.887  87.537 108.741  1.00  3.89              
ATOM   3139  CB  ARG A 196     118.024  87.044 106.852  1.00  3.89              
ATOM   3140  HB1 ARG A 196     117.839  86.101 106.337  1.00  3.89              
ATOM   3141  HB2 ARG A 196     118.365  87.784 106.124  1.00  3.89              
ATOM   3142  CG  ARG A 196     116.727  87.573 107.487  1.00  3.89              
ATOM   3143  HG1 ARG A 196     116.952  88.474 108.061  1.00  3.89              
ATOM   3144  HG2 ARG A 196     116.299  86.830 108.159  1.00  3.89              
ATOM   3145  CD  ARG A 196     115.704  87.936 106.415  1.00  3.89              
ATOM   3146  HD1 ARG A 196     116.157  88.647 105.723  1.00  3.89              
ATOM   3147  HD2 ARG A 196     114.863  88.437 106.898  1.00  3.89              
ATOM   3148  NE  ARG A 196     115.207  86.748 105.701  1.00  3.89              
ATOM   3149  HE  ARG A 196     114.475  86.223 106.144  1.00  3.89              
ATOM   3150  CZ  ARG A 196     115.511  86.411 104.461  1.00  3.89              
ATOM   3151  NH1 ARG A 196     116.522  86.876 103.803  1.00  3.89              
ATOM   3152 1HH1 ARG A 196     117.164  87.558 104.173  1.00  3.89              
ATOM   3153 2HH1 ARG A 196     116.477  86.745 102.790  1.00  3.89              
ATOM   3154  NH2 ARG A 196     114.786  85.568 103.797  1.00  3.89              
ATOM   3155 1HH2 ARG A 196     113.927  85.210 104.155  1.00  3.89              
ATOM   3156 2HH2 ARG A 196     114.927  85.605 102.780  1.00  3.89              
ATOM   3157  C   ARG A 196     119.008  85.484 108.605  1.00  3.89              
ATOM   3158  O   ARG A 196     117.969  85.184 109.194  1.00  3.89              
ATOM   3159  N   LEU A 197     120.067  84.688 108.574  1.00  4.14              
ATOM   3160  H   LEU A 197     120.854  85.007 108.026  1.00  4.14              
ATOM   3161  CA  LEU A 197     120.262  83.558 109.495  1.00  4.14              
ATOM   3162  HA  LEU A 197     119.863  83.854 110.465  1.00  4.14              
ATOM   3163  CB  LEU A 197     119.489  82.325 108.971  1.00  4.14              
ATOM   3164  HB1 LEU A 197     120.071  81.862 108.175  1.00  4.14              
ATOM   3165  HB2 LEU A 197     118.544  82.648 108.532  1.00  4.14              
ATOM   3166  CG  LEU A 197     119.156  81.262 110.043  1.00  4.14              
ATOM   3167  HG  LEU A 197     120.063  80.956 110.563  1.00  4.14              
ATOM   3168  CD1 LEU A 197     118.140  81.766 111.076  1.00  4.14              
ATOM   3169 1HD1 LEU A 197     117.883  80.963 111.767  1.00  4.14              
ATOM   3170 2HD1 LEU A 197     118.564  82.585 111.656  1.00  4.14              
ATOM   3171 3HD1 LEU A 197     117.238  82.118 110.574  1.00  4.14              
ATOM   3172  CD2 LEU A 197     118.551  80.035 109.356  1.00  4.14              
ATOM   3173 1HD2 LEU A 197     118.315  79.276 110.102  1.00  4.14              
ATOM   3174 2HD2 LEU A 197     117.644  80.314 108.822  1.00  4.14              
ATOM   3175 3HD2 LEU A 197     119.275  79.617 108.657  1.00  4.14              
ATOM   3176  C   LEU A 197     121.769  83.315 109.688  1.00  4.14              
ATOM   3177  O   LEU A 197     122.216  82.167 109.728  1.00  4.14              
ATOM   3178  N   TYR A 198     122.569  84.395 109.708  1.00  4.44              
ATOM   3179  H   TYR A 198     122.167  85.325 109.655  1.00  4.44              
ATOM   3180  CA  TYR A 198     124.018  84.274 109.850  1.00  4.44              
ATOM   3181  HA  TYR A 198     124.181  83.363 110.429  1.00  4.44              
ATOM   3182  CB  TYR A 198     124.684  84.000 108.491  1.00  4.44              
ATOM   3183  HB1 TYR A 198     124.824  84.930 107.937  1.00  4.44              
ATOM   3184  HB2 TYR A 198     124.044  83.353 107.890  1.00  4.44              
ATOM   3185  CG  TYR A 198     126.011  83.297 108.691  1.00  4.44              
ATOM   3186  CD1 TYR A 198     126.024  81.902 108.889  1.00  4.44              
ATOM   3187  HD1 TYR A 198     125.098  81.344 108.847  1.00  4.44              
ATOM   3188  CE1 TYR A 198     127.234  81.241 109.175  1.00  4.44              
ATOM   3189  HE1 TYR A 198     127.256  80.173 109.332  1.00  4.44              
ATOM   3190  CZ  TYR A 198     128.431  81.978 109.263  1.00  4.44              
ATOM   3191  OH  TYR A 198     129.601  81.333 109.500  1.00  4.44              
ATOM   3192  HH  TYR A 198     130.342  81.938 109.523  1.00  4.44              
ATOM   3193  CE2 TYR A 198     128.414  83.379 109.085  1.00  4.44              
ATOM   3194  HE2 TYR A 198     129.326  83.945 109.153  1.00  4.44              
ATOM   3195  CD2 TYR A 198     127.204  84.037 108.799  1.00  4.44              
ATOM   3196  HD2 TYR A 198     127.185  85.113 108.674  1.00  4.44              
ATOM   3197  C   TYR A 198     124.773  85.343 110.641  1.00  4.44              
ATOM   3198  O   TYR A 198     125.314  86.292 110.066  1.00  4.44              
ATOM   3199  N   PRO A 199     124.867  85.150 111.973  1.00  4.58              
ATOM   3200  CD  PRO A 199     123.637  85.163 112.761  1.00  4.58              
ATOM   3201  HD1 PRO A 199     123.598  84.291 113.414  1.00  4.58              
ATOM   3202  HD2 PRO A 199     122.747  85.187 112.134  1.00  4.58              
ATOM   3203  CG  PRO A 199     123.699  86.451 113.593  1.00  4.58              
ATOM   3204  HG1 PRO A 199     123.692  86.202 114.656  1.00  4.58              
ATOM   3205  HG2 PRO A 199     122.868  87.116 113.354  1.00  4.58              
ATOM   3206  CB  PRO A 199     125.040  87.091 113.203  1.00  4.58              
ATOM   3207  HB1 PRO A 199     125.491  87.625 114.040  1.00  4.58              
ATOM   3208  HB2 PRO A 199     124.887  87.778 112.368  1.00  4.58              
ATOM   3209  CA  PRO A 199     125.866  85.881 112.736  1.00  4.58              
ATOM   3210  HA  PRO A 199     126.683  86.214 112.095  1.00  4.58              
ATOM   3211  C   PRO A 199     126.463  85.231 113.998  1.00  4.58              
ATOM   3212  O   PRO A 199     125.920  84.307 114.593  1.00  4.58              
ATOM   3213  N   ILE A 200     127.532  85.876 114.483  1.00  5.00              
ATOM   3214  H   ILE A 200     127.950  86.558 113.876  1.00  5.00              
ATOM   3215  CA  ILE A 200     127.963  85.838 115.897  1.00  5.00              
ATOM   3216  HA  ILE A 200     127.155  85.395 116.483  1.00  5.00              
ATOM   3217  CB  ILE A 200     129.207  84.946 116.117  1.00  5.00              
ATOM   3218  HB  ILE A 200     129.445  84.983 117.182  1.00  5.00              
ATOM   3219  CG2 ILE A 200     128.863  83.486 115.778  1.00  5.00              
ATOM   3220 1HG2 ILE A 200     129.652  82.818 116.122  1.00  5.00              
ATOM   3221 2HG2 ILE A 200     127.938  83.195 116.277  1.00  5.00              
ATOM   3222 3HG2 ILE A 200     128.733  83.358 114.703  1.00  5.00              
ATOM   3223  CG1 ILE A 200     130.448  85.444 115.340  1.00  5.00              
ATOM   3224 1HG1 ILE A 200     130.667  86.463 115.654  1.00  5.00              
ATOM   3225 2HG1 ILE A 200     130.237  85.450 114.270  1.00  5.00              
ATOM   3226  CD1 ILE A 200     131.717  84.617 115.582  1.00  5.00              
ATOM   3227  HD1 ILE A 200     132.562  85.107 115.097  1.00  5.00              
ATOM   3228  HD2 ILE A 200     131.915  84.544 116.652  1.00  5.00              
ATOM   3229  HD3 ILE A 200     131.607  83.619 115.159  1.00  5.00              
ATOM   3230  C   ILE A 200     128.143  87.257 116.472  1.00  5.00              
ATOM   3231  O   ILE A 200     127.827  87.496 117.632  1.00  5.00              
ATOM   3232  N   THR A 201     128.560  88.237 115.659  1.00  5.60              
ATOM   3233  H   THR A 201     128.812  88.004 114.713  1.00  5.60              
ATOM   3234  CA  THR A 201     128.866  89.628 116.062  1.00  5.60              
ATOM   3235  HA  THR A 201     129.319  89.597 117.054  1.00  5.60              
ATOM   3236  CB  THR A 201     129.910  90.238 115.107  1.00  5.60              
ATOM   3237  HB  THR A 201     130.131  91.260 115.415  1.00  5.60              
ATOM   3238  CG2 THR A 201     131.224  89.457 115.074  1.00  5.60              
ATOM   3239 1HG2 THR A 201     131.597  89.317 116.089  1.00  5.60              
ATOM   3240 2HG2 THR A 201     131.085  88.490 114.595  1.00  5.60              
ATOM   3241 3HG2 THR A 201     131.962  90.024 114.505  1.00  5.60              
ATOM   3242  OG1 THR A 201     129.398  90.241 113.796  1.00  5.60              
ATOM   3243  HG1 THR A 201     128.830  91.017 113.739  1.00  5.60              
ATOM   3244  C   THR A 201     127.640  90.565 116.190  1.00  5.60              
ATOM   3245  O   THR A 201     127.661  91.721 115.724  1.00  5.60              
ATOM   3246  N   ASN A 202     126.547  90.058 116.782  1.00  5.10              
ATOM   3247  H   ASN A 202     126.618  89.118 117.158  1.00  5.10              
ATOM   3248  CA  ASN A 202     125.261  90.762 116.886  1.00  5.10              
ATOM   3249  HA  ASN A 202     124.838  90.847 115.883  1.00  5.10              
ATOM   3250  CB  ASN A 202     124.274  89.948 117.739  1.00  5.10              
ATOM   3251  HB1 ASN A 202     124.673  89.813 118.744  1.00  5.10              
ATOM   3252  HB2 ASN A 202     124.115  88.966 117.294  1.00  5.10              
ATOM   3253  CG  ASN A 202     122.930  90.663 117.810  1.00  5.10              
ATOM   3254  OD1 ASN A 202     122.348  91.032 116.809  1.00  5.10              
ATOM   3255  ND2 ASN A 202     122.403  90.913 118.982  1.00  5.10              
ATOM   3256 1HD2 ASN A 202     122.847  90.614 119.829  1.00  5.10              
ATOM   3257 2HD2 ASN A 202     121.514  91.379 118.962  1.00  5.10              
ATOM   3258  C   ASN A 202     125.392  92.203 117.429  1.00  5.10              
ATOM   3259  O   ASN A 202     124.883  93.163 116.842  1.00  5.10              
ATOM   3260  N   SER A 203     126.100  92.357 118.545  1.00  5.47              
ATOM   3261  H   SER A 203     126.597  91.567 118.934  1.00  5.47              
ATOM   3262  CA  SER A 203     126.269  93.641 119.226  1.00  5.47              
ATOM   3263  HA  SER A 203     125.287  94.005 119.530  1.00  5.47              
ATOM   3264  CB  SER A 203     127.108  93.435 120.496  1.00  5.47              
ATOM   3265  HB1 SER A 203     126.473  92.988 121.261  1.00  5.47              
ATOM   3266  HB2 SER A 203     127.482  94.391 120.864  1.00  5.47              
ATOM   3267  OG  SER A 203     128.183  92.549 120.247  1.00  5.47              
ATOM   3268  HG  SER A 203     129.002  93.087 120.059  1.00  5.47              
ATOM   3269  C   SER A 203     126.895  94.734 118.360  1.00  5.47              
ATOM   3270  O   SER A 203     126.358  95.840 118.247  1.00  5.47              
ATOM   3271  N   GLU A 204     128.012  94.407 117.722  1.00  5.29              
ATOM   3272  H   GLU A 204     128.454  93.533 117.980  1.00  5.29              
ATOM   3273  CA  GLU A 204     128.760  95.314 116.860  1.00  5.29              
ATOM   3274  HA  GLU A 204     128.946  96.252 117.385  1.00  5.29              
ATOM   3275  CB  GLU A 204     130.113  94.662 116.519  1.00  5.29              
ATOM   3276  HB1 GLU A 204     130.486  95.077 115.581  1.00  5.29              
ATOM   3277  HB2 GLU A 204     129.965  93.592 116.364  1.00  5.29              
ATOM   3278  CG  GLU A 204     131.204  94.874 117.588  1.00  5.29              
ATOM   3279  HG1 GLU A 204     131.746  95.789 117.336  1.00  5.29              
ATOM   3280  HG2 GLU A 204     131.917  94.049 117.534  1.00  5.29              
ATOM   3281  CD  GLU A 204     130.659  95.007 119.018  1.00  5.29              
ATOM   3282  OE1 GLU A 204     130.187  93.997 119.587  1.00  5.29              
ATOM   3283  OE2 GLU A 204     130.632  96.163 119.507  1.00  5.29              
ATOM   3284  C   GLU A 204     127.974  95.673 115.602  1.00  5.29              
ATOM   3285  O   GLU A 204     128.024  96.835 115.187  1.00  5.29              
ATOM   3286  N   VAL A 205     127.202  94.738 115.021  1.00  5.36              
ATOM   3287  H   VAL A 205     127.150  93.800 115.407  1.00  5.36              
ATOM   3288  CA  VAL A 205     126.338  95.154 113.898  1.00  5.36              
ATOM   3289  HA  VAL A 205     126.963  95.764 113.245  1.00  5.36              
ATOM   3290  CB  VAL A 205     125.890  93.978 113.005  1.00  5.36              
ATOM   3291  HB  VAL A 205     126.791  93.439 112.708  1.00  5.36              
ATOM   3292  CG1 VAL A 205     124.961  92.970 113.678  1.00  5.36              
ATOM   3293 1HG1 VAL A 205     124.672  92.198 112.965  1.00  5.36              
ATOM   3294 2HG1 VAL A 205     125.492  92.493 114.494  1.00  5.36              
ATOM   3295 3HG1 VAL A 205     124.065  93.463 114.056  1.00  5.36              
ATOM   3296  CG2 VAL A 205     125.219  94.466 111.716  1.00  5.36              
ATOM   3297 1HG2 VAL A 205     125.077  93.633 111.029  1.00  5.36              
ATOM   3298 2HG2 VAL A 205     124.249  94.916 111.933  1.00  5.36              
ATOM   3299 3HG2 VAL A 205     125.847  95.215 111.230  1.00  5.36              
ATOM   3300  C   VAL A 205     125.204  96.086 114.314  1.00  5.36              
ATOM   3301  O   VAL A 205     124.939  97.050 113.593  1.00  5.36              
ATOM   3302  N   ARG A 206     124.599  95.907 115.499  1.00  5.49              
ATOM   3303  H   ARG A 206     124.844  95.110 116.079  1.00  5.49              
ATOM   3304  CA  ARG A 206     123.653  96.934 115.977  1.00  5.49              
ATOM   3305  HA  ARG A 206     122.949  97.139 115.168  1.00  5.49              
ATOM   3306  CB  ARG A 206     122.830  96.474 117.187  1.00  5.49              
ATOM   3307  HB1 ARG A 206     122.162  97.289 117.470  1.00  5.49              
ATOM   3308  HB2 ARG A 206     123.493  96.273 118.029  1.00  5.49              
ATOM   3309  CG  ARG A 206     121.970  95.225 116.910  1.00  5.49              
ATOM   3310  HG1 ARG A 206     121.244  95.126 117.718  1.00  5.49              
ATOM   3311  HG2 ARG A 206     122.612  94.348 116.957  1.00  5.49              
ATOM   3312  CD  ARG A 206     121.234  95.180 115.553  1.00  5.49              
ATOM   3313  HD1 ARG A 206     120.643  94.263 115.510  1.00  5.49              
ATOM   3314  HD2 ARG A 206     121.974  95.117 114.753  1.00  5.49              
ATOM   3315  NE  ARG A 206     120.352  96.337 115.289  1.00  5.49              
ATOM   3316  HE  ARG A 206     120.539  96.930 114.476  1.00  5.49              
ATOM   3317  CZ  ARG A 206     119.218  96.646 115.884  1.00  5.49              
ATOM   3318  NH1 ARG A 206     118.738  96.021 116.919  1.00  5.49              
ATOM   3319 1HH1 ARG A 206     119.258  95.322 117.400  1.00  5.49              
ATOM   3320 2HH1 ARG A 206     117.863  96.391 117.312  1.00  5.49              
ATOM   3321  NH2 ARG A 206     118.509  97.625 115.431  1.00  5.49              
ATOM   3322 1HH2 ARG A 206     118.818  98.096 114.573  1.00  5.49              
ATOM   3323 2HH2 ARG A 206     117.653  97.858 115.918  1.00  5.49              
ATOM   3324  C   ARG A 206     124.325  98.292 116.174  1.00  5.49              
ATOM   3325  O   ARG A 206     123.790  99.298 115.715  1.00  5.49              
ATOM   3326  N   ARG A 207     125.545  98.351 116.728  1.00  5.54              
ATOM   3327  H   ARG A 207     125.970  97.492 117.065  1.00  5.54              
ATOM   3328  CA  ARG A 207     126.283  99.633 116.791  1.00  5.54              
ATOM   3329  HA  ARG A 207     125.620 100.350 117.244  1.00  5.54              
ATOM   3330  CB  ARG A 207     127.556  99.513 117.649  1.00  5.54              
ATOM   3331  HB1 ARG A 207     128.061 100.480 117.636  1.00  5.54              
ATOM   3332  HB2 ARG A 207     128.224  98.774 117.204  1.00  5.54              
ATOM   3333  CG  ARG A 207     127.275  99.134 119.113  1.00  5.54              
ATOM   3334  HG1 ARG A 207     127.032  98.076 119.175  1.00  5.54              
ATOM   3335  HG2 ARG A 207     126.416  99.704 119.470  1.00  5.54              
ATOM   3336  CD  ARG A 207     128.461  99.430 120.043  1.00  5.54              
ATOM   3337  HD1 ARG A 207     128.204  99.081 121.044  1.00  5.54              
ATOM   3338  HD2 ARG A 207     128.600 100.510 120.100  1.00  5.54              
ATOM   3339  NE  ARG A 207     129.709  98.763 119.618  1.00  5.54              
ATOM   3340  HE  ARG A 207     129.766  97.745 119.729  1.00  5.54              
ATOM   3341  CZ  ARG A 207     130.816  99.305 119.145  1.00  5.54              
ATOM   3342  NH1 ARG A 207     130.946 100.592 118.967  1.00  5.54              
ATOM   3343 1HH1 ARG A 207     130.151 101.166 119.171  1.00  5.54              
ATOM   3344 2HH1 ARG A 207     131.780 100.966 118.557  1.00  5.54              
ATOM   3345  NH2 ARG A 207     131.813  98.527 118.849  1.00  5.54              
ATOM   3346 1HH2 ARG A 207     131.654  97.531 119.043  1.00  5.54              
ATOM   3347 2HH2 ARG A 207     132.699  98.866 118.532  1.00  5.54              
ATOM   3348  C   ARG A 207     126.630 100.243 115.425  1.00  5.54              
ATOM   3349  O   ARG A 207     126.810 101.456 115.363  1.00  5.54              
ATOM   3350  N   ALA A 208     126.693  99.445 114.358  1.00  5.42              
ATOM   3351  H   ALA A 208     126.623  98.448 114.499  1.00  5.42              
ATOM   3352  CA  ALA A 208     126.843  99.935 112.987  1.00  5.42              
ATOM   3353  HA  ALA A 208     127.512 100.796 112.998  1.00  5.42              
ATOM   3354  CB  ALA A 208     127.519  98.829 112.163  1.00  5.42              
ATOM   3355  HB1 ALA A 208     127.742  99.206 111.163  1.00  5.42              
ATOM   3356  HB2 ALA A 208     128.449  98.519 112.643  1.00  5.42              
ATOM   3357  HB3 ALA A 208     126.855  97.969 112.070  1.00  5.42              
ATOM   3358  C   ALA A 208     125.541 100.394 112.306  1.00  5.42              
ATOM   3359  O   ALA A 208     125.604 101.189 111.371  1.00  5.42              
ATOM   3360  N   ASP A 209     124.375  99.952 112.783  1.00  5.75              
ATOM   3361  H   ASP A 209     124.413  99.300 113.555  1.00  5.75              
ATOM   3362  CA  ASP A 209     123.019 100.230 112.249  1.00  5.75              
ATOM   3363  HA  ASP A 209     123.011 100.049 111.175  1.00  5.75              
ATOM   3364  CB  ASP A 209     122.128  99.176 112.946  1.00  5.75              
ATOM   3365  HB1 ASP A 209     122.001  99.479 113.985  1.00  5.75              
ATOM   3366  HB2 ASP A 209     122.659  98.223 112.950  1.00  5.75              
ATOM   3367  CG  ASP A 209     120.736  98.866 112.388  1.00  5.75              
ATOM   3368  OD1 ASP A 209     120.462  99.074 111.185  1.00  5.75              
ATOM   3369  OD2 ASP A 209     119.976  98.282 113.205  1.00  5.75              
ATOM   3370  C   ASP A 209     122.514 101.683 112.525  1.00  5.75              
ATOM   3371  O   ASP A 209     121.326 101.955 112.678  1.00  5.75              
ATOM   3372  N   ASN A 210     123.431 102.641 112.704  1.00  5.76              
ATOM   3373  H   ASN A 210     124.366 102.376 112.417  1.00  5.76              
ATOM   3374  CA  ASN A 210     123.328 103.667 113.746  1.00  5.76              
ATOM   3375  HA  ASN A 210     122.920 103.192 114.641  1.00  5.76              
ATOM   3376  CB  ASN A 210     124.756 104.146 114.068  1.00  5.76              
ATOM   3377  HB1 ASN A 210     125.188 104.648 113.203  1.00  5.76              
ATOM   3378  HB2 ASN A 210     125.380 103.287 114.306  1.00  5.76              
ATOM   3379  CG  ASN A 210     124.789 105.076 115.270  1.00  5.76              
ATOM   3380  OD1 ASN A 210     124.442 104.702 116.371  1.00  5.76              
ATOM   3381  ND2 ASN A 210     125.207 106.316 115.116  1.00  5.76              
ATOM   3382 1HD2 ASN A 210     125.412 106.675 114.195  1.00  5.76              
ATOM   3383 2HD2 ASN A 210     125.261 106.882 115.945  1.00  5.76              
ATOM   3384  C   ASN A 210     122.451 104.882 113.467  1.00  5.76              
ATOM   3385  O   ASN A 210     121.720 105.352 114.335  1.00  5.76              
ATOM   3386  N   SER A 211     122.575 105.430 112.265  1.00  5.92              
ATOM   3387  H   SER A 211     123.182 104.952 111.616  1.00  5.92              
ATOM   3388  CA  SER A 211     122.065 106.763 111.905  1.00  5.92              
ATOM   3389  HA  SER A 211     121.436 107.143 112.712  1.00  5.92              
ATOM   3390  CB  SER A 211     123.233 107.741 111.703  1.00  5.92              
ATOM   3391  HB1 SER A 211     122.841 108.745 111.534  1.00  5.92              
ATOM   3392  HB2 SER A 211     123.816 107.438 110.832  1.00  5.92              
ATOM   3393  OG  SER A 211     124.076 107.758 112.837  1.00  5.92              
ATOM   3394  HG  SER A 211     123.527 107.936 113.611  1.00  5.92              
ATOM   3395  C   SER A 211     121.188 106.695 110.667  1.00  5.92              
ATOM   3396  O   SER A 211     121.035 107.679 109.941  1.00  5.92              
ATOM   3397  N   ILE A 212     120.669 105.503 110.383  1.00  5.78              
ATOM   3398  H   ILE A 212     120.808 104.762 111.062  1.00  5.78              
ATOM   3399  CA  ILE A 212     119.962 105.163 109.155  1.00  5.78              
ATOM   3400  HA  ILE A 212     120.551 105.554 108.326  1.00  5.78              
ATOM   3401  CB  ILE A 212     119.936 103.612 108.982  1.00  5.78              
ATOM   3402  HB  ILE A 212     119.300 103.177 109.756  1.00  5.78              
ATOM   3403  CG2 ILE A 212     119.401 103.180 107.600  1.00  5.78              
ATOM   3404 1HG2 ILE A 212     119.441 102.094 107.506  1.00  5.78              
ATOM   3405 2HG2 ILE A 212     118.350 103.418 107.478  1.00  5.78              
ATOM   3406 3HG2 ILE A 212     119.993 103.618 106.796  1.00  5.78              
ATOM   3407  CG1 ILE A 212     121.377 103.048 109.157  1.00  5.78              
ATOM   3408 1HG1 ILE A 212     121.714 103.235 110.176  1.00  5.78              
ATOM   3409 2HG1 ILE A 212     122.053 103.572 108.480  1.00  5.78              
ATOM   3410  CD1 ILE A 212     121.555 101.542 108.933  1.00  5.78              
ATOM   3411  HD1 ILE A 212     122.547 101.243 109.272  1.00  5.78              
ATOM   3412  HD2 ILE A 212     120.802 100.995 109.497  1.00  5.78              
ATOM   3413  HD3 ILE A 212     121.475 101.296 107.874  1.00  5.78              
ATOM   3414  C   ILE A 212     118.604 105.889 109.094  1.00  5.78              
ATOM   3415  O   ILE A 212     118.201 106.593 110.022  1.00  5.78              
ATOM   3416  N   LYS A 213     117.911 105.830 107.959  1.00  6.02              
ATOM   3417  H   LYS A 213     118.295 105.266 107.211  1.00  6.02              
ATOM   3418  CA  LYS A 213     116.516 106.278 107.838  1.00  6.02              
ATOM   3419  HA  LYS A 213     116.078 106.305 108.840  1.00  6.02              
ATOM   3420  CB  LYS A 213     116.375 107.723 107.311  1.00  6.02              
ATOM   3421  HB1 LYS A 213     116.499 108.400 108.154  1.00  6.02              
ATOM   3422  HB2 LYS A 213     115.346 107.872 106.980  1.00  6.02              
ATOM   3423  CG  LYS A 213     117.316 108.147 106.166  1.00  6.02              
ATOM   3424  HG1 LYS A 213     116.695 108.419 105.311  1.00  6.02              
ATOM   3425  HG2 LYS A 213     117.948 107.319 105.846  1.00  6.02              
ATOM   3426  CD  LYS A 213     118.199 109.362 106.510  1.00  6.02              
ATOM   3427  HD1 LYS A 213     117.578 110.186 106.867  1.00  6.02              
ATOM   3428  HD2 LYS A 213     118.661 109.692 105.577  1.00  6.02              
ATOM   3429  CE  LYS A 213     119.337 109.077 107.507  1.00  6.02              
ATOM   3430  HE1 LYS A 213     120.101 109.850 107.380  1.00  6.02              
ATOM   3431  HE2 LYS A 213     119.800 108.120 107.249  1.00  6.02              
ATOM   3432  NZ  LYS A 213     118.908 109.064 108.929  1.00  6.02              
ATOM   3433  HZ1 LYS A 213     119.704 108.814 109.517  1.00  6.02              
ATOM   3434  HZ2 LYS A 213     118.536 109.953 109.230  1.00  6.02              
ATOM   3435  HZ3 LYS A 213     118.234 108.325 109.117  1.00  6.02              
ATOM   3436  C   LYS A 213     115.653 105.241 107.114  1.00  6.02              
ATOM   3437  O   LYS A 213     115.254 105.454 105.970  1.00  6.02              
ATOM   3438  N   PRO A 214     115.464 104.071 107.749  1.00  5.74              
ATOM   3439  CD  PRO A 214     115.875 103.692 109.104  1.00  5.74              
ATOM   3440  HD1 PRO A 214     115.396 104.328 109.851  1.00  5.74              
ATOM   3441  HD2 PRO A 214     116.954 103.744 109.213  1.00  5.74              
ATOM   3442  CG  PRO A 214     115.434 102.241 109.303  1.00  5.74              
ATOM   3443  HG1 PRO A 214     114.512 102.212 109.886  1.00  5.74              
ATOM   3444  HG2 PRO A 214     116.216 101.654 109.781  1.00  5.74              
ATOM   3445  CB  PRO A 214     115.169 101.742 107.885  1.00  5.74              
ATOM   3446  HB1 PRO A 214     114.427 100.942 107.869  1.00  5.74              
ATOM   3447  HB2 PRO A 214     116.105 101.399 107.440  1.00  5.74              
ATOM   3448  CA  PRO A 214     114.691 103.005 107.163  1.00  5.74              
ATOM   3449  HA  PRO A 214     114.915 102.922 106.100  1.00  5.74              
ATOM   3450  C   PRO A 214     113.188 103.207 107.383  1.00  5.74              
ATOM   3451  O   PRO A 214     112.775 103.848 108.353  1.00  5.74              
ATOM   3452  N   PRO A 215     112.349 102.607 106.525  1.00  5.81              
ATOM   3453  CD  PRO A 215     112.661 102.115 105.188  1.00  5.81              
ATOM   3454  HD1 PRO A 215     113.361 101.279 105.228  1.00  5.81              
ATOM   3455  HD2 PRO A 215     113.081 102.928 104.593  1.00  5.81              
ATOM   3456  CG  PRO A 215     111.333 101.667 104.573  1.00  5.81              
ATOM   3457  HG1 PRO A 215     111.233 100.585 104.654  1.00  5.81              
ATOM   3458  HG2 PRO A 215     111.256 101.972 103.528  1.00  5.81              
ATOM   3459  CB  PRO A 215     110.275 102.361 105.438  1.00  5.81              
ATOM   3460  HB1 PRO A 215     109.345 101.792 105.479  1.00  5.81              
ATOM   3461  HB2 PRO A 215     110.083 103.357 105.035  1.00  5.81              
ATOM   3462  CA  PRO A 215     110.936 102.500 106.816  1.00  5.81              
ATOM   3463  HA  PRO A 215     110.568 103.410 107.291  1.00  5.81              
ATOM   3464  C   PRO A 215     110.620 101.308 107.733  1.00  5.81              
ATOM   3465  O   PRO A 215     110.071 101.513 108.813  1.00  5.81              
ATOM   3466  N   ARG A 216     110.987 100.073 107.339  1.00  5.74              
ATOM   3467  H   ARG A 216     111.479  99.985 106.464  1.00  5.74              
ATOM   3468  CA  ARG A 216     110.651  98.840 108.075  1.00  5.74              
ATOM   3469  HA  ARG A 216     110.163  99.133 109.002  1.00  5.74              
ATOM   3470  CB  ARG A 216     109.651  97.926 107.331  1.00  5.74              
ATOM   3471  HB1 ARG A 216     110.142  97.462 106.474  1.00  5.74              
ATOM   3472  HB2 ARG A 216     108.810  98.522 106.972  1.00  5.74              
ATOM   3473  CG  ARG A 216     109.115  96.834 108.291  1.00  5.74              
ATOM   3474  HG1 ARG A 216     108.491  97.316 109.041  1.00  5.74              
ATOM   3475  HG2 ARG A 216     109.936  96.352 108.817  1.00  5.74              
ATOM   3476  CD  ARG A 216     108.288  95.725 107.625  1.00  5.74              
ATOM   3477  HD1 ARG A 216     107.631  96.175 106.879  1.00  5.74              
ATOM   3478  HD2 ARG A 216     107.669  95.257 108.394  1.00  5.74              
ATOM   3479  NE  ARG A 216     109.151  94.687 107.022  1.00  5.74              
ATOM   3480  HE  ARG A 216     110.077  94.564 107.412  1.00  5.74              
ATOM   3481  CZ  ARG A 216     108.867  93.892 106.006  1.00  5.74              
ATOM   3482  NH1 ARG A 216     107.677  93.848 105.473  1.00  5.74              
ATOM   3483 1HH1 ARG A 216     106.936  94.351 105.929  1.00  5.74              
ATOM   3484 2HH1 ARG A 216     107.497  93.259 104.682  1.00  5.74              
ATOM   3485  NH2 ARG A 216     109.783  93.115 105.507  1.00  5.74              
ATOM   3486 1HH2 ARG A 216     110.659  93.034 106.020  1.00  5.74              
ATOM   3487 2HH2 ARG A 216     109.624  92.547 104.700  1.00  5.74              
ATOM   3488  C   ARG A 216     111.871  98.050 108.527  1.00  5.74              
ATOM   3489  O   ARG A 216     112.497  97.345 107.731  1.00  5.74              
ATOM   3490  N   PHE A 217     112.105  98.088 109.837  1.00  5.57              
ATOM   3491  H   PHE A 217     111.509  98.672 110.416  1.00  5.57              
ATOM   3492  CA  PHE A 217     112.872  97.048 110.509  1.00  5.57              
ATOM   3493  HA  PHE A 217     113.749  96.784 109.917  1.00  5.57              
ATOM   3494  CB  PHE A 217     113.326  97.564 111.886  1.00  5.57              
ATOM   3495  HB1 PHE A 217     113.715  96.718 112.456  1.00  5.57              
ATOM   3496  HB2 PHE A 217     112.452  97.924 112.429  1.00  5.57              
ATOM   3497  CG  PHE A 217     114.399  98.637 111.905  1.00  5.57              
ATOM   3498  CD1 PHE A 217     115.740  98.289 111.651  1.00  5.57              
ATOM   3499  HD1 PHE A 217     116.004  97.280 111.374  1.00  5.57              
ATOM   3500  CE1 PHE A 217     116.759  99.244 111.807  1.00  5.57              
ATOM   3501  HE1 PHE A 217     117.795  98.973 111.638  1.00  5.57              
ATOM   3502  CZ  PHE A 217     116.445 100.548 112.223  1.00  5.57              
ATOM   3503  HZ  PHE A 217     117.239 101.269 112.369  1.00  5.57              
ATOM   3504  CE2 PHE A 217     115.107 100.908 112.454  1.00  5.57              
ATOM   3505  HE2 PHE A 217     114.876 101.913 112.776  1.00  5.57              
ATOM   3506  CD2 PHE A 217     114.083  99.957 112.293  1.00  5.57              
ATOM   3507  HD2 PHE A 217     113.060 100.234 112.501  1.00  5.57              
ATOM   3508  C   PHE A 217     112.020  95.806 110.761  1.00  5.57              
ATOM   3509  O   PHE A 217     110.889  95.912 111.248  1.00  5.57              
ATOM   3510  N   ASN A 218     112.585  94.623 110.492  1.00  5.62              
ATOM   3511  H   ASN A 218     113.508  94.588 110.092  1.00  5.62              
ATOM   3512  CA  ASN A 218     111.941  93.399 110.948  1.00  5.62              
ATOM   3513  HA  ASN A 218     110.881  93.615 110.910  1.00  5.62              
ATOM   3514  CB  ASN A 218     112.098  92.220 109.973  1.00  5.62              
ATOM   3515  HB1 ASN A 218     111.950  91.280 110.499  1.00  5.62              
ATOM   3516  HB2 ASN A 218     113.076  92.229 109.493  1.00  5.62              
ATOM   3517  CG  ASN A 218     111.009  92.285 108.925  1.00  5.62              
ATOM   3518  OD1 ASN A 218     111.213  92.758 107.818  1.00  5.62              
ATOM   3519  ND2 ASN A 218     109.801  91.884 109.256  1.00  5.62              
ATOM   3520 1HD2 ASN A 218     109.588  91.510 110.181  1.00  5.62              
ATOM   3521 2HD2 ASN A 218     109.086  91.927 108.558  1.00  5.62              
ATOM   3522  C   ASN A 218     112.190  93.111 112.434  1.00  5.62              
ATOM   3523  O   ASN A 218     111.474  93.662 113.281  1.00  5.62              
ATOM   3524  N   LEU A 219     113.193  92.240 112.644  1.00  5.73              
ATOM   3525  H   LEU A 219     113.641  91.951 111.792  1.00  5.73              
ATOM   3526  CA  LEU A 219     113.789  91.641 113.851  1.00  5.73              
ATOM   3527  HA  LEU A 219     114.867  91.742 113.736  1.00  5.73              
ATOM   3528  CB  LEU A 219     113.404  92.411 115.141  1.00  5.73              
ATOM   3529  HB1 LEU A 219     113.789  91.874 116.008  1.00  5.73              
ATOM   3530  HB2 LEU A 219     112.320  92.408 115.228  1.00  5.73              
ATOM   3531  CG  LEU A 219     113.923  93.861 115.254  1.00  5.73              
ATOM   3532  HG  LEU A 219     113.644  94.441 114.377  1.00  5.73              
ATOM   3533  CD1 LEU A 219     113.305  94.519 116.485  1.00  5.73              
ATOM   3534 1HD1 LEU A 219     113.588  93.978 117.388  1.00  5.73              
ATOM   3535 2HD1 LEU A 219     113.650  95.551 116.571  1.00  5.73              
ATOM   3536 3HD1 LEU A 219     112.219  94.527 116.388  1.00  5.73              
ATOM   3537  CD2 LEU A 219     115.447  93.920 115.392  1.00  5.73              
ATOM   3538 1HD2 LEU A 219     115.758  94.954 115.554  1.00  5.73              
ATOM   3539 2HD2 LEU A 219     115.764  93.319 116.244  1.00  5.73              
ATOM   3540 3HD2 LEU A 219     115.925  93.555 114.485  1.00  5.73              
ATOM   3541  C   LEU A 219     113.567  90.107 113.991  1.00  5.73              
ATOM   3542  O   LEU A 219     113.509  89.608 115.116  1.00  5.73              
ATOM   3543  N   PRO A 220     113.373  89.329 112.909  1.00  5.65              
ATOM   3544  CD  PRO A 220     113.943  89.443 111.569  1.00  5.65              
ATOM   3545  HD1 PRO A 220     115.000  89.175 111.598  1.00  5.65              
ATOM   3546  HD2 PRO A 220     113.843  90.434 111.148  1.00  5.65              
ATOM   3547  CG  PRO A 220     113.186  88.436 110.695  1.00  5.65              
ATOM   3548  HG1 PRO A 220     113.828  87.582 110.478  1.00  5.65              
ATOM   3549  HG2 PRO A 220     112.842  88.893 109.766  1.00  5.65              
ATOM   3550  CB  PRO A 220     112.004  87.997 111.566  1.00  5.65              
ATOM   3551  HB1 PRO A 220     111.685  86.979 111.339  1.00  5.65              
ATOM   3552  HB2 PRO A 220     111.172  88.691 111.431  1.00  5.65              
ATOM   3553  CA  PRO A 220     112.545  88.134 112.991  1.00  5.65              
ATOM   3554  HA  PRO A 220     111.709  88.294 113.675  1.00  5.65              
ATOM   3555  C   PRO A 220     113.284  86.866 113.389  1.00  5.65              
ATOM   3556  O   PRO A 220     114.391  86.614 112.925  1.00  5.65              
ATOM   3557  N   GLY A 221     112.639  86.029 114.202  1.00  6.10              
ATOM   3558  H   GLY A 221     111.769  86.352 114.607  1.00  6.10              
ATOM   3559  CA  GLY A 221     113.160  84.729 114.636  1.00  6.10              
ATOM   3560  HA1 GLY A 221     113.243  84.077 113.768  1.00  6.10              
ATOM   3561  HA2 GLY A 221     112.437  84.307 115.327  1.00  6.10              
ATOM   3562  C   GLY A 221     114.503  84.720 115.358  1.00  6.10              
ATOM   3563  O   GLY A 221     115.008  83.638 115.658  1.00  6.10              
ATOM   3564  N   LEU A 222     115.055  85.896 115.650  1.00  6.51              
ATOM   3565  H   LEU A 222     114.522  86.715 115.407  1.00  6.51              
ATOM   3566  CA  LEU A 222     116.398  86.110 116.183  1.00  6.51              
ATOM   3567  HA  LEU A 222     117.100  85.589 115.542  1.00  6.51              
ATOM   3568  CB  LEU A 222     116.646  87.633 116.117  1.00  6.51              
ATOM   3569  HB1 LEU A 222     116.169  88.107 116.974  1.00  6.51              
ATOM   3570  HB2 LEU A 222     116.142  88.029 115.234  1.00  6.51              
ATOM   3571  CG  LEU A 222     118.092  88.161 116.020  1.00  6.51              
ATOM   3572  HG  LEU A 222     118.024  89.246 115.930  1.00  6.51              
ATOM   3573  CD1 LEU A 222     118.952  87.873 117.248  1.00  6.51              
ATOM   3574 1HD1 LEU A 222     119.844  88.498 117.221  1.00  6.51              
ATOM   3575 2HD1 LEU A 222     118.387  88.093 118.152  1.00  6.51              
ATOM   3576 3HD1 LEU A 222     119.260  86.828 117.257  1.00  6.51              
ATOM   3577  CD2 LEU A 222     118.824  87.653 114.774  1.00  6.51              
ATOM   3578 1HD2 LEU A 222     119.793  88.146 114.698  1.00  6.51              
ATOM   3579 2HD2 LEU A 222     118.978  86.576 114.847  1.00  6.51              
ATOM   3580 3HD2 LEU A 222     118.232  87.874 113.888  1.00  6.51              
ATOM   3581  C   LEU A 222     116.575  85.534 117.576  1.00  6.51              
ATOM   3582  O   LEU A 222     117.636  85.076 117.944  1.00  6.51              
ATOM   3583  N   MET A 223     115.441  85.441 118.310  1.00  6.39              
ATOM   3584  H   MET A 223     114.633  85.912 117.924  1.00  6.39              
ATOM   3585  CA  MET A 223     115.209  84.240 119.104  1.00  6.39              
ATOM   3586  HA  MET A 223     115.519  83.407 118.468  1.00  6.39              
ATOM   3587  CB  MET A 223     116.114  84.248 120.360  1.00  6.39              
ATOM   3588  HB1 MET A 223     115.504  84.231 121.260  1.00  6.39              
ATOM   3589  HB2 MET A 223     116.720  85.153 120.410  1.00  6.39              
ATOM   3590  CG  MET A 223     117.047  83.038 120.389  1.00  6.39              
ATOM   3591  HG1 MET A 223     117.641  83.023 119.475  1.00  6.39              
ATOM   3592  HG2 MET A 223     116.450  82.126 120.423  1.00  6.39              
ATOM   3593  SD  MET A 223     118.184  83.028 121.799  1.00  6.39              
ATOM   3594  CE  MET A 223     119.112  81.521 121.416  1.00  6.39              
ATOM   3595  HE1 MET A 223     119.599  81.628 120.446  1.00  6.39              
ATOM   3596  HE2 MET A 223     119.869  81.357 122.183  1.00  6.39              
ATOM   3597  HE3 MET A 223     118.431  80.670 121.389  1.00  6.39              
ATOM   3598  C   MET A 223     113.762  84.048 119.457  1.00  6.39              
ATOM   3599  O   MET A 223     112.931  84.936 119.338  1.00  6.39              
ATOM   3600  N   ASP A 224     113.520  82.868 120.034  1.00  6.08              
ATOM   3601  H   ASP A 224     114.217  82.137 119.923  1.00  6.08              
ATOM   3602  CA  ASP A 224     112.669  82.646 121.187  1.00  6.08              
ATOM   3603  HA  ASP A 224     111.651  82.913 120.915  1.00  6.08              
ATOM   3604  CB  ASP A 224     112.741  81.169 121.554  1.00  6.08              
ATOM   3605  HB1 ASP A 224     112.092  80.930 122.399  1.00  6.08              
ATOM   3606  HB2 ASP A 224     113.762  80.855 121.774  1.00  6.08              
ATOM   3607  CG  ASP A 224     112.245  80.323 120.345  1.00  6.08              
ATOM   3608  OD1 ASP A 224     111.015  80.291 120.175  1.00  6.08              
ATOM   3609  OD2 ASP A 224     113.052  79.948 119.474  1.00  6.08              
ATOM   3610  C   ASP A 224     113.036  83.600 122.318  1.00  6.08              
ATOM   3611  O   ASP A 224     113.789  83.280 123.246  1.00  6.08              
ATOM   3612  N   SER A 225     112.577  84.822 122.146  1.00  6.17              
ATOM   3613  H   SER A 225     111.943  84.934 121.362  1.00  6.17              
ATOM   3614  CA  SER A 225     113.050  85.997 122.821  1.00  6.17              
ATOM   3615  HA  SER A 225     113.634  85.728 123.673  1.00  6.17              
ATOM   3616  CB  SER A 225     113.951  86.843 121.892  1.00  6.17              
ATOM   3617  HB1 SER A 225     114.815  86.254 121.598  1.00  6.17              
ATOM   3618  HB2 SER A 225     114.304  87.705 122.450  1.00  6.17              
ATOM   3619  OG  SER A 225     113.257  87.300 120.747  1.00  6.17              
ATOM   3620  HG  SER A 225     112.962  86.527 120.232  1.00  6.17              
ATOM   3621  C   SER A 225     111.881  86.815 123.240  1.00  6.17              
ATOM   3622  O   SER A 225     110.842  86.883 122.575  1.00  6.17              
ATOM   3623  N   SER A 226     112.006  87.372 124.412  1.00  5.91              
ATOM   3624  H   SER A 226     112.858  87.351 124.966  1.00  5.91              
ATOM   3625  CA  SER A 226     110.832  87.866 125.053  1.00  5.91              
ATOM   3626  HA  SER A 226     110.263  88.502 124.388  1.00  5.91              
ATOM   3627  CB  SER A 226     109.916  86.706 125.511  1.00  5.91              
ATOM   3628  HB1 SER A 226     109.672  86.099 124.643  1.00  5.91              
ATOM   3629  HB2 SER A 226     108.992  87.138 125.889  1.00  5.91              
ATOM   3630  OG  SER A 226     110.493  85.889 126.502  1.00  5.91              
ATOM   3631  HG  SER A 226     111.151  85.314 126.102  1.00  5.91              
ATOM   3632  C   SER A 226     111.141  88.764 126.311  1.00  5.91              
ATOM   3633  O   SER A 226     112.274  88.775 126.732  1.00  5.91              
ATOM   3634  N   PRO A 227     110.098  89.375 126.957  1.00  5.57              
ATOM   3635  CD  PRO A 227     109.978  89.059 128.382  1.00  5.57              
ATOM   3636  HD1 PRO A 227     110.794  88.426 128.736  1.00  5.57              
ATOM   3637  HD2 PRO A 227     109.034  88.543 128.546  1.00  5.57              
ATOM   3638  CG  PRO A 227     109.975  90.382 129.136  1.00  5.57              
ATOM   3639  HG1 PRO A 227     110.990  90.762 129.240  1.00  5.57              
ATOM   3640  HG2 PRO A 227     109.480  90.292 130.101  1.00  5.57              
ATOM   3641  CB  PRO A 227     109.186  91.253 128.167  1.00  5.57              
ATOM   3642  HB1 PRO A 227     109.370  92.313 128.342  1.00  5.57              
ATOM   3643  HB2 PRO A 227     108.152  90.989 128.283  1.00  5.57              
ATOM   3644  CA  PRO A 227     109.644  90.791 126.779  1.00  5.57              
ATOM   3645  HA  PRO A 227     108.826  90.853 126.065  1.00  5.57              
ATOM   3646  C   PRO A 227     110.843  91.629 126.276  1.00  5.57              
ATOM   3647  O   PRO A 227     111.824  91.795 126.949  1.00  5.57              
ATOM   3648  N   GLN A 228     110.651  92.290 125.134  1.00  5.41              
ATOM   3649  H   GLN A 228     109.860  92.087 124.533  1.00  5.41              
ATOM   3650  CA  GLN A 228     111.135  93.685 125.085  1.00  5.41              
ATOM   3651  HA  GLN A 228     112.190  93.679 125.354  1.00  5.41              
ATOM   3652  CB  GLN A 228     110.960  94.259 123.688  1.00  5.41              
ATOM   3653  HB1 GLN A 228     109.938  94.124 123.361  1.00  5.41              
ATOM   3654  HB2 GLN A 228     111.599  93.713 122.994  1.00  5.41              
ATOM   3655  CG  GLN A 228     111.328  95.756 123.602  1.00  5.41              
ATOM   3656  HG1 GLN A 228     112.410  95.876 123.642  1.00  5.41              
ATOM   3657  HG2 GLN A 228     110.897  96.297 124.438  1.00  5.41              
ATOM   3658  CD  GLN A 228     110.810  96.412 122.328  1.00  5.41              
ATOM   3659  OE1 GLN A 228     110.629  95.783 121.298  1.00  5.41              
ATOM   3660  NE2 GLN A 228     110.537  97.694 122.365  1.00  5.41              
ATOM   3661 1HE2 GLN A 228     110.660  98.233 123.220  1.00  5.41              
ATOM   3662 2HE2 GLN A 228     110.282  98.107 121.485  1.00  5.41              
ATOM   3663  C   GLN A 228     110.371  94.424 126.201  1.00  5.41              
ATOM   3664  O   GLN A 228     109.304  94.957 125.946  1.00  5.41              
ATOM   3665  N   ARG A 229     110.877  94.347 127.441  1.00  5.10              
ATOM   3666  H   ARG A 229     111.634  93.684 127.576  1.00  5.10              
ATOM   3667  CA  ARG A 229     110.541  95.228 128.569  1.00  5.10              
ATOM   3668  HA  ARG A 229     109.468  95.196 128.771  1.00  5.10              
ATOM   3669  CB  ARG A 229     111.360  94.717 129.789  1.00  5.10              
ATOM   3670  HB1 ARG A 229     112.409  94.907 129.581  1.00  5.10              
ATOM   3671  HB2 ARG A 229     111.239  93.633 129.846  1.00  5.10              
ATOM   3672  CG  ARG A 229     111.029  95.275 131.194  1.00  5.10              
ATOM   3673  HG1 ARG A 229     110.833  94.427 131.850  1.00  5.10              
ATOM   3674  HG2 ARG A 229     110.115  95.868 131.145  1.00  5.10              
ATOM   3675  CD  ARG A 229     112.146  96.108 131.858  1.00  5.10              
ATOM   3676  HD1 ARG A 229     111.768  96.486 132.809  1.00  5.10              
ATOM   3677  HD2 ARG A 229     112.394  96.961 131.239  1.00  5.10              
ATOM   3678  NE  ARG A 229     113.362  95.319 132.125  1.00  5.10              
ATOM   3679  HE  ARG A 229     113.229  94.307 132.163  1.00  5.10              
ATOM   3680  CZ  ARG A 229     114.602  95.749 132.320  1.00  5.10              
ATOM   3681  NH1 ARG A 229     114.987  96.972 132.111  1.00  5.10              
ATOM   3682 1HH1 ARG A 229     114.412  97.496 131.470  1.00  5.10              
ATOM   3683 2HH1 ARG A 229     115.956  97.204 132.192  1.00  5.10              
ATOM   3684  NH2 ARG A 229     115.536  94.945 132.723  1.00  5.10              
ATOM   3685 1HH2 ARG A 229     115.326  93.946 132.768  1.00  5.10              
ATOM   3686 2HH2 ARG A 229     116.484  95.250 132.783  1.00  5.10              
ATOM   3687  C   ARG A 229     110.909  96.663 128.163  1.00  5.10              
ATOM   3688  O   ARG A 229     111.164  96.947 126.995  1.00  5.10              
ATOM   3689  N   GLN A 230     111.180  97.543 129.119  1.00  4.99              
ATOM   3690  H   GLN A 230     110.882  97.355 130.061  1.00  4.99              
ATOM   3691  CA  GLN A 230     112.333  98.406 128.881  1.00  4.99              
ATOM   3692  HA  GLN A 230     112.074  98.971 127.981  1.00  4.99              
ATOM   3693  CB  GLN A 230     112.535  99.456 129.979  1.00  4.99              
ATOM   3694  HB1 GLN A 230     113.160  99.058 130.778  1.00  4.99              
ATOM   3695  HB2 GLN A 230     111.575  99.763 130.397  1.00  4.99              
ATOM   3696  CG  GLN A 230     113.200 100.677 129.328  1.00  4.99              
ATOM   3697  HG1 GLN A 230     112.450 101.247 128.780  1.00  4.99              
ATOM   3698  HG2 GLN A 230     113.954 100.362 128.608  1.00  4.99              
ATOM   3699  CD  GLN A 230     113.898 101.562 130.342  1.00  4.99              
ATOM   3700  OE1 GLN A 230     114.955 101.213 130.851  1.00  4.99              
ATOM   3701  NE2 GLN A 230     113.374 102.728 130.628  1.00  4.99              
ATOM   3702 1HE2 GLN A 230     112.513 103.010 130.141  1.00  4.99              
ATOM   3703 2HE2 GLN A 230     113.893 103.353 131.214  1.00  4.99              
ATOM   3704  C   GLN A 230     113.586  97.590 128.555  1.00  4.99              
ATOM   3705  O   GLN A 230     114.211  97.062 129.463  1.00  4.99              
ATOM   3706  N   GLN A 231     113.950  97.511 127.274  1.00  4.58              
ATOM   3707  H   GLN A 231     113.295  97.868 126.590  1.00  4.58              
ATOM   3708  CA  GLN A 231     115.248  97.047 126.785  1.00  4.58              
ATOM   3709  HA  GLN A 231     115.100  96.834 125.726  1.00  4.58              
ATOM   3710  CB  GLN A 231     116.239  98.232 126.835  1.00  4.58              
ATOM   3711  HB1 GLN A 231     115.808  99.038 126.239  1.00  4.58              
ATOM   3712  HB2 GLN A 231     117.163  97.931 126.354  1.00  4.58              
ATOM   3713  CG  GLN A 231     116.622  98.805 128.213  1.00  4.58              
ATOM   3714  HG1 GLN A 231     117.281  98.115 128.738  1.00  4.58              
ATOM   3715  HG2 GLN A 231     115.742  98.957 128.826  1.00  4.58              
ATOM   3716  CD  GLN A 231     117.314 100.154 128.091  1.00  4.58              
ATOM   3717  OE1 GLN A 231     117.984 100.459 127.110  1.00  4.58              
ATOM   3718  NE2 GLN A 231     117.152 101.041 129.049  1.00  4.58              
ATOM   3719 1HE2 GLN A 231     116.516 100.880 129.830  1.00  4.58              
ATOM   3720 2HE2 GLN A 231     117.617 101.924 128.954  1.00  4.58              
ATOM   3721  C   GLN A 231     115.786  95.717 127.355  1.00  4.58              
ATOM   3722  O   GLN A 231     116.878  95.666 127.920  1.00  4.58              
ATOM   3723  N   GLU A 232     115.027  94.624 127.182  1.00  4.32              
ATOM   3724  H   GLU A 232     114.140  94.719 126.713  1.00  4.32              
ATOM   3725  CA  GLU A 232     115.341  93.327 127.811  1.00  4.32              
ATOM   3726  HA  GLU A 232     116.338  93.427 128.242  1.00  4.32              
ATOM   3727  CB  GLU A 232     114.433  93.121 129.036  1.00  4.32              
ATOM   3728  HB1 GLU A 232     113.412  92.924 128.717  1.00  4.32              
ATOM   3729  HB2 GLU A 232     114.449  94.058 129.593  1.00  4.32              
ATOM   3730  CG  GLU A 232     114.897  92.017 130.002  1.00  4.32              
ATOM   3731  HG1 GLU A 232     115.987  91.954 129.976  1.00  4.32              
ATOM   3732  HG2 GLU A 232     114.491  91.052 129.697  1.00  4.32              
ATOM   3733  CD  GLU A 232     114.458  92.297 131.440  1.00  4.32              
ATOM   3734  OE1 GLU A 232     115.319  92.265 132.350  1.00  4.32              
ATOM   3735  OE2 GLU A 232     113.278  92.582 131.714  1.00  4.32              
ATOM   3736  C   GLU A 232     115.534  92.091 126.903  1.00  4.32              
ATOM   3737  O   GLU A 232     115.075  91.001 127.237  1.00  4.32              
ATOM   3738  N   PRO A 233     116.284  92.178 125.790  1.00  4.46              
ATOM   3739  CD  PRO A 233     116.936  93.350 125.220  1.00  4.46              
ATOM   3740  HD1 PRO A 233     117.507  93.889 125.977  1.00  4.46              
ATOM   3741  HD2 PRO A 233     116.184  94.001 124.774  1.00  4.46              
ATOM   3742  CG  PRO A 233     117.880  92.842 124.130  1.00  4.46              
ATOM   3743  HG1 PRO A 233     118.887  92.743 124.537  1.00  4.46              
ATOM   3744  HG2 PRO A 233     117.886  93.504 123.264  1.00  4.46              
ATOM   3745  CB  PRO A 233     117.321  91.461 123.782  1.00  4.46              
ATOM   3746  HB1 PRO A 233     118.096  90.790 123.408  1.00  4.46              
ATOM   3747  HB2 PRO A 233     116.528  91.570 123.040  1.00  4.46              
ATOM   3748  CA  PRO A 233     116.711  90.971 125.100  1.00  4.46              
ATOM   3749  HA  PRO A 233     115.850  90.339 124.880  1.00  4.46              
ATOM   3750  C   PRO A 233     117.726  90.176 125.956  1.00  4.46              
ATOM   3751  O   PRO A 233     118.853  90.609 126.177  1.00  4.46              
ATOM   3752  N   PHE A 234     117.329  88.975 126.386  1.00  4.52              
ATOM   3753  H   PHE A 234     116.338  88.790 126.309  1.00  4.52              
ATOM   3754  CA  PHE A 234     118.188  87.815 126.698  1.00  4.52              
ATOM   3755  HA  PHE A 234     117.505  86.977 126.846  1.00  4.52              
ATOM   3756  CB  PHE A 234     119.016  87.464 125.446  1.00  4.52              
ATOM   3757  HB1 PHE A 234     119.799  88.212 125.312  1.00  4.52              
ATOM   3758  HB2 PHE A 234     118.368  87.512 124.569  1.00  4.52              
ATOM   3759  CG  PHE A 234     119.652  86.088 125.474  1.00  4.52              
ATOM   3760  CD1 PHE A 234     118.904  84.954 125.101  1.00  4.52              
ATOM   3761  HD1 PHE A 234     117.878  85.057 124.777  1.00  4.52              
ATOM   3762  CE1 PHE A 234     119.492  83.676 125.141  1.00  4.52              
ATOM   3763  HE1 PHE A 234     118.913  82.810 124.853  1.00  4.52              
ATOM   3764  CZ  PHE A 234     120.830  83.529 125.548  1.00  4.52              
ATOM   3765  HZ  PHE A 234     121.280  82.547 125.582  1.00  4.52              
ATOM   3766  CE2 PHE A 234     121.580  84.662 125.908  1.00  4.52              
ATOM   3767  HE2 PHE A 234     122.608  84.554 126.222  1.00  4.52              
ATOM   3768  CD2 PHE A 234     120.994  85.939 125.866  1.00  4.52              
ATOM   3769  HD2 PHE A 234     121.579  86.803 126.142  1.00  4.52              
ATOM   3770  C   PHE A 234     119.049  87.824 127.968  1.00  4.52              
ATOM   3771  O   PHE A 234     119.166  86.802 128.638  1.00  4.52              
ATOM   3772  N   THR A 235     119.688  88.934 128.319  1.00  4.39              
ATOM   3773  H   THR A 235     119.575  89.751 127.721  1.00  4.39              
ATOM   3774  CA  THR A 235     120.664  88.984 129.421  1.00  4.39              
ATOM   3775  HA  THR A 235     120.353  88.313 130.222  1.00  4.39              
ATOM   3776  CB  THR A 235     122.037  88.513 128.923  1.00  4.39              
ATOM   3777  HB  THR A 235     122.255  88.964 127.953  1.00  4.39              
ATOM   3778  CG2 THR A 235     123.202  88.779 129.873  1.00  4.39              
ATOM   3779 1HG2 THR A 235     122.984  88.368 130.859  1.00  4.39              
ATOM   3780 2HG2 THR A 235     124.098  88.298 129.480  1.00  4.39              
ATOM   3781 3HG2 THR A 235     123.396  89.848 129.937  1.00  4.39              
ATOM   3782  OG1 THR A 235     121.984  87.114 128.790  1.00  4.39              
ATOM   3783  HG1 THR A 235     121.065  86.853 128.615  1.00  4.39              
ATOM   3784  C   THR A 235     120.661  90.398 129.958  1.00  4.39              
ATOM   3785  O   THR A 235     121.090  91.321 129.280  1.00  4.39              
ATOM   3786  N   LYS A 236     120.116  90.580 131.165  1.00  4.56              
ATOM   3787  H   LYS A 236     119.765  89.766 131.644  1.00  4.56              
ATOM   3788  CA  LYS A 236     119.812  91.902 131.736  1.00  4.56              
ATOM   3789  HA  LYS A 236     119.059  92.352 131.086  1.00  4.56              
ATOM   3790  CB  LYS A 236     119.168  91.772 133.134  1.00  4.56              
ATOM   3791  HB1 LYS A 236     118.748  92.745 133.395  1.00  4.56              
ATOM   3792  HB2 LYS A 236     119.927  91.527 133.876  1.00  4.56              
ATOM   3793  CG  LYS A 236     118.051  90.709 133.204  1.00  4.56              
ATOM   3794  HG1 LYS A 236     118.496  89.714 133.182  1.00  4.56              
ATOM   3795  HG2 LYS A 236     117.406  90.817 132.333  1.00  4.56              
ATOM   3796  CD  LYS A 236     117.218  90.853 134.491  1.00  4.56              
ATOM   3797  HD1 LYS A 236     116.780  91.852 134.521  1.00  4.56              
ATOM   3798  HD2 LYS A 236     117.885  90.758 135.349  1.00  4.56              
ATOM   3799  CE  LYS A 236     116.092  89.813 134.639  1.00  4.56              
ATOM   3800  HE1 LYS A 236     115.593  90.002 135.594  1.00  4.56              
ATOM   3801  HE2 LYS A 236     116.525  88.809 134.674  1.00  4.56              
ATOM   3802  NZ  LYS A 236     115.090  89.898 133.547  1.00  4.56              
ATOM   3803  HZ1 LYS A 236     114.221  89.439 133.780  1.00  4.56              
ATOM   3804  HZ2 LYS A 236     114.898  90.882 133.329  1.00  4.56              
ATOM   3805  HZ3 LYS A 236     115.460  89.525 132.686  1.00  4.56              
ATOM   3806  C   LYS A 236     120.977  92.920 131.709  1.00  4.56              
ATOM   3807  O   LYS A 236     120.679  94.102 131.596  1.00  4.56              
ATOM   3808  N   PRO A 237     122.263  92.511 131.795  1.00  4.63              
ATOM   3809  CD  PRO A 237     122.684  91.336 132.554  1.00  4.63              
ATOM   3810  HD1 PRO A 237     122.740  90.470 131.902  1.00  4.63              
ATOM   3811  HD2 PRO A 237     122.012  91.125 133.384  1.00  4.63              
ATOM   3812  CG  PRO A 237     124.072  91.650 133.098  1.00  4.63              
ATOM   3813  HG1 PRO A 237     124.671  90.748 133.232  1.00  4.63              
ATOM   3814  HG2 PRO A 237     123.986  92.203 134.035  1.00  4.63              
ATOM   3815  CB  PRO A 237     124.639  92.556 132.015  1.00  4.63              
ATOM   3816  HB1 PRO A 237     125.014  91.941 131.194  1.00  4.63              
ATOM   3817  HB2 PRO A 237     125.433  93.197 132.402  1.00  4.63              
ATOM   3818  CA  PRO A 237     123.427  93.372 131.549  1.00  4.63              
ATOM   3819  HA  PRO A 237     123.332  94.239 132.205  1.00  4.63              
ATOM   3820  C   PRO A 237     123.726  93.914 130.132  1.00  4.63              
ATOM   3821  O   PRO A 237     124.620  94.753 130.001  1.00  4.63              
ATOM   3822  N   ILE A 238     123.060  93.465 129.060  1.00  4.46              
ATOM   3823  H   ILE A 238     122.323  92.779 129.189  1.00  4.46              
ATOM   3824  CA  ILE A 238     123.364  93.902 127.682  1.00  4.46              
ATOM   3825  HA  ILE A 238     124.414  94.191 127.687  1.00  4.46              
ATOM   3826  CB  ILE A 238     123.322  92.743 126.650  1.00  4.46              
ATOM   3827  HB  ILE A 238     123.867  93.097 125.773  1.00  4.46              
ATOM   3828  CG2 ILE A 238     124.123  91.530 127.159  1.00  4.46              
ATOM   3829 1HG2 ILE A 238     124.323  90.838 126.340  1.00  4.46              
ATOM   3830 2HG2 ILE A 238     125.081  91.855 127.566  1.00  4.46              
ATOM   3831 3HG2 ILE A 238     123.561  91.009 127.930  1.00  4.46              
ATOM   3832  CG1 ILE A 238     121.904  92.385 126.151  1.00  4.46              
ATOM   3833 1HG1 ILE A 238     121.490  93.242 125.620  1.00  4.46              
ATOM   3834 2HG1 ILE A 238     121.247  92.175 126.990  1.00  4.46              
ATOM   3835  CD1 ILE A 238     121.878  91.186 125.191  1.00  4.46              
ATOM   3836  HD1 ILE A 238     122.657  91.294 124.435  1.00  4.46              
ATOM   3837  HD2 ILE A 238     122.033  90.260 125.744  1.00  4.46              
ATOM   3838  HD3 ILE A 238     120.912  91.138 124.691  1.00  4.46              
ATOM   3839  C   ILE A 238     122.664  95.181 127.153  1.00  4.46              
ATOM   3840  O   ILE A 238     122.908  95.531 125.991  1.00  4.46              
ATOM   3841  N   PRO A 239     121.860  95.952 127.923  1.00  4.51              
ATOM   3842  CD  PRO A 239     121.148  95.630 129.147  1.00  4.51              
ATOM   3843  HD1 PRO A 239     121.851  95.619 129.977  1.00  4.51              
ATOM   3844  HD2 PRO A 239     120.618  94.680 129.062  1.00  4.51              
ATOM   3845  CG  PRO A 239     120.164  96.768 129.393  1.00  4.51              
ATOM   3846  HG1 PRO A 239     119.935  96.885 130.453  1.00  4.51              
ATOM   3847  HG2 PRO A 239     119.256  96.603 128.812  1.00  4.51              
ATOM   3848  CB  PRO A 239     120.931  97.962 128.838  1.00  4.51              
ATOM   3849  HB1 PRO A 239     121.686  98.283 129.558  1.00  4.51              
ATOM   3850  HB2 PRO A 239     120.267  98.786 128.576  1.00  4.51              
ATOM   3851  CA  PRO A 239     121.596  97.349 127.604  1.00  4.51              
ATOM   3852  HA  PRO A 239     120.864  97.358 126.794  1.00  4.51              
ATOM   3853  C   PRO A 239     122.847  98.105 127.160  1.00  4.51              
ATOM   3854  O   PRO A 239     123.927  97.953 127.734  1.00  4.51              
ATOM   3855  N   ARG A 240     122.639  98.830 126.055  1.00  4.89              
ATOM   3856  H   ARG A 240     121.660  98.957 125.849  1.00  4.89              
ATOM   3857  CA  ARG A 240     123.537  99.205 124.941  1.00  4.89              
ATOM   3858  HA  ARG A 240     123.641 100.293 124.903  1.00  4.89              
ATOM   3859  CB  ARG A 240     124.949  98.584 125.019  1.00  4.89              
ATOM   3860  HB1 ARG A 240     125.386  98.564 124.019  1.00  4.89              
ATOM   3861  HB2 ARG A 240     124.877  97.548 125.354  1.00  4.89              
ATOM   3862  CG  ARG A 240     125.899  99.401 125.918  1.00  4.89              
ATOM   3863  HG1 ARG A 240     125.363  99.799 126.780  1.00  4.89              
ATOM   3864  HG2 ARG A 240     126.268 100.253 125.345  1.00  4.89              
ATOM   3865  CD  ARG A 240     127.097  98.580 126.417  1.00  4.89              
ATOM   3866  HD1 ARG A 240     127.797  99.260 126.907  1.00  4.89              
ATOM   3867  HD2 ARG A 240     127.594  98.114 125.564  1.00  4.89              
ATOM   3868  NE  ARG A 240     126.675  97.546 127.382  1.00  4.89              
ATOM   3869  HE  ARG A 240     125.676  97.501 127.572  1.00  4.89              
ATOM   3870  CZ  ARG A 240     127.437  96.702 128.051  1.00  4.89              
ATOM   3871  NH1 ARG A 240     128.735  96.697 127.923  1.00  4.89              
ATOM   3872 1HH1 ARG A 240     129.157  97.359 127.299  1.00  4.89              
ATOM   3873 2HH1 ARG A 240     129.290  96.043 128.441  1.00  4.89              
ATOM   3874  NH2 ARG A 240     126.918  95.827 128.862  1.00  4.89              
ATOM   3875 1HH2 ARG A 240     125.914  95.791 129.041  1.00  4.89              
ATOM   3876 2HH2 ARG A 240     127.495  95.199 129.382  1.00  4.89              
ATOM   3877  C   ARG A 240     122.846  98.805 123.630  1.00  4.89              
ATOM   3878  O   ARG A 240     122.677  99.643 122.759  1.00  4.89              
ATOM   3879  N   LEU A 241     122.320  97.582 123.524  1.00  4.83              
ATOM   3880  H   LEU A 241     122.511  96.921 124.269  1.00  4.83              
ATOM   3881  CA  LEU A 241     121.618  97.066 122.331  1.00  4.83              
ATOM   3882  HA  LEU A 241     122.271  97.212 121.468  1.00  4.83              
ATOM   3883  CB  LEU A 241     121.397  95.541 122.523  1.00  4.83              
ATOM   3884  HB1 LEU A 241     120.459  95.255 122.045  1.00  4.83              
ATOM   3885  HB2 LEU A 241     121.281  95.308 123.583  1.00  4.83              
ATOM   3886  CG  LEU A 241     122.484  94.639 121.910  1.00  4.83              
ATOM   3887  HG  LEU A 241     122.672  94.947 120.881  1.00  4.83              
ATOM   3888  CD1 LEU A 241     123.799  94.694 122.690  1.00  4.83              
ATOM   3889 1HD1 LEU A 241     124.511  93.994 122.258  1.00  4.83              
ATOM   3890 2HD1 LEU A 241     124.221  95.696 122.641  1.00  4.83              
ATOM   3891 3HD1 LEU A 241     123.623  94.425 123.731  1.00  4.83              
ATOM   3892  CD2 LEU A 241     121.987  93.191 121.893  1.00  4.83              
ATOM   3893 1HD2 LEU A 241     122.762  92.535 121.500  1.00  4.83              
ATOM   3894 2HD2 LEU A 241     121.724  92.878 122.902  1.00  4.83              
ATOM   3895 3HD2 LEU A 241     121.104  93.117 121.257  1.00  4.83              
ATOM   3896  C   LEU A 241     120.284  97.733 121.928  1.00  4.83              
ATOM   3897  O   LEU A 241     119.657  97.300 120.968  1.00  4.83              
ATOM   3898  N   ILE A 242     119.833  98.745 122.669  1.00  4.65              
ATOM   3899  H   ILE A 242     120.404  99.027 123.445  1.00  4.65              
ATOM   3900  CA  ILE A 242     118.628  99.543 122.350  1.00  4.65              
ATOM   3901  HA  ILE A 242     118.277  99.246 121.358  1.00  4.65              
ATOM   3902  CB  ILE A 242     117.476  99.203 123.342  1.00  4.65              
ATOM   3903  HB  ILE A 242     117.741  99.579 124.331  1.00  4.65              
ATOM   3904  CG2 ILE A 242     116.124  99.821 122.933  1.00  4.65              
ATOM   3905 1HG2 ILE A 242     115.388  99.691 123.726  1.00  4.65              
ATOM   3906 2HG2 ILE A 242     116.194 100.876 122.704  1.00  4.65              
ATOM   3907 3HG2 ILE A 242     115.751  99.319 122.037  1.00  4.65              
ATOM   3908  CG1 ILE A 242     117.170  97.679 123.440  1.00  4.65              
ATOM   3909 1HG1 ILE A 242     117.058  97.271 122.433  1.00  4.65              
ATOM   3910 2HG1 ILE A 242     116.206  97.552 123.930  1.00  4.65              
ATOM   3911  CD1 ILE A 242     118.162  96.794 124.215  1.00  4.65              
ATOM   3912  HD1 ILE A 242     117.609  96.082 124.824  1.00  4.65              
ATOM   3913  HD2 ILE A 242     118.776  96.227 123.520  1.00  4.65              
ATOM   3914  HD3 ILE A 242     118.798  97.395 124.864  1.00  4.65              
ATOM   3915  C   ILE A 242     119.019 101.043 122.198  1.00  4.65              
ATOM   3916  O   ILE A 242     118.210 101.939 121.916  1.00  4.65              
ATOM   3917  N   LYS A 243     120.310 101.328 122.402  1.00  4.56              
ATOM   3918  H   LYS A 243     120.935 100.535 122.417  1.00  4.56              
ATOM   3919  CA  LYS A 243     120.969 102.627 122.363  1.00  4.56              
ATOM   3920  HA  LYS A 243     120.424 103.275 121.685  1.00  4.56              
ATOM   3921  CB  LYS A 243     120.970 103.257 123.782  1.00  4.56              
ATOM   3922  HB1 LYS A 243     121.867 103.851 123.946  1.00  4.56              
ATOM   3923  HB2 LYS A 243     120.973 102.470 124.539  1.00  4.56              
ATOM   3924  CG  LYS A 243     119.776 104.216 123.994  1.00  4.56              
ATOM   3925  HG1 LYS A 243     119.079 104.112 123.179  1.00  4.56              
ATOM   3926  HG2 LYS A 243     120.164 105.236 123.967  1.00  4.56              
ATOM   3927  CD  LYS A 243     119.001 104.028 125.305  1.00  4.56              
ATOM   3928  HD1 LYS A 243     118.380 104.911 125.466  1.00  4.56              
ATOM   3929  HD2 LYS A 243     119.716 103.975 126.128  1.00  4.56              
ATOM   3930  CE  LYS A 243     118.109 102.779 125.330  1.00  4.56              
ATOM   3931  HE1 LYS A 243     117.673 102.694 126.329  1.00  4.56              
ATOM   3932  HE2 LYS A 243     118.725 101.889 125.177  1.00  4.56              
ATOM   3933  NZ  LYS A 243     117.013 102.814 124.329  1.00  4.56              
ATOM   3934  HZ1 LYS A 243     116.457 103.657 124.389  1.00  4.56              
ATOM   3935  HZ2 LYS A 243     117.373 102.755 123.377  1.00  4.56              
ATOM   3936  HZ3 LYS A 243     116.394 102.021 124.434  1.00  4.56              
ATOM   3937  C   LYS A 243     122.393 102.498 121.655  1.00  4.56              
ATOM   3938  O   LYS A 243     123.325 102.605 122.454  1.00  4.56              
ATOM   3939  N   PRO A 244     122.718 102.270 120.303  1.00  4.54              
ATOM   3940  CD  PRO A 244     124.151 102.090 120.032  1.00  4.54              
ATOM   3941  HD1 PRO A 244     124.425 101.054 120.239  1.00  4.54              
ATOM   3942  HD2 PRO A 244     124.774 102.766 120.618  1.00  4.54              
ATOM   3943  CG  PRO A 244     124.360 102.400 118.565  1.00  4.54              
ATOM   3944  HG1 PRO A 244     125.312 102.032 118.202  1.00  4.54              
ATOM   3945  HG2 PRO A 244     124.308 103.479 118.445  1.00  4.54              
ATOM   3946  CB  PRO A 244     123.141 101.735 117.931  1.00  4.54              
ATOM   3947  HB1 PRO A 244     123.223 100.649 117.986  1.00  4.54              
ATOM   3948  HB2 PRO A 244     122.970 102.086 116.911  1.00  4.54              
ATOM   3949  CA  PRO A 244     122.081 102.247 118.902  1.00  4.54              
ATOM   3950  HA  PRO A 244     121.902 103.290 118.649  1.00  4.54              
ATOM   3951  C   PRO A 244     120.721 101.566 118.794  1.00  4.54              
ATOM   3952  O   PRO A 244     120.418 100.710 119.607  1.00  4.54              
ATOM   3953  N   GLU A 245     119.924 102.047 117.822  1.00  4.36              
ATOM   3954  H   GLU A 245     120.377 102.670 117.168  1.00  4.36              
ATOM   3955  CA  GLU A 245     118.496 101.775 117.533  1.00  4.36              
ATOM   3956  HA  GLU A 245     118.389 101.704 116.449  1.00  4.36              
ATOM   3957  CB  GLU A 245     118.039 100.417 118.113  1.00  4.36              
ATOM   3958  HB1 GLU A 245     117.921 100.516 119.191  1.00  4.36              
ATOM   3959  HB2 GLU A 245     118.826  99.685 117.924  1.00  4.36              
ATOM   3960  CG  GLU A 245     116.769  99.813 117.506  1.00  4.36              
ATOM   3961  HG1 GLU A 245     116.950  99.608 116.450  1.00  4.36              
ATOM   3962  HG2 GLU A 245     115.947 100.526 117.553  1.00  4.36              
ATOM   3963  CD  GLU A 245     116.406  98.510 118.246  1.00  4.36              
ATOM   3964  OE1 GLU A 245     116.570  97.438 117.620  1.00  4.36              
ATOM   3965  OE2 GLU A 245     115.994  98.583 119.430  1.00  4.36              
ATOM   3966  C   GLU A 245     117.654 102.983 117.978  1.00  4.36              
ATOM   3967  O   GLU A 245     117.059 103.637 117.127  1.00  4.36              
ATOM   3968  N   CYS A 246     117.730 103.448 119.239  1.00  4.39              
ATOM   3969  H   CYS A 246     118.138 102.864 119.960  1.00  4.39              
ATOM   3970  CA  CYS A 246     117.134 104.759 119.599  1.00  4.39              
ATOM   3971  HA  CYS A 246     116.108 104.774 119.231  1.00  4.39              
ATOM   3972  CB  CYS A 246     117.054 104.883 121.119  1.00  4.39              
ATOM   3973  HB1 CYS A 246     116.853 105.918 121.406  1.00  4.39              
ATOM   3974  HB2 CYS A 246     118.004 104.578 121.532  1.00  4.39              
ATOM   3975  SG  CYS A 246     115.696 103.850 121.729  1.00  4.39              
ATOM   3976  HG  CYS A 246     115.917 102.799 120.910  1.00  4.39              
ATOM   3977  C   CYS A 246     117.759 106.022 118.996  1.00  4.39              
ATOM   3978  O   CYS A 246     117.341 107.131 119.326  1.00  4.39              
ATOM   3979  N   TYR A 247     118.732 105.880 118.105  1.00  4.50              
ATOM   3980  H   TYR A 247     119.047 104.948 117.888  1.00  4.50              
ATOM   3981  CA  TYR A 247     119.258 106.992 117.317  1.00  4.50              
ATOM   3982  HA  TYR A 247     118.920 107.939 117.740  1.00  4.50              
ATOM   3983  CB  TYR A 247     120.793 106.978 117.402  1.00  4.50              
ATOM   3984  HB1 TYR A 247     121.177 107.916 117.001  1.00  4.50              
ATOM   3985  HB2 TYR A 247     121.156 106.174 116.761  1.00  4.50              
ATOM   3986  CG  TYR A 247     121.373 106.772 118.801  1.00  4.50              
ATOM   3987  CD1 TYR A 247     120.800 107.386 119.938  1.00  4.50              
ATOM   3988  HD1 TYR A 247     119.951 108.047 119.827  1.00  4.50              
ATOM   3989  CE1 TYR A 247     121.322 107.133 121.224  1.00  4.50              
ATOM   3990  HE1 TYR A 247     120.886 107.600 122.095  1.00  4.50              
ATOM   3991  CZ  TYR A 247     122.434 106.278 121.377  1.00  4.50              
ATOM   3992  OH  TYR A 247     122.929 106.010 122.615  1.00  4.50              
ATOM   3993  HH  TYR A 247     123.693 105.429 122.584  1.00  4.50              
ATOM   3994  CE2 TYR A 247     123.022 105.686 120.240  1.00  4.50              
ATOM   3995  HE2 TYR A 247     123.890 105.055 120.347  1.00  4.50              
ATOM   3996  CD2 TYR A 247     122.490 105.933 118.962  1.00  4.50              
ATOM   3997  HD2 TYR A 247     122.946 105.482 118.094  1.00  4.50              
ATOM   3998  C   TYR A 247     118.712 106.953 115.872  1.00  4.50              
ATOM   3999  O   TYR A 247     119.077 107.790 115.046  1.00  4.50              
ATOM   4000  N   ALA A 248     117.800 106.016 115.562  1.00  4.31              
ATOM   4001  H   ALA A 248     117.494 105.381 116.293  1.00  4.31              
ATOM   4002  CA  ALA A 248     117.564 105.560 114.196  1.00  4.31              
ATOM   4003  HA  ALA A 248     118.132 106.203 113.522  1.00  4.31              
ATOM   4004  CB  ALA A 248     118.171 104.154 114.047  1.00  4.31              
ATOM   4005  HB1 ALA A 248     118.182 103.867 112.994  1.00  4.31              
ATOM   4006  HB2 ALA A 248     119.196 104.140 114.418  1.00  4.31              
ATOM   4007  HB3 ALA A 248     117.575 103.425 114.596  1.00  4.31              
ATOM   4008  C   ALA A 248     116.107 105.644 113.672  1.00  4.31              
ATOM   4009  O   ALA A 248     115.733 104.931 112.741  1.00  4.31              
ATOM   4010  N   ALA A 249     115.305 106.566 114.217  1.00  4.25              
ATOM   4011  H   ALA A 249     115.695 107.103 114.978  1.00  4.25              
ATOM   4012  CA  ALA A 249     114.077 107.078 113.593  1.00  4.25              
ATOM   4013  HA  ALA A 249     113.560 107.646 114.369  1.00  4.25              
ATOM   4014  CB  ALA A 249     114.485 108.093 112.512  1.00  4.25              
ATOM   4015  HB1 ALA A 249     113.600 108.614 112.144  1.00  4.25              
ATOM   4016  HB2 ALA A 249     115.178 108.826 112.927  1.00  4.25              
ATOM   4017  HB3 ALA A 249     114.961 107.572 111.681  1.00  4.25              
ATOM   4018  C   ALA A 249     113.020 106.045 113.102  1.00  4.25              
ATOM   4019  O   ALA A 249     112.424 106.190 112.032  1.00  4.25              
ATOM   4020  N   GLY A 250     112.817 104.976 113.879  1.00  3.88              
ATOM   4021  H   GLY A 250     113.339 104.934 114.740  1.00  3.88              
ATOM   4022  CA  GLY A 250     112.107 103.752 113.493  1.00  3.88              
ATOM   4023  HA1 GLY A 250     112.260 103.008 114.276  1.00  3.88              
ATOM   4024  HA2 GLY A 250     112.575 103.358 112.590  1.00  3.88              
ATOM   4025  C   GLY A 250     110.599 103.846 113.249  1.00  3.88              
ATOM   4026  O   GLY A 250     109.792 103.570 114.132  1.00  3.88              
ATOM   4027  N   ARG A 251     110.234 104.166 112.007  1.00  3.74              
ATOM   4028  H   ARG A 251     110.989 104.437 111.389  1.00  3.74              
ATOM   4029  CA  ARG A 251     108.852 104.304 111.505  1.00  3.74              
ATOM   4030  HA  ARG A 251     108.343 105.057 112.107  1.00  3.74              
ATOM   4031  CB  ARG A 251     108.946 104.761 110.032  1.00  3.74              
ATOM   4032  HB1 ARG A 251     107.938 104.931 109.652  1.00  3.74              
ATOM   4033  HB2 ARG A 251     109.372 103.952 109.439  1.00  3.74              
ATOM   4034  CG  ARG A 251     109.800 106.021 109.772  1.00  3.74              
ATOM   4035  HG1 ARG A 251     109.662 106.317 108.731  1.00  3.74              
ATOM   4036  HG2 ARG A 251     110.856 105.784 109.903  1.00  3.74              
ATOM   4037  CD  ARG A 251     109.438 107.208 110.673  1.00  3.74              
ATOM   4038  HD1 ARG A 251     109.960 108.097 110.315  1.00  3.74              
ATOM   4039  HD2 ARG A 251     109.769 107.005 111.694  1.00  3.74              
ATOM   4040  NE  ARG A 251     107.984 107.420 110.662  1.00  3.74              
ATOM   4041  HE  ARG A 251     107.416 106.603 110.520  1.00  3.74              
ATOM   4042  CZ  ARG A 251     107.314 108.508 110.952  1.00  3.74              
ATOM   4043  NH1 ARG A 251     107.874 109.639 111.254  1.00  3.74              
ATOM   4044 1HH1 ARG A 251     108.839 109.585 111.572  1.00  3.74              
ATOM   4045 2HH1 ARG A 251     107.321 110.423 111.521  1.00  3.74              
ATOM   4046  NH2 ARG A 251     106.020 108.442 110.952  1.00  3.74              
ATOM   4047 1HH2 ARG A 251     105.621 107.516 110.865  1.00  3.74              
ATOM   4048 2HH2 ARG A 251     105.485 109.211 111.296  1.00  3.74              
ATOM   4049  C   ARG A 251     107.984 103.046 111.564  1.00  3.74              
ATOM   4050  O   ARG A 251     106.766 103.179 111.740  1.00  3.74              
ATOM   4051  N   VAL A 252     108.595 101.874 111.368  1.00  3.33              
ATOM   4052  H   VAL A 252     109.580 101.893 111.140  1.00  3.33              
ATOM   4053  CA  VAL A 252     107.923 100.572 111.411  1.00  3.33              
ATOM   4054  HA  VAL A 252     107.043 100.701 112.023  1.00  3.33              
ATOM   4055  CB  VAL A 252     107.438 100.079 110.028  1.00  3.33              
ATOM   4056  HB  VAL A 252     108.273  99.683 109.468  1.00  3.33              
ATOM   4057  CG1 VAL A 252     106.435  98.933 110.213  1.00  3.33              
ATOM   4058 1HG1 VAL A 252     106.031  98.619 109.251  1.00  3.33              
ATOM   4059 2HG1 VAL A 252     106.919  98.076 110.683  1.00  3.33              
ATOM   4060 3HG1 VAL A 252     105.625  99.255 110.859  1.00  3.33              
ATOM   4061  CG2 VAL A 252     106.798 101.168 109.152  1.00  3.33              
ATOM   4062 1HG2 VAL A 252     106.337 100.724 108.269  1.00  3.33              
ATOM   4063 2HG2 VAL A 252     106.055 101.723 109.713  1.00  3.33              
ATOM   4064 3HG2 VAL A 252     107.561 101.868 108.818  1.00  3.33              
ATOM   4065  C   VAL A 252     108.795  99.520 112.084  1.00  3.33              
ATOM   4066  O   VAL A 252     109.910  99.253 111.611  1.00  3.33              
ATOM   4067  N   LEU A 253     108.260  98.922 113.161  1.00  3.30              
ATOM   4068  H   LEU A 253     107.323  99.175 113.453  1.00  3.30              
ATOM   4069  CA  LEU A 253     108.897  97.746 113.808  1.00  3.30              
ATOM   4070  HA  LEU A 253     109.887  97.577 113.385  1.00  3.30              
ATOM   4071  CB  LEU A 253     109.040  97.939 115.331  1.00  3.30              
ATOM   4072  HB1 LEU A 253     109.365  96.984 115.748  1.00  3.30              
ATOM   4073  HB2 LEU A 253     108.057  98.153 115.747  1.00  3.30              
ATOM   4074  CG  LEU A 253     110.023  99.020 115.819  1.00  3.30              
ATOM   4075  HG  LEU A 253     109.620 100.009 115.603  1.00  3.30              
ATOM   4076  CD1 LEU A 253     110.217  98.862 117.330  1.00  3.30              
ATOM   4077 1HD1 LEU A 253     110.862  99.657 117.702  1.00  3.30              
ATOM   4078 2HD1 LEU A 253     109.259  98.924 117.840  1.00  3.30              
ATOM   4079 3HD1 LEU A 253     110.674  97.898 117.559  1.00  3.30              
ATOM   4080  CD2 LEU A 253     111.407  98.898 115.179  1.00  3.30              
ATOM   4081 1HD2 LEU A 253     112.095  99.598 115.655  1.00  3.30              
ATOM   4082 2HD2 LEU A 253     111.789  97.884 115.300  1.00  3.30              
ATOM   4083 3HD2 LEU A 253     111.342  99.149 114.122  1.00  3.30              
ATOM   4084  C   LEU A 253     108.090  96.473 113.532  1.00  3.30              
ATOM   4085  O   LEU A 253     106.858  96.567 113.494  1.00  3.30              
ATOM   4086  N   ASP A 254     108.734  95.299 113.378  1.00  3.38              
ATOM   4087  H   ASP A 254     109.746  95.248 113.334  1.00  3.38              
ATOM   4088  CA  ASP A 254     107.933  94.056 113.292  1.00  3.38              
ATOM   4089  HA  ASP A 254     106.909  94.310 113.034  1.00  3.38              
ATOM   4090  CB  ASP A 254     108.424  93.267 112.064  1.00  3.38              
ATOM   4091  HB1 ASP A 254     109.479  93.155 112.196  1.00  3.38              
ATOM   4092  HB2 ASP A 254     108.260  93.867 111.166  1.00  3.38              
ATOM   4093  CG  ASP A 254     107.913  91.853 111.812  1.00  3.38              
ATOM   4094  OD1 ASP A 254     108.742  90.941 112.045  1.00  3.38              
ATOM   4095  OD2 ASP A 254     106.788  91.644 111.318  1.00  3.38              
ATOM   4096  C   ASP A 254     107.776  93.365 114.651  1.00  3.38              
ATOM   4097  O   ASP A 254     107.237  94.006 115.556  1.00  3.38              
ATOM   4098  N   LEU A 255     108.194  92.091 114.725  1.00  3.73              
ATOM   4099  H   LEU A 255     108.417  91.706 113.820  1.00  3.73              
ATOM   4100  CA  LEU A 255     108.592  91.190 115.835  1.00  3.73              
ATOM   4101  HA  LEU A 255     109.666  91.058 115.727  1.00  3.73              
ATOM   4102  CB  LEU A 255     108.353  91.765 117.256  1.00  3.73              
ATOM   4103  HB1 LEU A 255     108.433  90.946 117.965  1.00  3.73              
ATOM   4104  HB2 LEU A 255     107.333  92.141 117.314  1.00  3.73              
ATOM   4105  CG  LEU A 255     109.340  92.853 117.741  1.00  3.73              
ATOM   4106  HG  LEU A 255     109.397  93.666 117.019  1.00  3.73              
ATOM   4107  CD1 LEU A 255     108.898  93.419 119.095  1.00  3.73              
ATOM   4108 1HD1 LEU A 255     109.582  94.211 119.403  1.00  3.73              
ATOM   4109 2HD1 LEU A 255     107.901  93.850 118.995  1.00  3.73              
ATOM   4110 3HD1 LEU A 255     108.882  92.634 119.850  1.00  3.73              
ATOM   4111  CD2 LEU A 255     110.747  92.287 117.961  1.00  3.73              
ATOM   4112 1HD2 LEU A 255     111.399  93.081 118.331  1.00  3.73              
ATOM   4113 2HD2 LEU A 255     110.722  91.485 118.699  1.00  3.73              
ATOM   4114 3HD2 LEU A 255     111.155  91.922 117.025  1.00  3.73              
ATOM   4115  C   LEU A 255     108.031  89.766 115.623  1.00  3.73              
ATOM   4116  O   LEU A 255     107.647  89.066 116.564  1.00  3.73              
ATOM   4117  N   SER A 256     107.968  89.325 114.367  1.00  3.64              
ATOM   4118  H   SER A 256     108.312  89.921 113.620  1.00  3.64              
ATOM   4119  CA  SER A 256     107.290  88.090 113.964  1.00  3.64              
ATOM   4120  HA  SER A 256     106.364  88.022 114.532  1.00  3.64              
ATOM   4121  CB  SER A 256     106.916  88.201 112.483  1.00  3.64              
ATOM   4122  HB1 SER A 256     106.480  87.259 112.151  1.00  3.64              
ATOM   4123  HB2 SER A 256     107.803  88.413 111.884  1.00  3.64              
ATOM   4124  OG  SER A 256     105.955  89.229 112.318  1.00  3.64              
ATOM   4125  HG  SER A 256     106.377  90.040 111.951  1.00  3.64              
ATOM   4126  C   SER A 256     108.090  86.819 114.231  1.00  3.64              
ATOM   4127  O   SER A 256     109.323  86.833 114.172  1.00  3.64              
ATOM   4128  N   ARG A 257     107.392  85.710 114.558  1.00  3.72              
ATOM   4129  H   ARG A 257     106.380  85.806 114.646  1.00  3.72              
ATOM   4130  CA  ARG A 257     107.993  84.429 115.011  1.00  3.72              
ATOM   4131  HA  ARG A 257     107.161  83.736 115.152  1.00  3.72              
ATOM   4132  CB  ARG A 257     108.946  83.809 113.941  1.00  3.72              
ATOM   4133  HB1 ARG A 257     109.886  84.360 113.923  1.00  3.72              
ATOM   4134  HB2 ARG A 257     108.474  83.957 112.968  1.00  3.72              
ATOM   4135  CG  ARG A 257     109.260  82.290 114.061  1.00  3.72              
ATOM   4136  HG1 ARG A 257     109.064  81.840 113.087  1.00  3.72              
ATOM   4137  HG2 ARG A 257     108.566  81.828 114.765  1.00  3.72              
ATOM   4138  CD  ARG A 257     110.711  81.895 114.448  1.00  3.72              
ATOM   4139  HD1 ARG A 257     111.413  82.382 113.768  1.00  3.72              
ATOM   4140  HD2 ARG A 257     110.818  80.814 114.344  1.00  3.72              
ATOM   4141  NE  ARG A 257     111.001  82.287 115.831  1.00  3.72              
ATOM   4142  HE  ARG A 257     110.483  83.091 116.146  1.00  3.72              
ATOM   4143  CZ  ARG A 257     111.412  81.579 116.864  1.00  3.72              
ATOM   4144  NH1 ARG A 257     112.209  80.554 116.827  1.00  3.72              
ATOM   4145 1HH1 ARG A 257     112.718  80.348 115.993  1.00  3.72              
ATOM   4146 2HH1 ARG A 257     112.513  80.165 117.730  1.00  3.72              
ATOM   4147  NH2 ARG A 257     110.950  81.938 118.011  1.00  3.72              
ATOM   4148 1HH2 ARG A 257     110.191  82.597 118.034  1.00  3.72              
ATOM   4149 2HH2 ARG A 257     111.082  81.308 118.799  1.00  3.72              
ATOM   4150  C   ARG A 257     108.652  84.539 116.385  1.00  3.72              
ATOM   4151  O   ARG A 257     108.893  83.500 116.979  1.00  3.72              
ATOM   4152  N   ASN A 258     108.978  85.722 116.910  1.00  3.72              
ATOM   4153  H   ASN A 258     108.708  86.550 116.403  1.00  3.72              
ATOM   4154  CA  ASN A 258     109.891  85.891 118.046  1.00  3.72              
ATOM   4155  HA  ASN A 258     110.808  85.357 117.788  1.00  3.72              
ATOM   4156  CB  ASN A 258     110.263  87.376 118.225  1.00  3.72              
ATOM   4157  HB1 ASN A 258     110.587  87.561 119.250  1.00  3.72              
ATOM   4158  HB2 ASN A 258     109.394  88.002 118.043  1.00  3.72              
ATOM   4159  CG  ASN A 258     111.418  87.802 117.342  1.00  3.72              
ATOM   4160  OD1 ASN A 258     112.224  87.008 116.880  1.00  3.72              
ATOM   4161  ND2 ASN A 258     111.532  89.077 117.070  1.00  3.72              
ATOM   4162 1HD2 ASN A 258     110.921  89.754 117.487  1.00  3.72              
ATOM   4163 2HD2 ASN A 258     112.321  89.332 116.479  1.00  3.72              
ATOM   4164  C   ASN A 258     109.508  85.236 119.379  1.00  3.72              
ATOM   4165  O   ASN A 258     110.277  85.334 120.324  1.00  3.72              
ATOM   4166  N   ASN A 259     108.376  84.545 119.482  1.00  3.63              
ATOM   4167  H   ASN A 259     107.728  84.624 118.708  1.00  3.63              
ATOM   4168  CA  ASN A 259     107.912  83.808 120.656  1.00  3.63              
ATOM   4169  HA  ASN A 259     107.127  83.128 120.321  1.00  3.63              
ATOM   4170  CB  ASN A 259     109.025  82.935 121.277  1.00  3.63              
ATOM   4171  HB1 ASN A 259     109.707  83.546 121.864  1.00  3.63              
ATOM   4172  HB2 ASN A 259     109.574  82.467 120.464  1.00  3.63              
ATOM   4173  CG  ASN A 259     108.530  81.842 122.202  1.00  3.63              
ATOM   4174  OD1 ASN A 259     107.847  82.083 123.180  1.00  3.63              
ATOM   4175  ND2 ASN A 259     108.890  80.611 121.933  1.00  3.63              
ATOM   4176 1HD2 ASN A 259     109.555  80.427 121.178  1.00  3.63              
ATOM   4177 2HD2 ASN A 259     108.580  79.893 122.559  1.00  3.63              
ATOM   4178  C   ASN A 259     107.234  84.777 121.642  1.00  3.63              
ATOM   4179  O   ASN A 259     106.027  84.679 121.862  1.00  3.63              
ATOM   4180  N   LEU A 260     107.975  85.795 122.106  1.00  3.61              
ATOM   4181  H   LEU A 260     108.949  85.830 121.810  1.00  3.61              
ATOM   4182  CA  LEU A 260     107.486  86.895 122.945  1.00  3.61              
ATOM   4183  HA  LEU A 260     108.349  87.335 123.435  1.00  3.61              
ATOM   4184  CB  LEU A 260     106.843  88.006 122.077  1.00  3.61              
ATOM   4185  HB1 LEU A 260     106.351  88.707 122.751  1.00  3.61              
ATOM   4186  HB2 LEU A 260     106.072  87.549 121.458  1.00  3.61              
ATOM   4187  CG  LEU A 260     107.736  88.878 121.182  1.00  3.61              
ATOM   4188  HG  LEU A 260     108.232  88.264 120.431  1.00  3.61              
ATOM   4189  CD1 LEU A 260     106.849  89.921 120.491  1.00  3.61              
ATOM   4190 1HD1 LEU A 260     107.454  90.564 119.859  1.00  3.61              
ATOM   4191 2HD1 LEU A 260     106.113  89.421 119.866  1.00  3.61              
ATOM   4192 3HD1 LEU A 260     106.337  90.537 121.230  1.00  3.61              
ATOM   4193  CD2 LEU A 260     108.779  89.663 121.980  1.00  3.61              
ATOM   4194 1HD2 LEU A 260     109.301  90.357 121.323  1.00  3.61              
ATOM   4195 2HD2 LEU A 260     108.294  90.209 122.787  1.00  3.61              
ATOM   4196 3HD2 LEU A 260     109.514  88.975 122.385  1.00  3.61              
ATOM   4197  C   LEU A 260     106.526  86.472 124.093  1.00  3.61              
ATOM   4198  O   LEU A 260     105.468  87.071 124.278  1.00  3.61              
ATOM   4199  N   PHE A 261     106.891  85.434 124.853  1.00  3.76              
ATOM   4200  H   PHE A 261     107.715  84.925 124.574  1.00  3.76              
ATOM   4201  CA  PHE A 261     106.070  84.852 125.926  1.00  3.76              
ATOM   4202  HA  PHE A 261     105.238  84.331 125.448  1.00  3.76              
ATOM   4203  CB  PHE A 261     106.904  83.796 126.672  1.00  3.76              
ATOM   4204  HB1 PHE A 261     107.890  84.215 126.878  1.00  3.76              
ATOM   4205  HB2 PHE A 261     107.041  82.932 126.019  1.00  3.76              
ATOM   4206  CG  PHE A 261     106.294  83.327 127.983  1.00  3.76              
ATOM   4207  CD1 PHE A 261     104.965  82.864 128.023  1.00  3.76              
ATOM   4208  HD1 PHE A 261     104.381  82.803 127.114  1.00  3.76              
ATOM   4209  CE1 PHE A 261     104.372  82.527 129.251  1.00  3.76              
ATOM   4210  HE1 PHE A 261     103.341  82.203 129.278  1.00  3.76              
ATOM   4211  CZ  PHE A 261     105.108  82.637 130.443  1.00  3.76              
ATOM   4212  HZ  PHE A 261     104.644  82.394 131.388  1.00  3.76              
ATOM   4213  CE2 PHE A 261     106.443  83.076 130.406  1.00  3.76              
ATOM   4214  HE2 PHE A 261     107.008  83.164 131.323  1.00  3.76              
ATOM   4215  CD2 PHE A 261     107.035  83.422 129.178  1.00  3.76              
ATOM   4216  HD2 PHE A 261     108.055  83.775 129.157  1.00  3.76              
ATOM   4217  C   PHE A 261     105.418  85.858 126.899  1.00  3.76              
ATOM   4218  O   PHE A 261     104.199  85.876 127.102  1.00  3.76              
ATOM   4219  N   PHE A 262     106.248  86.731 127.462  1.00  3.79              
ATOM   4220  H   PHE A 262     107.216  86.697 127.187  1.00  3.79              
ATOM   4221  CA  PHE A 262     105.816  87.899 128.217  1.00  3.79              
ATOM   4222  HA  PHE A 262     104.740  87.845 128.389  1.00  3.79              
ATOM   4223  CB  PHE A 262     106.510  87.940 129.587  1.00  3.79              
ATOM   4224  HB1 PHE A 262     106.908  88.941 129.756  1.00  3.79              
ATOM   4225  HB2 PHE A 262     107.355  87.249 129.606  1.00  3.79              
ATOM   4226  CG  PHE A 262     105.570  87.587 130.724  1.00  3.79              
ATOM   4227  CD1 PHE A 262     104.865  86.367 130.706  1.00  3.79              
ATOM   4228  HD1 PHE A 262     105.012  85.660 129.900  1.00  3.79              
ATOM   4229  CE1 PHE A 262     103.943  86.071 131.724  1.00  3.79              
ATOM   4230  HE1 PHE A 262     103.385  85.145 131.691  1.00  3.79              
ATOM   4231  CZ  PHE A 262     103.726  86.986 132.767  1.00  3.79              
ATOM   4232  HZ  PHE A 262     103.001  86.761 133.536  1.00  3.79              
ATOM   4233  CE2 PHE A 262     104.436  88.198 132.795  1.00  3.79              
ATOM   4234  HE2 PHE A 262     104.264  88.911 133.589  1.00  3.79              
ATOM   4235  CD2 PHE A 262     105.354  88.501 131.773  1.00  3.79              
ATOM   4236  HD2 PHE A 262     105.877  89.446 131.784  1.00  3.79              
ATOM   4237  C   PHE A 262     106.062  89.138 127.355  1.00  3.79              
ATOM   4238  O   PHE A 262     107.071  89.225 126.655  1.00  3.79              
ATOM   4239  N   ILE A 263     105.164  90.118 127.452  1.00  3.75              
ATOM   4240  H   ILE A 263     104.308  89.934 127.954  1.00  3.75              
ATOM   4241  CA  ILE A 263     105.548  91.526 127.382  1.00  3.75              
ATOM   4242  HA  ILE A 263     106.513  91.594 126.882  1.00  3.75              
ATOM   4243  CB  ILE A 263     104.567  92.314 126.477  1.00  3.75              
ATOM   4244  HB  ILE A 263     103.556  92.255 126.866  1.00  3.75              
ATOM   4245  CG2 ILE A 263     104.992  93.782 126.384  1.00  3.75              
ATOM   4246 1HG2 ILE A 263     104.356  94.323 125.686  1.00  3.75              
ATOM   4247 2HG2 ILE A 263     104.890  94.280 127.341  1.00  3.75              
ATOM   4248 3HG2 ILE A 263     106.031  93.823 126.071  1.00  3.75              
ATOM   4249  CG1 ILE A 263     104.586  91.701 125.050  1.00  3.75              
ATOM   4250 1HG1 ILE A 263     104.412  90.629 125.108  1.00  3.75              
ATOM   4251 2HG1 ILE A 263     105.570  91.850 124.603  1.00  3.75              
ATOM   4252  CD1 ILE A 263     103.523  92.254 124.095  1.00  3.75              
ATOM   4253  HD1 ILE A 263     103.552  91.691 123.163  1.00  3.75              
ATOM   4254  HD2 ILE A 263     102.535  92.148 124.543  1.00  3.75              
ATOM   4255  HD3 ILE A 263     103.719  93.298 123.862  1.00  3.75              
ATOM   4256  C   ILE A 263     105.797  92.005 128.831  1.00  3.75              
ATOM   4257  O   ILE A 263     105.589  91.270 129.799  1.00  3.75              
ATOM   4258  N   SER A 264     106.421  93.159 129.001  1.00  3.87              
ATOM   4259  H   SER A 264     106.556  93.760 128.200  1.00  3.87              
ATOM   4260  CA  SER A 264     106.704  93.733 130.311  1.00  3.87              
ATOM   4261  HA  SER A 264     105.939  93.401 131.012  1.00  3.87              
ATOM   4262  CB  SER A 264     108.072  93.238 130.778  1.00  3.87              
ATOM   4263  HB1 SER A 264     108.837  93.616 130.106  1.00  3.87              
ATOM   4264  HB2 SER A 264     108.088  92.149 130.754  1.00  3.87              
ATOM   4265  OG  SER A 264     108.369  93.656 132.089  1.00  3.87              
ATOM   4266  HG  SER A 264     107.921  93.062 132.700  1.00  3.87              
ATOM   4267  C   SER A 264     106.623  95.254 130.172  1.00  3.87              
ATOM   4268  O   SER A 264     106.883  95.758 129.065  1.00  3.87              
ATOM   4269  N   PRO A 265     106.220  95.992 131.229  1.00  3.87              
ATOM   4270  CD  PRO A 265     106.069  95.549 132.613  1.00  3.87              
ATOM   4271  HD1 PRO A 265     107.055  95.447 133.064  1.00  3.87              
ATOM   4272  HD2 PRO A 265     105.515  94.615 132.688  1.00  3.87              
ATOM   4273  CG  PRO A 265     105.328  96.651 133.362  1.00  3.87              
ATOM   4274  HG1 PRO A 265     105.714  96.776 134.374  1.00  3.87              
ATOM   4275  HG2 PRO A 265     104.266  96.433 133.394  1.00  3.87              
ATOM   4276  CB  PRO A 265     105.575  97.887 132.512  1.00  3.87              
ATOM   4277  HB1 PRO A 265     106.505  98.356 132.837  1.00  3.87              
ATOM   4278  HB2 PRO A 265     104.750  98.590 132.595  1.00  3.87              
ATOM   4279  CA  PRO A 265     105.725  97.349 131.084  1.00  3.87              
ATOM   4280  HA  PRO A 265     104.745  97.307 130.607  1.00  3.87              
ATOM   4281  C   PRO A 265     106.657  98.266 130.283  1.00  3.87              
ATOM   4282  O   PRO A 265     107.875  98.257 130.485  1.00  3.87              
ATOM   4283  N   LYS A 266     106.078  99.141 129.450  1.00  3.92              
ATOM   4284  H   LYS A 266     105.070  99.122 129.362  1.00  3.92              
ATOM   4285  CA  LYS A 266     106.808 100.211 128.751  1.00  3.92              
ATOM   4286  HA  LYS A 266     106.071 100.758 128.164  1.00  3.92              
ATOM   4287  CB  LYS A 266     107.389 101.241 129.746  1.00  3.92              
ATOM   4288  HB1 LYS A 266     107.720 102.115 129.182  1.00  3.92              
ATOM   4289  HB2 LYS A 266     108.260 100.804 130.234  1.00  3.92              
ATOM   4290  CG  LYS A 266     106.396 101.712 130.821  1.00  3.92              
ATOM   4291  HG1 LYS A 266     106.151 100.876 131.476  1.00  3.92              
ATOM   4292  HG2 LYS A 266     105.483 102.047 130.328  1.00  3.92              
ATOM   4293  CD  LYS A 266     106.911 102.862 131.699  1.00  3.92              
ATOM   4294  HD1 LYS A 266     106.127 103.093 132.422  1.00  3.92              
ATOM   4295  HD2 LYS A 266     107.058 103.753 131.085  1.00  3.92              
ATOM   4296  CE  LYS A 266     108.193 102.537 132.483  1.00  3.92              
ATOM   4297  HE1 LYS A 266     108.171 101.490 132.800  1.00  3.92              
ATOM   4298  HE2 LYS A 266     108.205 103.165 133.377  1.00  3.92              
ATOM   4299  NZ  LYS A 266     109.412 102.816 131.689  1.00  3.92              
ATOM   4300  HZ1 LYS A 266     110.273 102.778 132.206  1.00  3.92              
ATOM   4301  HZ2 LYS A 266     109.504 102.227 130.867  1.00  3.92              
ATOM   4302  HZ3 LYS A 266     109.354 103.734 131.232  1.00  3.92              
ATOM   4303  C   LYS A 266     107.851  99.770 127.704  1.00  3.92              
ATOM   4304  O   LYS A 266     108.904 100.387 127.587  1.00  3.92              
ATOM   4305  N   GLN A 267     107.534  98.738 126.915  1.00  3.91              
ATOM   4306  H   GLN A 267     106.722  98.205 127.175  1.00  3.91              
ATOM   4307  CA  GLN A 267     108.340  98.238 125.783  1.00  3.91              
ATOM   4308  HA  GLN A 267     109.059  97.509 126.139  1.00  3.91              
ATOM   4309  CB  GLN A 267     107.411  97.553 124.751  1.00  3.91              
ATOM   4310  HB1 GLN A 267     108.040  97.266 123.906  1.00  3.91              
ATOM   4311  HB2 GLN A 267     106.696  98.286 124.384  1.00  3.91              
ATOM   4312  CG  GLN A 267     106.578  96.344 125.164  1.00  3.91              
ATOM   4313  HG1 GLN A 267     105.585  96.673 125.464  1.00  3.91              
ATOM   4314  HG2 GLN A 267     107.037  95.849 126.016  1.00  3.91              
ATOM   4315  CD  GLN A 267     106.455  95.370 123.988  1.00  3.91              
ATOM   4316  OE1 GLN A 267     105.451  95.261 123.310  1.00  3.91              
ATOM   4317  NE2 GLN A 267     107.493  94.633 123.694  1.00  3.91              
ATOM   4318 1HE2 GLN A 267     108.331  94.740 124.251  1.00  3.91              
ATOM   4319 2HE2 GLN A 267     107.437  94.087 122.857  1.00  3.91              
ATOM   4320  C   GLN A 267     109.090  99.303 124.953  1.00  3.91              
ATOM   4321  O   GLN A 267     110.296  99.189 124.753  1.00  3.91              
ATOM   4322  N   PHE A 268     108.339 100.230 124.335  1.00  3.88              
ATOM   4323  H   PHE A 268     107.364 100.287 124.579  1.00  3.88              
ATOM   4324  CA  PHE A 268     108.744 100.863 123.066  1.00  3.88              
ATOM   4325  HA  PHE A 268     109.504 100.247 122.587  1.00  3.88              
ATOM   4326  CB  PHE A 268     107.556 100.960 122.100  1.00  3.88              
ATOM   4327  HB1 PHE A 268     107.848 101.569 121.243  1.00  3.88              
ATOM   4328  HB2 PHE A 268     106.728 101.472 122.592  1.00  3.88              
ATOM   4329  CG  PHE A 268     107.094  99.614 121.578  1.00  3.88              
ATOM   4330  CD1 PHE A 268     107.900  98.895 120.673  1.00  3.88              
ATOM   4331  HD1 PHE A 268     108.822  99.322 120.304  1.00  3.88              
ATOM   4332  CE1 PHE A 268     107.509  97.615 120.241  1.00  3.88              
ATOM   4333  HE1 PHE A 268     108.141  97.052 119.565  1.00  3.88              
ATOM   4334  CZ  PHE A 268     106.302  97.062 120.701  1.00  3.88              
ATOM   4335  HZ  PHE A 268     106.007  96.068 120.393  1.00  3.88              
ATOM   4336  CE2 PHE A 268     105.476  97.797 121.566  1.00  3.88              
ATOM   4337  HE2 PHE A 268     104.547  97.364 121.909  1.00  3.88              
ATOM   4338  CD2 PHE A 268     105.869  99.071 122.006  1.00  3.88              
ATOM   4339  HD2 PHE A 268     105.237  99.626 122.684  1.00  3.88              
ATOM   4340  C   PHE A 268     109.401 102.232 123.258  1.00  3.88              
ATOM   4341  O   PHE A 268     110.298 102.587 122.498  1.00  3.88              
ATOM   4342  N   GLU A 269     108.973 102.949 124.296  1.00  3.86              
ATOM   4343  H   GLU A 269     108.163 102.576 124.764  1.00  3.86              
ATOM   4344  CA  GLU A 269     109.693 103.994 125.033  1.00  3.86              
ATOM   4345  HA  GLU A 269     109.141 104.921 125.020  1.00  3.86              
ATOM   4346  CB  GLU A 269     109.719 103.525 126.505  1.00  3.86              
ATOM   4347  HB1 GLU A 269     110.288 102.597 126.578  1.00  3.86              
ATOM   4348  HB2 GLU A 269     108.692 103.312 126.811  1.00  3.86              
ATOM   4349  CG  GLU A 269     110.299 104.539 127.500  1.00  3.86              
ATOM   4350  HG1 GLU A 269     109.776 105.490 127.381  1.00  3.86              
ATOM   4351  HG2 GLU A 269     111.358 104.705 127.294  1.00  3.86              
ATOM   4352  CD  GLU A 269     110.138 104.039 128.942  1.00  3.86              
ATOM   4353  OE1 GLU A 269     110.939 103.203 129.428  1.00  3.86              
ATOM   4354  OE2 GLU A 269     109.199 104.477 129.643  1.00  3.86              
ATOM   4355  C   GLU A 269     111.114 104.332 124.533  1.00  3.86              
ATOM   4356  O   GLU A 269     112.129 103.765 124.943  1.00  3.86              
ATOM   4357  N   GLY A 270     111.155 105.297 123.619  1.00  3.88              
ATOM   4358  H   GLY A 270     110.271 105.665 123.305  1.00  3.88              
ATOM   4359  CA  GLY A 270     112.344 105.731 122.893  1.00  3.88              
ATOM   4360  HA1 GLY A 270     113.154 105.017 123.040  1.00  3.88              
ATOM   4361  HA2 GLY A 270     112.657 106.713 123.247  1.00  3.88              
ATOM   4362  C   GLY A 270     112.041 105.809 121.404  1.00  3.88              
ATOM   4363  O   GLY A 270     112.213 106.848 120.771  1.00  3.88              
ATOM   4364  N   TYR A 271     111.427 104.745 120.894  1.00  3.87              
ATOM   4365  H   TYR A 271     111.314 103.929 121.491  1.00  3.87              
ATOM   4366  CA  TYR A 271     110.653 104.751 119.657  1.00  3.87              
ATOM   4367  HA  TYR A 271     111.165 105.358 118.910  1.00  3.87              
ATOM   4368  CB  TYR A 271     110.511 103.312 119.109  1.00  3.87              
ATOM   4369  HB1 TYR A 271     110.146 103.356 118.083  1.00  3.87              
ATOM   4370  HB2 TYR A 271     109.780 102.765 119.705  1.00  3.87              
ATOM   4371  CG  TYR A 271     111.813 102.545 119.139  1.00  3.87              
ATOM   4372  CD1 TYR A 271     112.944 103.120 118.540  1.00  3.87              
ATOM   4373  HD1 TYR A 271     112.855 104.019 117.948  1.00  3.87              
ATOM   4374  CE1 TYR A 271     114.207 102.585 118.809  1.00  3.87              
ATOM   4375  HE1 TYR A 271     115.080 103.046 118.400  1.00  3.87              
ATOM   4376  CZ  TYR A 271     114.340 101.455 119.636  1.00  3.87              
ATOM   4377  OH  TYR A 271     115.577 101.062 120.012  1.00  3.87              
ATOM   4378  HH  TYR A 271     115.654 100.079 120.000  1.00  3.87              
ATOM   4379  CE2 TYR A 271     113.198 100.790 120.121  1.00  3.87              
ATOM   4380  HE2 TYR A 271     113.308  99.897 120.719  1.00  3.87              
ATOM   4381  CD2 TYR A 271     111.931 101.358 119.892  1.00  3.87              
ATOM   4382  HD2 TYR A 271     111.055 100.916 120.340  1.00  3.87              
ATOM   4383  C   TYR A 271     109.279 105.390 119.927  1.00  3.87              
ATOM   4384  O   TYR A 271     108.251 104.726 119.963  1.00  3.87              
ATOM   4385  N   GLU A 272     109.240 106.713 120.084  1.00  3.87              
ATOM   4386  H   GLU A 272     110.144 107.169 120.124  1.00  3.87              
ATOM   4387  CA  GLU A 272     108.174 107.455 119.388  1.00  3.87              
ATOM   4388  HA  GLU A 272     107.220 106.959 119.565  1.00  3.87              
ATOM   4389  CB  GLU A 272     108.079 108.886 119.982  1.00  3.87              
ATOM   4390  HB1 GLU A 272     108.543 108.871 120.970  1.00  3.87              
ATOM   4391  HB2 GLU A 272     107.033 109.092 120.172  1.00  3.87              
ATOM   4392  CG  GLU A 272     108.680 110.090 119.221  1.00  3.87              
ATOM   4393  HG1 GLU A 272     109.665 109.811 118.839  1.00  3.87              
ATOM   4394  HG2 GLU A 272     108.824 110.899 119.939  1.00  3.87              
ATOM   4395  CD  GLU A 272     107.798 110.632 118.076  1.00  3.87              
ATOM   4396  OE1 GLU A 272     108.357 111.224 117.128  1.00  3.87              
ATOM   4397  OE2 GLU A 272     106.577 110.349 118.052  1.00  3.87              
ATOM   4398  C   GLU A 272     108.475 107.372 117.871  1.00  3.87              
ATOM   4399  O   GLU A 272     109.429 106.717 117.439  1.00  3.87              
ATOM   4400  N   ASN A 273     107.660 107.991 117.021  1.00  3.82              
ATOM   4401  H   ASN A 273     106.915 108.564 117.412  1.00  3.82              
ATOM   4402  CA  ASN A 273     107.878 108.103 115.572  1.00  3.82              
ATOM   4403  HA  ASN A 273     107.182 108.869 115.226  1.00  3.82              
ATOM   4404  CB  ASN A 273     109.318 108.605 115.263  1.00  3.82              
ATOM   4405  HB1 ASN A 273     109.949 107.760 114.985  1.00  3.82              
ATOM   4406  HB2 ASN A 273     109.753 109.058 116.153  1.00  3.82              
ATOM   4407  CG  ASN A 273     109.400 109.658 114.177  1.00  3.82              
ATOM   4408  OD1 ASN A 273     109.882 109.435 113.076  1.00  3.82              
ATOM   4409  ND2 ASN A 273     108.949 110.859 114.452  1.00  3.82              
ATOM   4410 1HD2 ASN A 273     108.672 111.064 115.425  1.00  3.82              
ATOM   4411 2HD2 ASN A 273     109.151 111.607 113.822  1.00  3.82              
ATOM   4412  C   ASN A 273     107.495 106.807 114.817  1.00  3.82              
ATOM   4413  O   ASN A 273     107.279 106.818 113.602  1.00  3.82              
ATOM   4414  N   ILE A 274     107.366 105.717 115.578  1.00  3.78              
ATOM   4415  H   ILE A 274     107.726 105.832 116.515  1.00  3.78              
ATOM   4416  CA  ILE A 274     106.819 104.388 115.298  1.00  3.78              
ATOM   4417  HA  ILE A 274     107.429 103.983 114.492  1.00  3.78              
ATOM   4418  CB  ILE A 274     107.086 103.487 116.517  1.00  3.78              
ATOM   4419  HB  ILE A 274     108.144 103.604 116.758  1.00  3.78              
ATOM   4420  CG2 ILE A 274     106.300 103.943 117.755  1.00  3.78              
ATOM   4421 1HG2 ILE A 274     106.688 103.411 118.617  1.00  3.78              
ATOM   4422 2HG2 ILE A 274     106.428 105.009 117.936  1.00  3.78              
ATOM   4423 3HG2 ILE A 274     105.239 103.725 117.652  1.00  3.78              
ATOM   4424  CG1 ILE A 274     106.879 101.994 116.186  1.00  3.78              
ATOM   4425 1HG1 ILE A 274     107.440 101.756 115.281  1.00  3.78              
ATOM   4426 2HG1 ILE A 274     105.826 101.784 115.999  1.00  3.78              
ATOM   4427  CD1 ILE A 274     107.368 101.070 117.304  1.00  3.78              
ATOM   4428  HD1 ILE A 274     107.338 100.045 116.947  1.00  3.78              
ATOM   4429  HD2 ILE A 274     108.392 101.322 117.579  1.00  3.78              
ATOM   4430  HD3 ILE A 274     106.724 101.150 118.179  1.00  3.78              
ATOM   4431  C   ILE A 274     105.381 104.349 114.750  1.00  3.78              
ATOM   4432  O   ILE A 274     104.446 103.804 115.329  1.00  3.78              
ATOM   4433  N   SER A 275     105.199 104.937 113.576  1.00  3.76              
ATOM   4434  H   SER A 275     106.000 105.419 113.186  1.00  3.76              
ATOM   4435  CA  SER A 275     103.927 104.993 112.854  1.00  3.76              
ATOM   4436  HA  SER A 275     103.237 105.565 113.477  1.00  3.76              
ATOM   4437  CB  SER A 275     104.094 105.767 111.543  1.00  3.76              
ATOM   4438  HB1 SER A 275     103.958 106.828 111.757  1.00  3.76              
ATOM   4439  HB2 SER A 275     103.323 105.466 110.833  1.00  3.76              
ATOM   4440  OG  SER A 275     105.381 105.583 110.964  1.00  3.76              
ATOM   4441  HG  SER A 275     105.662 104.666 111.147  1.00  3.76              
ATOM   4442  C   SER A 275     103.209 103.658 112.571  1.00  3.76              
ATOM   4443  O   SER A 275     101.990 103.665 112.375  1.00  3.76              
ATOM   4444  N   CYS A 276     103.905 102.520 112.552  1.00  3.32              
ATOM   4445  H   CYS A 276     104.899 102.553 112.754  1.00  3.32              
ATOM   4446  CA  CYS A 276     103.285 101.199 112.359  1.00  3.32              
ATOM   4447  HA  CYS A 276     102.256 101.203 112.716  1.00  3.32              
ATOM   4448  CB  CYS A 276     103.275 100.909 110.847  1.00  3.32              
ATOM   4449  HB1 CYS A 276     104.266 101.102 110.453  1.00  3.32              
ATOM   4450  HB2 CYS A 276     102.576 101.588 110.357  1.00  3.32              
ATOM   4451  SG  CYS A 276     102.842  99.193 110.419  1.00  3.32              
ATOM   4452  HG  CYS A 276     103.823  98.568 111.087  1.00  3.32              
ATOM   4453  C   CYS A 276     104.041 100.115 113.151  1.00  3.32              
ATOM   4454  O   CYS A 276     105.249 100.220 113.340  1.00  3.32              
ATOM   4455  N   LEU A 277     103.349  99.061 113.585  1.00  3.29              
ATOM   4456  H   LEU A 277     102.364  98.982 113.341  1.00  3.29              
ATOM   4457  CA  LEU A 277     103.895  98.027 114.460  1.00  3.29              
ATOM   4458  HA  LEU A 277     104.975  97.975 114.331  1.00  3.29              
ATOM   4459  CB  LEU A 277     103.588  98.430 115.915  1.00  3.29              
ATOM   4460  HB1 LEU A 277     102.510  98.548 116.005  1.00  3.29              
ATOM   4461  HB2 LEU A 277     104.052  99.397 116.114  1.00  3.29              
ATOM   4462  CG  LEU A 277     104.053  97.435 116.994  1.00  3.29              
ATOM   4463  HG  LEU A 277     103.604  96.458 116.819  1.00  3.29              
ATOM   4464  CD1 LEU A 277     105.575  97.297 117.031  1.00  3.29              
ATOM   4465 1HD1 LEU A 277     105.858  96.599 117.817  1.00  3.29              
ATOM   4466 2HD1 LEU A 277     105.946  96.899 116.087  1.00  3.29              
ATOM   4467 3HD1 LEU A 277     106.033  98.263 117.232  1.00  3.29              
ATOM   4468  CD2 LEU A 277     103.588  97.935 118.363  1.00  3.29              
ATOM   4469 1HD2 LEU A 277     103.829  97.192 119.122  1.00  3.29              
ATOM   4470 2HD2 LEU A 277     104.087  98.873 118.611  1.00  3.29              
ATOM   4471 3HD2 LEU A 277     102.509  98.092 118.361  1.00  3.29              
ATOM   4472  C   LEU A 277     103.309  96.632 114.133  1.00  3.29              
ATOM   4473  O   LEU A 277     102.111  96.527 113.828  1.00  3.29              
ATOM   4474  N   ASN A 278     104.106  95.546 114.183  1.00  3.29              
ATOM   4475  H   ASN A 278     105.100  95.627 114.379  1.00  3.29              
ATOM   4476  CA  ASN A 278     103.593  94.347 113.512  1.00  3.29              
ATOM   4477  HA  ASN A 278     102.502  94.344 113.508  1.00  3.29              
ATOM   4478  CB  ASN A 278     104.045  94.417 112.033  1.00  3.29              
ATOM   4479  HB1 ASN A 278     105.086  94.119 111.934  1.00  3.29              
ATOM   4480  HB2 ASN A 278     103.945  95.439 111.667  1.00  3.29              
ATOM   4481  CG  ASN A 278     103.195  93.546 111.134  1.00  3.29              
ATOM   4482  OD1 ASN A 278     102.299  94.020 110.455  1.00  3.29              
ATOM   4483  ND2 ASN A 278     103.449  92.262 111.106  1.00  3.29              
ATOM   4484 1HD2 ASN A 278     104.259  91.891 111.585  1.00  3.29              
ATOM   4485 2HD2 ASN A 278     102.718  91.674 110.734  1.00  3.29              
ATOM   4486  C   ASN A 278     103.992  93.021 114.187  1.00  3.29              
ATOM   4487  O   ASN A 278     105.128  92.535 114.063  1.00  3.29              
ATOM   4488  N   LEU A 279     103.018  92.428 114.891  1.00  3.79              
ATOM   4489  H   LEU A 279     102.081  92.828 114.897  1.00  3.79              
ATOM   4490  CA  LEU A 279     103.292  91.330 115.814  1.00  3.79              
ATOM   4491  HA  LEU A 279     104.364  91.128 115.857  1.00  3.79              
ATOM   4492  CB  LEU A 279     102.820  91.731 117.230  1.00  3.79              
ATOM   4493  HB1 LEU A 279     103.188  90.984 117.930  1.00  3.79              
ATOM   4494  HB2 LEU A 279     101.729  91.697 117.248  1.00  3.79              
ATOM   4495  CG  LEU A 279     103.231  93.132 117.730  1.00  3.79              
ATOM   4496  HG  LEU A 279     102.835  93.894 117.059  1.00  3.79              
ATOM   4497  CD1 LEU A 279     102.641  93.391 119.118  1.00  3.79              
ATOM   4498 1HD1 LEU A 279     102.866  94.410 119.431  1.00  3.79              
ATOM   4499 2HD1 LEU A 279     101.558  93.271 119.084  1.00  3.79              
ATOM   4500 3HD1 LEU A 279     103.061  92.690 119.837  1.00  3.79              
ATOM   4501  CD2 LEU A 279     104.744  93.303 117.827  1.00  3.79              
ATOM   4502 1HD2 LEU A 279     104.981  94.293 118.211  1.00  3.79              
ATOM   4503 2HD2 LEU A 279     105.167  92.543 118.482  1.00  3.79              
ATOM   4504 3HD2 LEU A 279     105.184  93.216 116.836  1.00  3.79              
ATOM   4505  C   LEU A 279     102.562  90.068 115.313  1.00  3.79              
ATOM   4506  O   LEU A 279     101.364  89.852 115.530  1.00  3.79              
ATOM   4507  N   SER A 280     103.304  89.209 114.618  1.00  3.72              
ATOM   4508  H   SER A 280     104.268  89.455 114.424  1.00  3.72              
ATOM   4509  CA  SER A 280     102.717  88.127 113.823  1.00  3.72              
ATOM   4510  HA  SER A 280     101.632  88.102 113.942  1.00  3.72              
ATOM   4511  CB  SER A 280     103.044  88.418 112.347  1.00  3.72              
ATOM   4512  HB1 SER A 280     103.806  87.729 111.980  1.00  3.72              
ATOM   4513  HB2 SER A 280     103.421  89.436 112.239  1.00  3.72              
ATOM   4514  OG  SER A 280     101.898  88.309 111.544  1.00  3.72              
ATOM   4515  HG  SER A 280     101.484  89.222 111.581  1.00  3.72              
ATOM   4516  C   SER A 280     103.306  86.774 114.224  1.00  3.72              
ATOM   4517  O   SER A 280     104.511  86.533 114.119  1.00  3.72              
ATOM   4518  N   ARG A 281     102.430  85.865 114.656  1.00  3.70              
ATOM   4519  H   ARG A 281     101.451  86.146 114.683  1.00  3.70              
ATOM   4520  CA  ARG A 281     102.768  84.564 115.247  1.00  3.70              
ATOM   4521  HA  ARG A 281     101.848  84.155 115.669  1.00  3.70              
ATOM   4522  CB  ARG A 281     103.222  83.571 114.163  1.00  3.70              
ATOM   4523  HB1 ARG A 281     103.462  82.632 114.666  1.00  3.70              
ATOM   4524  HB2 ARG A 281     104.135  83.922 113.681  1.00  3.70              
ATOM   4525  CG  ARG A 281     102.140  83.269 113.103  1.00  3.70              
ATOM   4526  HG1 ARG A 281     101.146  83.419 113.524  1.00  3.70              
ATOM   4527  HG2 ARG A 281     102.227  82.207 112.868  1.00  3.70              
ATOM   4528  CD  ARG A 281     102.285  84.021 111.760  1.00  3.70              
ATOM   4529  HD1 ARG A 281     101.935  83.358 110.966  1.00  3.70              
ATOM   4530  HD2 ARG A 281     103.343  84.208 111.571  1.00  3.70              
ATOM   4531  NE  ARG A 281     101.539  85.294 111.645  1.00  3.70              
ATOM   4532  HE  ARG A 281     102.077  86.145 111.537  1.00  3.70              
ATOM   4533  CZ  ARG A 281     100.244  85.465 111.465  1.00  3.70              
ATOM   4534  NH1 ARG A 281      99.366  84.537 111.691  1.00  3.70              
ATOM   4535 1HH1 ARG A 281      99.663  83.648 112.040  1.00  3.70              
ATOM   4536 2HH1 ARG A 281      98.395  84.811 111.684  1.00  3.70              
ATOM   4537  NH2 ARG A 281      99.792  86.601 111.048  1.00  3.70              
ATOM   4538 1HH2 ARG A 281     100.432  87.391 110.988  1.00  3.70              
ATOM   4539 2HH2 ARG A 281      98.803  86.798 111.136  1.00  3.70              
ATOM   4540  C   ARG A 281     103.741  84.701 116.421  1.00  3.70              
ATOM   4541  O   ARG A 281     104.968  84.677 116.253  1.00  3.70              
ATOM   4542  N   ASN A 282     103.110  84.873 117.587  1.00  3.79              
ATOM   4543  H   ASN A 282     102.106  84.712 117.585  1.00  3.79              
ATOM   4544  CA  ASN A 282     103.691  85.100 118.913  1.00  3.79              
ATOM   4545  HA  ASN A 282     104.652  84.585 118.969  1.00  3.79              
ATOM   4546  CB  ASN A 282     103.944  86.606 119.124  1.00  3.79              
ATOM   4547  HB1 ASN A 282     104.060  86.828 120.183  1.00  3.79              
ATOM   4548  HB2 ASN A 282     103.106  87.191 118.753  1.00  3.79              
ATOM   4549  CG  ASN A 282     105.235  87.038 118.454  1.00  3.79              
ATOM   4550  OD1 ASN A 282     106.287  86.450 118.650  1.00  3.79              
ATOM   4551  ND2 ASN A 282     105.204  88.091 117.673  1.00  3.79              
ATOM   4552 1HD2 ASN A 282     104.338  88.566 117.490  1.00  3.79              
ATOM   4553 2HD2 ASN A 282     106.096  88.394 117.286  1.00  3.79              
ATOM   4554  C   ASN A 282     102.817  84.439 119.987  1.00  3.79              
ATOM   4555  O   ASN A 282     101.861  83.739 119.665  1.00  3.79              
ATOM   4556  N   GLY A 283     103.146  84.641 121.262  1.00  3.66              
ATOM   4557  H   GLY A 283     104.035  85.087 121.474  1.00  3.66              
ATOM   4558  CA  GLY A 283     102.449  83.998 122.377  1.00  3.66              
ATOM   4559  HA1 GLY A 283     102.973  83.077 122.632  1.00  3.66              
ATOM   4560  HA2 GLY A 283     101.432  83.742 122.079  1.00  3.66              
ATOM   4561  C   GLY A 283     102.345  84.851 123.640  1.00  3.66              
ATOM   4562  O   GLY A 283     102.631  84.349 124.723  1.00  3.66              
ATOM   4563  N   PHE A 284     101.994  86.136 123.512  1.00  3.72              
ATOM   4564  H   PHE A 284     101.635  86.466 122.629  1.00  3.72              
ATOM   4565  CA  PHE A 284     102.009  87.056 124.645  1.00  3.72              
ATOM   4566  HA  PHE A 284     102.887  86.728 125.202  1.00  3.72              
ATOM   4567  CB  PHE A 284     102.390  88.505 124.319  1.00  3.72              
ATOM   4568  HB1 PHE A 284     103.459  88.611 124.497  1.00  3.72              
ATOM   4569  HB2 PHE A 284     101.913  89.172 125.038  1.00  3.72              
ATOM   4570  CG  PHE A 284     102.108  89.023 122.936  1.00  3.72              
ATOM   4571  CD1 PHE A 284     100.826  89.498 122.625  1.00  3.72              
ATOM   4572  HD1 PHE A 284     100.025  89.416 123.345  1.00  3.72              
ATOM   4573  CE1 PHE A 284     100.601  90.105 121.383  1.00  3.72              
ATOM   4574  HE1 PHE A 284      99.613  90.452 121.133  1.00  3.72              
ATOM   4575  CZ  PHE A 284     101.651  90.236 120.459  1.00  3.72              
ATOM   4576  HZ  PHE A 284     101.462  90.704 119.504  1.00  3.72              
ATOM   4577  CE2 PHE A 284     102.931  89.745 120.763  1.00  3.72              
ATOM   4578  HE2 PHE A 284     103.740  89.864 120.057  1.00  3.72              
ATOM   4579  CD2 PHE A 284     103.157  89.133 122.005  1.00  3.72              
ATOM   4580  HD2 PHE A 284     104.144  88.783 122.265  1.00  3.72              
ATOM   4581  C   PHE A 284     100.888  86.979 125.687  1.00  3.72              
ATOM   4582  O   PHE A 284      99.707  87.230 125.426  1.00  3.72              
ATOM   4583  N   ALA A 285     101.300  86.713 126.926  1.00  3.79              
ATOM   4584  H   ALA A 285     102.280  86.463 127.041  1.00  3.79              
ATOM   4585  CA  ALA A 285     100.409  86.418 128.042  1.00  3.79              
ATOM   4586  HA  ALA A 285      99.393  86.694 127.782  1.00  3.79              
ATOM   4587  CB  ALA A 285     100.461  84.897 128.245  1.00  3.79              
ATOM   4588  HB1 ALA A 285      99.820  84.608 129.077  1.00  3.79              
ATOM   4589  HB2 ALA A 285     100.125  84.387 127.341  1.00  3.79              
ATOM   4590  HB3 ALA A 285     101.484  84.590 128.471  1.00  3.79              
ATOM   4591  C   ALA A 285     100.749  87.185 129.338  1.00  3.79              
ATOM   4592  O   ALA A 285     100.663  86.663 130.445  1.00  3.79              
ATOM   4593  N   SER A 286     101.221  88.420 129.201  1.00  3.93              
ATOM   4594  H   SER A 286     101.274  88.823 128.278  1.00  3.93              
ATOM   4595  CA  SER A 286     101.844  89.199 130.273  1.00  3.93              
ATOM   4596  HA  SER A 286     102.416  88.501 130.882  1.00  3.93              
ATOM   4597  CB  SER A 286     102.852  90.171 129.674  1.00  3.93              
ATOM   4598  HB1 SER A 286     103.705  89.573 129.376  1.00  3.93              
ATOM   4599  HB2 SER A 286     103.201  90.895 130.409  1.00  3.93              
ATOM   4600  OG  SER A 286     102.319  90.837 128.547  1.00  3.93              
ATOM   4601  HG  SER A 286     102.401  91.812 128.692  1.00  3.93              
ATOM   4602  C   SER A 286     100.942  89.940 131.266  1.00  3.93              
ATOM   4603  O   SER A 286     101.356  90.948 131.847  1.00  3.93              
ATOM   4604  N   ALA A 287      99.680  89.530 131.401  1.00  4.51              
ATOM   4605  H   ALA A 287      99.443  88.638 130.982  1.00  4.51              
ATOM   4606  CA  ALA A 287      98.561  90.373 131.848  1.00  4.51              
ATOM   4607  HA  ALA A 287      97.686  89.721 131.838  1.00  4.51              
ATOM   4608  CB  ALA A 287      98.724  90.830 133.308  1.00  4.51              
ATOM   4609  HB1 ALA A 287      97.788  91.266 133.658  1.00  4.51              
ATOM   4610  HB2 ALA A 287      98.974  89.976 133.938  1.00  4.51              
ATOM   4611  HB3 ALA A 287      99.503  91.587 133.396  1.00  4.51              
ATOM   4612  C   ALA A 287      98.213  91.514 130.881  1.00  4.51              
ATOM   4613  O   ALA A 287      97.039  91.735 130.580  1.00  4.51              
ATOM   4614  N   LEU A 288      99.269  92.127 130.343  1.00  4.52              
ATOM   4615  H   LEU A 288     100.157  91.857 130.749  1.00  4.52              
ATOM   4616  CA  LEU A 288      99.354  93.172 129.334  1.00  4.52              
ATOM   4617  HA  LEU A 288     100.360  93.120 128.941  1.00  4.52              
ATOM   4618  CB  LEU A 288      98.471  92.920 128.102  1.00  4.52              
ATOM   4619  HB1 LEU A 288      98.564  93.823 127.515  1.00  4.52              
ATOM   4620  HB2 LEU A 288      97.438  92.824 128.420  1.00  4.52              
ATOM   4621  CG  LEU A 288      98.800  91.758 127.133  1.00  4.52              
ATOM   4622  HG  LEU A 288      97.957  91.650 126.455  1.00  4.52              
ATOM   4623  CD1 LEU A 288     100.020  92.063 126.261  1.00  4.52              
ATOM   4624 1HD1 LEU A 288     100.882  92.305 126.882  1.00  4.52              
ATOM   4625 2HD1 LEU A 288     100.258  91.210 125.627  1.00  4.52              
ATOM   4626 3HD1 LEU A 288      99.794  92.906 125.615  1.00  4.52              
ATOM   4627  CD2 LEU A 288      99.003  90.387 127.779  1.00  4.52              
ATOM   4628 1HD2 LEU A 288      99.826  90.458 128.475  1.00  4.52              
ATOM   4629 2HD2 LEU A 288      98.100  90.097 128.316  1.00  4.52              
ATOM   4630 3HD2 LEU A 288      99.251  89.641 127.025  1.00  4.52              
ATOM   4631  C   LEU A 288      99.261  94.520 130.029  1.00  4.52              
ATOM   4632  O   LEU A 288      98.197  95.125 130.140  1.00  4.52              
ATOM   4633  N   ASN A 289     100.393  94.871 130.649  1.00  3.85              
ATOM   4634  H   ASN A 289     101.211  94.291 130.506  1.00  3.85              
ATOM   4635  CA  ASN A 289     100.476  95.963 131.601  1.00  3.85              
ATOM   4636  HA  ASN A 289      99.805  95.687 132.417  1.00  3.85              
ATOM   4637  CB  ASN A 289     101.866  96.091 132.224  1.00  3.85              
ATOM   4638  HB1 ASN A 289     101.841  96.860 132.995  1.00  3.85              
ATOM   4639  HB2 ASN A 289     102.596  96.386 131.479  1.00  3.85              
ATOM   4640  CG  ASN A 289     102.248  94.776 132.882  1.00  3.85              
ATOM   4641  OD1 ASN A 289     101.919  94.516 134.026  1.00  3.85              
ATOM   4642  ND2 ASN A 289     102.899  93.890 132.171  1.00  3.85              
ATOM   4643 1HD2 ASN A 289     103.220  94.143 131.232  1.00  3.85              
ATOM   4644 2HD2 ASN A 289     102.908  92.944 132.512  1.00  3.85              
ATOM   4645  C   ASN A 289      99.904  97.248 131.021  1.00  3.85              
ATOM   4646  O   ASN A 289     100.196  97.603 129.885  1.00  3.85              
ATOM   4647  N   GLY A 290      99.121  97.972 131.817  1.00  4.13              
ATOM   4648  H   GLY A 290      98.900  97.609 132.730  1.00  4.13              
ATOM   4649  CA  GLY A 290      98.634  99.299 131.462  1.00  4.13              
ATOM   4650  HA1 GLY A 290      97.852  99.608 132.156  1.00  4.13              
ATOM   4651  HA2 GLY A 290      98.217  99.284 130.453  1.00  4.13              
ATOM   4652  C   GLY A 290      99.781 100.310 131.521  1.00  4.13              
ATOM   4653  O   GLY A 290      99.890 101.107 132.450  1.00  4.13              
ATOM   4654  N   THR A 291     100.752 100.122 130.631  1.00  3.99              
ATOM   4655  H   THR A 291     100.549  99.399 129.945  1.00  3.99              
ATOM   4656  CA  THR A 291     102.083 100.741 130.550  1.00  3.99              
ATOM   4657  HA  THR A 291     101.937 101.783 130.275  1.00  3.99              
ATOM   4658  CB  THR A 291     102.915 100.725 131.848  1.00  3.99              
ATOM   4659  HB  THR A 291     103.922 100.388 131.611  1.00  3.99              
ATOM   4660  CG2 THR A 291     103.041 102.111 132.478  1.00  3.99              
ATOM   4661 1HG2 THR A 291     103.538 102.785 131.781  1.00  3.99              
ATOM   4662 2HG2 THR A 291     102.055 102.512 132.712  1.00  3.99              
ATOM   4663 3HG2 THR A 291     103.630 102.045 133.392  1.00  3.99              
ATOM   4664  OG1 THR A 291     102.397  99.871 132.834  1.00  3.99              
ATOM   4665  HG1 THR A 291     101.504 100.209 133.009  1.00  3.99              
ATOM   4666  C   THR A 291     102.909 100.110 129.422  1.00  3.99              
ATOM   4667  O   THR A 291     103.624 100.825 128.713  1.00  3.99              
ATOM   4668  N   GLU A 292     102.786  98.800 129.145  1.00  3.93              
ATOM   4669  H   GLU A 292     102.103  98.249 129.661  1.00  3.93              
ATOM   4670  CA  GLU A 292     103.030  98.371 127.764  1.00  3.93              
ATOM   4671  HA  GLU A 292     103.998  98.801 127.510  1.00  3.93              
ATOM   4672  CB  GLU A 292     103.314  96.864 127.531  1.00  3.93              
ATOM   4673  HB1 GLU A 292     104.282  96.661 127.988  1.00  3.93              
ATOM   4674  HB2 GLU A 292     103.482  96.742 126.461  1.00  3.93              
ATOM   4675  CG  GLU A 292     102.322  95.758 127.945  1.00  3.93              
ATOM   4676  HG1 GLU A 292     101.999  95.241 127.041  1.00  3.93              
ATOM   4677  HG2 GLU A 292     101.437  96.205 128.382  1.00  3.93              
ATOM   4678  CD  GLU A 292     102.922  94.712 128.910  1.00  3.93              
ATOM   4679  OE1 GLU A 292     103.695  95.090 129.812  1.00  3.93              
ATOM   4680  OE2 GLU A 292     102.590  93.507 128.826  1.00  3.93              
ATOM   4681  C   GLU A 292     102.104  99.078 126.777  1.00  3.93              
ATOM   4682  O   GLU A 292     101.052  99.603 127.142  1.00  3.93              
ATOM   4683  N   PHE A 293     102.605  99.260 125.555  1.00  3.89              
ATOM   4684  H   PHE A 293     103.417  98.727 125.293  1.00  3.89              
ATOM   4685  CA  PHE A 293     102.006 100.134 124.536  1.00  3.89              
ATOM   4686  HA  PHE A 293     102.719 100.162 123.715  1.00  3.89              
ATOM   4687  CB  PHE A 293     100.747  99.444 123.989  1.00  3.89              
ATOM   4688  HB1 PHE A 293     100.504  99.844 123.009  1.00  3.89              
ATOM   4689  HB2 PHE A 293      99.905  99.645 124.654  1.00  3.89              
ATOM   4690  CG  PHE A 293     100.942  97.944 123.861  1.00  3.89              
ATOM   4691  CD1 PHE A 293     101.800  97.419 122.871  1.00  3.89              
ATOM   4692  HD1 PHE A 293     102.272  98.074 122.155  1.00  3.89              
ATOM   4693  CE1 PHE A 293     102.019  96.032 122.796  1.00  3.89              
ATOM   4694  HE1 PHE A 293     102.667  95.619 122.033  1.00  3.89              
ATOM   4695  CZ  PHE A 293     101.385  95.175 123.712  1.00  3.89              
ATOM   4696  HZ  PHE A 293     101.526  94.109 123.639  1.00  3.89              
ATOM   4697  CE2 PHE A 293     100.562  95.702 124.719  1.00  3.89              
ATOM   4698  HE2 PHE A 293     100.104  95.049 125.445  1.00  3.89              
ATOM   4699  CD2 PHE A 293     100.333  97.084 124.791  1.00  3.89              
ATOM   4700  HD2 PHE A 293      99.700  97.485 125.573  1.00  3.89              
ATOM   4701  C   PHE A 293     101.850 101.607 124.962  1.00  3.89              
ATOM   4702  O   PHE A 293     101.236 102.383 124.237  1.00  3.89              
ATOM   4703  N   THR A 294     102.492 102.031 126.066  1.00  3.86              
ATOM   4704  H   THR A 294     102.978 101.346 126.628  1.00  3.86              
ATOM   4705  CA  THR A 294     102.862 103.448 126.257  1.00  3.86              
ATOM   4706  HA  THR A 294     102.093 104.084 125.817  1.00  3.86              
ATOM   4707  CB  THR A 294     102.931 103.772 127.757  1.00  3.86              
ATOM   4708  HB  THR A 294     103.779 103.256 128.204  1.00  3.86              
ATOM   4709  CG2 THR A 294     103.030 105.262 128.078  1.00  3.86              
ATOM   4710 1HG2 THR A 294     102.889 105.413 129.149  1.00  3.86              
ATOM   4711 2HG2 THR A 294     104.012 105.646 127.807  1.00  3.86              
ATOM   4712 3HG2 THR A 294     102.257 105.813 127.540  1.00  3.86              
ATOM   4713  OG1 THR A 294     101.738 103.327 128.365  1.00  3.86              
ATOM   4714  HG1 THR A 294     101.471 102.516 127.917  1.00  3.86              
ATOM   4715  C   THR A 294     104.178 103.750 125.538  1.00  3.86              
ATOM   4716  O   THR A 294     104.976 102.849 125.274  1.00  3.86              
ATOM   4717  N   THR A 295     104.399 105.025 125.214  1.00  3.83              
ATOM   4718  H   THR A 295     103.678 105.695 125.463  1.00  3.83              
ATOM   4719  CA  THR A 295     105.313 105.477 124.153  1.00  3.83              
ATOM   4720  HA  THR A 295     105.022 106.512 123.976  1.00  3.83              
ATOM   4721  CB  THR A 295     106.780 105.562 124.538  1.00  3.83              
ATOM   4722  HB  THR A 295     107.163 104.551 124.572  1.00  3.83              
ATOM   4723  CG2 THR A 295     107.565 106.422 123.536  1.00  3.83              
ATOM   4724 1HG2 THR A 295     107.037 107.357 123.348  1.00  3.83              
ATOM   4725 2HG2 THR A 295     108.547 106.671 123.933  1.00  3.83              
ATOM   4726 3HG2 THR A 295     107.691 105.885 122.596  1.00  3.83              
ATOM   4727  OG1 THR A 295     106.957 106.161 125.801  1.00  3.83              
ATOM   4728  HG1 THR A 295     106.636 105.544 126.462  1.00  3.83              
ATOM   4729  C   THR A 295     105.065 104.778 122.823  1.00  3.83              
ATOM   4730  O   THR A 295     105.889 104.031 122.315  1.00  3.83              
ATOM   4731  N   LEU A 296     103.869 105.041 122.296  1.00  3.79              
ATOM   4732  H   LEU A 296     103.246 105.607 122.874  1.00  3.79              
ATOM   4733  CA  LEU A 296     103.442 104.803 120.915  1.00  3.79              
ATOM   4734  HA  LEU A 296     104.310 104.815 120.253  1.00  3.79              
ATOM   4735  CB  LEU A 296     102.728 103.434 120.804  1.00  3.79              
ATOM   4736  HB1 LEU A 296     102.318 103.346 119.798  1.00  3.79              
ATOM   4737  HB2 LEU A 296     101.888 103.435 121.500  1.00  3.79              
ATOM   4738  CG  LEU A 296     103.563 102.171 121.072  1.00  3.79              
ATOM   4739  HG  LEU A 296     103.977 102.200 122.079  1.00  3.79              
ATOM   4740  CD1 LEU A 296     102.651 100.951 120.980  1.00  3.79              
ATOM   4741 1HD1 LEU A 296     103.212 100.058 121.249  1.00  3.79              
ATOM   4742 2HD1 LEU A 296     101.818 101.083 121.666  1.00  3.79              
ATOM   4743 3HD1 LEU A 296     102.279 100.836 119.965  1.00  3.79              
ATOM   4744  CD2 LEU A 296     104.681 101.972 120.058  1.00  3.79              
ATOM   4745 1HD2 LEU A 296     105.158 101.008 120.206  1.00  3.79              
ATOM   4746 2HD2 LEU A 296     104.295 102.027 119.042  1.00  3.79              
ATOM   4747 3HD2 LEU A 296     105.430 102.744 120.213  1.00  3.79              
ATOM   4748  C   LEU A 296     102.502 105.952 120.509  1.00  3.79              
ATOM   4749  O   LEU A 296     101.326 105.718 120.211  1.00  3.79              
ATOM   4750  N   PRO A 297     102.961 107.221 120.574  1.00  3.82              
ATOM   4751  CD  PRO A 297     104.340 107.663 120.730  1.00  3.82              
ATOM   4752  HD1 PRO A 297     105.005 107.138 120.043  1.00  3.82              
ATOM   4753  HD2 PRO A 297     104.661 107.514 121.761  1.00  3.82              
ATOM   4754  CG  PRO A 297     104.326 109.160 120.423  1.00  3.82              
ATOM   4755  HG1 PRO A 297     104.437 109.315 119.349  1.00  3.82              
ATOM   4756  HG2 PRO A 297     105.092 109.699 120.978  1.00  3.82              
ATOM   4757  CB  PRO A 297     102.936 109.599 120.863  1.00  3.82              
ATOM   4758  HB1 PRO A 297     102.604 110.490 120.329  1.00  3.82              
ATOM   4759  HB2 PRO A 297     102.941 109.781 121.939  1.00  3.82              
ATOM   4760  CA  PRO A 297     102.069 108.376 120.564  1.00  3.82              
ATOM   4761  HA  PRO A 297     101.356 108.264 121.372  1.00  3.82              
ATOM   4762  C   PRO A 297     101.256 108.533 119.278  1.00  3.82              
ATOM   4763  O   PRO A 297     100.209 109.186 119.304  1.00  3.82              
ATOM   4764  N   ASN A 298     101.692 107.902 118.185  1.00  3.78              
ATOM   4765  H   ASN A 298     102.563 107.390 118.257  1.00  3.78              
ATOM   4766  CA  ASN A 298     101.201 108.149 116.837  1.00  3.78              
ATOM   4767  HA  ASN A 298     100.206 108.590 116.913  1.00  3.78              
ATOM   4768  CB  ASN A 298     102.127 109.214 116.192  1.00  3.78              
ATOM   4769  HB1 ASN A 298     101.865 110.173 116.638  1.00  3.78              
ATOM   4770  HB2 ASN A 298     101.928 109.299 115.125  1.00  3.78              
ATOM   4771  CG  ASN A 298     103.631 109.009 116.391  1.00  3.78              
ATOM   4772  OD1 ASN A 298     104.140 107.908 116.536  1.00  3.78              
ATOM   4773  ND2 ASN A 298     104.353 110.102 116.458  1.00  3.78              
ATOM   4774 1HD2 ASN A 298     103.921 110.997 116.381  1.00  3.78              
ATOM   4775 2HD2 ASN A 298     105.280 110.051 116.895  1.00  3.78              
ATOM   4776  C   ASN A 298     100.989 106.898 115.965  1.00  3.78              
ATOM   4777  O   ASN A 298     101.083 106.970 114.737  1.00  3.78              
ATOM   4778  N   LEU A 299     100.679 105.754 116.584  1.00  3.75              
ATOM   4779  H   LEU A 299     100.590 105.751 117.590  1.00  3.75              
ATOM   4780  CA  LEU A 299     100.463 104.509 115.848  1.00  3.75              
ATOM   4781  HA  LEU A 299     101.349 104.392 115.225  1.00  3.75              
ATOM   4782  CB  LEU A 299     100.409 103.333 116.835  1.00  3.75              
ATOM   4783  HB1 LEU A 299      99.432 103.340 117.318  1.00  3.75              
ATOM   4784  HB2 LEU A 299     101.177 103.482 117.597  1.00  3.75              
ATOM   4785  CG  LEU A 299     100.644 101.956 116.187  1.00  3.75              
ATOM   4786  HG  LEU A 299      99.896 101.769 115.420  1.00  3.75              
ATOM   4787  CD1 LEU A 299     102.018 101.806 115.563  1.00  3.75              
ATOM   4788 1HD1 LEU A 299     102.108 100.811 115.139  1.00  3.75              
ATOM   4789 2HD1 LEU A 299     102.162 102.526 114.770  1.00  3.75              
ATOM   4790 3HD1 LEU A 299     102.797 101.951 116.314  1.00  3.75              
ATOM   4791  CD2 LEU A 299     100.557 100.858 117.229  1.00  3.75              
ATOM   4792 1HD2 LEU A 299     100.729  99.893 116.763  1.00  3.75              
ATOM   4793 2HD2 LEU A 299     101.316 101.017 117.992  1.00  3.75              
ATOM   4794 3HD2 LEU A 299      99.579 100.869 117.688  1.00  3.75              
ATOM   4795  C   LEU A 299      99.255 104.539 114.909  1.00  3.75              
ATOM   4796  O   LEU A 299      98.240 105.154 115.223  1.00  3.75              
ATOM   4797  N   LYS A 300      99.359 103.810 113.786  1.00  3.75              
ATOM   4798  H   LYS A 300     100.274 103.442 113.561  1.00  3.75              
ATOM   4799  CA  LYS A 300      98.291 103.683 112.781  1.00  3.75              
ATOM   4800  HA  LYS A 300      97.375 104.116 113.189  1.00  3.75              
ATOM   4801  CB  LYS A 300      98.644 104.489 111.523  1.00  3.75              
ATOM   4802  HB1 LYS A 300      97.853 104.333 110.786  1.00  3.75              
ATOM   4803  HB2 LYS A 300      99.591 104.153 111.099  1.00  3.75              
ATOM   4804  CG  LYS A 300      98.721 105.979 111.864  1.00  3.75              
ATOM   4805  HG1 LYS A 300      99.660 106.194 112.376  1.00  3.75              
ATOM   4806  HG2 LYS A 300      97.900 106.203 112.545  1.00  3.75              
ATOM   4807  CD  LYS A 300      98.609 106.861 110.613  1.00  3.75              
ATOM   4808  HD1 LYS A 300      97.749 106.550 110.016  1.00  3.75              
ATOM   4809  HD2 LYS A 300      99.513 106.756 110.012  1.00  3.75              
ATOM   4810  CE  LYS A 300      98.424 108.324 111.020  1.00  3.75              
ATOM   4811  HE1 LYS A 300      98.404 108.950 110.124  1.00  3.75              
ATOM   4812  HE2 LYS A 300      99.264 108.637 111.648  1.00  3.75              
ATOM   4813  NZ  LYS A 300      97.160 108.479 111.767  1.00  3.75              
ATOM   4814  HZ1 LYS A 300      97.050 109.415 112.166  1.00  3.75              
ATOM   4815  HZ2 LYS A 300      96.352 108.200 111.209  1.00  3.75              
ATOM   4816  HZ3 LYS A 300      97.161 107.878 112.579  1.00  3.75              
ATOM   4817  C   LYS A 300      97.924 102.263 112.398  1.00  3.75              
ATOM   4818  O   LYS A 300      96.719 101.989 112.333  1.00  3.75              
ATOM   4819  N   TYR A 301      98.916 101.381 112.215  1.00  3.28              
ATOM   4820  H   TYR A 301      99.881 101.669 112.288  1.00  3.28              
ATOM   4821  CA  TYR A 301      98.616 100.016 111.786  1.00  3.28              
ATOM   4822  HA  TYR A 301      97.539  99.840 111.799  1.00  3.28              
ATOM   4823  CB  TYR A 301      99.093  99.835 110.338  1.00  3.28              
ATOM   4824  HB1 TYR A 301     100.171  99.717 110.324  1.00  3.28              
ATOM   4825  HB2 TYR A 301      98.863 100.743 109.779  1.00  3.28              
ATOM   4826  CG  TYR A 301      98.458  98.665 109.615  1.00  3.28              
ATOM   4827  CD1 TYR A 301      97.557  98.905 108.558  1.00  3.28              
ATOM   4828  HD1 TYR A 301      97.327  99.917 108.252  1.00  3.28              
ATOM   4829  CE1 TYR A 301      96.951  97.822 107.895  1.00  3.28              
ATOM   4830  HE1 TYR A 301      96.267  97.985 107.077  1.00  3.28              
ATOM   4831  CZ  TYR A 301      97.216  96.498 108.309  1.00  3.28              
ATOM   4832  OH  TYR A 301      96.582  95.463 107.700  1.00  3.28              
ATOM   4833  HH  TYR A 301      96.753  94.624 108.138  1.00  3.28              
ATOM   4834  CE2 TYR A 301      98.128  96.259 109.359  1.00  3.28              
ATOM   4835  HE2 TYR A 301      98.353  95.248 109.669  1.00  3.28              
ATOM   4836  CD2 TYR A 301      98.762  97.343 109.996  1.00  3.28              
ATOM   4837  HD2 TYR A 301      99.487  97.144 110.774  1.00  3.28              
ATOM   4838  C   TYR A 301      99.251  99.047 112.761  1.00  3.28              
ATOM   4839  O   TYR A 301     100.428  99.212 113.094  1.00  3.28              
ATOM   4840  N   LEU A 302      98.457  98.098 113.262  1.00  3.25              
ATOM   4841  H   LEU A 302      97.473  98.069 113.014  1.00  3.25              
ATOM   4842  CA  LEU A 302      98.972  97.141 114.242  1.00  3.25              
ATOM   4843  HA  LEU A 302     100.033  97.068 114.122  1.00  3.25              
ATOM   4844  CB  LEU A 302      98.727  97.777 115.630  1.00  3.25              
ATOM   4845  HB1 LEU A 302      97.665  97.796 115.819  1.00  3.25              
ATOM   4846  HB2 LEU A 302      99.013  98.825 115.555  1.00  3.25              
ATOM   4847  CG  LEU A 302      99.508  97.246 116.849  1.00  3.25              
ATOM   4848  HG  LEU A 302     100.524  97.628 116.779  1.00  3.25              
ATOM   4849  CD1 LEU A 302      98.898  97.787 118.145  1.00  3.25              
ATOM   4850 1HD1 LEU A 302      99.592  97.601 118.965  1.00  3.25              
ATOM   4851 2HD1 LEU A 302      98.719  98.854 118.063  1.00  3.25              
ATOM   4852 3HD1 LEU A 302      97.961  97.278 118.356  1.00  3.25              
ATOM   4853  CD2 LEU A 302      99.626  95.736 116.969  1.00  3.25              
ATOM   4854 1HD2 LEU A 302     100.112  95.470 117.906  1.00  3.25              
ATOM   4855 2HD2 LEU A 302      98.658  95.245 116.910  1.00  3.25              
ATOM   4856 3HD2 LEU A 302     100.265  95.387 116.160  1.00  3.25              
ATOM   4857  C   LEU A 302      98.387  95.741 113.986  1.00  3.25              
ATOM   4858  O   LEU A 302      97.216  95.474 114.271  1.00  3.25              
ATOM   4859  N   ASP A 303      99.202  94.859 113.410  1.00  3.29              
ATOM   4860  H   ASP A 303     100.160  95.127 113.227  1.00  3.29              
ATOM   4861  CA  ASP A 303      98.827  93.421 113.306  1.00  3.29              
ATOM   4862  HA  ASP A 303      97.790  93.287 112.999  1.00  3.29              
ATOM   4863  CB  ASP A 303      99.777  92.761 112.265  1.00  3.29              
ATOM   4864  HB1 ASP A 303     100.791  93.083 112.498  1.00  3.29              
ATOM   4865  HB2 ASP A 303      99.524  93.145 111.276  1.00  3.29              
ATOM   4866  CG  ASP A 303      99.800  91.214 112.199  1.00  3.29              
ATOM   4867  OD1 ASP A 303      98.807  90.577 112.596  1.00  3.29              
ATOM   4868  OD2 ASP A 303     100.818  90.632 111.738  1.00  3.29              
ATOM   4869  C   ASP A 303      99.062  92.768 114.669  1.00  3.29              
ATOM   4870  O   ASP A 303     100.013  93.140 115.345  1.00  3.29              
ATOM   4871  N   LEU A 304      98.242  91.803 115.063  1.00  3.74              
ATOM   4872  H   LEU A 304      97.553  91.477 114.387  1.00  3.74              
ATOM   4873  CA  LEU A 304      98.236  91.140 116.367  1.00  3.74              
ATOM   4874  HA  LEU A 304      99.238  91.193 116.789  1.00  3.74              
ATOM   4875  CB  LEU A 304      97.230  91.915 117.235  1.00  3.74              
ATOM   4876  HB1 LEU A 304      96.239  91.643 116.890  1.00  3.74              
ATOM   4877  HB2 LEU A 304      97.345  92.979 117.020  1.00  3.74              
ATOM   4878  CG  LEU A 304      97.303  91.788 118.768  1.00  3.74              
ATOM   4879  HG  LEU A 304      96.589  92.506 119.161  1.00  3.74              
ATOM   4880  CD1 LEU A 304      96.927  90.438 119.387  1.00  3.74              
ATOM   4881 1HD1 LEU A 304      97.686  89.696 119.156  1.00  3.74              
ATOM   4882 2HD1 LEU A 304      96.854  90.534 120.467  1.00  3.74              
ATOM   4883 3HD1 LEU A 304      95.967  90.114 118.990  1.00  3.74              
ATOM   4884  CD2 LEU A 304      98.687  92.190 119.267  1.00  3.74              
ATOM   4885 1HD2 LEU A 304      98.674  92.243 120.350  1.00  3.74              
ATOM   4886 2HD2 LEU A 304      99.424  91.458 118.952  1.00  3.74              
ATOM   4887 3HD2 LEU A 304      98.961  93.161 118.856  1.00  3.74              
ATOM   4888  C   LEU A 304      97.861  89.647 116.176  1.00  3.74              
ATOM   4889  O   LEU A 304      97.002  89.058 116.854  1.00  3.74              
ATOM   4890  N   SER A 305      98.410  89.042 115.124  1.00  3.36              
ATOM   4891  H   SER A 305      99.035  89.591 114.539  1.00  3.36              
ATOM   4892  CA  SER A 305      97.803  87.838 114.571  1.00  3.36              
ATOM   4893  HA  SER A 305      96.741  87.861 114.825  1.00  3.36              
ATOM   4894  CB  SER A 305      97.814  87.865 113.050  1.00  3.36              
ATOM   4895  HB1 SER A 305      98.833  88.056 112.724  1.00  3.36              
ATOM   4896  HB2 SER A 305      97.178  88.683 112.706  1.00  3.36              
ATOM   4897  OG  SER A 305      97.321  86.635 112.521  1.00  3.36              
ATOM   4898  HG  SER A 305      96.451  86.492 112.928  1.00  3.36              
ATOM   4899  C   SER A 305      98.368  86.558 115.157  1.00  3.36              
ATOM   4900  O   SER A 305      99.537  86.225 114.953  1.00  3.36              
ATOM   4901  N   CYS A 306      97.498  85.803 115.837  1.00  3.63              
ATOM   4902  H   CYS A 306      96.520  86.072 115.805  1.00  3.63              
ATOM   4903  CA  CYS A 306      97.840  84.619 116.615  1.00  3.63              
ATOM   4904  HA  CYS A 306      96.948  84.334 117.171  1.00  3.63              
ATOM   4905  CB  CYS A 306      98.147  83.466 115.647  1.00  3.63              
ATOM   4906  HB1 CYS A 306      99.170  83.555 115.282  1.00  3.63              
ATOM   4907  HB2 CYS A 306      97.455  83.516 114.805  1.00  3.63              
ATOM   4908  SG  CYS A 306      97.906  81.875 116.478  1.00  3.63              
ATOM   4909  HG  CYS A 306      96.583  82.041 116.652  1.00  3.63              
ATOM   4910  C   CYS A 306      98.928  84.907 117.659  1.00  3.63              
ATOM   4911  O   CYS A 306     100.109  84.597 117.469  1.00  3.63              
ATOM   4912  N   ASN A 307      98.522  85.595 118.732  1.00  3.67              
ATOM   4913  H   ASN A 307      97.541  85.844 118.755  1.00  3.67              
ATOM   4914  CA  ASN A 307      99.356  85.963 119.881  1.00  3.67              
ATOM   4915  HA  ASN A 307     100.179  85.264 119.934  1.00  3.67              
ATOM   4916  CB  ASN A 307      99.939  87.389 119.745  1.00  3.67              
ATOM   4917  HB1 ASN A 307     100.868  87.426 120.311  1.00  3.67              
ATOM   4918  HB2 ASN A 307      99.243  88.078 120.223  1.00  3.67              
ATOM   4919  CG  ASN A 307     100.214  87.988 118.380  1.00  3.67              
ATOM   4920  OD1 ASN A 307      99.912  89.132 118.135  1.00  3.67              
ATOM   4921  ND2 ASN A 307     100.830  87.300 117.460  1.00  3.67              
ATOM   4922 1HD2 ASN A 307     100.890  86.296 117.551  1.00  3.67              
ATOM   4923 2HD2 ASN A 307     100.883  87.776 116.569  1.00  3.67              
ATOM   4924  C   ASN A 307      98.664  85.908 121.248  1.00  3.67              
ATOM   4925  O   ASN A 307      99.326  86.104 122.262  1.00  3.67              
ATOM   4926  N   LYS A 308      97.346  85.714 121.294  1.00  3.33              
ATOM   4927  H   LYS A 308      96.863  85.547 120.417  1.00  3.33              
ATOM   4928  CA  LYS A 308      96.544  86.047 122.472  1.00  3.33              
ATOM   4929  HA  LYS A 308      97.241  86.151 123.302  1.00  3.33              
ATOM   4930  CB  LYS A 308      95.871  87.414 122.279  1.00  3.33
[truncated: 677,493 more chars]
