# Supplementary material for: Variation in selection constraints on teleost TLRs with emphasis on their repertoire in the Walking catfish, Clarias batrachus
Source: Sci Rep. 2020 Dec 7;10:21394. doi: 10.1038/s41598-020-78347-6 (PMC7721727; doi:10.1038/s41598-020-78347-6)
Supplement: Supplementary file 30 — Supplementary Information 30. [file 41598_2020_78347_MOESM30_ESM.zip › T8/struct/S514316_results/model3.pdb]

HEADER protein
METHOD
METHOD    The models are generated by I-TASSER which combines the
METHOD    methods of threading, ab initio modeling and structural
METHOD    refinement. The procedure is fully automated.
METHOD
METHOD    Please cite following articles when you use the I-TASSER server:
METHOD 1. Ambrish Roy, Alper Kucukural, Yang Zhang. I-TASSER: a unified
METHOD    platform for automated protein structure and function prediction.
METHOD    Nature Protocols, vol 5, 725-738 (2010). 
METHOD 2. Yang Zhang. I-TASSER server for protein 3D structure prediction. 
METHOD    BMC Bioinformatics, 9:40 (2008).
METHOD
MODEL  3
REMARK PARENT 3j0a_A 3j0a 3wpc_A 3w3g_A 
ATOM      1  N   MET A   1     114.017  64.963  80.751  1.00  7.57              
ATOM      2  CA  MET A   1     113.517  63.731  80.131  1.00  7.57              
ATOM      3  HA  MET A   1     113.667  62.902  80.823  1.00  7.57              
ATOM      4  CB  MET A   1     112.008  63.898  79.881  1.00  7.57              
ATOM      5  HB1 MET A   1     111.849  64.721  79.181  1.00  7.57              
ATOM      6  HB2 MET A   1     111.518  64.152  80.823  1.00  7.57              
ATOM      7  CG  MET A   1     111.338  62.640  79.317  1.00  7.57              
ATOM      8  HG1 MET A   1     111.474  61.820  80.024  1.00  7.57              
ATOM      9  HG2 MET A   1     111.816  62.367  78.376  1.00  7.57              
ATOM     10  SD  MET A   1     109.568  62.849  78.995  1.00  7.57              
ATOM     11  CE  MET A   1     109.184  61.194  78.367  1.00  7.57              
ATOM     12  HE1 MET A   1     108.126  61.140  78.108  1.00  7.57              
ATOM     13  HE2 MET A   1     109.784  60.989  77.480  1.00  7.57              
ATOM     14  HE3 MET A   1     109.404  60.451  79.134  1.00  7.57              
ATOM     15  C   MET A   1     114.245  63.389  78.835  1.00  7.57              
ATOM     16  O   MET A   1     114.382  62.225  78.466  1.00  7.57              
ATOM     17  N   ILE A   2     114.740  64.429  78.170  1.00  6.35              
ATOM     18  H   ILE A   2     114.545  65.350  78.535  1.00  6.35              
ATOM     19  CA  ILE A   2     115.571  64.334  76.982  1.00  6.35              
ATOM     20  HA  ILE A   2     116.207  63.461  77.128  1.00  6.35              
ATOM     21  CB  ILE A   2     114.744  64.003  75.715  1.00  6.35              
ATOM     22  HB  ILE A   2     114.502  62.940  75.776  1.00  6.35              
ATOM     23  CG2 ILE A   2     113.376  64.703  75.700  1.00  6.35              
ATOM     24 1HG2 ILE A   2     112.695  64.187  76.377  1.00  6.35              
ATOM     25 2HG2 ILE A   2     113.473  65.731  76.042  1.00  6.35              
ATOM     26 3HG2 ILE A   2     112.944  64.674  74.700  1.00  6.35              
ATOM     27  CG1 ILE A   2     115.539  64.165  74.398  1.00  6.35              
ATOM     28 1HG1 ILE A   2     115.951  65.168  74.314  1.00  6.35              
ATOM     29 2HG1 ILE A   2     114.865  64.006  73.555  1.00  6.35              
ATOM     30  CD1 ILE A   2     116.694  63.163  74.267  1.00  6.35              
ATOM     31  HD1 ILE A   2     116.311  62.144  74.332  1.00  6.35              
ATOM     32  HD2 ILE A   2     117.177  63.296  73.298  1.00  6.35              
ATOM     33  HD3 ILE A   2     117.433  63.322  75.050  1.00  6.35              
ATOM     34  C   ILE A   2     116.493  65.513  76.919  1.00  6.35              
ATOM     35  O   ILE A   2     116.035  66.647  76.843  1.00  6.35              
ATOM     36  N   SER A   3     117.783  65.225  77.120  1.00  8.26              
ATOM     37  H   SER A   3     118.047  64.257  77.223  1.00  8.26              
ATOM     38  CA  SER A   3     118.747  66.242  77.509  1.00  8.26              
ATOM     39  HA  SER A   3     118.449  66.603  78.485  1.00  8.26              
ATOM     40  CB  SER A   3     120.162  65.684  77.637  1.00  8.26              
ATOM     41  HB1 SER A   3     120.880  66.505  77.694  1.00  8.26              
ATOM     42  HB2 SER A   3     120.398  65.052  76.779  1.00  8.26              
ATOM     43  OG  SER A   3     120.215  64.940  78.834  1.00  8.26              
ATOM     44  HG  SER A   3     121.006  64.389  78.813  1.00  8.26              
ATOM     45  C   SER A   3     118.722  67.415  76.556  1.00  8.26              
ATOM     46  O   SER A   3     118.276  68.489  76.927  1.00  8.26              
ATOM     47  N   SER A   4     119.167  67.234  75.328  1.00  8.90              
ATOM     48  H   SER A   4     119.494  66.335  75.015  1.00  8.90              
ATOM     49  CA  SER A   4     119.486  68.410  74.538  1.00  8.90              
ATOM     50  HA  SER A   4     119.726  69.185  75.232  1.00  8.90              
ATOM     51  CB  SER A   4     120.756  68.156  73.717  1.00  8.90              
ATOM     52  HB1 SER A   4     121.061  69.087  73.236  1.00  8.90              
ATOM     53  HB2 SER A   4     120.562  67.406  72.948  1.00  8.90              
ATOM     54  OG  SER A   4     121.793  67.690  74.567  1.00  8.90              
ATOM     55  HG  SER A   4     122.631  67.840  74.117  1.00  8.90              
ATOM     56  C   SER A   4     118.339  68.797  73.635  1.00  8.90              
ATOM     57  O   SER A   4     118.273  68.388  72.479  1.00  8.90              
ATOM     58  N   ILE A   5     117.391  69.486  74.238  1.00  9.39              
ATOM     59  H   ILE A   5     117.558  69.740  75.200  1.00  9.39              
ATOM     60  CA  ILE A   5     116.051  69.668  73.709  1.00  9.39              
ATOM     61  HA  ILE A   5     115.836  68.784  73.114  1.00  9.39              
ATOM     62  CB  ILE A   5     115.085  69.630  74.941  1.00  9.39              
ATOM     63  HB  ILE A   5     115.642  69.069  75.690  1.00  9.39              
ATOM     64  CG2 ILE A   5     114.779  70.973  75.627  1.00  9.39              
ATOM     65 1HG2 ILE A   5     115.686  71.368  76.077  1.00  9.39              
ATOM     66 2HG2 ILE A   5     114.388  71.690  74.915  1.00  9.39              
ATOM     67 3HG2 ILE A   5     114.035  70.831  76.409  1.00  9.39              
ATOM     68  CG1 ILE A   5     113.801  68.776  74.878  1.00  9.39              
ATOM     69 1HG1 ILE A   5     112.972  69.345  74.505  1.00  9.39              
ATOM     70 2HG1 ILE A   5     113.532  68.518  75.903  1.00  9.39              
ATOM     71  CD1 ILE A   5     113.887  67.475  74.094  1.00  9.39              
ATOM     72  HD1 ILE A   5     114.077  67.635  73.042  1.00  9.39              
ATOM     73  HD2 ILE A   5     114.693  66.878  74.501  1.00  9.39              
ATOM     74  HD3 ILE A   5     112.935  66.953  74.169  1.00  9.39              
ATOM     75  C   ILE A   5     116.068  70.829  72.736  1.00  9.39              
ATOM     76  O   ILE A   5     115.995  72.004  73.112  1.00  9.39              
ATOM     77  N   GLY A   6     116.381  70.492  71.480  1.00 10.26              
ATOM     78  H   GLY A   6     116.295  69.523  71.195  1.00 10.26              
ATOM     79  CA  GLY A   6     116.869  71.447  70.526  1.00 10.26              
ATOM     80  HA1 GLY A   6     117.945  71.489  70.662  1.00 10.26              
ATOM     81  HA2 GLY A   6     116.478  72.428  70.793  1.00 10.26              
ATOM     82  C   GLY A   6     116.690  71.276  69.041  1.00 10.26              
ATOM     83  O   GLY A   6     116.641  70.195  68.498  1.00 10.26              
ATOM     84  N   GLU A   7     116.739  72.479  68.471  1.00 10.72              
ATOM     85  H   GLU A   7     116.941  73.225  69.122  1.00 10.72              
ATOM     86  CA  GLU A   7     116.244  72.985  67.210  1.00 10.72              
ATOM     87  HA  GLU A   7     115.999  74.030  67.382  1.00 10.72              
ATOM     88  CB  GLU A   7     117.380  72.964  66.176  1.00 10.72              
ATOM     89  HB1 GLU A   7     116.985  73.265  65.205  1.00 10.72              
ATOM     90  HB2 GLU A   7     117.768  71.950  66.078  1.00 10.72              
ATOM     91  CG  GLU A   7     118.537  73.913  66.553  1.00 10.72              
ATOM     92  HG1 GLU A   7     119.296  73.855  65.770  1.00 10.72              
ATOM     93  HG2 GLU A   7     119.002  73.580  67.483  1.00 10.72              
ATOM     94  CD  GLU A   7     118.084  75.375  66.689  1.00 10.72              
ATOM     95  OE1 GLU A   7     117.248  75.840  65.889  1.00 10.72              
ATOM     96  OE2 GLU A   7     118.601  76.141  67.528  1.00 10.72              
ATOM     97  C   GLU A   7     114.973  72.327  66.677  1.00 10.72              
ATOM     98  O   GLU A   7     114.722  71.132  66.772  1.00 10.72              
ATOM     99  N   ASP A   8     114.082  73.173  66.179  1.00  9.92              
ATOM    100  H   ASP A   8     114.394  74.105  65.953  1.00  9.92              
ATOM    101  CA  ASP A   8     112.641  72.913  66.180  1.00  9.92              
ATOM    102  HA  ASP A   8     112.134  73.856  65.987  1.00  9.92              
ATOM    103  CB  ASP A   8     112.378  72.050  64.925  1.00  9.92              
ATOM    104  HB1 ASP A   8     112.860  71.079  65.045  1.00  9.92              
ATOM    105  HB2 ASP A   8     112.840  72.536  64.064  1.00  9.92              
ATOM    106  CG  ASP A   8     110.909  71.821  64.590  1.00  9.92              
ATOM    107  OD1 ASP A   8     110.183  72.815  64.378  1.00  9.92              
ATOM    108  OD2 ASP A   8     110.537  70.624  64.550  1.00  9.92              
ATOM    109  C   ASP A   8     112.019  72.384  67.475  1.00  9.92              
ATOM    110  O   ASP A   8     110.855  71.988  67.435  1.00  9.92              
ATOM    111  N   ASP A   9     112.768  72.340  68.593  1.00  8.76              
ATOM    112  H   ASP A   9     113.686  72.746  68.548  1.00  8.76              
ATOM    113  CA  ASP A   9     112.596  71.296  69.600  1.00  8.76              
ATOM    114  HA  ASP A   9     113.028  70.412  69.125  1.00  8.76              
ATOM    115  CB  ASP A   9     113.397  71.443  70.854  1.00  8.76              
ATOM    116  HB1 ASP A   9     113.014  72.224  71.476  1.00  8.76              
ATOM    117  HB2 ASP A   9     114.405  71.674  70.578  1.00  8.76              
ATOM    118  CG  ASP A   9     113.240  70.122  71.582  1.00  8.76              
ATOM    119  OD1 ASP A   9     113.935  69.148  71.231  1.00  8.76              
ATOM    120  OD2 ASP A   9     112.329  70.088  72.425  1.00  8.76              
ATOM    121  C   ASP A   9     111.181  70.908  69.863  1.00  8.76              
ATOM    122  O   ASP A   9     110.774  69.777  69.580  1.00  8.76              
ATOM    123  N   PHE A  10     110.416  71.921  70.223  1.00  8.38              
ATOM    124  H   PHE A  10     110.797  72.858  70.243  1.00  8.38              
ATOM    125  CA  PHE A  10     109.101  71.681  70.697  1.00  8.38              
ATOM    126  HA  PHE A  10     108.942  70.615  70.545  1.00  8.38              
ATOM    127  CB  PHE A  10     109.051  71.683  72.230  1.00  8.38              
ATOM    128  HB1 PHE A  10     108.638  72.598  72.614  1.00  8.38              
ATOM    129  HB2 PHE A  10     110.076  71.668  72.587  1.00  8.38              
ATOM    130  CG  PHE A  10     108.391  70.457  72.853  1.00  8.38              
ATOM    131  CD1 PHE A  10     109.125  69.257  72.944  1.00  8.38              
ATOM    132  HD1 PHE A  10     110.122  69.204  72.533  1.00  8.38              
ATOM    133  CE1 PHE A  10     108.578  68.126  73.572  1.00  8.38              
ATOM    134  HE1 PHE A  10     109.160  67.218  73.631  1.00  8.38              
ATOM    135  CZ  PHE A  10     107.278  68.177  74.099  1.00  8.38              
ATOM    136  HZ  PHE A  10     106.844  67.305  74.566  1.00  8.38              
ATOM    137  CE2 PHE A  10     106.531  69.362  73.994  1.00  8.38              
ATOM    138  HE2 PHE A  10     105.520  69.408  74.381  1.00  8.38              
ATOM    139  CD2 PHE A  10     107.085  70.496  73.376  1.00  8.38              
ATOM    140  HD2 PHE A  10     106.495  71.393  73.317  1.00  8.38              
ATOM    141  C   PHE A  10     107.992  72.122  69.813  1.00  8.38              
ATOM    142  O   PHE A  10     106.994  72.590  70.280  1.00  8.38              
ATOM    143  N   LYS A  11     108.130  71.799  68.535  1.00  9.42              
ATOM    144  H   LYS A  11     109.088  71.601  68.260  1.00  9.42              
ATOM    145  CA  LYS A  11     107.107  71.477  67.525  1.00  9.42              
ATOM    146  HA  LYS A  11     106.948  72.324  66.876  1.00  9.42              
ATOM    147  CB  LYS A  11     107.781  70.422  66.620  1.00  9.42              
ATOM    148  HB1 LYS A  11     108.728  70.833  66.277  1.00  9.42              
ATOM    149  HB2 LYS A  11     107.167  70.254  65.734  1.00  9.42              
ATOM    150  CG  LYS A  11     108.037  69.069  67.319  1.00  9.42              
ATOM    151  HG1 LYS A  11     107.075  68.570  67.442  1.00  9.42              
ATOM    152  HG2 LYS A  11     108.453  69.218  68.314  1.00  9.42              
ATOM    153  CD  LYS A  11     108.969  68.135  66.522  1.00  9.42              
ATOM    154  HD1 LYS A  11     108.985  68.426  65.470  1.00  9.42              
ATOM    155  HD2 LYS A  11     108.549  67.131  66.575  1.00  9.42              
ATOM    156  CE  LYS A  11     110.410  68.050  67.063  1.00  9.42              
ATOM    157  HE1 LYS A  11     110.908  67.210  66.576  1.00  9.42              
ATOM    158  HE2 LYS A  11     110.381  67.853  68.140  1.00  9.42              
ATOM    159  NZ  LYS A  11     111.191  69.279  66.811  1.00  9.42              
ATOM    160  HZ1 LYS A  11     112.182  69.158  66.972  1.00  9.42              
ATOM    161  HZ2 LYS A  11     111.037  69.625  65.864  1.00  9.42              
ATOM    162  HZ3 LYS A  11     110.876  70.031  67.419  1.00  9.42              
ATOM    163  C   LYS A  11     105.674  71.026  67.893  1.00  9.42              
ATOM    164  O   LYS A  11     104.892  70.761  66.988  1.00  9.42              
ATOM    165  N   GLU A  12     105.326  70.926  69.166  1.00  8.99              
ATOM    166  H   GLU A  12     106.024  71.222  69.830  1.00  8.99              
ATOM    167  CA  GLU A  12     103.999  70.740  69.727  1.00  8.99              
ATOM    168  HA  GLU A  12     103.698  69.705  69.568  1.00  8.99              
ATOM    169  CB  GLU A  12     104.097  70.982  71.244  1.00  8.99              
ATOM    170  HB1 GLU A  12     104.389  72.017  71.398  1.00  8.99              
ATOM    171  HB2 GLU A  12     104.879  70.343  71.651  1.00  8.99              
ATOM    172  CG  GLU A  12     102.810  70.732  72.039  1.00  8.99              
ATOM    173  HG1 GLU A  12     102.622  69.657  72.086  1.00  8.99              
ATOM    174  HG2 GLU A  12     101.962  71.198  71.536  1.00  8.99              
ATOM    175  CD  GLU A  12     102.944  71.326  73.447  1.00  8.99              
ATOM    176  OE1 GLU A  12     103.278  70.560  74.381  1.00  8.99              
ATOM    177  OE2 GLU A  12     102.709  72.549  73.582  1.00  8.99              
ATOM    178  C   GLU A  12     102.906  71.621  69.092  1.00  8.99              
ATOM    179  O   GLU A  12     102.006  71.098  68.430  1.00  8.99              
ATOM    180  N   LEU A  13     102.946  72.942  69.315  1.00  7.37              
ATOM    181  H   LEU A  13     103.696  73.314  69.895  1.00  7.37              
ATOM    182  CA  LEU A  13     101.838  73.835  68.984  1.00  7.37              
ATOM    183  HA  LEU A  13     101.510  73.579  67.976  1.00  7.37              
ATOM    184  CB  LEU A  13     100.668  73.549  69.958  1.00  7.37              
ATOM    185  HB1 LEU A  13     101.013  73.736  70.977  1.00  7.37              
ATOM    186  HB2 LEU A  13     100.407  72.493  69.897  1.00  7.37              
ATOM    187  CG  LEU A  13      99.384  74.365  69.716  1.00  7.37              
ATOM    188  HG  LEU A  13      99.578  75.421  69.901  1.00  7.37              
ATOM    189  CD1 LEU A  13      98.831  74.218  68.296  1.00  7.37              
ATOM    190 1HD1 LEU A  13      97.876  74.735  68.214  1.00  7.37              
ATOM    191 2HD1 LEU A  13      99.523  74.647  67.574  1.00  7.37              
ATOM    192 3HD1 LEU A  13      98.688  73.160  68.067  1.00  7.37              
ATOM    193  CD2 LEU A  13      98.297  73.906  70.686  1.00  7.37              
ATOM    194 1HD2 LEU A  13      97.408  74.526  70.579  1.00  7.37              
ATOM    195 2HD2 LEU A  13      98.039  72.864  70.487  1.00  7.37              
ATOM    196 3HD2 LEU A  13      98.665  73.978  71.707  1.00  7.37              
ATOM    197  C   LEU A  13     102.202  75.329  69.006  1.00  7.37              
ATOM    198  O   LEU A  13     102.211  75.990  70.042  1.00  7.37              
ATOM    199  N   SER A  14     102.352  75.921  67.824  1.00  6.89              
ATOM    200  H   SER A  14     102.356  75.311  67.020  1.00  6.89              
ATOM    201  CA  SER A  14     102.802  77.316  67.633  1.00  6.89              
ATOM    202  HA  SER A  14     103.780  77.432  68.102  1.00  6.89              
ATOM    203  CB  SER A  14     102.959  77.516  66.115  1.00  6.89              
ATOM    204  HB1 SER A  14     101.998  77.329  65.632  1.00  6.89              
ATOM    205  HB2 SER A  14     103.676  76.790  65.730  1.00  6.89              
ATOM    206  OG  SER A  14     103.388  78.806  65.751  1.00  6.89              
ATOM    207  HG  SER A  14     104.179  79.028  66.256  1.00  6.89              
ATOM    208  C   SER A  14     101.891  78.401  68.223  1.00  6.89              
ATOM    209  O   SER A  14     102.292  79.559  68.335  1.00  6.89              
ATOM    210  N   ASN A  15     100.673  78.040  68.645  1.00  6.49              
ATOM    211  H   ASN A  15     100.425  77.065  68.589  1.00  6.49              
ATOM    212  CA  ASN A  15      99.793  78.960  69.360  1.00  6.49              
ATOM    213  HA  ASN A  15     100.227  79.954  69.260  1.00  6.49              
ATOM    214  CB  ASN A  15      98.411  79.024  68.676  1.00  6.49              
ATOM    215  HB1 ASN A  15      97.808  78.176  68.997  1.00  6.49              
ATOM    216  HB2 ASN A  15      98.536  78.974  67.594  1.00  6.49              
ATOM    217  CG  ASN A  15      97.676  80.328  68.981  1.00  6.49              
ATOM    218  OD1 ASN A  15      98.261  81.371  69.236  1.00  6.49              
ATOM    219  ND2 ASN A  15      96.367  80.330  68.958  1.00  6.49              
ATOM    220 1HD2 ASN A  15      95.857  79.496  68.728  1.00  6.49              
ATOM    221 2HD2 ASN A  15      95.912  81.215  69.093  1.00  6.49              
ATOM    222  C   ASN A  15      99.744  78.711  70.872  1.00  6.49              
ATOM    223  O   ASN A  15      98.886  79.303  71.531  1.00  6.49              
ATOM    224  N   LEU A  16     100.642  77.904  71.449  1.00  6.85              
ATOM    225  H   LEU A  16     101.333  77.415  70.885  1.00  6.85              
ATOM    226  CA  LEU A  16     100.743  77.812  72.902  1.00  6.85              
ATOM    227  HA  LEU A  16      99.732  77.563  73.228  1.00  6.85              
ATOM    228  CB  LEU A  16     101.664  76.674  73.362  1.00  6.85              
ATOM    229  HB1 LEU A  16     102.637  77.085  73.637  1.00  6.85              
ATOM    230  HB2 LEU A  16     101.820  75.942  72.569  1.00  6.85              
ATOM    231  CG  LEU A  16     100.999  75.970  74.561  1.00  6.85              
ATOM    232  HG  LEU A  16     100.419  76.692  75.133  1.00  6.85              
ATOM    233  CD1 LEU A  16     100.047  74.864  74.123  1.00  6.85              
ATOM    234 1HD1 LEU A  16      99.604  74.389  74.998  1.00  6.85              
ATOM    235 2HD1 LEU A  16      99.257  75.275  73.500  1.00  6.85              
ATOM    236 3HD1 LEU A  16     100.601  74.105  73.565  1.00  6.85              
ATOM    237  CD2 LEU A  16     102.041  75.427  75.504  1.00  6.85              
ATOM    238 1HD2 LEU A  16     101.558  74.927  76.342  1.00  6.85              
ATOM    239 2HD2 LEU A  16     102.677  74.715  74.974  1.00  6.85              
ATOM    240 3HD2 LEU A  16     102.626  76.264  75.868  1.00  6.85              
ATOM    241  C   LEU A  16     101.066  79.173  73.548  1.00  6.85              
ATOM    242  O   LEU A  16     101.527  80.111  72.887  1.00  6.85              
ATOM    243  N   LYS A  17     100.741  79.312  74.839  1.00  6.35              
ATOM    244  H   LYS A  17     100.323  78.519  75.308  1.00  6.35              
ATOM    245  CA  LYS A  17     100.848  80.572  75.594  1.00  6.35              
ATOM    246  HA  LYS A  17     101.615  81.188  75.128  1.00  6.35              
ATOM    247  CB  LYS A  17      99.498  81.334  75.582  1.00  6.35              
ATOM    248  HB1 LYS A  17      99.569  82.211  76.228  1.00  6.35              
ATOM    249  HB2 LYS A  17      98.726  80.684  75.998  1.00  6.35              
ATOM    250  CG  LYS A  17      99.033  81.824  74.202  1.00  6.35              
ATOM    251  HG1 LYS A  17      98.035  82.252  74.304  1.00  6.35              
ATOM    252  HG2 LYS A  17      98.949  80.966  73.541  1.00  6.35              
ATOM    253  CD  LYS A  17      99.960  82.896  73.595  1.00  6.35              
ATOM    254  HD1 LYS A  17     101.007  82.618  73.705  1.00  6.35              
ATOM    255  HD2 LYS A  17      99.806  83.835  74.130  1.00  6.35              
ATOM    256  CE  LYS A  17      99.681  83.118  72.105  1.00  6.35              
ATOM    257  HE1 LYS A  17     100.284  83.963  71.759  1.00  6.35              
ATOM    258  HE2 LYS A  17      98.626  83.374  71.973  1.00  6.35              
ATOM    259  NZ  LYS A  17     100.010  81.908  71.317  1.00  6.35              
ATOM    260  HZ1 LYS A  17      99.782  82.023  70.332  1.00  6.35              
ATOM    261  HZ2 LYS A  17     100.968  81.599  71.452  1.00  6.35              
ATOM    262  HZ3 LYS A  17      99.441  81.125  71.627  1.00  6.35              
ATOM    263  C   LYS A  17     101.355  80.388  77.032  1.00  6.35              
ATOM    264  O   LYS A  17     101.260  81.311  77.836  1.00  6.35              
ATOM    265  N   THR A  18     101.850  79.194  77.362  1.00  5.57              
ATOM    266  H   THR A  18     101.899  78.500  76.634  1.00  5.57              
ATOM    267  CA  THR A  18     101.784  78.689  78.746  1.00  5.57              
ATOM    268  HA  THR A  18     101.793  79.527  79.444  1.00  5.57              
ATOM    269  CB  THR A  18     100.467  77.913  78.945  1.00  5.57              
ATOM    270  HB  THR A  18     100.537  77.270  79.823  1.00  5.57              
ATOM    271  CG2 THR A  18      99.267  78.838  79.133  1.00  5.57              
ATOM    272 1HG2 THR A  18      98.389  78.246  79.394  1.00  5.57              
ATOM    273 2HG2 THR A  18      99.470  79.540  79.943  1.00  5.57              
ATOM    274 3HG2 THR A  18      99.063  79.394  78.219  1.00  5.57              
ATOM    275  OG1 THR A  18     100.196  77.122  77.803  1.00  5.57              
ATOM    276  HG1 THR A  18      99.499  76.504  78.043  1.00  5.57              
ATOM    277  C   THR A  18     102.929  77.773  79.197  1.00  5.57              
ATOM    278  O   THR A  18     102.959  77.444  80.386  1.00  5.57              
ATOM    279  N   LEU A  19     103.816  77.269  78.317  1.00  5.83              
ATOM    280  H   LEU A  19     103.835  77.576  77.357  1.00  5.83              
ATOM    281  CA  LEU A  19     104.488  76.015  78.675  1.00  5.83              
ATOM    282  HA  LEU A  19     103.656  75.454  79.103  1.00  5.83              
ATOM    283  CB  LEU A  19     104.935  75.124  77.498  1.00  5.83              
ATOM    284  HB1 LEU A  19     105.966  75.363  77.240  1.00  5.83              
ATOM    285  HB2 LEU A  19     104.338  75.334  76.627  1.00  5.83              
ATOM    286  CG  LEU A  19     104.793  73.610  77.837  1.00  5.83              
ATOM    287  HG  LEU A  19     104.317  73.485  78.808  1.00  5.83              
ATOM    288  CD1 LEU A  19     103.943  72.797  76.873  1.00  5.83              
ATOM    289 1HD1 LEU A  19     104.318  72.868  75.854  1.00  5.83              
ATOM    290 2HD1 LEU A  19     103.947  71.742  77.151  1.00  5.83              
ATOM    291 3HD1 LEU A  19     102.911  73.141  76.883  1.00  5.83              
ATOM    292  CD2 LEU A  19     106.163  72.958  77.928  1.00  5.83              
ATOM    293 1HD2 LEU A  19     106.084  71.977  78.398  1.00  5.83              
ATOM    294 2HD2 LEU A  19     106.517  72.820  76.914  1.00  5.83              
ATOM    295 3HD2 LEU A  19     106.868  73.586  78.463  1.00  5.83              
ATOM    296  C   LEU A  19     105.516  76.034  79.811  1.00  5.83              
ATOM    297  O   LEU A  19     106.249  76.996  80.032  1.00  5.83              
ATOM    298  N   LYS A  20     105.575  74.885  80.507  1.00  5.89              
ATOM    299  H   LYS A  20     104.954  74.150  80.206  1.00  5.89              
ATOM    300  CA  LYS A  20     106.165  74.748  81.833  1.00  5.89              
ATOM    301  HA  LYS A  20     106.564  75.736  82.072  1.00  5.89              
ATOM    302  CB  LYS A  20     105.074  74.507  82.906  1.00  5.89              
ATOM    303  HB1 LYS A  20     104.216  75.131  82.644  1.00  5.89              
ATOM    304  HB2 LYS A  20     105.440  74.896  83.855  1.00  5.89              
ATOM    305  CG  LYS A  20     104.551  73.067  83.127  1.00  5.89              
ATOM    306  HG1 LYS A  20     104.329  72.625  82.155  1.00  5.89              
ATOM    307  HG2 LYS A  20     103.603  73.152  83.661  1.00  5.89              
ATOM    308  CD  LYS A  20     105.428  72.076  83.931  1.00  5.89              
ATOM    309  HD1 LYS A  20     106.291  71.790  83.331  1.00  5.89              
ATOM    310  HD2 LYS A  20     104.848  71.162  84.071  1.00  5.89              
ATOM    311  CE  LYS A  20     105.871  72.571  85.327  1.00  5.89              
ATOM    312  HE1 LYS A  20     105.335  71.997  86.089  1.00  5.89              
ATOM    313  HE2 LYS A  20     105.584  73.619  85.441  1.00  5.89              
ATOM    314  NZ  LYS A  20     107.339  72.443  85.531  1.00  5.89              
ATOM    315  HZ1 LYS A  20     107.669  72.792  86.429  1.00  5.89              
ATOM    316  HZ2 LYS A  20     107.668  71.485  85.453  1.00  5.89              
ATOM    317  HZ3 LYS A  20     107.824  72.969  84.811  1.00  5.89              
ATOM    318  C   LYS A  20     107.391  73.859  82.000  1.00  5.89              
ATOM    319  O   LYS A  20     107.859  73.755  83.134  1.00  5.89              
ATOM    320  N   ILE A  21     107.888  73.200  80.948  1.00  6.48              
ATOM    321  H   ILE A  21     107.456  73.351  80.048  1.00  6.48              
ATOM    322  CA  ILE A  21     108.993  72.220  81.024  1.00  6.48              
ATOM    323  HA  ILE A  21     108.546  71.340  81.482  1.00  6.48              
ATOM    324  CB  ILE A  21     109.422  71.786  79.591  1.00  6.48              
ATOM    325  HB  ILE A  21     108.508  71.651  79.013  1.00  6.48              
ATOM    326  CG2 ILE A  21     110.253  72.831  78.837  1.00  6.48              
ATOM    327 1HG2 ILE A  21     111.140  73.115  79.401  1.00  6.48              
ATOM    328 2HG2 ILE A  21     110.605  72.434  77.888  1.00  6.48              
ATOM    329 3HG2 ILE A  21     109.631  73.696  78.623  1.00  6.48              
ATOM    330  CG1 ILE A  21     110.147  70.430  79.538  1.00  6.48              
ATOM    331 1HG1 ILE A  21     111.032  70.467  80.170  1.00  6.48              
ATOM    332 2HG1 ILE A  21     110.474  70.246  78.513  1.00  6.48              
ATOM    333  CD1 ILE A  21     109.243  69.255  79.941  1.00  6.48              
ATOM    334  HD1 ILE A  21     109.739  68.315  79.704  1.00  6.48              
ATOM    335  HD2 ILE A  21     109.032  69.278  81.010  1.00  6.48              
ATOM    336  HD3 ILE A  21     108.306  69.297  79.383  1.00  6.48              
ATOM    337  C   ILE A  21     110.114  72.683  81.951  1.00  6.48              
ATOM    338  O   ILE A  21     110.624  73.797  81.751  1.00  6.48              
ATOM    339  N   GLN A  22     110.305  71.835  82.985  1.00  7.03              
ATOM    340  H   GLN A  22     109.870  70.932  82.858  1.00  7.03              
ATOM    341  CA  GLN A  22     110.948  71.974  84.307  1.00  7.03              
ATOM    342  HA  GLN A  22     112.012  71.799  84.141  1.00  7.03              
ATOM    343  CB  GLN A  22     110.818  73.423  84.851  1.00  7.03              
ATOM    344  HB1 GLN A  22     109.772  73.718  84.880  1.00  7.03              
ATOM    345  HB2 GLN A  22     111.312  74.081  84.137  1.00  7.03              
ATOM    346  CG  GLN A  22     111.472  73.727  86.217  1.00  7.03              
ATOM    347  HG1 GLN A  22     111.744  74.783  86.229  1.00  7.03              
ATOM    348  HG2 GLN A  22     112.398  73.160  86.319  1.00  7.03              
ATOM    349  CD  GLN A  22     110.586  73.488  87.443  1.00  7.03              
ATOM    350  OE1 GLN A  22     109.418  73.119  87.351  1.00  7.03              
ATOM    351  NE2 GLN A  22     111.115  73.691  88.634  1.00  7.03              
ATOM    352 1HE2 GLN A  22     112.082  73.963  88.718  1.00  7.03              
ATOM    353 2HE2 GLN A  22     110.534  73.533  89.437  1.00  7.03              
ATOM    354  C   GLN A  22     110.471  70.894  85.283  1.00  7.03              
ATOM    355  O   GLN A  22     109.309  70.487  85.224  1.00  7.03              
ATOM    356  N   GLY A  23     111.385  70.424  86.138  1.00  6.77              
ATOM    357  H   GLY A  23     112.297  70.857  86.152  1.00  6.77              
ATOM    358  CA  GLY A  23     111.249  69.139  86.838  1.00  6.77              
ATOM    359  HA1 GLY A  23     110.216  68.996  87.159  1.00  6.77              
ATOM    360  HA2 GLY A  23     111.888  69.144  87.720  1.00  6.77              
ATOM    361  C   GLY A  23     111.650  67.947  85.976  1.00  6.77              
ATOM    362  O   GLY A  23     111.259  66.813  86.232  1.00  6.77              
ATOM    363  N   ASN A  24     112.440  68.227  84.947  1.00  7.05              
ATOM    364  H   ASN A  24     112.717  69.182  84.798  1.00  7.05              
ATOM    365  CA  ASN A  24     113.057  67.248  84.082  1.00  7.05              
ATOM    366  HA  ASN A  24     113.179  66.331  84.663  1.00  7.05              
ATOM    367  CB  ASN A  24     112.107  66.912  82.912  1.00  7.05              
ATOM    368  HB1 ASN A  24     111.118  66.686  83.309  1.00  7.05              
ATOM    369  HB2 ASN A  24     112.447  66.009  82.419  1.00  7.05              
ATOM    370  CG  ASN A  24     111.953  68.030  81.901  1.00  7.05              
ATOM    371  OD1 ASN A  24     111.547  69.130  82.237  1.00  7.05              
ATOM    372  ND2 ASN A  24     112.253  67.797  80.641  1.00  7.05              
ATOM    373 1HD2 ASN A  24     112.593  66.897  80.348  1.00  7.05              
ATOM    374 2HD2 ASN A  24     112.146  68.561  79.999  1.00  7.05              
ATOM    375  C   ASN A  24     114.456  67.665  83.688  1.00  7.05              
ATOM    376  O   ASN A  24     114.885  68.770  84.023  1.00  7.05              
ATOM    377  N   CYS A  25     115.183  66.761  83.030  1.00  6.14              
ATOM    378  H   CYS A  25     114.757  65.904  82.699  1.00  6.14              
ATOM    379  CA  CYS A  25     116.570  67.028  82.722  1.00  6.14              
ATOM    380  HA  CYS A  25     117.094  67.239  83.664  1.00  6.14              
ATOM    381  CB  CYS A  25     117.239  65.818  82.062  1.00  6.14              
ATOM    382  HB1 CYS A  25     118.153  66.124  81.554  1.00  6.14              
ATOM    383  HB2 CYS A  25     116.574  65.357  81.329  1.00  6.14              
ATOM    384  SG  CYS A  25     117.683  64.629  83.360  1.00  6.14              
ATOM    385  HG  CYS A  25     116.440  64.196  83.614  1.00  6.14              
ATOM    386  C   CYS A  25     116.722  68.325  81.897  1.00  6.14              
ATOM    387  O   CYS A  25     117.564  69.110  82.299  1.00  6.14              
ATOM    388  N   PRO A  26     115.888  68.569  80.844  1.00  8.14              
ATOM    389  CD  PRO A  26     115.013  69.738  80.990  1.00  8.14              
ATOM    390  HD1 PRO A  26     115.548  70.565  81.462  1.00  8.14              
ATOM    391  HD2 PRO A  26     114.146  69.495  81.600  1.00  8.14              
ATOM    392  CG  PRO A  26     114.551  70.188  79.600  1.00  8.14              
ATOM    393  HG1 PRO A  26     114.921  71.194  79.399  1.00  8.14              
ATOM    394  HG2 PRO A  26     113.464  70.167  79.518  1.00  8.14              
ATOM    395  CB  PRO A  26     115.194  69.198  78.637  1.00  8.14              
ATOM    396  HB1 PRO A  26     115.585  69.700  77.763  1.00  8.14              
ATOM    397  HB2 PRO A  26     114.473  68.430  78.359  1.00  8.14              
ATOM    398  CA  PRO A  26     116.338  68.580  79.427  1.00  8.14              
ATOM    399  HA  PRO A  26     116.521  67.579  79.093  1.00  8.14              
ATOM    400  C   PRO A  26     117.620  69.391  79.415  1.00  8.14              
ATOM    401  O   PRO A  26     117.623  70.620  79.290  1.00  8.14              
ATOM    402  N   ARG A  27     118.712  68.688  79.735  1.00  9.50              
ATOM    403  H   ARG A  27     118.631  67.687  79.714  1.00  9.50              
ATOM    404  CA  ARG A  27     119.891  69.290  80.346  1.00  9.50              
ATOM    405  HA  ARG A  27     119.518  70.002  81.079  1.00  9.50              
ATOM    406  CB  ARG A  27     120.705  68.214  81.087  1.00  9.50              
ATOM    407  HB1 ARG A  27     121.345  67.680  80.382  1.00  9.50              
ATOM    408  HB2 ARG A  27     120.009  67.500  81.526  1.00  9.50              
ATOM    409  CG  ARG A  27     121.556  68.822  82.219  1.00  9.50              
ATOM    410  HG1 ARG A  27     120.940  69.489  82.825  1.00  9.50              
ATOM    411  HG2 ARG A  27     122.374  69.402  81.795  1.00  9.50              
ATOM    412  CD  ARG A  27     122.173  67.766  83.139  1.00  9.50              
ATOM    413  HD1 ARG A  27     122.850  68.276  83.828  1.00  9.50              
ATOM    414  HD2 ARG A  27     122.751  67.063  82.536  1.00  9.50              
ATOM    415  NE  ARG A  27     121.141  67.045  83.907  1.00  9.50              
ATOM    416  HE  ARG A  27     120.183  67.242  83.667  1.00  9.50              
ATOM    417  CZ  ARG A  27     121.348  66.181  84.882  1.00  9.50              
ATOM    418  NH1 ARG A  27     122.546  65.896  85.315  1.00  9.50              
ATOM    419 1HH1 ARG A  27     123.330  66.360  84.891  1.00  9.50              
ATOM    420 2HH1 ARG A  27     122.686  65.263  86.081  1.00  9.50              
ATOM    421  NH2 ARG A  27     120.332  65.584  85.436  1.00  9.50              
ATOM    422 1HH2 ARG A  27     119.400  65.764  85.095  1.00  9.50              
ATOM    423 2HH2 ARG A  27     120.471  64.918  86.173  1.00  9.50              
ATOM    424  C   ARG A  27     120.723  70.130  79.387  1.00  9.50              
ATOM    425  O   ARG A  27     121.802  70.607  79.727  1.00  9.50              
ATOM    426  N   CYS A  28     120.215  70.277  78.178  1.00 11.03              
ATOM    427  H   CYS A  28     119.307  69.855  78.016  1.00 11.03              
ATOM    428  CA  CYS A  28     120.724  71.087  77.119  1.00 11.03              
ATOM    429  HA  CYS A  28     121.163  71.982  77.567  1.00 11.03              
ATOM    430  CB  CYS A  28     121.869  70.346  76.395  1.00 11.03              
ATOM    431  HB1 CYS A  28     121.926  70.657  75.351  1.00 11.03              
ATOM    432  HB2 CYS A  28     121.684  69.274  76.434  1.00 11.03              
ATOM    433  SG  CYS A  28     123.478  70.706  77.159  1.00 11.03              
ATOM    434  HG  CYS A  28     123.083  70.552  78.433  1.00 11.03              
ATOM    435  C   CYS A  28     119.648  71.632  76.205  1.00 11.03              
ATOM    436  O   CYS A  28     119.649  71.314  75.018  1.00 11.03              
ATOM    437  N   HIS A  29     118.739  72.463  76.716  1.00 11.03              
ATOM    438  H   HIS A  29     118.723  72.682  77.708  1.00 11.03              
ATOM    439  CA  HIS A  29     117.925  73.230  75.773  1.00 11.03              
ATOM    440  HA  HIS A  29     117.207  72.529  75.348  1.00 11.03              
ATOM    441  CB  HIS A  29     117.119  74.350  76.420  1.00 11.03              
ATOM    442  HB1 HIS A  29     116.663  73.958  77.325  1.00 11.03              
ATOM    443  HB2 HIS A  29     116.317  74.619  75.732  1.00 11.03              
ATOM    444  CG  HIS A  29     117.912  75.612  76.715  1.00 11.03              
ATOM    445  ND1 HIS A  29     117.509  76.916  76.401  1.00 11.03              
ATOM    446  CE1 HIS A  29     118.479  77.716  76.875  1.00 11.03              
ATOM    447  HE1 HIS A  29     118.468  78.797  76.813  1.00 11.03              
ATOM    448  NE2 HIS A  29     119.450  76.990  77.453  1.00 11.03              
ATOM    449  HE2 HIS A  29     120.275  77.328  77.940  1.00 11.03              
ATOM    450  CD2 HIS A  29     119.116  75.670  77.346  1.00 11.03              
ATOM    451  HD2 HIS A  29     119.705  74.828  77.674  1.00 11.03              
ATOM    452  C   HIS A  29     118.772  73.790  74.653  1.00 11.03              
ATOM    453  O   HIS A  29     119.777  74.485  74.834  1.00 11.03              
ATOM    454  N   ASN A  30     118.380  73.407  73.465  1.00 12.61              
ATOM    455  H   ASN A  30     117.598  72.773  73.356  1.00 12.61              
ATOM    456  CA  ASN A  30     119.080  73.810  72.281  1.00 12.61              
ATOM    457  HA  ASN A  30     119.726  74.640  72.521  1.00 12.61              
ATOM    458  CB  ASN A  30     120.007  72.682  71.776  1.00 12.61              
ATOM    459  HB1 ASN A  30     119.507  71.987  71.119  1.00 12.61              
ATOM    460  HB2 ASN A  30     120.366  72.117  72.632  1.00 12.61              
ATOM    461  CG  ASN A  30     121.231  73.209  71.048  1.00 12.61              
ATOM    462  OD1 ASN A  30     122.351  73.098  71.527  1.00 12.61              
ATOM    463  ND2 ASN A  30     121.079  73.791  69.882  1.00 12.61              
ATOM    464 1HD2 ASN A  30     120.148  73.915  69.498  1.00 12.61              
ATOM    465 2HD2 ASN A  30     121.903  74.119  69.419  1.00 12.61              
ATOM    466  C   ASN A  30     118.142  74.439  71.280  1.00 12.61              
ATOM    467  O   ASN A  30     118.275  74.316  70.061  1.00 12.61              
ATOM    468  N   ALA A  31     117.237  75.183  71.888  1.00 14.23              
ATOM    469  H   ALA A  31     117.252  75.129  72.891  1.00 14.23              
ATOM    470  CA  ALA A  31     116.436  76.152  71.243  1.00 14.23              
ATOM    471  HA  ALA A  31     115.811  76.595  72.029  1.00 14.23              
ATOM    472  CB  ALA A  31     117.355  77.285  70.757  1.00 14.23              
ATOM    473  HB1 ALA A  31     116.769  78.170  70.523  1.00 14.23              
ATOM    474  HB2 ALA A  31     118.067  77.531  71.545  1.00 14.23              
ATOM    475  HB3 ALA A  31     117.916  76.963  69.882  1.00 14.23              
ATOM    476  C   ALA A  31     115.476  75.595  70.241  1.00 14.23              
ATOM    477  O   ALA A  31     115.310  74.383  70.136  1.00 14.23              
ATOM    478  N   PRO A  32     114.663  76.479  69.674  1.00 13.52              
ATOM    479  CD  PRO A  32     115.174  77.198  68.502  1.00 13.52              
ATOM    480  HD1 PRO A  32     116.216  76.945  68.317  1.00 13.52              
ATOM    481  HD2 PRO A  32     115.072  78.273  68.649  1.00 13.52              
ATOM    482  CG  PRO A  32     114.339  76.736  67.307  1.00 13.52              
ATOM    483  HG1 PRO A  32     114.944  76.362  66.487  1.00 13.52              
ATOM    484  HG2 PRO A  32     113.695  77.534  66.949  1.00 13.52              
ATOM    485  CB  PRO A  32     113.508  75.626  67.922  1.00 13.52              
ATOM    486  HB1 PRO A  32     114.097  74.728  67.994  1.00 13.52              
ATOM    487  HB2 PRO A  32     112.598  75.427  67.379  1.00 13.52              
ATOM    488  CA  PRO A  32     113.308  76.106  69.344  1.00 13.52              
ATOM    489  HA  PRO A  32     112.755  77.025  69.331  1.00 13.52              
ATOM    490  C   PRO A  32     112.526  75.072  70.190  1.00 13.52              
ATOM    491  O   PRO A  32     111.438  74.703  69.747  1.00 13.52              
ATOM    492  N   TYR A  33     112.916  74.684  71.412  1.00 12.81              
ATOM    493  H   TYR A  33     113.891  74.728  71.662  1.00 12.81              
ATOM    494  CA  TYR A  33     111.915  74.290  72.416  1.00 12.81              
ATOM    495  HA  TYR A  33     111.422  73.404  72.027  1.00 12.81              
ATOM    496  CB  TYR A  33     112.447  73.845  73.779  1.00 12.81              
ATOM    497  HB1 TYR A  33     112.903  74.666  74.314  1.00 12.81              
ATOM    498  HB2 TYR A  33     113.243  73.123  73.604  1.00 12.81              
ATOM    499  CG  TYR A  33     111.347  73.174  74.609  1.00 12.81              
ATOM    500  CD1 TYR A  33     110.194  73.865  75.040  1.00 12.81              
ATOM    501  HD1 TYR A  33     110.113  74.929  74.899  1.00 12.81              
ATOM    502  CE1 TYR A  33     109.133  73.177  75.653  1.00 12.81              
ATOM    503  HE1 TYR A  33     108.260  73.720  75.969  1.00 12.81              
ATOM    504  CZ  TYR A  33     109.191  71.776  75.799  1.00 12.81              
ATOM    505  OH  TYR A  33     108.137  71.092  76.305  1.00 12.81              
ATOM    506  HH  TYR A  33     108.126  70.186  75.982  1.00 12.81              
ATOM    507  CE2 TYR A  33     110.354  71.085  75.415  1.00 12.81              
ATOM    508  HE2 TYR A  33     110.412  70.013  75.513  1.00 12.81              
ATOM    509  CD2 TYR A  33     111.420  71.792  74.838  1.00 12.81              
ATOM    510  HD2 TYR A  33     112.274  71.258  74.478  1.00 12.81              
ATOM    511  C   TYR A  33     110.810  75.323  72.433  1.00 12.81              
ATOM    512  O   TYR A  33     109.686  75.078  71.978  1.00 12.81              
ATOM    513  N   PRO A  34     111.202  76.567  72.664  1.00 11.19              
ATOM    514  CD  PRO A  34     112.476  77.035  73.223  1.00 11.19              
ATOM    515  HD1 PRO A  34     113.356  76.509  72.868  1.00 11.19              
ATOM    516  HD2 PRO A  34     112.433  76.968  74.307  1.00 11.19              
ATOM    517  CG  PRO A  34     112.595  78.484  72.826  1.00 11.19              
ATOM    518  HG1 PRO A  34     112.928  78.580  71.791  1.00 11.19              
ATOM    519  HG2 PRO A  34     113.219  79.047  73.518  1.00 11.19              
ATOM    520  CB  PRO A  34     111.137  78.850  72.967  1.00 11.19              
ATOM    521  HB1 PRO A  34     110.976  79.816  72.494  1.00 11.19              
ATOM    522  HB2 PRO A  34     110.951  78.947  74.023  1.00 11.19              
ATOM    523  CA  PRO A  34     110.313  77.663  72.384  1.00 11.19              
ATOM    524  HA  PRO A  34     109.350  77.529  72.892  1.00 11.19              
ATOM    525  C   PRO A  34     110.110  78.048  70.943  1.00 11.19              
ATOM    526  O   PRO A  34     109.593  79.123  70.700  1.00 11.19              
ATOM    527  N   CYS A  35     110.505  77.272  69.957  1.00 11.70              
ATOM    528  H   CYS A  35     110.811  76.332  70.157  1.00 11.70              
ATOM    529  CA  CYS A  35     109.870  77.522  68.693  1.00 11.70              
ATOM    530  HA  CYS A  35     109.914  78.595  68.487  1.00 11.70              
ATOM    531  CB  CYS A  35     110.562  76.906  67.486  1.00 11.70              
ATOM    532  HB1 CYS A  35     110.473  75.820  67.509  1.00 11.70              
ATOM    533  HB2 CYS A  35     111.588  77.249  67.512  1.00 11.70              
ATOM    534  SG  CYS A  35     109.881  77.575  65.941  1.00 11.70              
ATOM    535  HG  CYS A  35     110.513  76.749  65.096  1.00 11.70              
ATOM    536  C   CYS A  35     108.411  77.218  68.811  1.00 11.70              
ATOM    537  O   CYS A  35     107.576  77.977  68.316  1.00 11.70              
ATOM    538  N   VAL A  36     108.108  76.144  69.551  1.00 11.14              
ATOM    539  H   VAL A  36     108.826  75.584  69.997  1.00 11.14              
ATOM    540  CA  VAL A  36     106.811  75.568  69.338  1.00 11.14              
ATOM    541  HA  VAL A  36     106.165  76.417  69.126  1.00 11.14              
ATOM    542  CB  VAL A  36     106.695  74.726  68.042  1.00 11.14              
ATOM    543  HB  VAL A  36     106.370  73.741  68.315  1.00 11.14              
ATOM    544  CG1 VAL A  36     105.599  75.244  67.119  1.00 11.14              
ATOM    545 1HG1 VAL A  36     104.667  75.137  67.652  1.00 11.14              
ATOM    546 2HG1 VAL A  36     105.781  76.288  66.860  1.00 11.14              
ATOM    547 3HG1 VAL A  36     105.548  74.642  66.212  1.00 11.14              
ATOM    548  CG2 VAL A  36     107.953  74.673  67.152  1.00 11.14              
ATOM    549 1HG2 VAL A  36     107.815  74.033  66.284  1.00 11.14              
ATOM    550 2HG2 VAL A  36     108.155  75.657  66.749  1.00 11.14              
ATOM    551 3HG2 VAL A  36     108.811  74.308  67.716  1.00 11.14              
ATOM    552  C   VAL A  36     106.023  75.090  70.587  1.00 11.14              
ATOM    553  O   VAL A  36     104.871  74.704  70.405  1.00 11.14              
ATOM    554  N   PRO A  37     106.525  75.183  71.844  1.00 10.96              
ATOM    555  CD  PRO A  37     106.547  73.931  72.606  1.00 10.96              
ATOM    556  HD1 PRO A  37     107.580  73.635  72.708  1.00 10.96              
ATOM    557  HD2 PRO A  37     105.952  73.157  72.141  1.00 10.96              
ATOM    558  CG  PRO A  37     105.961  74.075  73.991  1.00 10.96              
ATOM    559  HG1 PRO A  37     106.428  73.402  74.704  1.00 10.96              
ATOM    560  HG2 PRO A  37     104.879  73.944  73.960  1.00 10.96              
ATOM    561  CB  PRO A  37     106.308  75.508  74.218  1.00 10.96              
ATOM    562  HB1 PRO A  37     107.379  75.627  74.390  1.00 10.96              
ATOM    563  HB2 PRO A  37     105.701  75.944  75.004  1.00 10.96              
ATOM    564  CA  PRO A  37     105.912  76.038  72.854  1.00 10.96              
ATOM    565  HA  PRO A  37     104.832  75.905  72.747  1.00 10.96              
ATOM    566  C   PRO A  37     106.088  77.525  72.870  1.00 10.96              
ATOM    567  O   PRO A  37     105.431  78.142  73.712  1.00 10.96              
ATOM    568  N   CYS A  38     106.955  78.120  72.051  1.00 13.16              
ATOM    569  H   CYS A  38     107.429  77.588  71.339  1.00 13.16              
ATOM    570  CA  CYS A  38     107.187  79.555  72.150  1.00 13.16              
ATOM    571  HA  CYS A  38     107.719  79.925  71.289  1.00 13.16              
ATOM    572  CB  CYS A  38     105.864  80.292  71.893  1.00 13.16              
ATOM    573  HB1 CYS A  38     106.127  81.306  71.652  1.00 13.16              
ATOM    574  HB2 CYS A  38     105.232  80.279  72.780  1.00 13.16              
ATOM    575  SG  CYS A  38     104.952  79.621  70.467  1.00 13.16              
ATOM    576  HG  CYS A  38     105.994  79.458  69.635  1.00 13.16              
ATOM    577  C   CYS A  38     108.001  79.955  73.407  1.00 13.16              
ATOM    578  O   CYS A  38     108.883  80.793  73.350  1.00 13.16              
ATOM    579  N   ALA A  39     107.870  79.235  74.526  1.00 12.67              
ATOM    580  H   ALA A  39     107.043  78.645  74.591  1.00 12.67              
ATOM    581  CA  ALA A  39     108.915  79.007  75.492  1.00 12.67              
ATOM    582  HA  ALA A  39     109.914  78.923  75.047  1.00 12.67              
ATOM    583  CB  ALA A  39     108.986  80.177  76.484  1.00 12.67              
ATOM    584  HB1 ALA A  39     109.724  79.975  77.259  1.00 12.67              
ATOM    585  HB2 ALA A  39     109.248  81.093  75.952  1.00 12.67              
ATOM    586  HB3 ALA A  39     108.008  80.285  76.954  1.00 12.67              
ATOM    587  C   ALA A  39     108.644  77.629  76.315  1.00 12.67              
ATOM    588  O   ALA A  39     107.473  77.268  76.310  1.00 12.67              
ATOM    589  N   ASN A  40     109.457  76.775  77.027  1.00 11.10              
ATOM    590  H   ASN A  40     108.972  75.932  77.297  1.00 11.10              
ATOM    591  CA  ASN A  40     110.727  76.879  77.816  1.00 11.10              
ATOM    592  HA  ASN A  40     110.875  77.987  77.858  1.00 11.10              
ATOM    593  CB  ASN A  40     110.465  76.465  79.291  1.00 11.10              
ATOM    594  HB1 ASN A  40     110.608  75.395  79.376  1.00 11.10              
ATOM    595  HB2 ASN A  40     109.436  76.704  79.564  1.00 11.10              
ATOM    596  CG  ASN A  40     111.378  77.139  80.295  1.00 11.10              
ATOM    597  OD1 ASN A  40     111.893  78.220  80.063  1.00 11.10              
ATOM    598  ND2 ASN A  40     111.658  76.526  81.424  1.00 11.10              
ATOM    599 1HD2 ASN A  40     111.311  75.591  81.615  1.00 11.10              
ATOM    600 2HD2 ASN A  40     112.329  76.974  82.017  1.00 11.10              
ATOM    601  C   ASN A  40     111.992  76.383  77.227  1.00 11.10              
ATOM    602  O   ASN A  40     112.013  75.607  76.286  1.00 11.10              
ATOM    603  N   GLY A  41     113.065  76.834  77.826  1.00  9.81              
ATOM    604  H   GLY A  41     112.979  77.506  78.575  1.00  9.81              
ATOM    605  CA  GLY A  41     114.321  76.168  77.687  1.00  9.81              
ATOM    606  HA1 GLY A  41     114.769  76.434  76.731  1.00  9.81              
ATOM    607  HA2 GLY A  41     114.162  75.088  77.707  1.00  9.81              
ATOM    608  C   GLY A  41     115.248  76.564  78.777  1.00  9.81              
ATOM    609  O   GLY A  41     115.131  77.618  79.406  1.00  9.81              
ATOM    610  N   SER A  42     116.126  75.627  79.042  1.00  8.16              
ATOM    611  H   SER A  42     116.192  74.835  78.425  1.00  8.16              
ATOM    612  CA  SER A  42     116.815  75.557  80.274  1.00  8.16              
ATOM    613  HA  SER A  42     117.022  76.563  80.639  1.00  8.16              
ATOM    614  CB  SER A  42     115.915  74.839  81.293  1.00  8.16              
ATOM    615  HB1 SER A  42     115.009  75.425  81.451  1.00  8.16              
ATOM    616  HB2 SER A  42     116.431  74.756  82.247  1.00  8.16              
ATOM    617  OG  SER A  42     115.549  73.544  80.837  1.00  8.16              
ATOM    618  HG  SER A  42     116.346  73.033  80.633  1.00  8.16              
ATOM    619  C   SER A  42     118.119  74.793  80.225  1.00  8.16              
ATOM    620  O   SER A  42     118.315  73.834  79.474  1.00  8.16              
ATOM    621  N   ILE A  43     118.962  75.179  81.165  1.00  7.16              
ATOM    622  H   ILE A  43     118.663  75.933  81.764  1.00  7.16              
ATOM    623  CA  ILE A  43     120.338  74.757  81.280  1.00  7.16              
ATOM    624  HA  ILE A  43     120.639  75.150  82.250  1.00  7.16              
ATOM    625  CB  ILE A  43     120.520  73.216  81.470  1.00  7.16              
ATOM    626  HB  ILE A  43     120.291  72.719  80.529  1.00  7.16              
ATOM    627  CG2 ILE A  43     121.952  72.801  81.885  1.00  7.16              
ATOM    628 1HG2 ILE A  43     121.947  71.796  82.303  1.00  7.16              
ATOM    629 2HG2 ILE A  43     122.610  72.766  81.020  1.00  7.16              
ATOM    630 3HG2 ILE A  43     122.353  73.488  82.633  1.00  7.16              
ATOM    631  CG1 ILE A  43     119.564  72.644  82.556  1.00  7.16              
ATOM    632 1HG1 ILE A  43     119.596  71.559  82.512  1.00  7.16              
ATOM    633 2HG1 ILE A  43     118.535  72.924  82.333  1.00  7.16              
ATOM    634  CD1 ILE A  43     119.881  73.044  84.008  1.00  7.16              
ATOM    635  HD1 ILE A  43     119.069  72.715  84.657  1.00  7.16              
ATOM    636  HD2 ILE A  43     120.802  72.567  84.344  1.00  7.16              
ATOM    637  HD3 ILE A  43     119.989  74.123  84.097  1.00  7.16              
ATOM    638  C   ILE A  43     121.252  75.561  80.358  1.00  7.16              
ATOM    639  O   ILE A  43     120.925  76.702  80.032  1.00  7.16              
ATOM    640  N   SER A  44     122.450  75.063  80.080  1.00  5.77              
ATOM    641  H   SER A  44     122.658  74.130  80.409  1.00  5.77              
ATOM    642  CA  SER A  44     123.557  75.772  79.454  1.00  5.77              
ATOM    643  HA  SER A  44     124.055  76.382  80.208  1.00  5.77              
ATOM    644  CB  SER A  44     124.558  74.731  78.932  1.00  5.77              
ATOM    645  HB1 SER A  44     125.445  75.235  78.546  1.00  5.77              
ATOM    646  HB2 SER A  44     124.095  74.163  78.122  1.00  5.77              
ATOM    647  OG  SER A  44     124.929  73.836  79.967  1.00  5.77              
ATOM    648  HG  SER A  44     125.365  73.076  79.569  1.00  5.77              
ATOM    649  C   SER A  44     123.126  76.653  78.288  1.00  5.77              
ATOM    650  O   SER A  44     122.528  76.214  77.310  1.00  5.77              
ATOM    651  N   ILE A  45     123.397  77.938  78.435  1.00  4.28              
ATOM    652  H   ILE A  45     123.949  78.224  79.230  1.00  4.28              
ATOM    653  CA  ILE A  45     122.766  78.988  77.655  1.00  4.28              
ATOM    654  HA  ILE A  45     121.776  78.690  77.317  1.00  4.28              
ATOM    655  CB  ILE A  45     122.658  80.215  78.595  1.00  4.28              
ATOM    656  HB  ILE A  45     123.665  80.446  78.953  1.00  4.28              
ATOM    657  CG2 ILE A  45     122.167  81.448  77.849  1.00  4.28              
ATOM    658 1HG2 ILE A  45     122.116  82.276  78.552  1.00  4.28              
ATOM    659 2HG2 ILE A  45     122.865  81.728  77.061  1.00  4.28              
ATOM    660 3HG2 ILE A  45     121.191  81.267  77.401  1.00  4.28              
ATOM    661  CG1 ILE A  45     121.792  80.006  79.861  1.00  4.28              
ATOM    662 1HG1 ILE A  45     121.951  80.858  80.524  1.00  4.28              
ATOM    663 2HG1 ILE A  45     122.141  79.124  80.397  1.00  4.28              
ATOM    664  CD1 ILE A  45     120.280  79.870  79.628  1.00  4.28              
ATOM    665  HD1 ILE A  45     119.790  79.609  80.565  1.00  4.28              
ATOM    666  HD2 ILE A  45     119.860  80.808  79.268  1.00  4.28              
ATOM    667  HD3 ILE A  45     120.086  79.088  78.902  1.00  4.28              
ATOM    668  C   ILE A  45     123.649  79.326  76.451  1.00  4.28              
ATOM    669  O   ILE A  45     124.701  79.960  76.575  1.00  4.28              
ATOM    670  N   HIS A  46     123.188  78.938  75.273  1.00  4.11              
ATOM    671  H   HIS A  46     122.390  78.320  75.261  1.00  4.11              
ATOM    672  CA  HIS A  46     123.665  79.472  73.999  1.00  4.11              
ATOM    673  HA  HIS A  46     124.747  79.612  74.025  1.00  4.11              
ATOM    674  CB  HIS A  46     123.303  78.445  72.904  1.00  4.11              
ATOM    675  HB1 HIS A  46     123.651  78.798  71.933  1.00  4.11              
ATOM    676  HB2 HIS A  46     122.216  78.361  72.845  1.00  4.11              
ATOM    677  CG  HIS A  46     123.876  77.067  73.067  1.00  4.11              
ATOM    678  ND1 HIS A  46     125.195  76.715  72.780  1.00  4.11              
ATOM    679  CE1 HIS A  46     125.230  75.374  72.850  1.00  4.11              
ATOM    680  HE1 HIS A  46     126.104  74.774  72.633  1.00  4.11              
ATOM    681  NE2 HIS A  46     124.016  74.882  73.154  1.00  4.11              
ATOM    682  HE2 HIS A  46     123.736  73.908  73.095  1.00  4.11              
ATOM    683  CD2 HIS A  46     123.150  75.939  73.305  1.00  4.11              
ATOM    684  HD2 HIS A  46     122.083  75.878  73.481  1.00  4.11              
ATOM    685  C   HIS A  46     122.981  80.797  73.638  1.00  4.11              
ATOM    686  O   HIS A  46     122.161  81.346  74.376  1.00  4.11              
ATOM    687  N   ILE A  47     123.279  81.261  72.429  1.00  3.97              
ATOM    688  H   ILE A  47     123.920  80.711  71.880  1.00  3.97              
ATOM    689  CA  ILE A  47     122.647  82.393  71.762  1.00  3.97              
ATOM    690  HA  ILE A  47     122.361  83.125  72.517  1.00  3.97              
ATOM    691  CB  ILE A  47     123.721  83.044  70.830  1.00  3.97              
ATOM    692  HB  ILE A  47     124.093  82.268  70.158  1.00  3.97              
ATOM    693  CG2 ILE A  47     123.209  84.197  69.941  1.00  3.97              
ATOM    694 1HG2 ILE A  47     124.019  84.603  69.337  1.00  3.97              
ATOM    695 2HG2 ILE A  47     122.466  83.842  69.231  1.00  3.97              
ATOM    696 3HG2 ILE A  47     122.791  84.998  70.549  1.00  3.97              
ATOM    697  CG1 ILE A  47     124.914  83.535  71.694  1.00  3.97              
ATOM    698 1HG1 ILE A  47     125.321  82.696  72.254  1.00  3.97              
ATOM    699 2HG1 ILE A  47     124.556  84.268  72.417  1.00  3.97              
ATOM    700  CD1 ILE A  47     126.101  84.137  70.928  1.00  3.97              
ATOM    701  HD1 ILE A  47     126.934  84.286  71.616  1.00  3.97              
ATOM    702  HD2 ILE A  47     126.415  83.458  70.135  1.00  3.97              
ATOM    703  HD3 ILE A  47     125.838  85.104  70.502  1.00  3.97              
ATOM    704  C   ILE A  47     121.382  81.967  71.030  1.00  3.97              
ATOM    705  O   ILE A  47     121.156  80.779  70.792  1.00  3.97              
ATOM    706  N   ARG A  48     120.547  82.953  70.676  1.00  4.04              
ATOM    707  H   ARG A  48     120.820  83.897  70.933  1.00  4.04              
ATOM    708  CA  ARG A  48     119.324  82.752  69.878  1.00  4.04              
ATOM    709  HA  ARG A  48     118.858  83.731  69.745  1.00  4.04              
ATOM    710  CB  ARG A  48     119.749  82.219  68.478  1.00  4.04              
ATOM    711  HB1 ARG A  48     119.806  81.130  68.495  1.00  4.04              
ATOM    712  HB2 ARG A  48     120.760  82.573  68.275  1.00  4.04              
ATOM    713  CG  ARG A  48     118.915  82.684  67.271  1.00  4.04              
ATOM    714  HG1 ARG A  48     119.590  82.845  66.428  1.00  4.04              
ATOM    715  HG2 ARG A  48     118.465  83.650  67.495  1.00  4.04              
ATOM    716  CD  ARG A  48     117.826  81.705  66.812  1.00  4.04              
ATOM    717  HD1 ARG A  48     117.181  82.240  66.119  1.00  4.04              
ATOM    718  HD2 ARG A  48     117.216  81.387  67.652  1.00  4.04              
ATOM    719  NE  ARG A  48     118.348  80.542  66.079  1.00  4.04              
ATOM    720  HE  ARG A  48     118.636  80.716  65.131  1.00  4.04              
ATOM    721  CZ  ARG A  48     118.313  79.279  66.456  1.00  4.04              
ATOM    722  NH1 ARG A  48     118.084  78.896  67.677  1.00  4.04              
ATOM    723 1HH1 ARG A  48     117.976  79.575  68.407  1.00  4.04              
ATOM    724 2HH1 ARG A  48     118.244  77.906  67.875  1.00  4.04              
ATOM    725  NH2 ARG A  48     118.494  78.345  65.580  1.00  4.04              
ATOM    726 1HH2 ARG A  48     118.583  78.525  64.603  1.00  4.04              
ATOM    727 2HH2 ARG A  48     118.309  77.385  65.888  1.00  4.04              
ATOM    728  C   ARG A  48     118.281  81.874  70.600  1.00  4.04              
ATOM    729  O   ARG A  48     117.298  81.425  70.014  1.00  4.04              
ATOM    730  N   ALA A  49     118.507  81.606  71.885  1.00  3.75              
ATOM    731  H   ALA A  49     119.352  81.976  72.289  1.00  3.75              
ATOM    732  CA  ALA A  49     117.872  80.508  72.597  1.00  3.75              
ATOM    733  HA  ALA A  49     118.061  79.603  72.028  1.00  3.75              
ATOM    734  CB  ALA A  49     118.565  80.350  73.956  1.00  3.75              
ATOM    735  HB1 ALA A  49     118.113  79.514  74.493  1.00  3.75              
ATOM    736  HB2 ALA A  49     119.625  80.141  73.810  1.00  3.75              
ATOM    737  HB3 ALA A  49     118.449  81.256  74.550  1.00  3.75              
ATOM    738  C   ALA A  49     116.353  80.617  72.756  1.00  3.75              
ATOM    739  O   ALA A  49     115.646  79.610  72.771  1.00  3.75              
ATOM    740  N   PHE A  50     115.871  81.856  72.800  1.00  3.70              
ATOM    741  H   PHE A  50     116.531  82.617  72.763  1.00  3.70              
ATOM    742  CA  PHE A  50     114.463  82.213  72.907  1.00  3.70              
ATOM    743  HA  PHE A  50     113.862  81.308  72.823  1.00  3.70              
ATOM    744  CB  PHE A  50     114.196  82.823  74.287  1.00  3.70              
ATOM    745  HB1 PHE A  50     113.116  82.872  74.416  1.00  3.70              
ATOM    746  HB2 PHE A  50     114.590  83.841  74.307  1.00  3.70              
ATOM    747  CG  PHE A  50     114.782  82.042  75.451  1.00  3.70              
ATOM    748  CD1 PHE A  50     114.108  80.916  75.955  1.00  3.70              
ATOM    749  HD1 PHE A  50     113.157  80.622  75.536  1.00  3.70              
ATOM    750  CE1 PHE A  50     114.675  80.164  76.998  1.00  3.70              
ATOM    751  HE1 PHE A  50     114.158  79.302  77.390  1.00  3.70              
ATOM    752  CZ  PHE A  50     115.920  80.528  77.538  1.00  3.70              
ATOM    753  HZ  PHE A  50     116.348  79.940  78.340  1.00  3.70              
ATOM    754  CE2 PHE A  50     116.594  81.658  77.042  1.00  3.70              
ATOM    755  HE2 PHE A  50     117.545  81.941  77.472  1.00  3.70              
ATOM    756  CD2 PHE A  50     116.022  82.418  76.003  1.00  3.70              
ATOM    757  HD2 PHE A  50     116.533  83.290  75.622  1.00  3.70              
ATOM    758  C   PHE A  50     114.035  83.118  71.748  1.00  3.70              
ATOM    759  O   PHE A  50     113.071  83.873  71.865  1.00  3.70              
ATOM    760  N   ASP A  51     114.767  83.045  70.628  1.00  3.73              
ATOM    761  H   ASP A  51     115.503  82.354  70.566  1.00  3.73              
ATOM    762  CA  ASP A  51     114.607  83.956  69.493  1.00  3.73              
ATOM    763  HA  ASP A  51     114.864  84.959  69.833  1.00  3.73              
ATOM    764  CB  ASP A  51     115.625  83.562  68.433  1.00  3.73              
ATOM    765  HB1 ASP A  51     115.425  82.533  68.139  1.00  3.73              
ATOM    766  HB2 ASP A  51     116.614  83.616  68.884  1.00  3.73              
ATOM    767  CG  ASP A  51     115.630  84.461  67.201  1.00  3.73              
ATOM    768  OD1 ASP A  51     115.841  85.683  67.377  1.00  3.73              
ATOM    769  OD2 ASP A  51     115.529  83.889  66.092  1.00  3.73              
ATOM    770  C   ASP A  51     113.193  84.040  68.908  1.00  3.73              
ATOM    771  O   ASP A  51     112.784  85.061  68.360  1.00  3.73              
ATOM    772  N   HIS A  52     112.407  82.982  69.062  1.00  3.75              
ATOM    773  H   HIS A  52     112.798  82.157  69.490  1.00  3.75              
ATOM    774  CA  HIS A  52     111.128  82.870  68.373  1.00  3.75              
ATOM    775  HA  HIS A  52     111.122  83.539  67.512  1.00  3.75              
ATOM    776  CB  HIS A  52     111.015  81.430  67.831  1.00  3.75              
ATOM    777  HB1 HIS A  52     110.145  81.349  67.178  1.00  3.75              
ATOM    778  HB2 HIS A  52     110.887  80.741  68.665  1.00  3.75              
ATOM    779  CG  HIS A  52     112.254  81.043  67.054  1.00  3.75              
ATOM    780  ND1 HIS A  52     113.170  80.047  67.415  1.00  3.75              
ATOM    781  CE1 HIS A  52     114.278  80.299  66.698  1.00  3.75              
ATOM    782  HE1 HIS A  52     115.205  79.750  66.790  1.00  3.75              
ATOM    783  NE2 HIS A  52     114.116  81.393  65.935  1.00  3.75              
ATOM    784  HE2 HIS A  52     114.860  81.962  65.535  1.00  3.75              
ATOM    785  CD2 HIS A  52     112.841  81.857  66.128  1.00  3.75              
ATOM    786  HD2 HIS A  52     112.453  82.801  65.775  1.00  3.75              
ATOM    787  C   HIS A  52     109.929  83.287  69.213  1.00  3.75              
ATOM    788  O   HIS A  52     108.855  83.404  68.624  1.00  3.75              
ATOM    789  N   LEU A  53     110.083  83.589  70.520  1.00  3.71              
ATOM    790  H   LEU A  53     111.008  83.549  70.933  1.00  3.71              
ATOM    791  CA  LEU A  53     108.980  84.152  71.299  1.00  3.71              
ATOM    792  HA  LEU A  53     108.248  84.331  70.523  1.00  3.71              
ATOM    793  CB  LEU A  53     108.137  83.217  72.153  1.00  3.71              
ATOM    794  HB1 LEU A  53     108.637  83.129  73.115  1.00  3.71              
ATOM    795  HB2 LEU A  53     108.088  82.262  71.638  1.00  3.71              
ATOM    796  CG  LEU A  53     106.696  83.758  72.364  1.00  3.71              
ATOM    797  HG  LEU A  53     106.796  84.784  72.664  1.00  3.71              
ATOM    798  CD1 LEU A  53     105.839  83.829  71.087  1.00  3.71              
ATOM    799 1HD1 LEU A  53     106.030  82.969  70.445  1.00  3.71              
ATOM    800 2HD1 LEU A  53     104.779  83.855  71.335  1.00  3.71              
ATOM    801 3HD1 LEU A  53     106.091  84.720  70.514  1.00  3.71              
ATOM    802  CD2 LEU A  53     105.917  83.084  73.503  1.00  3.71              
ATOM    803 1HD2 LEU A  53     105.144  82.420  73.133  1.00  3.71              
ATOM    804 2HD2 LEU A  53     106.597  82.549  74.167  1.00  3.71              
ATOM    805 3HD2 LEU A  53     105.387  83.834  74.081  1.00  3.71              
ATOM    806  C   LEU A  53     109.074  85.578  71.833  1.00  3.71              
ATOM    807  O   LEU A  53     109.123  85.862  73.030  1.00  3.71              
ATOM    808  N   ARG A  54     108.806  86.495  70.906  1.00  3.70              
ATOM    809  H   ARG A  54     108.821  86.185  69.944  1.00  3.70              
ATOM    810  CA  ARG A  54     108.509  87.894  71.192  1.00  3.70              
ATOM    811  HA  ARG A  54     109.422  88.273  71.659  1.00  3.70              
ATOM    812  CB  ARG A  54     108.330  88.649  69.867  1.00  3.70              
ATOM    813  HB1 ARG A  54     107.312  88.532  69.493  1.00  3.70              
ATOM    814  HB2 ARG A  54     109.026  88.240  69.132  1.00  3.70              
ATOM    815  CG  ARG A  54     108.654  90.133  70.072  1.00  3.70              
ATOM    816  HG1 ARG A  54     109.584  90.213  70.636  1.00  3.70              
ATOM    817  HG2 ARG A  54     107.849  90.590  70.648  1.00  3.70              
ATOM    818  CD  ARG A  54     108.833  90.913  68.768  1.00  3.70              
ATOM    819  HD1 ARG A  54     108.917  91.973  69.020  1.00  3.70              
ATOM    820  HD2 ARG A  54     107.949  90.765  68.146  1.00  3.70              
ATOM    821  NE  ARG A  54     110.052  90.492  68.049  1.00  3.70              
ATOM    822  HE  ARG A  54     110.713  89.900  68.550  1.00  3.70              
ATOM    823  CZ  ARG A  54     110.392  90.787  66.811  1.00  3.70              
ATOM    824  NH1 ARG A  54     109.674  91.575  66.061  1.00  3.70              
ATOM    825 1HH1 ARG A  54     108.857  91.995  66.463  1.00  3.70              
ATOM    826 2HH1 ARG A  54     109.948  91.765  65.115  1.00  3.70              
ATOM    827  NH2 ARG A  54     111.476  90.281  66.302  1.00  3.70              
ATOM    828 1HH2 ARG A  54     112.045  89.707  66.919  1.00  3.70              
ATOM    829 2HH2 ARG A  54     111.740  90.436  65.350  1.00  3.70              
ATOM    830  C   ARG A  54     107.420  88.189  72.233  1.00  3.70              
ATOM    831  O   ARG A  54     107.565  89.112  73.044  1.00  3.70              
ATOM    832  N   ASN A  55     106.370  87.361  72.197  1.00  3.67              
ATOM    833  H   ASN A  55     106.410  86.647  71.492  1.00  3.67              
ATOM    834  CA  ASN A  55     105.179  87.387  73.060  1.00  3.67              
ATOM    835  HA  ASN A  55     105.030  88.425  73.367  1.00  3.67              
ATOM    836  CB  ASN A  55     103.950  86.981  72.233  1.00  3.67              
ATOM    837  HB1 ASN A  55     103.051  87.119  72.832  1.00  3.67              
ATOM    838  HB2 ASN A  55     104.024  85.931  71.962  1.00  3.67              
ATOM    839  CG  ASN A  55     103.825  87.840  70.983  1.00  3.67              
ATOM    840  OD1 ASN A  55     103.974  89.048  71.005  1.00  3.67              
ATOM    841  ND2 ASN A  55     103.618  87.238  69.836  1.00  3.67              
ATOM    842 1HD2 ASN A  55     103.531  86.241  69.773  1.00  3.67              
ATOM    843 2HD2 ASN A  55     103.494  87.836  69.036  1.00  3.67              
ATOM    844  C   ASN A  55     105.363  86.605  74.375  1.00  3.67              
ATOM    845  O   ASN A  55     104.407  86.426  75.135  1.00  3.67              
ATOM    846  N   LEU A  56     106.587  86.131  74.659  1.00  3.63              
ATOM    847  H   LEU A  56     107.353  86.326  74.024  1.00  3.63              
ATOM    848  CA  LEU A  56     106.934  85.502  75.930  1.00  3.63              
ATOM    849  HA  LEU A  56     106.260  84.661  76.095  1.00  3.63              
ATOM    850  CB  LEU A  56     108.382  84.987  75.876  1.00  3.63              
ATOM    851  HB1 LEU A  56     109.047  85.829  75.688  1.00  3.63              
ATOM    852  HB2 LEU A  56     108.457  84.321  75.020  1.00  3.63              
ATOM    853  CG  LEU A  56     108.913  84.190  77.084  1.00  3.63              
ATOM    854  HG  LEU A  56     109.797  83.651  76.742  1.00  3.63              
ATOM    855  CD1 LEU A  56     109.352  85.074  78.249  1.00  3.63              
ATOM    856 1HD1 LEU A  56     110.004  85.865  77.884  1.00  3.63              
ATOM    857 2HD1 LEU A  56     108.503  85.513  78.762  1.00  3.63              
ATOM    858 3HD1 LEU A  56     109.906  84.468  78.962  1.00  3.63              
ATOM    859  CD2 LEU A  56     107.905  83.161  77.596  1.00  3.63              
ATOM    860 1HD2 LEU A  56     108.410  82.471  78.273  1.00  3.63              
ATOM    861 2HD2 LEU A  56     107.093  83.632  78.141  1.00  3.63              
ATOM    862 3HD2 LEU A  56     107.495  82.600  76.757  1.00  3.63              
ATOM    863  C   LEU A  56     106.705  86.544  77.027  1.00  3.63              
ATOM    864  O   LEU A  56     107.057  87.712  76.876  1.00  3.63              
ATOM    865  N   THR A  57     106.040  86.147  78.104  1.00  3.58              
ATOM    866  H   THR A  57     105.801  85.171  78.178  1.00  3.58              
ATOM    867  CA  THR A  57     105.535  87.093  79.106  1.00  3.58              
ATOM    868  HA  THR A  57     105.720  88.120  78.793  1.00  3.58              
ATOM    869  CB  THR A  57     104.013  86.921  79.236  1.00  3.58              
ATOM    870  HB  THR A  57     103.790  85.907  79.572  1.00  3.58              
ATOM    871  CG2 THR A  57     103.389  87.919  80.207  1.00  3.58              
ATOM    872 1HG2 THR A  57     102.309  87.775  80.232  1.00  3.58              
ATOM    873 2HG2 THR A  57     103.784  87.767  81.212  1.00  3.58              
ATOM    874 3HG2 THR A  57     103.609  88.933  79.879  1.00  3.58              
ATOM    875  OG1 THR A  57     103.380  87.143  77.989  1.00  3.58              
ATOM    876  HG1 THR A  57     103.803  86.613  77.301  1.00  3.58              
ATOM    877  C   THR A  57     106.249  86.927  80.439  1.00  3.58              
ATOM    878  O   THR A  57     106.687  87.930  80.999  1.00  3.58              
ATOM    879  N   LEU A  58     106.478  85.692  80.890  1.00  3.18              
ATOM    880  H   LEU A  58     106.157  84.891  80.368  1.00  3.18              
ATOM    881  CA  LEU A  58     107.426  85.429  81.969  1.00  3.18              
ATOM    882  HA  LEU A  58     108.063  86.305  82.076  1.00  3.18              
ATOM    883  CB  LEU A  58     106.715  85.241  83.330  1.00  3.18              
ATOM    884  HB1 LEU A  58     106.145  86.153  83.509  1.00  3.18              
ATOM    885  HB2 LEU A  58     107.480  85.190  84.105  1.00  3.18              
ATOM    886  CG  LEU A  58     105.764  84.038  83.524  1.00  3.18              
ATOM    887  HG  LEU A  58     105.071  83.983  82.684  1.00  3.18              
ATOM    888  CD1 LEU A  58     106.473  82.688  83.685  1.00  3.18              
ATOM    889 1HD1 LEU A  58     105.742  81.917  83.930  1.00  3.18              
ATOM    890 2HD1 LEU A  58     106.950  82.398  82.753  1.00  3.18              
ATOM    891 3HD1 LEU A  58     107.218  82.743  84.479  1.00  3.18              
ATOM    892  CD2 LEU A  58     104.956  84.260  84.806  1.00  3.18              
ATOM    893 1HD2 LEU A  58     104.256  83.438  84.954  1.00  3.18              
ATOM    894 2HD2 LEU A  58     105.622  84.320  85.667  1.00  3.18              
ATOM    895 3HD2 LEU A  58     104.387  85.187  84.728  1.00  3.18              
ATOM    896  C   LEU A  58     108.368  84.308  81.592  1.00  3.18              
ATOM    897  O   LEU A  58     108.034  83.466  80.751  1.00  3.18              
ATOM    898  N   LEU A  59     109.509  84.281  82.271  1.00  3.15              
ATOM    899  H   LEU A  59     109.708  85.021  82.938  1.00  3.15              
ATOM    900  CA  LEU A  59     110.319  83.063  82.306  1.00  3.15              
ATOM    901  HA  LEU A  59     109.742  82.243  81.881  1.00  3.15              
ATOM    902  CB  LEU A  59     111.597  83.265  81.464  1.00  3.15              
ATOM    903  HB1 LEU A  59     112.383  83.612  82.125  1.00  3.15              
ATOM    904  HB2 LEU A  59     111.424  84.047  80.722  1.00  3.15              
ATOM    905  CG  LEU A  59     112.128  82.023  80.726  1.00  3.15              
ATOM    906  HG  LEU A  59     112.308  81.228  81.451  1.00  3.15              
ATOM    907  CD1 LEU A  59     111.181  81.507  79.639  1.00  3.15              
ATOM    908 1HD1 LEU A  59     111.651  80.671  79.120  1.00  3.15              
ATOM    909 2HD1 LEU A  59     110.251  81.154  80.081  1.00  3.15              
ATOM    910 3HD1 LEU A  59     110.966  82.299  78.921  1.00  3.15              
ATOM    911  CD2 LEU A  59     113.453  82.386  80.047  1.00  3.15              
ATOM    912 1HD2 LEU A  59     113.887  81.499  79.588  1.00  3.15              
ATOM    913 2HD2 LEU A  59     113.292  83.143  79.279  1.00  3.15              
ATOM    914 3HD2 LEU A  59     114.154  82.775  80.782  1.00  3.15              
ATOM    915  C   LEU A  59     110.573  82.723  83.770  1.00  3.15              
ATOM    916  O   LEU A  59     110.627  83.592  84.642  1.00  3.15              
ATOM    917  N   HIS A  60     110.681  81.429  84.042  1.00  3.23              
ATOM    918  H   HIS A  60     110.646  80.773  83.279  1.00  3.23              
ATOM    919  CA  HIS A  60     110.967  80.931  85.381  1.00  3.23              
ATOM    920  HA  HIS A  60     110.517  81.614  86.092  1.00  3.23              
ATOM    921  CB  HIS A  60     110.260  79.566  85.540  1.00  3.23              
ATOM    922  HB1 HIS A  60     110.811  78.785  85.014  1.00  3.23              
ATOM    923  HB2 HIS A  60     109.278  79.631  85.067  1.00  3.23              
ATOM    924  CG  HIS A  60     110.007  79.151  86.967  1.00  3.23              
ATOM    925  ND1 HIS A  60     110.151  77.855  87.466  1.00  3.23              
ATOM    926  CE1 HIS A  60     109.678  77.900  88.722  1.00  3.23              
ATOM    927  HE1 HIS A  60     109.642  77.053  89.394  1.00  3.23              
ATOM    928  NE2 HIS A  60     109.306  79.148  89.049  1.00  3.23              
ATOM    929  HE2 HIS A  60     108.951  79.449  89.950  1.00  3.23              
ATOM    930  CD2 HIS A  60     109.479  79.945  87.943  1.00  3.23              
ATOM    931  HD2 HIS A  60     109.194  80.983  87.847  1.00  3.23              
ATOM    932  C   HIS A  60     112.479  80.999  85.610  1.00  3.23              
ATOM    933  O   HIS A  60     113.067  82.073  85.443  1.00  3.23              
ATOM    934  N   LEU A  61     113.028  79.831  85.956  1.00  3.58              
ATOM    935  H   LEU A  61     112.353  79.198  86.358  1.00  3.58              
ATOM    936  CA  LEU A  61     114.347  79.204  85.718  1.00  3.58              
ATOM    937  HA  LEU A  61     114.207  78.455  84.940  1.00  3.58              
ATOM    938  CB  LEU A  61     115.426  80.192  85.207  1.00  3.58              
ATOM    939  HB1 LEU A  61     116.422  79.806  85.428  1.00  3.58              
ATOM    940  HB2 LEU A  61     115.337  81.134  85.745  1.00  3.58              
ATOM    941  CG  LEU A  61     115.330  80.421  83.681  1.00  3.58              
ATOM    942  HG  LEU A  61     114.288  80.366  83.366  1.00  3.58              
ATOM    943  CD1 LEU A  61     115.873  81.790  83.277  1.00  3.58              
ATOM    944 1HD1 LEU A  61     115.807  81.905  82.197  1.00  3.58              
ATOM    945 2HD1 LEU A  61     115.274  82.569  83.751  1.00  3.58              
ATOM    946 3HD1 LEU A  61     116.911  81.891  83.591  1.00  3.58              
ATOM    947  CD2 LEU A  61     116.136  79.362  82.916  1.00  3.58              
ATOM    948 1HD2 LEU A  61     115.981  79.487  81.843  1.00  3.58              
ATOM    949 2HD2 LEU A  61     117.199  79.467  83.138  1.00  3.58              
ATOM    950 3HD2 LEU A  61     115.812  78.361  83.198  1.00  3.58              
ATOM    951  C   LEU A  61     114.735  78.397  86.972  1.00  3.58              
ATOM    952  O   LEU A  61     115.902  78.189  87.278  1.00  3.58              
ATOM    953  N   ALA A  62     113.732  77.971  87.749  1.00  3.54              
ATOM    954  H   ALA A  62     112.784  78.176  87.471  1.00  3.54              
ATOM    955  CA  ALA A  62     113.957  77.547  89.119  1.00  3.54              
ATOM    956  HA  ALA A  62     114.455  78.376  89.601  1.00  3.54              
ATOM    957  CB  ALA A  62     112.617  77.321  89.817  1.00  3.54              
ATOM    958  HB1 ALA A  62     112.785  77.026  90.854  1.00  3.54              
ATOM    959  HB2 ALA A  62     112.052  78.253  89.816  1.00  3.54              
ATOM    960  HB3 ALA A  62     112.060  76.536  89.306  1.00  3.54              
ATOM    961  C   ALA A  62     114.864  76.329  89.293  1.00  3.54              
ATOM    962  O   ALA A  62     114.720  75.334  88.581  1.00  3.54              
ATOM    963  N   GLY A  63     115.736  76.408  90.308  1.00  3.59              
ATOM    964  H   GLY A  63     115.801  77.277  90.811  1.00  3.59              
ATOM    965  CA  GLY A  63     116.653  75.339  90.705  1.00  3.59              
ATOM    966  HA1 GLY A  63     116.078  74.492  91.078  1.00  3.59              
ATOM    967  HA2 GLY A  63     117.301  75.697  91.504  1.00  3.59              
ATOM    968  C   GLY A  63     117.543  74.843  89.558  1.00  3.59              
ATOM    969  O   GLY A  63     117.696  73.637  89.376  1.00  3.59              
ATOM    970  N   ASN A  64     118.050  75.759  88.730  1.00  3.66              
ATOM    971  H   ASN A  64     118.009  76.724  89.020  1.00  3.66              
ATOM    972  CA  ASN A  64     118.865  75.435  87.560  1.00  3.66              
ATOM    973  HA  ASN A  64     118.744  74.380  87.303  1.00  3.66              
ATOM    974  CB  ASN A  64     118.434  76.283  86.340  1.00  3.66              
ATOM    975  HB1 ASN A  64     119.300  76.469  85.705  1.00  3.66              
ATOM    976  HB2 ASN A  64     118.080  77.256  86.669  1.00  3.66              
ATOM    977  CG  ASN A  64     117.395  75.624  85.447  1.00  3.66              
ATOM    978  OD1 ASN A  64     117.677  75.236  84.324  1.00  3.66              
ATOM    979  ND2 ASN A  64     116.166  75.492  85.883  1.00  3.66              
ATOM    980 1HD2 ASN A  64     115.940  75.748  86.836  1.00  3.66              
ATOM    981 2HD2 ASN A  64     115.540  74.985  85.293  1.00  3.66              
ATOM    982  C   ASN A  64     120.348  75.658  87.824  1.00  3.66              
ATOM    983  O   ASN A  64     120.719  76.485  88.640  1.00  3.66              
ATOM    984  N   SER A  65     121.220  75.009  87.062  1.00  3.27              
ATOM    985  H   SER A  65     120.874  74.339  86.391  1.00  3.27              
ATOM    986  CA  SER A  65     122.650  74.899  87.366  1.00  3.27              
ATOM    987  HA  SER A  65     122.894  75.539  88.207  1.00  3.27              
ATOM    988  CB  SER A  65     122.931  73.456  87.803  1.00  3.27              
ATOM    989  HB1 SER A  65     122.494  73.307  88.792  1.00  3.27              
ATOM    990  HB2 SER A  65     124.005  73.279  87.870  1.00  3.27              
ATOM    991  OG  SER A  65     122.327  72.538  86.899  1.00  3.27              
ATOM    992  HG  SER A  65     122.271  71.687  87.340  1.00  3.27              
ATOM    993  C   SER A  65     123.543  75.348  86.201  1.00  3.27              
ATOM    994  O   SER A  65     124.484  74.672  85.793  1.00  3.27              
ATOM    995  N   ILE A  66     123.204  76.500  85.620  1.00  3.61              
ATOM    996  H   ILE A  66     122.432  77.009  86.024  1.00  3.61              
ATOM    997  CA  ILE A  66     124.003  77.180  84.592  1.00  3.61              
ATOM    998  HA  ILE A  66     124.082  76.522  83.726  1.00  3.61              
ATOM    999  CB  ILE A  66     123.275  78.482  84.165  1.00  3.61              
ATOM   1000  HB  ILE A  66     123.094  79.074  85.063  1.00  3.61              
ATOM   1001  CG2 ILE A  66     124.127  79.333  83.202  1.00  3.61              
ATOM   1002 1HG2 ILE A  66     123.586  80.233  82.910  1.00  3.61              
ATOM   1003 2HG2 ILE A  66     125.040  79.672  83.692  1.00  3.61              
ATOM   1004 3HG2 ILE A  66     124.371  78.765  82.305  1.00  3.61              
ATOM   1005  CG1 ILE A  66     121.912  78.143  83.506  1.00  3.61              
ATOM   1006 1HG1 ILE A  66     121.390  77.384  84.088  1.00  3.61              
ATOM   1007 2HG1 ILE A  66     122.086  77.727  82.512  1.00  3.61              
ATOM   1008  CD1 ILE A  66     120.951  79.333  83.390  1.00  3.61              
ATOM   1009  HD1 ILE A  66     120.014  78.994  82.947  1.00  3.61              
ATOM   1010  HD2 ILE A  66     120.742  79.740  84.377  1.00  3.61              
ATOM   1011  HD3 ILE A  66     121.371  80.115  82.761  1.00  3.61              
ATOM   1012  C   ILE A  66     125.427  77.456  85.118  1.00  3.61              
ATOM   1013  O   ILE A  66     125.614  77.808  86.280  1.00  3.61              
ATOM   1014  N   SER A  67     126.446  77.327  84.258  1.00  3.64              
ATOM   1015  H   SER A  67     126.262  76.926  83.353  1.00  3.64              
ATOM   1016  CA  SER A  67     127.844  77.679  84.600  1.00  3.64              
ATOM   1017  HA  SER A  67     127.822  78.474  85.348  1.00  3.64              
ATOM   1018  CB  SER A  67     128.577  76.488  85.237  1.00  3.64              
ATOM   1019  HB1 SER A  67     129.577  76.802  85.544  1.00  3.64              
ATOM   1020  HB2 SER A  67     128.669  75.679  84.511  1.00  3.64              
ATOM   1021  OG  SER A  67     127.880  76.023  86.377  1.00  3.64              
ATOM   1022  HG  SER A  67     127.231  76.699  86.633  1.00  3.64              
ATOM   1023  C   SER A  67     128.648  78.267  83.429  1.00  3.64              
ATOM   1024  O   SER A  67     129.873  78.201  83.404  1.00  3.64              
ATOM   1025  N   VAL A  68     127.939  78.823  82.443  1.00  3.67              
ATOM   1026  H   VAL A  68     126.938  78.826  82.559  1.00  3.67              
ATOM   1027  CA  VAL A  68     128.450  79.730  81.404  1.00  3.67              
ATOM   1028  HA  VAL A  68     129.245  80.350  81.823  1.00  3.67              
ATOM   1029  CB  VAL A  68     128.971  78.989  80.142  1.00  3.67              
ATOM   1030  HB  VAL A  68     128.133  78.492  79.651  1.00  3.67              
ATOM   1031  CG1 VAL A  68     129.588  79.985  79.146  1.00  3.67              
ATOM   1032 1HG1 VAL A  68     129.960  79.455  78.270  1.00  3.67              
ATOM   1033 2HG1 VAL A  68     128.840  80.703  78.813  1.00  3.67              
ATOM   1034 3HG1 VAL A  68     130.415  80.518  79.619  1.00  3.67              
ATOM   1035  CG2 VAL A  68     130.042  77.922  80.405  1.00  3.67              
ATOM   1036 1HG2 VAL A  68     130.385  77.486  79.467  1.00  3.67              
ATOM   1037 2HG2 VAL A  68     130.890  78.364  80.930  1.00  3.67              
ATOM   1038 3HG2 VAL A  68     129.626  77.121  81.014  1.00  3.67              
ATOM   1039  C   VAL A  68     127.258  80.605  80.989  1.00  3.67              
ATOM   1040  O   VAL A  68     126.180  80.090  80.665  1.00  3.67              
ATOM   1041  N   MET A  69     127.440  81.927  81.008  1.00  3.69              
ATOM   1042  H   MET A  69     128.332  82.286  81.321  1.00  3.69              
ATOM   1043  CA  MET A  69     126.369  82.908  80.812  1.00  3.69              
ATOM   1044  HA  MET A  69     125.430  82.384  80.631  1.00  3.69              
ATOM   1045  CB  MET A  69     126.183  83.696  82.121  1.00  3.69              
ATOM   1046  HB1 MET A  69     127.100  84.239  82.359  1.00  3.69              
ATOM   1047  HB2 MET A  69     125.995  82.979  82.922  1.00  3.69              
ATOM   1048  CG  MET A  69     125.007  84.682  82.079  1.00  3.69              
ATOM   1049  HG1 MET A  69     124.183  84.227  81.528  1.00  3.69              
ATOM   1050  HG2 MET A  69     125.319  85.578  81.540  1.00  3.69              
ATOM   1051  SD  MET A  69     124.368  85.171  83.712  1.00  3.69              
ATOM   1052  CE  MET A  69     125.875  85.825  84.488  1.00  3.69              
ATOM   1053  HE1 MET A  69     125.634  86.258  85.459  1.00  3.69              
ATOM   1054  HE2 MET A  69     126.600  85.023  84.631  1.00  3.69              
ATOM   1055  HE3 MET A  69     126.312  86.593  83.850  1.00  3.69              
ATOM   1056  C   MET A  69     126.639  83.779  79.585  1.00  3.69              
ATOM   1057  O   MET A  69     127.428  84.718  79.641  1.00  3.69              
ATOM   1058  N   GLN A  70     126.054  83.413  78.436  1.00  3.67              
ATOM   1059  H   GLN A  70     125.401  82.644  78.436  1.00  3.67              
ATOM   1060  CA  GLN A  70     126.399  84.038  77.158  1.00  3.67              
ATOM   1061  HA  GLN A  70     127.444  84.338  77.241  1.00  3.67              
ATOM   1062  CB  GLN A  70     126.299  83.010  76.017  1.00  3.67              
ATOM   1063  HB1 GLN A  70     125.251  82.763  75.836  1.00  3.67              
ATOM   1064  HB2 GLN A  70     126.815  82.098  76.323  1.00  3.67              
ATOM   1065  CG  GLN A  70     126.939  83.509  74.708  1.00  3.67              
ATOM   1066  HG1 GLN A  70     126.338  84.320  74.298  1.00  3.67              
ATOM   1067  HG2 GLN A  70     126.948  82.693  73.987  1.00  3.67              
ATOM   1068  CD  GLN A  70     128.367  84.013  74.909  1.00  3.67              
ATOM   1069  OE1 GLN A  70     128.599  85.184  75.162  1.00  3.67              
ATOM   1070  NE2 GLN A  70     129.362  83.155  74.882  1.00  3.67              
ATOM   1071 1HE2 GLN A  70     129.208  82.186  74.667  1.00  3.67              
ATOM   1072 2HE2 GLN A  70     130.269  83.530  75.101  1.00  3.67              
ATOM   1073  C   GLN A  70     125.590  85.304  76.880  1.00  3.67              
ATOM   1074  O   GLN A  70     124.366  85.285  76.950  1.00  3.67              
ATOM   1075  N   LYS A  71     126.268  86.408  76.540  1.00  3.69              
ATOM   1076  H   LYS A  71     127.276  86.329  76.444  1.00  3.69              
ATOM   1077  CA  LYS A  71     125.661  87.753  76.569  1.00  3.69              
ATOM   1078  HA  LYS A  71     125.217  87.849  77.563  1.00  3.69              
ATOM   1079  CB  LYS A  71     126.748  88.851  76.494  1.00  3.69              
ATOM   1080  HB1 LYS A  71     127.710  88.399  76.739  1.00  3.69              
ATOM   1081  HB2 LYS A  71     126.549  89.572  77.289  1.00  3.69              
ATOM   1082  CG  LYS A  71     126.919  89.628  75.172  1.00  3.69              
ATOM   1083  HG1 LYS A  71     126.766  88.960  74.326  1.00  3.69              
ATOM   1084  HG2 LYS A  71     127.951  89.981  75.133  1.00  3.69              
ATOM   1085  CD  LYS A  71     126.001  90.863  75.072  1.00  3.69              
ATOM   1086  HD1 LYS A  71     126.081  91.430  75.999  1.00  3.69              
ATOM   1087  HD2 LYS A  71     124.961  90.567  74.950  1.00  3.69              
ATOM   1088  CE  LYS A  71     126.383  91.803  73.923  1.00  3.69              
ATOM   1089  HE1 LYS A  71     127.457  92.001  73.974  1.00  3.69              
ATOM   1090  HE2 LYS A  71     125.850  92.746  74.070  1.00  3.69              
ATOM   1091  NZ  LYS A  71     126.024  91.241  72.603  1.00  3.69              
ATOM   1092  HZ1 LYS A  71     125.029  91.017  72.540  1.00  3.69              
ATOM   1093  HZ2 LYS A  71     126.265  91.826  71.822  1.00  3.69              
ATOM   1094  HZ3 LYS A  71     126.416  90.310  72.455  1.00  3.69              
ATOM   1095  C   LYS A  71     124.463  87.956  75.626  1.00  3.69              
ATOM   1096  O   LYS A  71     123.596  88.771  75.919  1.00  3.69              
ATOM   1097  N   ASP A  72     124.378  87.177  74.548  1.00  3.74              
ATOM   1098  H   ASP A  72     125.151  86.558  74.368  1.00  3.74              
ATOM   1099  CA  ASP A  72     123.250  87.182  73.602  1.00  3.74              
ATOM   1100  HA  ASP A  72     122.602  88.035  73.817  1.00  3.74              
ATOM   1101  CB  ASP A  72     123.771  87.354  72.166  1.00  3.74              
ATOM   1102  HB1 ASP A  72     122.930  87.338  71.470  1.00  3.74              
ATOM   1103  HB2 ASP A  72     124.434  86.525  71.920  1.00  3.74              
ATOM   1104  CG  ASP A  72     124.515  88.670  71.977  1.00  3.74              
ATOM   1105  OD1 ASP A  72     123.869  89.739  71.897  1.00  3.74              
ATOM   1106  OD2 ASP A  72     125.766  88.656  71.954  1.00  3.74              
ATOM   1107  C   ASP A  72     122.359  85.922  73.731  1.00  3.74              
ATOM   1108  O   ASP A  72     121.665  85.498  72.799  1.00  3.74              
ATOM   1109  N   TRP A  73     122.318  85.334  74.928  1.00  3.72              
ATOM   1110  H   TRP A  73     123.013  85.608  75.614  1.00  3.72              
ATOM   1111  CA  TRP A  73     121.064  84.807  75.480  1.00  3.72              
ATOM   1112  HA  TRP A  73     120.747  83.950  74.886  1.00  3.72              
ATOM   1113  CB  TRP A  73     121.316  84.354  76.930  1.00  3.72              
ATOM   1114  HB1 TRP A  73     122.288  83.875  76.954  1.00  3.72              
ATOM   1115  HB2 TRP A  73     120.562  83.604  77.165  1.00  3.72              
ATOM   1116  CG  TRP A  73     121.280  85.370  78.051  1.00  3.72              
ATOM   1117  CD1 TRP A  73     121.554  86.693  77.948  1.00  3.72              
ATOM   1118  HD1 TRP A  73     121.838  87.212  77.037  1.00  3.72              
ATOM   1119  NE1 TRP A  73     121.336  87.312  79.160  1.00  3.72              
ATOM   1120  HE1 TRP A  73     121.301  88.320  79.282  1.00  3.72              
ATOM   1121  CE2 TRP A  73     121.048  86.410  80.152  1.00  3.72              
ATOM   1122  CZ2 TRP A  73     120.825  86.556  81.530  1.00  3.72              
ATOM   1123  HZ2 TRP A  73     120.890  87.531  81.987  1.00  3.72              
ATOM   1124  CH2 TRP A  73     120.498  85.422  82.291  1.00  3.72              
ATOM   1125  HH2 TRP A  73     120.324  85.513  83.355  1.00  3.72              
ATOM   1126  CZ3 TRP A  73     120.372  84.174  81.654  1.00  3.72              
ATOM   1127  HZ3 TRP A  73     120.090  83.307  82.234  1.00  3.72              
ATOM   1128  CE3 TRP A  73     120.593  84.046  80.266  1.00  3.72              
ATOM   1129  HE3 TRP A  73     120.458  83.085  79.799  1.00  3.72              
ATOM   1130  CD2 TRP A  73     120.960  85.158  79.472  1.00  3.72              
ATOM   1131  C   TRP A  73     119.966  85.878  75.490  1.00  3.72              
ATOM   1132  O   TRP A  73     120.186  87.026  75.112  1.00  3.72              
ATOM   1133  N   PHE A  74     118.778  85.515  75.968  1.00  3.67              
ATOM   1134  H   PHE A  74     118.713  84.588  76.354  1.00  3.67              
ATOM   1135  CA  PHE A  74     117.653  86.428  76.219  1.00  3.67              
ATOM   1136  HA  PHE A  74     116.775  85.795  76.312  1.00  3.67              
ATOM   1137  CB  PHE A  74     117.825  87.135  77.583  1.00  3.67              
ATOM   1138  HB1 PHE A  74     117.136  87.979  77.623  1.00  3.67              
ATOM   1139  HB2 PHE A  74     118.829  87.555  77.640  1.00  3.67              
ATOM   1140  CG  PHE A  74     117.558  86.320  78.846  1.00  3.67              
ATOM   1141  CD1 PHE A  74     117.283  84.936  78.820  1.00  3.67              
ATOM   1142  HD1 PHE A  74     117.261  84.396  77.892  1.00  3.67              
ATOM   1143  CE1 PHE A  74     117.022  84.233  80.010  1.00  3.67              
ATOM   1144  HE1 PHE A  74     116.815  83.173  79.983  1.00  3.67              
ATOM   1145  CZ  PHE A  74     117.022  84.913  81.239  1.00  3.67              
ATOM   1146  HZ  PHE A  74     116.832  84.371  82.153  1.00  3.67              
ATOM   1147  CE2 PHE A  74     117.280  86.293  81.276  1.00  3.67              
ATOM   1148  HE2 PHE A  74     117.290  86.817  82.221  1.00  3.67              
ATOM   1149  CD2 PHE A  74     117.551  86.991  80.085  1.00  3.67              
ATOM   1150  HD2 PHE A  74     117.766  88.049  80.121  1.00  3.67              
ATOM   1151  C   PHE A  74     117.229  87.392  75.078  1.00  3.67              
ATOM   1152  O   PHE A  74     116.336  88.225  75.254  1.00  3.67              
ATOM   1153  N   GLY A  75     117.805  87.253  73.885  1.00  3.69              
ATOM   1154  H   GLY A  75     118.600  86.636  73.818  1.00  3.69              
ATOM   1155  CA  GLY A  75     117.490  88.063  72.729  1.00  3.69              
ATOM   1156  HA1 GLY A  75     118.240  87.902  71.956  1.00  3.69              
ATOM   1157  HA2 GLY A  75     117.507  89.115  73.015  1.00  3.69              
ATOM   1158  C   GLY A  75     116.120  87.714  72.156  1.00  3.69              
ATOM   1159  O   GLY A  75     115.648  86.587  72.274  1.00  3.69              
ATOM   1160  N   ASN A  76     115.503  88.713  71.525  1.00  3.72              
ATOM   1161  H   ASN A  76     116.000  89.589  71.471  1.00  3.72              
ATOM   1162  CA  ASN A  76     114.150  88.686  70.957  1.00  3.72              
ATOM   1163  HA  ASN A  76     114.053  89.642  70.442  1.00  3.72              
ATOM   1164  CB  ASN A  76     114.029  87.608  69.858  1.00  3.72              
ATOM   1165  HB1 ASN A  76     113.481  86.755  70.256  1.00  3.72              
ATOM   1166  HB2 ASN A  76     115.022  87.259  69.573  1.00  3.72              
ATOM   1167  CG  ASN A  76     113.330  88.075  68.586  1.00  3.72              
ATOM   1168  OD1 ASN A  76     112.404  88.880  68.575  1.00  3.72              
ATOM   1169  ND2 ASN A  76     113.809  87.670  67.436  1.00  3.72              
ATOM   1170 1HD2 ASN A  76     114.545  86.957  67.453  1.00  3.72              
ATOM   1171 2HD2 ASN A  76     113.272  87.773  66.604  1.00  3.72              
ATOM   1172  C   ASN A  76     112.972  88.702  71.965  1.00  3.72              
ATOM   1173  O   ASN A  76     111.818  88.844  71.566  1.00  3.72              
ATOM   1174  N   LEU A  77     113.243  88.662  73.274  1.00  3.67              
ATOM   1175  H   LEU A  77     114.209  88.525  73.543  1.00  3.67              
ATOM   1176  CA  LEU A  77     112.241  88.586  74.356  1.00  3.67              
ATOM   1177  HA  LEU A  77     111.467  87.889  74.031  1.00  3.67              
ATOM   1178  CB  LEU A  77     112.930  87.975  75.601  1.00  3.67              
ATOM   1179  HB1 LEU A  77     112.258  88.039  76.455  1.00  3.67              
ATOM   1180  HB2 LEU A  77     113.811  88.572  75.840  1.00  3.67              
ATOM   1181  CG  LEU A  77     113.333  86.494  75.455  1.00  3.67              
ATOM   1182  HG  LEU A  77     113.987  86.367  74.593  1.00  3.67              
ATOM   1183  CD1 LEU A  77     114.082  86.015  76.699  1.00  3.67              
ATOM   1184 1HD1 LEU A  77     114.541  85.048  76.503  1.00  3.67              
ATOM   1185 2HD1 LEU A  77     114.850  86.736  76.972  1.00  3.67              
ATOM   1186 3HD1 LEU A  77     113.395  85.908  77.533  1.00  3.67              
ATOM   1187  CD2 LEU A  77     112.093  85.612  75.299  1.00  3.67              
ATOM   1188 1HD2 LEU A  77     112.340  84.575  75.496  1.00  3.67              
ATOM   1189 2HD2 LEU A  77     111.328  85.918  76.005  1.00  3.67              
ATOM   1190 3HD2 LEU A  77     111.702  85.687  74.282  1.00  3.67              
ATOM   1191  C   LEU A  77     111.477  89.886  74.683  1.00  3.67              
ATOM   1192  O   LEU A  77     111.305  90.246  75.845  1.00  3.67              
ATOM   1193  N   THR A  78     111.041  90.651  73.679  1.00  3.68              
ATOM   1194  H   THR A  78     111.157  90.303  72.734  1.00  3.68              
ATOM   1195  CA  THR A  78     110.649  92.061  73.889  1.00  3.68              
ATOM   1196  HA  THR A  78     111.481  92.530  74.416  1.00  3.68              
ATOM   1197  CB  THR A  78     110.496  92.851  72.584  1.00  3.68              
ATOM   1198  HB  THR A  78     110.372  93.907  72.826  1.00  3.68              
ATOM   1199  CG2 THR A  78     111.704  92.706  71.657  1.00  3.68              
ATOM   1200 1HG2 THR A  78     111.586  93.379  70.808  1.00  3.68              
ATOM   1201 2HG2 THR A  78     112.614  92.974  72.194  1.00  3.68              
ATOM   1202 3HG2 THR A  78     111.783  91.684  71.288  1.00  3.68              
ATOM   1203  OG1 THR A  78     109.369  92.419  71.873  1.00  3.68              
ATOM   1204  HG1 THR A  78     108.608  92.471  72.459  1.00  3.68              
ATOM   1205  C   THR A  78     109.432  92.313  74.785  1.00  3.68              
ATOM   1206  O   THR A  78     109.293  93.447  75.242  1.00  3.68              
ATOM   1207  N   ASN A  79     108.563  91.325  75.044  1.00  3.64              
ATOM   1208  H   ASN A  79     108.682  90.426  74.593  1.00  3.64              
ATOM   1209  CA  ASN A  79     107.444  91.486  75.992  1.00  3.64              
ATOM   1210  HA  ASN A  79     107.154  92.532  76.021  1.00  3.64              
ATOM   1211  CB  ASN A  79     106.279  90.687  75.374  1.00  3.64              
ATOM   1212  HB1 ASN A  79     106.620  89.666  75.223  1.00  3.64              
ATOM   1213  HB2 ASN A  79     106.033  91.104  74.398  1.00  3.64              
ATOM   1214  CG  ASN A  79     104.995  90.616  76.180  1.00  3.64              
ATOM   1215  OD1 ASN A  79     104.215  91.552  76.275  1.00  3.64              
ATOM   1216  ND2 ASN A  79     104.723  89.465  76.737  1.00  3.64              
ATOM   1217 1HD2 ASN A  79     105.431  88.744  76.701  1.00  3.64              
ATOM   1218 2HD2 ASN A  79     103.826  89.298  77.159  1.00  3.64              
ATOM   1219  C   ASN A  79     107.752  91.057  77.447  1.00  3.64              
ATOM   1220  O   ASN A  79     106.897  91.221  78.320  1.00  3.64              
ATOM   1221  N   LEU A  80     108.936  90.493  77.707  1.00  3.60              
ATOM   1222  H   LEU A  80     109.614  90.444  76.953  1.00  3.60              
ATOM   1223  CA  LEU A  80     109.313  89.854  78.972  1.00  3.60              
ATOM   1224  HA  LEU A  80     108.616  89.030  79.133  1.00  3.60              
ATOM   1225  CB  LEU A  80     110.712  89.247  78.798  1.00  3.60              
ATOM   1226  HB1 LEU A  80     111.386  90.029  78.452  1.00  3.60              
ATOM   1227  HB2 LEU A  80     110.641  88.485  78.021  1.00  3.60              
ATOM   1228  CG  LEU A  80     111.335  88.615  80.054  1.00  3.60              
ATOM   1229  HG  LEU A  80     111.639  89.394  80.752  1.00  3.60              
ATOM   1230  CD1 LEU A  80     110.382  87.652  80.758  1.00  3.60              
ATOM   1231 1HD1 LEU A  80     109.901  87.005  80.032  1.00  3.60              
ATOM   1232 2HD1 LEU A  80     110.933  87.035  81.468  1.00  3.60              
ATOM   1233 3HD1 LEU A  80     109.627  88.198  81.316  1.00  3.60              
ATOM   1234  CD2 LEU A  80     112.564  87.814  79.641  1.00  3.60              
ATOM   1235 1HD2 LEU A  80     112.250  86.936  79.082  1.00  3.60              
ATOM   1236 2HD2 LEU A  80     113.218  88.426  79.021  1.00  3.60              
ATOM   1237 3HD2 LEU A  80     113.112  87.496  80.524  1.00  3.60              
ATOM   1238  C   LEU A  80     109.224  90.781  80.184  1.00  3.60              
ATOM   1239  O   LEU A  80     110.000  91.727  80.317  1.00  3.60              
ATOM   1240  N   ARG A  81     108.291  90.457  81.085  1.00  3.56              
ATOM   1241  H   ARG A  81     107.720  89.643  80.890  1.00  3.56              
ATOM   1242  CA  ARG A  81     107.894  91.310  82.205  1.00  3.56              
ATOM   1243  HA  ARG A  81     108.555  92.173  82.208  1.00  3.56              
ATOM   1244  CB  ARG A  81     106.490  91.880  81.952  1.00  3.56              
ATOM   1245  HB1 ARG A  81     106.561  92.514  81.069  1.00  3.56              
ATOM   1246  HB2 ARG A  81     106.204  92.504  82.799  1.00  3.56              
ATOM   1247  CG  ARG A  81     105.400  90.823  81.712  1.00  3.56              
ATOM   1248  HG1 ARG A  81     105.306  90.207  82.606  1.00  3.56              
ATOM   1249  HG2 ARG A  81     105.681  90.188  80.874  1.00  3.56              
ATOM   1250  CD  ARG A  81     104.033  91.439  81.386  1.00  3.56              
ATOM   1251  HD1 ARG A  81     103.821  92.252  82.083  1.00  3.56              
ATOM   1252  HD2 ARG A  81     103.278  90.670  81.553  1.00  3.56              
ATOM   1253  NE  ARG A  81     103.926  91.894  79.978  1.00  3.56              
ATOM   1254  HE  ARG A  81     103.670  91.202  79.291  1.00  3.56              
ATOM   1255  CZ  ARG A  81     104.111  93.116  79.513  1.00  3.56              
ATOM   1256  NH1 ARG A  81     104.555  94.085  80.260  1.00  3.56              
ATOM   1257 1HH1 ARG A  81     104.875  93.856  81.182  1.00  3.56              
ATOM   1258 2HH1 ARG A  81     104.766  94.975  79.850  1.00  3.56              
ATOM   1259  NH2 ARG A  81     103.837  93.416  78.281  1.00  3.56              
ATOM   1260 1HH2 ARG A  81     103.648  92.675  77.611  1.00  3.56              
ATOM   1261 2HH2 ARG A  81     104.011  94.341  77.937  1.00  3.56              
ATOM   1262  C   ARG A  81     108.100  90.716  83.591  1.00  3.56              
ATOM   1263  O   ARG A  81     108.339  91.483  84.508  1.00  3.56              
ATOM   1264  N   GLU A  82     108.228  89.410  83.763  1.00  3.11              
ATOM   1265  H   GLU A  82     108.080  88.792  82.980  1.00  3.11              
ATOM   1266  CA  GLU A  82     108.703  88.837  85.031  1.00  3.11              
ATOM   1267  HA  GLU A  82     109.125  89.608  85.672  1.00  3.11              
ATOM   1268  CB  GLU A  82     107.562  88.139  85.807  1.00  3.11              
ATOM   1269  HB1 GLU A  82     107.799  88.181  86.871  1.00  3.11              
ATOM   1270  HB2 GLU A  82     107.564  87.085  85.531  1.00  3.11              
ATOM   1271  CG  GLU A  82     106.117  88.622  85.596  1.00  3.11              
ATOM   1272  HG1 GLU A  82     105.457  87.927  86.120  1.00  3.11              
ATOM   1273  HG2 GLU A  82     105.858  88.558  84.537  1.00  3.11              
ATOM   1274  CD  GLU A  82     105.845  90.031  86.127  1.00  3.11              
ATOM   1275  OE1 GLU A  82     105.464  90.925  85.340  1.00  3.11              
ATOM   1276  OE2 GLU A  82     105.890  90.246  87.359  1.00  3.11              
ATOM   1277  C   GLU A  82     109.789  87.810  84.728  1.00  3.11              
ATOM   1278  O   GLU A  82     109.667  87.078  83.748  1.00  3.11              
ATOM   1279  N   LEU A  83     110.803  87.703  85.586  1.00  3.11              
ATOM   1280  H   LEU A  83     110.851  88.339  86.374  1.00  3.11              
ATOM   1281  CA  LEU A  83     111.856  86.677  85.462  1.00  3.11              
ATOM   1282  HA  LEU A  83     111.554  85.892  84.770  1.00  3.11              
ATOM   1283  CB  LEU A  83     113.154  87.377  84.985  1.00  3.11              
ATOM   1284  HB1 LEU A  83     114.010  86.926  85.491  1.00  3.11              
ATOM   1285  HB2 LEU A  83     113.120  88.423  85.293  1.00  3.11              
ATOM   1286  CG  LEU A  83     113.432  87.322  83.479  1.00  3.11              
ATOM   1287  HG  LEU A  83     112.554  87.658  82.933  1.00  3.11              
ATOM   1288  CD1 LEU A  83     114.618  88.220  83.128  1.00  3.11              
ATOM   1289 1HD1 LEU A  83     114.850  88.121  82.067  1.00  3.11              
ATOM   1290 2HD1 LEU A  83     114.363  89.259  83.334  1.00  3.11              
ATOM   1291 3HD1 LEU A  83     115.491  87.936  83.714  1.00  3.11              
ATOM   1292  CD2 LEU A  83     113.806  85.902  83.058  1.00  3.11              
ATOM   1293 1HD2 LEU A  83     113.935  85.850  81.977  1.00  3.11              
ATOM   1294 2HD2 LEU A  83     114.730  85.592  83.545  1.00  3.11              
ATOM   1295 3HD2 LEU A  83     113.017  85.220  83.358  1.00  3.11              
ATOM   1296  C   LEU A  83     112.124  86.054  86.830  1.00  3.11              
ATOM   1297  O   LEU A  83     112.318  86.829  87.766  1.00  3.11              
ATOM   1298  N   TYR A  84     112.201  84.717  86.944  1.00  3.15              
ATOM   1299  H   TYR A  84     112.046  84.135  86.124  1.00  3.15              
ATOM   1300  CA  TYR A  84     112.292  84.066  88.264  1.00  3.15              
ATOM   1301  HA  TYR A  84     112.424  84.817  89.030  1.00  3.15              
ATOM   1302  CB  TYR A  84     111.002  83.327  88.624  1.00  3.15              
ATOM   1303  HB1 TYR A  84     111.193  82.706  89.501  1.00  3.15              
ATOM   1304  HB2 TYR A  84     110.743  82.658  87.814  1.00  3.15              
ATOM   1305  CG  TYR A  84     109.808  84.202  88.933  1.00  3.15              
ATOM   1306  CD1 TYR A  84     108.963  84.641  87.894  1.00  3.15              
ATOM   1307  HD1 TYR A  84     109.199  84.400  86.865  1.00  3.15              
ATOM   1308  CE1 TYR A  84     107.800  85.371  88.202  1.00  3.15              
ATOM   1309  HE1 TYR A  84     107.130  85.698  87.423  1.00  3.15              
ATOM   1310  CZ  TYR A  84     107.479  85.652  89.546  1.00  3.15              
ATOM   1311  OH  TYR A  84     106.336  86.319  89.841  1.00  3.15              
ATOM   1312  HH  TYR A  84     106.173  86.337  90.782  1.00  3.15              
ATOM   1313  CE2 TYR A  84     108.334  85.224  90.585  1.00  3.15              
ATOM   1314  HE2 TYR A  84     108.096  85.430  91.618  1.00  3.15              
ATOM   1315  CD2 TYR A  84     109.506  84.511  90.274  1.00  3.15              
ATOM   1316  HD2 TYR A  84     110.164  84.186  91.073  1.00  3.15              
ATOM   1317  C   TYR A  84     113.509  83.145  88.356  1.00  3.15              
ATOM   1318  O   TYR A  84     113.410  81.907  88.268  1.00  3.15              
ATOM   1319  N   LEU A  85     114.670  83.786  88.547  1.00  3.61              
ATOM   1320  H   LEU A  85     114.666  84.789  88.698  1.00  3.61              
ATOM   1321  CA  LEU A  85     115.960  83.114  88.470  1.00  3.61              
ATOM   1322  HA  LEU A  85     115.945  82.536  87.547  1.00  3.61              
ATOM   1323  CB  LEU A  85     117.106  84.136  88.327  1.00  3.61              
ATOM   1324  HB1 LEU A  85     118.058  83.605  88.303  1.00  3.61              
ATOM   1325  HB2 LEU A  85     117.114  84.782  89.202  1.00  3.61              
ATOM   1326  CG  LEU A  85     116.970  84.989  87.038  1.00  3.61              
ATOM   1327  HG  LEU A  85     115.953  85.371  86.947  1.00  3.61              
ATOM   1328  CD1 LEU A  85     117.898  86.200  87.048  1.00  3.61              
ATOM   1329 1HD1 LEU A  85     117.606  86.853  87.871  1.00  3.61              
ATOM   1330 2HD1 LEU A  85     118.934  85.886  87.168  1.00  3.61              
ATOM   1331 3HD1 LEU A  85     117.788  86.758  86.119  1.00  3.61              
ATOM   1332  CD2 LEU A  85     117.297  84.184  85.774  1.00  3.61              
ATOM   1333 1HD2 LEU A  85     117.206  84.821  84.895  1.00  3.61              
ATOM   1334 2HD2 LEU A  85     118.308  83.783  85.826  1.00  3.61              
ATOM   1335 3HD2 LEU A  85     116.587  83.367  85.666  1.00  3.61              
ATOM   1336  C   LEU A  85     116.132  82.049  89.547  1.00  3.61              
ATOM   1337  O   LEU A  85     116.735  81.013  89.276  1.00  3.61              
ATOM   1338  N   SER A  86     115.471  82.222  90.697  1.00  3.31              
ATOM   1339  H   SER A  86     114.959  83.083  90.828  1.00  3.31              
ATOM   1340  CA  SER A  86     115.496  81.247  91.794  1.00  3.31              
ATOM   1341  HA  SER A  86     115.072  81.719  92.679  1.00  3.31              
ATOM   1342  CB  SER A  86     114.604  80.055  91.445  1.00  3.31              
ATOM   1343  HB1 SER A  86     114.400  79.480  92.349  1.00  3.31              
ATOM   1344  HB2 SER A  86     115.154  79.426  90.750  1.00  3.31              
ATOM   1345  OG  SER A  86     113.371  80.433  90.848  1.00  3.31              
ATOM   1346  HG  SER A  86     113.549  80.894  90.010  1.00  3.31              
ATOM   1347  C   SER A  86     116.944  80.870  92.128  1.00  3.31              
ATOM   1348  O   SER A  86     117.855  81.678  91.899  1.00  3.31              
ATOM   1349  N   TYR A  87     117.192  79.659  92.640  1.00  3.52              
ATOM   1350  H   TYR A  87     116.427  79.107  92.986  1.00  3.52              
ATOM   1351  CA  TYR A  87     118.528  79.067  92.646  1.00  3.52              
ATOM   1352  HA  TYR A  87     119.215  79.862  92.929  1.00  3.52              
ATOM   1353  CB  TYR A  87     118.622  77.967  93.718  1.00  3.52              
ATOM   1354  HB1 TYR A  87     117.948  77.155  93.443  1.00  3.52              
ATOM   1355  HB2 TYR A  87     118.274  78.374  94.665  1.00  3.52              
ATOM   1356  CG  TYR A  87     120.015  77.400  93.953  1.00  3.52              
ATOM   1357  CD1 TYR A  87     121.162  78.209  93.805  1.00  3.52              
ATOM   1358  HD1 TYR A  87     121.078  79.251  93.543  1.00  3.52              
ATOM   1359  CE1 TYR A  87     122.440  77.679  94.033  1.00  3.52              
ATOM   1360  HE1 TYR A  87     123.319  78.296  93.940  1.00  3.52              
ATOM   1361  CZ  TYR A  87     122.585  76.327  94.382  1.00  3.52              
ATOM   1362  OH  TYR A  87     123.834  75.825  94.538  1.00  3.52              
ATOM   1363  HH  TYR A  87     123.810  74.874  94.643  1.00  3.52              
ATOM   1364  CE2 TYR A  87     121.446  75.513  94.558  1.00  3.52              
ATOM   1365  HE2 TYR A  87     121.560  74.478  94.839  1.00  3.52              
ATOM   1366  CD2 TYR A  87     120.162  76.054  94.348  1.00  3.52              
ATOM   1367  HD2 TYR A  87     119.289  75.431  94.480  1.00  3.52              
ATOM   1368  C   TYR A  87     118.941  78.593  91.241  1.00  3.52              
ATOM   1369  O   TYR A  87     119.127  77.408  90.994  1.00  3.52              
ATOM   1370  N   ASN A  88     119.034  79.531  90.299  1.00  3.64              
ATOM   1371  H   ASN A  88     118.639  80.433  90.538  1.00  3.64              
ATOM   1372  CA  ASN A  88     120.081  79.576  89.295  1.00  3.64              
ATOM   1373  HA  ASN A  88     120.034  78.697  88.659  1.00  3.64              
ATOM   1374  CB  ASN A  88     119.844  80.829  88.433  1.00  3.64              
ATOM   1375  HB1 ASN A  88     119.830  81.711  89.075  1.00  3.64              
ATOM   1376  HB2 ASN A  88     118.878  80.748  87.937  1.00  3.64              
ATOM   1377  CG  ASN A  88     120.888  81.023  87.354  1.00  3.64              
ATOM   1378  OD1 ASN A  88     121.483  80.086  86.855  1.00  3.64              
ATOM   1379  ND2 ASN A  88     121.132  82.250  86.953  1.00  3.64              
ATOM   1380 1HD2 ASN A  88     120.626  83.030  87.329  1.00  3.64              
ATOM   1381 2HD2 ASN A  88     121.857  82.362  86.263  1.00  3.64              
ATOM   1382  C   ASN A  88     121.424  79.621  90.055  1.00  3.64              
ATOM   1383  O   ASN A  88     121.666  80.521  90.870  1.00  3.64              
ATOM   1384  N   PHE A  89     122.271  78.621  89.844  1.00  3.34              
ATOM   1385  H   PHE A  89     121.959  77.884  89.220  1.00  3.34              
ATOM   1386  CA  PHE A  89     123.569  78.450  90.484  1.00  3.34              
ATOM   1387  HA  PHE A  89     123.454  78.555  91.562  1.00  3.34              
ATOM   1388  CB  PHE A  89     124.183  77.060  90.202  1.00  3.34              
ATOM   1389  HB1 PHE A  89     125.219  77.108  90.542  1.00  3.34              
ATOM   1390  HB2 PHE A  89     124.228  76.916  89.122  1.00  3.34              
ATOM   1391  CG  PHE A  89     123.601  75.799  90.832  1.00  3.34              
ATOM   1392  CD1 PHE A  89     122.232  75.647  91.130  1.00  3.34              
ATOM   1393  HD1 PHE A  89     121.541  76.460  90.990  1.00  3.34              
ATOM   1394  CE1 PHE A  89     121.737  74.421  91.604  1.00  3.34              
ATOM   1395  HE1 PHE A  89     120.679  74.315  91.802  1.00  3.34              
ATOM   1396  CZ  PHE A  89     122.609  73.344  91.831  1.00  3.34              
ATOM   1397  HZ  PHE A  89     122.225  72.405  92.203  1.00  3.34              
ATOM   1398  CE2 PHE A  89     123.979  73.492  91.564  1.00  3.34              
ATOM   1399  HE2 PHE A  89     124.657  72.668  91.732  1.00  3.34              
ATOM   1400  CD2 PHE A  89     124.467  74.709  91.055  1.00  3.34              
ATOM   1401  HD2 PHE A  89     125.520  74.806  90.826  1.00  3.34              
ATOM   1402  C   PHE A  89     124.538  79.536  89.995  1.00  3.34              
ATOM   1403  O   PHE A  89     125.391  79.286  89.149  1.00  3.34              
ATOM   1404  N   LEU A  90     124.404  80.762  90.501  1.00  3.57              
ATOM   1405  H   LEU A  90     123.598  80.936  91.085  1.00  3.57              
ATOM   1406  CA  LEU A  90     125.314  81.861  90.192  1.00  3.57              
ATOM   1407  HA  LEU A  90     125.537  81.804  89.126  1.00  3.57              
ATOM   1408  CB  LEU A  90     124.633  83.228  90.424  1.00  3.57              
ATOM   1409  HB1 LEU A  90     125.395  84.008  90.390  1.00  3.57              
ATOM   1410  HB2 LEU A  90     124.189  83.237  91.419  1.00  3.57              
ATOM   1411  CG  LEU A  90     123.555  83.573  89.368  1.00  3.57              
ATOM   1412  HG  LEU A  90     122.808  82.780  89.336  1.00  3.57              
ATOM   1413  CD1 LEU A  90     122.848  84.880  89.736  1.00  3.57              
ATOM   1414 1HD1 LEU A  90     123.567  85.701  89.750  1.00  3.57              
ATOM   1415 2HD1 LEU A  90     122.064  85.104  89.013  1.00  3.57              
ATOM   1416 3HD1 LEU A  90     122.392  84.793  90.714  1.00  3.57              
ATOM   1417  CD2 LEU A  90     124.143  83.769  87.963  1.00  3.57              
ATOM   1418 1HD2 LEU A  90     123.384  84.154  87.282  1.00  3.57              
ATOM   1419 2HD2 LEU A  90     124.975  84.476  87.998  1.00  3.57              
ATOM   1420 3HD2 LEU A  90     124.497  82.819  87.566  1.00  3.57              
ATOM   1421  C   LEU A  90     126.696  81.700  90.858  1.00  3.57              
ATOM   1422  O   LEU A  90     127.077  82.447  91.759  1.00  3.57              
ATOM   1423  N   SER A  91     127.430  80.701  90.352  1.00  3.59              
ATOM   1424  H   SER A  91     126.938  80.104  89.696  1.00  3.59              
ATOM   1425  CA  SER A  91     128.895  80.608  90.308  1.00  3.59              
ATOM   1426  HA  SER A  91     129.276  80.275  91.272  1.00  3.59              
ATOM   1427  CB  SER A  91     129.251  79.554  89.231  1.00  3.59              
ATOM   1428  HB1 SER A  91     128.430  79.473  88.516  1.00  3.59              
ATOM   1429  HB2 SER A  91     129.363  78.584  89.716  1.00  3.59              
ATOM   1430  OG  SER A  91     130.421  79.837  88.486  1.00  3.59              
ATOM   1431  HG  SER A  91     130.170  80.410  87.733  1.00  3.59              
ATOM   1432  C   SER A  91     129.518  81.978  89.994  1.00  3.59              
ATOM   1433  O   SER A  91     130.407  82.470  90.685  1.00  3.59              
ATOM   1434  N   ASP A  92     128.955  82.621  88.978  1.00  3.61              
ATOM   1435  H   ASP A  92     128.392  82.047  88.361  1.00  3.61              
ATOM   1436  CA  ASP A  92     129.291  83.926  88.429  1.00  3.61              
ATOM   1437  HA  ASP A  92     130.371  84.073  88.460  1.00  3.61              
ATOM   1438  CB  ASP A  92     128.814  83.924  86.952  1.00  3.61              
ATOM   1439  HB1 ASP A  92     129.134  84.863  86.495  1.00  3.61              
ATOM   1440  HB2 ASP A  92     127.722  83.913  86.940  1.00  3.61              
ATOM   1441  CG  ASP A  92     129.269  82.753  86.056  1.00  3.61              
ATOM   1442  OD1 ASP A  92     129.582  83.051  84.882  1.00  3.61              
ATOM   1443  OD2 ASP A  92     129.190  81.574  86.495  1.00  3.61              
ATOM   1444  C   ASP A  92     128.594  85.051  89.214  1.00  3.61              
ATOM   1445  O   ASP A  92     127.701  85.741  88.730  1.00  3.61              
ATOM   1446  N   GLN A  93     128.941  85.169  90.490  1.00  3.62              
ATOM   1447  H   GLN A  93     129.634  84.507  90.822  1.00  3.62              
ATOM   1448  CA  GLN A  93     128.220  85.959  91.501  1.00  3.62              
ATOM   1449  HA  GLN A  93     127.249  85.496  91.677  1.00  3.62              
ATOM   1450  CB  GLN A  93     129.056  85.874  92.788  1.00  3.62              
ATOM   1451  HB1 GLN A  93     128.570  86.448  93.568  1.00  3.62              
ATOM   1452  HB2 GLN A  93     130.034  86.313  92.586  1.00  3.62              
ATOM   1453  CG  GLN A  93     129.258  84.442  93.313  1.00  3.62              
ATOM   1454  HG1 GLN A  93     129.616  83.803  92.518  1.00  3.62              
ATOM   1455  HG2 GLN A  93     128.306  84.036  93.643  1.00  3.62              
ATOM   1456  CD  GLN A  93     130.278  84.340  94.441  1.00  3.62              
ATOM   1457  OE1 GLN A  93     130.792  85.308  94.976  1.00  3.62              
ATOM   1458  NE2 GLN A  93     130.648  83.136  94.826  1.00  3.62              
ATOM   1459 1HE2 GLN A  93     130.303  82.327  94.338  1.00  3.62              
ATOM   1460 2HE2 GLN A  93     131.370  83.112  95.523  1.00  3.62              
ATOM   1461  C   GLN A  93     127.971  87.437  91.121  1.00  3.62              
ATOM   1462  O   GLN A  93     126.959  88.020  91.512  1.00  3.62              
ATOM   1463  N   ILE A  94     128.899  88.054  90.382  1.00  3.90              
ATOM   1464  H   ILE A  94     129.684  87.509  90.068  1.00  3.90              
ATOM   1465  CA  ILE A  94     128.832  89.466  89.991  1.00  3.90              
ATOM   1466  HA  ILE A  94     128.453  90.014  90.855  1.00  3.90              
ATOM   1467  CB  ILE A  94     130.222  90.069  89.655  1.00  3.90              
ATOM   1468  HB  ILE A  94     130.073  90.884  88.943  1.00  3.90              
ATOM   1469  CG2 ILE A  94     130.794  90.719  90.925  1.00  3.90              
ATOM   1470 1HG2 ILE A  94     131.779  91.146  90.742  1.00  3.90              
ATOM   1471 2HG2 ILE A  94     130.139  91.528  91.251  1.00  3.90              
ATOM   1472 3HG2 ILE A  94     130.858  89.981  91.719  1.00  3.90              
ATOM   1473  CG1 ILE A  94     131.195  89.057  89.006  1.00  3.90              
ATOM   1474 1HG1 ILE A  94     130.669  88.521  88.215  1.00  3.90              
ATOM   1475 2HG1 ILE A  94     131.525  88.333  89.753  1.00  3.90              
ATOM   1476  CD1 ILE A  94     132.432  89.711  88.378  1.00  3.90              
ATOM   1477  HD1 ILE A  94     133.019  88.948  87.866  1.00  3.90              
ATOM   1478  HD2 ILE A  94     132.127  90.466  87.653  1.00  3.90              
ATOM   1479  HD3 ILE A  94     133.054  90.170  89.145  1.00  3.90              
ATOM   1480  C   ILE A  94     127.858  89.748  88.849  1.00  3.90              
ATOM   1481  O   ILE A  94     128.136  89.526  87.671  1.00  3.90              
ATOM   1482  N   GLU A  95     126.753  90.391  89.215  1.00  3.98              
ATOM   1483  H   GLU A  95     126.578  90.427  90.208  1.00  3.98              
ATOM   1484  CA  GLU A  95     125.712  90.941  88.345  1.00  3.98              
ATOM   1485  HA  GLU A  95     125.175  90.105  87.894  1.00  3.98              
ATOM   1486  CB  GLU A  95     124.713  91.752  89.202  1.00  3.98              
ATOM   1487  HB1 GLU A  95     123.851  92.004  88.581  1.00  3.98              
ATOM   1488  HB2 GLU A  95     125.187  92.683  89.517  1.00  3.98              
ATOM   1489  CG  GLU A  95     124.216  91.013  90.456  1.00  3.98              
ATOM   1490  HG1 GLU A  95     125.045  90.884  91.157  1.00  3.98              
ATOM   1491  HG2 GLU A  95     123.868  90.019  90.167  1.00  3.98              
ATOM   1492  CD  GLU A  95     123.083  91.774  91.156  1.00  3.98              
ATOM   1493  OE1 GLU A  95     121.915  91.475  90.826  1.00  3.98              
ATOM   1494  OE2 GLU A  95     123.385  92.593  92.063  1.00  3.98              
ATOM   1495  C   GLU A  95     126.218  91.828  87.193  1.00  3.98              
ATOM   1496  O   GLU A  95     125.432  92.139  86.309  1.00  3.98              
ATOM   1497  N   HIS A  96     127.483  92.263  87.145  1.00  3.88              
ATOM   1498  H   HIS A  96     128.113  92.004  87.888  1.00  3.88              
ATOM   1499  CA  HIS A  96     127.965  93.136  86.064  1.00  3.88              
ATOM   1500  HA  HIS A  96     127.208  93.907  85.907  1.00  3.88              
ATOM   1501  CB  HIS A  96     129.248  93.874  86.458  1.00  3.88              
ATOM   1502  HB1 HIS A  96     129.765  94.208  85.557  1.00  3.88              
ATOM   1503  HB2 HIS A  96     129.915  93.197  86.992  1.00  3.88              
ATOM   1504  CG  HIS A  96     128.990  95.105  87.285  1.00  3.88              
ATOM   1505  ND1 HIS A  96     128.031  96.100  87.036  1.00  3.88              
ATOM   1506  CE1 HIS A  96     128.170  96.984  88.041  1.00  3.88              
ATOM   1507  HE1 HIS A  96     127.567  97.868  88.186  1.00  3.88              
ATOM   1508  NE2 HIS A  96     129.149  96.601  88.871  1.00  3.88              
ATOM   1509  HE2 HIS A  96     129.372  97.018  89.782  1.00  3.88              
ATOM   1510  CD2 HIS A  96     129.678  95.426  88.410  1.00  3.88              
ATOM   1511  HD2 HIS A  96     130.459  94.851  88.890  1.00  3.88              
ATOM   1512  C   HIS A  96     128.125  92.510  84.684  1.00  3.88              
ATOM   1513  O   HIS A  96     128.022  93.216  83.686  1.00  3.88              
ATOM   1514  N   GLY A  97     128.316  91.196  84.617  1.00  3.69              
ATOM   1515  H   GLY A  97     128.385  90.675  85.484  1.00  3.69              
ATOM   1516  CA  GLY A  97     128.165  90.455  83.364  1.00  3.69              
ATOM   1517  HA1 GLY A  97     128.901  89.652  83.326  1.00  3.69              
ATOM   1518  HA2 GLY A  97     128.318  91.109  82.505  1.00  3.69              
ATOM   1519  C   GLY A  97     126.774  89.840  83.250  1.00  3.69              
ATOM   1520  O   GLY A  97     126.615  88.844  82.552  1.00  3.69              
ATOM   1521  N   ASN A  98     125.756  90.404  83.921  1.00  3.77              
ATOM   1522  H   ASN A  98     125.934  91.217  84.496  1.00  3.77              
ATOM   1523  CA  ASN A  98     124.378  90.160  83.510  1.00  3.77              
ATOM   1524  HA  ASN A  98     124.191  89.088  83.602  1.00  3.77              
ATOM   1525  CB  ASN A  98     123.326  90.919  84.362  1.00  3.77              
ATOM   1526  HB1 ASN A  98     123.568  90.832  85.418  1.00  3.77              
ATOM   1527  HB2 ASN A  98     122.374  90.407  84.233  1.00  3.77              
ATOM   1528  CG  ASN A  98     123.062  92.385  83.984  1.00  3.77              
ATOM   1529  OD1 ASN A  98     122.436  92.712  82.984  1.00  3.77              
ATOM   1530  ND2 ASN A  98     123.425  93.336  84.807  1.00  3.77              
ATOM   1531 1HD2 ASN A  98     123.992  93.095  85.613  1.00  3.77              
ATOM   1532 2HD2 ASN A  98     123.133  94.280  84.629  1.00  3.77              
ATOM   1533  C   ASN A  98     124.234  90.543  82.027  1.00  3.77              
ATOM   1534  O   ASN A  98     124.939  91.424  81.527  1.00  3.77              
ATOM   1535  N   PHE A  99     123.204  90.023  81.365  1.00  3.74              
ATOM   1536  H   PHE A  99     122.701  89.242  81.756  1.00  3.74              
ATOM   1537  CA  PHE A  99     122.590  90.793  80.288  1.00  3.74              
ATOM   1538  HA  PHE A  99     122.914  91.829  80.406  1.00  3.74              
ATOM   1539  CB  PHE A  99     123.096  90.363  78.900  1.00  3.74              
ATOM   1540  HB1 PHE A  99     122.411  89.649  78.447  1.00  3.74              
ATOM   1541  HB2 PHE A  99     124.064  89.868  79.002  1.00  3.74              
ATOM   1542  CG  PHE A  99     123.284  91.549  77.969  1.00  3.74              
ATOM   1543  CD1 PHE A  99     124.388  92.404  78.150  1.00  3.74              
ATOM   1544  HD1 PHE A  99     125.100  92.202  78.941  1.00  3.74              
ATOM   1545  CE1 PHE A  99     124.560  93.528  77.322  1.00  3.74              
ATOM   1546  HE1 PHE A  99     125.404  94.184  77.479  1.00  3.74              
ATOM   1547  CZ  PHE A  99     123.626  93.802  76.307  1.00  3.74              
ATOM   1548  HZ  PHE A  99     123.750  94.672  75.677  1.00  3.74              
ATOM   1549  CE2 PHE A  99     122.514  92.960  76.135  1.00  3.74              
ATOM   1550  HE2 PHE A  99     121.780  93.181  75.373  1.00  3.74              
ATOM   1551  CD2 PHE A  99     122.343  91.834  76.961  1.00  3.74              
ATOM   1552  HD2 PHE A  99     121.486  91.188  76.823  1.00  3.74              
ATOM   1553  C   PHE A  99     121.078  90.823  80.437  1.00  3.74              
ATOM   1554  O   PHE A  99     120.380  89.847  80.180  1.00  3.74              
ATOM   1555  N   LEU A 100     120.616  91.964  80.933  1.00  3.69              
ATOM   1556  H   LEU A 100     121.314  92.575  81.347  1.00  3.69              
ATOM   1557  CA  LEU A 100     119.220  92.305  81.168  1.00  3.69              
ATOM   1558  HA  LEU A 100     118.583  91.488  80.831  1.00  3.69              
ATOM   1559  CB  LEU A 100     119.074  92.518  82.687  1.00  3.69              
ATOM   1560  HB1 LEU A 100     119.122  93.588  82.894  1.00  3.69              
ATOM   1561  HB2 LEU A 100     119.911  92.055  83.213  1.00  3.69              
ATOM   1562  CG  LEU A 100     117.795  91.942  83.293  1.00  3.69              
ATOM   1563  HG  LEU A 100     116.927  92.313  82.751  1.00  3.69              
ATOM   1564  CD1 LEU A 100     117.803  90.411  83.299  1.00  3.69              
ATOM   1565 1HD1 LEU A 100     116.881  90.045  83.747  1.00  3.69              
ATOM   1566 2HD1 LEU A 100     117.873  90.024  82.284  1.00  3.69              
ATOM   1567 3HD1 LEU A 100     118.654  90.045  83.874  1.00  3.69              
ATOM   1568  CD2 LEU A 100     117.735  92.392  84.753  1.00  3.69              
ATOM   1569 1HD2 LEU A 100     116.882  91.931  85.235  1.00  3.69              
ATOM   1570 2HD2 LEU A 100     118.639  92.086  85.282  1.00  3.69              
ATOM   1571 3HD2 LEU A 100     117.631  93.474  84.808  1.00  3.69              
ATOM   1572  C   LEU A 100     118.830  93.561  80.378  1.00  3.69              
ATOM   1573  O   LEU A 100     117.651  93.858  80.208  1.00  3.69              
ATOM   1574  N   SER A 101     119.816  94.281  79.831  1.00  3.69              
ATOM   1575  H   SER A 101     120.762  93.939  79.925  1.00  3.69              
ATOM   1576  CA  SER A 101     119.575  95.235  78.754  1.00  3.69              
ATOM   1577  HA  SER A 101     118.824  95.953  79.090  1.00  3.69              
ATOM   1578  CB  SER A 101     120.852  96.013  78.403  1.00  3.69              
ATOM   1579  HB1 SER A 101     120.942  96.851  79.093  1.00  3.69              
ATOM   1580  HB2 SER A 101     120.781  96.413  77.391  1.00  3.69              
ATOM   1581  OG  SER A 101     122.020  95.226  78.531  1.00  3.69              
ATOM   1582  HG  SER A 101     122.021  94.528  77.859  1.00  3.69              
ATOM   1583  C   SER A 101     119.030  94.520  77.522  1.00  3.69              
ATOM   1584  O   SER A 101     119.462  93.415  77.211  1.00  3.69              
ATOM   1585  N   ASN A 102     118.072  95.180  76.875  1.00  3.72              
ATOM   1586  H   ASN A 102     117.871  96.106  77.227  1.00  3.72              
ATOM   1587  CA  ASN A 102     117.131  94.697  75.858  1.00  3.72              
ATOM   1588  HA  ASN A 102     116.989  95.501  75.134  1.00  3.72              
ATOM   1589  CB  ASN A 102     117.571  93.445  75.059  1.00  3.72              
ATOM   1590  HB1 ASN A 102     116.771  93.181  74.369  1.00  3.72              
ATOM   1591  HB2 ASN A 102     117.703  92.596  75.728  1.00  3.72              
ATOM   1592  CG  ASN A 102     118.819  93.649  74.216  1.00  3.72              
ATOM   1593  OD1 ASN A 102     119.120  94.737  73.755  1.00  3.72              
ATOM   1594  ND2 ASN A 102     119.570  92.604  73.951  1.00  3.72              
ATOM   1595 1HD2 ASN A 102     119.376  91.717  74.381  1.00  3.72              
ATOM   1596 2HD2 ASN A 102     120.378  92.762  73.376  1.00  3.72              
ATOM   1597  C   ASN A 102     115.755  94.461  76.504  1.00  3.72              
ATOM   1598  O   ASN A 102     114.733  94.650  75.846  1.00  3.72              
ATOM   1599  N   LEU A 103     115.706  94.129  77.802  1.00  3.65              
ATOM   1600  H   LEU A 103     116.568  94.016  78.323  1.00  3.65              
ATOM   1601  CA  LEU A 103     114.463  93.856  78.519  1.00  3.65              
ATOM   1602  HA  LEU A 103     113.759  93.443  77.795  1.00  3.65              
ATOM   1603  CB  LEU A 103     114.642  92.765  79.593  1.00  3.65              
ATOM   1604  HB1 LEU A 103     113.644  92.534  79.962  1.00  3.65              
ATOM   1605  HB2 LEU A 103     115.220  93.166  80.426  1.00  3.65              
ATOM   1606  CG  LEU A 103     115.272  91.437  79.139  1.00  3.65              
ATOM   1607  HG  LEU A 103     116.321  91.594  78.887  1.00  3.65              
ATOM   1608  CD1 LEU A 103     115.186  90.439  80.294  1.00  3.65              
ATOM   1609 1HD1 LEU A 103     115.661  89.502  80.009  1.00  3.65              
ATOM   1610 2HD1 LEU A 103     115.703  90.845  81.162  1.00  3.65              
ATOM   1611 3HD1 LEU A 103     114.144  90.249  80.553  1.00  3.65              
ATOM   1612  CD2 LEU A 103     114.556  90.834  77.928  1.00  3.65              
ATOM   1613 1HD2 LEU A 103     114.953  89.840  77.721  1.00  3.65              
ATOM   1614 2HD2 LEU A 103     113.487  90.769  78.117  1.00  3.65              
ATOM   1615 3HD2 LEU A 103     114.730  91.457  77.053  1.00  3.65              
ATOM   1616  C   LEU A 103     113.763  95.108  79.068  1.00  3.65              
ATOM   1617  O   LEU A 103     113.474  95.217  80.252  1.00  3.65              
ATOM   1618  N   TRP A 104     113.416  96.051  78.197  1.00  3.65              
ATOM   1619  H   TRP A 104     113.685  95.924  77.228  1.00  3.65              
ATOM   1620  CA  TRP A 104     112.686  97.276  78.570  1.00  3.65              
ATOM   1621  HA  TRP A 104     113.313  97.835  79.267  1.00  3.65              
ATOM   1622  CB  TRP A 104     112.519  98.137  77.302  1.00  3.65              
ATOM   1623  HB1 TRP A 104     113.496  98.261  76.833  1.00  3.65              
ATOM   1624  HB2 TRP A 104     112.199  99.129  77.624  1.00  3.65              
ATOM   1625  CG  TRP A 104     111.546  97.670  76.246  1.00  3.65              
ATOM   1626  CD1 TRP A 104     111.222  96.388  75.946  1.00  3.65              
ATOM   1627  HD1 TRP A 104     111.631  95.505  76.413  1.00  3.65              
ATOM   1628  NE1 TRP A 104     110.232  96.356  74.989  1.00  3.65              
ATOM   1629  HE1 TRP A 104     109.747  95.500  74.740  1.00  3.65              
ATOM   1630  CE2 TRP A 104     109.908  97.625  74.560  1.00  3.65              
ATOM   1631  CZ2 TRP A 104     108.989  98.113  73.620  1.00  3.65              
ATOM   1632  HZ2 TRP A 104     108.356  97.430  73.074  1.00  3.65              
ATOM   1633  CH2 TRP A 104     108.904  99.498  73.398  1.00  3.65              
ATOM   1634  HH2 TRP A 104     108.207  99.889  72.669  1.00  3.65              
ATOM   1635  CZ3 TRP A 104     109.732 100.376  74.122  1.00  3.65              
ATOM   1636  HZ3 TRP A 104     109.668 101.441  73.943  1.00  3.65              
ATOM   1637  CE3 TRP A 104     110.644  99.877  75.075  1.00  3.65              
ATOM   1638  HE3 TRP A 104     111.275 100.559  75.625  1.00  3.65              
ATOM   1639  CD2 TRP A 104     110.750  98.489  75.328  1.00  3.65              
ATOM   1640  C   TRP A 104     111.329  97.080  79.270  1.00  3.65              
ATOM   1641  O   TRP A 104     110.888  97.941  80.028  1.00  3.65              
ATOM   1642  N   PHE A 105     110.661  95.949  79.022  1.00  3.62              
ATOM   1643  H   PHE A 105     111.076  95.301  78.374  1.00  3.62              
ATOM   1644  CA  PHE A 105     109.389  95.556  79.645  1.00  3.62              
ATOM   1645  HA  PHE A 105     108.812  96.449  79.887  1.00  3.62              
ATOM   1646  CB  PHE A 105     108.576  94.707  78.646  1.00  3.62              
ATOM   1647  HB1 PHE A 105     107.938  94.028  79.213  1.00  3.62              
ATOM   1648  HB2 PHE A 105     109.253  94.078  78.067  1.00  3.62              
ATOM   1649  CG  PHE A 105     107.666  95.466  77.687  1.00  3.62              
ATOM   1650  CD1 PHE A 105     107.927  96.793  77.290  1.00  3.62              
ATOM   1651  HD1 PHE A 105     108.798  97.320  77.649  1.00  3.62              
ATOM   1652  CE1 PHE A 105     107.064  97.445  76.393  1.00  3.62              
ATOM   1653  HE1 PHE A 105     107.284  98.459  76.084  1.00  3.62              
ATOM   1654  CZ  PHE A 105     105.949  96.773  75.865  1.00  3.62              
ATOM   1655  HZ  PHE A 105     105.308  97.272  75.150  1.00  3.62              
ATOM   1656  CE2 PHE A 105     105.684  95.448  76.250  1.00  3.62              
ATOM   1657  HE2 PHE A 105     104.845  94.921  75.816  1.00  3.62              
ATOM   1658  CD2 PHE A 105     106.534  94.808  77.171  1.00  3.62              
ATOM   1659  HD2 PHE A 105     106.338  93.790  77.470  1.00  3.62              
ATOM   1660  C   PHE A 105     109.572  94.802  80.969  1.00  3.62              
ATOM   1661  O   PHE A 105     108.569  94.547  81.642  1.00  3.62              
ATOM   1662  N   LEU A 106     110.815  94.469  81.349  1.00  3.60              
ATOM   1663  H   LEU A 106     111.601  94.780  80.794  1.00  3.60              
ATOM   1664  CA  LEU A 106     111.126  93.798  82.598  1.00  3.60              
ATOM   1665  HA  LEU A 106     110.604  92.842  82.601  1.00  3.60              
ATOM   1666  CB  LEU A 106     112.622  93.516  82.760  1.00  3.60              
ATOM   1667  HB1 LEU A 106     113.169  94.449  82.630  1.00  3.60              
ATOM   1668  HB2 LEU A 106     112.934  92.807  81.998  1.00  3.60              
ATOM   1669  CG  LEU A 106     112.972  92.946  84.144  1.00  3.60              
ATOM   1670  HG  LEU A 106     112.663  93.647  84.914  1.00  3.60              
ATOM   1671  CD1 LEU A 106     112.324  91.590  84.441  1.00  3.60              
ATOM   1672 1HD1 LEU A 106     112.674  91.215  85.402  1.00  3.60              
ATOM   1673 2HD1 LEU A 106     111.240  91.681  84.482  1.00  3.60              
ATOM   1674 3HD1 LEU A 106     112.584  90.876  83.659  1.00  3.60              
ATOM   1675  CD2 LEU A 106     114.476  92.777  84.257  1.00  3.60              
ATOM   1676 1HD2 LEU A 106     114.734  92.583  85.293  1.00  3.60              
ATOM   1677 2HD2 LEU A 106     114.797  91.950  83.626  1.00  3.60              
ATOM   1678 3HD2 LEU A 106     114.977  93.691  83.939  1.00  3.60              
ATOM   1679  C   LEU A 106     110.593  94.660  83.747  1.00  3.60              
ATOM   1680  O   LEU A 106     111.042  95.788  83.962  1.00  3.60              
ATOM   1681  N   ARG A 107     109.638  94.093  84.486  1.00  3.58              
ATOM   1682  H   ARG A 107     109.299  93.184  84.188  1.00  3.58              
ATOM   1683  CA  ARG A 107     108.914  94.760  85.559  1.00  3.58              
ATOM   1684  HA  ARG A 107     109.420  95.701  85.725  1.00  3.58              
ATOM   1685  CB  ARG A 107     107.489  95.157  85.106  1.00  3.58              
ATOM   1686  HB1 ARG A 107     107.516  95.391  84.040  1.00  3.58              
ATOM   1687  HB2 ARG A 107     107.199  96.075  85.617  1.00  3.58              
ATOM   1688  CG  ARG A 107     106.388  94.116  85.353  1.00  3.58              
ATOM   1689  HG1 ARG A 107     106.826  93.127  85.336  1.00  3.58              
ATOM   1690  HG2 ARG A 107     105.653  94.171  84.549  1.00  3.58              
ATOM   1691  CD  ARG A 107     105.658  94.325  86.686  1.00  3.58              
ATOM   1692  HD1 ARG A 107     104.919  95.116  86.557  1.00  3.58              
ATOM   1693  HD2 ARG A 107     106.370  94.630  87.453  1.00  3.58              
ATOM   1694  NE  ARG A 107     105.023  93.074  87.118  1.00  3.58              
ATOM   1695  HE  ARG A 107     105.452  92.206  86.783  1.00  3.58              
ATOM   1696  CZ  ARG A 107     103.936  92.879  87.825  1.00  3.58              
ATOM   1697  NH1 ARG A 107     103.191  93.861  88.249  1.00  3.58              
ATOM   1698 1HH1 ARG A 107     103.457  94.794  87.999  1.00  3.58              
ATOM   1699 2HH1 ARG A 107     102.346  93.669  88.756  1.00  3.58              
ATOM   1700  NH2 ARG A 107     103.598  91.667  88.124  1.00  3.58              
ATOM   1701 1HH2 ARG A 107     104.273  90.945  87.854  1.00  3.58              
ATOM   1702 2HH2 ARG A 107     102.790  91.442  88.664  1.00  3.58              
ATOM   1703  C   ARG A 107     108.974  94.061  86.921  1.00  3.58              
ATOM   1704  O   ARG A 107     108.832  94.744  87.944  1.00  3.58              
ATOM   1705  N   LYS A 108     109.312  92.770  86.977  1.00  3.11              
ATOM   1706  H   LYS A 108     109.282  92.206  86.129  1.00  3.11              
ATOM   1707  CA  LYS A 108     109.737  92.161  88.240  1.00  3.11              
ATOM   1708  HA  LYS A 108     110.007  92.916  88.980  1.00  3.11              
ATOM   1709  CB  LYS A 108     108.577  91.319  88.802  1.00  3.11              
ATOM   1710  HB1 LYS A 108     108.276  90.582  88.058  1.00  3.11              
ATOM   1711  HB2 LYS A 108     107.725  91.982  88.961  1.00  3.11              
ATOM   1712  CG  LYS A 108     108.883  90.606  90.133  1.00  3.11              
ATOM   1713  HG1 LYS A 108     107.973  90.615  90.735  1.00  3.11              
ATOM   1714  HG2 LYS A 108     109.659  91.146  90.678  1.00  3.11              
ATOM   1715  CD  LYS A 108     109.309  89.144  89.947  1.00  3.11              
ATOM   1716  HD1 LYS A 108     110.266  89.085  89.430  1.00  3.11              
ATOM   1717  HD2 LYS A 108     108.561  88.637  89.333  1.00  3.11              
ATOM   1718  CE  LYS A 108     109.403  88.394  91.279  1.00  3.11              
ATOM   1719  HE1 LYS A 108     109.577  87.340  91.043  1.00  3.11              
ATOM   1720  HE2 LYS A 108     108.452  88.460  91.812  1.00  3.11              
ATOM   1721  NZ  LYS A 108     110.512  88.856  92.145  1.00  3.11              
ATOM   1722  HZ1 LYS A 108     111.282  89.258  91.623  1.00  3.11              
ATOM   1723  HZ2 LYS A 108     110.214  89.511  92.863  1.00  3.11              
ATOM   1724  HZ3 LYS A 108     110.862  88.041  92.653  1.00  3.11              
ATOM   1725  C   LYS A 108     110.960  91.338  87.961  1.00  3.11              
ATOM   1726  O   LYS A 108     110.826  90.369  87.225  1.00  3.11              
ATOM   1727  N   LEU A 109     112.118  91.693  88.512  1.00  3.10              
ATOM   1728  H   LEU A 109     112.160  92.490  89.141  1.00  3.10              
ATOM   1729  CA  LEU A 109     113.214  90.723  88.498  1.00  3.10              
ATOM   1730  HA  LEU A 109     113.091  90.022  87.672  1.00  3.10              
ATOM   1731  CB  LEU A 109     114.571  91.434  88.340  1.00  3.10              
ATOM   1732  HB1 LEU A 109     114.776  92.006  89.246  1.00  3.10              
ATOM   1733  HB2 LEU A 109     114.508  92.138  87.511  1.00  3.10              
ATOM   1734  CG  LEU A 109     115.742  90.459  88.078  1.00  3.10              
ATOM   1735  HG  LEU A 109     115.795  89.720  88.874  1.00  3.10              
ATOM   1736  CD1 LEU A 109     115.592  89.719  86.745  1.00  3.10              
ATOM   1737 1HD1 LEU A 109     116.526  89.214  86.497  1.00  3.10              
ATOM   1738 2HD1 LEU A 109     114.822  88.956  86.841  1.00  3.10              
ATOM   1739 3HD1 LEU A 109     115.327  90.409  85.948  1.00  3.10              
ATOM   1740  CD2 LEU A 109     117.064  91.218  88.106  1.00  3.10              
ATOM   1741 1HD2 LEU A 109     117.886  90.566  87.807  1.00  3.10              
ATOM   1742 2HD2 LEU A 109     117.025  92.089  87.457  1.00  3.10              
ATOM   1743 3HD2 LEU A 109     117.260  91.560  89.122  1.00  3.10              
ATOM   1744  C   LEU A 109     113.164  89.936  89.829  1.00  3.10              
ATOM   1745  O   LEU A 109     112.785  90.419  90.912  1.00  3.10              
ATOM   1746  N   ASP A 110     113.578  88.685  89.761  1.00  3.10              
ATOM   1747  H   ASP A 110     113.780  88.269  88.859  1.00  3.10              
ATOM   1748  CA  ASP A 110     113.661  87.805  90.906  1.00  3.10              
ATOM   1749  HA  ASP A 110     113.544  88.351  91.843  1.00  3.10              
ATOM   1750  CB  ASP A 110     112.556  86.755  90.787  1.00  3.10              
ATOM   1751  HB1 ASP A 110     112.859  86.027  90.048  1.00  3.10              
ATOM   1752  HB2 ASP A 110     111.634  87.209  90.433  1.00  3.10              
ATOM   1753  CG  ASP A 110     112.309  86.004  92.081  1.00  3.10              
ATOM   1754  OD1 ASP A 110     113.165  85.170  92.440  1.00  3.10              
ATOM   1755  OD2 ASP A 110     111.269  86.297  92.709  1.00  3.10              
ATOM   1756  C   ASP A 110     115.008  87.074  90.918  1.00  3.10              
ATOM   1757  O   ASP A 110     115.388  86.400  89.951  1.00  3.10              
ATOM   1758  N   LEU A 111     115.711  87.216  92.034  1.00  3.63              
ATOM   1759  H   LEU A 111     115.339  87.811  92.764  1.00  3.63              
ATOM   1760  CA  LEU A 111     117.047  86.720  92.285  1.00  3.63              
ATOM   1761  HA  LEU A 111     117.298  85.918  91.591  1.00  3.63              
ATOM   1762  CB  LEU A 111     118.062  87.873  92.155  1.00  3.63              
ATOM   1763  HB1 LEU A 111     118.991  87.581  92.647  1.00  3.63              
ATOM   1764  HB2 LEU A 111     117.675  88.734  92.700  1.00  3.63              
ATOM   1765  CG  LEU A 111     118.395  88.304  90.723  1.00  3.63              
ATOM   1766  HG  LEU A 111     117.483  88.413  90.137  1.00  3.63              
ATOM   1767  CD1 LEU A 111     119.109  89.650  90.768  1.00  3.63              
ATOM   1768 1HD1 LEU A 111     119.390  89.971  89.766  1.00  3.63              
ATOM   1769 2HD1 LEU A 111     118.454  90.401  91.204  1.00  3.63              
ATOM   1770 3HD1 LEU A 111     120.019  89.585  91.369  1.00  3.63              
ATOM   1771  CD2 LEU A 111     119.322  87.292  90.049  1.00  3.63              
ATOM   1772 1HD2 LEU A 111     119.580  87.643  89.052  1.00  3.63              
ATOM   1773 2HD2 LEU A 111     120.239  87.182  90.628  1.00  3.63              
ATOM   1774 3HD2 LEU A 111     118.826  86.326  89.975  1.00  3.63              
ATOM   1775  C   LEU A 111     117.099  86.167  93.741  1.00  3.63              
ATOM   1776  O   LEU A 111     117.270  86.884  94.746  1.00  3.63              
ATOM   1777  N   SER A 112     116.894  84.855  93.858  1.00  3.57              
ATOM   1778  H   SER A 112     116.810  84.312  93.011  1.00  3.57              
ATOM   1779  CA  SER A 112     116.504  84.229  95.118  1.00  3.57              
ATOM   1780  HA  SER A 112     116.754  84.883  95.952  1.00  3.57              
ATOM   1781  CB  SER A 112     114.980  84.007  95.133  1.00  3.57              
ATOM   1782  HB1 SER A 112     114.697  83.553  96.084  1.00  3.57              
ATOM   1783  HB2 SER A 112     114.700  83.324  94.330  1.00  3.57              
ATOM   1784  OG  SER A 112     114.260  85.213  94.971  1.00  3.57              
ATOM   1785  HG  SER A 112     113.913  85.217  94.057  1.00  3.57              
ATOM   1786  C   SER A 112     117.159  82.873  95.360  1.00  3.57              
ATOM   1787  O   SER A 112     116.862  81.899  94.686  1.00  3.57              
ATOM   1788  N   TYR A 113     118.015  82.790  96.374  1.00  3.53              
ATOM   1789  H   TYR A 113     118.112  83.617  96.954  1.00  3.53              
ATOM   1790  CA  TYR A 113     118.963  81.703  96.650  1.00  3.53              
ATOM   1791  HA  TYR A 113     119.420  81.992  97.597  1.00  3.53              
ATOM   1792  CB  TYR A 113     118.268  80.372  96.980  1.00  3.53              
ATOM   1793  HB1 TYR A 113     119.024  79.623  97.216  1.00  3.53              
ATOM   1794  HB2 TYR A 113     117.707  80.016  96.119  1.00  3.53              
ATOM   1795  CG  TYR A 113     117.340  80.514  98.176  1.00  3.53              
ATOM   1796  CD1 TYR A 113     115.956  80.696  97.983  1.00  3.53              
ATOM   1797  HD1 TYR A 113     115.547  80.683  96.983  1.00  3.53              
ATOM   1798  CE1 TYR A 113     115.112  80.924  99.088  1.00  3.53              
ATOM   1799  HE1 TYR A 113     114.052  81.073  98.954  1.00  3.53              
ATOM   1800  CZ  TYR A 113     115.650  80.977 100.390  1.00  3.53              
ATOM   1801  OH  TYR A 113     114.834  81.204 101.453  1.00  3.53              
ATOM   1802  HH  TYR A 113     115.330  81.297 102.268  1.00  3.53              
ATOM   1803  CE2 TYR A 113     117.037  80.800 100.586  1.00  3.53              
ATOM   1804  HE2 TYR A 113     117.453  80.848 101.581  1.00  3.53              
ATOM   1805  CD2 TYR A 113     117.877  80.561  99.480  1.00  3.53              
ATOM   1806  HD2 TYR A 113     118.940  80.430  99.632  1.00  3.53              
ATOM   1807  C   TYR A 113     120.185  81.679  95.722  1.00  3.53              
ATOM   1808  O   TYR A 113     120.888  80.682  95.579  1.00  3.53              
ATOM   1809  N   ASN A 114     120.472  82.837  95.124  1.00  3.52              
ATOM   1810  H   ASN A 114     119.831  83.601  95.267  1.00  3.52              
ATOM   1811  CA  ASN A 114     121.743  83.125  94.469  1.00  3.52              
ATOM   1812  HA  ASN A 114     122.024  82.250  93.881  1.00  3.52              
ATOM   1813  CB  ASN A 114     121.530  84.308  93.505  1.00  3.52              
ATOM   1814  HB1 ASN A 114     122.444  84.510  92.954  1.00  3.52              
ATOM   1815  HB2 ASN A 114     121.264  85.198  94.075  1.00  3.52              
ATOM   1816  CG  ASN A 114     120.423  84.035  92.502  1.00  3.52              
ATOM   1817  OD1 ASN A 114     119.473  84.783  92.382  1.00  3.52              
ATOM   1818  ND2 ASN A 114     120.479  82.933  91.789  1.00  3.52              
ATOM   1819 1HD2 ASN A 114     121.212  82.250  91.888  1.00  3.52              
ATOM   1820 2HD2 ASN A 114     119.601  82.656  91.369  1.00  3.52              
ATOM   1821  C   ASN A 114     122.881  83.358  95.456  1.00  3.52              
ATOM   1822  O   ASN A 114     122.665  83.385  96.660  1.00  3.52              
ATOM   1823  N   TYR A 115     124.086  83.560  94.921  1.00  3.53              
ATOM   1824  H   TYR A 115     124.187  83.495  93.919  1.00  3.53              
ATOM   1825  CA  TYR A 115     125.317  83.715  95.696  1.00  3.53              
ATOM   1826  HA  TYR A 115     125.061  83.700  96.757  1.00  3.53              
ATOM   1827  CB  TYR A 115     126.225  82.485  95.456  1.00  3.53              
ATOM   1828  HB1 TYR A 115     127.268  82.784  95.367  1.00  3.53              
ATOM   1829  HB2 TYR A 115     125.965  82.003  94.512  1.00  3.53              
ATOM   1830  CG  TYR A 115     126.135  81.467  96.580  1.00  3.53              
ATOM   1831  CD1 TYR A 115     127.143  81.423  97.565  1.00  3.53              
ATOM   1832  HD1 TYR A 115     127.996  82.083  97.492  1.00  3.53              
ATOM   1833  CE1 TYR A 115     127.035  80.532  98.650  1.00  3.53              
ATOM   1834  HE1 TYR A 115     127.795  80.498  99.416  1.00  3.53              
ATOM   1835  CZ  TYR A 115     125.914  79.680  98.754  1.00  3.53              
ATOM   1836  OH  TYR A 115     125.801  78.838  99.815  1.00  3.53              
ATOM   1837  HH  TYR A 115     124.965  78.370  99.814  1.00  3.53              
ATOM   1838  CE2 TYR A 115     124.908  79.716  97.763  1.00  3.53              
ATOM   1839  HE2 TYR A 115     124.046  79.071  97.841  1.00  3.53              
ATOM   1840  CD2 TYR A 115     125.022  80.608  96.677  1.00  3.53              
ATOM   1841  HD2 TYR A 115     124.240  80.641  95.931  1.00  3.53              
ATOM   1842  C   TYR A 115     125.977  85.081  95.493  1.00  3.53              
ATOM   1843  O   TYR A 115     127.189  85.186  95.597  1.00  3.53              
ATOM   1844  N   ALA A 116     125.171  86.116  95.206  1.00  3.63              
ATOM   1845  H   ALA A 116     124.180  85.946  95.205  1.00  3.63              
ATOM   1846  CA  ALA A 116     125.619  87.388  94.633  1.00  3.63              
ATOM   1847  HA  ALA A 116     125.884  87.181  93.596  1.00  3.63              
ATOM   1848  CB  ALA A 116     124.469  88.390  94.602  1.00  3.63              
ATOM   1849  HB1 ALA A 116     124.757  89.245  93.989  1.00  3.63              
ATOM   1850  HB2 ALA A 116     123.575  87.940  94.170  1.00  3.63              
ATOM   1851  HB3 ALA A 116     124.268  88.742  95.611  1.00  3.63              
ATOM   1852  C   ALA A 116     126.875  87.995  95.270  1.00  3.63              
ATOM   1853  O   ALA A 116     127.731  88.511  94.566  1.00  3.63              
ATOM   1854  N   LEU A 117     127.010  87.884  96.592  1.00  4.01              
ATOM   1855  H   LEU A 117     126.209  87.524  97.085  1.00  4.01              
ATOM   1856  CA  LEU A 117     128.134  88.348  97.414  1.00  4.01              
ATOM   1857  HA  LEU A 117     127.803  88.212  98.441  1.00  4.01              
ATOM   1858  CB  LEU A 117     129.339  87.386  97.253  1.00  4.01              
ATOM   1859  HB1 LEU A 117     129.987  87.770  96.481  1.00  4.01              
ATOM   1860  HB2 LEU A 117     128.980  86.425  96.885  1.00  4.01              
ATOM   1861  CG  LEU A 117     130.195  87.043  98.499  1.00  4.01              
ATOM   1862  HG  LEU A 117     129.562  86.509  99.200  1.00  4.01              
ATOM   1863  CD1 LEU A 117     131.323  86.099  98.094  1.00  4.01              
ATOM   1864 1HD1 LEU A 117     131.886  85.779  98.969  1.00  4.01              
ATOM   1865 2HD1 LEU A 117     130.903  85.214  97.616  1.00  4.01              
ATOM   1866 3HD1 LEU A 117     131.993  86.591  97.388  1.00  4.01              
ATOM   1867  CD2 LEU A 117     130.837  88.219  99.235  1.00  4.01              
ATOM   1868 1HD2 LEU A 117     130.065  88.862  99.654  1.00  4.01              
ATOM   1869 2HD2 LEU A 117     131.456  87.852 100.053  1.00  4.01              
ATOM   1870 3HD2 LEU A 117     131.455  88.794  98.545  1.00  4.01              
ATOM   1871  C   LEU A 117     128.419  89.868  97.280  1.00  4.01              
ATOM   1872  O   LEU A 117     129.476  90.348  97.699  1.00  4.01              
ATOM   1873  N   GLN A 118     127.540  90.659  96.698  1.00  6.09              
ATOM   1874  H   GLN A 118     126.575  90.361  96.656  1.00  6.09              
ATOM   1875  CA  GLN A 118     127.879  91.488  95.526  1.00  6.09              
ATOM   1876  HA  GLN A 118     127.475  90.860  94.736  1.00  6.09              
ATOM   1877  CB  GLN A 118     127.038  92.726  95.278  1.00  6.09              
ATOM   1878  HB1 GLN A 118     127.596  93.437  94.674  1.00  6.09              
ATOM   1879  HB2 GLN A 118     126.817  93.171  96.226  1.00  6.09              
ATOM   1880  CG  GLN A 118     125.724  92.483  94.505  1.00  6.09              
ATOM   1881  HG1 GLN A 118     125.900  91.869  93.622  1.00  6.09              
ATOM   1882  HG2 GLN A 118     125.381  93.453  94.158  1.00  6.09              
ATOM   1883  CD  GLN A 118     124.599  91.892  95.333  1.00  6.09              
ATOM   1884  OE1 GLN A 118     124.797  91.241  96.348  1.00  6.09              
ATOM   1885  NE2 GLN A 118     123.375  92.157  94.945  1.00  6.09              
ATOM   1886 1HE2 GLN A 118     123.238  92.518  93.996  1.00  6.09              
ATOM   1887 2HE2 GLN A 118     122.612  91.814  95.497  1.00  6.09              
ATOM   1888  C   GLN A 118     129.286  91.490  94.993  1.00  6.09              
ATOM   1889  O   GLN A 118     129.858  92.561  94.939  1.00  6.09              
ATOM   1890  N   SER A 119     129.791  90.312  94.605  1.00  8.81              
ATOM   1891  H   SER A 119     129.080  89.603  94.473  1.00  8.81              
ATOM   1892  CA  SER A 119     131.095  89.750  94.967  1.00  8.81              
ATOM   1893  HA  SER A 119     131.079  89.585  96.040  1.00  8.81              
ATOM   1894  CB  SER A 119     131.334  88.371  94.325  1.00  8.81              
ATOM   1895  HB1 SER A 119     130.374  87.908  94.110  1.00  8.81              
ATOM   1896  HB2 SER A 119     131.858  87.745  95.049  1.00  8.81              
ATOM   1897  OG  SER A 119     132.124  88.422  93.152  1.00  8.81              
ATOM   1898  HG  SER A 119     133.007  88.718  93.410  1.00  8.81              
ATOM   1899  C   SER A 119     132.343  90.638  94.756  1.00  8.81              
ATOM   1900  O   SER A 119     133.441  90.261  95.159  1.00  8.81              
ATOM   1901  N   TYR A 120     132.156  91.794  94.136  1.00  9.21              
ATOM   1902  H   TYR A 120     131.222  91.958  93.791  1.00  9.21              
ATOM   1903  CA  TYR A 120     132.901  93.029  94.327  1.00  9.21              
ATOM   1904  HA  TYR A 120     133.893  92.742  94.672  1.00  9.21              
ATOM   1905  CB  TYR A 120     133.106  93.669  92.951  1.00  9.21              
ATOM   1906  HB1 TYR A 120     132.180  94.146  92.646  1.00  9.21              
ATOM   1907  HB2 TYR A 120     133.316  92.887  92.223  1.00  9.21              
ATOM   1908  CG  TYR A 120     134.249  94.665  92.866  1.00  9.21              
ATOM   1909  CD1 TYR A 120     135.583  94.225  92.995  1.00  9.21              
ATOM   1910  HD1 TYR A 120     135.791  93.176  93.153  1.00  9.21              
ATOM   1911  CE1 TYR A 120     136.640  95.154  92.930  1.00  9.21              
ATOM   1912  HE1 TYR A 120     137.663  94.832  93.035  1.00  9.21              
ATOM   1913  CZ  TYR A 120     136.363  96.522  92.730  1.00  9.21              
ATOM   1914  OH  TYR A 120     137.380  97.421  92.677  1.00  9.21              
ATOM   1915  HH  TYR A 120     137.034  98.305  92.560  1.00  9.21              
ATOM   1916  CE2 TYR A 120     135.029  96.961  92.593  1.00  9.21              
ATOM   1917  HE2 TYR A 120     134.803  98.003  92.444  1.00  9.21              
ATOM   1918  CD2 TYR A 120     133.977  96.030  92.654  1.00  9.21              
ATOM   1919  HD2 TYR A 120     132.948  96.359  92.558  1.00  9.21              
ATOM   1920  C   TYR A 120     132.403  94.009  95.403  1.00  9.21              
ATOM   1921  O   TYR A 120     132.235  95.194  95.161  1.00  9.21              
ATOM   1922  N   PRO A 121     132.181  93.480  96.612  1.00 10.66              
ATOM   1923  CD  PRO A 121     133.170  92.754  97.395  1.00 10.66              
ATOM   1924  HD1 PRO A 121     133.990  93.430  97.638  1.00 10.66              
ATOM   1925  HD2 PRO A 121     133.562  91.886  96.877  1.00 10.66              
ATOM   1926  CG  PRO A 121     132.461  92.331  98.678  1.00 10.66              
ATOM   1927  HG1 PRO A 121     133.148  92.275  99.521  1.00 10.66              
ATOM   1928  HG2 PRO A 121     131.954  91.378  98.526  1.00 10.66              
ATOM   1929  CB  PRO A 121     131.425  93.439  98.853  1.00 10.66              
ATOM   1930  HB1 PRO A 121     131.904  94.323  99.278  1.00 10.66              
ATOM   1931  HB2 PRO A 121     130.587  93.113  99.467  1.00 10.66              
ATOM   1932  CA  PRO A 121     130.989  93.711  97.412  1.00 10.66              
ATOM   1933  HA  PRO A 121     130.281  92.916  97.195  1.00 10.66              
ATOM   1934  C   PRO A 121     130.244  95.015  97.229  1.00 10.66              
ATOM   1935  O   PRO A 121     130.209  95.874  98.101  1.00 10.66              
ATOM   1936  N   GLU A 122     129.552  95.083  96.105  1.00 10.49              
ATOM   1937  H   GLU A 122     129.680  94.343  95.422  1.00 10.49              
ATOM   1938  CA  GLU A 122     128.724  96.187  95.719  1.00 10.49              
ATOM   1939  HA  GLU A 122     129.001  97.039  96.343  1.00 10.49              
ATOM   1940  CB  GLU A 122     129.037  96.654  94.287  1.00 10.49              
ATOM   1941  HB1 GLU A 122     130.041  97.081  94.310  1.00 10.49              
ATOM   1942  HB2 GLU A 122     128.350  97.460  94.023  1.00 10.49              
ATOM   1943  CG  GLU A 122     129.013  95.579  93.191  1.00 10.49              
ATOM   1944  HG1 GLU A 122     127.980  95.313  92.958  1.00 10.49              
ATOM   1945  HG2 GLU A 122     129.522  94.683  93.540  1.00 10.49              
ATOM   1946  CD  GLU A 122     129.720  96.069  91.925  1.00 10.49              
ATOM   1947  OE1 GLU A 122     129.509  97.242  91.537  1.00 10.49              
ATOM   1948  OE2 GLU A 122     130.443  95.256  91.303  1.00 10.49              
ATOM   1949  C   GLU A 122     127.289  95.910  96.062  1.00 10.49              
ATOM   1950  O   GLU A 122     126.500  95.615  95.192  1.00 10.49              
ATOM   1951  N   THR A 123     126.943  95.843  97.347  1.00  8.92              
ATOM   1952  H   THR A 123     127.630  96.104  98.052  1.00  8.92              
ATOM   1953  CA  THR A 123     125.816  94.983  97.754  1.00  8.92              
ATOM   1954  HA  THR A 123     125.643  94.260  96.966  1.00  8.92              
ATOM   1955  CB  THR A 123     126.175  94.113  98.976  1.00  8.92              
ATOM   1956  HB  THR A 123     125.555  93.219  98.923  1.00  8.92              
ATOM   1957  CG2 THR A 123     127.642  93.667  98.981  1.00  8.92              
ATOM   1958 1HG2 THR A 123     127.761  92.748  99.530  1.00  8.92              
ATOM   1959 2HG2 THR A 123     127.990  93.456  97.975  1.00  8.92              
ATOM   1960 3HG2 THR A 123     128.275  94.445  99.408  1.00  8.92              
ATOM   1961  OG1 THR A 123     125.946  94.746 100.220  1.00  8.92              
ATOM   1962  HG1 THR A 123     125.057  95.129 100.149  1.00  8.92              
ATOM   1963  C   THR A 123     124.476  95.714  97.794  1.00  8.92              
ATOM   1964  O   THR A 123     123.686  95.587  98.725  1.00  8.92              
ATOM   1965  N   VAL A 124     124.241  96.458  96.717  1.00  6.92              
ATOM   1966  H   VAL A 124     125.048  96.595  96.120  1.00  6.92              
ATOM   1967  CA  VAL A 124     122.963  96.508  95.995  1.00  6.92              
ATOM   1968  HA  VAL A 124     122.487  95.535  96.122  1.00  6.92              
ATOM   1969  CB  VAL A 124     122.003  97.547  96.622  1.00  6.92              
ATOM   1970  HB  VAL A 124     121.939  97.325  97.687  1.00  6.92              
ATOM   1971  CG1 VAL A 124     122.508  98.980  96.492  1.00  6.92              
ATOM   1972 1HG1 VAL A 124     123.478  99.064  96.973  1.00  6.92              
ATOM   1973 2HG1 VAL A 124     122.595  99.260  95.443  1.00  6.92              
ATOM   1974 3HG1 VAL A 124     121.819  99.652  96.995  1.00  6.92              
ATOM   1975  CG2 VAL A 124     120.565  97.486  96.095  1.00  6.92              
ATOM   1976 1HG2 VAL A 124     119.910  98.053  96.755  1.00  6.92              
ATOM   1977 2HG2 VAL A 124     120.507  97.904  95.091  1.00  6.92              
ATOM   1978 3HG2 VAL A 124     120.230  96.451  96.057  1.00  6.92              
ATOM   1979  C   VAL A 124     123.150  96.659  94.473  1.00  6.92              
ATOM   1980  O   VAL A 124     122.205  96.618  93.693  1.00  6.92              
ATOM   1981  N   SER A 125     124.425  96.751  94.107  1.00  7.84              
ATOM   1982  H   SER A 125     125.053  96.675  94.891  1.00  7.84              
ATOM   1983  CA  SER A 125     125.163  96.909  92.856  1.00  7.84              
ATOM   1984  HA  SER A 125     126.202  97.087  93.132  1.00  7.84              
ATOM   1985  CB  SER A 125     125.186  95.636  91.981  1.00  7.84              
ATOM   1986  HB1 SER A 125     125.508  94.791  92.582  1.00  7.84              
ATOM   1987  HB2 SER A 125     125.941  95.780  91.206  1.00  7.84              
ATOM   1988  OG  SER A 125     123.954  95.320  91.335  1.00  7.84              
ATOM   1989  HG  SER A 125     123.637  94.464  91.695  1.00  7.84              
ATOM   1990  C   SER A 125     124.773  98.109  92.024  1.00  7.84              
ATOM   1991  O   SER A 125     125.609  98.883  91.564  1.00  7.84              
ATOM   1992  N   LEU A 126     123.476  98.213  91.806  1.00  7.00              
ATOM   1993  H   LEU A 126     122.899  97.518  92.268  1.00  7.00              
ATOM   1994  CA  LEU A 126     122.838  99.014  90.796  1.00  7.00              
ATOM   1995  HA  LEU A 126     122.014  98.388  90.457  1.00  7.00              
ATOM   1996  CB  LEU A 126     122.153 100.249  91.385  1.00  7.00              
ATOM   1997  HB1 LEU A 126     121.653 100.784  90.577  1.00  7.00              
ATOM   1998  HB2 LEU A 126     122.909 100.904  91.817  1.00  7.00              
ATOM   1999  CG  LEU A 126     121.105  99.872  92.458  1.00  7.00              
ATOM   2000  HG  LEU A 126     121.609  99.477  93.337  1.00  7.00              
ATOM   2001  CD1 LEU A 126     120.371 101.135  92.861  1.00  7.00              
ATOM   2002 1HD1 LEU A 126     119.736 100.927  93.721  1.00  7.00              
ATOM   2003 2HD1 LEU A 126     121.118 101.873  93.134  1.00  7.00              
ATOM   2004 3HD1 LEU A 126     119.770 101.503  92.028  1.00  7.00              
ATOM   2005  CD2 LEU A 126     120.029  98.874  92.013  1.00  7.00              
ATOM   2006 1HD2 LEU A 126     119.248  98.798  92.768  1.00  7.00              
ATOM   2007 2HD2 LEU A 126     119.590  99.189  91.067  1.00  7.00              
ATOM   2008 3HD2 LEU A 126     120.461  97.881  91.894  1.00  7.00              
ATOM   2009  C   LEU A 126     123.597  99.200  89.488  1.00  7.00              
ATOM   2010  O   LEU A 126     123.795 100.299  88.968  1.00  7.00              
ATOM   2011  N   SER A 127     123.921  98.030  88.945  1.00  6.92              
ATOM   2012  H   SER A 127     123.653  97.214  89.479  1.00  6.92              
ATOM   2013  CA  SER A 127     124.452  97.742  87.621  1.00  6.92              
ATOM   2014  HA  SER A 127     125.498  98.025  87.646  1.00  6.92              
ATOM   2015  CB  SER A 127     124.450  96.210  87.413  1.00  6.92              
ATOM   2016  HB1 SER A 127     125.421  95.819  87.717  1.00  6.92              
ATOM   2017  HB2 SER A 127     124.316  95.983  86.354  1.00  6.92              
ATOM   2018  OG  SER A 127     123.456  95.531  88.177  1.00  6.92              
ATOM   2019  HG  SER A 127     123.734  95.484  89.106  1.00  6.92              
ATOM   2020  C   SER A 127     123.780  98.508  86.506  1.00  6.92              
ATOM   2021  O   SER A 127     122.679  98.140  86.122  1.00  6.92              
ATOM   2022  N   PRO A 128     124.397  99.573  85.971  1.00  6.40              
ATOM   2023  CD  PRO A 128     125.792  99.953  86.153  1.00  6.40              
ATOM   2024  HD1 PRO A 128     126.467  99.137  85.892  1.00  6.40              
ATOM   2025  HD2 PRO A 128     125.955 100.264  87.187  1.00  6.40              
ATOM   2026  CG  PRO A 128     126.016 101.140  85.224  1.00  6.40              
ATOM   2027  HG1 PRO A 128     126.220 100.787  84.211  1.00  6.40              
ATOM   2028  HG2 PRO A 128     126.815 101.790  85.580  1.00  6.40              
ATOM   2029  CB  PRO A 128     124.657 101.830  85.270  1.00  6.40              
ATOM   2030  HB1 PRO A 128     124.494 102.463  84.396  1.00  6.40              
ATOM   2031  HB2 PRO A 128     124.603 102.430  86.178  1.00  6.40              
ATOM   2032  CA  PRO A 128     123.653 100.672  85.371  1.00  6.40              
ATOM   2033  HA  PRO A 128     122.866 100.969  86.065  1.00  6.40              
ATOM   2034  C   PRO A 128     122.969 100.382  84.032  1.00  6.40              
ATOM   2035  O   PRO A 128     122.348 101.277  83.466  1.00  6.40              
ATOM   2036  N   SER A 129     122.957  99.138  83.545  1.00  3.73              
ATOM   2037  H   SER A 129     123.413  98.410  84.080  1.00  3.73              
ATOM   2038  CA  SER A 129     121.850  98.722  82.683  1.00  3.73              
ATOM   2039  HA  SER A 129     121.828  99.396  81.826  1.00  3.73              
ATOM   2040  CB  SER A 129     122.068  97.309  82.120  1.00  3.73              
ATOM   2041  HB1 SER A 129     122.970  97.314  81.505  1.00  3.73              
ATOM   2042  HB2 SER A 129     121.222  97.044  81.485  1.00  3.73              
ATOM   2043  OG  SER A 129     122.211  96.330  83.130  1.00  3.73              
ATOM   2044  HG  SER A 129     122.462  95.492  82.718  1.00  3.73              
ATOM   2045  C   SER A 129     120.485  98.858  83.373  1.00  3.73              
ATOM   2046  O   SER A 129     119.511  99.160  82.695  1.00  3.73              
ATOM   2047  N   PHE A 130     120.418  98.825  84.708  1.00  3.63              
ATOM   2048  H   PHE A 130     121.234  98.496  85.213  1.00  3.63              
ATOM   2049  CA  PHE A 130     119.296  99.326  85.507  1.00  3.63              
ATOM   2050  HA  PHE A 130     118.471  98.620  85.427  1.00  3.63              
ATOM   2051  CB  PHE A 130     119.693  99.415  86.995  1.00  3.63              
ATOM   2052  HB1 PHE A 130     119.210 100.293  87.428  1.00  3.63              
ATOM   2053  HB2 PHE A 130     120.764  99.593  87.088  1.00  3.63              
ATOM   2054  CG  PHE A 130     119.305  98.220  87.851  1.00  3.63              
ATOM   2055  CD1 PHE A 130     120.054  97.026  87.819  1.00  3.63              
ATOM   2056  HD1 PHE A 130     120.901  96.924  87.161  1.00  3.63              
ATOM   2057  CE1 PHE A 130     119.714  95.951  88.658  1.00  3.63              
ATOM   2058  HE1 PHE A 130     120.309  95.046  88.645  1.00  3.63              
ATOM   2059  CZ  PHE A 130     118.617  96.056  89.529  1.00  3.63              
ATOM   2060  HZ  PHE A 130     118.363  95.231  90.180  1.00  3.63              
ATOM   2061  CE2 PHE A 130     117.861  97.240  89.562  1.00  3.63              
ATOM   2062  HE2 PHE A 130     117.024  97.326  90.241  1.00  3.63              
ATOM   2063  CD2 PHE A 130     118.202  98.317  88.723  1.00  3.63              
ATOM   2064  HD2 PHE A 130     117.621  99.227  88.762  1.00  3.63              
ATOM   2065  C   PHE A 130     118.740 100.681  85.028  1.00  3.63              
ATOM   2066  O   PHE A 130     117.535 100.894  85.100  1.00  3.63              
ATOM   2067  N   ALA A 131     119.578 101.570  84.484  1.00  3.69              
ATOM   2068  H   ALA A 131     120.567 101.361  84.436  1.00  3.69              
ATOM   2069  CA  ALA A 131     119.153 102.868  83.969  1.00  3.69              
ATOM   2070  HA  ALA A 131     118.631 103.409  84.759  1.00  3.69              
ATOM   2071  CB  ALA A 131     120.416 103.648  83.589  1.00  3.69              
ATOM   2072  HB1 ALA A 131     120.169 104.701  83.453  1.00  3.69              
ATOM   2073  HB2 ALA A 131     121.174 103.544  84.362  1.00  3.69              
ATOM   2074  HB3 ALA A 131     120.828 103.263  82.655  1.00  3.69              
ATOM   2075  C   ALA A 131     118.253 102.837  82.724  1.00  3.69              
ATOM   2076  O   ALA A 131     117.559 103.817  82.462  1.00  3.69              
ATOM   2077  N   ASN A 132     118.253 101.744  81.947  1.00  3.74              
ATOM   2078  H   ASN A 132     118.806 100.944  82.235  1.00  3.74              
ATOM   2079  CA  ASN A 132     117.258 101.562  80.882  1.00  3.74              
ATOM   2080  HA  ASN A 132     116.867 102.542  80.603  1.00  3.74              
ATOM   2081  CB  ASN A 132     117.884 100.981  79.594  1.00  3.74              
ATOM   2082  HB1 ASN A 132     118.742 101.587  79.305  1.00  3.74              
ATOM   2083  HB2 ASN A 132     117.146 101.056  78.795  1.00  3.74              
ATOM   2084  CG  ASN A 132     118.293  99.521  79.679  1.00  3.74              
ATOM   2085  OD1 ASN A 132     117.519  98.593  79.515  1.00  3.74              
ATOM   2086  ND2 ASN A 132     119.557  99.267  79.898  1.00  3.74              
ATOM   2087 1HD2 ASN A 132     120.177 100.027  80.107  1.00  3.74              
ATOM   2088 2HD2 ASN A 132     119.727  98.339  80.236  1.00  3.74              
ATOM   2089  C   ASN A 132     116.027 100.769  81.355  1.00  3.74              
ATOM   2090  O   ASN A 132     115.054 100.637  80.613  1.00  3.74              
ATOM   2091  N   LEU A 133     116.030 100.277  82.598  1.00  3.63              
ATOM   2092  H   LEU A 133     116.801 100.504  83.217  1.00  3.63              
ATOM   2093  CA  LEU A 133     114.971  99.436  83.142  1.00  3.63              
ATOM   2094  HA  LEU A 133     114.494  98.930  82.302  1.00  3.63              
ATOM   2095  CB  LEU A 133     115.558  98.318  84.022  1.00  3.63              
ATOM   2096  HB1 LEU A 133     114.732  97.732  84.404  1.00  3.63              
ATOM   2097  HB2 LEU A 133     116.081  98.758  84.871  1.00  3.63              
ATOM   2098  CG  LEU A 133     116.494  97.346  83.275  1.00  3.63              
ATOM   2099  HG  LEU A 133     117.352  97.890  82.893  1.00  3.63              
ATOM   2100  CD1 LEU A 133     117.000  96.264  84.227  1.00  3.63              
ATOM   2101 1HD1 LEU A 133     117.722  95.636  83.708  1.00  3.63              
ATOM   2102 2HD1 LEU A 133     117.488  96.715  85.089  1.00  3.63              
ATOM   2103 3HD1 LEU A 133     116.166  95.658  84.577  1.00  3.63              
ATOM   2104  CD2 LEU A 133     115.808  96.635  82.105  1.00  3.63              
ATOM   2105 1HD2 LEU A 133     116.460  95.865  81.695  1.00  3.63              
ATOM   2106 2HD2 LEU A 133     114.875  96.176  82.431  1.00  3.63              
ATOM   2107 3HD2 LEU A 133     115.598  97.342  81.302  1.00  3.63              
ATOM   2108  C   LEU A 133     113.819 100.244  83.765  1.00  3.63              
ATOM   2109  O   LEU A 133     113.393 100.027  84.899  1.00  3.63              
ATOM   2110  N   SER A 134     113.273 101.161  82.967  1.00  3.65              
ATOM   2111  H   SER A 134     113.709 101.311  82.062  1.00  3.65              
ATOM   2112  CA  SER A 134     112.162 102.044  83.326  1.00  3.65              
ATOM   2113  HA  SER A 134     112.517 102.748  84.079  1.00  3.65              
ATOM   2114  CB  SER A 134     111.727 102.844  82.092  1.00  3.65              
ATOM   2115  HB1 SER A 134     110.976 103.580  82.382  1.00  3.65              
ATOM   2116  HB2 SER A 134     111.296 102.166  81.353  1.00  3.65              
ATOM   2117  OG  SER A 134     112.839 103.504  81.522  1.00  3.65              
ATOM   2118  HG  SER A 134     112.573 103.935  80.703  1.00  3.65              
ATOM   2119  C   SER A 134     110.939 101.332  83.895  1.00  3.65              
ATOM   2120  O   SER A 134     110.310 101.851  84.821  1.00  3.65              
ATOM   2121  N   SER A 135     110.599 100.160  83.346  1.00  3.61              
ATOM   2122  H   SER A 135     111.144  99.814  82.568  1.00  3.61              
ATOM   2123  CA  SER A 135     109.486  99.324  83.808  1.00  3.61              
ATOM   2124  HA  SER A 135     108.617  99.951  84.002  1.00  3.61              
ATOM   2125  CB  SER A 135     109.112  98.289  82.739  1.00  3.61              
ATOM   2126  HB1 SER A 135     108.290  97.670  83.101  1.00  3.61              
ATOM   2127  HB2 SER A 135     109.969  97.644  82.541  1.00  3.61              
ATOM   2128  OG  SER A 135     108.712  98.915  81.538  1.00  3.61              
ATOM   2129  HG  SER A 135     109.362  98.653  80.866  1.00  3.61              
ATOM   2130  C   SER A 135     109.792  98.538  85.076  1.00  3.61              
ATOM   2131  O   SER A 135     108.852  97.996  85.653  1.00  3.61              
ATOM   2132  N   LEU A 136     111.059  98.441  85.506  1.00  3.57              
ATOM   2133  H   LEU A 136     111.791  98.942  85.017  1.00  3.57              
ATOM   2134  CA  LEU A 136     111.448  97.611  86.642  1.00  3.57              
ATOM   2135  HA  LEU A 136     111.046  96.619  86.465  1.00  3.57              
ATOM   2136  CB  LEU A 136     112.965  97.427  86.769  1.00  3.57              
ATOM   2137  HB1 LEU A 136     113.423  98.393  86.990  1.00  3.57              
ATOM   2138  HB2 LEU A 136     113.342  97.059  85.820  1.00  3.57              
ATOM   2139  CG  LEU A 136     113.349  96.409  87.866  1.00  3.57              
ATOM   2140  HG  LEU A 136     112.781  96.612  88.773  1.00  3.57              
ATOM   2141  CD1 LEU A 136     113.099  94.958  87.448  1.00  3.57              
ATOM   2142 1HD1 LEU A 136     113.372  94.301  88.273  1.00  3.57              
ATOM   2143 2HD1 LEU A 136     112.050  94.803  87.210  1.00  3.57              
ATOM   2144 3HD1 LEU A 136     113.718  94.721  86.584  1.00  3.57              
ATOM   2145  CD2 LEU A 136     114.829  96.538  88.211  1.00  3.57              
ATOM   2146 1HD2 LEU A 136     115.100  95.808  88.974  1.00  3.57              
ATOM   2147 2HD2 LEU A 136     115.441  96.376  87.324  1.00  3.57              
ATOM   2148 3HD2 LEU A 136     115.026  97.538  88.597  1.00  3.57              
ATOM   2149  C   LEU A 136     110.814  98.154  87.922  1.00  3.57              
ATOM   2150  O   LEU A 136     111.260  99.147  88.493  1.00  3.57              
ATOM   2151  N   ARG A 137     109.738  97.502  88.361  1.00  3.54              
ATOM   2152  H   ARG A 137     109.410  96.722  87.806  1.00  3.54              
ATOM   2153  CA  ARG A 137     108.981  97.861  89.555  1.00  3.54              
ATOM   2154  HA  ARG A 137     109.232  98.877  89.812  1.00  3.54              
ATOM   2155  CB  ARG A 137     107.464  97.768  89.309  1.00  3.54              
ATOM   2156  HB1 ARG A 137     106.936  97.837  90.263  1.00  3.54              
ATOM   2157  HB2 ARG A 137     107.229  96.800  88.865  1.00  3.54              
ATOM   2158  CG  ARG A 137     106.947  98.885  88.394  1.00  3.54              
ATOM   2159  HG1 ARG A 137     105.907  98.684  88.133  1.00  3.54              
ATOM   2160  HG2 ARG A 137     107.524  98.879  87.475  1.00  3.54              
ATOM   2161  CD  ARG A 137     107.035 100.277  89.036  1.00  3.54              
ATOM   2162  HD1 ARG A 137     107.871 100.330  89.729  1.00  3.54              
ATOM   2163  HD2 ARG A 137     106.128 100.457  89.617  1.00  3.54              
ATOM   2164  NE  ARG A 137     107.184 101.323  88.013  1.00  3.54              
ATOM   2165  HE  ARG A 137     106.338 101.697  87.622  1.00  3.54              
ATOM   2166  CZ  ARG A 137     108.316 101.787  87.504  1.00  3.54              
ATOM   2167  NH1 ARG A 137     109.511 101.445  87.903  1.00  3.54              
ATOM   2168 1HH1 ARG A 137     109.663 100.725  88.600  1.00  3.54              
ATOM   2169 2HH1 ARG A 137     110.335 101.892  87.516  1.00  3.54              
ATOM   2170  NH2 ARG A 137     108.267 102.656  86.541  1.00  3.54              
ATOM   2171 1HH2 ARG A 137     107.404 103.034  86.202  1.00  3.54              
ATOM   2172 2HH2 ARG A 137     109.115 102.801  86.008  1.00  3.54              
ATOM   2173  C   ARG A 137     109.369  97.083  90.792  1.00  3.54              
ATOM   2174  O   ARG A 137     109.285  97.640  91.886  1.00  3.54              
ATOM   2175  N   THR A 138     109.796  95.825  90.659  1.00  3.13              
ATOM   2176  H   THR A 138     109.893  95.389  89.748  1.00  3.13              
ATOM   2177  CA  THR A 138     110.187  95.082  91.872  1.00  3.13              
ATOM   2178  HA  THR A 138     110.408  95.757  92.699  1.00  3.13              
ATOM   2179  CB  THR A 138     109.046  94.148  92.314  1.00  3.13              
ATOM   2180  HB  THR A 138     109.410  93.427  93.046  1.00  3.13              
ATOM   2181  CG2 THR A 138     107.837  94.887  92.887  1.00  3.13              
ATOM   2182 1HG2 THR A 138     108.141  95.544  93.696  1.00  3.13              
ATOM   2183 2HG2 THR A 138     107.350  95.490  92.122  1.00  3.13              
ATOM   2184 3HG2 THR A 138     107.123  94.163  93.278  1.00  3.13              
ATOM   2185  OG1 THR A 138     108.523  93.488  91.189  1.00  3.13              
ATOM   2186  HG1 THR A 138     108.311  94.171  90.546  1.00  3.13              
ATOM   2187  C   THR A 138     111.464  94.320  91.606  1.00  3.13              
ATOM   2188  O   THR A 138     111.808  94.078  90.453  1.00  3.13              
ATOM   2189  N   LEU A 139     112.158  93.959  92.667  1.00  3.12              
ATOM   2190  H   LEU A 139     111.889  94.293  93.591  1.00  3.12              
ATOM   2191  CA  LEU A 139     113.352  93.138  92.653  1.00  3.12              
ATOM   2192  HA  LEU A 139     113.407  92.495  91.782  1.00  3.12              
ATOM   2193  CB  LEU A 139     114.539  94.127  92.687  1.00  3.12              
ATOM   2194  HB1 LEU A 139     114.352  94.844  93.488  1.00  3.12              
ATOM   2195  HB2 LEU A 139     114.560  94.686  91.751  1.00  3.12              
ATOM   2196  CG  LEU A 139     115.928  93.523  92.946  1.00  3.12              
ATOM   2197  HG  LEU A 139     115.900  92.867  93.816  1.00  3.12              
ATOM   2198  CD1 LEU A 139     116.411  92.732  91.731  1.00  3.12              
ATOM   2199 1HD1 LEU A 139     115.760  91.875  91.567  1.00  3.12              
ATOM   2200 2HD1 LEU A 139     116.410  93.368  90.846  1.00  3.12              
ATOM   2201 3HD1 LEU A 139     117.421  92.370  91.915  1.00  3.12              
ATOM   2202  CD2 LEU A 139     116.907  94.661  93.229  1.00  3.12              
ATOM   2203 1HD2 LEU A 139     117.904  94.260  93.391  1.00  3.12              
ATOM   2204 2HD2 LEU A 139     116.934  95.363  92.396  1.00  3.12              
ATOM   2205 3HD2 LEU A 139     116.602  95.183  94.138  1.00  3.12              
ATOM   2206  C   LEU A 139     113.262  92.352  93.950  1.00  3.12              
ATOM   2207  O   LEU A 139     112.946  92.925  94.992  1.00  3.12              
ATOM   2208  N   HIS A 140     113.551  91.058  93.907  1.00  3.17              
ATOM   2209  H   HIS A 140     113.788  90.624  93.027  1.00  3.17              
ATOM   2210  CA  HIS A 140     113.778  90.343  95.176  1.00  3.17              
ATOM   2211  HA  HIS A 140     113.724  91.034  96.017  1.00  3.17              
ATOM   2212  CB  HIS A 140     112.681  89.285  95.385  1.00  3.17              
ATOM   2213  HB1 HIS A 140     112.921  88.686  96.265  1.00  3.17              
ATOM   2214  HB2 HIS A 140     112.627  88.625  94.518  1.00  3.17              
ATOM   2215  CG  HIS A 140     111.343  89.953  95.608  1.00  3.17              
ATOM   2216  ND1 HIS A 140     110.268  89.984  94.710  1.00  3.17              
ATOM   2217  CE1 HIS A 140     109.423  90.911  95.196  1.00  3.17              
ATOM   2218  HE1 HIS A 140     108.512  91.231  94.709  1.00  3.17              
ATOM   2219  NE2 HIS A 140     109.905  91.455  96.323  1.00  3.17              
ATOM   2220  HE2 HIS A 140     109.570  92.325  96.750  1.00  3.17              
ATOM   2221  CD2 HIS A 140     111.103  90.850  96.607  1.00  3.17              
ATOM   2222  HD2 HIS A 140     111.796  91.143  97.378  1.00  3.17              
ATOM   2223  C   HIS A 140     115.198  89.822  95.174  1.00  3.17              
ATOM   2224  O   HIS A 140     115.648  89.293  94.164  1.00  3.17              
ATOM   2225  N   MET A 141     115.900  90.035  96.284  1.00  3.60              
ATOM   2226  H   MET A 141     115.440  90.496  97.062  1.00  3.60              
ATOM   2227  CA  MET A 141     117.345  89.875  96.413  1.00  3.60              
ATOM   2228  HA  MET A 141     117.692  89.249  95.591  1.00  3.60              
ATOM   2229  CB  MET A 141     118.047  91.238  96.294  1.00  3.60              
ATOM   2230  HB1 MET A 141     118.850  91.306  97.021  1.00  3.60              
ATOM   2231  HB2 MET A 141     117.343  92.048  96.491  1.00  3.60              
ATOM   2232  CG  MET A 141     118.693  91.443  94.925  1.00  3.60              
ATOM   2233  HG1 MET A 141     117.917  91.619  94.181  1.00  3.60              
ATOM   2234  HG2 MET A 141     119.241  90.542  94.649  1.00  3.60              
ATOM   2235  SD  MET A 141     119.861  92.827  94.942  1.00  3.60              
ATOM   2236  CE  MET A 141     120.469  92.731  93.243  1.00  3.60              
ATOM   2237  HE1 MET A 141     121.180  93.537  93.060  1.00  3.60              
ATOM   2238  HE2 MET A 141     120.966  91.774  93.097  1.00  3.60              
ATOM   2239  HE3 MET A 141     119.647  92.814  92.534  1.00  3.60              
ATOM   2240  C   MET A 141     117.676  89.117  97.693  1.00  3.60              
ATOM   2241  O   MET A 141     118.238  89.648  98.658  1.00  3.60              
ATOM   2242  N   GLN A 142     117.301  87.838  97.704  1.00  3.60              
ATOM   2243  H   GLN A 142     116.974  87.421  96.836  1.00  3.60              
ATOM   2244  CA  GLN A 142     117.214  87.079  98.957  1.00  3.60              
ATOM   2245  HA  GLN A 142     117.565  87.706  99.767  1.00  3.60              
ATOM   2246  CB  GLN A 142     115.744  86.697  99.237  1.00  3.60              
ATOM   2247  HB1 GLN A 142     115.152  87.612  99.258  1.00  3.60              
ATOM   2248  HB2 GLN A 142     115.688  86.221 100.215  1.00  3.60              
ATOM   2249  CG  GLN A 142     115.106  85.744  98.216  1.00  3.60              
ATOM   2250  HG1 GLN A 142     115.612  84.779  98.240  1.00  3.60              
ATOM   2251  HG2 GLN A 142     115.230  86.176  97.225  1.00  3.60              
ATOM   2252  CD  GLN A 142     113.614  85.511  98.465  1.00  3.60              
ATOM   2253  OE1 GLN A 142     113.157  85.207  99.556  1.00  3.60              
ATOM   2254  NE2 GLN A 142     112.797  85.620  97.441  1.00  3.60              
ATOM   2255 1HE2 GLN A 142     113.177  85.734  96.505  1.00  3.60              
ATOM   2256 2HE2 GLN A 142     111.824  85.461  97.612  1.00  3.60              
ATOM   2257  C   GLN A 142     118.125  85.857  98.947  1.00  3.60              
ATOM   2258  O   GLN A 142     118.374  85.258  97.903  1.00  3.60              
ATOM   2259  N   GLY A 143     118.667  85.489 100.108  1.00  3.54              
ATOM   2260  H   GLY A 143     118.514  86.056 100.931  1.00  3.54              
ATOM   2261  CA  GLY A 143     119.573  84.347 100.251  1.00  3.54              
ATOM   2262  HA1 GLY A 143     119.173  83.498  99.696  1.00  3.54              
ATOM   2263  HA2 GLY A 143     119.622  84.072 101.305  1.00  3.54              
ATOM   2264  C   GLY A 143     121.004  84.597  99.775  1.00  3.54              
ATOM   2265  O   GLY A 143     121.930  83.966 100.281  1.00  3.54              
ATOM   2266  N   LEU A 144     121.203  85.522  98.825  1.00  3.55              
ATOM   2267  H   LEU A 144     120.394  85.954  98.405  1.00  3.55              
ATOM   2268  CA  LEU A 144     122.536  85.993  98.453  1.00  3.55              
ATOM   2269  HA  LEU A 144     123.095  85.126  98.114  1.00  3.55              
ATOM   2270  CB  LEU A 144     122.531  87.012  97.284  1.00  3.55              
ATOM   2271  HB1 LEU A 144     122.665  86.452  96.360  1.00  3.55              
ATOM   2272  HB2 LEU A 144     123.419  87.630  97.396  1.00  3.55              
ATOM   2273  CG  LEU A 144     121.311  87.944  97.109  1.00  3.55              
ATOM   2274  HG  LEU A 144     120.785  88.049  98.056  1.00  3.55              
ATOM   2275  CD1 LEU A 144     121.687  89.338  96.600  1.00  3.55              
ATOM   2276 1HD1 LEU A 144     120.812  89.983  96.638  1.00  3.55              
ATOM   2277 2HD1 LEU A 144     122.462  89.770  97.236  1.00  3.55              
ATOM   2278 3HD1 LEU A 144     122.045  89.296  95.573  1.00  3.55              
ATOM   2279  CD2 LEU A 144     120.367  87.355  96.060  1.00  3.55              
ATOM   2280 1HD2 LEU A 144     119.476  87.968  95.979  1.00  3.55              
ATOM   2281 2HD2 LEU A 144     120.844  87.333  95.081  1.00  3.55              
ATOM   2282 3HD2 LEU A 144     120.068  86.346  96.332  1.00  3.55              
ATOM   2283  C   LEU A 144     123.306  86.496  99.665  1.00  3.55              
ATOM   2284  O   LEU A 144     122.787  87.167 100.549  1.00  3.55              
ATOM   2285  N   VAL A 145     124.595  86.192  99.658  1.00  3.39              
ATOM   2286  H   VAL A 145     124.934  85.593  98.925  1.00  3.39              
ATOM   2287  CA  VAL A 145     125.564  86.890 100.487  1.00  3.39              
ATOM   2288  HA  VAL A 145     125.205  86.868 101.517  1.00  3.39              
ATOM   2289  CB  VAL A 145     126.912  86.141 100.437  1.00  3.39              
ATOM   2290  HB  VAL A 145     127.290  86.149  99.416  1.00  3.39              
ATOM   2291  CG1 VAL A 145     127.957  86.742 101.378  1.00  3.39              
ATOM   2292 1HG1 VAL A 145     128.832  86.093 101.440  1.00  3.39              
ATOM   2293 2HG1 VAL A 145     128.286  87.694 100.978  1.00  3.39              
ATOM   2294 3HG1 VAL A 145     127.542  86.869 102.377  1.00  3.39              
ATOM   2295  CG2 VAL A 145     126.744  84.680 100.882  1.00  3.39              
ATOM   2296 1HG2 VAL A 145     127.703  84.162 100.835  1.00  3.39              
ATOM   2297 2HG2 VAL A 145     126.362  84.636 101.903  1.00  3.39              
ATOM   2298 3HG2 VAL A 145     126.056  84.147 100.226  1.00  3.39              
ATOM   2299  C   VAL A 145     125.600  88.351 100.031  1.00  3.39              
ATOM   2300  O   VAL A 145     125.367  88.667  98.872  1.00  3.39              
ATOM   2301  N   PHE A 146     125.883  89.257 100.941  1.00  3.49              
ATOM   2302  H   PHE A 146     126.047  88.941 101.885  1.00  3.49              
ATOM   2303  CA  PHE A 146     126.168  90.663 100.660  1.00  3.49              
ATOM   2304  HA  PHE A 146     126.313  90.863  99.597  1.00  3.49              
ATOM   2305  CB  PHE A 146     124.986  91.502 101.229  1.00  3.49              
ATOM   2306  HB1 PHE A 146     125.288  92.542 101.293  1.00  3.49              
ATOM   2307  HB2 PHE A 146     124.802  91.184 102.257  1.00  3.49              
ATOM   2308  CG  PHE A 146     123.645  91.479 100.502  1.00  3.49              
ATOM   2309  CD1 PHE A 146     122.871  90.311 100.463  1.00  3.49              
ATOM   2310  HD1 PHE A 146     123.240  89.423 100.941  1.00  3.49              
ATOM   2311  CE1 PHE A 146     121.593  90.306  99.877  1.00  3.49              
ATOM   2312  HE1 PHE A 146     120.999  89.403  99.877  1.00  3.49              
ATOM   2313  CZ  PHE A 146     121.077  91.481  99.310  1.00  3.49              
ATOM   2314  HZ  PHE A 146     120.097  91.473  98.859  1.00  3.49              
ATOM   2315  CE2 PHE A 146     121.834  92.662  99.354  1.00  3.49              
ATOM   2316  HE2 PHE A 146     121.448  93.578  98.929  1.00  3.49              
ATOM   2317  CD2 PHE A 146     123.094  92.661  99.976  1.00  3.49              
ATOM   2318  HD2 PHE A 146     123.619  93.590 100.079  1.00  3.49              
ATOM   2319  C   PHE A 146     127.467  90.921 101.448  1.00  3.49              
ATOM   2320  O   PHE A 146     128.224  89.978 101.703  1.00  3.49              
ATOM   2321  N   ARG A 147     127.713  92.139 101.947  1.00  3.56              
ATOM   2322  H   ARG A 147     127.086  92.897 101.700  1.00  3.56              
ATOM   2323  CA  ARG A 147     128.696  92.337 103.024  1.00  3.56              
ATOM   2324  HA  ARG A 147     128.542  91.613 103.825  1.00  3.56              
ATOM   2325  CB  ARG A 147     130.125  92.148 102.412  1.00  3.56              
ATOM   2326  HB1 ARG A 147     130.416  93.060 101.891  1.00  3.56              
ATOM   2327  HB2 ARG A 147     130.138  91.390 101.633  1.00  3.56              
ATOM   2328  CG  ARG A 147     131.256  91.810 103.397  1.00  3.56              
ATOM   2329  HG1 ARG A 147     131.167  92.398 104.312  1.00  3.56              
ATOM   2330  HG2 ARG A 147     132.194  92.093 102.917  1.00  3.56              
ATOM   2331  CD  ARG A 147     131.351  90.310 103.720  1.00  3.56              
ATOM   2332  HD1 ARG A 147     132.403  90.069 103.879  1.00  3.56              
ATOM   2333  HD2 ARG A 147     131.004  89.716 102.873  1.00  3.56              
ATOM   2334  NE  ARG A 147     130.633  89.962 104.953  1.00  3.56              
ATOM   2335  HE  ARG A 147     130.995  90.350 105.825  1.00  3.56              
ATOM   2336  CZ  ARG A 147     129.552  89.235 105.118  1.00  3.56              
ATOM   2337  NH1 ARG A 147     128.852  88.759 104.137  1.00  3.56              
ATOM   2338 1HH1 ARG A 147     129.026  89.086 103.196  1.00  3.56              
ATOM   2339 2HH1 ARG A 147     127.961  88.353 104.374  1.00  3.56              
ATOM   2340  NH2 ARG A 147     129.098  88.981 106.301  1.00  3.56              
ATOM   2341 1HH2 ARG A 147     129.534  89.460 107.098  1.00  3.56              
ATOM   2342 2HH2 ARG A 147     128.193  88.568 106.414  1.00  3.56              
ATOM   2343  C   ARG A 147     128.715  93.716 103.645  1.00  3.56              
ATOM   2344  O   ARG A 147     128.762  93.818 104.862  1.00  3.56              
ATOM   2345  N   LYS A 148     128.738  94.731 102.784  1.00  3.59              
ATOM   2346  H   LYS A 148     128.698  94.499 101.801  1.00  3.59              
ATOM   2347  CA  LYS A 148     128.977  96.134 103.085  1.00  3.59              
ATOM   2348  HA  LYS A 148     128.462  96.395 104.013  1.00  3.59              
ATOM   2349  CB  LYS A 148     130.489  96.365 103.266  1.00  3.59              
ATOM   2350  HB1 LYS A 148     131.029  96.026 102.379  1.00  3.59              
ATOM   2351  HB2 LYS A 148     130.833  95.797 104.132  1.00  3.59              
ATOM   2352  CG  LYS A 148     130.772  97.851 103.497  1.00  3.59              
ATOM   2353  HG1 LYS A 148     130.124  98.189 104.300  1.00  3.59              
ATOM   2354  HG2 LYS A 148     130.536  98.398 102.583  1.00  3.59              
ATOM   2355  CD  LYS A 148     132.218  98.157 103.903  1.00  3.59              
ATOM   2356  HD1 LYS A 148     132.899  97.538 103.317  1.00  3.59              
ATOM   2357  HD2 LYS A 148     132.350  97.914 104.960  1.00  3.59              
ATOM   2358  CE  LYS A 148     132.563  99.634 103.650  1.00  3.59              
ATOM   2359  HE1 LYS A 148     132.622  99.786 102.570  1.00  3.59              
ATOM   2360  HE2 LYS A 148     133.552  99.852 104.062  1.00  3.59              
ATOM   2361  NZ  LYS A 148     131.557 100.572 104.206  1.00  3.59              
ATOM   2362  HZ1 LYS A 148     130.618 100.279 103.947  1.00  3.59              
ATOM   2363  HZ2 LYS A 148     131.611 100.626 105.212  1.00  3.59              
ATOM   2364  HZ3 LYS A 148     131.689 101.496 103.784  1.00  3.59              
ATOM   2365  C   LYS A 148     128.391  96.935 101.939  1.00  3.59              
ATOM   2366  O   LYS A 148     128.807  96.713 100.811  1.00  3.59              
ATOM   2367  N   ILE A 149     127.408  97.799 102.197  1.00  3.55              
ATOM   2368  H   ILE A 149     127.076  97.909 103.139  1.00  3.55              
ATOM   2369  CA  ILE A 149     126.622  98.348 101.090  1.00  3.55              
ATOM   2370  HA  ILE A 149     126.420  97.497 100.436  1.00  3.55              
ATOM   2371  CB  ILE A 149     125.212  98.850 101.486  1.00  3.55              
ATOM   2372  HB  ILE A 149     124.619  98.834 100.569  1.00  3.55              
ATOM   2373  CG2 ILE A 149     124.531  97.844 102.430  1.00  3.55              
ATOM   2374 1HG2 ILE A 149     123.479  98.110 102.538  1.00  3.55              
ATOM   2375 2HG2 ILE A 149     124.584  96.840 102.008  1.00  3.55              
ATOM   2376 3HG2 ILE A 149     124.994  97.853 103.417  1.00  3.55              
ATOM   2377  CG1 ILE A 149     125.130 100.281 102.062  1.00  3.55              
ATOM   2378 1HG1 ILE A 149     126.072 100.549 102.539  1.00  3.55              
ATOM   2379 2HG1 ILE A 149     124.348 100.330 102.820  1.00  3.55              
ATOM   2380  CD1 ILE A 149     124.773 101.302 100.968  1.00  3.55              
ATOM   2381  HD1 ILE A 149     123.798 101.059 100.544  1.00  3.55              
ATOM   2382  HD2 ILE A 149     124.720 102.305 101.386  1.00  3.55              
ATOM   2383  HD3 ILE A 149     125.513 101.286 100.173  1.00  3.55              
ATOM   2384  C   ILE A 149     127.427  99.299 100.198  1.00  3.55              
ATOM   2385  O   ILE A 149     127.419  99.128  98.988  1.00  3.55              
ATOM   2386  N   GLU A 150     128.171 100.240 100.791  1.00  3.60              
ATOM   2387  H   GLU A 150     128.171 100.234 101.805  1.00  3.60              
ATOM   2388  CA  GLU A 150     128.801 101.397 100.123  1.00  3.60              
ATOM   2389  HA  GLU A 150     129.014 102.085 100.939  1.00  3.60              
ATOM   2390  CB  GLU A 150     130.157 101.048  99.480  1.00  3.60              
ATOM   2391  HB1 GLU A 150     130.359 101.745  98.664  1.00  3.60              
ATOM   2392  HB2 GLU A 150     130.121 100.044  99.054  1.00  3.60              
ATOM   2393  CG  GLU A 150     131.320 101.141 100.483  1.00  3.60              
ATOM   2394  HG1 GLU A 150     132.250 100.887  99.970  1.00  3.60              
ATOM   2395  HG2 GLU A 150     131.153 100.394 101.261  1.00  3.60              
ATOM   2396  CD  GLU A 150     131.460 102.534 101.128  1.00  3.60              
ATOM   2397  OE1 GLU A 150     131.698 102.588 102.357  1.00  3.60              
ATOM   2398  OE2 GLU A 150     131.235 103.554 100.435  1.00  3.60              
ATOM   2399  C   GLU A 150     127.923 102.226  99.171  1.00  3.60              
ATOM   2400  O   GLU A 150     127.317 101.741  98.224  1.00  3.60              
ATOM   2401  N   LYS A 151     127.907 103.545  99.388  1.00  3.72              
ATOM   2402  H   LYS A 151     128.519 103.908 100.106  1.00  3.72              
ATOM   2403  CA  LYS A 151     127.077 104.491  98.623  1.00  3.72              
ATOM   2404  HA  LYS A 151     126.039 104.196  98.782  1.00  3.72              
ATOM   2405  CB  LYS A 151     127.234 105.934  99.153  1.00  3.72              
ATOM   2406  HB1 LYS A 151     127.138 105.925 100.240  1.00  3.72              
ATOM   2407  HB2 LYS A 151     126.400 106.524  98.767  1.00  3.72              
ATOM   2408  CG  LYS A 151     128.534 106.670  98.768  1.00  3.72              
ATOM   2409  HG1 LYS A 151     128.503 107.673  99.184  1.00  3.72              
ATOM   2410  HG2 LYS A 151     128.584 106.777  97.687  1.00  3.72              
ATOM   2411  CD  LYS A 151     129.798 105.954  99.253  1.00  3.72              
ATOM   2412  HD1 LYS A 151     129.890 105.025  98.693  1.00  3.72              
ATOM   2413  HD2 LYS A 151     129.702 105.719 100.314  1.00  3.72              
ATOM   2414  CE  LYS A 151     131.092 106.737  99.044  1.00  3.72              
ATOM   2415  HE1 LYS A 151     131.220 107.448  99.866  1.00  3.72              
ATOM   2416  HE2 LYS A 151     131.038 107.281  98.095  1.00  3.72              
ATOM   2417  NZ  LYS A 151     132.223 105.784  98.986  1.00  3.72              
ATOM   2418  HZ1 LYS A 151     133.113 106.243  99.089  1.00  3.72              
ATOM   2419  HZ2 LYS A 151     132.097 105.049  99.684  1.00  3.72              
ATOM   2420  HZ3 LYS A 151     132.201 105.334  98.069  1.00  3.72              
ATOM   2421  C   LYS A 151     127.260 104.433  97.109  1.00  3.72              
ATOM   2422  O   LYS A 151     126.368 104.843  96.360  1.00  3.72              
ATOM   2423  N   ASP A 152     128.420 103.983  96.646  1.00  3.72              
ATOM   2424  H   ASP A 152     129.107 103.615  97.284  1.00  3.72              
ATOM   2425  CA  ASP A 152     128.695 103.961  95.221  1.00  3.72              
ATOM   2426  HA  ASP A 152     128.280 104.872  94.819  1.00  3.72              
ATOM   2427  CB  ASP A 152     130.196 104.080  94.963  1.00  3.72              
ATOM   2428  HB1 ASP A 152     130.380 104.102  93.887  1.00  3.72              
ATOM   2429  HB2 ASP A 152     130.715 103.225  95.401  1.00  3.72              
ATOM   2430  CG  ASP A 152     130.686 105.396  95.594  1.00  3.72              
ATOM   2431  OD1 ASP A 152     129.958 106.419  95.487  1.00  3.72              
ATOM   2432  OD2 ASP A 152     131.708 105.362  96.314  1.00  3.72              
ATOM   2433  C   ASP A 152     127.891 102.865  94.514  1.00  3.72              
ATOM   2434  O   ASP A 152     127.365 103.103  93.423  1.00  3.72              
ATOM   2435  N   SER A 153     127.560 101.793  95.244  1.00  3.73              
ATOM   2436  H   SER A 153     127.894 101.727  96.199  1.00  3.73              
ATOM   2437  CA  SER A 153     126.594 100.785  94.818  1.00  3.73              
ATOM   2438  HA  SER A 153     126.937 100.426  93.846  1.00  3.73              
ATOM   2439  CB  SER A 153     126.589  99.564  95.737  1.00  3.73              
ATOM   2440  HB1 SER A 153     127.609  99.287  96.005  1.00  3.73              
ATOM   2441  HB2 SER A 153     126.127  98.731  95.207  1.00  3.73              
ATOM   2442  OG  SER A 153     125.835  99.832  96.892  1.00  3.73              
ATOM   2443  HG  SER A 153     126.460 100.042  97.609  1.00  3.73              
ATOM   2444  C   SER A 153     125.157 101.284  94.575  1.00  3.73              
ATOM   2445  O   SER A 153     124.325 100.554  94.043  1.00  3.73              
ATOM   2446  N   LEU A 154     124.838 102.541  94.920  1.00  3.75              
ATOM   2447  H   LEU A 154     125.542 103.114  95.367  1.00  3.75              
ATOM   2448  CA  LEU A 154     123.512 103.121  94.662  1.00  3.75              
ATOM   2449  HA  LEU A 154     122.809 102.337  94.390  1.00  3.75              
ATOM   2450  CB  LEU A 154     123.024 103.779  95.970  1.00  3.75              
ATOM   2451  HB1 LEU A 154     122.185 104.440  95.753  1.00  3.75              
ATOM   2452  HB2 LEU A 154     123.827 104.403  96.362  1.00  3.75              
ATOM   2453  CG  LEU A 154     122.570 102.789  97.057  1.00  3.75              
ATOM   2454  HG  LEU A 154     123.233 101.926  97.092  1.00  3.75              
ATOM   2455  CD1 LEU A 154     122.605 103.485  98.416  1.00  3.75              
ATOM   2456 1HD1 LEU A 154     122.192 102.826  99.181  1.00  3.75              
ATOM   2457 2HD1 LEU A 154     123.637 103.716  98.677  1.00  3.75              
ATOM   2458 3HD1 LEU A 154     122.033 104.412  98.377  1.00  3.75              
ATOM   2459  CD2 LEU A 154     121.131 102.327  96.802  1.00  3.75              
ATOM   2460 1HD2 LEU A 154     120.804 101.670  97.610  1.00  3.75              
ATOM   2461 2HD2 LEU A 154     120.460 103.183  96.749  1.00  3.75              
ATOM   2462 3HD2 LEU A 154     121.085 101.771  95.867  1.00  3.75              
ATOM   2463  C   LEU A 154     123.509 104.146  93.496  1.00  3.75              
ATOM   2464  O   LEU A 154     122.539 104.913  93.309  1.00  3.75              
ATOM   2465  N   LYS A 155     124.609 104.205  92.720  1.00  3.89              
ATOM   2466  H   LYS A 155     125.388 103.576  92.916  1.00  3.89              
ATOM   2467  CA  LYS A 155     124.799 105.295  91.748  1.00  3.89              
ATOM   2468  HA  LYS A 155     124.684 106.219  92.318  1.00  3.89              
ATOM   2469  CB  LYS A 155     126.206 105.316  91.111  1.00  3.89              
ATOM   2470  HB1 LYS A 155     126.116 105.362  90.023  1.00  3.89              
ATOM   2471  HB2 LYS A 155     126.763 104.410  91.348  1.00  3.89              
ATOM   2472  CG  LYS A 155     126.984 106.563  91.574  1.00  3.89              
ATOM   2473  HG1 LYS A 155     126.374 107.451  91.399  1.00  3.89              
ATOM   2474  HG2 LYS A 155     127.894 106.659  90.980  1.00  3.89              
ATOM   2475  CD  LYS A 155     127.369 106.466  93.058  1.00  3.89              
ATOM   2476  HD1 LYS A 155     128.425 106.196  93.114  1.00  3.89              
ATOM   2477  HD2 LYS A 155     126.787 105.672  93.522  1.00  3.89              
ATOM   2478  CE  LYS A 155     127.126 107.741  93.871  1.00  3.89              
ATOM   2479  HE1 LYS A 155     126.096 108.071  93.710  1.00  3.89              
ATOM   2480  HE2 LYS A 155     127.802 108.525  93.520  1.00  3.89              
ATOM   2481  NZ  LYS A 155     127.351 107.476  95.313  1.00  3.89              
ATOM   2482  HZ1 LYS A 155     128.334 107.233  95.467  1.00  3.89              
ATOM   2483  HZ2 LYS A 155     127.109 108.273  95.888  1.00  3.89              
ATOM   2484  HZ3 LYS A 155     126.796 106.683  95.626  1.00  3.89              
ATOM   2485  C   LYS A 155     123.725 105.443  90.684  1.00  3.89              
ATOM   2486  O   LYS A 155     123.337 106.574  90.417  1.00  3.89              
ATOM   2487  N   HIS A 156     123.185 104.346  90.149  1.00  3.84              
ATOM   2488  H   HIS A 156     123.564 103.440  90.386  1.00  3.84              
ATOM   2489  CA  HIS A 156     122.058 104.439  89.212  1.00  3.84              
ATOM   2490  HA  HIS A 156     122.064 105.463  88.831  1.00  3.84              
ATOM   2491  CB  HIS A 156     122.254 103.546  87.976  1.00  3.84              
ATOM   2492  HB1 HIS A 156     121.458 102.804  87.902  1.00  3.84              
ATOM   2493  HB2 HIS A 156     123.211 103.027  88.026  1.00  3.84              
ATOM   2494  CG  HIS A 156     122.238 104.435  86.760  1.00  3.84              
ATOM   2495  ND1 HIS A 156     123.364 104.897  86.081  1.00  3.84              
ATOM   2496  CE1 HIS A 156     122.936 105.899  85.297  1.00  3.84              
ATOM   2497  HE1 HIS A 156     123.574 106.486  84.649  1.00  3.84              
ATOM   2498  NE2 HIS A 156     121.619 106.104  85.471  1.00  3.84              
ATOM   2499  HE2 HIS A 156     121.075 106.866  85.078  1.00  3.84              
ATOM   2500  CD2 HIS A 156     121.162 105.184  86.385  1.00  3.84              
ATOM   2501  HD2 HIS A 156     120.169 105.122  86.805  1.00  3.84              
ATOM   2502  C   HIS A 156     120.676 104.360  89.863  1.00  3.84              
ATOM   2503  O   HIS A 156     119.671 104.340  89.156  1.00  3.84              
ATOM   2504  N   LEU A 157     120.618 104.423  91.202  1.00  5.32              
ATOM   2505  H   LEU A 157     121.487 104.466  91.722  1.00  5.32              
ATOM   2506  CA  LEU A 157     119.395 104.829  91.888  1.00  5.32              
ATOM   2507  HA  LEU A 157     118.575 104.276  91.428  1.00  5.32              
ATOM   2508  CB  LEU A 157     119.415 104.488  93.403  1.00  5.32              
ATOM   2509  HB1 LEU A 157     120.041 105.197  93.945  1.00  5.32              
ATOM   2510  HB2 LEU A 157     119.893 103.532  93.536  1.00  5.32              
ATOM   2511  CG  LEU A 157     118.059 104.395  94.136  1.00  5.32              
ATOM   2512  HG  LEU A 157     118.277 104.065  95.153  1.00  5.32              
ATOM   2513  CD1 LEU A 157     117.316 105.727  94.250  1.00  5.32              
ATOM   2514 1HD1 LEU A 157     116.948 106.046  93.275  1.00  5.32              
ATOM   2515 2HD1 LEU A 157     116.470 105.619  94.925  1.00  5.32              
ATOM   2516 3HD1 LEU A 157     117.983 106.491  94.653  1.00  5.32              
ATOM   2517  CD2 LEU A 157     117.109 103.365  93.520  1.00  5.32              
ATOM   2518 1HD2 LEU A 157     116.275 103.186  94.197  1.00  5.32              
ATOM   2519 2HD2 LEU A 157     116.721 103.724  92.566  1.00  5.32              
ATOM   2520 3HD2 LEU A 157     117.642 102.428  93.358  1.00  5.32              
ATOM   2521  C   LEU A 157     119.116 106.294  91.670  1.00  5.32              
ATOM   2522  O   LEU A 157     118.186 106.621  90.930  1.00  5.32              
ATOM   2523  N   TYR A 158     119.936 107.150  92.296  1.00  4.02              
ATOM   2524  H   TYR A 158     120.734 106.785  92.799  1.00  4.02              
ATOM   2525  CA  TYR A 158     119.713 108.608  92.259  1.00  4.02              
ATOM   2526  HA  TYR A 158     118.640 108.797  92.311  1.00  4.02              
ATOM   2527  CB  TYR A 158     120.370 109.263  93.482  1.00  4.02              
ATOM   2528  HB1 TYR A 158     121.454 109.177  93.401  1.00  4.02              
ATOM   2529  HB2 TYR A 158     120.063 108.722  94.379  1.00  4.02              
ATOM   2530  CG  TYR A 158     119.976 110.716  93.666  1.00  4.02              
ATOM   2531  CD1 TYR A 158     118.641 111.045  93.976  1.00  4.02              
ATOM   2532  HD1 TYR A 158     117.903 110.266  94.097  1.00  4.02              
ATOM   2533  CE1 TYR A 158     118.266 112.393  94.124  1.00  4.02              
ATOM   2534  HE1 TYR A 158     117.248 112.658  94.356  1.00  4.02              
ATOM   2535  CZ  TYR A 158     119.225 113.415  93.973  1.00  4.02              
ATOM   2536  OH  TYR A 158     118.854 114.715  94.109  1.00  4.02              
ATOM   2537  HH  TYR A 158     119.607 115.304  94.051  1.00  4.02              
ATOM   2538  CE2 TYR A 158     120.565 113.086  93.672  1.00  4.02              
ATOM   2539  HE2 TYR A 158     121.302 113.864  93.550  1.00  4.02              
ATOM   2540  CD2 TYR A 158     120.934 111.736  93.510  1.00  4.02              
ATOM   2541  HD2 TYR A 158     121.952 111.479  93.251  1.00  4.02              
ATOM   2542  C   TYR A 158     120.209 109.157  90.899  1.00  4.02              
ATOM   2543  O   TYR A 158     121.187 109.895  90.811  1.00  4.02              
ATOM   2544  N   GLY A 159     119.591 108.668  89.818  1.00  5.84              
ATOM   2545  H   GLY A 159     118.735 108.145  89.975  1.00  5.84              
ATOM   2546  CA  GLY A 159     120.102 108.693  88.450  1.00  5.84              
ATOM   2547  HA1 GLY A 159     121.132 108.334  88.459  1.00  5.84              
ATOM   2548  HA2 GLY A 159     120.104 109.724  88.096  1.00  5.84              
ATOM   2549  C   GLY A 159     119.316 107.843  87.444  1.00  5.84              
ATOM   2550  O   GLY A 159     119.326 108.151  86.251  1.00  5.84              
ATOM   2551  N   LEU A 160     118.534 106.854  87.903  1.00  5.87              
ATOM   2552  H   LEU A 160     118.612 106.593  88.879  1.00  5.87              
ATOM   2553  CA  LEU A 160     117.201 106.699  87.302  1.00  5.87              
ATOM   2554  HA  LEU A 160     117.289 106.574  86.222  1.00  5.87              
ATOM   2555  CB  LEU A 160     116.482 105.492  87.927  1.00  5.87              
ATOM   2556  HB1 LEU A 160     115.403 105.645  87.872  1.00  5.87              
ATOM   2557  HB2 LEU A 160     116.750 105.426  88.982  1.00  5.87              
ATOM   2558  CG  LEU A 160     116.835 104.174  87.216  1.00  5.87              
ATOM   2559  HG  LEU A 160     117.908 104.123  87.029  1.00  5.87              
ATOM   2560  CD1 LEU A 160     116.439 102.987  88.092  1.00  5.87              
ATOM   2561 1HD1 LEU A 160     116.654 102.057  87.565  1.00  5.87              
ATOM   2562 2HD1 LEU A 160     117.032 103.008  89.007  1.00  5.87              
ATOM   2563 3HD1 LEU A 160     115.378 103.030  88.336  1.00  5.87              
ATOM   2564  CD2 LEU A 160     116.087 104.064  85.883  1.00  5.87              
ATOM   2565 1HD2 LEU A 160     116.290 103.098  85.423  1.00  5.87              
ATOM   2566 2HD2 LEU A 160     115.012 104.146  86.040  1.00  5.87              
ATOM   2567 3HD2 LEU A 160     116.414 104.840  85.193  1.00  5.87              
ATOM   2568  C   LEU A 160     116.491 108.017  87.593  1.00  5.87              
ATOM   2569  O   LEU A 160     116.614 108.584  88.684  1.00  5.87              
ATOM   2570  N   GLN A 161     115.814 108.539  86.577  1.00  4.81              
ATOM   2571  H   GLN A 161     115.794 108.045  85.700  1.00  4.81              
ATOM   2572  CA  GLN A 161     115.059 109.773  86.709  1.00  4.81              
ATOM   2573  HA  GLN A 161     115.758 110.592  86.889  1.00  4.81              
ATOM   2574  CB  GLN A 161     114.298 110.039  85.400  1.00  4.81              
ATOM   2575  HB1 GLN A 161     113.626 110.887  85.540  1.00  4.81              
ATOM   2576  HB2 GLN A 161     113.695 109.159  85.172  1.00  4.81              
ATOM   2577  CG  GLN A 161     115.203 110.351  84.198  1.00  4.81              
ATOM   2578  HG1 GLN A 161     115.922 109.547  84.046  1.00  4.81              
ATOM   2579  HG2 GLN A 161     115.752 111.272  84.398  1.00  4.81              
ATOM   2580  CD  GLN A 161     114.388 110.509  82.916  1.00  4.81              
ATOM   2581  OE1 GLN A 161     113.445 109.780  82.659  1.00  4.81              
ATOM   2582  NE2 GLN A 161     114.712 111.456  82.063  1.00  4.81              
ATOM   2583 1HE2 GLN A 161     115.481 112.075  82.238  1.00  4.81              
ATOM   2584 2HE2 GLN A 161     114.135 111.522  81.242  1.00  4.81              
ATOM   2585  C   GLN A 161     114.086 109.719  87.889  1.00  4.81              
ATOM   2586  O   GLN A 161     113.741 108.644  88.386  1.00  4.81              
ATOM   2587  N   ASN A 162     113.613 110.902  88.283  1.00  4.30              
ATOM   2588  H   ASN A 162     113.893 111.703  87.736  1.00  4.30              
ATOM   2589  CA  ASN A 162     112.816 111.204  89.472  1.00  4.30              
ATOM   2590  HA  ASN A 162     113.426 110.957  90.342  1.00  4.30              
ATOM   2591  CB  ASN A 162     112.579 112.726  89.475  1.00  4.30              
ATOM   2592  HB1 ASN A 162     113.532 113.251  89.414  1.00  4.30              
ATOM   2593  HB2 ASN A 162     112.097 113.023  90.406  1.00  4.30              
ATOM   2594  CG  ASN A 162     111.713 113.154  88.306  1.00  4.30              
ATOM   2595  OD1 ASN A 162     112.206 113.488  87.244  1.00  4.30              
ATOM   2596  ND2 ASN A 162     110.411 113.089  88.444  1.00  4.30              
ATOM   2597 1HD2 ASN A 162     110.019 112.686  89.285  1.00  4.30              
ATOM   2598 2HD2 ASN A 162     109.854 113.385  87.663  1.00  4.30              
ATOM   2599  C   ASN A 162     111.491 110.422  89.656  1.00  4.30              
ATOM   2600  O   ASN A 162     110.664 110.844  90.461  1.00  4.30              
ATOM   2601  N   LEU A 163     111.236 109.353  88.896  1.00  3.64              
ATOM   2602  H   LEU A 163     111.983 109.011  88.308  1.00  3.64              
ATOM   2603  CA  LEU A 163     109.921 108.750  88.743  1.00  3.64              
ATOM   2604  HA  LEU A 163     109.357 109.004  89.642  1.00  3.64              
ATOM   2605  CB  LEU A 163     109.175 109.434  87.573  1.00  3.64              
ATOM   2606  HB1 LEU A 163     109.359 110.508  87.619  1.00  3.64              
ATOM   2607  HB2 LEU A 163     108.107 109.293  87.745  1.00  3.64              
ATOM   2608  CG  LEU A 163     109.477 108.935  86.145  1.00  3.64              
ATOM   2609  HG  LEU A 163     109.162 107.897  86.043  1.00  3.64              
ATOM   2610  CD1 LEU A 163     108.683 109.775  85.143  1.00  3.64              
ATOM   2611 1HD1 LEU A 163     108.843 109.395  84.135  1.00  3.64              
ATOM   2612 2HD1 LEU A 163     107.619 109.717  85.374  1.00  3.64              
ATOM   2613 3HD1 LEU A 163     109.005 110.816  85.188  1.00  3.64              
ATOM   2614  CD2 LEU A 163     110.955 109.034  85.773  1.00  3.64              
ATOM   2615 1HD2 LEU A 163     111.090 108.799  84.716  1.00  3.64              
ATOM   2616 2HD2 LEU A 163     111.315 110.045  85.960  1.00  3.64              
ATOM   2617 3HD2 LEU A 163     111.531 108.316  86.354  1.00  3.64              
ATOM   2618  C   LEU A 163     109.805 107.227  88.682  1.00  3.64              
ATOM   2619  O   LEU A 163     108.711 106.703  88.462  1.00  3.64              
ATOM   2620  N   SER A 164     110.897 106.494  88.877  1.00  3.70              
ATOM   2621  H   SER A 164     111.771 106.958  89.084  1.00  3.70              
ATOM   2622  CA  SER A 164     110.777 105.044  89.031  1.00  3.70              
ATOM   2623  HA  SER A 164     110.076 104.687  88.275  1.00  3.70              
ATOM   2624  CB  SER A 164     112.115 104.355  88.738  1.00  3.70              
ATOM   2625  HB1 SER A 164     112.738 104.347  89.634  1.00  3.70              
ATOM   2626  HB2 SER A 164     112.635 104.896  87.945  1.00  3.70              
ATOM   2627  OG  SER A 164     111.863 103.034  88.291  1.00  3.70              
ATOM   2628  HG  SER A 164     112.707 102.602  88.096  1.00  3.70              
ATOM   2629  C   SER A 164     110.204 104.647  90.392  1.00  3.70              
ATOM   2630  O   SER A 164     110.061 105.447  91.315  1.00  3.70              
ATOM   2631  N   THR A 165     109.887 103.367  90.530  1.00  3.33              
ATOM   2632  H   THR A 165     110.122 102.750  89.759  1.00  3.33              
ATOM   2633  CA  THR A 165     109.405 102.732  91.759  1.00  3.33              
ATOM   2634  HA  THR A 165     109.697 103.326  92.625  1.00  3.33              
ATOM   2635  CB  THR A 165     107.882 102.633  91.732  1.00  3.33              
ATOM   2636  HB  THR A 165     107.557 102.282  90.756  1.00  3.33              
ATOM   2637  CG2 THR A 165     107.299 101.723  92.811  1.00  3.33              
ATOM   2638 1HG2 THR A 165     106.211 101.783  92.781  1.00  3.33              
ATOM   2639 2HG2 THR A 165     107.593 100.689  92.633  1.00  3.33              
ATOM   2640 3HG2 THR A 165     107.647 102.039  93.795  1.00  3.33              
ATOM   2641  OG1 THR A 165     107.368 103.923  91.943  1.00  3.33              
ATOM   2642  HG1 THR A 165     108.014 104.567  91.621  1.00  3.33              
ATOM   2643  C   THR A 165     110.096 101.392  91.845  1.00  3.33              
ATOM   2644  O   THR A 165     110.138 100.686  90.844  1.00  3.33              
ATOM   2645  N   LEU A 166     110.693 101.090  92.999  1.00  3.27              
ATOM   2646  H   LEU A 166     110.580 101.700  93.791  1.00  3.27              
ATOM   2647  CA  LEU A 166     111.575  99.943  93.164  1.00  3.27              
ATOM   2648  HA  LEU A 166     111.306  99.211  92.403  1.00  3.27              
ATOM   2649  CB  LEU A 166     113.036 100.356  92.893  1.00  3.27              
ATOM   2650  HB1 LEU A 166     113.339 101.098  93.633  1.00  3.27              
ATOM   2651  HB2 LEU A 166     113.082 100.822  91.908  1.00  3.27              
ATOM   2652  CG  LEU A 166     114.047  99.189  92.922  1.00  3.27              
ATOM   2653  HG  LEU A 166     114.074  98.764  93.924  1.00  3.27              
ATOM   2654  CD1 LEU A 166     113.707  98.077  91.923  1.00  3.27              
ATOM   2655 1HD1 LEU A 166     114.517  97.347  91.893  1.00  3.27              
ATOM   2656 2HD1 LEU A 166     112.808  97.551  92.242  1.00  3.27              
ATOM   2657 3HD1 LEU A 166     113.558  98.490  90.926  1.00  3.27              
ATOM   2658  CD2 LEU A 166     115.445  99.717  92.578  1.00  3.27              
ATOM   2659 1HD2 LEU A 166     116.173  98.908  92.665  1.00  3.27              
ATOM   2660 2HD2 LEU A 166     115.456 100.102  91.559  1.00  3.27              
ATOM   2661 3HD2 LEU A 166     115.721 100.509  93.273  1.00  3.27              
ATOM   2662  C   LEU A 166     111.370  99.260  94.504  1.00  3.27              
ATOM   2663  O   LEU A 166     111.782  99.836  95.511  1.00  3.27              
ATOM   2664  N   ASP A 167     110.750  98.067  94.518  1.00  3.20              
ATOM   2665  H   ASP A 167     110.436  97.638  93.654  1.00  3.20              
ATOM   2666  CA  ASP A 167     110.798  97.293  95.775  1.00  3.20              
ATOM   2667  HA  ASP A 167     110.625  97.945  96.630  1.00  3.20              
ATOM   2668  CB  ASP A 167     109.783  96.146  95.844  1.00  3.20              
ATOM   2669  HB1 ASP A 167     109.917  95.511  94.969  1.00  3.20              
ATOM   2670  HB2 ASP A 167     108.773  96.559  95.835  1.00  3.20              
ATOM   2671  CG  ASP A 167     109.964  95.271  97.100  1.00  3.20              
ATOM   2672  OD1 ASP A 167     110.611  95.729  98.076  1.00  3.20              
ATOM   2673  OD2 ASP A 167     109.453  94.126  97.066  1.00  3.20              
ATOM   2674  C   ASP A 167     112.213  96.722  95.861  1.00  3.20              
ATOM   2675  O   ASP A 167     112.573  95.951  94.961  1.00  3.20              
ATOM   2676  N   LEU A 168     113.020  97.124  96.861  1.00  3.56              
ATOM   2677  H   LEU A 168     112.685  97.745  97.587  1.00  3.56              
ATOM   2678  CA  LEU A 168     114.374  96.583  96.924  1.00  3.56              
ATOM   2679  HA  LEU A 168     114.767  96.614  95.907  1.00  3.56              
ATOM   2680  CB  LEU A 168     115.361  97.376  97.795  1.00  3.56              
ATOM   2681  HB1 LEU A 168     116.301  96.829  97.809  1.00  3.56              
ATOM   2682  HB2 LEU A 168     115.001  97.367  98.814  1.00  3.56              
ATOM   2683  CG  LEU A 168     115.691  98.807  97.339  1.00  3.56              
ATOM   2684  HG  LEU A 168     114.776  99.377  97.179  1.00  3.56              
ATOM   2685  CD1 LEU A 168     116.524  99.494  98.429  1.00  3.56              
ATOM   2686 1HD1 LEU A 168     116.833 100.484  98.103  1.00  3.56              
ATOM   2687 2HD1 LEU A 168     115.939  99.572  99.345  1.00  3.56              
ATOM   2688 3HD1 LEU A 168     117.414  98.900  98.639  1.00  3.56              
ATOM   2689  CD2 LEU A 168     116.520  98.807  96.051  1.00  3.56              
ATOM   2690 1HD2 LEU A 168     116.734  99.830  95.749  1.00  3.56              
ATOM   2691 2HD2 LEU A 168     117.455  98.269  96.207  1.00  3.56              
ATOM   2692 3HD2 LEU A 168     115.966  98.317  95.254  1.00  3.56              
ATOM   2693  C   LEU A 168     114.448  95.106  97.303  1.00  3.56              
ATOM   2694  O   LEU A 168     115.342  94.420  96.812  1.00  3.56              
ATOM   2695  N   GLY A 169     113.583  94.647  98.220  1.00  3.42              
ATOM   2696  H   GLY A 169     112.745  95.208  98.377  1.00  3.42              
ATOM   2697  CA  GLY A 169     113.661  93.334  98.885  1.00  3.42              
ATOM   2698  HA1 GLY A 169     113.036  92.644  98.322  1.00  3.42              
ATOM   2699  HA2 GLY A 169     113.239  93.429  99.881  1.00  3.42              
ATOM   2700  C   GLY A 169     115.051  92.697  99.025  1.00  3.42              
ATOM   2701  O   GLY A 169     115.201  91.501  98.782  1.00  3.42              
ATOM   2702  N   ILE A 170     116.055  93.499  99.387  1.00  3.61              
ATOM   2703  H   ILE A 170     115.832  94.476  99.488  1.00  3.61              
ATOM   2704  CA  ILE A 170     117.419  93.075  99.739  1.00  3.61              
ATOM   2705  HA  ILE A 170     117.706  92.205  99.147  1.00  3.61              
ATOM   2706  CB  ILE A 170     118.408  94.248  99.475  1.00  3.61              
ATOM   2707  HB  ILE A 170     119.391  93.931  99.818  1.00  3.61              
ATOM   2708  CG2 ILE A 170     118.557  94.530  97.975  1.00  3.61              
ATOM   2709 1HG2 ILE A 170     118.762  93.606  97.449  1.00  3.61              
ATOM   2710 2HG2 ILE A 170     117.654  94.974  97.564  1.00  3.61              
ATOM   2711 3HG2 ILE A 170     119.399  95.197  97.801  1.00  3.61              
ATOM   2712  CG1 ILE A 170     118.057  95.539 100.259  1.00  3.61              
ATOM   2713 1HG1 ILE A 170     117.948  95.301 101.317  1.00  3.61              
ATOM   2714 2HG1 ILE A 170     117.108  95.945  99.909  1.00  3.61              
ATOM   2715  CD1 ILE A 170     119.129  96.632 100.152  1.00  3.61              
ATOM   2716  HD1 ILE A 170     119.173  97.027  99.137  1.00  3.61              
ATOM   2717  HD2 ILE A 170     118.883  97.450 100.829  1.00  3.61              
ATOM   2718  HD3 ILE A 170     120.102  96.227 100.429  1.00  3.61              
ATOM   2719  C   ILE A 170     117.490  92.711 101.211  1.00  3.61              
ATOM   2720  O   ILE A 170     116.516  92.913 101.942  1.00  3.61              
ATOM   2721  N   ASN A 171     118.675  92.267 101.647  1.00  3.58              
ATOM   2722  H   ASN A 171     119.450  92.247 100.998  1.00  3.58              
ATOM   2723  CA  ASN A 171     118.947  91.886 103.027  1.00  3.58              
ATOM   2724  HA  ASN A 171     119.814  91.229 103.055  1.00  3.58              
ATOM   2725  CB  ASN A 171     119.263  93.145 103.868  1.00  3.58              
ATOM   2726  HB1 ASN A 171     119.316  92.847 104.915  1.00  3.58              
ATOM   2727  HB2 ASN A 171     118.455  93.869 103.770  1.00  3.58              
ATOM   2728  CG  ASN A 171     120.571  93.833 103.524  1.00  3.58              
ATOM   2729  OD1 ASN A 171     121.192  93.616 102.498  1.00  3.58              
ATOM   2730  ND2 ASN A 171     121.063  94.669 104.409  1.00  3.58              
ATOM   2731 1HD2 ASN A 171     120.535  94.903 105.228  1.00  3.58              
ATOM   2732 2HD2 ASN A 171     121.907  95.149 104.148  1.00  3.58              
ATOM   2733  C   ASN A 171     117.754  91.090 103.601  1.00  3.58              
ATOM   2734  O   ASN A 171     117.167  91.443 104.624  1.00  3.58              
ATOM   2735  N   PHE A 172     117.345  90.057 102.858  1.00  3.78              
ATOM   2736  H   PHE A 172     117.818  89.897 101.987  1.00  3.78              
ATOM   2737  CA  PHE A 172     116.613  88.931 103.424  1.00  3.78              
ATOM   2738  HA  PHE A 172     115.764  89.320 103.987  1.00  3.78              
ATOM   2739  CB  PHE A 172     116.053  88.044 102.308  1.00  3.78              
ATOM   2740  HB1 PHE A 172     116.032  87.000 102.609  1.00  3.78              
ATOM   2741  HB2 PHE A 172     116.734  88.109 101.471  1.00  3.78              
ATOM   2742  CG  PHE A 172     114.655  88.406 101.838  1.00  3.78              
ATOM   2743  CD1 PHE A 172     114.412  89.633 101.194  1.00  3.78              
ATOM   2744  HD1 PHE A 172     115.208  90.354 101.082  1.00  3.78              
ATOM   2745  CE1 PHE A 172     113.141  89.909 100.659  1.00  3.78              
ATOM   2746  HE1 PHE A 172     112.960  90.846 100.155  1.00  3.78              
ATOM   2747  CZ  PHE A 172     112.105  88.968 100.770  1.00  3.78              
ATOM   2748  HZ  PHE A 172     111.129  89.187 100.358  1.00  3.78              
ATOM   2749  CE2 PHE A 172     112.337  87.753 101.434  1.00  3.78              
ATOM   2750  HE2 PHE A 172     111.546  87.021 101.515  1.00  3.78              
ATOM   2751  CD2 PHE A 172     113.607  87.475 101.969  1.00  3.78              
ATOM   2752  HD2 PHE A 172     113.781  86.523 102.451  1.00  3.78              
ATOM   2753  C   PHE A 172     117.488  88.209 104.470  1.00  3.78              
ATOM   2754  O   PHE A 172     118.473  88.772 104.948  1.00  3.78              
ATOM   2755  N   ILE A 173     117.201  86.944 104.774  1.00  4.20              
ATOM   2756  H   ILE A 173     116.308  86.566 104.509  1.00  4.20              
ATOM   2757  CA  ILE A 173     118.234  86.020 105.235  1.00  4.20              
ATOM   2758  HA  ILE A 173     118.450  86.295 106.264  1.00  4.20              
ATOM   2759  CB  ILE A 173     117.710  84.566 105.297  1.00  4.20              
ATOM   2760  HB  ILE A 173     116.832  84.573 105.943  1.00  4.20              
ATOM   2761  CG2 ILE A 173     117.255  83.999 103.938  1.00  4.20              
ATOM   2762 1HG2 ILE A 173     116.567  84.690 103.453  1.00  4.20              
ATOM   2763 2HG2 ILE A 173     118.112  83.831 103.287  1.00  4.20              
ATOM   2764 3HG2 ILE A 173     116.732  83.057 104.086  1.00  4.20              
ATOM   2765  CG1 ILE A 173     118.766  83.666 105.976  1.00  4.20              
ATOM   2766 1HG1 ILE A 173     119.095  84.149 106.897  1.00  4.20              
ATOM   2767 2HG1 ILE A 173     119.632  83.558 105.322  1.00  4.20              
ATOM   2768  CD1 ILE A 173     118.247  82.270 106.342  1.00  4.20              
ATOM   2769  HD1 ILE A 173     119.013  81.739 106.907  1.00  4.20              
ATOM   2770  HD2 ILE A 173     117.350  82.357 106.956  1.00  4.20              
ATOM   2771  HD3 ILE A 173     118.022  81.699 105.441  1.00  4.20              
ATOM   2772  C   ILE A 173     119.532  86.203 104.442  1.00  4.20              
ATOM   2773  O   ILE A 173     119.661  85.828 103.275  1.00  4.20              
ATOM   2774  N   VAL A 174     120.477  86.847 105.116  1.00  4.10              
ATOM   2775  H   VAL A 174     120.195  87.209 106.023  1.00  4.10              
ATOM   2776  CA  VAL A 174     121.852  87.106 104.706  1.00  4.10              
ATOM   2777  HA  VAL A 174     122.121  86.389 103.930  1.00  4.10              
ATOM   2778  CB  VAL A 174     122.054  88.525 104.125  1.00  4.10              
ATOM   2779  HB  VAL A 174     123.082  88.591 103.763  1.00  4.10              
ATOM   2780  CG1 VAL A 174     121.142  88.796 102.929  1.00  4.10              
ATOM   2781 1HG1 VAL A 174     121.391  89.761 102.503  1.00  4.10              
ATOM   2782 2HG1 VAL A 174     121.256  88.011 102.188  1.00  4.10              
ATOM   2783 3HG1 VAL A 174     120.102  88.810 103.223  1.00  4.10              
ATOM   2784  CG2 VAL A 174     121.852  89.661 105.132  1.00  4.10              
ATOM   2785 1HG2 VAL A 174     122.019  90.624 104.650  1.00  4.10              
ATOM   2786 2HG2 VAL A 174     120.834  89.633 105.517  1.00  4.10              
ATOM   2787 3HG2 VAL A 174     122.546  89.559 105.963  1.00  4.10              
ATOM   2788  C   VAL A 174     122.731  86.829 105.923  1.00  4.10              
ATOM   2789  O   VAL A 174     122.261  86.537 107.023  1.00  4.10              
ATOM   2790  N   ALA A 175     124.033  87.001 105.756  1.00  4.41              
ATOM   2791  H   ALA A 175     124.379  87.157 104.822  1.00  4.41              
ATOM   2792  CA  ALA A 175     124.901  87.382 106.853  1.00  4.41              
ATOM   2793  HA  ALA A 175     124.312  87.671 107.727  1.00  4.41              
ATOM   2794  CB  ALA A 175     125.803  86.202 107.232  1.00  4.41              
ATOM   2795  HB1 ALA A 175     126.493  86.504 108.020  1.00  4.41              
ATOM   2796  HB2 ALA A 175     125.187  85.378 107.598  1.00  4.41              
ATOM   2797  HB3 ALA A 175     126.371  85.865 106.364  1.00  4.41              
ATOM   2798  C   ALA A 175     125.662  88.586 106.353  1.00  4.41              
ATOM   2799  O   ALA A 175     126.403  88.473 105.375  1.00  4.41              
ATOM   2800  N   VAL A 176     125.432  89.737 106.973  1.00  4.34              
ATOM   2801  H   VAL A 176     124.809  89.743 107.772  1.00  4.34              
ATOM   2802  CA  VAL A 176     125.994  91.027 106.567  1.00  4.34              
ATOM   2803  HA  VAL A 176     126.862  90.836 105.936  1.00  4.34              
ATOM   2804  CB  VAL A 176     124.962  91.791 105.696  1.00  4.34              
ATOM   2805  HB  VAL A 176     124.485  91.058 105.045  1.00  4.34              
ATOM   2806  CG1 VAL A 176     123.857  92.514 106.458  1.00  4.34              
ATOM   2807 1HG1 VAL A 176     123.472  91.865 107.236  1.00  4.34              
ATOM   2808 2HG1 VAL A 176     124.241  93.429 106.897  1.00  4.34              
ATOM   2809 3HG1 VAL A 176     123.045  92.765 105.773  1.00  4.34              
ATOM   2810  CG2 VAL A 176     125.603  92.819 104.772  1.00  4.34              
ATOM   2811 1HG2 VAL A 176     126.087  93.610 105.347  1.00  4.34              
ATOM   2812 2HG2 VAL A 176     126.329  92.309 104.157  1.00  4.34              
ATOM   2813 3HG2 VAL A 176     124.846  93.261 104.121  1.00  4.34              
ATOM   2814  C   VAL A 176     126.520  91.756 107.792  1.00  4.34              
ATOM   2815  O   VAL A 176     126.050  91.526 108.904  1.00  4.34              
ATOM   2816  N   ASP A 177     127.502  92.624 107.592  1.00  4.58              
ATOM   2817  H   ASP A 177     127.787  92.848 106.644  1.00  4.58              
ATOM   2818  CA  ASP A 177     128.240  93.325 108.650  1.00  4.58              
ATOM   2819  HA  ASP A 177     127.732  93.209 109.607  1.00  4.58              
ATOM   2820  CB  ASP A 177     129.675  92.758 108.773  1.00  4.58              
ATOM   2821  HB1 ASP A 177     129.989  92.824 109.815  1.00  4.58              
ATOM   2822  HB2 ASP A 177     130.346  93.385 108.183  1.00  4.58              
ATOM   2823  CG  ASP A 177     129.862  91.309 108.308  1.00  4.58              
ATOM   2824  OD1 ASP A 177     129.100  90.407 108.715  1.00  4.58              
ATOM   2825  OD2 ASP A 177     130.744  91.061 107.461  1.00  4.58              
ATOM   2826  C   ASP A 177     128.221  94.825 108.241  1.00  4.58              
ATOM   2827  O   ASP A 177     127.573  95.167 107.247  1.00  4.58              
ATOM   2828  N   PRO A 178     128.797  95.772 108.997  1.00  4.50              
ATOM   2829  CD  PRO A 178     129.626  95.600 110.179  1.00  4.50              
ATOM   2830  HD1 PRO A 178     130.531  95.036 109.953  1.00  4.50              
ATOM   2831  HD2 PRO A 178     129.052  95.107 110.964  1.00  4.50              
ATOM   2832  CG  PRO A 178     130.006  97.012 110.619  1.00  4.50              
ATOM   2833  HG1 PRO A 178     130.901  97.333 110.082  1.00  4.50              
ATOM   2834  HG2 PRO A 178     130.158  97.073 111.697  1.00  4.50              
ATOM   2835  CB  PRO A 178     128.810  97.844 110.163  1.00  4.50              
ATOM   2836  HB1 PRO A 178     129.079  98.892 110.027  1.00  4.50              
ATOM   2837  HB2 PRO A 178     128.009  97.756 110.898  1.00  4.50              
ATOM   2838  CA  PRO A 178     128.380  97.165 108.855  1.00  4.50              
ATOM   2839  HA  PRO A 178     127.301  97.193 108.793  1.00  4.50              
ATOM   2840  C   PRO A 178     128.870  97.954 107.617  1.00  4.50              
ATOM   2841  O   PRO A 178     129.809  97.588 106.913  1.00  4.50              
ATOM   2842  N   ASP A 179     128.198  99.088 107.359  1.00  4.40              
ATOM   2843  H   ASP A 179     127.548  99.354 108.092  1.00  4.40              
ATOM   2844  CA  ASP A 179     127.621  99.319 106.025  1.00  4.40              
ATOM   2845  HA  ASP A 179     127.702  98.382 105.469  1.00  4.40              
ATOM   2846  CB  ASP A 179     126.115  99.597 106.180  1.00  4.40              
ATOM   2847  HB1 ASP A 179     125.639  99.569 105.199  1.00  4.40              
ATOM   2848  HB2 ASP A 179     125.970 100.593 106.605  1.00  4.40              
ATOM   2849  CG  ASP A 179     125.465  98.564 107.101  1.00  4.40              
ATOM   2850  OD1 ASP A 179     125.464  98.817 108.328  1.00  4.40              
ATOM   2851  OD2 ASP A 179     125.152  97.449 106.632  1.00  4.40              
ATOM   2852  C   ASP A 179     128.291 100.386 105.167  1.00  4.40              
ATOM   2853  O   ASP A 179     128.667 100.137 104.020  1.00  4.40              
ATOM   2854  N   VAL A 180     128.473 101.566 105.742  1.00  4.48              
ATOM   2855  H   VAL A 180     128.211 101.603 106.724  1.00  4.48              
ATOM   2856  CA  VAL A 180     128.600 102.900 105.129  1.00  4.48              
ATOM   2857  HA  VAL A 180     129.640 103.088 104.867  1.00  4.48              
ATOM   2858  CB  VAL A 180     127.719 103.042 103.843  1.00  4.48              
ATOM   2859  HB  VAL A 180     127.885 102.188 103.198  1.00  4.48              
ATOM   2860  CG1 VAL A 180     126.213 103.090 104.138  1.00  4.48              
ATOM   2861 1HG1 VAL A 180     125.658 103.077 103.206  1.00  4.48              
ATOM   2862 2HG1 VAL A 180     125.912 102.224 104.726  1.00  4.48              
ATOM   2863 3HG1 VAL A 180     125.937 103.995 104.674  1.00  4.48              
ATOM   2864  CG2 VAL A 180     128.088 104.228 102.949  1.00  4.48              
ATOM   2865 1HG2 VAL A 180     127.535 104.144 102.016  1.00  4.48              
ATOM   2866 2HG2 VAL A 180     127.818 105.174 103.406  1.00  4.48              
ATOM   2867 3HG2 VAL A 180     129.157 104.203 102.730  1.00  4.48              
ATOM   2868  C   VAL A 180     128.175 103.866 106.249  1.00  4.48              
ATOM   2869  O   VAL A 180     127.985 103.453 107.395  1.00  4.48              
ATOM   2870  N   PHE A 181     127.960 105.136 105.934  1.00  5.02              
ATOM   2871  H   PHE A 181     128.091 105.412 104.972  1.00  5.02              
ATOM   2872  CA  PHE A 181     127.130 106.011 106.752  1.00  5.02              
ATOM   2873  HA  PHE A 181     126.251 105.456 107.085  1.00  5.02              
ATOM   2874  CB  PHE A 181     127.950 106.448 108.002  1.00  5.02              
ATOM   2875  HB1 PHE A 181     128.846 106.960 107.647  1.00  5.02              
ATOM   2876  HB2 PHE A 181     128.288 105.571 108.549  1.00  5.02              
ATOM   2877  CG  PHE A 181     127.253 107.339 109.021  1.00  5.02              
ATOM   2878  CD1 PHE A 181     125.889 107.161 109.335  1.00  5.02              
ATOM   2879  HD1 PHE A 181     125.331 106.325 108.934  1.00  5.02              
ATOM   2880  CE1 PHE A 181     125.224 108.111 110.131  1.00  5.02              
ATOM   2881  HE1 PHE A 181     124.166 107.995 110.334  1.00  5.02              
ATOM   2882  CZ  PHE A 181     125.923 109.212 110.656  1.00  5.02              
ATOM   2883  HZ  PHE A 181     125.408 109.947 111.262  1.00  5.02              
ATOM   2884  CE2 PHE A 181     127.295 109.356 110.395  1.00  5.02              
ATOM   2885  HE2 PHE A 181     127.840 110.200 110.800  1.00  5.02              
ATOM   2886  CD2 PHE A 181     127.956 108.428 109.572  1.00  5.02              
ATOM   2887  HD2 PHE A 181     129.003 108.573 109.337  1.00  5.02              
ATOM   2888  C   PHE A 181     126.640 107.186 105.903  1.00  5.02              
ATOM   2889  O   PHE A 181     126.479 107.015 104.694  1.00  5.02              
ATOM   2890  N   LYS A 182     126.424 108.377 106.478  1.00  6.28              
ATOM   2891  H   LYS A 182     126.554 108.468 107.476  1.00  6.28              
ATOM   2892  CA  LYS A 182     126.256 109.591 105.690  1.00  6.28              
ATOM   2893  HA  LYS A 182     125.502 109.302 104.960  1.00  6.28              
ATOM   2894  CB  LYS A 182     125.609 110.752 106.468  1.00  6.28              
ATOM   2895  HB1 LYS A 182     125.777 111.690 105.937  1.00  6.28              
ATOM   2896  HB2 LYS A 182     126.067 110.827 107.456  1.00  6.28              
ATOM   2897  CG  LYS A 182     124.079 110.529 106.611  1.00  6.28              
ATOM   2898  HG1 LYS A 182     123.697 111.230 107.355  1.00  6.28              
ATOM   2899  HG2 LYS A 182     123.913 109.523 107.000  1.00  6.28              
ATOM   2900  CD  LYS A 182     123.251 110.713 105.310  1.00  6.28              
ATOM   2901  HD1 LYS A 182     123.765 110.278 104.456  1.00  6.28              
ATOM   2902  HD2 LYS A 182     123.120 111.779 105.117  1.00  6.28              
ATOM   2903  CE  LYS A 182     121.874 110.036 105.421  1.00  6.28              
ATOM   2904  HE1 LYS A 182     121.304 110.506 106.229  1.00  6.28              
ATOM   2905  HE2 LYS A 182     122.022 108.983 105.682  1.00  6.28              
ATOM   2906  NZ  LYS A 182     121.083 110.103 104.163  1.00  6.28              
ATOM   2907  HZ1 LYS A 182     120.709 111.026 103.967  1.00  6.28              
ATOM   2908  HZ2 LYS A 182     121.579 109.767 103.344  1.00  6.28              
ATOM   2909  HZ3 LYS A 182     120.256 109.517 104.244  1.00  6.28              
ATOM   2910  C   LYS A 182     127.478 109.900 104.848  1.00  6.28              
ATOM   2911  O   LYS A 182     128.559 110.232 105.324  1.00  6.28              
ATOM   2912  N   GLN A 183     127.244 109.652 103.568  1.00  8.22              
ATOM   2913  H   GLN A 183     126.364 109.193 103.392  1.00  8.22              
ATOM   2914  CA  GLN A 183     128.159 109.665 102.446  1.00  8.22              
ATOM   2915  HA  GLN A 183     129.036 110.263 102.699  1.00  8.22              
ATOM   2916  CB  GLN A 183     128.608 108.227 102.116  1.00  8.22              
ATOM   2917  HB1 GLN A 183     129.175 108.250 101.187  1.00  8.22              
ATOM   2918  HB2 GLN A 183     127.730 107.596 101.974  1.00  8.22              
ATOM   2919  CG  GLN A 183     129.523 107.598 103.174  1.00  8.22              
ATOM   2920  HG1 GLN A 183     129.731 106.569 102.890  1.00  8.22              
ATOM   2921  HG2 GLN A 183     129.040 107.593 104.149  1.00  8.22              
ATOM   2922  CD  GLN A 183     130.851 108.329 103.252  1.00  8.22              
ATOM   2923  OE1 GLN A 183     131.715 108.168 102.407  1.00  8.22              
ATOM   2924  NE2 GLN A 183     131.045 109.176 104.238  1.00  8.22              
ATOM   2925 1HE2 GLN A 183     130.307 109.414 104.892  1.00  8.22              
ATOM   2926 2HE2 GLN A 183     131.929 109.658 104.244  1.00  8.22              
ATOM   2927  C   GLN A 183     127.484 110.369 101.265  1.00  8.22              
ATOM   2928  O   GLN A 183     127.514 109.901 100.133  1.00  8.22              
ATOM   2929  N   PHE A 184     126.826 111.484 101.586  1.00 10.12              
ATOM   2930  H   PHE A 184     126.907 111.788 102.543  1.00 10.12              
ATOM   2931  CA  PHE A 184     126.164 112.416 100.670  1.00 10.12              
ATOM   2932  HA  PHE A 184     125.957 113.301 101.273  1.00 10.12              
ATOM   2933  CB  PHE A 184     127.136 112.909  99.576  1.00 10.12              
ATOM   2934  HB1 PHE A 184     126.670 113.734  99.036  1.00 10.12              
ATOM   2935  HB2 PHE A 184     127.308 112.113  98.851  1.00 10.12              
ATOM   2936  CG  PHE A 184     128.465 113.401 100.124  1.00 10.12              
ATOM   2937  CD1 PHE A 184     129.629 112.619  99.985  1.00 10.12              
ATOM   2938  HD1 PHE A 184     129.590 111.681  99.449  1.00 10.12              
ATOM   2939  CE1 PHE A 184     130.843 113.053 100.547  1.00 10.12              
ATOM   2940  HE1 PHE A 184     131.736 112.453 100.437  1.00 10.12              
ATOM   2941  CZ  PHE A 184     130.898 114.270 101.248  1.00 10.12              
ATOM   2942  HZ  PHE A 184     131.832 114.608 101.675  1.00 10.12              
ATOM   2943  CE2 PHE A 184     129.741 115.056 101.382  1.00 10.12              
ATOM   2944  HE2 PHE A 184     129.786 115.996 101.913  1.00 10.12              
ATOM   2945  CD2 PHE A 184     128.527 114.624 100.819  1.00 10.12              
ATOM   2946  HD2 PHE A 184     127.640 115.234 100.921  1.00 10.12              
ATOM   2947  C   PHE A 184     124.790 112.037 100.146  1.00 10.12              
ATOM   2948  O   PHE A 184     124.277 112.703  99.253  1.00 10.12              
ATOM   2949  N   HIS A 185     124.206 110.968 100.680  1.00  9.03              
ATOM   2950  H   HIS A 185     124.642 110.516 101.462  1.00  9.03              
ATOM   2951  CA  HIS A 185     123.340 110.156  99.847  1.00  9.03              
ATOM   2952  HA  HIS A 185     122.929 110.759  99.033  1.00  9.03              
ATOM   2953  CB  HIS A 185     124.268 109.066  99.226  1.00  9.03              
ATOM   2954  HB1 HIS A 185     124.468 108.302  99.979  1.00  9.03              
ATOM   2955  HB2 HIS A 185     125.224 109.529  98.982  1.00  9.03              
ATOM   2956  CG  HIS A 185     123.832 108.376  97.950  1.00  9.03              
ATOM   2957  ND1 HIS A 185     124.500 108.434  96.713  1.00  9.03              
ATOM   2958  CE1 HIS A 185     123.761 107.698  95.865  1.00  9.03              
ATOM   2959  HE1 HIS A 185     123.949 107.590  94.805  1.00  9.03              
ATOM   2960  NE2 HIS A 185     122.720 107.147  96.504  1.00  9.03              
ATOM   2961  HE2 HIS A 185     121.981 106.607  96.081  1.00  9.03              
ATOM   2962  CD2 HIS A 185     122.768 107.537  97.820  1.00  9.03              
ATOM   2963  HD2 HIS A 185     122.064 107.274  98.595  1.00  9.03              
ATOM   2964  C   HIS A 185     122.163 109.542 100.571  1.00  9.03              
ATOM   2965  O   HIS A 185     122.232 109.250 101.771  1.00  9.03              
ATOM   2966  N   HIS A 186     121.118 109.305  99.778  1.00  8.97              
ATOM   2967  CA  HIS A 186     119.848 108.747 100.181  1.00  8.97              
ATOM   2968  CB  HIS A 186     118.738 109.805 100.270  1.00  8.97              
ATOM   2969  CG  HIS A 186     119.068 111.196 100.755  1.00  8.97              
ATOM   2970  ND1 HIS A 186     119.446 111.546 102.052  1.00  8.97              
ATOM   2971  CE1 HIS A 186     119.368 112.883 102.104  1.00  8.97              
ATOM   2972  NE2 HIS A 186     118.887 113.370 100.945  1.00  8.97              
ATOM   2973  CD2 HIS A 186     118.689 112.319 100.078  1.00  8.97              
ATOM   2974  C   HIS A 186     119.342 107.553  99.373  1.00  8.97              
ATOM   2975  O   HIS A 186     119.577 107.405  98.171  1.00  8.97              
ATOM   2976  N   LEU A 187     118.585 106.699 100.061  1.00  7.82              
ATOM   2977  H   LEU A 187     118.437 106.891 101.041  1.00  7.82              
ATOM   2978  CA  LEU A 187     118.079 105.447  99.506  1.00  7.82              
ATOM   2979  HA  LEU A 187     118.103 105.539  98.419  1.00  7.82              
ATOM   2980  CB  LEU A 187     119.049 104.287  99.839  1.00  7.82              
ATOM   2981  HB1 LEU A 187     120.055 104.583  99.545  1.00  7.82              
ATOM   2982  HB2 LEU A 187     118.789 103.451  99.190  1.00  7.82              
ATOM   2983  CG  LEU A 187     119.094 103.779 101.298  1.00  7.82              
ATOM   2984  HG  LEU A 187     118.099 103.834 101.735  1.00  7.82              
ATOM   2985  CD1 LEU A 187     119.537 102.317 101.318  1.00  7.82              
ATOM   2986 1HD1 LEU A 187     119.563 101.966 102.352  1.00  7.82              
ATOM   2987 2HD1 LEU A 187     118.818 101.701 100.782  1.00  7.82              
ATOM   2988 3HD1 LEU A 187     120.527 102.208 100.877  1.00  7.82              
ATOM   2989  CD2 LEU A 187     120.076 104.580 102.153  1.00  7.82              
ATOM   2990 1HD2 LEU A 187     120.122 104.139 103.151  1.00  7.82              
ATOM   2991 2HD2 LEU A 187     121.072 104.554 101.714  1.00  7.82              
ATOM   2992 3HD2 LEU A 187     119.742 105.610 102.258  1.00  7.82              
ATOM   2993  C   LEU A 187     116.602 105.151  99.822  1.00  7.82              
ATOM   2994  O   LEU A 187     115.812 106.067 100.088  1.00  7.82              
ATOM   2995  N   LYS A 188     116.184 103.891  99.598  1.00  7.83              
ATOM   2996  H   LYS A 188     116.891 103.174  99.509  1.00  7.83              
ATOM   2997  CA  LYS A 188     114.887 103.654  98.962  1.00  7.83              
ATOM   2998  HA  LYS A 188     114.468 104.645  98.818  1.00  7.83              
ATOM   2999  CB  LYS A 188     115.044 103.096  97.531  1.00  7.83              
ATOM   3000  HB1 LYS A 188     115.237 102.025  97.575  1.00  7.83              
ATOM   3001  HB2 LYS A 188     115.901 103.568  97.047  1.00  7.83              
ATOM   3002  CG  LYS A 188     113.798 103.336  96.653  1.00  7.83              
ATOM   3003  HG1 LYS A 188     112.921 102.918  97.143  1.00  7.83              
ATOM   3004  HG2 LYS A 188     113.934 102.781  95.723  1.00  7.83              
ATOM   3005  CD  LYS A 188     113.531 104.814  96.292  1.00  7.83              
ATOM   3006  HD1 LYS A 188     113.618 104.912  95.208  1.00  7.83              
ATOM   3007  HD2 LYS A 188     114.292 105.464  96.727  1.00  7.83              
ATOM   3008  CE  LYS A 188     112.129 105.308  96.695  1.00  7.83              
ATOM   3009  HE1 LYS A 188     111.383 104.575  96.371  1.00  7.83              
ATOM   3010  HE2 LYS A 188     111.923 106.240  96.162  1.00  7.83              
ATOM   3011  NZ  LYS A 188     112.008 105.547  98.155  1.00  7.83              
ATOM   3012  HZ1 LYS A 188     112.071 104.688  98.702  1.00  7.83              
ATOM   3013  HZ2 LYS A 188     112.686 106.205  98.507  1.00  7.83              
ATOM   3014  HZ3 LYS A 188     111.091 105.895  98.430  1.00  7.83              
ATOM   3015  C   LYS A 188     113.808 102.977  99.779  1.00  7.83              
ATOM   3016  O   LYS A 188     112.899 103.699 100.153  1.00  7.83              
ATOM   3017  N   LEU A 189     113.774 101.652  99.878  1.00  6.13              
ATOM   3018  H   LEU A 189     114.532 101.101  99.505  1.00  6.13              
ATOM   3019  CA  LEU A 189     112.552 100.931 100.249  1.00  6.13              
ATOM   3020  HA  LEU A 189     112.147 101.302 101.193  1.00  6.13              
ATOM   3021  CB  LEU A 189     111.499 101.117  99.110  1.00  6.13              
ATOM   3022  HB1 LEU A 189     112.043 101.160  98.167  1.00  6.13              
ATOM   3023  HB2 LEU A 189     111.010 102.075  99.253  1.00  6.13              
ATOM   3024  CG  LEU A 189     110.399 100.047  98.880  1.00  6.13              
ATOM   3025  HG  LEU A 189     110.856  99.108  98.573  1.00  6.13              
ATOM   3026  CD1 LEU A 189     109.492  99.786 100.075  1.00  6.13              
ATOM   3027 1HD1 LEU A 189     108.669  99.136  99.777  1.00  6.13              
ATOM   3028 2HD1 LEU A 189     110.049  99.264 100.847  1.00  6.13              
ATOM   3029 3HD1 LEU A 189     109.112 100.729 100.460  1.00  6.13              
ATOM   3030  CD2 LEU A 189     109.460 100.491  97.759  1.00  6.13              
ATOM   3031 1HD2 LEU A 189     108.851  99.645  97.437  1.00  6.13              
ATOM   3032 2HD2 LEU A 189     108.811 101.289  98.100  1.00  6.13              
ATOM   3033 3HD2 LEU A 189     110.032 100.844  96.905  1.00  6.13              
ATOM   3034  C   LEU A 189     112.825  99.454 100.368  1.00  6.13              
ATOM   3035  O   LEU A 189     113.264  98.855  99.385  1.00  6.13              
ATOM   3036  N   LEU A 190     112.540  98.864 101.529  1.00  3.38              
ATOM   3037  H   LEU A 190     112.096  99.362 102.289  1.00  3.38              
ATOM   3038  CA  LEU A 190     112.930  97.485 101.713  1.00  3.38              
ATOM   3039  HA  LEU A 190     112.713  96.974 100.772  1.00  3.38              
ATOM   3040  CB  LEU A 190     114.473  97.412 101.910  1.00  3.38              
ATOM   3041  HB1 LEU A 190     114.927  97.601 100.943  1.00  3.38              
ATOM   3042  HB2 LEU A 190     114.768  96.397 102.179  1.00  3.38              
ATOM   3043  CG  LEU A 190     115.136  98.393 102.899  1.00  3.38              
ATOM   3044  HG  LEU A 190     114.807  99.411 102.694  1.00  3.38              
ATOM   3045  CD1 LEU A 190     114.839  98.057 104.357  1.00  3.38              
ATOM   3046 1HD1 LEU A 190     115.354  98.769 105.003  1.00  3.38              
ATOM   3047 2HD1 LEU A 190     113.771  98.125 104.558  1.00  3.38              
ATOM   3048 3HD1 LEU A 190     115.192  97.054 104.584  1.00  3.38              
ATOM   3049  CD2 LEU A 190     116.652  98.345 102.702  1.00  3.38              
ATOM   3050 1HD2 LEU A 190     117.126  99.071 103.369  1.00  3.38              
ATOM   3051 2HD2 LEU A 190     117.038  97.350 102.926  1.00  3.38              
ATOM   3052 3HD2 LEU A 190     116.905  98.610 101.677  1.00  3.38              
ATOM   3053  C   LEU A 190     112.193  96.642 102.757  1.00  3.38              
ATOM   3054  O   LEU A 190     111.540  97.097 103.708  1.00  3.38              
ATOM   3055  N   TYR A 191     112.373  95.343 102.504  1.00  3.53              
ATOM   3056  H   TYR A 191     112.913  95.098 101.691  1.00  3.53              
ATOM   3057  CA  TYR A 191     111.796  94.272 103.280  1.00  3.53              
ATOM   3058  HA  TYR A 191     110.742  94.514 103.430  1.00  3.53              
ATOM   3059  CB  TYR A 191     111.855  92.961 102.479  1.00  3.53              
ATOM   3060  HB1 TYR A 191     112.894  92.651 102.352  1.00  3.53              
ATOM   3061  HB2 TYR A 191     111.454  93.153 101.483  1.00  3.53              
ATOM   3062  CG  TYR A 191     111.045  91.820 103.068  1.00  3.53              
ATOM   3063  CD1 TYR A 191     109.640  91.912 103.128  1.00  3.53              
ATOM   3064  HD1 TYR A 191     109.146  92.807 102.776  1.00  3.53              
ATOM   3065  CE1 TYR A 191     108.874  90.834 103.621  1.00  3.53              
ATOM   3066  HE1 TYR A 191     107.799  90.907 103.681  1.00  3.53              
ATOM   3067  CZ  TYR A 191     109.518  89.646 104.027  1.00  3.53              
ATOM   3068  OH  TYR A 191     108.813  88.583 104.504  1.00  3.53              
ATOM   3069  HH  TYR A 191     109.434  87.913 104.796  1.00  3.53              
ATOM   3070  CE2 TYR A 191     110.921  89.547 103.936  1.00  3.53              
ATOM   3071  HE2 TYR A 191     111.421  88.624 104.180  1.00  3.53              
ATOM   3072  CD2 TYR A 191     111.685  90.639 103.486  1.00  3.53              
ATOM   3073  HD2 TYR A 191     112.761  90.537 103.411  1.00  3.53              
ATOM   3074  C   TYR A 191     112.420  94.194 104.674  1.00  3.53              
ATOM   3075  O   TYR A 191     111.832  94.664 105.652  1.00  3.53              
ATOM   3076  N   LEU A 192     113.656  93.691 104.728  1.00  3.70              
ATOM   3077  H   LEU A 192     114.101  93.443 103.858  1.00  3.70              
ATOM   3078  CA  LEU A 192     114.380  93.356 105.949  1.00  3.70              
ATOM   3079  HA  LEU A 192     115.345  92.971 105.619  1.00  3.70              
ATOM   3080  CB  LEU A 192     114.662  94.630 106.786  1.00  3.70              
ATOM   3081  HB1 LEU A 192     113.796  94.845 107.413  1.00  3.70              
ATOM   3082  HB2 LEU A 192     114.787  95.486 106.127  1.00  3.70              
ATOM   3083  CG  LEU A 192     115.914  94.497 107.672  1.00  3.70              
ATOM   3084  HG  LEU A 192     115.988  93.487 108.074  1.00  3.70              
ATOM   3085  CD1 LEU A 192     117.168  94.803 106.846  1.00  3.70              
ATOM   3086 1HD1 LEU A 192     117.260  94.074 106.042  1.00  3.70              
ATOM   3087 2HD1 LEU A 192     117.099  95.806 106.422  1.00  3.70              
ATOM   3088 3HD1 LEU A 192     118.050  94.744 107.474  1.00  3.70              
ATOM   3089  CD2 LEU A 192     115.885  95.476 108.845  1.00  3.70              
ATOM   3090 1HD2 LEU A 192     116.780  95.358 109.455  1.00  3.70              
ATOM   3091 2HD2 LEU A 192     115.817  96.500 108.477  1.00  3.70              
ATOM   3092 3HD2 LEU A 192     115.013  95.262 109.464  1.00  3.70              
ATOM   3093  C   LEU A 192     113.761  92.224 106.761  1.00  3.70              
ATOM   3094  O   LEU A 192     113.304  92.442 107.879  1.00  3.70              
ATOM   3095  N   SER A 193     113.765  91.009 106.200  1.00  3.45              
ATOM   3096  H   SER A 193     114.209  90.914 105.300  1.00  3.45              
ATOM   3097  CA  SER A 193     113.832  89.841 107.084  1.00  3.45              
ATOM   3098  HA  SER A 193     113.154  90.024 107.891  1.00  3.45              
ATOM   3099  CB  SER A 193     113.301  88.555 106.444  1.00  3.45              
ATOM   3100  HB1 SER A 193     112.325  88.767 106.024  1.00  3.45              
ATOM   3101  HB2 SER A 193     113.142  87.818 107.230  1.00  3.45              
ATOM   3102  OG  SER A 193     114.138  87.990 105.458  1.00  3.45              
ATOM   3103  HG  SER A 193     114.477  87.159 105.852  1.00  3.45              
ATOM   3104  C   SER A 193     115.228  89.716 107.706  1.00  3.45              
ATOM   3105  O   SER A 193     116.079  90.597 107.573  1.00  3.45              
ATOM   3106  N   GLU A 194     115.442  88.637 108.446  1.00  3.51              
ATOM   3107  H   GLU A 194     114.680  87.971 108.534  1.00  3.51              
ATOM   3108  CA  GLU A 194     116.629  88.361 109.250  1.00  3.51              
ATOM   3109  HA  GLU A 194     116.529  88.988 110.136  1.00  3.51              
ATOM   3110  CB  GLU A 194     116.563  86.912 109.788  1.00  3.51              
ATOM   3111  HB1 GLU A 194     115.799  86.874 110.565  1.00  3.51              
ATOM   3112  HB2 GLU A 194     117.511  86.692 110.280  1.00  3.51              
ATOM   3113  CG  GLU A 194     116.277  85.788 108.766  1.00  3.51              
ATOM   3114  HG1 GLU A 194     116.419  84.828 109.267  1.00  3.51              
ATOM   3115  HG2 GLU A 194     117.010  85.844 107.963  1.00  3.51              
ATOM   3116  CD  GLU A 194     114.852  85.827 108.185  1.00  3.51              
ATOM   3117  OE1 GLU A 194     113.896  86.082 108.949  1.00  3.51              
ATOM   3118  OE2 GLU A 194     114.686  85.694 106.951  1.00  3.51              
ATOM   3119  C   GLU A 194     118.022  88.716 108.676  1.00  3.51              
ATOM   3120  O   GLU A 194     118.645  87.953 107.939  1.00  3.51              
ATOM   3121  N   ASN A 195     118.550  89.873 109.095  1.00  3.48              
ATOM   3122  H   ASN A 195     117.985  90.447 109.706  1.00  3.48              
ATOM   3123  CA  ASN A 195     119.669  90.538 108.425  1.00  3.48              
ATOM   3124  HA  ASN A 195     119.757  90.117 107.421  1.00  3.48              
ATOM   3125  CB  ASN A 195     119.289  92.029 108.269  1.00  3.48              
ATOM   3126  HB1 ASN A 195     118.350  92.099 107.719  1.00  3.48              
ATOM   3127  HB2 ASN A 195     120.055  92.516 107.669  1.00  3.48              
ATOM   3128  CG  ASN A 195     119.133  92.791 109.585  1.00  3.48              
ATOM   3129  OD1 ASN A 195     118.798  92.252 110.627  1.00  3.48              
ATOM   3130  ND2 ASN A 195     119.445  94.066 109.613  1.00  3.48              
ATOM   3131 1HD2 ASN A 195     119.662  94.577 108.778  1.00  3.48              
ATOM   3132 2HD2 ASN A 195     119.281  94.540 110.497  1.00  3.48              
ATOM   3133  C   ASN A 195     121.052  90.383 109.089  1.00  3.48              
ATOM   3134  O   ASN A 195     122.077  90.293 108.411  1.00  3.48              
ATOM   3135  N   ARG A 196     121.106  90.433 110.419  1.00  3.25              
ATOM   3136  H   ARG A 196     120.211  90.512 110.894  1.00  3.25              
ATOM   3137  CA  ARG A 196     122.318  90.739 111.194  1.00  3.25              
ATOM   3138  HA  ARG A 196     123.221  90.517 110.625  1.00  3.25              
ATOM   3139  CB  ARG A 196     122.265  92.235 111.586  1.00  3.25              
ATOM   3140  HB1 ARG A 196     122.951  92.425 112.412  1.00  3.25              
ATOM   3141  HB2 ARG A 196     121.262  92.468 111.950  1.00  3.25              
ATOM   3142  CG  ARG A 196     122.596  93.201 110.445  1.00  3.25              
ATOM   3143  HG1 ARG A 196     122.222  94.192 110.693  1.00  3.25              
ATOM   3144  HG2 ARG A 196     122.098  92.887 109.530  1.00  3.25              
ATOM   3145  CD  ARG A 196     124.103  93.265 110.197  1.00  3.25              
ATOM   3146  HD1 ARG A 196     124.261  93.076 109.140  1.00  3.25              
ATOM   3147  HD2 ARG A 196     124.608  92.473 110.751  1.00  3.25              
ATOM   3148  NE  ARG A 196     124.677  94.567 110.578  1.00  3.25              
ATOM   3149  HE  ARG A 196     124.697  94.790 111.554  1.00  3.25              
ATOM   3150  CZ  ARG A 196     125.070  95.518 109.751  1.00  3.25              
ATOM   3151  NH1 ARG A 196     125.071  95.330 108.474  1.00  3.25              
ATOM   3152 1HH1 ARG A 196     124.907  94.430 108.077  1.00  3.25              
ATOM   3153 2HH1 ARG A 196     125.349  96.083 107.842  1.00  3.25              
ATOM   3154  NH2 ARG A 196     125.408  96.691 110.192  1.00  3.25              
ATOM   3155 1HH2 ARG A 196     125.222  96.951 111.145  1.00  3.25              
ATOM   3156 2HH2 ARG A 196     125.489  97.440 109.502  1.00  3.25              
ATOM   3157  C   ARG A 196     122.308  89.936 112.483  1.00  3.25              
ATOM   3158  O   ARG A 196     121.365  90.034 113.256  1.00  3.25              
ATOM   3159  N   LEU A 197     123.376  89.191 112.752  1.00  3.50              
ATOM   3160  H   LEU A 197     124.105  89.153 112.059  1.00  3.50              
ATOM   3161  CA  LEU A 197     123.417  88.213 113.851  1.00  3.50              
ATOM   3162  HA  LEU A 197     122.587  87.516 113.719  1.00  3.50              
ATOM   3163  CB  LEU A 197     124.738  87.413 113.773  1.00  3.50              
ATOM   3164  HB1 LEU A 197     124.784  86.775 114.658  1.00  3.50              
ATOM   3165  HB2 LEU A 197     125.575  88.109 113.851  1.00  3.50              
ATOM   3166  CG  LEU A 197     124.978  86.489 112.557  1.00  3.50              
ATOM   3167  HG  LEU A 197     125.876  85.910 112.776  1.00  3.50              
ATOM   3168  CD1 LEU A 197     123.837  85.501 112.323  1.00  3.50              
ATOM   3169 1HD1 LEU A 197     124.111  84.807 111.527  1.00  3.50              
ATOM   3170 2HD1 LEU A 197     123.655  84.932 113.235  1.00  3.50              
ATOM   3171 3HD1 LEU A 197     122.923  86.021 112.032  1.00  3.50              
ATOM   3172  CD2 LEU A 197     125.238  87.228 111.238  1.00  3.50              
ATOM   3173 1HD2 LEU A 197     125.609  86.517 110.499  1.00  3.50              
ATOM   3174 2HD2 LEU A 197     124.321  87.665 110.848  1.00  3.50              
ATOM   3175 3HD2 LEU A 197     125.998  87.997 111.385  1.00  3.50              
ATOM   3176  C   LEU A 197     123.234  88.790 115.273  1.00  3.50              
ATOM   3177  O   LEU A 197     122.887  88.045 116.186  1.00  3.50              
ATOM   3178  N   TYR A 198     123.446  90.096 115.475  1.00  3.68              
ATOM   3179  H   TYR A 198     123.616  90.686 114.679  1.00  3.68              
ATOM   3180  CA  TYR A 198     123.424  90.728 116.796  1.00  3.68              
ATOM   3181  HA  TYR A 198     122.821  90.115 117.463  1.00  3.68              
ATOM   3182  CB  TYR A 198     124.861  90.771 117.353  1.00  3.68              
ATOM   3183  HB1 TYR A 198     124.810  91.094 118.393  1.00  3.68              
ATOM   3184  HB2 TYR A 198     125.425  91.524 116.800  1.00  3.68              
ATOM   3185  CG  TYR A 198     125.637  89.461 117.306  1.00  3.68              
ATOM   3186  CD1 TYR A 198     125.277  88.397 118.157  1.00  3.68              
ATOM   3187  HD1 TYR A 198     124.447  88.505 118.841  1.00  3.68              
ATOM   3188  CE1 TYR A 198     125.965  87.170 118.089  1.00  3.68              
ATOM   3189  HE1 TYR A 198     125.680  86.344 118.723  1.00  3.68              
ATOM   3190  CZ  TYR A 198     127.021  86.999 117.171  1.00  3.68              
ATOM   3191  OH  TYR A 198     127.671  85.808 117.104  1.00  3.68              
ATOM   3192  HH  TYR A 198     128.361  85.813 116.440  1.00  3.68              
ATOM   3193  CE2 TYR A 198     127.396  88.067 116.327  1.00  3.68              
ATOM   3194  HE2 TYR A 198     128.210  87.941 115.629  1.00  3.68              
ATOM   3195  CD2 TYR A 198     126.705  89.295 116.398  1.00  3.68              
ATOM   3196  HD2 TYR A 198     126.995  90.106 115.746  1.00  3.68              
ATOM   3197  C   TYR A 198     122.843  92.159 116.707  1.00  3.68              
ATOM   3198  O   TYR A 198     123.223  92.938 115.810  1.00  3.68              
ATOM   3199  N   PRO A 199     121.964  92.552 117.651  1.00  3.78              
ATOM   3200  CD  PRO A 199     121.270  91.714 118.623  1.00  3.78              
ATOM   3201  HD1 PRO A 199     121.926  91.514 119.471  1.00  3.78              
ATOM   3202  HD2 PRO A 199     120.928  90.779 118.177  1.00  3.78              
ATOM   3203  CG  PRO A 199     120.060  92.531 119.080  1.00  3.78              
ATOM   3204  HG1 PRO A 199     119.771  92.299 120.098  1.00  3.78              
ATOM   3205  HG2 PRO A 199     119.223  92.368 118.397  1.00  3.78              
ATOM   3206  CB  PRO A 199     120.547  93.967 118.959  1.00  3.78              
ATOM   3207  HB1 PRO A 199     121.157  94.223 119.827  1.00  3.78              
ATOM   3208  HB2 PRO A 199     119.718  94.667 118.847  1.00  3.78              
ATOM   3209  CA  PRO A 199     121.407  93.895 117.697  1.00  3.78              
ATOM   3210  HA  PRO A 199     120.742  94.001 116.839  1.00  3.78              
ATOM   3211  C   PRO A 199     122.423  95.043 117.640  1.00  3.78              
ATOM   3212  O   PRO A 199     122.151  96.073 117.010  1.00  3.78              
ATOM   3213  N   ILE A 200     123.618  94.838 118.221  1.00  3.85              
ATOM   3214  H   ILE A 200     123.754  93.984 118.738  1.00  3.85              
ATOM   3215  CA  ILE A 200     124.737  95.781 118.106  1.00  3.85              
ATOM   3216  HA  ILE A 200     124.390  96.695 118.589  1.00  3.85              
ATOM   3217  CB  ILE A 200     125.990  95.333 118.895  1.00  3.85              
ATOM   3218  HB  ILE A 200     125.696  95.267 119.945  1.00  3.85              
ATOM   3219  CG2 ILE A 200     126.519  93.945 118.498  1.00  3.85              
ATOM   3220 1HG2 ILE A 200     127.330  93.656 119.170  1.00  3.85              
ATOM   3221 2HG2 ILE A 200     125.731  93.202 118.589  1.00  3.85              
ATOM   3222 3HG2 ILE A 200     126.902  93.956 117.481  1.00  3.85              
ATOM   3223  CG1 ILE A 200     127.149  96.351 118.805  1.00  3.85              
ATOM   3224 1HG1 ILE A 200     127.493  96.431 117.773  1.00  3.85              
ATOM   3225 2HG1 ILE A 200     127.982  95.982 119.405  1.00  3.85              
ATOM   3226  CD1 ILE A 200     126.793  97.753 119.318  1.00  3.85              
ATOM   3227  HD1 ILE A 200     127.692  98.371 119.325  1.00  3.85              
ATOM   3228  HD2 ILE A 200     126.056  98.225 118.668  1.00  3.85              
ATOM   3229  HD3 ILE A 200     126.399  97.689 120.333  1.00  3.85              
ATOM   3230  C   ILE A 200     124.992  96.196 116.628  1.00  3.85              
ATOM   3231  O   ILE A 200     124.907  97.376 116.232  1.00  3.85              
ATOM   3232  N   THR A 201     125.214  95.197 115.767  1.00  3.90              
ATOM   3233  H   THR A 201     125.045  94.243 116.059  1.00  3.90              
ATOM   3234  CA  THR A 201     125.519  95.462 114.362  1.00  3.90              
ATOM   3235  HA  THR A 201     126.234  96.285 114.335  1.00  3.90              
ATOM   3236  CB  THR A 201     126.203  94.285 113.638  1.00  3.90              
ATOM   3237  HB  THR A 201     126.478  94.619 112.637  1.00  3.90              
ATOM   3238  CG2 THR A 201     127.475  93.808 114.335  1.00  3.90              
ATOM   3239 1HG2 THR A 201     128.003  93.102 113.694  1.00  3.90              
ATOM   3240 2HG2 THR A 201     128.131  94.659 114.523  1.00  3.90              
ATOM   3241 3HG2 THR A 201     127.232  93.322 115.279  1.00  3.90              
ATOM   3242  OG1 THR A 201     125.367  93.161 113.520  1.00  3.90              
ATOM   3243  HG1 THR A 201     125.920  92.435 113.212  1.00  3.90              
ATOM   3244  C   THR A 201     124.276  95.965 113.590  1.00  3.90              
ATOM   3245  O   THR A 201     124.373  96.892 112.765  1.00  3.90              
ATOM   3246  N   ASN A 202     123.093  95.400 113.885  1.00  3.91              
ATOM   3247  H   ASN A 202     123.071  94.641 114.560  1.00  3.91              
ATOM   3248  CA  ASN A 202     121.830  95.879 113.290  1.00  3.91              
ATOM   3249  HA  ASN A 202     121.843  95.681 112.220  1.00  3.91              
ATOM   3250  CB  ASN A 202     120.657  95.073 113.926  1.00  3.91              
ATOM   3251  HB1 ASN A 202     120.567  95.352 114.975  1.00  3.91              
ATOM   3252  HB2 ASN A 202     120.884  94.008 113.885  1.00  3.91              
ATOM   3253  CG  ASN A 202     119.282  95.261 113.275  1.00  3.91              
ATOM   3254  OD1 ASN A 202     119.159  95.597 112.106  1.00  3.91              
ATOM   3255  ND2 ASN A 202     118.190  95.053 113.980  1.00  3.91              
ATOM   3256 1HD2 ASN A 202     118.170  94.771 114.967  1.00  3.91              
ATOM   3257 2HD2 ASN A 202     117.290  95.224 113.548  1.00  3.91              
ATOM   3258  C   ASN A 202     121.618  97.412 113.444  1.00  3.91              
ATOM   3259  O   ASN A 202     121.215  98.124 112.507  1.00  3.91              
ATOM   3260  N   SER A 203     121.968  97.927 114.627  1.00  4.01              
ATOM   3261  H   SER A 203     122.306  97.299 115.347  1.00  4.01              
ATOM   3262  CA  SER A 203     121.841  99.355 114.945  1.00  4.01              
ATOM   3263  HA  SER A 203     120.797  99.628 114.837  1.00  4.01              
ATOM   3264  CB  SER A 203     122.230  99.629 116.398  1.00  4.01              
ATOM   3265  HB1 SER A 203     122.058 100.684 116.597  1.00  4.01              
ATOM   3266  HB2 SER A 203     123.285  99.400 116.555  1.00  4.01              
ATOM   3267  OG  SER A 203     121.435  98.885 117.300  1.00  4.01              
ATOM   3268  HG  SER A 203     121.552  97.937 117.132  1.00  4.01              
ATOM   3269  C   SER A 203     122.602 100.276 113.987  1.00  4.01              
ATOM   3270  O   SER A 203     122.049 101.268 113.482  1.00  4.01              
ATOM   3271  N   GLU A 204     123.842  99.908 113.654  1.00  4.03              
ATOM   3272  H   GLU A 204     124.261  99.086 114.070  1.00  4.03              
ATOM   3273  CA  GLU A 204     124.559 100.684 112.620  1.00  4.03              
ATOM   3274  HA  GLU A 204     124.519 101.732 112.913  1.00  4.03              
ATOM   3275  CB  GLU A 204     126.042 100.292 112.604  1.00  4.03              
ATOM   3276  HB1 GLU A 204     126.558 100.888 111.850  1.00  4.03              
ATOM   3277  HB2 GLU A 204     126.138  99.237 112.339  1.00  4.03              
ATOM   3278  CG  GLU A 204     126.701 100.539 113.976  1.00  4.03              
ATOM   3279  HG1 GLU A 204     127.766 100.309 113.897  1.00  4.03              
ATOM   3280  HG2 GLU A 204     126.282  99.851 114.715  1.00  4.03              
ATOM   3281  CD  GLU A 204     126.524 101.989 114.457  1.00  4.03              
ATOM   3282  OE1 GLU A 204     125.582 102.304 115.225  1.00  4.03              
ATOM   3283  OE2 GLU A 204     127.311 102.866 114.050  1.00  4.03              
ATOM   3284  C   GLU A 204     123.886 100.676 111.222  1.00  4.03              
ATOM   3285  O   GLU A 204     123.888 101.721 110.542  1.00  4.03              
ATOM   3286  N   VAL A 205     123.195  99.577 110.847  1.00  4.06              
ATOM   3287  H   VAL A 205     123.107  98.796 111.483  1.00  4.06              
ATOM   3288  CA  VAL A 205     122.364  99.647 109.607  1.00  4.06              
ATOM   3289  HA  VAL A 205     123.020  99.885 108.770  1.00  4.06              
ATOM   3290  CB  VAL A 205     121.573  98.362 109.254  1.00  4.06              
ATOM   3291  HB  VAL A 205     120.764  98.218 109.969  1.00  4.06              
ATOM   3292  CG1 VAL A 205     120.950  98.436 107.850  1.00  4.06              
ATOM   3293 1HG1 VAL A 205     120.426  97.511 107.618  1.00  4.06              
ATOM   3294 2HG1 VAL A 205     120.224  99.249 107.788  1.00  4.06              
ATOM   3295 3HG1 VAL A 205     121.726  98.608 107.103  1.00  4.06              
ATOM   3296  CG2 VAL A 205     122.422  97.105 109.278  1.00  4.06              
ATOM   3297 1HG2 VAL A 205     121.829  96.241 108.984  1.00  4.06              
ATOM   3298 2HG2 VAL A 205     123.245  97.239 108.579  1.00  4.06              
ATOM   3299 3HG2 VAL A 205     122.781  96.954 110.291  1.00  4.06              
ATOM   3300  C   VAL A 205     121.310 100.743 109.699  1.00  4.06              
ATOM   3301  O   VAL A 205     121.181 101.564 108.778  1.00  4.06              
ATOM   3302  N   ARG A 206     120.560 100.773 110.817  1.00  4.10              
ATOM   3303  H   ARG A 206     120.709 100.085 111.547  1.00  4.10              
ATOM   3304  CA  ARG A 206     119.535 101.830 110.951  1.00  4.10              
ATOM   3305  HA  ARG A 206     118.826 101.721 110.127  1.00  4.10              
ATOM   3306  CB  ARG A 206     118.753 101.725 112.280  1.00  4.10              
ATOM   3307  HB1 ARG A 206     117.905 102.411 112.232  1.00  4.10              
ATOM   3308  HB2 ARG A 206     119.398 102.065 113.091  1.00  4.10              
ATOM   3309  CG  ARG A 206     118.219 100.334 112.676  1.00  4.10              
ATOM   3310  HG1 ARG A 206     117.673 100.446 113.612  1.00  4.10              
ATOM   3311  HG2 ARG A 206     119.070  99.680 112.863  1.00  4.10              
ATOM   3312  CD  ARG A 206     117.281  99.648 111.670  1.00  4.10              
ATOM   3313  HD1 ARG A 206     117.754  99.647 110.686  1.00  4.10              
ATOM   3314  HD2 ARG A 206     116.354 100.218 111.588  1.00  4.10              
ATOM   3315  NE  ARG A 206     117.005  98.246 112.067  1.00  4.10              
ATOM   3316  HE  ARG A 206     117.675  97.557 111.767  1.00  4.10              
ATOM   3317  CZ  ARG A 206     116.031  97.787 112.841  1.00  4.10              
ATOM   3318  NH1 ARG A 206     115.120  98.544 113.380  1.00  4.10              
ATOM   3319 1HH1 ARG A 206     115.042  99.533 113.124  1.00  4.10              
ATOM   3320 2HH1 ARG A 206     114.440  98.157 114.009  1.00  4.10              
ATOM   3321  NH2 ARG A 206     115.972  96.518 113.122  1.00  4.10              
ATOM   3322 1HH2 ARG A 206     116.764  95.914 112.963  1.00  4.10              
ATOM   3323 2HH2 ARG A 206     115.338  96.241 113.875  1.00  4.10              
ATOM   3324  C   ARG A 206     120.154 103.221 110.767  1.00  4.10              
ATOM   3325  O   ARG A 206     119.600 104.049 110.043  1.00  4.10              
ATOM   3326  N   ARG A 207     121.342 103.469 111.346  1.00  4.15              
ATOM   3327  H   ARG A 207     121.771 102.730 111.890  1.00  4.15              
ATOM   3328  CA  ARG A 207     122.045 104.757 111.116  1.00  4.15              
ATOM   3329  HA  ARG A 207     121.354 105.553 111.389  1.00  4.15              
ATOM   3330  CB  ARG A 207     123.290 104.882 112.008  1.00  4.15              
ATOM   3331  HB1 ARG A 207     123.634 105.910 111.907  1.00  4.15              
ATOM   3332  HB2 ARG A 207     124.075 104.225 111.629  1.00  4.15              
ATOM   3333  CG  ARG A 207     123.074 104.579 113.504  1.00  4.15              
ATOM   3334  HG1 ARG A 207     123.192 103.511 113.671  1.00  4.15              
ATOM   3335  HG2 ARG A 207     122.066 104.858 113.794  1.00  4.15              
ATOM   3336  CD  ARG A 207     124.048 105.334 114.421  1.00  4.15              
ATOM   3337  HD1 ARG A 207     123.864 105.024 115.447  1.00  4.15              
ATOM   3338  HD2 ARG A 207     123.833 106.400 114.363  1.00  4.15              
ATOM   3339  NE  ARG A 207     125.458 105.065 114.081  1.00  4.15              
ATOM   3340  HE  ARG A 207     125.838 104.153 114.351  1.00  4.15              
ATOM   3341  CZ  ARG A 207     126.210 105.772 113.258  1.00  4.15              
ATOM   3342  NH1 ARG A 207     125.866 106.974 112.898  1.00  4.15              
ATOM   3343 1HH1 ARG A 207     125.056 107.380 113.319  1.00  4.15              
ATOM   3344 2HH1 ARG A 207     126.349 107.426 112.138  1.00  4.15              
ATOM   3345  NH2 ARG A 207     127.302 105.286 112.758  1.00  4.15              
ATOM   3346 1HH2 ARG A 207     127.567 104.349 113.071  1.00  4.15              
ATOM   3347 2HH2 ARG A 207     127.870 105.790 112.112  1.00  4.15              
ATOM   3348  C   ARG A 207     122.426 105.058 109.671  1.00  4.15              
ATOM   3349  O   ARG A 207     122.528 106.245 109.353  1.00  4.15              
ATOM   3350  N   ALA A 208     122.619 104.063 108.804  1.00  4.20              
ATOM   3351  H   ALA A 208     122.562 103.097 109.113  1.00  4.20              
ATOM   3352  CA  ALA A 208     122.719 104.354 107.360  1.00  4.20              
ATOM   3353  HA  ALA A 208     123.337 105.241 107.222  1.00  4.20              
ATOM   3354  CB  ALA A 208     123.452 103.178 106.699  1.00  4.20              
ATOM   3355  HB1 ALA A 208     123.579 103.378 105.634  1.00  4.20              
ATOM   3356  HB2 ALA A 208     124.432 103.041 107.158  1.00  4.20              
ATOM   3357  HB3 ALA A 208     122.872 102.260 106.816  1.00  4.20              
ATOM   3358  C   ALA A 208     121.400 104.620 106.642  1.00  4.20              
ATOM   3359  O   ALA A 208     121.405 105.469 105.750  1.00  4.20              
ATOM   3360  N   ASP A 209     120.283 103.988 107.025  1.00  4.74              
ATOM   3361  H   ASP A 209     120.322 103.306 107.777  1.00  4.74              
ATOM   3362  CA  ASP A 209     118.976 104.214 106.347  1.00  4.74              
ATOM   3363  HA  ASP A 209     119.140 104.248 105.269  1.00  4.74              
ATOM   3364  CB  ASP A 209     118.049 103.008 106.650  1.00  4.74              
ATOM   3365  HB1 ASP A 209     117.024 103.337 106.817  1.00  4.74              
ATOM   3366  HB2 ASP A 209     118.367 102.518 107.573  1.00  4.74              
ATOM   3367  CG  ASP A 209     118.006 101.989 105.505  1.00  4.74              
ATOM   3368  OD1 ASP A 209     117.460 102.344 104.431  1.00  4.74              
ATOM   3369  OD2 ASP A 209     118.494 100.853 105.710  1.00  4.74              
ATOM   3370  C   ASP A 209     118.335 105.566 106.736  1.00  4.74              
ATOM   3371  O   ASP A 209     117.117 105.757 106.746  1.00  4.74              
ATOM   3372  N   ASN A 210     119.162 106.549 107.091  1.00  5.25              
ATOM   3373  H   ASN A 210     120.146 106.384 106.941  1.00  5.25              
ATOM   3374  CA  ASN A 210     118.714 107.874 107.453  1.00  5.25              
ATOM   3375  HA  ASN A 210     117.795 107.756 108.032  1.00  5.25              
ATOM   3376  CB  ASN A 210     119.767 108.500 108.377  1.00  5.25              
ATOM   3377  HB1 ASN A 210     120.699 108.637 107.832  1.00  5.25              
ATOM   3378  HB2 ASN A 210     119.958 107.831 109.216  1.00  5.25              
ATOM   3379  CG  ASN A 210     119.302 109.836 108.908  1.00  5.25              
ATOM   3380  OD1 ASN A 210     119.651 110.878 108.381  1.00  5.25              
ATOM   3381  ND2 ASN A 210     118.423 109.866 109.886  1.00  5.25              
ATOM   3382 1HD2 ASN A 210     118.035 109.011 110.255  1.00  5.25              
ATOM   3383 2HD2 ASN A 210     118.124 110.775 110.198  1.00  5.25              
ATOM   3384  C   ASN A 210     118.371 108.721 106.224  1.00  5.25              
ATOM   3385  O   ASN A 210     118.971 108.579 105.159  1.00  5.25              
ATOM   3386  N   SER A 211     117.423 109.645 106.397  1.00  5.63              
ATOM   3387  H   SER A 211     116.988 109.706 107.302  1.00  5.63              
ATOM   3388  CA  SER A 211     116.922 110.544 105.345  1.00  5.63              
ATOM   3389  HA  SER A 211     115.983 110.935 105.738  1.00  5.63              
ATOM   3390  CB  SER A 211     117.815 111.792 105.167  1.00  5.63              
ATOM   3391  HB1 SER A 211     117.354 112.618 105.712  1.00  5.63              
ATOM   3392  HB2 SER A 211     117.846 112.080 104.120  1.00  5.63              
ATOM   3393  OG  SER A 211     119.144 111.648 105.654  1.00  5.63              
ATOM   3394  HG  SER A 211     119.120 111.601 106.624  1.00  5.63              
ATOM   3395  C   SER A 211     116.468 109.857 104.044  1.00  5.63              
ATOM   3396  O   SER A 211     116.361 110.489 102.991  1.00  5.63              
ATOM   3397  N   ILE A 212     116.103 108.577 104.131  1.00  6.56              
ATOM   3398  H   ILE A 212     116.280 108.091 104.998  1.00  6.56              
ATOM   3399  CA  ILE A 212     115.249 107.903 103.149  1.00  6.56              
ATOM   3400  HA  ILE A 212     115.682 108.059 102.160  1.00  6.56              
ATOM   3401  CB  ILE A 212     115.217 106.372 103.402  1.00  6.56              
ATOM   3402  HB  ILE A 212     114.669 105.910 102.579  1.00  6.56              
ATOM   3403  CG2 ILE A 212     116.646 105.808 103.342  1.00  6.56              
ATOM   3404 1HG2 ILE A 212     116.623 104.717 103.354  1.00  6.56              
ATOM   3405 2HG2 ILE A 212     117.139 106.137 102.433  1.00  6.56              
ATOM   3406 3HG2 ILE A 212     117.231 106.145 104.195  1.00  6.56              
ATOM   3407  CG1 ILE A 212     114.479 105.996 104.708  1.00  6.56              
ATOM   3408 1HG1 ILE A 212     113.483 106.434 104.702  1.00  6.56              
ATOM   3409 2HG1 ILE A 212     115.011 106.410 105.562  1.00  6.56              
ATOM   3410  CD1 ILE A 212     114.303 104.487 104.913  1.00  6.56              
ATOM   3411  HD1 ILE A 212     113.808 104.047 104.046  1.00  6.56              
ATOM   3412  HD2 ILE A 212     115.269 104.008 105.064  1.00  6.56              
ATOM   3413  HD3 ILE A 212     113.691 104.312 105.798  1.00  6.56              
ATOM   3414  C   ILE A 212     113.827 108.477 103.122  1.00  6.56              
ATOM   3415  O   ILE A 212     113.449 109.313 103.942  1.00  6.56              
ATOM   3416  N   LYS A 213     113.042 107.997 102.154  1.00  7.45              
ATOM   3417  H   LYS A 213     113.453 107.294 101.553  1.00  7.45              
ATOM   3418  CA  LYS A 213     111.644 108.376 101.918  1.00  7.45              
ATOM   3419  HA  LYS A 213     111.187 108.688 102.860  1.00  7.45              
ATOM   3420  CB  LYS A 213     111.578 109.571 100.926  1.00  7.45              
ATOM   3421  HB1 LYS A 213     110.525 109.832 100.811  1.00  7.45              
ATOM   3422  HB2 LYS A 213     111.937 109.261  99.943  1.00  7.45              
ATOM   3423  CG  LYS A 213     112.324 110.878 101.306  1.00  7.45              
ATOM   3424  HG1 LYS A 213     112.303 111.006 102.388  1.00  7.45              
ATOM   3425  HG2 LYS A 213     111.769 111.712 100.873  1.00  7.45              
ATOM   3426  CD  LYS A 213     113.774 110.971 100.780  1.00  7.45              
ATOM   3427  HD1 LYS A 213     113.759 110.953  99.689  1.00  7.45              
ATOM   3428  HD2 LYS A 213     114.351 110.117 101.126  1.00  7.45              
ATOM   3429  CE  LYS A 213     114.465 112.260 101.255  1.00  7.45              
ATOM   3430  HE1 LYS A 213     114.341 112.331 102.340  1.00  7.45              
ATOM   3431  HE2 LYS A 213     113.972 113.121 100.798  1.00  7.45              
ATOM   3432  NZ  LYS A 213     115.919 112.264 100.936  1.00  7.45              
ATOM   3433  HZ1 LYS A 213     116.395 113.102 101.251  1.00  7.45              
ATOM   3434  HZ2 LYS A 213     116.390 111.507 101.434  1.00  7.45              
ATOM   3435  HZ3 LYS A 213     116.120 112.159  99.952  1.00  7.45              
ATOM   3436  C   LYS A 213     110.874 107.148 101.376  1.00  7.45              
ATOM   3437  O   LYS A 213     110.783 107.008 100.157  1.00  7.45              
ATOM   3438  N   PRO A 214     110.456 106.196 102.241  1.00  7.03              
ATOM   3439  CD  PRO A 214     110.291 106.377 103.676  1.00  7.03              
ATOM   3440  HD1 PRO A 214     109.675 107.250 103.902  1.00  7.03              
ATOM   3441  HD2 PRO A 214     111.265 106.478 104.155  1.00  7.03              
ATOM   3442  CG  PRO A 214     109.603 105.108 104.173  1.00  7.03              
ATOM   3443  HG1 PRO A 214     108.522 105.209 104.064  1.00  7.03              
ATOM   3444  HG2 PRO A 214     109.869 104.893 105.208  1.00  7.03              
ATOM   3445  CB  PRO A 214     110.123 104.029 103.229  1.00  7.03              
ATOM   3446  HB1 PRO A 214     109.422 103.209 103.120  1.00  7.03              
ATOM   3447  HB2 PRO A 214     111.070 103.645 103.612  1.00  7.03              
ATOM   3448  CA  PRO A 214     110.400 104.765 101.910  1.00  7.03              
ATOM   3449  HA  PRO A 214     111.386 104.477 101.639  1.00  7.03              
ATOM   3450  C   PRO A 214     109.439 104.363 100.687  1.00  7.03              
ATOM   3451  O   PRO A 214     110.071 104.327  99.626  1.00  7.03              
ATOM   3452  N   PRO A 215     108.076 104.086 100.588  1.00  7.24              
ATOM   3453  CD  PRO A 215     107.546 103.857  99.236  1.00  7.24              
ATOM   3454  HD1 PRO A 215     108.176 103.191  98.651  1.00  7.24              
ATOM   3455  HD2 PRO A 215     107.471 104.813  98.716  1.00  7.24              
ATOM   3456  CG  PRO A 215     106.150 103.249  99.346  1.00  7.24              
ATOM   3457  HG1 PRO A 215     106.228 102.179  99.546  1.00  7.24              
ATOM   3458  HG2 PRO A 215     105.553 103.443  98.453  1.00  7.24              
ATOM   3459  CB  PRO A 215     105.611 103.977 100.563  1.00  7.24              
ATOM   3460  HB1 PRO A 215     104.785 103.431 101.021  1.00  7.24              
ATOM   3461  HB2 PRO A 215     105.271 104.971 100.268  1.00  7.24              
ATOM   3462  CA  PRO A 215     106.833 104.084 101.465  1.00  7.24              
ATOM   3463  HA  PRO A 215     106.804 105.059 101.964  1.00  7.24              
ATOM   3464  C   PRO A 215     106.805 103.031 102.563  1.00  7.24              
ATOM   3465  O   PRO A 215     106.351 103.337 103.669  1.00  7.24              
ATOM   3466  N   ARG A 216     107.283 101.821 102.296  1.00  7.50              
ATOM   3467  H   ARG A 216     107.750 101.687 101.410  1.00  7.50              
ATOM   3468  CA  ARG A 216     107.150 100.654 103.180  1.00  7.50              
ATOM   3469  HA  ARG A 216     106.574 100.926 104.062  1.00  7.50              
ATOM   3470  CB  ARG A 216     106.399  99.560 102.387  1.00  7.50              
ATOM   3471  HB1 ARG A 216     106.771  99.544 101.361  1.00  7.50              
ATOM   3472  HB2 ARG A 216     105.341  99.816 102.345  1.00  7.50              
ATOM   3473  CG  ARG A 216     106.567  98.145 102.950  1.00  7.50              
ATOM   3474  HG1 ARG A 216     106.398  98.138 104.029  1.00  7.50              
ATOM   3475  HG2 ARG A 216     107.597  97.853 102.751  1.00  7.50              
ATOM   3476  CD  ARG A 216     105.649  97.115 102.279  1.00  7.50              
ATOM   3477  HD1 ARG A 216     106.171  96.157 102.266  1.00  7.50              
ATOM   3478  HD2 ARG A 216     105.481  97.398 101.239  1.00  7.50              
ATOM   3479  NE  ARG A 216     104.354  96.986 102.985  1.00  7.50              
ATOM   3480  HE  ARG A 216     103.732  97.771 102.954  1.00  7.50              
ATOM   3481  CZ  ARG A 216     103.899  95.922 103.634  1.00  7.50              
ATOM   3482  NH1 ARG A 216     104.541  94.796 103.695  1.00  7.50              
ATOM   3483 1HH1 ARG A 216     105.534  94.749 103.517  1.00  7.50              
ATOM   3484 2HH1 ARG A 216     104.124  94.075 104.289  1.00  7.50              
ATOM   3485  NH2 ARG A 216     102.770  95.950 104.278  1.00  7.50              
ATOM   3486 1HH2 ARG A 216     102.263  96.791 104.462  1.00  7.50              
ATOM   3487 2HH2 ARG A 216     102.542  95.169 104.911  1.00  7.50              
ATOM   3488  C   ARG A 216     108.519 100.223 103.703  1.00  7.50              
ATOM   3489  O   ARG A 216     109.535 100.397 103.031  1.00  7.50              
ATOM   3490  N   PHE A 217     108.525  99.716 104.929  1.00  6.65              
ATOM   3491  H   PHE A 217     107.665  99.705 105.468  1.00  6.65              
ATOM   3492  CA  PHE A 217     109.726  99.273 105.618  1.00  6.65              
ATOM   3493  HA  PHE A 217     110.463  98.913 104.902  1.00  6.65              
ATOM   3494  CB  PHE A 217     110.314 100.494 106.348  1.00  6.65              
ATOM   3495  HB1 PHE A 217     109.540 100.934 106.981  1.00  6.65              
ATOM   3496  HB2 PHE A 217     110.583 101.247 105.606  1.00  6.65              
ATOM   3497  CG  PHE A 217     111.532 100.224 107.208  1.00  6.65              
ATOM   3498  CD1 PHE A 217     112.826 100.283 106.654  1.00  6.65              
ATOM   3499  HD1 PHE A 217     112.960 100.484 105.601  1.00  6.65              
ATOM   3500  CE1 PHE A 217     113.953 100.106 107.479  1.00  6.65              
ATOM   3501  HE1 PHE A 217     114.950 100.169 107.062  1.00  6.65              
ATOM   3502  CZ  PHE A 217     113.785  99.861 108.854  1.00  6.65              
ATOM   3503  HZ  PHE A 217     114.648  99.730 109.490  1.00  6.65              
ATOM   3504  CE2 PHE A 217     112.495  99.799 109.407  1.00  6.65              
ATOM   3505  HE2 PHE A 217     112.367  99.641 110.470  1.00  6.65              
ATOM   3506  CD2 PHE A 217     111.370  99.979 108.584  1.00  6.65              
ATOM   3507  HD2 PHE A 217     110.381  99.944 109.020  1.00  6.65              
ATOM   3508  C   PHE A 217     109.376  98.138 106.565  1.00  6.65              
ATOM   3509  O   PHE A 217     108.617  98.403 107.502  1.00  6.65              
ATOM   3510  N   ASN A 218     109.763  96.879 106.279  1.00  7.41              
ATOM   3511  H   ASN A 218     110.397  96.667 105.514  1.00  7.41              
ATOM   3512  CA  ASN A 218     108.931  95.822 106.887  1.00  7.41              
ATOM   3513  HA  ASN A 218     107.925  96.235 106.952  1.00  7.41              
ATOM   3514  CB  ASN A 218     108.713  94.588 105.985  1.00  7.41              
ATOM   3515  HB1 ASN A 218     108.049  93.927 106.541  1.00  7.41              
ATOM   3516  HB2 ASN A 218     109.617  94.034 105.793  1.00  7.41              
ATOM   3517  CG  ASN A 218     108.017  94.840 104.666  1.00  7.41              
ATOM   3518  OD1 ASN A 218     108.180  95.823 103.968  1.00  7.41              
ATOM   3519  ND2 ASN A 218     107.127  93.957 104.292  1.00  7.41              
ATOM   3520 1HD2 ASN A 218     106.845  93.267 104.997  1.00  7.41              
ATOM   3521 2HD2 ASN A 218     106.430  94.253 103.637  1.00  7.41              
ATOM   3522  C   ASN A 218     109.253  95.515 108.352  1.00  7.41              
ATOM   3523  O   ASN A 218     108.333  95.590 109.168  1.00  7.41              
ATOM   3524  N   LEU A 219     110.527  95.212 108.643  1.00  7.18              
ATOM   3525  H   LEU A 219     111.154  95.172 107.849  1.00  7.18              
ATOM   3526  CA  LEU A 219     111.073  94.724 109.927  1.00  7.18              
ATOM   3527  HA  LEU A 219     112.148  94.857 109.830  1.00  7.18              
ATOM   3528  CB  LEU A 219     110.597  95.677 111.067  1.00  7.18              
ATOM   3529  HB1 LEU A 219     109.561  95.439 111.300  1.00  7.18              
ATOM   3530  HB2 LEU A 219     110.619  96.698 110.682  1.00  7.18              
ATOM   3531  CG  LEU A 219     111.348  95.687 112.415  1.00  7.18              
ATOM   3532  HG  LEU A 219     111.200  94.745 112.938  1.00  7.18              
ATOM   3533  CD1 LEU A 219     112.846  95.928 112.256  1.00  7.18              
ATOM   3534 1HD1 LEU A 219     113.023  96.875 111.745  1.00  7.18              
ATOM   3535 2HD1 LEU A 219     113.302  95.940 113.244  1.00  7.18              
ATOM   3536 3HD1 LEU A 219     113.283  95.111 111.685  1.00  7.18              
ATOM   3537  CD2 LEU A 219     110.802  96.797 113.318  1.00  7.18              
ATOM   3538 1HD2 LEU A 219     111.295  96.759 114.289  1.00  7.18              
ATOM   3539 2HD2 LEU A 219     110.966  97.774 112.864  1.00  7.18              
ATOM   3540 3HD2 LEU A 219     109.734  96.644 113.473  1.00  7.18              
ATOM   3541  C   LEU A 219     110.910  93.216 110.242  1.00  7.18              
ATOM   3542  O   LEU A 219     111.088  92.854 111.404  1.00  7.18              
ATOM   3543  N   PRO A 220     110.549  92.309 109.307  1.00  7.81              
ATOM   3544  CD  PRO A 220     110.230  92.479 107.908  1.00  7.81              
ATOM   3545  HD1 PRO A 220     110.997  93.025 107.368  1.00  7.81              
ATOM   3546  HD2 PRO A 220     109.274  92.984 107.881  1.00  7.81              
ATOM   3547  CG  PRO A 220     110.031  91.099 107.307  1.00  7.81              
ATOM   3548  HG1 PRO A 220     110.991  90.648 107.060  1.00  7.81              
ATOM   3549  HG2 PRO A 220     109.369  91.130 106.444  1.00  7.81              
ATOM   3550  CB  PRO A 220     109.393  90.385 108.484  1.00  7.81              
ATOM   3551  HB1 PRO A 220     109.497  89.305 108.392  1.00  7.81              
ATOM   3552  HB2 PRO A 220     108.338  90.661 108.548  1.00  7.81              
ATOM   3553  CA  PRO A 220     110.150  90.972 109.686  1.00  7.81              
ATOM   3554  HA  PRO A 220     109.454  91.107 110.481  1.00  7.81              
ATOM   3555  C   PRO A 220     111.253  90.047 110.140  1.00  7.81              
ATOM   3556  O   PRO A 220     112.420  90.314 109.918  1.00  7.81              
ATOM   3557  N   GLY A 221     110.869  88.872 110.636  1.00  7.82              
ATOM   3558  H   GLY A 221     109.895  88.784 110.900  1.00  7.82              
ATOM   3559  CA  GLY A 221     111.728  87.683 110.633  1.00  7.82              
ATOM   3560  HA1 GLY A 221     112.205  87.609 109.658  1.00  7.82              
ATOM   3561  HA2 GLY A 221     111.123  86.794 110.788  1.00  7.82              
ATOM   3562  C   GLY A 221     112.818  87.686 111.693  1.00  7.82              
ATOM   3563  O   GLY A 221     112.903  86.765 112.506  1.00  7.82              
ATOM   3564  N   LEU A 222     113.563  88.784 111.781  1.00  7.88              
ATOM   3565  H   LEU A 222     113.394  89.507 111.092  1.00  7.88              
ATOM   3566  CA  LEU A 222     114.077  89.209 113.055  1.00  7.88              
ATOM   3567  HA  LEU A 222     114.706  88.385 113.399  1.00  7.88              
ATOM   3568  CB  LEU A 222     115.031  90.416 112.895  1.00  7.88              
ATOM   3569  HB1 LEU A 222     115.730  90.154 112.100  1.00  7.88              
ATOM   3570  HB2 LEU A 222     115.624  90.506 113.805  1.00  7.88              
ATOM   3571  CG  LEU A 222     114.432  91.804 112.575  1.00  7.88              
ATOM   3572  HG  LEU A 222     113.594  91.701 111.890  1.00  7.88              
ATOM   3573  CD1 LEU A 222     113.985  92.554 113.834  1.00  7.88              
ATOM   3574 1HD1 LEU A 222     113.635  93.548 113.564  1.00  7.88              
ATOM   3575 2HD1 LEU A 222     113.147  92.047 114.302  1.00  7.88              
ATOM   3576 3HD1 LEU A 222     114.805  92.647 114.546  1.00  7.88              
ATOM   3577  CD2 LEU A 222     115.510  92.668 111.909  1.00  7.88              
ATOM   3578 1HD2 LEU A 222     115.103  93.652 111.691  1.00  7.88              
ATOM   3579 2HD2 LEU A 222     116.379  92.756 112.560  1.00  7.88              
ATOM   3580 3HD2 LEU A 222     115.803  92.210 110.964  1.00  7.88              
ATOM   3581  C   LEU A 222     112.970  89.375 114.039  1.00  7.88              
ATOM   3582  O   LEU A 222     111.887  89.900 113.779  1.00  7.88              
ATOM   3583  N   MET A 223     113.283  88.837 115.195  1.00  7.38              
ATOM   3584  H   MET A 223     114.155  88.347 115.303  1.00  7.38              
ATOM   3585  CA  MET A 223     112.379  88.948 116.275  1.00  7.38              
ATOM   3586  HA  MET A 223     111.358  88.991 115.886  1.00  7.38              
ATOM   3587  CB  MET A 223     112.397  87.678 117.136  1.00  7.38              
ATOM   3588  HB1 MET A 223     112.199  86.838 116.471  1.00  7.38              
ATOM   3589  HB2 MET A 223     111.561  87.717 117.827  1.00  7.38              
ATOM   3590  CG  MET A 223     113.681  87.379 117.921  1.00  7.38              
ATOM   3591  HG1 MET A 223     113.844  88.163 118.657  1.00  7.38              
ATOM   3592  HG2 MET A 223     114.533  87.369 117.242  1.00  7.38              
ATOM   3593  SD  MET A 223     113.626  85.802 118.815  1.00  7.38              
ATOM   3594  CE  MET A 223     113.913  84.641 117.450  1.00  7.38              
ATOM   3595  HE1 MET A 223     113.904  83.621 117.837  1.00  7.38              
ATOM   3596  HE2 MET A 223     113.134  84.747 116.695  1.00  7.38              
ATOM   3597  HE3 MET A 223     114.884  84.843 116.998  1.00  7.38              
ATOM   3598  C   MET A 223     112.571  90.295 116.978  1.00  7.38              
ATOM   3599  O   MET A 223     113.307  90.390 117.960  1.00  7.38              
ATOM   3600  N   ASP A 224     111.778  91.299 116.581  1.00  6.89              
ATOM   3601  H   ASP A 224     111.305  91.199 115.686  1.00  6.89              
ATOM   3602  CA  ASP A 224     111.078  92.135 117.559  1.00  6.89              
ATOM   3603  HA  ASP A 224     111.864  92.417 118.255  1.00  6.89              
ATOM   3604  CB  ASP A 224     110.592  93.495 117.040  1.00  6.89              
ATOM   3605  HB1 ASP A 224     111.405  94.006 116.524  1.00  6.89              
ATOM   3606  HB2 ASP A 224     110.301  94.109 117.894  1.00  6.89              
ATOM   3607  CG  ASP A 224     109.430  93.386 116.080  1.00  6.89              
ATOM   3608  OD1 ASP A 224     109.495  92.463 115.250  1.00  6.89              
ATOM   3609  OD2 ASP A 224     108.479  94.180 116.195  1.00  6.89              
ATOM   3610  C   ASP A 224     110.129  91.312 118.431  1.00  6.89              
ATOM   3611  O   ASP A 224     108.947  91.575 118.567  1.00  6.89              
ATOM   3612  N   SER A 225     110.697  90.291 119.079  1.00  7.24              
ATOM   3613  H   SER A 225     111.695  90.179 118.946  1.00  7.24              
ATOM   3614  CA  SER A 225     109.987  89.301 119.882  1.00  7.24              
ATOM   3615  HA  SER A 225     109.339  88.718 119.227  1.00  7.24              
ATOM   3616  CB  SER A 225     110.980  88.359 120.575  1.00  7.24              
ATOM   3617  HB1 SER A 225     111.480  88.891 121.386  1.00  7.24              
ATOM   3618  HB2 SER A 225     111.741  88.015 119.881  1.00  7.24              
ATOM   3619  OG  SER A 225     110.288  87.244 121.091  1.00  7.24              
ATOM   3620  HG  SER A 225     109.448  87.555 121.460  1.00  7.24              
ATOM   3621  C   SER A 225     109.137  89.921 120.980  1.00  7.24              
ATOM   3622  O   SER A 225     108.290  89.221 121.539  1.00  7.24              
ATOM   3623  N   SER A 226     109.373  91.196 121.302  1.00  7.28              
ATOM   3624  H   SER A 226     110.102  91.663 120.783  1.00  7.28              
ATOM   3625  CA  SER A 226     108.289  92.051 121.745  1.00  7.28              
ATOM   3626  HA  SER A 226     107.412  91.813 121.147  1.00  7.28              
ATOM   3627  CB  SER A 226     107.908  91.705 123.207  1.00  7.28              
ATOM   3628  HB1 SER A 226     107.312  90.793 123.208  1.00  7.28              
ATOM   3629  HB2 SER A 226     107.289  92.501 123.625  1.00  7.28              
ATOM   3630  OG  SER A 226     109.033  91.491 124.051  1.00  7.28              
ATOM   3631  HG  SER A 226     109.635  90.925 123.561  1.00  7.28              
ATOM   3632  C   SER A 226     108.530  93.555 121.716  1.00  7.28              
ATOM   3633  O   SER A 226     109.338  94.043 122.516  1.00  7.28              
ATOM   3634  N   PRO A 227     107.760  94.302 120.905  1.00  7.31              
ATOM   3635  CD  PRO A 227     106.791  93.836 119.920  1.00  7.31              
ATOM   3636  HD1 PRO A 227     105.878  93.520 120.426  1.00  7.31              
ATOM   3637  HD2 PRO A 227     107.186  93.021 119.320  1.00  7.31              
ATOM   3638  CG  PRO A 227     106.494  95.031 119.024  1.00  7.31              
ATOM   3639  HG1 PRO A 227     105.495  94.979 118.592  1.00  7.31              
ATOM   3640  HG2 PRO A 227     107.250  95.102 118.243  1.00  7.31              
ATOM   3641  CB  PRO A 227     106.647  96.202 119.986  1.00  7.31              
ATOM   3642  HB1 PRO A 227     105.706  96.351 120.518  1.00  7.31              
ATOM   3643  HB2 PRO A 227     106.938  97.107 119.454  1.00  7.31              
ATOM   3644  CA  PRO A 227     107.744  95.749 120.959  1.00  7.31              
ATOM   3645  HA  PRO A 227     108.708  96.099 120.586  1.00  7.31              
ATOM   3646  C   PRO A 227     107.503  96.315 122.356  1.00  7.31              
ATOM   3647  O   PRO A 227     106.760  95.775 123.177  1.00  7.31              
ATOM   3648  N   GLN A 228     108.110  97.473 122.565  1.00  6.56              
ATOM   3649  H   GLN A 228     108.593  97.857 121.763  1.00  6.56              
ATOM   3650  CA  GLN A 228     108.002  98.370 123.710  1.00  6.56              
ATOM   3651  HA  GLN A 228     106.976  98.382 124.073  1.00  6.56              
ATOM   3652  CB  GLN A 228     108.965  97.876 124.806  1.00  6.56              
ATOM   3653  HB1 GLN A 228     109.951  98.211 124.505  1.00  6.56              
ATOM   3654  HB2 GLN A 228     108.956  96.785 124.829  1.00  6.56              
ATOM   3655  CG  GLN A 228     108.731  98.356 126.245  1.00  6.56              
ATOM   3656  HG1 GLN A 228     108.465  97.505 126.873  1.00  6.56              
ATOM   3657  HG2 GLN A 228     107.910  99.073 126.275  1.00  6.56              
ATOM   3658  CD  GLN A 228     109.990  99.013 126.802  1.00  6.56              
ATOM   3659  OE1 GLN A 228     110.148 100.218 126.692  1.00  6.56              
ATOM   3660  NE2 GLN A 228     110.947  98.277 127.324  1.00  6.56              
ATOM   3661 1HE2 GLN A 228     110.919  97.260 127.287  1.00  6.56              
ATOM   3662 2HE2 GLN A 228     111.757  98.763 127.662  1.00  6.56              
ATOM   3663  C   GLN A 228     108.359  99.764 123.187  1.00  6.56              
ATOM   3664  O   GLN A 228     108.351  99.960 121.974  1.00  6.56              
ATOM   3665  N   ARG A 229     108.780 100.711 124.035  1.00  7.32              
ATOM   3666  H   ARG A 229     108.864 100.515 125.025  1.00  7.32              
ATOM   3667  CA  ARG A 229     109.177 102.034 123.539  1.00  7.32              
ATOM   3668  HA  ARG A 229     108.311 102.498 123.058  1.00  7.32              
ATOM   3669  CB  ARG A 229     109.636 102.941 124.676  1.00  7.32              
ATOM   3670  HB1 ARG A 229     110.005 103.846 124.201  1.00  7.32              
ATOM   3671  HB2 ARG A 229     110.461 102.477 125.216  1.00  7.32              
ATOM   3672  CG  ARG A 229     108.531 103.322 125.664  1.00  7.32              
ATOM   3673  HG1 ARG A 229     108.414 102.525 126.400  1.00  7.32              
ATOM   3674  HG2 ARG A 229     107.584 103.462 125.140  1.00  7.32              
ATOM   3675  CD  ARG A 229     108.919 104.628 126.369  1.00  7.32              
ATOM   3676  HD1 ARG A 229     109.949 104.565 126.728  1.00  7.32              
ATOM   3677  HD2 ARG A 229     108.268 104.757 127.235  1.00  7.32              
ATOM   3678  NE  ARG A 229     108.735 105.784 125.472  1.00  7.32              
ATOM   3679  HE  ARG A 229     107.785 105.936 125.141  1.00  7.32              
ATOM   3680  CZ  ARG A 229     109.647 106.541 124.885  1.00  7.32              
ATOM   3681  NH1 ARG A 229     110.928 106.275 124.902  1.00  7.32              
ATOM   3682 1HH1 ARG A 229     111.254 105.357 125.188  1.00  7.32              
ATOM   3683 2HH1 ARG A 229     111.567 106.850 124.394  1.00  7.32              
ATOM   3684  NH2 ARG A 229     109.263 107.606 124.235  1.00  7.32              
ATOM   3685 1HH2 ARG A 229     108.266 107.788 124.114  1.00  7.32              
ATOM   3686 2HH2 ARG A 229     109.915 108.191 123.752  1.00  7.32              
ATOM   3687  C   ARG A 229     110.259 102.028 122.459  1.00  7.32              
ATOM   3688  O   ARG A 229     110.287 102.919 121.619  1.00  7.32              
ATOM   3689  N   GLN A 230     111.162 101.045 122.512  1.00  6.16              
ATOM   3690  H   GLN A 230     111.119 100.429 123.305  1.00  6.16              
ATOM   3691  CA  GLN A 230     112.137 100.786 121.448  1.00  6.16              
ATOM   3692  HA  GLN A 230     111.686 101.078 120.498  1.00  6.16              
ATOM   3693  CB  GLN A 230     113.439 101.618 121.660  1.00  6.16              
ATOM   3694  HB1 GLN A 230     113.891 101.757 120.681  1.00  6.16              
ATOM   3695  HB2 GLN A 230     114.153 101.014 122.219  1.00  6.16              
ATOM   3696  CG  GLN A 230     113.395 103.015 122.324  1.00  6.16              
ATOM   3697  HG1 GLN A 230     112.640 103.636 121.848  1.00  6.16              
ATOM   3698  HG2 GLN A 230     114.355 103.497 122.144  1.00  6.16              
ATOM   3699  CD  GLN A 230     113.185 102.999 123.842  1.00  6.16              
ATOM   3700  OE1 GLN A 230     112.575 103.876 124.439  1.00  6.16              
ATOM   3701  NE2 GLN A 230     113.721 102.031 124.553  1.00  6.16              
ATOM   3702 1HE2 GLN A 230     114.290 101.335 124.106  1.00  6.16              
ATOM   3703 2HE2 GLN A 230     113.536 102.041 125.542  1.00  6.16              
ATOM   3704  C   GLN A 230     112.552  99.304 121.312  1.00  6.16              
ATOM   3705  O   GLN A 230     113.515  98.992 120.625  1.00  6.16              
ATOM   3706  N   GLN A 231     111.939  98.400 122.079  1.00  5.13              
ATOM   3707  H   GLN A 231     111.037  98.623 122.460  1.00  5.13              
ATOM   3708  CA  GLN A 231     112.522  97.103 122.434  1.00  5.13              
ATOM   3709  HA  GLN A 231     113.569  97.241 122.680  1.00  5.13              
ATOM   3710  CB  GLN A 231     111.805  96.591 123.682  1.00  5.13              
ATOM   3711  HB1 GLN A 231     110.757  96.460 123.418  1.00  5.13              
ATOM   3712  HB2 GLN A 231     111.908  97.352 124.456  1.00  5.13              
ATOM   3713  CG  GLN A 231     112.277  95.272 124.291  1.00  5.13              
ATOM   3714  HG1 GLN A 231     113.312  95.362 124.620  1.00  5.13              
ATOM   3715  HG2 GLN A 231     112.204  94.471 123.555  1.00  5.13              
ATOM   3716  CD  GLN A 231     111.392  94.943 125.487  1.00  5.13              
ATOM   3717  OE1 GLN A 231     111.507  95.529 126.555  1.00  5.13              
ATOM   3718  NE2 GLN A 231     110.435  94.056 125.342  1.00  5.13              
ATOM   3719 1HE2 GLN A 231     110.207  93.675 124.426  1.00  5.13              
ATOM   3720 2HE2 GLN A 231     109.862  93.842 126.136  1.00  5.13              
ATOM   3721  C   GLN A 231     112.453  96.076 121.293  1.00  5.13              
ATOM   3722  O   GLN A 231     111.455  95.402 121.076  1.00  5.13              
ATOM   3723  N   GLU A 232     113.579  95.904 120.622  1.00  5.70              
ATOM   3724  H   GLU A 232     114.283  96.617 120.746  1.00  5.70              
ATOM   3725  CA  GLU A 232     114.069  94.604 120.155  1.00  5.70              
ATOM   3726  HA  GLU A 232     113.245  93.992 119.788  1.00  5.70              
ATOM   3727  CB  GLU A 232     115.058  94.921 118.979  1.00  5.70              
ATOM   3728  HB1 GLU A 232     116.060  94.578 119.232  1.00  5.70              
ATOM   3729  HB2 GLU A 232     115.146  96.002 118.866  1.00  5.70              
ATOM   3730  CG  GLU A 232     114.677  94.366 117.589  1.00  5.70              
ATOM   3731  HG1 GLU A 232     113.683  94.741 117.336  1.00  5.70              
ATOM   3732  HG2 GLU A 232     114.612  93.279 117.635  1.00  5.70              
ATOM   3733  CD  GLU A 232     115.683  94.775 116.481  1.00  5.70              
ATOM   3734  OE1 GLU A 232     115.303  95.576 115.592  1.00  5.70              
ATOM   3735  OE2 GLU A 232     116.854  94.317 116.514  1.00  5.70              
ATOM   3736  C   GLU A 232     114.778  93.864 121.322  1.00  5.70              
ATOM   3737  O   GLU A 232     114.694  94.300 122.476  1.00  5.70              
ATOM   3738  N   PRO A 233     115.502  92.756 121.087  1.00  6.67              
ATOM   3739  CD  PRO A 233     115.466  91.913 119.906  1.00  6.67              
ATOM   3740  HD1 PRO A 233     116.119  92.323 119.134  1.00  6.67              
ATOM   3741  HD2 PRO A 233     114.451  91.807 119.534  1.00  6.67              
ATOM   3742  CG  PRO A 233     116.018  90.567 120.363  1.00  6.67              
ATOM   3743  HG1 PRO A 233     116.468  90.014 119.537  1.00  6.67              
ATOM   3744  HG2 PRO A 233     115.223  89.985 120.832  1.00  6.67              
ATOM   3745  CB  PRO A 233     117.052  90.979 121.410  1.00  6.67              
ATOM   3746  HB1 PRO A 233     117.978  91.245 120.904  1.00  6.67              
ATOM   3747  HB2 PRO A 233     117.231  90.184 122.134  1.00  6.67              
ATOM   3748  CA  PRO A 233     116.434  92.220 122.069  1.00  6.67              
ATOM   3749  HA  PRO A 233     115.849  91.897 122.930  1.00  6.67              
ATOM   3750  C   PRO A 233     117.502  93.214 122.542  1.00  6.67              
ATOM   3751  O   PRO A 233     118.003  94.037 121.781  1.00  6.67              
ATOM   3752  N   PHE A 234     117.912  93.047 123.800  1.00  6.11              
ATOM   3753  H   PHE A 234     117.468  92.312 124.326  1.00  6.11              
ATOM   3754  CA  PHE A 234     118.903  93.863 124.502  1.00  6.11              
ATOM   3755  HA  PHE A 234     118.948  93.438 125.506  1.00  6.11              
ATOM   3756  CB  PHE A 234     120.321  93.643 123.953  1.00  6.11              
ATOM   3757  HB1 PHE A 234     121.007  94.263 124.525  1.00  6.11              
ATOM   3758  HB2 PHE A 234     120.371  93.961 122.911  1.00  6.11              
ATOM   3759  CG  PHE A 234     120.820  92.219 124.084  1.00  6.11              
ATOM   3760  CD1 PHE A 234     120.690  91.324 123.008  1.00  6.11              
ATOM   3761  HD1 PHE A 234     120.229  91.654 122.093  1.00  6.11              
ATOM   3762  CE1 PHE A 234     121.154  90.004 123.127  1.00  6.11              
ATOM   3763  HE1 PHE A 234     121.053  89.314 122.300  1.00  6.11              
ATOM   3764  CZ  PHE A 234     121.751  89.574 124.325  1.00  6.11              
ATOM   3765  HZ  PHE A 234     122.113  88.558 124.415  1.00  6.11              
ATOM   3766  CE2 PHE A 234     121.879  90.464 125.405  1.00  6.11              
ATOM   3767  HE2 PHE A 234     122.338  90.130 126.327  1.00  6.11              
ATOM   3768  CD2 PHE A 234     121.414  91.785 125.285  1.00  6.11              
ATOM   3769  HD2 PHE A 234     121.520  92.464 126.119  1.00  6.11              
ATOM   3770  C   PHE A 234     118.532  95.329 124.724  1.00  6.11              
ATOM   3771  O   PHE A 234     118.905  96.230 123.974  1.00  6.11              
ATOM   3772  N   THR A 235     117.897  95.556 125.876  1.00  5.10              
ATOM   3773  H   THR A 235     117.683  94.746 126.439  1.00  5.10              
ATOM   3774  CA  THR A 235     117.426  96.824 126.461  1.00  5.10              
ATOM   3775  HA  THR A 235     116.665  97.200 125.795  1.00  5.10              
ATOM   3776  CB  THR A 235     116.709  96.540 127.797  1.00  5.10              
ATOM   3777  HB  THR A 235     116.489  97.471 128.319  1.00  5.10              
ATOM   3778  CG2 THR A 235     115.389  95.794 127.587  1.00  5.10              
ATOM   3779 1HG2 THR A 235     114.898  95.637 128.548  1.00  5.10              
ATOM   3780 2HG2 THR A 235     114.727  96.386 126.955  1.00  5.10              
ATOM   3781 3HG2 THR A 235     115.561  94.828 127.113  1.00  5.10              
ATOM   3782  OG1 THR A 235     117.515  95.719 128.613  1.00  5.10              
ATOM   3783  HG1 THR A 235     117.033  95.561 129.431  1.00  5.10              
ATOM   3784  C   THR A 235     118.443  97.973 126.623  1.00  5.10              
ATOM   3785  O   THR A 235     118.136  98.958 127.292  1.00  5.10              
ATOM   3786  N   LYS A 236     119.628  97.894 125.998  1.00  5.94              
ATOM   3787  H   LYS A 236     119.743  97.106 125.372  1.00  5.94              
ATOM   3788  CA  LYS A 236     120.633  98.968 125.944  1.00  5.94              
ATOM   3789  HA  LYS A 236     120.123  99.904 126.181  1.00  5.94              
ATOM   3790  CB  LYS A 236     121.719  98.766 127.019  1.00  5.94              
ATOM   3791  HB1 LYS A 236     122.525  99.477 126.827  1.00  5.94              
ATOM   3792  HB2 LYS A 236     122.128  97.756 126.955  1.00  5.94              
ATOM   3793  CG  LYS A 236     121.178  99.021 128.436  1.00  5.94              
ATOM   3794  HG1 LYS A 236     120.484  98.225 128.710  1.00  5.94              
ATOM   3795  HG2 LYS A 236     120.645  99.972 128.446  1.00  5.94              
ATOM   3796  CD  LYS A 236     122.307  99.084 129.472  1.00  5.94              
ATOM   3797  HD1 LYS A 236     123.023  99.852 129.173  1.00  5.94              
ATOM   3798  HD2 LYS A 236     122.812  98.117 129.515  1.00  5.94              
ATOM   3799  CE  LYS A 236     121.722  99.437 130.846  1.00  5.94              
ATOM   3800  HE1 LYS A 236     121.039  98.638 131.152  1.00  5.94              
ATOM   3801  HE2 LYS A 236     121.135 100.356 130.744  1.00  5.94              
ATOM   3802  NZ  LYS A 236     122.785  99.624 131.866  1.00  5.94              
ATOM   3803  HZ1 LYS A 236     122.378  99.864 132.763  1.00  5.94              
ATOM   3804  HZ2 LYS A 236     123.327  98.777 131.975  1.00  5.94              
ATOM   3805  HZ3 LYS A 236     123.409 100.374 131.593  1.00  5.94              
ATOM   3806  C   LYS A 236     121.257  99.240 124.569  1.00  5.94              
ATOM   3807  O   LYS A 236     121.544 100.400 124.293  1.00  5.94              
ATOM   3808  N   PRO A 237     121.425  98.250 123.681  1.00  5.57              
ATOM   3809  CD  PRO A 237     122.025  96.969 124.011  1.00  5.57              
ATOM   3810  HD1 PRO A 237     121.276  96.315 124.437  1.00  5.57              
ATOM   3811  HD2 PRO A 237     122.848  97.091 124.717  1.00  5.57              
ATOM   3812  CG  PRO A 237     122.555  96.400 122.693  1.00  5.57              
ATOM   3813  HG1 PRO A 237     122.470  95.314 122.654  1.00  5.57              
ATOM   3814  HG2 PRO A 237     123.595  96.704 122.558  1.00  5.57              
ATOM   3815  CB  PRO A 237     121.688  97.077 121.635  1.00  5.57              
ATOM   3816  HB1 PRO A 237     120.752  96.525 121.531  1.00  5.57              
ATOM   3817  HB2 PRO A 237     122.199  97.144 120.673  1.00  5.57              
ATOM   3818  CA  PRO A 237     121.430  98.464 122.237  1.00  5.57              
ATOM   3819  HA  PRO A 237     122.264  99.120 121.985  1.00  5.57              
ATOM   3820  C   PRO A 237     120.153  99.071 121.676  1.00  5.57              
ATOM   3821  O   PRO A 237     120.256  99.980 120.852  1.00  5.57              
ATOM   3822  N   ILE A 238     118.975  98.617 122.143  1.00  5.26              
ATOM   3823  H   ILE A 238     118.975  97.845 122.805  1.00  5.26              
ATOM   3824  CA  ILE A 238     117.687  99.024 121.559  1.00  5.26              
ATOM   3825  HA  ILE A 238     117.666  98.583 120.563  1.00  5.26              
ATOM   3826  CB  ILE A 238     116.443  98.491 122.288  1.00  5.26              
ATOM   3827  HB  ILE A 238     115.588  98.912 121.774  1.00  5.26              
ATOM   3828  CG2 ILE A 238     116.369  96.981 122.067  1.00  5.26              
ATOM   3829 1HG2 ILE A 238     117.326  96.504 122.234  1.00  5.26              
ATOM   3830 2HG2 ILE A 238     115.641  96.529 122.729  1.00  5.26              
ATOM   3831 3HG2 ILE A 238     116.095  96.784 121.032  1.00  5.26              
ATOM   3832  CG1 ILE A 238     116.320  98.971 123.747  1.00  5.26              
ATOM   3833 1HG1 ILE A 238     116.371 100.056 123.763  1.00  5.26              
ATOM   3834 2HG1 ILE A 238     117.165  98.588 124.309  1.00  5.26              
ATOM   3835  CD1 ILE A 238     115.004  98.631 124.458  1.00  5.26              
ATOM   3836  HD1 ILE A 238     115.024  99.047 125.466  1.00  5.26              
ATOM   3837  HD2 ILE A 238     114.169  99.075 123.918  1.00  5.26              
ATOM   3838  HD3 ILE A 238     114.865  97.554 124.531  1.00  5.26              
ATOM   3839  C   ILE A 238     117.518 100.533 121.313  1.00  5.26              
ATOM   3840  O   ILE A 238     116.956 100.876 120.273  1.00  5.26              
ATOM   3841  N   PRO A 239     117.954 101.465 122.190  1.00  5.57              
ATOM   3842  CD  PRO A 239     118.725 101.334 123.417  1.00  5.57              
ATOM   3843  HD1 PRO A 239     119.774 101.437 123.152  1.00  5.57              
ATOM   3844  HD2 PRO A 239     118.555 100.401 123.948  1.00  5.57              
ATOM   3845  CG  PRO A 239     118.325 102.518 124.286  1.00  5.57              
ATOM   3846  HG1 PRO A 239     119.095 102.763 125.018  1.00  5.57              
ATOM   3847  HG2 PRO A 239     117.369 102.317 124.773  1.00  5.57              
ATOM   3848  CB  PRO A 239     118.161 103.613 123.239  1.00  5.57              
ATOM   3849  HB1 PRO A 239     119.140 104.039 123.010  1.00  5.57              
ATOM   3850  HB2 PRO A 239     117.478 104.393 123.576  1.00  5.57              
ATOM   3851  CA  PRO A 239     117.605 102.862 122.020  1.00  5.57              
ATOM   3852  HA  PRO A 239     116.519 102.939 122.035  1.00  5.57              
ATOM   3853  C   PRO A 239     118.098 103.502 120.717  1.00  5.57              
ATOM   3854  O   PRO A 239     117.399 104.323 120.117  1.00  5.57              
ATOM   3855  N   ARG A 240     119.286 103.103 120.253  1.00  5.92              
ATOM   3856  H   ARG A 240     119.747 102.346 120.744  1.00  5.92              
ATOM   3857  CA  ARG A 240     119.887 103.590 119.008  1.00  5.92              
ATOM   3858  HA  ARG A 240     119.880 104.679 119.001  1.00  5.92              
ATOM   3859  CB  ARG A 240     121.346 103.064 118.945  1.00  5.92              
ATOM   3860  HB1 ARG A 240     121.320 101.992 118.732  1.00  5.92              
ATOM   3861  HB2 ARG A 240     121.806 103.195 119.925  1.00  5.92              
ATOM   3862  CG  ARG A 240     122.250 103.763 117.904  1.00  5.92              
ATOM   3863  HG1 ARG A 240     122.441 104.784 118.234  1.00  5.92              
ATOM   3864  HG2 ARG A 240     121.742 103.814 116.943  1.00  5.92              
ATOM   3865  CD  ARG A 240     123.595 103.055 117.648  1.00  5.92              
ATOM   3866  HD1 ARG A 240     124.153 103.639 116.918  1.00  5.92              
ATOM   3867  HD2 ARG A 240     123.417 102.078 117.205  1.00  5.92              
ATOM   3868  NE  ARG A 240     124.418 102.892 118.858  1.00  5.92              
ATOM   3869  HE  ARG A 240     123.929 102.841 119.734  1.00  5.92              
ATOM   3870  CZ  ARG A 240     125.732 102.736 118.891  1.00  5.92              
ATOM   3871  NH1 ARG A 240     126.474 102.709 117.821  1.00  5.92              
ATOM   3872 1HH1 ARG A 240     126.019 102.715 116.905  1.00  5.92              
ATOM   3873 2HH1 ARG A 240     127.466 102.580 117.851  1.00  5.92              
ATOM   3874  NH2 ARG A 240     126.335 102.588 120.036  1.00  5.92              
ATOM   3875 1HH2 ARG A 240     125.808 102.613 120.890  1.00  5.92              
ATOM   3876 2HH2 ARG A 240     127.331 102.468 120.061  1.00  5.92              
ATOM   3877  C   ARG A 240     119.116 103.110 117.773  1.00  5.92              
ATOM   3878  O   ARG A 240     119.308 103.721 116.733  1.00  5.92              
ATOM   3879  N   LEU A 241     118.279 102.066 117.844  1.00  5.44              
ATOM   3880  H   LEU A 241     118.112 101.623 118.739  1.00  5.44              
ATOM   3881  CA  LEU A 241     117.562 101.553 116.668  1.00  5.44              
ATOM   3882  HA  LEU A 241     118.284 101.374 115.872  1.00  5.44              
ATOM   3883  CB  LEU A 241     116.833 100.233 117.001  1.00  5.44              
ATOM   3884  HB1 LEU A 241     116.131 100.006 116.195  1.00  5.44              
ATOM   3885  HB2 LEU A 241     116.245 100.372 117.906  1.00  5.44              
ATOM   3886  CG  LEU A 241     117.753  99.016 117.185  1.00  5.44              
ATOM   3887  HG  LEU A 241     118.569  99.271 117.860  1.00  5.44              
ATOM   3888  CD1 LEU A 241     116.967  97.853 117.780  1.00  5.44              
ATOM   3889 1HD1 LEU A 241     117.621  96.994 117.936  1.00  5.44              
ATOM   3890 2HD1 LEU A 241     116.524  98.150 118.729  1.00  5.44              
ATOM   3891 3HD1 LEU A 241     116.162  97.568 117.102  1.00  5.44              
ATOM   3892  CD2 LEU A 241     118.315  98.553 115.842  1.00  5.44              
ATOM   3893 1HD2 LEU A 241     119.019  97.740 116.009  1.00  5.44              
ATOM   3894 2HD2 LEU A 241     117.506  98.197 115.207  1.00  5.44              
ATOM   3895 3HD2 LEU A 241     118.826  99.371 115.353  1.00  5.44              
ATOM   3896  C   LEU A 241     116.568 102.568 116.111  1.00  5.44              
ATOM   3897  O   LEU A 241     116.694 103.008 114.973  1.00  5.44              
ATOM   3898  N   ILE A 242     115.623 102.949 116.970  1.00  5.22              
ATOM   3899  H   ILE A 242     115.617 102.472 117.859  1.00  5.22              
ATOM   3900  CA  ILE A 242     114.518 103.867 116.685  1.00  5.22              
ATOM   3901  HA  ILE A 242     113.945 103.484 115.836  1.00  5.22              
ATOM   3902  CB  ILE A 242     113.587 103.902 117.927  1.00  5.22              
ATOM   3903  HB  ILE A 242     114.213 103.930 118.822  1.00  5.22              
ATOM   3904  CG2 ILE A 242     112.678 105.138 117.976  1.00  5.22              
ATOM   3905 1HG2 ILE A 242     112.030 105.092 118.853  1.00  5.22              
ATOM   3906 2HG2 ILE A 242     113.264 106.054 118.033  1.00  5.22              
ATOM   3907 3HG2 ILE A 242     112.048 105.162 117.085  1.00  5.22              
ATOM   3908  CG1 ILE A 242     112.643 102.678 118.040  1.00  5.22              
ATOM   3909 1HG1 ILE A 242     111.854 102.773 117.299  1.00  5.22              
ATOM   3910 2HG1 ILE A 242     112.161 102.715 119.017  1.00  5.22              
ATOM   3911  CD1 ILE A 242     113.257 101.282 117.871  1.00  5.22              
ATOM   3912  HD1 ILE A 242     112.506 100.528 118.106  1.00  5.22              
ATOM   3913  HD2 ILE A 242     113.576 101.135 116.838  1.00  5.22              
ATOM   3914  HD3 ILE A 242     114.106 101.155 118.539  1.00  5.22              
ATOM   3915  C   ILE A 242     115.066 105.233 116.270  1.00  5.22              
ATOM   3916  O   ILE A 242     114.532 105.851 115.348  1.00  5.22              
ATOM   3917  N   LYS A 243     116.152 105.720 116.905  1.00  4.59              
ATOM   3918  H   LYS A 243     116.589 105.140 117.610  1.00  4.59              
ATOM   3919  CA  LYS A 243     116.594 107.112 116.708  1.00  4.59              
ATOM   3920  HA  LYS A 243     115.719 107.670 117.034  1.00  4.59              
ATOM   3921  CB  LYS A 243     117.742 107.552 117.639  1.00  4.59              
ATOM   3922  HB1 LYS A 243     118.681 107.590 117.090  1.00  4.59              
ATOM   3923  HB2 LYS A 243     117.856 106.819 118.440  1.00  4.59              
ATOM   3924  CG  LYS A 243     117.503 108.933 118.296  1.00  4.59              
ATOM   3925  HG1 LYS A 243     118.394 109.167 118.880  1.00  4.59              
ATOM   3926  HG2 LYS A 243     116.668 108.861 118.995  1.00  4.59              
ATOM   3927  CD  LYS A 243     117.255 110.105 117.322  1.00  4.59              
ATOM   3928  HD1 LYS A 243     117.762 109.890 116.382  1.00  4.59              
ATOM   3929  HD2 LYS A 243     117.709 111.008 117.737  1.00  4.59              
ATOM   3930  CE  LYS A 243     115.761 110.396 117.080  1.00  4.59              
ATOM   3931  HE1 LYS A 243     115.383 111.023 117.893  1.00  4.59              
ATOM   3932  HE2 LYS A 243     115.209 109.453 117.102  1.00  4.59              
ATOM   3933  NZ  LYS A 243     115.538 111.048 115.764  1.00  4.59              
ATOM   3934  HZ1 LYS A 243     114.578 111.343 115.606  1.00  4.59              
ATOM   3935  HZ2 LYS A 243     116.141 111.847 115.623  1.00  4.59              
ATOM   3936  HZ3 LYS A 243     115.734 110.376 115.021  1.00  4.59              
ATOM   3937  C   LYS A 243     116.734 107.506 115.218  1.00  4.59              
ATOM   3938  O   LYS A 243     116.049 108.448 114.798  1.00  4.59              
ATOM   3939  N   PRO A 244     117.542 106.799 114.407  1.00  4.30              
ATOM   3940  CD  PRO A 244     118.513 105.802 114.814  1.00  4.30              
ATOM   3941  HD1 PRO A 244     117.984 104.906 115.107  1.00  4.30              
ATOM   3942  HD2 PRO A 244     119.147 106.143 115.629  1.00  4.30              
ATOM   3943  CG  PRO A 244     119.373 105.502 113.594  1.00  4.30              
ATOM   3944  HG1 PRO A 244     119.720 104.468 113.595  1.00  4.30              
ATOM   3945  HG2 PRO A 244     120.209 106.201 113.560  1.00  4.30              
ATOM   3946  CB  PRO A 244     118.432 105.785 112.434  1.00  4.30              
ATOM   3947  HB1 PRO A 244     117.803 104.911 112.257  1.00  4.30              
ATOM   3948  HB2 PRO A 244     118.972 106.064 111.530  1.00  4.30              
ATOM   3949  CA  PRO A 244     117.607 106.958 112.962  1.00  4.30              
ATOM   3950  HA  PRO A 244     118.165 107.871 112.763  1.00  4.30              
ATOM   3951  C   PRO A 244     116.263 107.078 112.232  1.00  4.30              
ATOM   3952  O   PRO A 244     116.018 108.084 111.554  1.00  4.30              
ATOM   3953  N   GLU A 245     115.393 106.084 112.431  1.00  3.90              
ATOM   3954  H   GLU A 245     115.649 105.340 113.067  1.00  3.90              
ATOM   3955  CA  GLU A 245     114.072 105.960 111.798  1.00  3.90              
ATOM   3956  HA  GLU A 245     114.190 105.937 110.714  1.00  3.90              
ATOM   3957  CB  GLU A 245     113.419 104.635 112.242  1.00  3.90              
ATOM   3958  HB1 GLU A 245     112.452 104.548 111.747  1.00  3.90              
ATOM   3959  HB2 GLU A 245     113.255 104.657 113.320  1.00  3.90              
ATOM   3960  CG  GLU A 245     114.285 103.406 111.888  1.00  3.90              
ATOM   3961  HG1 GLU A 245     115.280 103.524 112.322  1.00  3.90              
ATOM   3962  HG2 GLU A 245     114.399 103.359 110.803  1.00  3.90              
ATOM   3963  CD  GLU A 245     113.696 102.079 112.392  1.00  3.90              
ATOM   3964  OE1 GLU A 245     114.492 101.205 112.811  1.00  3.90              
ATOM   3965  OE2 GLU A 245     112.455 101.923 112.340  1.00  3.90              
ATOM   3966  C   GLU A 245     113.209 107.181 112.150  1.00  3.90              
ATOM   3967  O   GLU A 245     112.505 107.718 111.291  1.00  3.90              
ATOM   3968  N   CYS A 246     113.386 107.741 113.354  1.00  3.77              
ATOM   3969  H   CYS A 246     113.953 107.245 114.035  1.00  3.77              
ATOM   3970  CA  CYS A 246     112.718 108.971 113.764  1.00  3.77              
ATOM   3971  HA  CYS A 246     111.700 108.953 113.367  1.00  3.77              
ATOM   3972  CB  CYS A 246     112.614 109.004 115.295  1.00  3.77              
ATOM   3973  HB1 CYS A 246     112.165 109.947 115.611  1.00  3.77              
ATOM   3974  HB2 CYS A 246     113.599 108.889 115.739  1.00  3.77              
ATOM   3975  SG  CYS A 246     111.553 107.663 115.877  1.00  3.77              
ATOM   3976  HG  CYS A 246     110.483 107.920 115.102  1.00  3.77              
ATOM   3977  C   CYS A 246     113.380 110.240 113.200  1.00  3.77              
ATOM   3978  O   CYS A 246     113.504 111.248 113.902  1.00  3.77              
ATOM   3979  N   TYR A 247     113.811 110.206 111.942  1.00  3.83              
ATOM   3980  H   TYR A 247     113.808 109.300 111.485  1.00  3.83              
ATOM   3981  CA  TYR A 247     113.989 111.393 111.094  1.00  3.83              
ATOM   3982  HA  TYR A 247     113.467 112.251 111.520  1.00  3.83              
ATOM   3983  CB  TYR A 247     115.493 111.698 110.972  1.00  3.83              
ATOM   3984  HB1 TYR A 247     115.621 112.537 110.287  1.00  3.83              
ATOM   3985  HB2 TYR A 247     115.970 110.837 110.504  1.00  3.83              
ATOM   3986  CG  TYR A 247     116.247 112.045 112.242  1.00  3.83              
ATOM   3987  CD1 TYR A 247     117.128 111.114 112.828  1.00  3.83              
ATOM   3988  HD1 TYR A 247     117.205 110.116 112.420  1.00  3.83              
ATOM   3989  CE1 TYR A 247     117.931 111.494 113.920  1.00  3.83              
ATOM   3990  HE1 TYR A 247     118.635 110.798 114.350  1.00  3.83              
ATOM   3991  CZ  TYR A 247     117.836 112.800 114.444  1.00  3.83              
ATOM   3992  OH  TYR A 247     118.540 113.134 115.553  1.00  3.83              
ATOM   3993  HH  TYR A 247     118.475 114.071 115.764  1.00  3.83              
ATOM   3994  CE2 TYR A 247     116.934 113.723 113.876  1.00  3.83              
ATOM   3995  HE2 TYR A 247     116.858 114.726 114.270  1.00  3.83              
ATOM   3996  CD2 TYR A 247     116.148 113.345 112.772  1.00  3.83              
ATOM   3997  HD2 TYR A 247     115.481 114.061 112.309  1.00  3.83              
ATOM   3998  C   TYR A 247     113.431 111.138 109.674  1.00  3.83              
ATOM   3999  O   TYR A 247     113.655 111.940 108.770  1.00  3.83              
ATOM   4000  N   ALA A 248     112.786 109.985 109.447  1.00  3.69              
ATOM   4001  H   ALA A 248     112.637 109.364 110.237  1.00  3.69              
ATOM   4002  CA  ALA A 248     112.738 109.352 108.126  1.00  3.69              
ATOM   4003  HA  ALA A 248     113.071 110.074 107.380  1.00  3.69              
ATOM   4004  CB  ALA A 248     113.755 108.201 108.107  1.00  3.69              
ATOM   4005  HB1 ALA A 248     113.838 107.805 107.094  1.00  3.69              
ATOM   4006  HB2 ALA A 248     114.737 108.553 108.425  1.00  3.69              
ATOM   4007  HB3 ALA A 248     113.427 107.396 108.766  1.00  3.69              
ATOM   4008  C   ALA A 248     111.340 108.906 107.637  1.00  3.69              
ATOM   4009  O   ALA A 248     111.210 108.203 106.634  1.00  3.69              
ATOM   4010  N   ALA A 249     110.293 109.406 108.298  1.00  3.61              
ATOM   4011  H   ALA A 249     110.505 109.977 109.100  1.00  3.61              
ATOM   4012  CA  ALA A 249     108.937 109.489 107.762  1.00  3.61              
ATOM   4013  HA  ALA A 249     108.292 109.745 108.604  1.00  3.61              
ATOM   4014  CB  ALA A 249     108.876 110.680 106.790  1.00  3.61              
ATOM   4015  HB1 ALA A 249     107.845 110.843 106.473  1.00  3.61              
ATOM   4016  HB2 ALA A 249     109.240 111.584 107.279  1.00  3.61              
ATOM   4017  HB3 ALA A 249     109.488 110.471 105.910  1.00  3.61              
ATOM   4018  C   ALA A 249     108.334 108.187 107.191  1.00  3.61              
ATOM   4019  O   ALA A 249     107.773 108.170 106.091  1.00  3.61              
ATOM   4020  N   GLY A 250     108.432 107.096 107.953  1.00  3.53              
ATOM   4021  H   GLY A 250     108.899 107.176 108.843  1.00  3.53              
ATOM   4022  CA  GLY A 250     107.813 105.817 107.616  1.00  3.53              
ATOM   4023  HA1 GLY A 250     108.043 105.089 108.394  1.00  3.53              
ATOM   4024  HA2 GLY A 250     108.248 105.458 106.685  1.00  3.53              
ATOM   4025  C   GLY A 250     106.296 105.890 107.462  1.00  3.53              
ATOM   4026  O   GLY A 250     105.608 106.532 108.256  1.00  3.53              
ATOM   4027  N   ARG A 251     105.778 105.215 106.425  1.00  3.45              
ATOM   4028  H   ARG A 251     106.420 104.712 105.829  1.00  3.45              
ATOM   4029  CA  ARG A 251     104.361 105.291 106.023  1.00  3.45              
ATOM   4030  HA  ARG A 251     103.832 105.840 106.805  1.00  3.45              
ATOM   4031  CB  ARG A 251     104.178 106.125 104.740  1.00  3.45              
ATOM   4032  HB1 ARG A 251     103.118 106.362 104.642  1.00  3.45              
ATOM   4033  HB2 ARG A 251     104.485 105.541 103.871  1.00  3.45              
ATOM   4034  CG  ARG A 251     104.996 107.433 104.780  1.00  3.45              
ATOM   4035  HG1 ARG A 251     106.018 107.195 104.485  1.00  3.45              
ATOM   4036  HG2 ARG A 251     105.016 107.828 105.798  1.00  3.45              
ATOM   4037  CD  ARG A 251     104.485 108.544 103.857  1.00  3.45              
ATOM   4038  HD1 ARG A 251     104.210 108.125 102.888  1.00  3.45              
ATOM   4039  HD2 ARG A 251     105.303 109.249 103.697  1.00  3.45              
ATOM   4040  NE  ARG A 251     103.368 109.282 104.478  1.00  3.45              
ATOM   4041  HE  ARG A 251     103.597 109.856 105.284  1.00  3.45              
ATOM   4042  CZ  ARG A 251     102.086 109.238 104.184  1.00  3.45              
ATOM   4043  NH1 ARG A 251     101.630 108.525 103.195  1.00  3.45              
ATOM   4044 1HH1 ARG A 251     102.287 108.015 102.638  1.00  3.45              
ATOM   4045 2HH1 ARG A 251     100.654 108.553 102.975  1.00  3.45              
ATOM   4046  NH2 ARG A 251     101.250 109.922 104.904  1.00  3.45              
ATOM   4047 1HH2 ARG A 251     101.653 110.447 105.673  1.00  3.45              
ATOM   4048 2HH2 ARG A 251     100.272 109.703 104.897  1.00  3.45              
ATOM   4049  C   ARG A 251     103.666 103.928 105.973  1.00  3.45              
ATOM   4050  O   ARG A 251     102.444 103.863 106.120  1.00  3.45              
ATOM   4051  N   VAL A 252     104.445 102.851 105.897  1.00  3.03              
ATOM   4052  H   VAL A 252     105.422 102.986 105.675  1.00  3.03              
ATOM   4053  CA  VAL A 252     103.992 101.481 106.138  1.00  3.03              
ATOM   4054  HA  VAL A 252     103.067 101.536 106.685  1.00  3.03              
ATOM   4055  CB  VAL A 252     103.713 100.694 104.840  1.00  3.03              
ATOM   4056  HB  VAL A 252     104.649 100.339 104.432  1.00  3.03              
ATOM   4057  CG1 VAL A 252     102.870  99.451 105.138  1.00  3.03              
ATOM   4058 1HG1 VAL A 252     102.553  98.976 104.213  1.00  3.03              
ATOM   4059 2HG1 VAL A 252     103.447  98.737 105.729  1.00  3.03              
ATOM   4060 3HG1 VAL A 252     101.990  99.733 105.712  1.00  3.03              
ATOM   4061  CG2 VAL A 252     103.026 101.518 103.743  1.00  3.03              
ATOM   4062 1HG2 VAL A 252     102.788 100.882 102.890  1.00  3.03              
ATOM   4063 2HG2 VAL A 252     102.113 101.969 104.124  1.00  3.03              
ATOM   4064 3HG2 VAL A 252     103.697 102.304 103.399  1.00  3.03              
ATOM   4065  C   VAL A 252     105.007 100.721 106.986  1.00  3.03              
ATOM   4066  O   VAL A 252     106.179 100.638 106.602  1.00  3.03              
ATOM   4067  N   LEU A 253     104.523 100.142 108.089  1.00  3.01              
ATOM   4068  H   LEU A 253     103.536 100.237 108.291  1.00  3.01              
ATOM   4069  CA  LEU A 253     105.304  99.170 108.894  1.00  3.01              
ATOM   4070  HA  LEU A 253     106.328  99.099 108.527  1.00  3.01              
ATOM   4071  CB  LEU A 253     105.307  99.593 110.375  1.00  3.01              
ATOM   4072  HB1 LEU A 253     105.460  98.709 110.996  1.00  3.01              
ATOM   4073  HB2 LEU A 253     104.327  99.993 110.623  1.00  3.01              
ATOM   4074  CG  LEU A 253     106.383 100.621 110.755  1.00  3.01              
ATOM   4075  HG  LEU A 253     106.341 101.474 110.076  1.00  3.01              
ATOM   4076  CD1 LEU A 253     106.126 101.107 112.181  1.00  3.01              
ATOM   4077 1HD1 LEU A 253     106.885 101.836 112.470  1.00  3.01              
ATOM   4078 2HD1 LEU A 253     105.144 101.573 112.254  1.00  3.01              
ATOM   4079 3HD1 LEU A 253     106.171 100.262 112.868  1.00  3.01              
ATOM   4080  CD2 LEU A 253     107.777  99.996 110.715  1.00  3.01              
ATOM   4081 1HD2 LEU A 253     108.513 100.702 111.101  1.00  3.01              
ATOM   4082 2HD2 LEU A 253     107.808  99.089 111.321  1.00  3.01              
ATOM   4083 3HD2 LEU A 253     108.048  99.746 109.691  1.00  3.01              
ATOM   4084  C   LEU A 253     104.687  97.760 108.770  1.00  3.01              
ATOM   4085  O   LEU A 253     103.482  97.683 108.526  1.00  3.01              
ATOM   4086  N   ASP A 254     105.442  96.655 108.919  1.00  3.02              
ATOM   4087  H   ASP A 254     106.436  96.706 109.127  1.00  3.02              
ATOM   4088  CA  ASP A 254     104.893  95.322 108.589  1.00  3.02              
ATOM   4089  HA  ASP A 254     103.841  95.286 108.857  1.00  3.02              
ATOM   4090  CB  ASP A 254     104.969  95.125 107.050  1.00  3.02              
ATOM   4091  HB1 ASP A 254     105.982  95.344 106.723  1.00  3.02              
ATOM   4092  HB2 ASP A 254     104.333  95.881 106.587  1.00  3.02              
ATOM   4093  CG  ASP A 254     104.575  93.741 106.470  1.00  3.02              
ATOM   4094  OD1 ASP A 254     105.463  92.913 106.169  1.00  3.02              
ATOM   4095  OD2 ASP A 254     103.445  93.604 105.954  1.00  3.02              
ATOM   4096  C   ASP A 254     105.577  94.147 109.301  1.00  3.02              
ATOM   4097  O   ASP A 254     106.371  93.439 108.710  1.00  3.02              
ATOM   4098  N   LEU A 255     105.271  93.891 110.564  1.00  3.52              
ATOM   4099  H   LEU A 255     104.526  94.423 110.985  1.00  3.52              
ATOM   4100  CA  LEU A 255     105.861  92.792 111.331  1.00  3.52              
ATOM   4101  HA  LEU A 255     106.920  92.679 111.090  1.00  3.52              
ATOM   4102  CB  LEU A 255     105.712  93.146 112.822  1.00  3.52              
ATOM   4103  HB1 LEU A 255     105.972  92.257 113.394  1.00  3.52              
ATOM   4104  HB2 LEU A 255     104.657  93.353 113.005  1.00  3.52              
ATOM   4105  CG  LEU A 255     106.559  94.305 113.405  1.00  3.52              
ATOM   4106  HG  LEU A 255     107.561  93.935 113.610  1.00  3.52              
ATOM   4107  CD1 LEU A 255     106.692  95.573 112.555  1.00  3.52              
ATOM   4108 1HD1 LEU A 255     107.298  96.305 113.089  1.00  3.52              
ATOM   4109 2HD1 LEU A 255     107.210  95.336 111.626  1.00  3.52              
ATOM   4110 3HD1 LEU A 255     105.712  95.996 112.339  1.00  3.52              
ATOM   4111  CD2 LEU A 255     105.896  94.757 114.706  1.00  3.52              
ATOM   4112 1HD2 LEU A 255     106.506  95.531 115.173  1.00  3.52              
ATOM   4113 2HD2 LEU A 255     104.893  95.139 114.527  1.00  3.52              
ATOM   4114 3HD2 LEU A 255     105.854  93.921 115.400  1.00  3.52              
ATOM   4115  C   LEU A 255     105.097  91.476 111.008  1.00  3.52              
ATOM   4116  O   LEU A 255     103.957  91.209 111.425  1.00  3.52              
ATOM   4117  N   SER A 256     105.751  90.600 110.254  1.00  3.45              
ATOM   4118  H   SER A 256     106.699  90.828 109.986  1.00  3.45              
ATOM   4119  CA  SER A 256     105.170  89.357 109.749  1.00  3.45              
ATOM   4120  HA  SER A 256     104.202  89.187 110.205  1.00  3.45              
ATOM   4121  CB  SER A 256     104.974  89.501 108.234  1.00  3.45              
ATOM   4122  HB1 SER A 256     105.940  89.687 107.761  1.00  3.45              
ATOM   4123  HB2 SER A 256     104.331  90.360 108.032  1.00  3.45              
ATOM   4124  OG  SER A 256     104.393  88.332 107.676  1.00  3.45              
ATOM   4125  HG  SER A 256     103.430  88.465 107.746  1.00  3.45              
ATOM   4126  C   SER A 256     106.091  88.183 110.044  1.00  3.45              
ATOM   4127  O   SER A 256     107.251  88.190 109.643  1.00  3.45              
ATOM   4128  N   ARG A 257     105.598  87.149 110.730  1.00  3.53              
ATOM   4129  H   ARG A 257     104.611  87.209 110.973  1.00  3.53              
ATOM   4130  CA  ARG A 257     106.383  86.022 111.286  1.00  3.53              
ATOM   4131  HA  ARG A 257     105.610  85.362 111.682  1.00  3.53              
ATOM   4132  CB  ARG A 257     107.091  85.177 110.186  1.00  3.53              
ATOM   4133  HB1 ARG A 257     106.598  85.344 109.228  1.00  3.53              
ATOM   4134  HB2 ARG A 257     106.880  84.137 110.440  1.00  3.53              
ATOM   4135  CG  ARG A 257     108.631  85.255 110.010  1.00  3.53              
ATOM   4136  HG1 ARG A 257     108.997  84.228 109.955  1.00  3.53              
ATOM   4137  HG2 ARG A 257     109.086  85.688 110.899  1.00  3.53              
ATOM   4138  CD  ARG A 257     109.209  85.986 108.779  1.00  3.53              
ATOM   4139  HD1 ARG A 257     110.289  85.815 108.775  1.00  3.53              
ATOM   4140  HD2 ARG A 257     109.094  87.059 108.886  1.00  3.53              
ATOM   4141  NE  ARG A 257     108.676  85.518 107.478  1.00  3.53              
ATOM   4142  HE  ARG A 257     109.087  84.676 107.118  1.00  3.53              
ATOM   4143  CZ  ARG A 257     107.840  86.165 106.677  1.00  3.53              
ATOM   4144  NH1 ARG A 257     107.230  87.253 107.032  1.00  3.53              
ATOM   4145 1HH1 ARG A 257     107.393  87.616 107.965  1.00  3.53              
ATOM   4146 2HH1 ARG A 257     106.504  87.684 106.483  1.00  3.53              
ATOM   4147  NH2 ARG A 257     107.601  85.730 105.468  1.00  3.53              
ATOM   4148 1HH2 ARG A 257     108.051  84.903 105.119  1.00  3.53              
ATOM   4149 2HH2 ARG A 257     107.054  86.305 104.851  1.00  3.53              
ATOM   4150  C   ARG A 257     107.196  86.332 112.557  1.00  3.53              
ATOM   4151  O   ARG A 257     107.679  85.393 113.181  1.00  3.53              
ATOM   4152  N   ASN A 258     107.276  87.597 112.972  1.00  3.53              
ATOM   4153  H   ASN A 258     106.851  88.280 112.358  1.00  3.53              
ATOM   4154  CA  ASN A 258     108.141  88.178 114.021  1.00  3.53              
ATOM   4155  HA  ASN A 258     109.181  87.994 113.741  1.00  3.53              
ATOM   4156  CB  ASN A 258     107.926  89.702 114.016  1.00  3.53              
ATOM   4157  HB1 ASN A 258     108.520  90.138 114.818  1.00  3.53              
ATOM   4158  HB2 ASN A 258     106.877  89.928 114.187  1.00  3.53              
ATOM   4159  CG  ASN A 258     108.337  90.375 112.728  1.00  3.53              
ATOM   4160  OD1 ASN A 258     108.119  89.838 111.658  1.00  3.53              
ATOM   4161  ND2 ASN A 258     108.902  91.549 112.785  1.00  3.53              
ATOM   4162 1HD2 ASN A 258     109.068  91.955 113.708  1.00  3.53              
ATOM   4163 2HD2 ASN A 258     109.476  91.906 112.035  1.00  3.53              
ATOM   4164  C   ASN A 258     107.994  87.638 115.462  1.00  3.53              
ATOM   4165  O   ASN A 258     108.737  88.016 116.371  1.00  3.53              
ATOM   4166  N   ASN A 259     107.024  86.755 115.673  1.00  3.38              
ATOM   4167  H   ASN A 259     106.439  86.571 114.871  1.00  3.38              
ATOM   4168  CA  ASN A 259     106.638  86.126 116.932  1.00  3.38              
ATOM   4169  HA  ASN A 259     105.823  85.465 116.640  1.00  3.38              
ATOM   4170  CB  ASN A 259     107.745  85.213 117.506  1.00  3.38              
ATOM   4171  HB1 ASN A 259     107.761  85.316 118.589  1.00  3.38              
ATOM   4172  HB2 ASN A 259     108.722  85.531 117.142  1.00  3.38              
ATOM   4173  CG  ASN A 259     107.550  83.732 117.182  1.00  3.38              
ATOM   4174  OD1 ASN A 259     106.452  83.233 116.959  1.00  3.38              
ATOM   4175  ND2 ASN A 259     108.618  82.963 117.147  1.00  3.38              
ATOM   4176 1HD2 ASN A 259     109.526  83.376 117.272  1.00  3.38              
ATOM   4177 2HD2 ASN A 259     108.493  81.986 116.955  1.00  3.38              
ATOM   4178  C   ASN A 259     105.921  87.052 117.939  1.00  3.38              
ATOM   4179  O   ASN A 259     104.814  86.703 118.356  1.00  3.38              
ATOM   4180  N   LEU A 260     106.460  88.251 118.203  1.00  3.35              
ATOM   4181  H   LEU A 260     107.354  88.446 117.767  1.00  3.35              
ATOM   4182  CA  LEU A 260     105.827  89.356 118.949  1.00  3.35              
ATOM   4183  HA  LEU A 260     106.619  90.013 119.312  1.00  3.35              
ATOM   4184  CB  LEU A 260     104.909  90.193 118.019  1.00  3.35              
ATOM   4185  HB1 LEU A 260     104.647  91.104 118.561  1.00  3.35              
ATOM   4186  HB2 LEU A 260     103.988  89.631 117.875  1.00  3.35              
ATOM   4187  CG  LEU A 260     105.367  90.595 116.615  1.00  3.35              
ATOM   4188  HG  LEU A 260     105.495  89.698 116.018  1.00  3.35              
ATOM   4189  CD1 LEU A 260     104.280  91.470 115.988  1.00  3.35              
ATOM   4190 1HD1 LEU A 260     104.491  91.613 114.931  1.00  3.35              
ATOM   4191 2HD1 LEU A 260     103.306  90.994 116.084  1.00  3.35              
ATOM   4192 3HD1 LEU A 260     104.251  92.439 116.488  1.00  3.35              
ATOM   4193  CD2 LEU A 260     106.666  91.371 116.622  1.00  3.35              
ATOM   4194 1HD2 LEU A 260     106.624  92.190 117.336  1.00  3.35              
ATOM   4195 2HD2 LEU A 260     107.484  90.703 116.873  1.00  3.35              
ATOM   4196 3HD2 LEU A 260     106.870  91.798 115.641  1.00  3.35              
ATOM   4197  C   LEU A 260     104.977  88.911 120.178  1.00  3.35              
ATOM   4198  O   LEU A 260     103.775  89.182 120.262  1.00  3.35              
ATOM   4199  N   PHE A 261     105.562  88.135 121.095  1.00  3.52              
ATOM   4200  H   PHE A 261     106.559  87.997 121.023  1.00  3.52              
ATOM   4201  CA  PHE A 261     104.828  87.442 122.167  1.00  3.52              
ATOM   4202  HA  PHE A 261     104.064  86.822 121.699  1.00  3.52              
ATOM   4203  CB  PHE A 261     105.782  86.520 122.939  1.00  3.52              
ATOM   4204  HB1 PHE A 261     105.210  86.002 123.709  1.00  3.52              
ATOM   4205  HB2 PHE A 261     106.527  87.135 123.447  1.00  3.52              
ATOM   4206  CG  PHE A 261     106.487  85.470 122.096  1.00  3.52              
ATOM   4207  CD1 PHE A 261     107.890  85.365 122.130  1.00  3.52              
ATOM   4208  HD1 PHE A 261     108.469  86.037 122.745  1.00  3.52              
ATOM   4209  CE1 PHE A 261     108.548  84.374 121.380  1.00  3.52              
ATOM   4210  HE1 PHE A 261     109.627  84.299 121.415  1.00  3.52              
ATOM   4211  CZ  PHE A 261     107.802  83.476 120.598  1.00  3.52              
ATOM   4212  HZ  PHE A 261     108.307  82.706 120.032  1.00  3.52              
ATOM   4213  CE2 PHE A 261     106.401  83.584 120.548  1.00  3.52              
ATOM   4214  HE2 PHE A 261     105.826  82.899 119.941  1.00  3.52              
ATOM   4215  CD2 PHE A 261     105.745  84.577 121.298  1.00  3.52              
ATOM   4216  HD2 PHE A 261     104.666  84.643 121.270  1.00  3.52              
ATOM   4217  C   PHE A 261     104.077  88.371 123.133  1.00  3.52              
ATOM   4218  O   PHE A 261     102.912  88.167 123.494  1.00  3.52              
ATOM   4219  N   PHE A 262     104.762  89.444 123.499  1.00  3.54              
ATOM   4220  H   PHE A 262     105.644  89.597 123.034  1.00  3.54              
ATOM   4221  CA  PHE A 262     104.225  90.553 124.267  1.00  3.54              
ATOM   4222  HA  PHE A 262     103.182  90.360 124.519  1.00  3.54              
ATOM   4223  CB  PHE A 262     105.017  90.742 125.571  1.00  3.54              
ATOM   4224  HB1 PHE A 262     104.449  91.394 126.236  1.00  3.54              
ATOM   4225  HB2 PHE A 262     105.951  91.253 125.337  1.00  3.54              
ATOM   4226  CG  PHE A 262     105.337  89.454 126.311  1.00  3.54              
ATOM   4227  CD1 PHE A 262     106.674  89.140 126.620  1.00  3.54              
ATOM   4228  HD1 PHE A 262     107.465  89.829 126.361  1.00  3.54              
ATOM   4229  CE1 PHE A 262     106.984  87.927 127.260  1.00  3.54              
ATOM   4230  HE1 PHE A 262     108.011  87.691 127.495  1.00  3.54              
ATOM   4231  CZ  PHE A 262     105.960  87.022 127.590  1.00  3.54              
ATOM   4232  HZ  PHE A 262     106.201  86.088 128.078  1.00  3.54              
ATOM   4233  CE2 PHE A 262     104.623  87.331 127.282  1.00  3.54              
ATOM   4234  HE2 PHE A 262     103.833  86.633 127.524  1.00  3.54              
ATOM   4235  CD2 PHE A 262     104.312  88.548 126.649  1.00  3.54              
ATOM   4236  HD2 PHE A 262     103.283  88.770 126.402  1.00  3.54              
ATOM   4237  C   PHE A 262     104.285  91.775 123.368  1.00  3.54              
ATOM   4238  O   PHE A 262     105.007  91.827 122.371  1.00  3.54              
ATOM   4239  N   ILE A 263     103.532  92.778 123.760  1.00  3.50              
ATOM   4240  H   ILE A 263     103.015  92.694 124.624  1.00  3.50              
ATOM   4241  CA  ILE A 263     103.374  94.035 123.063  1.00  3.50              
ATOM   4242  HA  ILE A 263     104.320  94.286 122.580  1.00  3.50              
ATOM   4243  CB  ILE A 263     102.321  93.838 121.937  1.00  3.50              
ATOM   4244  HB  ILE A 263     102.744  93.072 121.285  1.00  3.50              
ATOM   4245  CG2 ILE A 263     100.982  93.263 122.414  1.00  3.50              
ATOM   4246 1HG2 ILE A 263     100.294  93.127 121.586  1.00  3.50              
ATOM   4247 2HG2 ILE A 263     101.133  92.294 122.883  1.00  3.50              
ATOM   4248 3HG2 ILE A 263     100.533  93.956 123.111  1.00  3.50              
ATOM   4249  CG1 ILE A 263     102.137  95.066 121.035  1.00  3.50              
ATOM   4250 1HG1 ILE A 263     103.126  95.410 120.735  1.00  3.50              
ATOM   4251 2HG1 ILE A 263     101.644  95.859 121.590  1.00  3.50              
ATOM   4252  CD1 ILE A 263     101.322  94.746 119.765  1.00  3.50              
ATOM   4253  HD1 ILE A 263     100.265  94.635 120.006  1.00  3.50              
ATOM   4254  HD2 ILE A 263     101.411  95.549 119.039  1.00  3.50              
ATOM   4255  HD3 ILE A 263     101.690  93.830 119.301  1.00  3.50              
ATOM   4256  C   ILE A 263     103.155  95.024 124.197  1.00  3.50              
ATOM   4257  O   ILE A 263     102.436  94.723 125.152  1.00  3.50              
ATOM   4258  N   SER A 264     103.997  96.056 124.227  1.00  3.61              
ATOM   4259  H   SER A 264     104.607  96.193 123.434  1.00  3.61              
ATOM   4260  CA  SER A 264     104.348  96.764 125.464  1.00  3.61              
ATOM   4261  HA  SER A 264     103.610  96.535 126.226  1.00  3.61              
ATOM   4262  CB  SER A 264     105.720  96.331 126.003  1.00  3.61              
ATOM   4263  HB1 SER A 264     105.762  96.506 127.076  1.00  3.61              
ATOM   4264  HB2 SER A 264     106.490  96.928 125.527  1.00  3.61              
ATOM   4265  OG  SER A 264     106.014  94.970 125.775  1.00  3.61              
ATOM   4266  HG  SER A 264     106.271  94.905 124.842  1.00  3.61              
ATOM   4267  C   SER A 264     104.257  98.290 125.226  1.00  3.61              
ATOM   4268  O   SER A 264     104.380  98.762 124.093  1.00  3.61              
ATOM   4269  N   PRO A 265     104.098  99.117 126.271  1.00  3.61              
ATOM   4270  CD  PRO A 265     104.659  98.875 127.589  1.00  3.61              
ATOM   4271  HD1 PRO A 265     105.734  98.710 127.538  1.00  3.61              
ATOM   4272  HD2 PRO A 265     104.160  98.022 128.054  1.00  3.61              
ATOM   4273  CG  PRO A 265     104.364 100.133 128.384  1.00  3.61              
ATOM   4274  HG1 PRO A 265     105.078 100.915 128.119  1.00  3.61              
ATOM   4275  HG2 PRO A 265     104.365  99.947 129.459  1.00  3.61              
ATOM   4276  CB  PRO A 265     102.980 100.493 127.866  1.00  3.61              
ATOM   4277  HB1 PRO A 265     102.801 101.564 127.970  1.00  3.61              
ATOM   4278  HB2 PRO A 265     102.248  99.931 128.445  1.00  3.61              
ATOM   4279  CA  PRO A 265     102.941 100.022 126.398  1.00  3.61              
ATOM   4280  HA  PRO A 265     102.061  99.399 126.264  1.00  3.61              
ATOM   4281  C   PRO A 265     102.772 101.200 125.450  1.00  3.61              
ATOM   4282  O   PRO A 265     101.717 101.816 125.522  1.00  3.61              
ATOM   4283  N   LYS A 266     103.729 101.542 124.588  1.00  3.65              
ATOM   4284  H   LYS A 266     104.531 100.929 124.540  1.00  3.65              
ATOM   4285  CA  LYS A 266     103.553 102.526 123.505  1.00  3.65              
ATOM   4286  HA  LYS A 266     102.597 102.327 123.017  1.00  3.65              
ATOM   4287  CB  LYS A 266     103.493 103.970 124.041  1.00  3.65              
ATOM   4288  HB1 LYS A 266     104.406 104.194 124.593  1.00  3.65              
ATOM   4289  HB2 LYS A 266     102.646 104.051 124.720  1.00  3.65              
ATOM   4290  CG  LYS A 266     103.304 104.989 122.901  1.00  3.65              
ATOM   4291  HG1 LYS A 266     102.623 104.570 122.158  1.00  3.65              
ATOM   4292  HG2 LYS A 266     104.263 105.120 122.407  1.00  3.65              
ATOM   4293  CD  LYS A 266     102.746 106.374 123.299  1.00  3.65              
ATOM   4294  HD1 LYS A 266     101.669 106.353 123.129  1.00  3.65              
ATOM   4295  HD2 LYS A 266     103.140 107.126 122.616  1.00  3.65              
ATOM   4296  CE  LYS A 266     102.976 106.849 124.742  1.00  3.65              
ATOM   4297  HE1 LYS A 266     102.565 106.100 125.424  1.00  3.65              
ATOM   4298  HE2 LYS A 266     102.417 107.778 124.884  1.00  3.65              
ATOM   4299  NZ  LYS A 266     104.406 107.085 125.046  1.00  3.65              
ATOM   4300  HZ1 LYS A 266     104.569 107.377 125.996  1.00  3.65              
ATOM   4301  HZ2 LYS A 266     104.967 106.257 124.845  1.00  3.65              
ATOM   4302  HZ3 LYS A 266     104.832 107.767 124.415  1.00  3.65              
ATOM   4303  C   LYS A 266     104.653 102.284 122.488  1.00  3.65              
ATOM   4304  O   LYS A 266     105.803 102.622 122.738  1.00  3.65              
ATOM   4305  N   GLN A 267     104.303 101.615 121.390  1.00  3.64              
ATOM   4306  H   GLN A 267     103.337 101.335 121.289  1.00  3.64              
ATOM   4307  CA  GLN A 267     105.302 100.901 120.580  1.00  3.64              
ATOM   4308  HA  GLN A 267     106.225 100.819 121.152  1.00  3.64              
ATOM   4309  CB  GLN A 267     104.797  99.468 120.347  1.00  3.64              
ATOM   4310  HB1 GLN A 267     104.352  99.081 121.266  1.00  3.64              
ATOM   4311  HB2 GLN A 267     105.649  98.842 120.095  1.00  3.64              
ATOM   4312  CG  GLN A 267     103.782  99.393 119.201  1.00  3.64              
ATOM   4313  HG1 GLN A 267     104.336  99.462 118.269  1.00  3.64              
ATOM   4314  HG2 GLN A 267     103.084 100.227 119.256  1.00  3.64              
ATOM   4315  CD  GLN A 267     103.002  98.092 119.178  1.00  3.64              
ATOM   4316  OE1 GLN A 267     103.496  97.050 118.793  1.00  3.64              
ATOM   4317  NE2 GLN A 267     101.762  98.091 119.613  1.00  3.64              
ATOM   4318 1HE2 GLN A 267     101.352  98.941 119.977  1.00  3.64              
ATOM   4319 2HE2 GLN A 267     101.305  97.196 119.660  1.00  3.64              
ATOM   4320  C   GLN A 267     105.682 101.602 119.270  1.00  3.64              
ATOM   4321  O   GLN A 267     106.674 101.249 118.645  1.00  3.64              
ATOM   4322  N   PHE A 268     104.893 102.606 118.876  1.00  3.60              
ATOM   4323  H   PHE A 268     104.124 102.862 119.472  1.00  3.60              
ATOM   4324  CA  PHE A 268     105.029 103.306 117.598  1.00  3.60              
ATOM   4325  HA  PHE A 268     106.014 103.084 117.182  1.00  3.60              
ATOM   4326  CB  PHE A 268     103.974 102.805 116.593  1.00  3.60              
ATOM   4327  HB1 PHE A 268     104.074 103.383 115.673  1.00  3.60              
ATOM   4328  HB2 PHE A 268     102.986 103.011 117.003  1.00  3.60              
ATOM   4329  CG  PHE A 268     104.064 101.335 116.196  1.00  3.60              
ATOM   4330  CD1 PHE A 268     105.286 100.781 115.763  1.00  3.60              
ATOM   4331  HD1 PHE A 268     106.181 101.388 115.715  1.00  3.60              
ATOM   4332  CE1 PHE A 268     105.371  99.417 115.429  1.00  3.60              
ATOM   4333  HE1 PHE A 268     106.325  98.991 115.140  1.00  3.60              
ATOM   4334  CZ  PHE A 268     104.230  98.601 115.496  1.00  3.60              
ATOM   4335  HZ  PHE A 268     104.308  97.548 115.262  1.00  3.60              
ATOM   4336  CE2 PHE A 268     103.001  99.150 115.903  1.00  3.60              
ATOM   4337  HE2 PHE A 268     102.135  98.509 115.991  1.00  3.60              
ATOM   4338  CD2 PHE A 268     102.921 100.511 116.255  1.00  3.60              
ATOM   4339  HD2 PHE A 268     101.986 100.910 116.612  1.00  3.60              
ATOM   4340  C   PHE A 268     105.014 104.836 117.771  1.00  3.60              
ATOM   4341  O   PHE A 268     104.703 105.588 116.850  1.00  3.60              
ATOM   4342  N   GLU A 269     105.336 105.318 118.974  1.00  3.58              
ATOM   4343  H   GLU A 269     105.731 104.678 119.648  1.00  3.58              
ATOM   4344  CA  GLU A 269     105.657 106.737 119.138  1.00  3.58              
ATOM   4345  HA  GLU A 269     104.915 107.349 118.665  1.00  3.58              
ATOM   4346  CB  GLU A 269     105.728 107.107 120.637  1.00  3.58              
ATOM   4347  HB1 GLU A 269     104.746 106.928 121.061  1.00  3.58              
ATOM   4348  HB2 GLU A 269     105.933 108.175 120.719  1.00  3.58              
ATOM   4349  CG  GLU A 269     106.740 106.340 121.511  1.00  3.58              
ATOM   4350  HG1 GLU A 269     107.754 106.618 121.219  1.00  3.58              
ATOM   4351  HG2 GLU A 269     106.618 105.267 121.347  1.00  3.58              
ATOM   4352  CD  GLU A 269     106.545 106.645 123.008  1.00  3.58              
ATOM   4353  OE1 GLU A 269     106.495 107.824 123.428  1.00  3.58              
ATOM   4354  OE2 GLU A 269     106.434 105.728 123.854  1.00  3.58              
ATOM   4355  C   GLU A 269     106.962 107.069 118.407  1.00  3.58              
ATOM   4356  O   GLU A 269     107.888 106.261 118.393  1.00  3.58              
ATOM   4357  N   GLY A 270     107.009 108.230 117.750  1.00  3.60              
ATOM   4358  H   GLY A 270     106.231 108.874 117.802  1.00  3.60              
ATOM   4359  CA  GLY A 270     108.109 108.550 116.837  1.00  3.60              
ATOM   4360  HA1 GLY A 270     109.028 108.089 117.197  1.00  3.60              
ATOM   4361  HA2 GLY A 270     108.251 109.630 116.832  1.00  3.60              
ATOM   4362  C   GLY A 270     107.897 108.106 115.385  1.00  3.60              
ATOM   4363  O   GLY A 270     108.698 108.450 114.515  1.00  3.60              
ATOM   4364  N   TYR A 271     106.798 107.393 115.137  1.00  3.58              
ATOM   4365  H   TYR A 271     106.243 107.098 115.930  1.00  3.58              
ATOM   4366  CA  TYR A 271     106.371 106.905 113.828  1.00  3.58              
ATOM   4367  HA  TYR A 271     107.031 107.304 113.056  1.00  3.58              
ATOM   4368  CB  TYR A 271     106.469 105.365 113.803  1.00  3.58              
ATOM   4369  HB1 TYR A 271     106.146 105.019 112.820  1.00  3.58              
ATOM   4370  HB2 TYR A 271     105.755 104.961 114.521  1.00  3.58              
ATOM   4371  CG  TYR A 271     107.826 104.735 114.082  1.00  3.58              
ATOM   4372  CD1 TYR A 271     108.225 104.445 115.404  1.00  3.58              
ATOM   4373  HD1 TYR A 271     107.605 104.746 116.237  1.00  3.58              
ATOM   4374  CE1 TYR A 271     109.418 103.732 115.644  1.00  3.58              
ATOM   4375  HE1 TYR A 271     109.712 103.495 116.654  1.00  3.58              
ATOM   4376  CZ  TYR A 271     110.217 103.291 114.566  1.00  3.58              
ATOM   4377  OH  TYR A 271     111.338 102.551 114.794  1.00  3.58              
ATOM   4378  HH  TYR A 271     111.722 102.241 113.958  1.00  3.58              
ATOM   4379  CE2 TYR A 271     109.829 103.610 113.247  1.00  3.58              
ATOM   4380  HE2 TYR A 271     110.434 103.272 112.420  1.00  3.58              
ATOM   4381  CD2 TYR A 271     108.645 104.332 113.008  1.00  3.58              
ATOM   4382  HD2 TYR A 271     108.346 104.539 111.992  1.00  3.58              
ATOM   4383  C   TYR A 271     104.952 107.367 113.479  1.00  3.58              
ATOM   4384  O   TYR A 271     104.266 106.741 112.677  1.00  3.58              
ATOM   4385  N   GLU A 272     104.488 108.490 114.032  1.00  3.57              
ATOM   4386  H   GLU A 272     105.072 108.954 114.712  1.00  3.57              
ATOM   4387  CA  GLU A 272     103.425 109.285 113.394  1.00  3.57              
ATOM   4388  HA  GLU A 272     102.456 108.818 113.551  1.00  3.57              
ATOM   4389  CB  GLU A 272     103.453 110.728 113.950  1.00  3.57              
ATOM   4390  HB1 GLU A 272     102.582 111.267 113.573  1.00  3.57              
ATOM   4391  HB2 GLU A 272     104.342 111.219 113.551  1.00  3.57              
ATOM   4392  CG  GLU A 272     103.506 110.873 115.473  1.00  3.57              
ATOM   4393  HG1 GLU A 272     104.213 110.149 115.876  1.00  3.57              
ATOM   4394  HG2 GLU A 272     102.516 110.673 115.887  1.00  3.57              
ATOM   4395  CD  GLU A 272     104.000 112.259 115.893  1.00  3.57              
ATOM   4396  OE1 GLU A 272     103.253 113.236 115.666  1.00  3.57              
ATOM   4397  OE2 GLU A 272     105.127 112.304 116.436  1.00  3.57              
ATOM   4398  C   GLU A 272     103.736 109.427 111.882  1.00  3.57              
ATOM   4399  O   GLU A 272     104.889 109.387 111.453  1.00  3.57              
ATOM   4400  N   ASN A 273     102.718 109.633 111.053  1.00  3.52              
ATOM   4401  H   ASN A 273     101.798 109.705 111.459  1.00  3.52              
ATOM   4402  CA  ASN A 273     102.819 109.568 109.589  1.00  3.52              
ATOM   4403  HA  ASN A 273     101.838 109.924 109.269  1.00  3.52              
ATOM   4404  CB  ASN A 273     103.820 110.578 108.986  1.00  3.52              
ATOM   4405  HB1 ASN A 273     104.675 110.043 108.572  1.00  3.52              
ATOM   4406  HB2 ASN A 273     104.189 111.255 109.757  1.00  3.52              
ATOM   4407  CG  ASN A 273     103.167 111.407 107.897  1.00  3.52              
ATOM   4408  OD1 ASN A 273     103.131 111.054 106.726  1.00  3.52              
ATOM   4409  ND2 ASN A 273     102.572 112.524 108.249  1.00  3.52              
ATOM   4410 1HD2 ASN A 273     102.614 112.836 109.206  1.00  3.52              
ATOM   4411 2HD2 ASN A 273     102.178 113.098 107.526  1.00  3.52              
ATOM   4412  C   ASN A 273     102.848 108.154 108.984  1.00  3.52              
ATOM   4413  O   ASN A 273     102.534 107.994 107.794  1.00  3.52              
ATOM   4414  N   ILE A 274     102.988 107.130 109.836  1.00  3.49              
ATOM   4415  H   ILE A 274     103.377 107.320 110.756  1.00  3.49              
ATOM   4416  CA  ILE A 274     102.351 105.823 109.640  1.00  3.49              
ATOM   4417  HA  ILE A 274     102.950 105.298 108.898  1.00  3.49              
ATOM   4418  CB  ILE A 274     102.381 105.008 110.945  1.00  3.49              
ATOM   4419  HB  ILE A 274     103.407 105.023 111.304  1.00  3.49              
ATOM   4420  CG2 ILE A 274     101.481 105.642 112.021  1.00  3.49              
ATOM   4421 1HG2 ILE A 274     101.856 105.355 112.997  1.00  3.49              
ATOM   4422 2HG2 ILE A 274     101.529 106.730 111.982  1.00  3.49              
ATOM   4423 3HG2 ILE A 274     100.445 105.326 111.903  1.00  3.49              
ATOM   4424  CG1 ILE A 274     102.036 103.519 110.763  1.00  3.49              
ATOM   4425 1HG1 ILE A 274     101.076 103.407 110.259  1.00  3.49              
ATOM   4426 2HG1 ILE A 274     101.965 103.054 111.746  1.00  3.49              
ATOM   4427  CD1 ILE A 274     103.121 102.769 109.981  1.00  3.49              
ATOM   4428  HD1 ILE A 274     102.916 101.702 110.033  1.00  3.49              
ATOM   4429  HD2 ILE A 274     103.128 103.082 108.937  1.00  3.49              
ATOM   4430  HD3 ILE A 274     104.101 102.956 110.421  1.00  3.49              
ATOM   4431  C   ILE A 274     100.934 106.012 109.089  1.00  3.49              
ATOM   4432  O   ILE A 274     100.121 106.793 109.592  1.00  3.49              
ATOM   4433  N   SER A 275     100.677 105.332 107.987  1.00  3.47              
ATOM   4434  H   SER A 275     101.404 104.727 107.622  1.00  3.47              
ATOM   4435  CA  SER A 275      99.451 105.442 107.209  1.00  3.47              
ATOM   4436  HA  SER A 275      98.709 106.036 107.740  1.00  3.47              
ATOM   4437  CB  SER A 275      99.739 106.110 105.862  1.00  3.47              
ATOM   4438  HB1 SER A 275      98.815 106.163 105.285  1.00  3.47              
ATOM   4439  HB2 SER A 275     100.463 105.512 105.306  1.00  3.47              
ATOM   4440  OG  SER A 275     100.249 107.420 106.039  1.00  3.47              
ATOM   4441  HG  SER A 275     101.034 107.389 106.619  1.00  3.47              
ATOM   4442  C   SER A 275      98.847 104.057 106.995  1.00  3.47              
ATOM   4443  O   SER A 275      97.628 103.914 106.902  1.00  3.47              
ATOM   4444  N   CYS A 276      99.691 103.026 107.024  1.00  3.04              
ATOM   4445  H   CYS A 276     100.687 103.217 107.078  1.00  3.04              
ATOM   4446  CA  CYS A 276      99.293 101.631 107.021  1.00  3.04              
ATOM   4447  HA  CYS A 276      98.277 101.520 107.402  1.00  3.04              
ATOM   4448  CB  CYS A 276      99.333 101.173 105.548  1.00  3.04              
ATOM   4449  HB1 CYS A 276     100.265 101.520 105.106  1.00  3.04              
ATOM   4450  HB2 CYS A 276      98.510 101.643 105.006  1.00  3.04              
ATOM   4451  SG  CYS A 276      99.251  99.371 105.307  1.00  3.04              
ATOM   4452  HG  CYS A 276      98.003  99.169 105.749  1.00  3.04              
ATOM   4453  C   CYS A 276     100.218 100.815 107.923  1.00  3.04              
ATOM   4454  O   CYS A 276     101.385 101.143 108.075  1.00  3.04              
ATOM   4455  N   LEU A 277      99.701  99.765 108.536  1.00  3.01              
ATOM   4456  H   LEU A 277      98.734  99.513 108.360  1.00  3.01              
ATOM   4457  CA  LEU A 277     100.413  98.902 109.459  1.00  3.01              
ATOM   4458  HA  LEU A 277     101.485  98.951 109.272  1.00  3.01              
ATOM   4459  CB  LEU A 277     100.112  99.374 110.896  1.00  3.01              
ATOM   4460  HB1 LEU A 277      99.030  99.398 111.021  1.00  3.01              
ATOM   4461  HB2 LEU A 277     100.488 100.392 111.009  1.00  3.01              
ATOM   4462  CG  LEU A 277     100.690  98.512 112.031  1.00  3.01              
ATOM   4463  HG  LEU A 277     100.294  97.500 111.954  1.00  3.01              
ATOM   4464  CD1 LEU A 277     102.218  98.462 112.009  1.00  3.01              
ATOM   4465 1HD1 LEU A 277     102.579  97.865 112.846  1.00  3.01              
ATOM   4466 2HD1 LEU A 277     102.564  97.994 111.088  1.00  3.01              
ATOM   4467 3HD1 LEU A 277     102.625  99.469 112.088  1.00  3.01              
ATOM   4468  CD2 LEU A 277     100.266  99.106 113.379  1.00  3.01              
ATOM   4469 1HD2 LEU A 277     100.576  98.437 114.180  1.00  3.01              
ATOM   4470 2HD2 LEU A 277     100.740 100.077 113.521  1.00  3.01              
ATOM   4471 3HD2 LEU A 277      99.184  99.225 113.422  1.00  3.01              
ATOM   4472  C   LEU A 277      99.931  97.482 109.187  1.00  3.01              
ATOM   4473  O   LEU A 277      98.712  97.268 109.035  1.00  3.01              
ATOM   4474  N   ASN A 278     100.839  96.496 109.186  1.00  3.03              
ATOM   4475  H   ASN A 278     101.845  96.651 109.194  1.00  3.03              
ATOM   4476  CA  ASN A 278     100.283  95.187 109.388  1.00  3.03              
ATOM   4477  HA  ASN A 278      99.418  95.331 110.041  1.00  3.03              
ATOM   4478  CB  ASN A 278      99.667  94.611 108.114  1.00  3.03              
ATOM   4479  HB1 ASN A 278      98.941  95.287 107.672  1.00  3.03              
ATOM   4480  HB2 ASN A 278      99.136  93.725 108.415  1.00  3.03              
ATOM   4481  CG  ASN A 278     100.660  94.272 107.055  1.00  3.03              
ATOM   4482  OD1 ASN A 278     101.195  95.145 106.388  1.00  3.03              
ATOM   4483  ND2 ASN A 278     100.876  92.998 106.867  1.00  3.03              
ATOM   4484 1HD2 ASN A 278     100.247  92.318 107.304  1.00  3.03              
ATOM   4485 2HD2 ASN A 278     101.709  92.782 106.331  1.00  3.03              
ATOM   4486  C   ASN A 278     101.092  94.222 110.230  1.00  3.03              
ATOM   4487  O   ASN A 278     102.315  94.295 110.329  1.00  3.03              
ATOM   4488  N   LEU A 279     100.332  93.367 110.909  1.00  3.53              
ATOM   4489  H   LEU A 279      99.323  93.395 110.794  1.00  3.53              
ATOM   4490  CA  LEU A 279     100.874  92.338 111.760  1.00  3.53              
ATOM   4491  HA  LEU A 279     101.948  92.279 111.634  1.00  3.53              
ATOM   4492  CB  LEU A 279     100.574  92.620 113.251  1.00  3.53              
ATOM   4493  HB1 LEU A 279     100.743  91.683 113.780  1.00  3.53              
ATOM   4494  HB2 LEU A 279      99.517  92.852 113.354  1.00  3.53              
ATOM   4495  CG  LEU A 279     101.403  93.697 113.984  1.00  3.53              
ATOM   4496  HG  LEU A 279     102.462  93.529 113.791  1.00  3.53              
ATOM   4497  CD1 LEU A 279     101.040  95.133 113.593  1.00  3.53              
ATOM   4498 1HD1 LEU A 279     101.429  95.347 112.602  1.00  3.53              
ATOM   4499 2HD1 LEU A 279      99.958  95.269 113.603  1.00  3.53              
ATOM   4500 3HD1 LEU A 279     101.505  95.830 114.291  1.00  3.53              
ATOM   4501  CD2 LEU A 279     101.169  93.572 115.496  1.00  3.53              
ATOM   4502 1HD2 LEU A 279     101.795  94.285 116.034  1.00  3.53              
ATOM   4503 2HD2 LEU A 279     100.120  93.760 115.726  1.00  3.53              
ATOM   4504 3HD2 LEU A 279     101.425  92.568 115.833  1.00  3.53              
ATOM   4505  C   LEU A 279     100.227  91.005 111.337  1.00  3.53              
ATOM   4506  O   LEU A 279      99.014  90.786 111.499  1.00  3.53              
ATOM   4507  N   SER A 280     101.071  90.120 110.798  1.00  3.47              
ATOM   4508  H   SER A 280     102.050  90.361 110.725  1.00  3.47              
ATOM   4509  CA  SER A 280     100.603  88.849 110.214  1.00  3.47              
ATOM   4510  HA  SER A 280      99.562  88.694 110.505  1.00  3.47              
ATOM   4511  CB  SER A 280     100.605  88.872 108.681  1.00  3.47              
ATOM   4512  HB1 SER A 280      99.758  89.460 108.335  1.00  3.47              
ATOM   4513  HB2 SER A 280     100.471  87.855 108.309  1.00  3.47              
ATOM   4514  OG  SER A 280     101.799  89.417 108.150  1.00  3.47              
ATOM   4515  HG  SER A 280     101.589  90.338 107.938  1.00  3.47              
ATOM   4516  C   SER A 280     101.381  87.629 110.720  1.00  3.47              
ATOM   4517  O   SER A 280     102.613  87.596 110.739  1.00  3.47              
ATOM   4518  N   ARG A 281     100.636  86.598 111.125  1.00  3.53              
ATOM   4519  H   ARG A 281      99.628  86.744 111.074  1.00  3.53              
ATOM   4520  CA  ARG A 281     101.086  85.450 111.925  1.00  3.53              
ATOM   4521  HA  ARG A 281     100.172  85.138 112.431  1.00  3.53              
ATOM   4522  CB  ARG A 281     101.509  84.232 111.082  1.00  3.53              
ATOM   4523  HB1 ARG A 281     102.584  84.252 110.901  1.00  3.53              
ATOM   4524  HB2 ARG A 281     101.014  84.283 110.110  1.00  3.53              
ATOM   4525  CG  ARG A 281     101.099  82.893 111.741  1.00  3.53              
ATOM   4526  HG1 ARG A 281     101.538  82.079 111.164  1.00  3.53              
ATOM   4527  HG2 ARG A 281     100.015  82.800 111.651  1.00  3.53              
ATOM   4528  CD  ARG A 281     101.450  82.685 113.232  1.00  3.53              
ATOM   4529  HD1 ARG A 281     101.055  81.715 113.542  1.00  3.53              
ATOM   4530  HD2 ARG A 281     100.949  83.447 113.833  1.00  3.53              
ATOM   4531  NE  ARG A 281     102.905  82.705 113.474  1.00  3.53              
ATOM   4532  HE  ARG A 281     103.492  82.615 112.664  1.00  3.53              
ATOM   4533  CZ  ARG A 281     103.533  82.870 114.627  1.00  3.53              
ATOM   4534  NH1 ARG A 281     102.938  83.048 115.774  1.00  3.53              
ATOM   4535 1HH1 ARG A 281     101.952  83.282 115.798  1.00  3.53              
ATOM   4536 2HH1 ARG A 281     103.487  83.129 116.609  1.00  3.53              
ATOM   4537  NH2 ARG A 281     104.834  82.866 114.645  1.00  3.53              
ATOM   4538 1HH2 ARG A 281     105.364  82.827 113.798  1.00  3.53              
ATOM   4539 2HH2 ARG A 281     105.333  83.017 115.516  1.00  3.53              
ATOM   4540  C   ARG A 281     102.056  85.796 113.051  1.00  3.53              
ATOM   4541  O   ARG A 281     103.270  85.595 112.949  1.00  3.53              
ATOM   4542  N   ASN A 282     101.471  86.219 114.165  1.00  3.55              
ATOM   4543  H   ASN A 282     100.457  86.220 114.167  1.00  3.55              
ATOM   4544  CA  ASN A 282     102.153  86.575 115.410  1.00  3.55              
ATOM   4545  HA  ASN A 282     103.174  86.189 115.379  1.00  3.55              
ATOM   4546  CB  ASN A 282     102.264  88.105 115.508  1.00  3.55              
ATOM   4547  HB1 ASN A 282     102.718  88.391 116.453  1.00  3.55              
ATOM   4548  HB2 ASN A 282     101.288  88.577 115.443  1.00  3.55              
ATOM   4549  CG  ASN A 282     103.156  88.647 114.414  1.00  3.55              
ATOM   4550  OD1 ASN A 282     104.312  88.266 114.298  1.00  3.55              
ATOM   4551  ND2 ASN A 282     102.630  89.519 113.588  1.00  3.55              
ATOM   4552 1HD2 ASN A 282     101.658  89.781 113.654  1.00  3.55              
ATOM   4553 2HD2 ASN A 282     103.244  89.934 112.898  1.00  3.55              
ATOM   4554  C   ASN A 282     101.497  85.875 116.613  1.00  3.55              
ATOM   4555  O   ASN A 282     100.841  84.847 116.443  1.00  3.55              
ATOM   4556  N   GLY A 283     101.716  86.358 117.835  1.00  3.42              
ATOM   4557  H   GLY A 283     102.385  87.109 117.959  1.00  3.42              
ATOM   4558  CA  GLY A 283     101.153  85.751 119.043  1.00  3.42              
ATOM   4559  HA1 GLY A 283     101.794  84.928 119.362  1.00  3.42              
ATOM   4560  HA2 GLY A 283     100.158  85.356 118.834  1.00  3.42              
ATOM   4561  C   GLY A 283     101.033  86.733 120.195  1.00  3.42              
ATOM   4562  O   GLY A 283     101.645  86.519 121.237  1.00  3.42              
ATOM   4563  N   PHE A 284     100.299  87.832 119.984  1.00  3.49              
ATOM   4564  H   PHE A 284      99.690  87.896 119.178  1.00  3.49              
ATOM   4565  CA  PHE A 284     100.311  88.963 120.899  1.00  3.49              
ATOM   4566  HA  PHE A 284     101.303  88.937 121.357  1.00  3.49              
ATOM   4567  CB  PHE A 284     100.346  90.319 120.168  1.00  3.49              
ATOM   4568  HB1 PHE A 284     101.153  90.275 119.434  1.00  3.49              
ATOM   4569  HB2 PHE A 284     100.661  91.056 120.898  1.00  3.49              
ATOM   4570  CG  PHE A 284      99.101  90.858 119.482  1.00  3.49              
ATOM   4571  CD1 PHE A 284      98.037  91.394 120.233  1.00  3.49              
ATOM   4572  HD1 PHE A 284      98.094  91.413 121.310  1.00  3.49              
ATOM   4573  CE1 PHE A 284      96.896  91.909 119.595  1.00  3.49              
ATOM   4574  HE1 PHE A 284      96.071  92.279 120.183  1.00  3.49              
ATOM   4575  CZ  PHE A 284      96.845  91.969 118.195  1.00  3.49              
ATOM   4576  HZ  PHE A 284      95.974  92.370 117.700  1.00  3.49              
ATOM   4577  CE2 PHE A 284      97.947  91.528 117.444  1.00  3.49              
ATOM   4578  HE2 PHE A 284      97.938  91.613 116.368  1.00  3.49              
ATOM   4579  CD2 PHE A 284      99.061  90.953 118.079  1.00  3.49              
ATOM   4580  HD2 PHE A 284      99.890  90.605 117.482  1.00  3.49              
ATOM   4581  C   PHE A 284      99.353  88.829 122.072  1.00  3.49              
ATOM   4582  O   PHE A 284      98.155  89.064 121.962  1.00  3.49              
ATOM   4583  N   ALA A 285      99.923  88.457 123.213  1.00  3.56              
ATOM   4584  H   ALA A 285     100.909  88.198 123.176  1.00  3.56              
ATOM   4585  CA  ALA A 285      99.199  88.123 124.439  1.00  3.56              
ATOM   4586  HA  ALA A 285      98.140  88.336 124.319  1.00  3.56              
ATOM   4587  CB  ALA A 285      99.402  86.618 124.654  1.00  3.56              
ATOM   4588  HB1 ALA A 285      98.962  86.314 125.602  1.00  3.56              
ATOM   4589  HB2 ALA A 285      98.929  86.063 123.842  1.00  3.56              
ATOM   4590  HB3 ALA A 285     100.468  86.384 124.676  1.00  3.56              
ATOM   4591  C   ALA A 285      99.699  88.962 125.630  1.00  3.56              
ATOM   4592  O   ALA A 285      99.520  88.602 126.792  1.00  3.56              
ATOM   4593  N   SER A 286     100.245  90.151 125.346  1.00  3.64              
ATOM   4594  H   SER A 286     100.385  90.339 124.367  1.00  3.64              
ATOM   4595  CA  SER A 286      99.834  91.288 126.176  1.00  3.64              
ATOM   4596  HA  SER A 286     100.113  91.106 127.214  1.00  3.64              
ATOM   4597  CB  SER A 286     100.476  92.581 125.710  1.00  3.64              
ATOM   4598  HB1 SER A 286     100.070  92.808 124.734  1.00  3.64              
ATOM   4599  HB2 SER A 286     101.555  92.442 125.654  1.00  3.64              
ATOM   4600  OG  SER A 286     100.180  93.664 126.564  1.00  3.64              
ATOM   4601  HG  SER A 286     100.695  94.416 126.210  1.00  3.64              
ATOM   4602  C   SER A 286      98.323  91.433 126.064  1.00  3.64              
ATOM   4603  O   SER A 286      97.752  91.230 124.985  1.00  3.64              
ATOM   4604  N   ALA A 287      97.679  91.872 127.141  1.00  4.71              
ATOM   4605  H   ALA A 287      98.209  92.048 127.981  1.00  4.71              
ATOM   4606  CA  ALA A 287      96.287  92.306 127.081  1.00  4.71              
ATOM   4607  HA  ALA A 287      95.667  91.446 126.820  1.00  4.71              
ATOM   4608  CB  ALA A 287      95.885  92.808 128.474  1.00  4.71              
ATOM   4609  HB1 ALA A 287      94.815  93.021 128.490  1.00  4.71              
ATOM   4610  HB2 ALA A 287      96.113  92.056 129.231  1.00  4.71              
ATOM   4611  HB3 ALA A 287      96.427  93.725 128.709  1.00  4.71              
ATOM   4612  C   ALA A 287      96.028  93.395 126.030  1.00  4.71              
ATOM   4613  O   ALA A 287      94.902  93.508 125.537  1.00  4.71              
ATOM   4614  N   LEU A 288      97.115  94.125 125.738  1.00  3.70              
ATOM   4615  H   LEU A 288      97.966  93.812 126.188  1.00  3.70              
ATOM   4616  CA  LEU A 288      97.280  95.393 125.047  1.00  3.70              
ATOM   4617  HA  LEU A 288      98.264  95.383 124.602  1.00  3.70              
ATOM   4618  CB  LEU A 288      96.259  95.628 123.927  1.00  3.70              
ATOM   4619  HB1 LEU A 288      96.429  96.620 123.507  1.00  3.70              
ATOM   4620  HB2 LEU A 288      95.280  95.633 124.381  1.00  3.70              
ATOM   4621  CG  LEU A 288      96.267  94.594 122.789  1.00  3.70              
ATOM   4622  HG  LEU A 288      96.211  93.580 123.183  1.00  3.70              
ATOM   4623  CD1 LEU A 288      95.033  94.824 121.911  1.00  3.70              
ATOM   4624 1HD1 LEU A 288      95.091  94.233 121.001  1.00  3.70              
ATOM   4625 2HD1 LEU A 288      94.146  94.532 122.472  1.00  3.70              
ATOM   4626 3HD1 LEU A 288      94.949  95.882 121.660  1.00  3.70              
ATOM   4627  CD2 LEU A 288      97.529  94.709 121.941  1.00  3.70              
ATOM   4628 1HD2 LEU A 288      98.387  94.427 122.548  1.00  3.70              
ATOM   4629 2HD2 LEU A 288      97.477  94.054 121.077  1.00  3.70              
ATOM   4630 3HD2 LEU A 288      97.670  95.736 121.610  1.00  3.70              
ATOM   4631  C   LEU A 288      97.247  96.488 126.105  1.00  3.70              
ATOM   4632  O   LEU A 288      96.277  96.594 126.857  1.00  3.70              
ATOM   4633  N   ASN A 289      98.312  97.282 126.217  1.00  3.65              
ATOM   4634  H   ASN A 289      99.153  97.092 125.676  1.00  3.65              
ATOM   4635  CA  ASN A 289      98.222  98.493 127.018  1.00  3.65              
ATOM   4636  HA  ASN A 289      97.847  98.200 128.002  1.00  3.65              
ATOM   4637  CB  ASN A 289      99.581  99.160 127.222  1.00  3.65              
ATOM   4638  HB1 ASN A 289      99.934  99.528 126.260  1.00  3.65              
ATOM   4639  HB2 ASN A 289     100.290  98.437 127.620  1.00  3.65              
ATOM   4640  CG  ASN A 289      99.466 100.315 128.196  1.00  3.65              
ATOM   4641  OD1 ASN A 289      98.780 100.251 129.201  1.00  3.65              
ATOM   4642  ND2 ASN A 289     100.051 101.446 127.885  1.00  3.65              
ATOM   4643 1HD2 ASN A 289     100.578 101.540 127.027  1.00  3.65              
ATOM   4644 2HD2 ASN A 289      99.826 102.243 128.460  1.00  3.65              
ATOM   4645  C   ASN A 289      97.207  99.458 126.408  1.00  3.65              
ATOM   4646  O   ASN A 289      97.144  99.645 125.192  1.00  3.65              
ATOM   4647  N   GLY A 290      96.521 100.231 127.243  1.00  3.86              
ATOM   4648  H   GLY A 290      96.659 100.094 128.237  1.00  3.86              
ATOM   4649  CA  GLY A 290      95.767 101.399 126.782  1.00  3.86              
ATOM   4650  HA1 GLY A 290      95.101 101.733 127.577  1.00  3.86              
ATOM   4651  HA2 GLY A 290      95.155 101.121 125.923  1.00  3.86              
ATOM   4652  C   GLY A 290      96.647 102.580 126.368  1.00  3.86              
ATOM   4653  O   GLY A 290      96.284 103.741 126.533  1.00  3.86              
ATOM   4654  N   THR A 291      97.853 102.305 125.883  1.00  3.72              
ATOM   4655  H   THR A 291      98.084 101.332 125.753  1.00  3.72              
ATOM   4656  CA  THR A 291      98.710 103.280 125.205  1.00  3.72              
ATOM   4657  HA  THR A 291      98.028 103.999 124.756  1.00  3.72              
ATOM   4658  CB  THR A 291      99.591 104.100 126.178  1.00  3.72              
ATOM   4659  HB  THR A 291     100.555 103.631 126.325  1.00  3.72              
ATOM   4660  CG2 THR A 291      99.819 105.532 125.708  1.00  3.72              
ATOM   4661 1HG2 THR A 291     100.377 106.081 126.467  1.00  3.72              
ATOM   4662 2HG2 THR A 291     100.390 105.516 124.786  1.00  3.72              
ATOM   4663 3HG2 THR A 291      98.863 106.028 125.538  1.00  3.72              
ATOM   4664  OG1 THR A 291      98.983 104.236 127.442  1.00  3.72              
ATOM   4665  HG1 THR A 291      98.033 104.343 127.267  1.00  3.72              
ATOM   4666  C   THR A 291      99.430 102.645 124.009  1.00  3.72              
ATOM   4667  O   THR A 291     100.205 103.289 123.299  1.00  3.72              
ATOM   4668  N   GLU A 292      99.138 101.363 123.753  1.00  3.66              
ATOM   4669  H   GLU A 292      98.434 100.896 124.317  1.00  3.66              
ATOM   4670  CA  GLU A 292      99.954 100.522 122.886  1.00  3.66              
ATOM   4671  HA  GLU A 292     100.980 100.752 123.166  1.00  3.66              
ATOM   4672  CB  GLU A 292      99.714  99.044 123.151  1.00  3.66              
ATOM   4673  HB1 GLU A 292      99.097  98.598 122.369  1.00  3.66              
ATOM   4674  HB2 GLU A 292      99.193  98.942 124.097  1.00  3.66              
ATOM   4675  CG  GLU A 292     101.051  98.316 123.268  1.00  3.66              
ATOM   4676  HG1 GLU A 292     101.819  98.972 123.678  1.00  3.66              
ATOM   4677  HG2 GLU A 292     101.380  97.972 122.289  1.00  3.66              
ATOM   4678  CD  GLU A 292     100.840  97.168 124.228  1.00  3.66              
ATOM   4679  OE1 GLU A 292     101.173  97.345 125.420  1.00  3.66              
ATOM   4680  OE2 GLU A 292     100.207  96.184 123.810  1.00  3.66              
ATOM   4681  C   GLU A 292      99.897 100.844 121.400  1.00  3.66              
ATOM   4682  O   GLU A 292     100.893 100.690 120.692  1.00  3.66              
ATOM   4683  N   PHE A 293      98.779 101.415 120.962  1.00  3.62              
ATOM   4684  H   PHE A 293      98.022 101.533 121.622  1.00  3.62              
ATOM   4685  CA  PHE A 293      98.575 101.905 119.603  1.00  3.62              
ATOM   4686  HA  PHE A 293      99.389 101.538 118.979  1.00  3.62              
ATOM   4687  CB  PHE A 293      97.287 101.291 119.036  1.00  3.62              
ATOM   4688  HB1 PHE A 293      97.079 101.729 118.065  1.00  3.62              
ATOM   4689  HB2 PHE A 293      96.449 101.531 119.693  1.00  3.62              
ATOM   4690  CG  PHE A 293      97.392  99.784 118.844  1.00  3.62              
ATOM   4691  CD1 PHE A 293      98.290  99.249 117.895  1.00  3.62              
ATOM   4692  HD1 PHE A 293      98.881  99.907 117.280  1.00  3.62              
ATOM   4693  CE1 PHE A 293      98.436  97.858 117.747  1.00  3.62              
ATOM   4694  HE1 PHE A 293      99.133  97.454 117.022  1.00  3.62              
ATOM   4695  CZ  PHE A 293      97.671  96.992 118.546  1.00  3.62              
ATOM   4696  HZ  PHE A 293      97.778  95.921 118.448  1.00  3.62              
ATOM   4697  CE2 PHE A 293      96.765  97.520 119.481  1.00  3.62              
ATOM   4698  HE2 PHE A 293      96.171  96.860 120.091  1.00  3.62              
ATOM   4699  CD2 PHE A 293      96.626  98.910 119.635  1.00  3.62              
ATOM   4700  HD2 PHE A 293      95.930  99.296 120.370  1.00  3.62              
ATOM   4701  C   PHE A 293      98.690 103.444 119.511  1.00  3.62              
ATOM   4702  O   PHE A 293      98.346 104.060 118.502  1.00  3.62              
ATOM   4703  N   THR A 294      99.224 104.091 120.557  1.00  3.58              
ATOM   4704  H   THR A 294      99.521 103.532 121.349  1.00  3.58              
ATOM   4705  CA  THR A 294      98.907 105.498 120.852  1.00  3.58              
ATOM   4706  HA  THR A 294      98.036 105.732 120.238  1.00  3.58              
ATOM   4707  CB  THR A 294      98.356 105.659 122.283  1.00  3.58              
ATOM   4708  HB  THR A 294      99.170 105.533 122.989  1.00  3.58              
ATOM   4709  CG2 THR A 294      97.633 106.972 122.595  1.00  3.58              
ATOM   4710 1HG2 THR A 294      98.358 107.750 122.827  1.00  3.58              
ATOM   4711 2HG2 THR A 294      97.039 107.298 121.744  1.00  3.58              
ATOM   4712 3HG2 THR A 294      96.986 106.850 123.465  1.00  3.58              
ATOM   4713  OG1 THR A 294      97.401 104.638 122.493  1.00  3.58              
ATOM   4714  HG1 THR A 294      96.568 104.914 122.091  1.00  3.58              
ATOM   4715  C   THR A 294      99.907 106.543 120.388  1.00  3.58              
ATOM   4716  O   THR A 294     100.029 107.633 120.941  1.00  3.58              
ATOM   4717  N   THR A 295     100.574 106.232 119.282  1.00  3.54              
ATOM   4718  H   THR A 295     100.421 105.308 118.903  1.00  3.54              
ATOM   4719  CA  THR A 295     101.138 107.244 118.381  1.00  3.54              
ATOM   4720  HA  THR A 295     100.523 108.140 118.478  1.00  3.54              
ATOM   4721  CB  THR A 295     102.541 107.657 118.775  1.00  3.54              
ATOM   4722  HB  THR A 295     103.191 106.824 118.547  1.00  3.54              
ATOM   4723  CG2 THR A 295     103.006 108.917 118.062  1.00  3.54              
ATOM   4724 1HG2 THR A 295     103.901 109.322 118.534  1.00  3.54              
ATOM   4725 2HG2 THR A 295     103.245 108.650 117.037  1.00  3.54              
ATOM   4726 3HG2 THR A 295     102.227 109.680 118.079  1.00  3.54              
ATOM   4727  OG1 THR A 295     102.630 107.955 120.149  1.00  3.54              
ATOM   4728  HG1 THR A 295     101.777 108.333 120.409  1.00  3.54              
ATOM   4729  C   THR A 295     100.963 106.802 116.928  1.00  3.54              
ATOM   4730  O   THR A 295     101.864 106.822 116.097  1.00  3.54              
ATOM   4731  N   LEU A 296      99.724 106.412 116.618  1.00  3.51              
ATOM   4732  H   LEU A 296      99.027 106.366 117.351  1.00  3.51              
ATOM   4733  CA  LEU A 296      99.296 106.085 115.264  1.00  3.51              
ATOM   4734  HA  LEU A 296     100.141 106.168 114.580  1.00  3.51              
ATOM   4735  CB  LEU A 296      98.825 104.610 115.241  1.00  3.51              
ATOM   4736  HB1 LEU A 296      98.488 104.375 114.233  1.00  3.51              
ATOM   4737  HB2 LEU A 296      97.963 104.529 115.901  1.00  3.51              
ATOM   4738  CG  LEU A 296      99.850 103.532 115.656  1.00  3.51              
ATOM   4739  HG  LEU A 296     100.194 103.708 116.675  1.00  3.51              
ATOM   4740  CD1 LEU A 296      99.216 102.145 115.589  1.00  3.51              
ATOM   4741 1HD1 LEU A 296      99.912 101.403 115.968  1.00  3.51              
ATOM   4742 2HD1 LEU A 296      98.312 102.131 116.197  1.00  3.51              
ATOM   4743 3HD1 LEU A 296      98.963 101.895 114.562  1.00  3.51              
ATOM   4744  CD2 LEU A 296     101.061 103.499 114.737  1.00  3.51              
ATOM   4745 1HD2 LEU A 296     101.665 102.618 114.931  1.00  3.51              
ATOM   4746 2HD2 LEU A 296     100.732 103.470 113.700  1.00  3.51              
ATOM   4747 3HD2 LEU A 296     101.674 104.380 114.925  1.00  3.51              
ATOM   4748  C   LEU A 296      98.234 107.076 114.731  1.00  3.51              
ATOM   4749  O   LEU A 296      97.190 106.621 114.267  1.00  3.51              
ATOM   4750  N   PRO A 297      98.456 108.412 114.788  1.00  3.53              
ATOM   4751  CD  PRO A 297      99.745 109.059 115.019  1.00  3.53              
ATOM   4752  HD1 PRO A 297     100.520 108.635 114.383  1.00  3.53              
ATOM   4753  HD2 PRO A 297     100.017 108.975 116.068  1.00  3.53              
ATOM   4754  CG  PRO A 297      99.548 110.542 114.722  1.00  3.53              
ATOM   4755  HG1 PRO A 297      99.619 110.727 113.649  1.00  3.53              
ATOM   4756  HG2 PRO A 297     100.247 111.168 115.276  1.00  3.53              
ATOM   4757  CB  PRO A 297      98.114 110.736 115.198  1.00  3.53              
ATOM   4758  HB1 PRO A 297      97.681 111.660 114.815  1.00  3.53              
ATOM   4759  HB2 PRO A 297      98.090 110.747 116.289  1.00  3.53              
ATOM   4760  CA  PRO A 297      97.425 109.461 114.683  1.00  3.53              
ATOM   4761  HA  PRO A 297      96.608 109.218 115.365  1.00  3.53              
ATOM   4762  C   PRO A 297      96.790 109.665 113.287  1.00  3.53              
ATOM   4763  O   PRO A 297      96.361 110.765 112.944  1.00  3.53              
ATOM   4764  N   ASN A 298      96.793 108.636 112.436  1.00  3.49              
ATOM   4765  H   ASN A 298      97.054 107.736 112.810  1.00  3.49              
ATOM   4766  CA  ASN A 298      96.424 108.701 111.024  1.00  3.49              
ATOM   4767  HA  ASN A 298      95.510 109.291 110.918  1.00  3.49              
ATOM   4768  CB  ASN A 298      97.588 109.436 110.315  1.00  3.49              
ATOM   4769  HB1 ASN A 298      98.530 108.993 110.639  1.00  3.49              
ATOM   4770  HB2 ASN A 298      97.591 110.481 110.624  1.00  3.49              
ATOM   4771  CG  ASN A 298      97.550 109.420 108.796  1.00  3.49              
ATOM   4772  OD1 ASN A 298      96.791 110.095 108.121  1.00  3.49              
ATOM   4773  ND2 ASN A 298      98.434 108.667 108.192  1.00  3.49              
ATOM   4774 1HD2 ASN A 298      99.018 108.058 108.746  1.00  3.49              
ATOM   4775 2HD2 ASN A 298      98.391 108.616 107.196  1.00  3.49              
ATOM   4776  C   ASN A 298      96.137 107.318 110.392  1.00  3.49              
ATOM   4777  O   ASN A 298      95.819 107.237 109.207  1.00  3.49              
ATOM   4778  N   LEU A 299      96.307 106.218 111.135  1.00  3.46              
ATOM   4779  H   LEU A 299      96.447 106.322 112.133  1.00  3.46              
ATOM   4780  CA  LEU A 299      96.274 104.868 110.559  1.00  3.46              
ATOM   4781  HA  LEU A 299      97.108 104.814 109.861  1.00  3.46              
ATOM   4782  CB  LEU A 299      96.495 103.844 111.685  1.00  3.46              
ATOM   4783  HB1 LEU A 299      95.634 103.878 112.356  1.00  3.46              
ATOM   4784  HB2 LEU A 299      97.381 104.124 112.254  1.00  3.46              
ATOM   4785  CG  LEU A 299      96.672 102.405 111.168  1.00  3.46              
ATOM   4786  HG  LEU A 299      95.862 102.143 110.490  1.00  3.46              
ATOM   4787  CD1 LEU A 299      97.996 102.224 110.429  1.00  3.46              
ATOM   4788 1HD1 LEU A 299      98.044 101.206 110.055  1.00  3.46              
ATOM   4789 2HD1 LEU A 299      98.066 102.897 109.581  1.00  3.46              
ATOM   4790 3HD1 LEU A 299      98.829 102.403 111.109  1.00  3.46              
ATOM   4791  CD2 LEU A 299      96.643 101.422 112.329  1.00  3.46              
ATOM   4792 1HD2 LEU A 299      96.850 100.417 111.969  1.00  3.46              
ATOM   4793 2HD2 LEU A 299      97.386 101.697 113.070  1.00  3.46              
ATOM   4794 3HD2 LEU A 299      95.656 101.439 112.790  1.00  3.46              
ATOM   4795  C   LEU A 299      95.000 104.547 109.780  1.00  3.46              
ATOM   4796  O   LEU A 299      93.914 104.754 110.304  1.00  3.46              
ATOM   4797  N   LYS A 300      95.143 103.956 108.580  1.00  3.47              
ATOM   4798  H   LYS A 300      96.073 103.902 108.182  1.00  3.47              
ATOM   4799  CA  LYS A 300      93.993 103.584 107.735  1.00  3.47              
ATOM   4800  HA  LYS A 300      93.088 103.827 108.295  1.00  3.47              
ATOM   4801  CB  LYS A 300      93.913 104.463 106.475  1.00  3.47              
ATOM   4802  HB1 LYS A 300      92.974 104.239 105.965  1.00  3.47              
ATOM   4803  HB2 LYS A 300      94.743 104.243 105.802  1.00  3.47              
ATOM   4804  CG  LYS A 300      93.940 105.952 106.869  1.00  3.47              
ATOM   4805  HG1 LYS A 300      94.977 106.288 106.890  1.00  3.47              
ATOM   4806  HG2 LYS A 300      93.516 106.068 107.868  1.00  3.47              
ATOM   4807  CD  LYS A 300      93.132 106.861 105.944  1.00  3.47              
ATOM   4808  HD1 LYS A 300      92.089 106.535 105.963  1.00  3.47              
ATOM   4809  HD2 LYS A 300      93.518 106.816 104.926  1.00  3.47              
ATOM   4810  CE  LYS A 300      93.239 108.286 106.500  1.00  3.47              
ATOM   4811  HE1 LYS A 300      94.215 108.712 106.248  1.00  3.47              
ATOM   4812  HE2 LYS A 300      93.178 108.232 107.592  1.00  3.47              
ATOM   4813  NZ  LYS A 300      92.136 109.142 106.015  1.00  3.47              
ATOM   4814  HZ1 LYS A 300      91.254 108.790 106.388  1.00  3.47              
ATOM   4815  HZ2 LYS A 300      92.155 110.054 106.477  1.00  3.47              
ATOM   4816  HZ3 LYS A 300      92.094 109.231 105.017  1.00  3.47              
ATOM   4817  C   LYS A 300      93.838 102.096 107.455  1.00  3.47              
ATOM   4818  O   LYS A 300      92.689 101.636 107.368  1.00  3.47              
ATOM   4819  N   TYR A 301      94.958 101.355 107.397  1.00  3.01              
ATOM   4820  H   TYR A 301      95.854 101.804 107.517  1.00  3.01              
ATOM   4821  CA  TYR A 301      94.923  99.919 107.088  1.00  3.01              
ATOM   4822  HA  TYR A 301      93.897  99.567 107.038  1.00  3.01              
ATOM   4823  CB  TYR A 301      95.601  99.722 105.726  1.00  3.01              
ATOM   4824  HB1 TYR A 301      96.657  99.948 105.831  1.00  3.01              
ATOM   4825  HB2 TYR A 301      95.190 100.462 105.038  1.00  3.01              
ATOM   4826  CG  TYR A 301      95.454  98.352 105.086  1.00  3.01              
ATOM   4827  CD1 TYR A 301      94.767  98.248 103.861  1.00  3.01              
ATOM   4828  HD1 TYR A 301      94.358  99.130 103.389  1.00  3.01              
ATOM   4829  CE1 TYR A 301      94.573  96.991 103.264  1.00  3.01              
ATOM   4830  HE1 TYR A 301      94.023  96.897 102.341  1.00  3.01              
ATOM   4831  CZ  TYR A 301      95.078  95.829 103.880  1.00  3.01              
ATOM   4832  OH  TYR A 301      94.844  94.626 103.297  1.00  3.01              
ATOM   4833  HH  TYR A 301      95.135  93.889 103.840  1.00  3.01              
ATOM   4834  CE2 TYR A 301      95.799  95.931 105.090  1.00  3.01              
ATOM   4835  HE2 TYR A 301      96.191  95.041 105.562  1.00  3.01              
ATOM   4836  CD2 TYR A 301      95.995  97.193 105.685  1.00  3.01              
ATOM   4837  HD2 TYR A 301      96.556  97.251 106.606  1.00  3.01              
ATOM   4838  C   TYR A 301      95.628  99.169 108.204  1.00  3.01              
ATOM   4839  O   TYR A 301      96.757  99.536 108.538  1.00  3.01              
ATOM   4840  N   LEU A 302      94.980  98.139 108.752  1.00  2.98              
ATOM   4841  H   LEU A 302      94.014  97.966 108.492  1.00  2.98              
ATOM   4842  CA  LEU A 302      95.559  97.317 109.818  1.00  2.98              
ATOM   4843  HA  LEU A 302      96.631  97.412 109.815  1.00  2.98              
ATOM   4844  CB  LEU A 302      95.044  97.910 111.147  1.00  2.98              
ATOM   4845  HB1 LEU A 302      93.957  97.858 111.155  1.00  2.98              
ATOM   4846  HB2 LEU A 302      95.323  98.962 111.178  1.00  2.98              
ATOM   4847  CG  LEU A 302      95.549  97.232 112.428  1.00  2.98              
ATOM   4848  HG  LEU A 302      95.074  96.261 112.513  1.00  2.98              
ATOM   4849  CD1 LEU A 302      97.065  97.052 112.418  1.00  2.98              
ATOM   4850 1HD1 LEU A 302      97.405  96.691 113.388  1.00  2.98              
ATOM   4851 2HD1 LEU A 302      97.349  96.311 111.670  1.00  2.98              
ATOM   4852 3HD1 LEU A 302      97.547  97.998 112.191  1.00  2.98              
ATOM   4853  CD2 LEU A 302      95.169  98.061 113.660  1.00  2.98              
ATOM   4854 1HD2 LEU A 302      95.548  97.586 114.565  1.00  2.98              
ATOM   4855 2HD2 LEU A 302      95.584  99.063 113.589  1.00  2.98              
ATOM   4856 3HD2 LEU A 302      94.084  98.118 113.733  1.00  2.98              
ATOM   4857  C   LEU A 302      95.209  95.836 109.643  1.00  2.98              
ATOM   4858  O   LEU A 302      94.118  95.415 110.032  1.00  2.98              
ATOM   4859  N   ASP A 303      96.114  95.034 109.073  1.00  3.05              
ATOM   4860  H   ASP A 303      97.032  95.394 108.856  1.00  3.05              
ATOM   4861  CA  ASP A 303      95.893  93.559 109.169  1.00  3.05              
ATOM   4862  HA  ASP A 303      94.829  93.335 109.099  1.00  3.05              
ATOM   4863  CB  ASP A 303      96.564  92.816 107.984  1.00  3.05              
ATOM   4864  HB1 ASP A 303      97.194  93.507 107.426  1.00  3.05              
ATOM   4865  HB2 ASP A 303      95.773  92.524 107.291  1.00  3.05              
ATOM   4866  CG  ASP A 303      97.376  91.549 108.330  1.00  3.05              
ATOM   4867  OD1 ASP A 303      98.581  91.504 107.983  1.00  3.05              
ATOM   4868  OD2 ASP A 303      96.782  90.608 108.895  1.00  3.05              
ATOM   4869  C   ASP A 303      96.351  93.091 110.557  1.00  3.05              
ATOM   4870  O   ASP A 303      97.275  93.681 111.105  1.00  3.05              
ATOM   4871  N   LEU A 304      95.670  92.105 111.142  1.00  3.50              
ATOM   4872  H   LEU A 304      94.969  91.632 110.575  1.00  3.50              
ATOM   4873  CA  LEU A 304      95.885  91.540 112.481  1.00  3.50              
ATOM   4874  HA  LEU A 304      96.936  91.676 112.736  1.00  3.50              
ATOM   4875  CB  LEU A 304      95.017  92.277 113.509  1.00  3.50              
ATOM   4876  HB1 LEU A 304      94.952  91.697 114.429  1.00  3.50              
ATOM   4877  HB2 LEU A 304      94.027  92.351 113.072  1.00  3.50              
ATOM   4878  CG  LEU A 304      95.516  93.684 113.868  1.00  3.50              
ATOM   4879  HG  LEU A 304      95.721  94.245 112.966  1.00  3.50              
ATOM   4880  CD1 LEU A 304      94.416  94.407 114.635  1.00  3.50              
ATOM   4881 1HD1 LEU A 304      94.773  95.388 114.943  1.00  3.50              
ATOM   4882 2HD1 LEU A 304      93.548  94.540 113.988  1.00  3.50              
ATOM   4883 3HD1 LEU A 304      94.139  93.828 115.515  1.00  3.50              
ATOM   4884  CD2 LEU A 304      96.760  93.687 114.759  1.00  3.50              
ATOM   4885 1HD2 LEU A 304      97.134  94.704 114.863  1.00  3.50              
ATOM   4886 2HD2 LEU A 304      96.516  93.294 115.739  1.00  3.50              
ATOM   4887 3HD2 LEU A 304      97.539  93.084 114.301  1.00  3.50              
ATOM   4888  C   LEU A 304      95.668  90.020 112.451  1.00  3.50              
ATOM   4889  O   LEU A 304      95.036  89.450 113.349  1.00  3.50              
ATOM   4890  N   SER A 305      96.186  89.379 111.400  1.00  3.14              
ATOM   4891  H   SER A 305      96.703  89.923 110.713  1.00  3.14              
ATOM   4892  CA  SER A 305      95.839  87.993 111.065  1.00  3.14              
ATOM   4893  HA  SER A 305      94.779  87.867 111.250  1.00  3.14              
ATOM   4894  CB  SER A 305      96.034  87.692 109.573  1.00  3.14              
ATOM   4895  HB1 SER A 305      95.353  88.319 108.995  1.00  3.14              
ATOM   4896  HB2 SER A 305      95.778  86.649 109.388  1.00  3.14              
ATOM   4897  OG  SER A 305      97.354  87.926 109.127  1.00  3.14              
ATOM   4898  HG  SER A 305      97.393  88.891 108.977  1.00  3.14              
ATOM   4899  C   SER A 305      96.588  86.976 111.932  1.00  3.14              
ATOM   4900  O   SER A 305      97.822  86.980 112.007  1.00  3.14              
ATOM   4901  N   CYS A 306      95.841  86.055 112.562  1.00  3.41              
ATOM   4902  H   CYS A 306      94.832  86.108 112.481  1.00  3.41              
ATOM   4903  CA  CYS A 306      96.398  84.984 113.387  1.00  3.41              
ATOM   4904  HA  CYS A 306      95.596  84.592 114.001  1.00  3.41              
ATOM   4905  CB  CYS A 306      96.856  83.836 112.476  1.00  3.41              
ATOM   4906  HB1 CYS A 306      97.774  84.126 111.965  1.00  3.41              
ATOM   4907  HB2 CYS A 306      96.082  83.642 111.731  1.00  3.41              
ATOM   4908  SG  CYS A 306      97.114  82.327 113.451  1.00  3.41              
ATOM   4909  HG  CYS A 306      95.817  82.123 113.723  1.00  3.41              
ATOM   4910  C   CYS A 306      97.429  85.469 114.419  1.00  3.41              
ATOM   4911  O   CYS A 306      98.629  85.167 114.342  1.00  3.41              
ATOM   4912  N   ASN A 307      96.936  86.258 115.383  1.00  3.44              
ATOM   4913  H   ASN A 307      95.946  86.466 115.354  1.00  3.44              
ATOM   4914  CA  ASN A 307      97.759  86.790 116.465  1.00  3.44              
ATOM   4915  HA  ASN A 307      98.386  85.954 116.781  1.00  3.44              
ATOM   4916  CB  ASN A 307      98.748  87.854 115.929  1.00  3.44              
ATOM   4917  HB1 ASN A 307      99.371  87.381 115.181  1.00  3.44              
ATOM   4918  HB2 ASN A 307      99.396  88.172 116.743  1.00  3.44              
ATOM   4919  CG  ASN A 307      98.220  89.108 115.262  1.00  3.44              
ATOM   4920  OD1 ASN A 307      98.995  89.847 114.675  1.00  3.44              
ATOM   4921  ND2 ASN A 307      96.945  89.399 115.357  1.00  3.44              
ATOM   4922 1HD2 ASN A 307      96.301  88.762 115.777  1.00  3.44              
ATOM   4923 2HD2 ASN A 307      96.604  90.081 114.704  1.00  3.44              
ATOM   4924  C   ASN A 307      97.065  87.204 117.775  1.00  3.44              
ATOM   4925  O   ASN A 307      97.695  87.889 118.573  1.00  3.44              
ATOM   4926  N   LYS A 308      95.829  86.772 118.057  1.00  3.11              
ATOM   4927  H   LYS A 308      95.317  86.257 117.350  1.00  3.11              
ATOM   4928  CA  LYS A 308      95.167  87.028 119.349  1.00  3.11              
ATOM   4929  HA  LYS A 308      95.959  87.246 120.072  1.00  3.11              
ATOM   4930  CB  LYS A 308      94.273  88.288 119.262  1.00  3.11
[truncated: 677,493 more chars]
