# Supplementary material for: Variation in selection constraints on teleost TLRs with emphasis on their repertoire in the Walking catfish, Clarias batrachus
Source: Sci Rep. 2020 Dec 7;10:21394. doi: 10.1038/s41598-020-78347-6 (PMC7721727; doi:10.1038/s41598-020-78347-6)
Supplement: Supplementary file 30 — Supplementary Information 30. [file 41598_2020_78347_MOESM30_ESM.zip › T8/struct/S514316_results/model4.pdb]

HEADER protein
METHOD
METHOD    The models are generated by I-TASSER which combines the
METHOD    methods of threading, ab initio modeling and structural
METHOD    refinement. The procedure is fully automated.
METHOD
METHOD    Please cite following articles when you use the I-TASSER server:
METHOD 1. Ambrish Roy, Alper Kucukural, Yang Zhang. I-TASSER: a unified
METHOD    platform for automated protein structure and function prediction.
METHOD    Nature Protocols, vol 5, 725-738 (2010). 
METHOD 2. Yang Zhang. I-TASSER server for protein 3D structure prediction. 
METHOD    BMC Bioinformatics, 9:40 (2008).
METHOD
MODEL  4
REMARK PARENT 3j0a_A 3j0a 3wpc_A 3w3g_A 
ATOM      1  N   MET A   1     114.700  65.578  79.180  1.00  5.06              
ATOM      2  CA  MET A   1     115.334  66.172  80.360  1.00  5.06              
ATOM      3  HA  MET A   1     114.678  66.967  80.714  1.00  5.06              
ATOM      4  CB  MET A   1     115.431  65.090  81.453  1.00  5.06              
ATOM      5  HB1 MET A   1     116.231  64.392  81.203  1.00  5.06              
ATOM      6  HB2 MET A   1     114.492  64.533  81.476  1.00  5.06              
ATOM      7  CG  MET A   1     115.665  65.651  82.860  1.00  5.06              
ATOM      8  HG1 MET A   1     114.870  66.361  83.086  1.00  5.06              
ATOM      9  HG2 MET A   1     116.621  66.173  82.891  1.00  5.06              
ATOM     10  SD  MET A   1     115.674  64.379  84.153  1.00  5.06              
ATOM     11  CE  MET A   1     115.767  65.423  85.632  1.00  5.06              
ATOM     12  HE1 MET A   1     115.726  64.797  86.523  1.00  5.06              
ATOM     13  HE2 MET A   1     116.702  65.983  85.634  1.00  5.06              
ATOM     14  HE3 MET A   1     114.926  66.117  85.647  1.00  5.06              
ATOM     15  C   MET A   1     116.702  66.804  80.051  1.00  5.06              
ATOM     16  O   MET A   1     117.267  67.532  80.874  1.00  5.06              
ATOM     17  N   ILE A   2     117.201  66.551  78.838  1.00  4.20              
ATOM     18  H   ILE A   2     116.625  65.949  78.264  1.00  4.20              
ATOM     19  CA  ILE A   2     118.555  66.868  78.363  1.00  4.20              
ATOM     20  HA  ILE A   2     119.085  67.296  79.195  1.00  4.20              
ATOM     21  CB  ILE A   2     119.338  65.583  77.988  1.00  4.20              
ATOM     22  HB  ILE A   2     120.370  65.895  77.816  1.00  4.20              
ATOM     23  CG2 ILE A   2     119.398  64.593  79.165  1.00  4.20              
ATOM     24 1HG2 ILE A   2     120.057  63.760  78.914  1.00  4.20              
ATOM     25 2HG2 ILE A   2     119.795  65.096  80.047  1.00  4.20              
ATOM     26 3HG2 ILE A   2     118.410  64.199  79.399  1.00  4.20              
ATOM     27  CG1 ILE A   2     118.892  64.879  76.683  1.00  4.20              
ATOM     28 1HG1 ILE A   2     119.541  64.015  76.529  1.00  4.20              
ATOM     29 2HG1 ILE A   2     119.064  65.552  75.842  1.00  4.20              
ATOM     30  CD1 ILE A   2     117.438  64.391  76.607  1.00  4.20              
ATOM     31  HD1 ILE A   2     117.303  63.815  75.691  1.00  4.20              
ATOM     32  HD2 ILE A   2     117.202  63.751  77.457  1.00  4.20              
ATOM     33  HD3 ILE A   2     116.753  65.237  76.578  1.00  4.20              
ATOM     34  C   ILE A   2     118.600  67.874  77.208  1.00  4.20              
ATOM     35  O   ILE A   2     119.676  68.290  76.787  1.00  4.20              
ATOM     36  N   SER A   3     117.437  68.280  76.707  1.00  4.64              
ATOM     37  H   SER A   3     116.588  67.926  77.129  1.00  4.64              
ATOM     38  CA  SER A   3     117.272  69.413  75.802  1.00  4.64              
ATOM     39  HA  SER A   3     118.045  70.153  76.018  1.00  4.64              
ATOM     40  CB  SER A   3     117.424  68.976  74.347  1.00  4.64              
ATOM     41  HB1 SER A   3     116.522  68.462  74.011  1.00  4.64              
ATOM     42  HB2 SER A   3     118.280  68.304  74.256  1.00  4.64              
ATOM     43  OG  SER A   3     117.663  70.126  73.563  1.00  4.64              
ATOM     44  HG  SER A   3     117.828  69.845  72.658  1.00  4.64              
ATOM     45  C   SER A   3     115.916  70.056  76.061  1.00  4.64              
ATOM     46  O   SER A   3     115.068  69.494  76.753  1.00  4.64              
ATOM     47  N   SER A   4     115.726  71.253  75.529  1.00  4.51              
ATOM     48  H   SER A   4     116.424  71.605  74.886  1.00  4.51              
ATOM     49  CA  SER A   4     114.507  72.035  75.666  1.00  4.51              
ATOM     50  HA  SER A   4     114.265  72.166  76.721  1.00  4.51              
ATOM     51  CB  SER A   4     114.756  73.412  75.027  1.00  4.51              
ATOM     52  HB1 SER A   4     115.381  74.010  75.693  1.00  4.51              
ATOM     53  HB2 SER A   4     113.805  73.917  74.885  1.00  4.51              
ATOM     54  OG  SER A   4     115.401  73.307  73.766  1.00  4.51              
ATOM     55  HG  SER A   4     114.857  72.758  73.183  1.00  4.51              
ATOM     56  C   SER A   4     113.320  71.408  74.940  1.00  4.51              
ATOM     57  O   SER A   4     113.417  71.052  73.764  1.00  4.51              
ATOM     58  N   ILE A   5     112.178  71.327  75.623  1.00  4.39              
ATOM     59  H   ILE A   5     112.171  71.627  76.583  1.00  4.39              
ATOM     60  CA  ILE A   5     110.981  70.663  75.102  1.00  4.39              
ATOM     61  HA  ILE A   5     111.313  69.701  74.706  1.00  4.39              
ATOM     62  CB  ILE A   5     109.967  70.349  76.231  1.00  4.39              
ATOM     63  HB  ILE A   5     109.343  71.229  76.394  1.00  4.39              
ATOM     64  CG2 ILE A   5     109.068  69.204  75.749  1.00  4.39              
ATOM     65 1HG2 ILE A   5     108.293  69.003  76.492  1.00  4.39              
ATOM     66 2HG2 ILE A   5     108.585  69.491  74.821  1.00  4.39              
ATOM     67 3HG2 ILE A   5     109.640  68.294  75.571  1.00  4.39              
ATOM     68  CG1 ILE A   5     110.578  69.981  77.607  1.00  4.39              
ATOM     69 1HG1 ILE A   5     109.760  69.789  78.304  1.00  4.39              
ATOM     70 2HG1 ILE A   5     111.120  70.843  77.995  1.00  4.39              
ATOM     71  CD1 ILE A   5     111.517  68.764  77.631  1.00  4.39              
ATOM     72  HD1 ILE A   5     111.947  68.662  78.628  1.00  4.39              
ATOM     73  HD2 ILE A   5     110.965  67.853  77.401  1.00  4.39              
ATOM     74  HD3 ILE A   5     112.326  68.887  76.913  1.00  4.39              
ATOM     75  C   ILE A   5     110.355  71.442  73.945  1.00  4.39              
ATOM     76  O   ILE A   5     109.649  72.426  74.148  1.00  4.39              
ATOM     77  N   GLY A   6     110.614  70.981  72.724  1.00  4.60              
ATOM     78  H   GLY A   6     111.313  70.257  72.638  1.00  4.60              
ATOM     79  CA  GLY A   6     109.814  71.294  71.541  1.00  4.60              
ATOM     80  HA1 GLY A   6     110.433  71.267  70.646  1.00  4.60              
ATOM     81  HA2 GLY A   6     109.333  72.268  71.632  1.00  4.60              
ATOM     82  C   GLY A   6     108.715  70.244  71.414  1.00  4.60              
ATOM     83  O   GLY A   6     108.764  69.373  70.554  1.00  4.60              
ATOM     84  N   GLU A   7     107.780  70.295  72.362  1.00  4.82              
ATOM     85  H   GLU A   7     107.876  71.012  73.070  1.00  4.82              
ATOM     86  CA  GLU A   7     106.525  69.531  72.371  1.00  4.82              
ATOM     87  HA  GLU A   7     106.757  68.498  72.112  1.00  4.82              
ATOM     88  CB  GLU A   7     105.945  69.515  73.824  1.00  4.82              
ATOM     89  HB1 GLU A   7     106.517  68.767  74.373  1.00  4.82              
ATOM     90  HB2 GLU A   7     104.920  69.144  73.795  1.00  4.82              
ATOM     91  CG  GLU A   7     105.973  70.829  74.663  1.00  4.82              
ATOM     92  HG1 GLU A   7     105.131  71.454  74.357  1.00  4.82              
ATOM     93  HG2 GLU A   7     106.880  71.390  74.435  1.00  4.82              
ATOM     94  CD  GLU A   7     105.933  70.618  76.204  1.00  4.82              
ATOM     95  OE1 GLU A   7     105.175  69.744  76.682  1.00  4.82              
ATOM     96  OE2 GLU A   7     106.674  71.328  76.934  1.00  4.82              
ATOM     97  C   GLU A   7     105.514  69.977  71.294  1.00  4.82              
ATOM     98  O   GLU A   7     104.504  69.310  71.089  1.00  4.82              
ATOM     99  N   ASP A   8     105.848  71.038  70.557  1.00  7.47              
ATOM    100  H   ASP A   8     106.679  71.533  70.821  1.00  7.47              
ATOM    101  CA  ASP A   8     105.253  71.416  69.272  1.00  7.47              
ATOM    102  HA  ASP A   8     104.821  70.540  68.787  1.00  7.47              
ATOM    103  CB  ASP A   8     104.119  72.422  69.547  1.00  7.47              
ATOM    104  HB1 ASP A   8     104.490  73.218  70.197  1.00  7.47              
ATOM    105  HB2 ASP A   8     103.316  71.911  70.083  1.00  7.47              
ATOM    106  CG  ASP A   8     103.548  73.043  68.272  1.00  7.47              
ATOM    107  OD1 ASP A   8     103.854  74.236  68.046  1.00  7.47              
ATOM    108  OD2 ASP A   8     102.808  72.331  67.559  1.00  7.47              
ATOM    109  C   ASP A   8     106.351  71.952  68.345  1.00  7.47              
ATOM    110  O   ASP A   8     106.935  71.232  67.538  1.00  7.47              
ATOM    111  N   ASP A   9     106.779  73.171  68.631  1.00  9.56              
ATOM    112  H   ASP A   9     106.147  73.770  69.148  1.00  9.56              
ATOM    113  CA  ASP A   9     108.066  73.729  68.265  1.00  9.56              
ATOM    114  HA  ASP A   9     108.786  72.925  68.112  1.00  9.56              
ATOM    115  CB  ASP A   9     107.899  74.501  66.946  1.00  9.56              
ATOM    116  HB1 ASP A   9     107.093  75.230  67.053  1.00  9.56              
ATOM    117  HB2 ASP A   9     107.624  73.803  66.154  1.00  9.56              
ATOM    118  CG  ASP A   9     109.167  75.239  66.548  1.00  9.56              
ATOM    119  OD1 ASP A   9     109.536  76.190  67.267  1.00  9.56              
ATOM    120  OD2 ASP A   9     109.818  74.931  65.526  1.00  9.56              
ATOM    121  C   ASP A   9     108.496  74.590  69.454  1.00  9.56              
ATOM    122  O   ASP A   9     107.714  75.360  70.016  1.00  9.56              
ATOM    123  N   PHE A  10     109.732  74.383  69.909  1.00  9.96              
ATOM    124  H   PHE A  10     110.331  73.745  69.415  1.00  9.96              
ATOM    125  CA  PHE A  10     110.266  75.126  71.047  1.00  9.96              
ATOM    126  HA  PHE A  10     109.472  75.291  71.777  1.00  9.96              
ATOM    127  CB  PHE A  10     111.415  74.359  71.731  1.00  9.96              
ATOM    128  HB1 PHE A  10     111.069  73.402  72.068  1.00  9.96              
ATOM    129  HB2 PHE A  10     111.673  74.893  72.642  1.00  9.96              
ATOM    130  CG  PHE A  10     112.691  74.152  70.926  1.00  9.96              
ATOM    131  CD1 PHE A  10     113.871  74.818  71.312  1.00  9.96              
ATOM    132  HD1 PHE A  10     113.867  75.476  72.167  1.00  9.96              
ATOM    133  CE1 PHE A  10     115.066  74.626  70.597  1.00  9.96              
ATOM    134  HE1 PHE A  10     115.968  75.136  70.911  1.00  9.96              
ATOM    135  CZ  PHE A  10     115.086  73.769  69.483  1.00  9.96              
ATOM    136  HZ  PHE A  10     116.004  73.623  68.931  1.00  9.96              
ATOM    137  CE2 PHE A  10     113.914  73.097  69.094  1.00  9.96              
ATOM    138  HE2 PHE A  10     113.931  72.436  68.239  1.00  9.96              
ATOM    139  CD2 PHE A  10     112.722  73.280  69.819  1.00  9.96              
ATOM    140  HD2 PHE A  10     111.836  72.742  69.520  1.00  9.96              
ATOM    141  C   PHE A  10     110.844  76.485  70.675  1.00  9.96              
ATOM    142  O   PHE A  10     111.093  77.315  71.550  1.00  9.96              
ATOM    143  N   LYS A  11     111.202  76.641  69.404  1.00  9.10              
ATOM    144  H   LYS A  11     110.781  76.020  68.718  1.00  9.10              
ATOM    145  CA  LYS A  11     112.133  77.654  68.928  1.00  9.10              
ATOM    146  HA  LYS A  11     112.626  78.082  69.801  1.00  9.10              
ATOM    147  CB  LYS A  11     113.260  77.034  68.074  1.00  9.10              
ATOM    148  HB1 LYS A  11     113.800  76.351  68.730  1.00  9.10              
ATOM    149  HB2 LYS A  11     113.971  77.815  67.797  1.00  9.10              
ATOM    150  CG  LYS A  11     112.874  76.233  66.814  1.00  9.10              
ATOM    151  HG1 LYS A  11     111.917  75.746  66.953  1.00  9.10              
ATOM    152  HG2 LYS A  11     113.601  75.424  66.735  1.00  9.10              
ATOM    153  CD  LYS A  11     112.918  76.965  65.456  1.00  9.10              
ATOM    154  HD1 LYS A  11     112.809  76.206  64.680  1.00  9.10              
ATOM    155  HD2 LYS A  11     113.913  77.395  65.340  1.00  9.10              
ATOM    156  CE  LYS A  11     111.893  78.073  65.155  1.00  9.10              
ATOM    157  HE1 LYS A  11     112.120  78.478  64.166  1.00  9.10              
ATOM    158  HE2 LYS A  11     111.997  78.894  65.866  1.00  9.10              
ATOM    159  NZ  LYS A  11     110.498  77.584  65.143  1.00  9.10              
ATOM    160  HZ1 LYS A  11     110.117  77.497  66.082  1.00  9.10              
ATOM    161  HZ2 LYS A  11     109.876  78.207  64.622  1.00  9.10              
ATOM    162  HZ3 LYS A  11     110.403  76.634  64.791  1.00  9.10              
ATOM    163  C   LYS A  11     111.479  78.847  68.271  1.00  9.10              
ATOM    164  O   LYS A  11     112.145  79.826  67.953  1.00  9.10              
ATOM    165  N   GLU A  12     110.168  78.802  68.158  1.00  7.79              
ATOM    166  H   GLU A  12     109.705  77.911  68.340  1.00  7.79              
ATOM    167  CA  GLU A  12     109.371  79.987  68.365  1.00  7.79              
ATOM    168  HA  GLU A  12     110.011  80.759  68.794  1.00  7.79              
ATOM    169  CB  GLU A  12     108.865  80.543  67.025  1.00  7.79              
ATOM    170  HB1 GLU A  12     109.739  80.722  66.396  1.00  7.79              
ATOM    171  HB2 GLU A  12     108.384  81.507  67.198  1.00  7.79              
ATOM    172  CG  GLU A  12     107.885  79.630  66.278  1.00  7.79              
ATOM    173  HG1 GLU A  12     106.885  79.754  66.700  1.00  7.79              
ATOM    174  HG2 GLU A  12     108.174  78.585  66.401  1.00  7.79              
ATOM    175  CD  GLU A  12     107.901  79.975  64.786  1.00  7.79              
ATOM    176  OE1 GLU A  12     108.850  79.507  64.109  1.00  7.79              
ATOM    177  OE2 GLU A  12     107.000  80.715  64.342  1.00  7.79              
ATOM    178  C   GLU A  12     108.285  79.732  69.380  1.00  7.79              
ATOM    179  O   GLU A  12     107.929  78.599  69.683  1.00  7.79              
ATOM    180  N   LEU A  13     107.820  80.824  69.971  1.00  6.69              
ATOM    181  H   LEU A  13     108.142  81.719  69.634  1.00  6.69              
ATOM    182  CA  LEU A  13     107.128  80.812  71.252  1.00  6.69              
ATOM    183  HA  LEU A  13     107.760  80.258  71.949  1.00  6.69              
ATOM    184  CB  LEU A  13     107.053  82.271  71.748  1.00  6.69              
ATOM    185  HB1 LEU A  13     108.000  82.770  71.534  1.00  6.69              
ATOM    186  HB2 LEU A  13     106.968  82.230  72.830  1.00  6.69              
ATOM    187  CG  LEU A  13     105.889  83.130  71.203  1.00  6.69              
ATOM    188  HG  LEU A  13     104.942  82.728  71.562  1.00  6.69              
ATOM    189  CD1 LEU A  13     106.021  84.564  71.720  1.00  6.69              
ATOM    190 1HD1 LEU A  13     106.023  84.570  72.807  1.00  6.69              
ATOM    191 2HD1 LEU A  13     106.949  85.009  71.357  1.00  6.69              
ATOM    192 3HD1 LEU A  13     105.180  85.163  71.369  1.00  6.69              
ATOM    193  CD2 LEU A  13     105.832  83.212  69.673  1.00  6.69              
ATOM    194 1HD2 LEU A  13     105.037  83.893  69.368  1.00  6.69              
ATOM    195 2HD2 LEU A  13     106.780  83.577  69.278  1.00  6.69              
ATOM    196 3HD2 LEU A  13     105.611  82.238  69.242  1.00  6.69              
ATOM    197  C   LEU A  13     105.762  80.118  71.286  1.00  6.69              
ATOM    198  O   LEU A  13     105.143  80.087  72.351  1.00  6.69              
ATOM    199  N   SER A  14     105.294  79.659  70.119  1.00  4.41              
ATOM    200  H   SER A  14     105.981  79.643  69.379  1.00  4.41              
ATOM    201  CA  SER A  14     104.134  78.791  69.890  1.00  4.41              
ATOM    202  HA  SER A  14     103.784  78.995  68.879  1.00  4.41              
ATOM    203  CB  SER A  14     104.595  77.316  69.885  1.00  4.41              
ATOM    204  HB1 SER A  14     105.199  77.147  68.991  1.00  4.41              
ATOM    205  HB2 SER A  14     103.737  76.643  69.839  1.00  4.41              
ATOM    206  OG  SER A  14     105.391  77.011  71.015  1.00  4.41              
ATOM    207  HG  SER A  14     106.142  76.478  70.697  1.00  4.41              
ATOM    208  C   SER A  14     102.911  79.049  70.796  1.00  4.41              
ATOM    209  O   SER A  14     102.174  78.145  71.174  1.00  4.41              
ATOM    210  N   ASN A  15     102.660  80.327  71.116  1.00  4.33              
ATOM    211  H   ASN A  15     103.326  81.001  70.771  1.00  4.33              
ATOM    212  CA  ASN A  15     101.545  80.844  71.927  1.00  4.33              
ATOM    213  HA  ASN A  15     101.554  81.925  71.780  1.00  4.33              
ATOM    214  CB  ASN A  15     100.179  80.357  71.384  1.00  4.33              
ATOM    215  HB1 ASN A  15      99.388  80.976  71.807  1.00  4.33              
ATOM    216  HB2 ASN A  15      99.998  79.332  71.709  1.00  4.33              
ATOM    217  CG  ASN A  15     100.065  80.426  69.868  1.00  4.33              
ATOM    218  OD1 ASN A  15      99.854  81.476  69.288  1.00  4.33              
ATOM    219  ND2 ASN A  15     100.234  79.320  69.182  1.00  4.33              
ATOM    220 1HD2 ASN A  15     100.506  78.476  69.668  1.00  4.33              
ATOM    221 2HD2 ASN A  15     100.216  79.389  68.182  1.00  4.33              
ATOM    222  C   ASN A  15     101.673  80.651  73.469  1.00  4.33              
ATOM    223  O   ASN A  15     100.827  81.110  74.244  1.00  4.33              
ATOM    224  N   LEU A  16     102.729  79.988  73.950  1.00  4.27              
ATOM    225  H   LEU A  16     103.447  79.733  73.276  1.00  4.27              
ATOM    226  CA  LEU A  16     102.754  79.258  75.228  1.00  4.27              
ATOM    227  HA  LEU A  16     101.720  78.977  75.427  1.00  4.27              
ATOM    228  CB  LEU A  16     103.527  77.941  74.992  1.00  4.27              
ATOM    229  HB1 LEU A  16     104.579  78.175  74.818  1.00  4.27              
ATOM    230  HB2 LEU A  16     103.142  77.492  74.074  1.00  4.27              
ATOM    231  CG  LEU A  16     103.440  76.873  76.105  1.00  4.27              
ATOM    232  HG  LEU A  16     104.024  77.190  76.968  1.00  4.27              
ATOM    233  CD1 LEU A  16     102.007  76.591  76.571  1.00  4.27              
ATOM    234 1HD1 LEU A  16     102.014  75.766  77.285  1.00  4.27              
ATOM    235 2HD1 LEU A  16     101.589  77.466  77.060  1.00  4.27              
ATOM    236 3HD1 LEU A  16     101.395  76.309  75.713  1.00  4.27              
ATOM    237  CD2 LEU A  16     104.027  75.559  75.590  1.00  4.27              
ATOM    238 1HD2 LEU A  16     104.033  74.808  76.380  1.00  4.27              
ATOM    239 2HD2 LEU A  16     103.443  75.184  74.748  1.00  4.27              
ATOM    240 3HD2 LEU A  16     105.051  75.717  75.253  1.00  4.27              
ATOM    241  C   LEU A  16     103.213  80.067  76.456  1.00  4.27              
ATOM    242  O   LEU A  16     104.158  79.724  77.161  1.00  4.27              
ATOM    243  N   LYS A  17     102.493  81.157  76.730  1.00  4.22              
ATOM    244  H   LYS A  17     101.750  81.335  76.058  1.00  4.22              
ATOM    245  CA  LYS A  17     102.746  82.211  77.739  1.00  4.22              
ATOM    246  HA  LYS A  17     103.661  82.704  77.435  1.00  4.22              
ATOM    247  CB  LYS A  17     101.627  83.270  77.590  1.00  4.22              
ATOM    248  HB1 LYS A  17     101.698  83.672  76.577  1.00  4.22              
ATOM    249  HB2 LYS A  17     101.817  84.110  78.259  1.00  4.22              
ATOM    250  CG  LYS A  17     100.166  82.811  77.783  1.00  4.22              
ATOM    251  HG1 LYS A  17      99.939  81.983  77.111  1.00  4.22              
ATOM    252  HG2 LYS A  17      99.538  83.647  77.468  1.00  4.22              
ATOM    253  CD  LYS A  17      99.749  82.454  79.222  1.00  4.22              
ATOM    254  HD1 LYS A  17      98.741  82.843  79.382  1.00  4.22              
ATOM    255  HD2 LYS A  17     100.411  82.948  79.934  1.00  4.22              
ATOM    256  CE  LYS A  17      99.717  80.939  79.470  1.00  4.22              
ATOM    257  HE1 LYS A  17     100.713  80.528  79.283  1.00  4.22              
ATOM    258  HE2 LYS A  17      99.024  80.486  78.753  1.00  4.22              
ATOM    259  NZ  LYS A  17      99.300  80.626  80.861  1.00  4.22              
ATOM    260  HZ1 LYS A  17      99.218  79.627  81.000  1.00  4.22              
ATOM    261  HZ2 LYS A  17     100.009  80.971  81.510  1.00  4.22              
ATOM    262  HZ3 LYS A  17      98.412  81.059  81.085  1.00  4.22              
ATOM    263  C   LYS A  17     103.063  81.867  79.204  1.00  4.22              
ATOM    264  O   LYS A  17     103.094  82.797  79.997  1.00  4.22              
ATOM    265  N   THR A  18     103.291  80.624  79.628  1.00  3.88              
ATOM    266  H   THR A  18     103.390  79.902  78.925  1.00  3.88              
ATOM    267  CA  THR A  18     103.808  80.338  80.984  1.00  3.88              
ATOM    268  HA  THR A  18     104.539  81.100  81.253  1.00  3.88              
ATOM    269  CB  THR A  18     102.702  80.319  82.062  1.00  3.88              
ATOM    270  HB  THR A  18     102.093  79.422  81.948  1.00  3.88              
ATOM    271  CG2 THR A  18     103.280  80.341  83.476  1.00  3.88              
ATOM    272 1HG2 THR A  18     103.848  79.429  83.663  1.00  3.88              
ATOM    273 2HG2 THR A  18     103.936  81.200  83.601  1.00  3.88              
ATOM    274 3HG2 THR A  18     102.471  80.398  84.204  1.00  3.88              
ATOM    275  OG1 THR A  18     101.828  81.428  81.954  1.00  3.88              
ATOM    276  HG1 THR A  18     102.376  82.185  81.682  1.00  3.88              
ATOM    277  C   THR A  18     104.531  79.003  81.013  1.00  3.88              
ATOM    278  O   THR A  18     103.876  77.963  81.026  1.00  3.88              
ATOM    279  N   LEU A  19     105.866  79.010  80.996  1.00  3.79              
ATOM    280  H   LEU A  19     106.367  79.888  81.099  1.00  3.79              
ATOM    281  CA  LEU A  19     106.633  77.803  80.674  1.00  3.79              
ATOM    282  HA  LEU A  19     105.967  76.947  80.768  1.00  3.79              
ATOM    283  CB  LEU A  19     107.060  77.845  79.191  1.00  3.79              
ATOM    284  HB1 LEU A  19     107.796  78.638  79.053  1.00  3.79              
ATOM    285  HB2 LEU A  19     106.180  78.108  78.601  1.00  3.79              
ATOM    286  CG  LEU A  19     107.636  76.533  78.609  1.00  3.79              
ATOM    287  HG  LEU A  19     108.639  76.374  79.005  1.00  3.79              
ATOM    288  CD1 LEU A  19     106.792  75.287  78.905  1.00  3.79              
ATOM    289 1HD1 LEU A  19     107.193  74.431  78.357  1.00  3.79              
ATOM    290 2HD1 LEU A  19     106.836  75.066  79.964  1.00  3.79              
ATOM    291 3HD1 LEU A  19     105.760  75.454  78.595  1.00  3.79              
ATOM    292  CD2 LEU A  19     107.708  76.641  77.086  1.00  3.79              
ATOM    293 1HD2 LEU A  19     108.332  77.479  76.799  1.00  3.79              
ATOM    294 2HD2 LEU A  19     108.146  75.734  76.668  1.00  3.79              
ATOM    295 3HD2 LEU A  19     106.713  76.780  76.663  1.00  3.79              
ATOM    296  C   LEU A  19     107.761  77.564  81.682  1.00  3.79              
ATOM    297  O   LEU A  19     108.904  77.995  81.529  1.00  3.79              
ATOM    298  N   LYS A  20     107.380  76.850  82.746  1.00  3.85              
ATOM    299  H   LYS A  20     106.392  76.670  82.836  1.00  3.85              
ATOM    300  CA  LYS A  20     108.282  76.074  83.601  1.00  3.85              
ATOM    301  HA  LYS A  20     108.900  76.759  84.177  1.00  3.85              
ATOM    302  CB  LYS A  20     107.463  75.202  84.592  1.00  3.85              
ATOM    303  HB1 LYS A  20     107.318  75.799  85.494  1.00  3.85              
ATOM    304  HB2 LYS A  20     108.074  74.349  84.892  1.00  3.85              
ATOM    305  CG  LYS A  20     106.056  74.681  84.184  1.00  3.85              
ATOM    306  HG1 LYS A  20     105.380  75.537  84.196  1.00  3.85              
ATOM    307  HG2 LYS A  20     105.712  74.004  84.967  1.00  3.85              
ATOM    308  CD  LYS A  20     105.861  73.976  82.823  1.00  3.85              
ATOM    309  HD1 LYS A  20     106.194  74.646  82.037  1.00  3.85              
ATOM    310  HD2 LYS A  20     104.791  73.822  82.667  1.00  3.85              
ATOM    311  CE  LYS A  20     106.559  72.612  82.678  1.00  3.85              
ATOM    312  HE1 LYS A  20     105.904  71.833  83.078  1.00  3.85              
ATOM    313  HE2 LYS A  20     107.476  72.628  83.273  1.00  3.85              
ATOM    314  NZ  LYS A  20     106.912  72.328  81.259  1.00  3.85              
ATOM    315  HZ1 LYS A  20     107.278  71.392  81.138  1.00  3.85              
ATOM    316  HZ2 LYS A  20     106.117  72.439  80.641  1.00  3.85              
ATOM    317  HZ3 LYS A  20     107.639  72.979  80.970  1.00  3.85              
ATOM    318  C   LYS A  20     109.236  75.187  82.774  1.00  3.85              
ATOM    319  O   LYS A  20     108.779  74.355  81.988  1.00  3.85              
ATOM    320  N   ILE A  21     110.533  75.259  83.076  1.00  4.23              
ATOM    321  H   ILE A  21     110.828  76.060  83.616  1.00  4.23              
ATOM    322  CA  ILE A  21     111.408  74.078  83.213  1.00  4.23              
ATOM    323  HA  ILE A  21     110.771  73.209  83.383  1.00  4.23              
ATOM    324  CB  ILE A  21     112.289  73.752  81.980  1.00  4.23              
ATOM    325  HB  ILE A  21     112.820  72.836  82.240  1.00  4.23              
ATOM    326  CG2 ILE A  21     111.439  73.409  80.743  1.00  4.23              
ATOM    327 1HG2 ILE A  21     112.067  72.985  79.960  1.00  4.23              
ATOM    328 2HG2 ILE A  21     110.684  72.669  81.005  1.00  4.23              
ATOM    329 3HG2 ILE A  21     110.951  74.307  80.358  1.00  4.23              
ATOM    330  CG1 ILE A  21     113.366  74.813  81.660  1.00  4.23              
ATOM    331 1HG1 ILE A  21     113.903  75.076  82.570  1.00  4.23              
ATOM    332 2HG1 ILE A  21     112.898  75.716  81.266  1.00  4.23              
ATOM    333  CD1 ILE A  21     114.416  74.297  80.665  1.00  4.23              
ATOM    334  HD1 ILE A  21     114.755  73.305  80.960  1.00  4.23              
ATOM    335  HD2 ILE A  21     114.000  74.257  79.659  1.00  4.23              
ATOM    336  HD3 ILE A  21     115.277  74.964  80.670  1.00  4.23              
ATOM    337  C   ILE A  21     112.252  74.275  84.474  1.00  4.23              
ATOM    338  O   ILE A  21     112.662  75.391  84.800  1.00  4.23              
ATOM    339  N   GLN A  22     112.364  73.191  85.229  1.00  4.17              
ATOM    340  H   GLN A  22     112.099  72.303  84.826  1.00  4.17              
ATOM    341  CA  GLN A  22     112.814  73.126  86.613  1.00  4.17              
ATOM    342  HA  GLN A  22     113.693  73.751  86.764  1.00  4.17              
ATOM    343  CB  GLN A  22     111.660  73.505  87.564  1.00  4.17              
ATOM    344  HB1 GLN A  22     112.047  73.486  88.583  1.00  4.17              
ATOM    345  HB2 GLN A  22     110.888  72.735  87.494  1.00  4.17              
ATOM    346  CG  GLN A  22     110.974  74.860  87.314  1.00  4.17              
ATOM    347  HG1 GLN A  22     110.557  74.887  86.310  1.00  4.17              
ATOM    348  HG2 GLN A  22     111.686  75.675  87.418  1.00  4.17              
ATOM    349  CD  GLN A  22     109.814  75.085  88.261  1.00  4.17              
ATOM    350  OE1 GLN A  22     108.684  75.276  87.845  1.00  4.17              
ATOM    351  NE2 GLN A  22     110.029  75.039  89.558  1.00  4.17              
ATOM    352 1HE2 GLN A  22     110.933  74.794  89.918  1.00  4.17              
ATOM    353 2HE2 GLN A  22     109.217  75.148  90.138  1.00  4.17              
ATOM    354  C   GLN A  22     113.156  71.666  86.906  1.00  4.17              
ATOM    355  O   GLN A  22     112.521  70.775  86.338  1.00  4.17              
ATOM    356  N   GLY A  23     114.108  71.406  87.800  1.00  4.22              
ATOM    357  H   GLY A  23     114.618  72.176  88.224  1.00  4.22              
ATOM    358  CA  GLY A  23     114.482  70.039  88.176  1.00  4.22              
ATOM    359  HA1 GLY A  23     113.579  69.471  88.403  1.00  4.22              
ATOM    360  HA2 GLY A  23     115.094  70.078  89.076  1.00  4.22              
ATOM    361  C   GLY A  23     115.267  69.269  87.109  1.00  4.22              
ATOM    362  O   GLY A  23     115.693  68.148  87.373  1.00  4.22              
ATOM    363  N   ASN A  24     115.472  69.846  85.920  1.00  4.24              
ATOM    364  H   ASN A  24     115.122  70.784  85.788  1.00  4.24              
ATOM    365  CA  ASN A  24     116.198  69.235  84.809  1.00  4.24              
ATOM    366  HA  ASN A  24     116.299  68.169  85.011  1.00  4.24              
ATOM    367  CB  ASN A  24     115.350  69.359  83.528  1.00  4.24              
ATOM    368  HB1 ASN A  24     114.319  69.077  83.743  1.00  4.24              
ATOM    369  HB2 ASN A  24     115.732  68.665  82.782  1.00  4.24              
ATOM    370  CG  ASN A  24     115.354  70.759  82.951  1.00  4.24              
ATOM    371  OD1 ASN A  24     114.826  71.692  83.533  1.00  4.24              
ATOM    372  ND2 ASN A  24     115.977  70.935  81.808  1.00  4.24              
ATOM    373 1HD2 ASN A  24     116.408  70.164  81.328  1.00  4.24              
ATOM    374 2HD2 ASN A  24     116.065  71.877  81.465  1.00  4.24              
ATOM    375  C   ASN A  24     117.632  69.774  84.687  1.00  4.24              
ATOM    376  O   ASN A  24     118.088  70.465  85.593  1.00  4.24              
ATOM    377  N   CYS A  25     118.371  69.435  83.619  1.00  4.24              
ATOM    378  H   CYS A  25     117.957  68.891  82.874  1.00  4.24              
ATOM    379  CA  CYS A  25     119.814  69.681  83.590  1.00  4.24              
ATOM    380  HA  CYS A  25     120.089  70.201  84.508  1.00  4.24              
ATOM    381  CB  CYS A  25     120.555  68.333  83.707  1.00  4.24              
ATOM    382  HB1 CYS A  25     120.175  67.613  82.983  1.00  4.24              
ATOM    383  HB2 CYS A  25     120.370  67.919  84.700  1.00  4.24              
ATOM    384  SG  CYS A  25     122.346  68.534  83.475  1.00  4.24              
ATOM    385  HG  CYS A  25     122.579  69.322  84.532  1.00  4.24              
ATOM    386  C   CYS A  25     120.310  70.666  82.508  1.00  4.24              
ATOM    387  O   CYS A  25     120.891  71.684  82.899  1.00  4.24              
ATOM    388  N   PRO A  26     120.123  70.445  81.191  1.00  4.48              
ATOM    389  CD  PRO A  26     119.878  69.169  80.564  1.00  4.48              
ATOM    390  HD1 PRO A  26     118.978  69.254  79.952  1.00  4.48              
ATOM    391  HD2 PRO A  26     119.771  68.343  81.257  1.00  4.48              
ATOM    392  CG  PRO A  26     121.106  68.974  79.678  1.00  4.48              
ATOM    393  HG1 PRO A  26     121.006  68.170  78.955  1.00  4.48              
ATOM    394  HG2 PRO A  26     121.994  68.818  80.293  1.00  4.48              
ATOM    395  CB  PRO A  26     121.150  70.345  79.016  1.00  4.48              
ATOM    396  HB1 PRO A  26     120.384  70.411  78.241  1.00  4.48              
ATOM    397  HB2 PRO A  26     122.135  70.563  78.606  1.00  4.48              
ATOM    398  CA  PRO A  26     120.801  71.268  80.190  1.00  4.48              
ATOM    399  HA  PRO A  26     121.746  71.585  80.625  1.00  4.48              
ATOM    400  C   PRO A  26     120.069  72.516  79.732  1.00  4.48              
ATOM    401  O   PRO A  26     118.865  72.688  79.911  1.00  4.48              
ATOM    402  N   ARG A  27     120.880  73.406  79.156  1.00  6.24              
ATOM    403  H   ARG A  27     121.842  73.138  79.058  1.00  6.24              
ATOM    404  CA  ARG A  27     120.560  74.807  78.914  1.00  6.24              
ATOM    405  HA  ARG A  27     120.355  75.225  79.903  1.00  6.24              
ATOM    406  CB  ARG A  27     121.811  75.532  78.393  1.00  6.24              
ATOM    407  HB1 ARG A  27     122.627  75.330  79.089  1.00  6.24              
ATOM    408  HB2 ARG A  27     121.636  76.609  78.412  1.00  6.24              
ATOM    409  CG  ARG A  27     122.229  75.127  76.968  1.00  6.24              
ATOM    410  HG1 ARG A  27     121.784  75.830  76.262  1.00  6.24              
ATOM    411  HG2 ARG A  27     121.868  74.128  76.722  1.00  6.24              
ATOM    412  CD  ARG A  27     123.756  75.158  76.823  1.00  6.24              
ATOM    413  HD1 ARG A  27     124.136  76.067  77.293  1.00  6.24              
ATOM    414  HD2 ARG A  27     124.000  75.209  75.760  1.00  6.24              
ATOM    415  NE  ARG A  27     124.384  73.942  77.394  1.00  6.24              
ATOM    416  HE  ARG A  27     124.088  73.072  76.983  1.00  6.24              
ATOM    417  CZ  ARG A  27     125.375  73.886  78.270  1.00  6.24              
ATOM    418  NH1 ARG A  27     125.883  74.937  78.840  1.00  6.24              
ATOM    419 1HH1 ARG A  27     125.431  75.839  78.725  1.00  6.24              
ATOM    420 2HH1 ARG A  27     126.587  74.893  79.562  1.00  6.24              
ATOM    421  NH2 ARG A  27     125.906  72.739  78.582  1.00  6.24              
ATOM    422 1HH2 ARG A  27     125.574  71.887  78.165  1.00  6.24              
ATOM    423 2HH2 ARG A  27     126.630  72.717  79.276  1.00  6.24              
ATOM    424  C   ARG A  27     119.322  75.066  78.083  1.00  6.24              
ATOM    425  O   ARG A  27     118.995  74.365  77.130  1.00  6.24              
ATOM    426  N   CYS A  28     118.640  76.102  78.529  1.00  6.81              
ATOM    427  H   CYS A  28     119.035  76.654  79.270  1.00  6.81              
ATOM    428  CA  CYS A  28     117.310  76.408  78.082  1.00  6.81              
ATOM    429  HA  CYS A  28     116.763  75.472  77.955  1.00  6.81              
ATOM    430  CB  CYS A  28     116.635  77.226  79.207  1.00  6.81              
ATOM    431  HB1 CYS A  28     117.027  78.245  79.191  1.00  6.81              
ATOM    432  HB2 CYS A  28     116.862  76.775  80.174  1.00  6.81              
ATOM    433  SG  CYS A  28     114.825  77.264  79.025  1.00  6.81              
ATOM    434  HG  CYS A  28     114.554  78.135  80.000  1.00  6.81              
ATOM    435  C   CYS A  28     117.270  77.151  76.763  1.00  6.81              
ATOM    436  O   CYS A  28     118.289  77.629  76.266  1.00  6.81              
ATOM    437  N   HIS A  29     116.046  77.305  76.263  1.00  6.49              
ATOM    438  H   HIS A  29     115.267  76.873  76.743  1.00  6.49              
ATOM    439  CA  HIS A  29     115.780  78.129  75.112  1.00  6.49              
ATOM    440  HA  HIS A  29     116.592  78.851  74.961  1.00  6.49              
ATOM    441  CB  HIS A  29     115.715  77.227  73.862  1.00  6.49              
ATOM    442  HB1 HIS A  29     115.106  77.715  73.098  1.00  6.49              
ATOM    443  HB2 HIS A  29     115.219  76.288  74.108  1.00  6.49              
ATOM    444  CG  HIS A  29     117.035  76.928  73.201  1.00  6.49              
ATOM    445  ND1 HIS A  29     117.543  77.613  72.096  1.00  6.49              
ATOM    446  CE1 HIS A  29     118.691  76.998  71.779  1.00  6.49              
ATOM    447  HE1 HIS A  29     119.343  77.300  70.970  1.00  6.49              
ATOM    448  NE2 HIS A  29     118.913  75.962  72.607  1.00  6.49              
ATOM    449  HE2 HIS A  29     119.711  75.344  72.574  1.00  6.49              
ATOM    450  CD2 HIS A  29     117.876  75.900  73.511  1.00  6.49              
ATOM    451  HD2 HIS A  29     117.738  75.177  74.304  1.00  6.49              
ATOM    452  C   HIS A  29     114.490  78.955  75.118  1.00  6.49              
ATOM    453  O   HIS A  29     114.415  80.001  74.479  1.00  6.49              
ATOM    454  N   ASN A  30     113.443  78.450  75.745  1.00  7.29              
ATOM    455  H   ASN A  30     113.587  77.661  76.365  1.00  7.29              
ATOM    456  CA  ASN A  30     112.139  78.420  75.086  1.00  7.29              
ATOM    457  HA  ASN A  30     112.110  79.134  74.263  1.00  7.29              
ATOM    458  CB  ASN A  30     111.953  77.000  74.516  1.00  7.29              
ATOM    459  HB1 ASN A  30     112.678  76.839  73.723  1.00  7.29              
ATOM    460  HB2 ASN A  30     110.961  76.945  74.073  1.00  7.29              
ATOM    461  CG  ASN A  30     112.101  75.861  75.529  1.00  7.29              
ATOM    462  OD1 ASN A  30     113.053  75.762  76.301  1.00  7.29              
ATOM    463  ND2 ASN A  30     111.179  74.925  75.528  1.00  7.29              
ATOM    464 1HD2 ASN A  30     110.429  74.921  74.853  1.00  7.29              
ATOM    465 2HD2 ASN A  30     111.204  74.255  76.271  1.00  7.29              
ATOM    466  C   ASN A  30     111.062  78.763  76.085  1.00  7.29              
ATOM    467  O   ASN A  30     110.780  78.014  77.017  1.00  7.29              
ATOM    468  N   ALA A  31     110.464  79.930  75.881  1.00  6.40              
ATOM    469  H   ALA A  31     110.737  80.481  75.084  1.00  6.40              
ATOM    470  CA  ALA A  31     109.395  80.382  76.704  1.00  6.40              
ATOM    471  HA  ALA A  31     108.680  79.590  76.899  1.00  6.40              
ATOM    472  CB  ALA A  31     109.958  80.872  78.035  1.00  6.40              
ATOM    473  HB1 ALA A  31     109.148  81.200  78.689  1.00  6.40              
ATOM    474  HB2 ALA A  31     110.490  80.066  78.540  1.00  6.40              
ATOM    475  HB3 ALA A  31     110.644  81.704  77.870  1.00  6.40              
ATOM    476  C   ALA A  31     108.589  81.537  76.011  1.00  6.40              
ATOM    477  O   ALA A  31     108.879  81.868  74.858  1.00  6.40              
ATOM    478  N   PRO A  32     107.609  82.157  76.676  1.00  5.84              
ATOM    479  CD  PRO A  32     106.243  81.867  76.269  1.00  5.84              
ATOM    480  HD1 PRO A  32     105.642  81.725  77.166  1.00  5.84              
ATOM    481  HD2 PRO A  32     106.194  80.969  75.650  1.00  5.84              
ATOM    482  CG  PRO A  32     105.728  83.082  75.488  1.00  5.84              
ATOM    483  HG1 PRO A  32     104.732  83.367  75.808  1.00  5.84              
ATOM    484  HG2 PRO A  32     105.689  82.856  74.427  1.00  5.84              
ATOM    485  CB  PRO A  32     106.734  84.200  75.768  1.00  5.84              
ATOM    486  HB1 PRO A  32     106.253  85.127  76.076  1.00  5.84              
ATOM    487  HB2 PRO A  32     107.326  84.377  74.868  1.00  5.84              
ATOM    488  CA  PRO A  32     107.644  83.626  76.854  1.00  5.84              
ATOM    489  HA  PRO A  32     108.660  83.970  76.674  1.00  5.84              
ATOM    490  C   PRO A  32     107.288  83.994  78.308  1.00  5.84              
ATOM    491  O   PRO A  32     108.164  83.931  79.162  1.00  5.84              
ATOM    492  N   TYR A  33     106.043  84.380  78.626  1.00  5.70              
ATOM    493  H   TYR A  33     105.365  84.349  77.886  1.00  5.70              
ATOM    494  CA  TYR A  33     105.811  85.408  79.650  1.00  5.70              
ATOM    495  HA  TYR A  33     106.344  86.271  79.243  1.00  5.70              
ATOM    496  CB  TYR A  33     104.352  85.904  79.660  1.00  5.70              
ATOM    497  HB1 TYR A  33     104.217  86.523  80.548  1.00  5.70              
ATOM    498  HB2 TYR A  33     103.672  85.069  79.753  1.00  5.70              
ATOM    499  CG  TYR A  33     103.927  86.731  78.456  1.00  5.70              
ATOM    500  CD1 TYR A  33     103.726  86.128  77.197  1.00  5.70              
ATOM    501  HD1 TYR A  33     103.872  85.070  77.076  1.00  5.70              
ATOM    502  CE1 TYR A  33     103.331  86.906  76.091  1.00  5.70              
ATOM    503  HE1 TYR A  33     103.184  86.459  75.119  1.00  5.70              
ATOM    504  CZ  TYR A  33     103.118  88.292  76.242  1.00  5.70              
ATOM    505  OH  TYR A  33     102.727  89.035  75.172  1.00  5.70              
ATOM    506  HH  TYR A  33     102.568  89.954  75.391  1.00  5.70              
ATOM    507  CE2 TYR A  33     103.292  88.895  77.504  1.00  5.70              
ATOM    508  HE2 TYR A  33     103.120  89.954  77.624  1.00  5.70              
ATOM    509  CD2 TYR A  33     103.696  88.113  78.604  1.00  5.70              
ATOM    510  HD2 TYR A  33     103.827  88.583  79.568  1.00  5.70              
ATOM    511  C   TYR A  33     106.461  85.283  81.056  1.00  5.70              
ATOM    512  O   TYR A  33     107.330  86.117  81.355  1.00  5.70              
ATOM    513  N   PRO A  34     106.098  84.327  81.938  1.00  5.49              
ATOM    514  CD  PRO A  34     104.735  84.065  82.363  1.00  5.49              
ATOM    515  HD1 PRO A  34     104.446  83.065  82.052  1.00  5.49              
ATOM    516  HD2 PRO A  34     104.024  84.801  81.996  1.00  5.49              
ATOM    517  CG  PRO A  34     104.789  84.126  83.886  1.00  5.49              
ATOM    518  HG1 PRO A  34     103.963  83.584  84.345  1.00  5.49              
ATOM    519  HG2 PRO A  34     104.791  85.169  84.209  1.00  5.49              
ATOM    520  CB  PRO A  34     106.141  83.488  84.206  1.00  5.49              
ATOM    521  HB1 PRO A  34     106.013  82.415  84.349  1.00  5.49              
ATOM    522  HB2 PRO A  34     106.575  83.928  85.103  1.00  5.49              
ATOM    523  CA  PRO A  34     107.000  83.795  82.966  1.00  5.49              
ATOM    524  HA  PRO A  34     107.757  84.534  83.233  1.00  5.49              
ATOM    525  C   PRO A  34     107.678  82.558  82.370  1.00  5.49              
ATOM    526  O   PRO A  34     107.094  81.468  82.305  1.00  5.49              
ATOM    527  N   CYS A  35     108.909  82.734  81.900  1.00  5.19              
ATOM    528  H   CYS A  35     109.296  83.670  81.925  1.00  5.19              
ATOM    529  CA  CYS A  35     109.876  81.648  81.945  1.00  5.19              
ATOM    530  HA  CYS A  35     109.383  80.699  81.726  1.00  5.19              
ATOM    531  CB  CYS A  35     110.952  81.922  80.877  1.00  5.19              
ATOM    532  HB1 CYS A  35     110.457  82.368  80.018  1.00  5.19              
ATOM    533  HB2 CYS A  35     111.389  80.977  80.555  1.00  5.19              
ATOM    534  SG  CYS A  35     112.290  83.049  81.374  1.00  5.19              
ATOM    535  HG  CYS A  35     111.538  83.983  81.983  1.00  5.19              
ATOM    536  C   CYS A  35     110.388  81.646  83.389  1.00  5.19              
ATOM    537  O   CYS A  35     110.644  82.700  83.977  1.00  5.19              
ATOM    538  N   VAL A  36     110.568  80.461  83.962  1.00  5.24              
ATOM    539  H   VAL A  36     110.293  79.629  83.460  1.00  5.24              
ATOM    540  CA  VAL A  36     111.275  80.331  85.245  1.00  5.24              
ATOM    541  HA  VAL A  36     111.657  81.309  85.521  1.00  5.24              
ATOM    542  CB  VAL A  36     110.317  79.912  86.382  1.00  5.24              
ATOM    543  HB  VAL A  36     110.890  79.797  87.299  1.00  5.24              
ATOM    544  CG1 VAL A  36     109.279  81.006  86.649  1.00  5.24              
ATOM    545 1HG1 VAL A  36     108.664  80.732  87.506  1.00  5.24              
ATOM    546 2HG1 VAL A  36     109.783  81.948  86.869  1.00  5.24              
ATOM    547 3HG1 VAL A  36     108.636  81.145  85.781  1.00  5.24              
ATOM    548  CG2 VAL A  36     109.588  78.593  86.110  1.00  5.24              
ATOM    549 1HG2 VAL A  36     109.007  78.308  86.988  1.00  5.24              
ATOM    550 2HG2 VAL A  36     108.911  78.709  85.265  1.00  5.24              
ATOM    551 3HG2 VAL A  36     110.311  77.803  85.905  1.00  5.24              
ATOM    552  C   VAL A  36     112.544  79.468  85.143  1.00  5.24              
ATOM    553  O   VAL A  36     112.835  78.720  86.076  1.00  5.24              
ATOM    554  N   PRO A  37     113.327  79.542  84.044  1.00  5.13              
ATOM    555  CD  PRO A  37     113.296  80.498  82.952  1.00  5.13              
ATOM    556  HD1 PRO A  37     113.283  81.516  83.341  1.00  5.13              
ATOM    557  HD2 PRO A  37     112.431  80.287  82.332  1.00  5.13              
ATOM    558  CG  PRO A  37     114.532  80.274  82.085  1.00  5.13              
ATOM    559  HG1 PRO A  37     115.353  80.907  82.425  1.00  5.13              
ATOM    560  HG2 PRO A  37     114.323  80.451  81.029  1.00  5.13              
ATOM    561  CB  PRO A  37     114.835  78.808  82.364  1.00  5.13              
ATOM    562  HB1 PRO A  37     115.880  78.561  82.173  1.00  5.13              
ATOM    563  HB2 PRO A  37     114.174  78.176  81.769  1.00  5.13              
ATOM    564  CA  PRO A  37     114.459  78.673  83.840  1.00  5.13              
ATOM    565  HA  PRO A  37     114.164  77.641  84.035  1.00  5.13              
ATOM    566  C   PRO A  37     115.636  79.036  84.723  1.00  5.13              
ATOM    567  O   PRO A  37     115.967  80.211  84.883  1.00  5.13              
ATOM    568  N   CYS A  38     116.221  77.979  85.282  1.00  5.39              
ATOM    569  H   CYS A  38     115.863  77.076  84.996  1.00  5.39              
ATOM    570  CA  CYS A  38     117.081  77.918  86.458  1.00  5.39              
ATOM    571  HA  CYS A  38     118.111  77.792  86.125  1.00  5.39              
ATOM    572  CB  CYS A  38     116.986  79.151  87.325  1.00  5.39              
ATOM    573  HB1 CYS A  38     117.314  79.997  86.730  1.00  5.39              
ATOM    574  HB2 CYS A  38     117.687  79.038  88.154  1.00  5.39              
ATOM    575  SG  CYS A  38     115.283  79.405  87.933  1.00  5.39              
ATOM    576  HG  CYS A  38     114.621  79.167  86.788  1.00  5.39              
ATOM    577  C   CYS A  38     116.670  76.653  87.224  1.00  5.39              
ATOM    578  O   CYS A  38     116.510  75.590  86.629  1.00  5.39              
ATOM    579  N   ALA A  39     116.378  76.799  88.515  1.00  5.34              
ATOM    580  H   ALA A  39     116.633  77.674  88.944  1.00  5.34              
ATOM    581  CA  ALA A  39     115.450  75.990  89.275  1.00  5.34              
ATOM    582  HA  ALA A  39     115.336  76.469  90.249  1.00  5.34              
ATOM    583  CB  ALA A  39     114.055  75.989  88.643  1.00  5.34              
ATOM    584  HB1 ALA A  39     113.397  75.351  89.231  1.00  5.34              
ATOM    585  HB2 ALA A  39     113.653  77.002  88.636  1.00  5.34              
ATOM    586  HB3 ALA A  39     114.101  75.631  87.618  1.00  5.34              
ATOM    587  C   ALA A  39     116.105  74.650  89.567  1.00  5.34              
ATOM    588  O   ALA A  39     115.572  73.586  89.240  1.00  5.34              
ATOM    589  N   ASN A  40     117.323  74.770  90.114  1.00  5.33              
ATOM    590  H   ASN A  40     117.634  75.708  90.343  1.00  5.33              
ATOM    591  CA  ASN A  40     118.302  73.689  90.257  1.00  5.33              
ATOM    592  HA  ASN A  40     119.128  74.084  90.844  1.00  5.33              
ATOM    593  CB  ASN A  40     117.666  72.554  91.093  1.00  5.33              
ATOM    594  HB1 ASN A  40     117.091  71.893  90.445  1.00  5.33              
ATOM    595  HB2 ASN A  40     116.984  72.979  91.829  1.00  5.33              
ATOM    596  CG  ASN A  40     118.664  71.719  91.867  1.00  5.33              
ATOM    597  OD1 ASN A  40     118.853  71.891  93.056  1.00  5.33              
ATOM    598  ND2 ASN A  40     119.315  70.770  91.241  1.00  5.33              
ATOM    599 1HD2 ASN A  40     119.339  70.790  90.231  1.00  5.33              
ATOM    600 2HD2 ASN A  40     119.976  70.252  91.790  1.00  5.33              
ATOM    601  C   ASN A  40     118.933  73.195  88.926  1.00  5.33              
ATOM    602  O   ASN A  40     119.754  72.276  88.935  1.00  5.33              
ATOM    603  N   GLY A  41     118.581  73.790  87.783  1.00  4.99              
ATOM    604  H   GLY A  41     117.827  74.462  87.809  1.00  4.99              
ATOM    605  CA  GLY A  41     119.152  73.529  86.457  1.00  4.99              
ATOM    606  HA1 GLY A  41     118.524  73.996  85.699  1.00  4.99              
ATOM    607  HA2 GLY A  41     119.169  72.458  86.279  1.00  4.99              
ATOM    608  C   GLY A  41     120.582  74.056  86.294  1.00  4.99              
ATOM    609  O   GLY A  41     120.822  74.998  85.542  1.00  4.99              
ATOM    610  N   SER A  42     121.500  73.448  87.053  1.00  4.76              
ATOM    611  H   SER A  42     121.089  72.719  87.626  1.00  4.76              
ATOM    612  CA  SER A  42     122.879  73.798  87.458  1.00  4.76              
ATOM    613  HA  SER A  42     122.773  74.514  88.272  1.00  4.76              
ATOM    614  CB  SER A  42     123.514  72.541  88.066  1.00  4.76              
ATOM    615  HB1 SER A  42     122.874  72.162  88.866  1.00  4.76              
ATOM    616  HB2 SER A  42     124.490  72.780  88.493  1.00  4.76              
ATOM    617  OG  SER A  42     123.664  71.543  87.076  1.00  4.76              
ATOM    618  HG  SER A  42     122.791  71.323  86.742  1.00  4.76              
ATOM    619  C   SER A  42     123.891  74.455  86.491  1.00  4.76              
ATOM    620  O   SER A  42     125.053  74.606  86.869  1.00  4.76              
ATOM    621  N   ILE A  43     123.517  74.832  85.267  1.00  4.58              
ATOM    622  H   ILE A  43     122.525  74.816  85.061  1.00  4.58              
ATOM    623  CA  ILE A  43     124.431  74.814  84.122  1.00  4.58              
ATOM    624  HA  ILE A  43     125.376  74.403  84.479  1.00  4.58              
ATOM    625  CB  ILE A  43     123.858  73.799  83.098  1.00  4.58              
ATOM    626  HB  ILE A  43     123.392  72.992  83.670  1.00  4.58              
ATOM    627  CG2 ILE A  43     122.758  74.429  82.222  1.00  4.58              
ATOM    628 1HG2 ILE A  43     122.243  73.657  81.655  1.00  4.58              
ATOM    629 2HG2 ILE A  43     122.020  74.918  82.861  1.00  4.58              
ATOM    630 3HG2 ILE A  43     123.178  75.166  81.539  1.00  4.58              
ATOM    631  CG1 ILE A  43     124.967  73.133  82.254  1.00  4.58              
ATOM    632 1HG1 ILE A  43     125.758  72.792  82.924  1.00  4.58              
ATOM    633 2HG1 ILE A  43     125.393  73.851  81.555  1.00  4.58              
ATOM    634  CD1 ILE A  43     124.476  71.917  81.460  1.00  4.58              
ATOM    635  HD1 ILE A  43     125.333  71.381  81.053  1.00  4.58              
ATOM    636  HD2 ILE A  43     123.918  71.242  82.110  1.00  4.58              
ATOM    637  HD3 ILE A  43     123.843  72.244  80.636  1.00  4.58              
ATOM    638  C   ILE A  43     124.786  76.172  83.486  1.00  4.58              
ATOM    639  O   ILE A  43     124.103  77.183  83.630  1.00  4.58              
ATOM    640  N   SER A  44     125.885  76.155  82.728  1.00  4.44              
ATOM    641  H   SER A  44     126.381  75.281  82.653  1.00  4.44              
ATOM    642  CA  SER A  44     126.469  77.294  82.015  1.00  4.44              
ATOM    643  HA  SER A  44     126.640  78.074  82.761  1.00  4.44              
ATOM    644  CB  SER A  44     127.854  76.916  81.465  1.00  4.44              
ATOM    645  HB1 SER A  44     128.568  76.977  82.288  1.00  4.44              
ATOM    646  HB2 SER A  44     128.159  77.636  80.702  1.00  4.44              
ATOM    647  OG  SER A  44     127.902  75.593  80.936  1.00  4.44              
ATOM    648  HG  SER A  44     128.828  75.319  80.978  1.00  4.44              
ATOM    649  C   SER A  44     125.591  77.902  80.920  1.00  4.44              
ATOM    650  O   SER A  44     125.055  77.235  80.036  1.00  4.44              
ATOM    651  N   ILE A  45     125.513  79.220  80.990  1.00  4.37              
ATOM    652  H   ILE A  45     125.975  79.651  81.778  1.00  4.37              
ATOM    653  CA  ILE A  45     124.914  80.136  80.022  1.00  4.37              
ATOM    654  HA  ILE A  45     123.898  79.830  79.776  1.00  4.37              
ATOM    655  CB  ILE A  45     124.928  81.493  80.765  1.00  4.37              
ATOM    656  HB  ILE A  45     125.944  81.660  81.133  1.00  4.37              
ATOM    657  CG2 ILE A  45     124.639  82.685  79.863  1.00  4.37              
ATOM    658 1HG2 ILE A  45     124.658  83.590  80.465  1.00  4.37              
ATOM    659 2HG2 ILE A  45     125.414  82.801  79.106  1.00  4.37              
ATOM    660 3HG2 ILE A  45     123.672  82.562  79.381  1.00  4.37              
ATOM    661  CG1 ILE A  45     124.006  81.508  82.012  1.00  4.37              
ATOM    662 1HG1 ILE A  45     123.926  82.530  82.383  1.00  4.37              
ATOM    663 2HG1 ILE A  45     124.474  80.926  82.807  1.00  4.37              
ATOM    664  CD1 ILE A  45     122.591  80.951  81.797  1.00  4.37              
ATOM    665  HD1 ILE A  45     121.988  81.151  82.682  1.00  4.37              
ATOM    666  HD2 ILE A  45     122.127  81.422  80.931  1.00  4.37              
ATOM    667  HD3 ILE A  45     122.629  79.872  81.647  1.00  4.37              
ATOM    668  C   ILE A  45     125.743  80.210  78.731  1.00  4.37              
ATOM    669  O   ILE A  45     126.965  80.053  78.741  1.00  4.37              
ATOM    670  N   HIS A  46     125.067  80.569  77.638  1.00  4.44              
ATOM    671  H   HIS A  46     124.081  80.751  77.744  1.00  4.44              
ATOM    672  CA  HIS A  46     125.670  80.942  76.357  1.00  4.44              
ATOM    673  HA  HIS A  46     126.731  81.142  76.508  1.00  4.44              
ATOM    674  CB  HIS A  46     125.537  79.758  75.377  1.00  4.44              
ATOM    675  HB1 HIS A  46     125.790  80.078  74.367  1.00  4.44              
ATOM    676  HB2 HIS A  46     124.503  79.408  75.366  1.00  4.44              
ATOM    677  CG  HIS A  46     126.453  78.608  75.715  1.00  4.44              
ATOM    678  ND1 HIS A  46     126.061  77.290  75.963  1.00  4.44              
ATOM    679  CE1 HIS A  46     127.194  76.618  76.218  1.00  4.44              
ATOM    680  HE1 HIS A  46     127.240  75.565  76.456  1.00  4.44              
ATOM    681  NE2 HIS A  46     128.259  77.433  76.144  1.00  4.44              
ATOM    682  HE2 HIS A  46     129.220  77.171  76.312  1.00  4.44              
ATOM    683  CD2 HIS A  46     127.812  78.692  75.820  1.00  4.44              
ATOM    684  HD2 HIS A  46     128.412  79.582  75.699  1.00  4.44              
ATOM    685  C   HIS A  46     125.073  82.248  75.826  1.00  4.44              
ATOM    686  O   HIS A  46     124.283  82.909  76.498  1.00  4.44              
ATOM    687  N   ILE A  47     125.507  82.660  74.638  1.00  4.40              
ATOM    688  H   ILE A  47     126.061  82.024  74.085  1.00  4.40              
ATOM    689  CA  ILE A  47     125.281  84.001  74.097  1.00  4.40              
ATOM    690  HA  ILE A  47     125.075  84.684  74.924  1.00  4.40              
ATOM    691  CB  ILE A  47     126.600  84.473  73.423  1.00  4.40              
ATOM    692  HB  ILE A  47     127.011  83.636  72.855  1.00  4.40              
ATOM    693  CG2 ILE A  47     126.431  85.643  72.441  1.00  4.40              
ATOM    694 1HG2 ILE A  47     125.835  85.311  71.594  1.00  4.40              
ATOM    695 2HG2 ILE A  47     125.959  86.500  72.927  1.00  4.40              
ATOM    696 3HG2 ILE A  47     127.392  85.949  72.032  1.00  4.40              
ATOM    697  CG1 ILE A  47     127.610  84.863  74.528  1.00  4.40              
ATOM    698 1HG1 ILE A  47     127.629  84.077  75.280  1.00  4.40              
ATOM    699 2HG1 ILE A  47     127.276  85.782  75.013  1.00  4.40              
ATOM    700  CD1 ILE A  47     129.054  85.050  74.043  1.00  4.40              
ATOM    701  HD1 ILE A  47     129.702  85.220  74.902  1.00  4.40              
ATOM    702  HD2 ILE A  47     129.389  84.152  73.522  1.00  4.40              
ATOM    703  HD3 ILE A  47     129.135  85.908  73.379  1.00  4.40              
ATOM    704  C   ILE A  47     124.063  84.052  73.184  1.00  4.40              
ATOM    705  O   ILE A  47     123.735  83.066  72.527  1.00  4.40              
ATOM    706  N   ARG A  48     123.400  85.219  73.166  1.00  4.39              
ATOM    707  H   ARG A  48     123.787  85.988  73.702  1.00  4.39              
ATOM    708  CA  ARG A  48     122.089  85.430  72.535  1.00  4.39              
ATOM    709  HA  ARG A  48     121.750  86.444  72.762  1.00  4.39              
ATOM    710  CB  ARG A  48     122.180  85.297  70.986  1.00  4.39              
ATOM    711  HB1 ARG A  48     121.257  85.683  70.556  1.00  4.39              
ATOM    712  HB2 ARG A  48     122.201  84.234  70.739  1.00  4.39              
ATOM    713  CG  ARG A  48     123.378  85.950  70.263  1.00  4.39              
ATOM    714  HG1 ARG A  48     123.933  85.168  69.744  1.00  4.39              
ATOM    715  HG2 ARG A  48     124.047  86.407  70.985  1.00  4.39              
ATOM    716  CD  ARG A  48     122.987  87.022  69.233  1.00  4.39              
ATOM    717  HD1 ARG A  48     122.241  86.613  68.548  1.00  4.39              
ATOM    718  HD2 ARG A  48     123.865  87.304  68.651  1.00  4.39              
ATOM    719  NE  ARG A  48     122.439  88.206  69.907  1.00  4.39              
ATOM    720  HE  ARG A  48     121.425  88.303  69.917  1.00  4.39              
ATOM    721  CZ  ARG A  48     123.074  88.979  70.760  1.00  4.39              
ATOM    722  NH1 ARG A  48     124.368  89.105  70.742  1.00  4.39              
ATOM    723 1HH1 ARG A  48     124.912  88.683  70.023  1.00  4.39              
ATOM    724 2HH1 ARG A  48     124.822  89.618  71.500  1.00  4.39              
ATOM    725  NH2 ARG A  48     122.415  89.600  71.684  1.00  4.39              
ATOM    726 1HH2 ARG A  48     121.456  89.295  71.832  1.00  4.39              
ATOM    727 2HH2 ARG A  48     122.956  90.103  72.383  1.00  4.39              
ATOM    728  C   ARG A  48     120.995  84.491  73.065  1.00  4.39              
ATOM    729  O   ARG A  48     119.976  84.300  72.410  1.00  4.39              
ATOM    730  N   ALA A  49     121.197  83.863  74.225  1.00  4.30              
ATOM    731  H   ALA A  49     122.048  84.061  74.721  1.00  4.30              
ATOM    732  CA  ALA A  49     120.355  82.768  74.719  1.00  4.30              
ATOM    733  HA  ALA A  49     120.250  82.045  73.908  1.00  4.30              
ATOM    734  CB  ALA A  49     121.088  82.061  75.868  1.00  4.30              
ATOM    735  HB1 ALA A  49     120.517  81.183  76.177  1.00  4.30              
ATOM    736  HB2 ALA A  49     122.073  81.736  75.535  1.00  4.30              
ATOM    737  HB3 ALA A  49     121.184  82.732  76.717  1.00  4.30              
ATOM    738  C   ALA A  49     118.920  83.168  75.111  1.00  4.30              
ATOM    739  O   ALA A  49     118.152  82.323  75.557  1.00  4.30              
ATOM    740  N   PHE A  50     118.543  84.433  74.910  1.00  4.26              
ATOM    741  H   PHE A  50     119.230  85.095  74.580  1.00  4.26              
ATOM    742  CA  PHE A  50     117.158  84.879  74.987  1.00  4.26              
ATOM    743  HA  PHE A  50     116.510  84.005  74.974  1.00  4.26              
ATOM    744  CB  PHE A  50     116.932  85.611  76.319  1.00  4.26              
ATOM    745  HB1 PHE A  50     115.915  85.999  76.316  1.00  4.26              
ATOM    746  HB2 PHE A  50     117.605  86.468  76.371  1.00  4.26              
ATOM    747  CG  PHE A  50     117.063  84.778  77.581  1.00  4.26              
ATOM    748  CD1 PHE A  50     118.078  85.058  78.514  1.00  4.26              
ATOM    749  HD1 PHE A  50     118.806  85.828  78.303  1.00  4.26              
ATOM    750  CE1 PHE A  50     118.124  84.368  79.737  1.00  4.26              
ATOM    751  HE1 PHE A  50     118.874  84.628  80.468  1.00  4.26              
ATOM    752  CZ  PHE A  50     117.176  83.369  80.021  1.00  4.26              
ATOM    753  HZ  PHE A  50     117.204  82.841  80.965  1.00  4.26              
ATOM    754  CE2 PHE A  50     116.174  83.071  79.082  1.00  4.26              
ATOM    755  HE2 PHE A  50     115.434  82.315  79.299  1.00  4.26              
ATOM    756  CD2 PHE A  50     116.111  83.781  77.870  1.00  4.26              
ATOM    757  HD2 PHE A  50     115.323  83.565  77.164  1.00  4.26              
ATOM    758  C   PHE A  50     116.696  85.749  73.808  1.00  4.26              
ATOM    759  O   PHE A  50     115.615  86.335  73.889  1.00  4.26              
ATOM    760  N   ASP A  51     117.470  85.831  72.717  1.00  4.29              
ATOM    761  H   ASP A  51     118.309  85.264  72.658  1.00  4.29              
ATOM    762  CA  ASP A  51     117.277  86.861  71.687  1.00  4.29              
ATOM    763  HA  ASP A  51     117.436  87.803  72.203  1.00  4.29              
ATOM    764  CB  ASP A  51     118.343  86.741  70.590  1.00  4.29              
ATOM    765  HB1 ASP A  51     117.864  86.819  69.612  1.00  4.29              
ATOM    766  HB2 ASP A  51     118.827  85.765  70.626  1.00  4.29              
ATOM    767  CG  ASP A  51     119.393  87.846  70.705  1.00  4.29              
ATOM    768  OD1 ASP A  51     119.606  88.570  69.711  1.00  4.29              
ATOM    769  OD2 ASP A  51     120.051  88.005  71.757  1.00  4.29              
ATOM    770  C   ASP A  51     115.864  86.963  71.087  1.00  4.29              
ATOM    771  O   ASP A  51     115.405  88.044  70.705  1.00  4.29              
ATOM    772  N   HIS A  52     115.164  85.830  71.047  1.00  4.31              
ATOM    773  H   HIS A  52     115.644  84.999  71.359  1.00  4.31              
ATOM    774  CA  HIS A  52     113.831  85.674  70.457  1.00  4.31              
ATOM    775  HA  HIS A  52     113.800  86.273  69.546  1.00  4.31              
ATOM    776  CB  HIS A  52     113.655  84.199  70.035  1.00  4.31              
ATOM    777  HB1 HIS A  52     112.832  84.128  69.323  1.00  4.31              
ATOM    778  HB2 HIS A  52     113.398  83.599  70.907  1.00  4.31              
ATOM    779  CG  HIS A  52     114.906  83.621  69.403  1.00  4.31              
ATOM    780  ND1 HIS A  52     115.539  84.129  68.266  1.00  4.31              
ATOM    781  CE1 HIS A  52     116.721  83.502  68.187  1.00  4.31              
ATOM    782  HE1 HIS A  52     117.463  83.692  67.423  1.00  4.31              
ATOM    783  NE2 HIS A  52     116.863  82.637  69.207  1.00  4.31              
ATOM    784  HE2 HIS A  52     117.696  82.099  69.407  1.00  4.31              
ATOM    785  CD2 HIS A  52     115.724  82.692  69.980  1.00  4.31              
ATOM    786  HD2 HIS A  52     115.539  82.163  70.906  1.00  4.31              
ATOM    787  C   HIS A  52     112.689  86.174  71.352  1.00  4.31              
ATOM    788  O   HIS A  52     111.562  86.341  70.888  1.00  4.31              
ATOM    789  N   LEU A  53     112.947  86.424  72.637  1.00  4.26              
ATOM    790  H   LEU A  53     113.911  86.341  72.947  1.00  4.26              
ATOM    791  CA  LEU A  53     111.919  86.501  73.675  1.00  4.26              
ATOM    792  HA  LEU A  53     110.970  86.191  73.237  1.00  4.26              
ATOM    793  CB  LEU A  53     112.223  85.496  74.808  1.00  4.26              
ATOM    794  HB1 LEU A  53     111.454  85.634  75.568  1.00  4.26              
ATOM    795  HB2 LEU A  53     113.181  85.758  75.261  1.00  4.26              
ATOM    796  CG  LEU A  53     112.223  83.985  74.466  1.00  4.26              
ATOM    797  HG  LEU A  53     111.979  83.454  75.387  1.00  4.26              
ATOM    798  CD1 LEU A  53     111.181  83.574  73.425  1.00  4.26              
ATOM    799 1HD1 LEU A  53     111.151  82.487  73.356  1.00  4.26              
ATOM    800 2HD1 LEU A  53     110.197  83.928  73.731  1.00  4.26              
ATOM    801 3HD1 LEU A  53     111.426  83.972  72.444  1.00  4.26              
ATOM    802  CD2 LEU A  53     113.592  83.468  74.023  1.00  4.26              
ATOM    803 1HD2 LEU A  53     113.532  82.406  73.781  1.00  4.26              
ATOM    804 2HD2 LEU A  53     113.956  84.010  73.155  1.00  4.26              
ATOM    805 3HD2 LEU A  53     114.296  83.590  74.843  1.00  4.26              
ATOM    806  C   LEU A  53     111.669  87.935  74.151  1.00  4.26              
ATOM    807  O   LEU A  53     111.686  88.237  75.339  1.00  4.26              
ATOM    808  N   ARG A  54     111.389  88.840  73.209  1.00  4.25              
ATOM    809  H   ARG A  54     111.433  88.505  72.255  1.00  4.25              
ATOM    810  CA  ARG A  54     111.161  90.280  73.464  1.00  4.25              
ATOM    811  HA  ARG A  54     112.108  90.714  73.794  1.00  4.25              
ATOM    812  CB  ARG A  54     110.726  90.985  72.173  1.00  4.25              
ATOM    813  HB1 ARG A  54     110.667  92.053  72.389  1.00  4.25              
ATOM    814  HB2 ARG A  54     109.724  90.654  71.892  1.00  4.25              
ATOM    815  CG  ARG A  54     111.671  90.736  70.985  1.00  4.25              
ATOM    816  HG1 ARG A  54     111.248  89.954  70.352  1.00  4.25              
ATOM    817  HG2 ARG A  54     112.652  90.404  71.333  1.00  4.25              
ATOM    818  CD  ARG A  54     111.844  92.018  70.168  1.00  4.25              
ATOM    819  HD1 ARG A  54     110.870  92.487  70.014  1.00  4.25              
ATOM    820  HD2 ARG A  54     112.244  91.761  69.186  1.00  4.25              
ATOM    821  NE  ARG A  54     112.750  92.948  70.873  1.00  4.25              
ATOM    822  HE  ARG A  54     112.380  93.483  71.646  1.00  4.25              
ATOM    823  CZ  ARG A  54     114.049  93.051  70.690  1.00  4.25              
ATOM    824  NH1 ARG A  54     114.690  92.372  69.784  1.00  4.25              
ATOM    825 1HH1 ARG A  54     114.219  91.657  69.263  1.00  4.25              
ATOM    826 2HH1 ARG A  54     115.694  92.469  69.738  1.00  4.25              
ATOM    827  NH2 ARG A  54     114.746  93.845  71.442  1.00  4.25              
ATOM    828 1HH2 ARG A  54     114.300  94.286  72.233  1.00  4.25              
ATOM    829 2HH2 ARG A  54     115.750  93.871  71.303  1.00  4.25              
ATOM    830  C   ARG A  54     110.146  90.599  74.563  1.00  4.25              
ATOM    831  O   ARG A  54     110.335  91.543  75.335  1.00  4.25              
ATOM    832  N   ASN A  55     109.086  89.791  74.582  1.00  4.22              
ATOM    833  H   ASN A  55     109.053  89.079  73.870  1.00  4.22              
ATOM    834  CA  ASN A  55     107.946  89.872  75.492  1.00  4.22              
ATOM    835  HA  ASN A  55     107.905  90.878  75.905  1.00  4.22              
ATOM    836  CB  ASN A  55     106.654  89.623  74.695  1.00  4.22              
ATOM    837  HB1 ASN A  55     105.797  89.886  75.314  1.00  4.22              
ATOM    838  HB2 ASN A  55     106.580  88.563  74.448  1.00  4.22              
ATOM    839  CG  ASN A  55     106.583  90.419  73.401  1.00  4.22              
ATOM    840  OD1 ASN A  55     106.607  89.868  72.316  1.00  4.22              
ATOM    841  ND2 ASN A  55     106.522  91.729  73.450  1.00  4.22              
ATOM    842 1HD2 ASN A  55     106.602  92.225  74.331  1.00  4.22              
ATOM    843 2HD2 ASN A  55     106.380  92.203  72.579  1.00  4.22              
ATOM    844  C   ASN A  55     108.119  88.921  76.697  1.00  4.22              
ATOM    845  O   ASN A  55     107.136  88.532  77.330  1.00  4.22              
ATOM    846  N   LEU A  56     109.363  88.529  77.020  1.00  4.18              
ATOM    847  H   LEU A  56     110.138  88.806  76.429  1.00  4.18              
ATOM    848  CA  LEU A  56     109.702  88.085  78.366  1.00  4.18              
ATOM    849  HA  LEU A  56     109.026  87.257  78.582  1.00  4.18              
ATOM    850  CB  LEU A  56     111.157  87.594  78.507  1.00  4.18              
ATOM    851  HB1 LEU A  56     111.605  88.008  79.411  1.00  4.18              
ATOM    852  HB2 LEU A  56     111.763  87.936  77.678  1.00  4.18              
ATOM    853  CG  LEU A  56     111.200  86.064  78.602  1.00  4.18              
ATOM    854  HG  LEU A  56     110.588  85.629  77.812  1.00  4.18              
ATOM    855  CD1 LEU A  56     112.622  85.520  78.486  1.00  4.18              
ATOM    856 1HD1 LEU A  56     112.605  84.431  78.517  1.00  4.18              
ATOM    857 2HD1 LEU A  56     113.059  85.836  77.543  1.00  4.18              
ATOM    858 3HD1 LEU A  56     113.243  85.890  79.303  1.00  4.18              
ATOM    859  CD2 LEU A  56     110.673  85.617  79.959  1.00  4.18              
ATOM    860 1HD2 LEU A  56     109.693  86.029  80.176  1.00  4.18              
ATOM    861 2HD2 LEU A  56     110.561  84.541  79.938  1.00  4.18              
ATOM    862 3HD2 LEU A  56     111.377  85.909  80.735  1.00  4.18              
ATOM    863  C   LEU A  56     109.392  89.173  79.386  1.00  4.18              
ATOM    864  O   LEU A  56     109.637  90.353  79.147  1.00  4.18              
ATOM    865  N   THR A  57     108.877  88.763  80.545  1.00  4.13              
ATOM    866  H   THR A  57     108.687  87.775  80.662  1.00  4.13              
ATOM    867  CA  THR A  57     108.466  89.719  81.577  1.00  4.13              
ATOM    868  HA  THR A  57     108.832  90.710  81.303  1.00  4.13              
ATOM    869  CB  THR A  57     106.942  89.864  81.674  1.00  4.13              
ATOM    870  HB  THR A  57     106.732  90.708  82.331  1.00  4.13              
ATOM    871  CG2 THR A  57     106.257  90.137  80.338  1.00  4.13              
ATOM    872 1HG2 THR A  57     105.212  90.390  80.513  1.00  4.13              
ATOM    873 2HG2 THR A  57     106.745  90.976  79.839  1.00  4.13              
ATOM    874 3HG2 THR A  57     106.309  89.259  79.697  1.00  4.13              
ATOM    875  OG1 THR A  57     106.365  88.715  82.247  1.00  4.13              
ATOM    876  HG1 THR A  57     106.641  87.954  81.714  1.00  4.13              
ATOM    877  C   THR A  57     109.073  89.454  82.945  1.00  4.13              
ATOM    878  O   THR A  57     109.371  90.425  83.643  1.00  4.13              
ATOM    879  N   LEU A  58     109.342  88.190  83.278  1.00  3.73              
ATOM    880  H   LEU A  58     109.053  87.441  82.663  1.00  3.73              
ATOM    881  CA  LEU A  58     110.301  87.832  84.318  1.00  3.73              
ATOM    882  HA  LEU A  58     110.975  88.678  84.442  1.00  3.73              
ATOM    883  CB  LEU A  58     109.608  87.617  85.683  1.00  3.73              
ATOM    884  HB1 LEU A  58     109.021  88.510  85.889  1.00  3.73              
ATOM    885  HB2 LEU A  58     110.377  87.576  86.457  1.00  3.73              
ATOM    886  CG  LEU A  58     108.705  86.372  85.824  1.00  3.73              
ATOM    887  HG  LEU A  58     108.174  86.195  84.888  1.00  3.73              
ATOM    888  CD1 LEU A  58     109.479  85.110  86.216  1.00  3.73              
ATOM    889 1HD1 LEU A  58     108.792  84.284  86.395  1.00  3.73              
ATOM    890 2HD1 LEU A  58     110.150  84.809  85.417  1.00  3.73              
ATOM    891 3HD1 LEU A  58     110.065  85.288  87.118  1.00  3.73              
ATOM    892  CD2 LEU A  58     107.656  86.607  86.917  1.00  3.73              
ATOM    893 1HD2 LEU A  58     108.154  86.829  87.860  1.00  3.73              
ATOM    894 2HD2 LEU A  58     107.007  87.434  86.649  1.00  3.73              
ATOM    895 3HD2 LEU A  58     107.044  85.714  87.047  1.00  3.73              
ATOM    896  C   LEU A  58     111.165  86.677  83.882  1.00  3.73              
ATOM    897  O   LEU A  58     110.722  85.840  83.088  1.00  3.73              
ATOM    898  N   LEU A  59     112.365  86.623  84.453  1.00  3.70              
ATOM    899  H   LEU A  59     112.641  87.354  85.103  1.00  3.70              
ATOM    900  CA  LEU A  59     113.083  85.343  84.486  1.00  3.70              
ATOM    901  HA  LEU A  59     112.345  84.561  84.298  1.00  3.70              
ATOM    902  CB  LEU A  59     114.083  85.224  83.318  1.00  3.70              
ATOM    903  HB1 LEU A  59     113.521  85.443  82.410  1.00  3.70              
ATOM    904  HB2 LEU A  59     114.410  84.186  83.241  1.00  3.70              
ATOM    905  CG  LEU A  59     115.317  86.138  83.334  1.00  3.70              
ATOM    906  HG  LEU A  59     115.070  87.069  83.840  1.00  3.70              
ATOM    907  CD1 LEU A  59     116.496  85.443  84.018  1.00  3.70              
ATOM    908 1HD1 LEU A  59     117.378  86.079  83.964  1.00  3.70              
ATOM    909 2HD1 LEU A  59     116.261  85.266  85.067  1.00  3.70              
ATOM    910 3HD1 LEU A  59     116.713  84.493  83.532  1.00  3.70              
ATOM    911  CD2 LEU A  59     115.766  86.470  81.909  1.00  3.70              
ATOM    912 1HD2 LEU A  59     116.612  87.157  81.941  1.00  3.70              
ATOM    913 2HD2 LEU A  59     116.056  85.562  81.383  1.00  3.70              
ATOM    914 3HD2 LEU A  59     114.952  86.948  81.367  1.00  3.70              
ATOM    915  C   LEU A  59     113.574  85.063  85.885  1.00  3.70              
ATOM    916  O   LEU A  59     113.833  85.986  86.653  1.00  3.70              
ATOM    917  N   HIS A  60     113.582  83.778  86.222  1.00  3.78              
ATOM    918  H   HIS A  60     113.330  83.102  85.520  1.00  3.78              
ATOM    919  CA  HIS A  60     113.913  83.309  87.559  1.00  3.78              
ATOM    920  HA  HIS A  60     113.466  84.005  88.265  1.00  3.78              
ATOM    921  CB  HIS A  60     113.188  81.970  87.768  1.00  3.78              
ATOM    922  HB1 HIS A  60     113.615  81.218  87.115  1.00  3.78              
ATOM    923  HB2 HIS A  60     112.162  82.125  87.439  1.00  3.78              
ATOM    924  CG  HIS A  60     113.040  81.474  89.187  1.00  3.78              
ATOM    925  ND1 HIS A  60     113.148  82.266  90.322  1.00  3.78              
ATOM    926  CE1 HIS A  60     112.768  81.511  91.358  1.00  3.78              
ATOM    927  HE1 HIS A  60     112.753  81.849  92.386  1.00  3.78              
ATOM    928  NE2 HIS A  60     112.432  80.281  90.934  1.00  3.78              
ATOM    929  HE2 HIS A  60     112.092  79.537  91.526  1.00  3.78              
ATOM    930  CD2 HIS A  60     112.586  80.240  89.565  1.00  3.78              
ATOM    931  HD2 HIS A  60     112.358  79.413  88.907  1.00  3.78              
ATOM    932  C   HIS A  60     115.434  83.450  87.769  1.00  3.78              
ATOM    933  O   HIS A  60     115.968  84.540  87.571  1.00  3.78              
ATOM    934  N   LEU A  61     116.102  82.358  88.124  1.00  4.13              
ATOM    935  H   LEU A  61     115.497  81.600  88.395  1.00  4.13              
ATOM    936  CA  LEU A  61     117.550  82.082  88.208  1.00  4.13              
ATOM    937  HA  LEU A  61     117.815  81.278  87.556  1.00  4.13              
ATOM    938  CB  LEU A  61     118.505  83.228  87.772  1.00  4.13              
ATOM    939  HB1 LEU A  61     119.507  83.013  88.145  1.00  4.13              
ATOM    940  HB2 LEU A  61     118.213  84.163  88.243  1.00  4.13              
ATOM    941  CG  LEU A  61     118.634  83.398  86.247  1.00  4.13              
ATOM    942  HG  LEU A  61     117.648  83.357  85.787  1.00  4.13              
ATOM    943  CD1 LEU A  61     119.282  84.740  85.897  1.00  4.13              
ATOM    944 1HD1 LEU A  61     119.335  84.848  84.816  1.00  4.13              
ATOM    945 2HD1 LEU A  61     118.658  85.541  86.291  1.00  4.13              
ATOM    946 3HD1 LEU A  61     120.279  84.800  86.330  1.00  4.13              
ATOM    947  CD2 LEU A  61     119.507  82.294  85.636  1.00  4.13              
ATOM    948 1HD2 LEU A  61     119.594  82.448  84.562  1.00  4.13              
ATOM    949 2HD2 LEU A  61     120.499  82.305  86.092  1.00  4.13              
ATOM    950 3HD2 LEU A  61     119.053  81.319  85.796  1.00  4.13              
ATOM    951  C   LEU A  61     117.866  81.637  89.661  1.00  4.13              
ATOM    952  O   LEU A  61     118.697  82.196  90.387  1.00  4.13              
ATOM    953  N   ALA A  62     117.140  80.618  90.117  1.00  4.09              
ATOM    954  H   ALA A  62     116.427  80.249  89.512  1.00  4.09              
ATOM    955  CA  ALA A  62     117.165  80.138  91.482  1.00  4.09              
ATOM    956  HA  ALA A  62     117.721  80.853  92.079  1.00  4.09              
ATOM    957  CB  ALA A  62     115.735  80.129  92.021  1.00  4.09              
ATOM    958  HB1 ALA A  62     115.736  79.808  93.063  1.00  4.09              
ATOM    959  HB2 ALA A  62     115.333  81.141  91.967  1.00  4.09              
ATOM    960  HB3 ALA A  62     115.116  79.451  91.432  1.00  4.09              
ATOM    961  C   ALA A  62     117.836  78.768  91.649  1.00  4.09              
ATOM    962  O   ALA A  62     117.459  77.758  91.034  1.00  4.09              
ATOM    963  N   GLY A  63     118.819  78.753  92.549  1.00  4.14              
ATOM    964  H   GLY A  63     119.155  79.636  92.909  1.00  4.14              
ATOM    965  CA  GLY A  63     119.615  77.577  92.867  1.00  4.14              
ATOM    966  HA1 GLY A  63     118.957  76.770  93.192  1.00  4.14              
ATOM    967  HA2 GLY A  63     120.301  77.813  93.678  1.00  4.14              
ATOM    968  C   GLY A  63     120.437  77.075  91.684  1.00  4.14              
ATOM    969  O   GLY A  63     120.548  75.869  91.480  1.00  4.14              
ATOM    970  N   ASN A  64     120.979  77.991  90.883  1.00  4.22              
ATOM    971  H   ASN A  64     120.915  78.958  91.177  1.00  4.22              
ATOM    972  CA  ASN A  64     121.932  77.648  89.839  1.00  4.22              
ATOM    973  HA  ASN A  64     121.703  76.633  89.503  1.00  4.22              
ATOM    974  CB  ASN A  64     121.769  78.579  88.623  1.00  4.22              
ATOM    975  HB1 ASN A  64     122.727  78.999  88.321  1.00  4.22              
ATOM    976  HB2 ASN A  64     121.099  79.407  88.854  1.00  4.22              
ATOM    977  CG  ASN A  64     121.174  77.802  87.465  1.00  4.22              
ATOM    978  OD1 ASN A  64     120.009  77.436  87.496  1.00  4.22              
ATOM    979  ND2 ASN A  64     121.966  77.441  86.479  1.00  4.22              
ATOM    980 1HD2 ASN A  64     122.947  77.696  86.440  1.00  4.22              
ATOM    981 2HD2 ASN A  64     121.559  76.822  85.789  1.00  4.22              
ATOM    982  C   ASN A  64     123.369  77.583  90.378  1.00  4.22              
ATOM    983  O   ASN A  64     123.689  78.088  91.453  1.00  4.22              
ATOM    984  N   SER A  65     124.258  77.024  89.562  1.00  3.90              
ATOM    985  H   SER A  65     123.899  76.605  88.715  1.00  3.90              
ATOM    986  CA  SER A  65     125.641  77.489  89.444  1.00  3.90              
ATOM    987  HA  SER A  65     125.846  78.257  90.182  1.00  3.90              
ATOM    988  CB  SER A  65     126.628  76.332  89.626  1.00  3.90              
ATOM    989  HB1 SER A  65     127.627  76.653  89.327  1.00  3.90              
ATOM    990  HB2 SER A  65     126.330  75.482  89.011  1.00  3.90              
ATOM    991  OG  SER A  65     126.662  75.961  90.989  1.00  3.90              
ATOM    992  HG  SER A  65     125.770  75.729  91.266  1.00  3.90              
ATOM    993  C   SER A  65     125.789  78.115  88.054  1.00  3.90              
ATOM    994  O   SER A  65     124.995  77.786  87.165  1.00  3.90              
ATOM    995  N   ILE A  66     126.758  79.025  87.870  1.00  4.18              
ATOM    996  H   ILE A  66     127.351  79.284  88.646  1.00  4.18              
ATOM    997  CA  ILE A  66     126.932  79.717  86.582  1.00  4.18              
ATOM    998  HA  ILE A  66     126.455  79.103  85.816  1.00  4.18              
ATOM    999  CB  ILE A  66     126.223  81.090  86.519  1.00  4.18              
ATOM   1000  HB  ILE A  66     126.540  81.569  85.591  1.00  4.18              
ATOM   1001  CG2 ILE A  66     124.701  80.897  86.414  1.00  4.18              
ATOM   1002 1HG2 ILE A  66     124.213  81.847  86.198  1.00  4.18              
ATOM   1003 2HG2 ILE A  66     124.463  80.201  85.609  1.00  4.18              
ATOM   1004 3HG2 ILE A  66     124.308  80.511  87.353  1.00  4.18              
ATOM   1005  CG1 ILE A  66     126.603  82.028  87.686  1.00  4.18              
ATOM   1006 1HG1 ILE A  66     127.679  82.006  87.846  1.00  4.18              
ATOM   1007 2HG1 ILE A  66     126.122  81.684  88.601  1.00  4.18              
ATOM   1008  CD1 ILE A  66     126.221  83.490  87.430  1.00  4.18              
ATOM   1009  HD1 ILE A  66     126.567  84.100  88.263  1.00  4.18              
ATOM   1010  HD2 ILE A  66     126.698  83.843  86.516  1.00  4.18              
ATOM   1011  HD3 ILE A  66     125.143  83.595  87.341  1.00  4.18              
ATOM   1012  C   ILE A  66     128.371  79.846  86.064  1.00  4.18              
ATOM   1013  O   ILE A  66     128.608  79.568  84.891  1.00  4.18              
ATOM   1014  N   SER A  67     129.333  80.213  86.911  1.00  4.21              
ATOM   1015  H   SER A  67     129.050  80.546  87.822  1.00  4.21              
ATOM   1016  CA  SER A  67     130.790  80.132  86.686  1.00  4.21              
ATOM   1017  HA  SER A  67     131.245  80.561  87.580  1.00  4.21              
ATOM   1018  CB  SER A  67     131.195  78.653  86.660  1.00  4.21              
ATOM   1019  HB1 SER A  67     130.929  78.220  85.694  1.00  4.21              
ATOM   1020  HB2 SER A  67     130.664  78.112  87.445  1.00  4.21              
ATOM   1021  OG  SER A  67     132.578  78.506  86.877  1.00  4.21              
ATOM   1022  HG  SER A  67     133.024  79.239  86.424  1.00  4.21              
ATOM   1023  C   SER A  67     131.458  80.879  85.508  1.00  4.21              
ATOM   1024  O   SER A  67     132.684  80.967  85.506  1.00  4.21              
ATOM   1025  N   VAL A  68     130.723  81.369  84.501  1.00  4.24              
ATOM   1026  H   VAL A  68     129.734  81.158  84.530  1.00  4.24              
ATOM   1027  CA  VAL A  68     131.260  81.941  83.244  1.00  4.24              
ATOM   1028  HA  VAL A  68     132.157  82.513  83.483  1.00  4.24              
ATOM   1029  CB  VAL A  68     131.667  80.840  82.220  1.00  4.24              
ATOM   1030  HB  VAL A  68     131.836  81.324  81.258  1.00  4.24              
ATOM   1031  CG1 VAL A  68     132.991  80.148  82.564  1.00  4.24              
ATOM   1032 1HG1 VAL A  68     133.326  79.550  81.716  1.00  4.24              
ATOM   1033 2HG1 VAL A  68     133.753  80.894  82.789  1.00  4.24              
ATOM   1034 3HG1 VAL A  68     132.868  79.492  83.425  1.00  4.24              
ATOM   1035  CG2 VAL A  68     130.613  79.738  82.020  1.00  4.24              
ATOM   1036 1HG2 VAL A  68     130.919  79.086  81.202  1.00  4.24              
ATOM   1037 2HG2 VAL A  68     130.503  79.147  82.928  1.00  4.24              
ATOM   1038 3HG2 VAL A  68     129.650  80.181  81.768  1.00  4.24              
ATOM   1039  C   VAL A  68     130.280  82.939  82.595  1.00  4.24              
ATOM   1040  O   VAL A  68     129.769  82.735  81.491  1.00  4.24              
ATOM   1041  N   MET A  69     129.982  84.028  83.301  1.00  4.18              
ATOM   1042  H   MET A  69     130.429  84.147  84.202  1.00  4.18              
ATOM   1043  CA  MET A  69     129.104  85.104  82.830  1.00  4.18              
ATOM   1044  HA  MET A  69     128.101  84.693  82.709  1.00  4.18              
ATOM   1045  CB  MET A  69     129.054  86.171  83.941  1.00  4.18              
ATOM   1046  HB1 MET A  69     130.069  86.501  84.171  1.00  4.18              
ATOM   1047  HB2 MET A  69     128.633  85.724  84.843  1.00  4.18              
ATOM   1048  CG  MET A  69     128.222  87.404  83.575  1.00  4.18              
ATOM   1049  HG1 MET A  69     128.696  87.914  82.736  1.00  4.18              
ATOM   1050  HG2 MET A  69     128.235  88.090  84.423  1.00  4.18              
ATOM   1051  SD  MET A  69     126.496  87.053  83.146  1.00  4.18              
ATOM   1052  CE  MET A  69     126.026  88.682  82.511  1.00  4.18              
ATOM   1053  HE1 MET A  69     124.974  88.672  82.227  1.00  4.18              
ATOM   1054  HE2 MET A  69     126.194  89.435  83.281  1.00  4.18              
ATOM   1055  HE3 MET A  69     126.633  88.917  81.638  1.00  4.18              
ATOM   1056  C   MET A  69     129.539  85.715  81.498  1.00  4.18              
ATOM   1057  O   MET A  69     130.590  86.343  81.382  1.00  4.18              
ATOM   1058  N   GLN A  70     128.685  85.581  80.489  1.00  4.24              
ATOM   1059  H   GLN A  70     127.829  85.069  80.636  1.00  4.24              
ATOM   1060  CA  GLN A  70     128.897  86.218  79.198  1.00  4.24              
ATOM   1061  HA  GLN A  70     129.968  86.347  79.025  1.00  4.24              
ATOM   1062  CB  GLN A  70     128.348  85.320  78.076  1.00  4.24              
ATOM   1063  HB1 GLN A  70     128.559  85.801  77.121  1.00  4.24              
ATOM   1064  HB2 GLN A  70     127.268  85.219  78.176  1.00  4.24              
ATOM   1065  CG  GLN A  70     128.976  83.914  78.081  1.00  4.24              
ATOM   1066  HG1 GLN A  70     128.635  83.357  77.211  1.00  4.24              
ATOM   1067  HG2 GLN A  70     128.640  83.368  78.964  1.00  4.24              
ATOM   1068  CD  GLN A  70     130.500  83.964  78.057  1.00  4.24              
ATOM   1069  OE1 GLN A  70     131.109  84.512  77.154  1.00  4.24              
ATOM   1070  NE2 GLN A  70     131.165  83.426  79.053  1.00  4.24              
ATOM   1071 1HE2 GLN A  70     130.674  83.037  79.852  1.00  4.24              
ATOM   1072 2HE2 GLN A  70     132.163  83.520  79.026  1.00  4.24              
ATOM   1073  C   GLN A  70     128.249  87.601  79.205  1.00  4.24              
ATOM   1074  O   GLN A  70     127.023  87.748  79.260  1.00  4.24              
ATOM   1075  N   LYS A  71     129.097  88.626  79.053  1.00  4.24              
ATOM   1076  H   LYS A  71     130.083  88.425  79.140  1.00  4.24              
ATOM   1077  CA  LYS A  71     128.707  89.894  78.427  1.00  4.24              
ATOM   1078  HA  LYS A  71     128.190  90.513  79.161  1.00  4.24              
ATOM   1079  CB  LYS A  71     129.978  90.626  77.924  1.00  4.24              
ATOM   1080  HB1 LYS A  71     130.684  90.681  78.756  1.00  4.24              
ATOM   1081  HB2 LYS A  71     129.721  91.653  77.664  1.00  4.24              
ATOM   1082  CG  LYS A  71     130.699  89.960  76.717  1.00  4.24              
ATOM   1083  HG1 LYS A  71     130.539  88.882  76.735  1.00  4.24              
ATOM   1084  HG2 LYS A  71     131.772  90.112  76.838  1.00  4.24              
ATOM   1085  CD  LYS A  71     130.305  90.537  75.335  1.00  4.24              
ATOM   1086  HD1 LYS A  71     131.028  91.319  75.098  1.00  4.24              
ATOM   1087  HD2 LYS A  71     129.340  91.031  75.391  1.00  4.24              
ATOM   1088  CE  LYS A  71     130.319  89.514  74.173  1.00  4.24              
ATOM   1089  HE1 LYS A  71     131.101  88.778  74.379  1.00  4.24              
ATOM   1090  HE2 LYS A  71     130.598  90.040  73.255  1.00  4.24              
ATOM   1091  NZ  LYS A  71     129.015  88.821  73.951  1.00  4.24              
ATOM   1092  HZ1 LYS A  71     129.104  88.022  73.341  1.00  4.24              
ATOM   1093  HZ2 LYS A  71     128.625  88.498  74.833  1.00  4.24              
ATOM   1094  HZ3 LYS A  71     128.303  89.420  73.525  1.00  4.24              
ATOM   1095  C   LYS A  71     127.759  89.587  77.263  1.00  4.24              
ATOM   1096  O   LYS A  71     128.007  88.656  76.493  1.00  4.24              
ATOM   1097  N   ASP A  72     126.699  90.360  77.093  1.00  4.29              
ATOM   1098  H   ASP A  72     126.562  91.141  77.719  1.00  4.29              
ATOM   1099  CA  ASP A  72     125.733  90.146  76.010  1.00  4.29              
ATOM   1100  HA  ASP A  72     124.867  90.760  76.259  1.00  4.29              
ATOM   1101  CB  ASP A  72     126.308  90.801  74.739  1.00  4.29              
ATOM   1102  HB1 ASP A  72     127.381  90.669  74.720  1.00  4.29              
ATOM   1103  HB2 ASP A  72     126.138  91.877  74.804  1.00  4.29              
ATOM   1104  CG  ASP A  72     125.768  90.305  73.412  1.00  4.29              
ATOM   1105  OD1 ASP A  72     126.569  89.640  72.705  1.00  4.29              
ATOM   1106  OD2 ASP A  72     124.606  90.637  73.091  1.00  4.29              
ATOM   1107  C   ASP A  72     125.117  88.710  75.957  1.00  4.29              
ATOM   1108  O   ASP A  72     124.752  88.169  74.915  1.00  4.29              
ATOM   1109  N   TRP A  73     124.925  88.091  77.130  1.00  4.27              
ATOM   1110  H   TRP A  73     125.420  88.421  77.949  1.00  4.27              
ATOM   1111  CA  TRP A  73     123.959  86.997  77.308  1.00  4.27              
ATOM   1112  HA  TRP A  73     124.102  86.251  76.524  1.00  4.27              
ATOM   1113  CB  TRP A  73     124.208  86.318  78.662  1.00  4.27              
ATOM   1114  HB1 TRP A  73     124.416  87.091  79.403  1.00  4.27              
ATOM   1115  HB2 TRP A  73     125.097  85.695  78.581  1.00  4.27              
ATOM   1116  CG  TRP A  73     123.096  85.475  79.216  1.00  4.27              
ATOM   1117  CD1 TRP A  73     122.261  84.672  78.520  1.00  4.27              
ATOM   1118  HD1 TRP A  73     122.294  84.542  77.445  1.00  4.27              
ATOM   1119  NE1 TRP A  73     121.398  84.023  79.387  1.00  4.27              
ATOM   1120  HE1 TRP A  73     120.703  83.352  79.086  1.00  4.27              
ATOM   1121  CE2 TRP A  73     121.667  84.350  80.700  1.00  4.27              
ATOM   1122  CZ2 TRP A  73     121.153  83.913  81.931  1.00  4.27              
ATOM   1123  HZ2 TRP A  73     120.344  83.200  81.970  1.00  4.27              
ATOM   1124  CH2 TRP A  73     121.743  84.376  83.121  1.00  4.27              
ATOM   1125  HH2 TRP A  73     121.397  84.016  84.079  1.00  4.27              
ATOM   1126  CZ3 TRP A  73     122.808  85.291  83.066  1.00  4.27              
ATOM   1127  HZ3 TRP A  73     123.266  85.642  83.979  1.00  4.27              
ATOM   1128  CE3 TRP A  73     123.287  85.750  81.826  1.00  4.27              
ATOM   1129  HE3 TRP A  73     124.114  86.438  81.791  1.00  4.27              
ATOM   1130  CD2 TRP A  73     122.739  85.286  80.615  1.00  4.27              
ATOM   1131  C   TRP A  73     122.502  87.461  77.229  1.00  4.27              
ATOM   1132  O   TRP A  73     121.763  87.001  76.365  1.00  4.27              
ATOM   1133  N   PHE A  74     122.097  88.367  78.126  1.00  4.22              
ATOM   1134  H   PHE A  74     122.777  88.653  78.812  1.00  4.22              
ATOM   1135  CA  PHE A  74     120.723  88.870  78.318  1.00  4.22              
ATOM   1136  HA  PHE A  74     120.042  88.026  78.419  1.00  4.22              
ATOM   1137  CB  PHE A  74     120.716  89.711  79.620  1.00  4.22              
ATOM   1138  HB1 PHE A  74     119.768  90.239  79.710  1.00  4.22              
ATOM   1139  HB2 PHE A  74     121.486  90.480  79.535  1.00  4.22              
ATOM   1140  CG  PHE A  74     120.876  88.992  80.945  1.00  4.22              
ATOM   1141  CD1 PHE A  74     120.065  87.882  81.251  1.00  4.22              
ATOM   1142  HD1 PHE A  74     119.383  87.482  80.515  1.00  4.22              
ATOM   1143  CE1 PHE A  74     120.102  87.314  82.535  1.00  4.22              
ATOM   1144  HE1 PHE A  74     119.478  86.463  82.762  1.00  4.22              
ATOM   1145  CZ  PHE A  74     120.940  87.858  83.524  1.00  4.22              
ATOM   1146  HZ  PHE A  74     120.962  87.419  84.512  1.00  4.22              
ATOM   1147  CE2 PHE A  74     121.752  88.965  83.225  1.00  4.22              
ATOM   1148  HE2 PHE A  74     122.389  89.387  83.989  1.00  4.22              
ATOM   1149  CD2 PHE A  74     121.718  89.533  81.938  1.00  4.22              
ATOM   1150  HD2 PHE A  74     122.309  90.413  81.727  1.00  4.22              
ATOM   1151  C   PHE A  74     120.170  89.751  77.168  1.00  4.22              
ATOM   1152  O   PHE A  74     119.260  90.559  77.380  1.00  4.22              
ATOM   1153  N   GLY A  75     120.761  89.697  75.976  1.00  4.24              
ATOM   1154  H   GLY A  75     121.377  88.919  75.783  1.00  4.24              
ATOM   1155  CA  GLY A  75     120.366  90.575  74.880  1.00  4.24              
ATOM   1156  HA1 GLY A  75     120.997  90.377  74.014  1.00  4.24              
ATOM   1157  HA2 GLY A  75     120.514  91.611  75.183  1.00  4.24              
ATOM   1158  C   GLY A  75     118.900  90.377  74.461  1.00  4.24              
ATOM   1159  O   GLY A  75     118.292  89.324  74.649  1.00  4.24              
ATOM   1160  N   ASN A  76     118.330  91.425  73.867  1.00  4.26              
ATOM   1161  H   ASN A  76     118.896  92.250  73.742  1.00  4.26              
ATOM   1162  CA  ASN A  76     116.980  91.463  73.304  1.00  4.26              
ATOM   1163  HA  ASN A  76     116.837  92.517  73.074  1.00  4.26              
ATOM   1164  CB  ASN A  76     116.987  90.765  71.930  1.00  4.26              
ATOM   1165  HB1 ASN A  76     115.968  90.539  71.619  1.00  4.26              
ATOM   1166  HB2 ASN A  76     117.535  89.832  71.997  1.00  4.26              
ATOM   1167  CG  ASN A  76     117.634  91.645  70.866  1.00  4.26              
ATOM   1168  OD1 ASN A  76     117.295  92.815  70.730  1.00  4.26              
ATOM   1169  ND2 ASN A  76     118.549  91.163  70.065  1.00  4.26              
ATOM   1170 1HD2 ASN A  76     118.843  90.187  70.106  1.00  4.26              
ATOM   1171 2HD2 ASN A  76     118.961  91.767  69.379  1.00  4.26              
ATOM   1172  C   ASN A  76     115.761  91.262  74.240  1.00  4.26              
ATOM   1173  O   ASN A  76     114.623  91.405  73.793  1.00  4.26              
ATOM   1174  N   LEU A  77     115.990  91.150  75.554  1.00  4.22              
ATOM   1175  H   LEU A  77     116.953  90.985  75.821  1.00  4.22              
ATOM   1176  CA  LEU A  77     115.012  91.141  76.659  1.00  4.22              
ATOM   1177  HA  LEU A  77     114.231  90.433  76.379  1.00  4.22              
ATOM   1178  CB  LEU A  77     115.725  90.573  77.907  1.00  4.22              
ATOM   1179  HB1 LEU A  77     115.097  90.706  78.781  1.00  4.22              
ATOM   1180  HB2 LEU A  77     116.639  91.143  78.072  1.00  4.22              
ATOM   1181  CG  LEU A  77     116.067  89.072  77.834  1.00  4.22              
ATOM   1182  HG  LEU A  77     116.690  88.874  76.963  1.00  4.22              
ATOM   1183  CD1 LEU A  77     116.847  88.674  79.085  1.00  4.22              
ATOM   1184 1HD1 LEU A  77     117.230  87.663  78.967  1.00  4.22              
ATOM   1185 2HD1 LEU A  77     117.686  89.351  79.231  1.00  4.22              
ATOM   1186 3HD1 LEU A  77     116.198  88.699  79.957  1.00  4.22              
ATOM   1187  CD2 LEU A  77     114.815  88.195  77.778  1.00  4.22              
ATOM   1188 1HD2 LEU A  77     115.082  87.164  77.999  1.00  4.22              
ATOM   1189 2HD2 LEU A  77     114.088  88.526  78.517  1.00  4.22              
ATOM   1190 3HD2 LEU A  77     114.372  88.237  76.782  1.00  4.22              
ATOM   1191  C   LEU A  77     114.238  92.449  76.955  1.00  4.22              
ATOM   1192  O   LEU A  77     114.005  92.815  78.106  1.00  4.22              
ATOM   1193  N   THR A  78     113.811  93.184  75.931  1.00  4.22              
ATOM   1194  H   THR A  78     113.969  92.813  75.000  1.00  4.22              
ATOM   1195  CA  THR A  78     113.254  94.551  76.070  1.00  4.22              
ATOM   1196  HA  THR A  78     113.951  95.112  76.693  1.00  4.22              
ATOM   1197  CB  THR A  78     113.216  95.258  74.702  1.00  4.22              
ATOM   1198  HB  THR A  78     112.644  96.184  74.769  1.00  4.22              
ATOM   1199  CG2 THR A  78     114.625  95.619  74.237  1.00  4.22              
ATOM   1200 1HG2 THR A  78     114.573  96.135  73.278  1.00  4.22              
ATOM   1201 2HG2 THR A  78     115.080  96.293  74.964  1.00  4.22              
ATOM   1202 3HG2 THR A  78     115.244  94.726  74.148  1.00  4.22              
ATOM   1203  OG1 THR A  78     112.646  94.438  73.696  1.00  4.22              
ATOM   1204  HG1 THR A  78     111.774  94.176  74.019  1.00  4.22              
ATOM   1205  C   THR A  78     111.901  94.716  76.775  1.00  4.22              
ATOM   1206  O   THR A  78     111.414  95.841  76.851  1.00  4.22              
ATOM   1207  N   ASN A  79     111.272  93.677  77.327  1.00  4.18              
ATOM   1208  H   ASN A  79     111.608  92.739  77.158  1.00  4.18              
ATOM   1209  CA  ASN A  79     110.152  93.857  78.270  1.00  4.18              
ATOM   1210  HA  ASN A  79     109.937  94.912  78.381  1.00  4.18              
ATOM   1211  CB  ASN A  79     108.879  93.202  77.679  1.00  4.18              
ATOM   1212  HB1 ASN A  79     108.078  93.269  78.414  1.00  4.18              
ATOM   1213  HB2 ASN A  79     109.077  92.148  77.511  1.00  4.18              
ATOM   1214  CG  ASN A  79     108.332  93.786  76.378  1.00  4.18              
ATOM   1215  OD1 ASN A  79     107.420  93.247  75.771  1.00  4.18              
ATOM   1216  ND2 ASN A  79     108.802  94.919  75.900  1.00  4.18              
ATOM   1217 1HD2 ASN A  79     109.564  95.404  76.361  1.00  4.18              
ATOM   1218 2HD2 ASN A  79     108.320  95.292  75.104  1.00  4.18              
ATOM   1219  C   ASN A  79     110.462  93.376  79.705  1.00  4.18              
ATOM   1220  O   ASN A  79     109.573  93.394  80.561  1.00  4.18              
ATOM   1221  N   LEU A  80     111.705  92.969  79.984  1.00  4.15              
ATOM   1222  H   LEU A  80     112.417  93.017  79.264  1.00  4.15              
ATOM   1223  CA  LEU A  80     112.073  92.340  81.249  1.00  4.15              
ATOM   1224  HA  LEU A  80     111.357  91.531  81.399  1.00  4.15              
ATOM   1225  CB  LEU A  80     113.460  91.707  81.125  1.00  4.15              
ATOM   1226  HB1 LEU A  80     114.209  92.501  81.135  1.00  4.15              
ATOM   1227  HB2 LEU A  80     113.519  91.187  80.172  1.00  4.15              
ATOM   1228  CG  LEU A  80     113.749  90.690  82.241  1.00  4.15              
ATOM   1229  HG  LEU A  80     113.414  91.080  83.203  1.00  4.15              
ATOM   1230  CD1 LEU A  80     113.066  89.342  81.995  1.00  4.15              
ATOM   1231 1HD1 LEU A  80     113.311  88.660  82.809  1.00  4.15              
ATOM   1232 2HD1 LEU A  80     111.986  89.467  81.959  1.00  4.15              
ATOM   1233 3HD1 LEU A  80     113.412  88.913  81.053  1.00  4.15              
ATOM   1234  CD2 LEU A  80     115.252  90.470  82.326  1.00  4.15              
ATOM   1235 1HD2 LEU A  80     115.466  89.604  82.946  1.00  4.15              
ATOM   1236 2HD2 LEU A  80     115.665  90.312  81.332  1.00  4.15              
ATOM   1237 3HD2 LEU A  80     115.712  91.352  82.766  1.00  4.15              
ATOM   1238  C   LEU A  80     111.967  93.279  82.450  1.00  4.15              
ATOM   1239  O   LEU A  80     112.624  94.315  82.500  1.00  4.15              
ATOM   1240  N   ARG A  81     111.145  92.876  83.424  1.00  4.10              
ATOM   1241  H   ARG A  81     110.648  92.003  83.287  1.00  4.10              
ATOM   1242  CA  ARG A  81     110.737  93.702  84.570  1.00  4.10              
ATOM   1243  HA  ARG A  81     111.165  94.691  84.473  1.00  4.10              
ATOM   1244  CB  ARG A  81     109.189  93.809  84.534  1.00  4.10              
ATOM   1245  HB1 ARG A  81     108.811  93.052  83.847  1.00  4.10              
ATOM   1246  HB2 ARG A  81     108.921  94.771  84.096  1.00  4.10              
ATOM   1247  CG  ARG A  81     108.432  93.648  85.876  1.00  4.10              
ATOM   1248  HG1 ARG A  81     108.481  94.586  86.429  1.00  4.10              
ATOM   1249  HG2 ARG A  81     108.874  92.867  86.490  1.00  4.10              
ATOM   1250  CD  ARG A  81     106.966  93.245  85.674  1.00  4.10              
ATOM   1251  HD1 ARG A  81     106.485  93.963  85.006  1.00  4.10              
ATOM   1252  HD2 ARG A  81     106.456  93.291  86.640  1.00  4.10              
ATOM   1253  NE  ARG A  81     106.850  91.883  85.105  1.00  4.10              
ATOM   1254  HE  ARG A  81     106.916  91.806  84.107  1.00  4.10              
ATOM   1255  CZ  ARG A  81     106.783  90.746  85.777  1.00  4.10              
ATOM   1256  NH1 ARG A  81     106.863  90.700  87.075  1.00  4.10              
ATOM   1257 1HH1 ARG A  81     107.096  91.535  87.618  1.00  4.10              
ATOM   1258 2HH1 ARG A  81     106.903  89.843  87.586  1.00  4.10              
ATOM   1259  NH2 ARG A  81     106.624  89.615  85.148  1.00  4.10              
ATOM   1260 1HH2 ARG A  81     106.494  89.564  84.147  1.00  4.10              
ATOM   1261 2HH2 ARG A  81     106.613  88.770  85.684  1.00  4.10              
ATOM   1262  C   ARG A  81     111.251  93.167  85.888  1.00  4.10              
ATOM   1263  O   ARG A  81     111.402  93.946  86.811  1.00  4.10              
ATOM   1264  N   GLU A  82     111.525  91.885  85.995  1.00  3.65              
ATOM   1265  H   GLU A  82     111.394  91.284  85.198  1.00  3.65              
ATOM   1266  CA  GLU A  82     111.932  91.274  87.246  1.00  3.65              
ATOM   1267  HA  GLU A  82     112.446  92.000  87.854  1.00  3.65              
ATOM   1268  CB  GLU A  82     110.684  90.753  87.973  1.00  3.65              
ATOM   1269  HB1 GLU A  82     110.857  89.750  88.359  1.00  3.65              
ATOM   1270  HB2 GLU A  82     109.828  90.718  87.296  1.00  3.65              
ATOM   1271  CG  GLU A  82     110.408  91.697  89.135  1.00  3.65              
ATOM   1272  HG1 GLU A  82     110.537  92.733  88.821  1.00  3.65              
ATOM   1273  HG2 GLU A  82     111.146  91.468  89.906  1.00  3.65              
ATOM   1274  CD  GLU A  82     109.004  91.550  89.690  1.00  3.65              
ATOM   1275  OE1 GLU A  82     108.070  92.123  89.085  1.00  3.65              
ATOM   1276  OE2 GLU A  82     108.869  90.826  90.697  1.00  3.65              
ATOM   1277  C   GLU A  82     112.891  90.149  86.925  1.00  3.65              
ATOM   1278  O   GLU A  82     112.678  89.403  85.968  1.00  3.65              
ATOM   1279  N   LEU A  83     113.939  90.065  87.733  1.00  3.65              
ATOM   1280  H   LEU A  83     114.019  90.718  88.506  1.00  3.65              
ATOM   1281  CA  LEU A  83     114.985  89.050  87.591  1.00  3.65              
ATOM   1282  HA  LEU A  83     114.721  88.284  86.863  1.00  3.65              
ATOM   1283  CB  LEU A  83     116.294  89.788  87.217  1.00  3.65              
ATOM   1284  HB1 LEU A  83     117.144  89.272  87.666  1.00  3.65              
ATOM   1285  HB2 LEU A  83     116.273  90.790  87.650  1.00  3.65              
ATOM   1286  CG  LEU A  83     116.551  89.901  85.717  1.00  3.65              
ATOM   1287  HG  LEU A  83     115.631  90.183  85.207  1.00  3.65              
ATOM   1288  CD1 LEU A  83     117.639  90.932  85.415  1.00  3.65              
ATOM   1289 1HD1 LEU A  83     117.328  91.912  85.764  1.00  3.65              
ATOM   1290 2HD1 LEU A  83     118.568  90.656  85.914  1.00  3.65              
ATOM   1291 3HD1 LEU A  83     117.809  90.973  84.339  1.00  3.65              
ATOM   1292  CD2 LEU A  83     117.062  88.561  85.201  1.00  3.65              
ATOM   1293 1HD2 LEU A  83     117.166  88.592  84.118  1.00  3.65              
ATOM   1294 2HD2 LEU A  83     118.034  88.331  85.638  1.00  3.65              
ATOM   1295 3HD2 LEU A  83     116.371  87.773  85.490  1.00  3.65              
ATOM   1296  C   LEU A  83     115.198  88.422  88.959  1.00  3.65              
ATOM   1297  O   LEU A  83     115.410  89.184  89.905  1.00  3.65              
ATOM   1298  N   TYR A  84     115.207  87.095  89.074  1.00  3.69              
ATOM   1299  H   TYR A  84     115.061  86.501  88.260  1.00  3.69              
ATOM   1300  CA  TYR A  84     115.303  86.460  90.390  1.00  3.69              
ATOM   1301  HA  TYR A  84     115.389  87.216  91.156  1.00  3.69              
ATOM   1302  CB  TYR A  84     114.023  85.668  90.725  1.00  3.69              
ATOM   1303  HB1 TYR A  84     114.085  85.353  91.767  1.00  3.69              
ATOM   1304  HB2 TYR A  84     114.032  84.764  90.127  1.00  3.69              
ATOM   1305  CG  TYR A  84     112.672  86.344  90.525  1.00  3.69              
ATOM   1306  CD1 TYR A  84     111.586  85.583  90.043  1.00  3.69              
ATOM   1307  HD1 TYR A  84     111.720  84.537  89.807  1.00  3.69              
ATOM   1308  CE1 TYR A  84     110.320  86.176  89.874  1.00  3.69              
ATOM   1309  HE1 TYR A  84     109.489  85.594  89.509  1.00  3.69              
ATOM   1310  CZ  TYR A  84     110.130  87.536  90.191  1.00  3.69              
ATOM   1311  OH  TYR A  84     108.910  88.107  90.003  1.00  3.69              
ATOM   1312  HH  TYR A  84     108.880  89.011  90.363  1.00  3.69              
ATOM   1313  CE2 TYR A  84     111.206  88.293  90.701  1.00  3.69              
ATOM   1314  HE2 TYR A  84     111.051  89.328  90.958  1.00  3.69              
ATOM   1315  CD2 TYR A  84     112.473  87.698  90.865  1.00  3.69              
ATOM   1316  HD2 TYR A  84     113.293  88.285  91.251  1.00  3.69              
ATOM   1317  C   TYR A  84     116.564  85.600  90.498  1.00  3.69              
ATOM   1318  O   TYR A  84     116.498  84.362  90.485  1.00  3.69              
ATOM   1319  N   LEU A  85     117.727  86.261  90.621  1.00  4.16              
ATOM   1320  H   LEU A  85     117.711  87.269  90.732  1.00  4.16              
ATOM   1321  CA  LEU A  85     118.982  85.583  90.935  1.00  4.16              
ATOM   1322  HA  LEU A  85     119.037  84.634  90.404  1.00  4.16              
ATOM   1323  CB  LEU A  85     120.224  86.415  90.564  1.00  4.16              
ATOM   1324  HB1 LEU A  85     121.080  85.930  91.034  1.00  4.16              
ATOM   1325  HB2 LEU A  85     120.138  87.404  90.999  1.00  4.16              
ATOM   1326  CG  LEU A  85     120.530  86.548  89.065  1.00  4.16              
ATOM   1327  HG  LEU A  85     120.526  85.556  88.619  1.00  4.16              
ATOM   1328  CD1 LEU A  85     119.531  87.429  88.311  1.00  4.16              
ATOM   1329 1HD1 LEU A  85     119.881  87.602  87.295  1.00  4.16              
ATOM   1330 2HD1 LEU A  85     118.565  86.928  88.258  1.00  4.16              
ATOM   1331 3HD1 LEU A  85     119.415  88.383  88.827  1.00  4.16              
ATOM   1332  CD2 LEU A  85     121.934  87.145  88.888  1.00  4.16              
ATOM   1333 1HD2 LEU A  85     122.203  87.145  87.832  1.00  4.16              
ATOM   1334 2HD2 LEU A  85     121.941  88.171  89.259  1.00  4.16              
ATOM   1335 3HD2 LEU A  85     122.670  86.573  89.451  1.00  4.16              
ATOM   1336  C   LEU A  85     118.956  85.307  92.444  1.00  4.16              
ATOM   1337  O   LEU A  85     119.380  86.115  93.287  1.00  4.16              
ATOM   1338  N   SER A  86     118.437  84.128  92.785  1.00  3.78              
ATOM   1339  H   SER A  86     118.148  83.512  92.032  1.00  3.78              
ATOM   1340  CA  SER A  86     118.660  83.586  94.127  1.00  3.78              
ATOM   1341  HA  SER A  86     118.501  84.378  94.858  1.00  3.78              
ATOM   1342  CB  SER A  86     117.661  82.468  94.449  1.00  3.78              
ATOM   1343  HB1 SER A  86     117.669  82.278  95.523  1.00  3.78              
ATOM   1344  HB2 SER A  86     117.956  81.555  93.940  1.00  3.78              
ATOM   1345  OG  SER A  86     116.352  82.821  94.058  1.00  3.78              
ATOM   1346  HG  SER A  86     116.413  83.597  93.485  1.00  3.78              
ATOM   1347  C   SER A  86     120.124  83.144  94.242  1.00  3.78              
ATOM   1348  O   SER A  86     121.000  83.765  93.640  1.00  3.78              
ATOM   1349  N   TYR A  87     120.426  82.075  94.987  1.00  4.07              
ATOM   1350  H   TYR A  87     119.716  81.661  95.566  1.00  4.07              
ATOM   1351  CA  TYR A  87     121.699  81.370  94.839  1.00  4.07              
ATOM   1352  HA  TYR A  87     122.505  82.014  95.195  1.00  4.07              
ATOM   1353  CB  TYR A  87     121.679  80.092  95.694  1.00  4.07              
ATOM   1354  HB1 TYR A  87     120.946  79.396  95.285  1.00  4.07              
ATOM   1355  HB2 TYR A  87     121.331  80.341  96.695  1.00  4.07              
ATOM   1356  CG  TYR A  87     123.012  79.372  95.825  1.00  4.07              
ATOM   1357  CD1 TYR A  87     123.846  79.643  96.927  1.00  4.07              
ATOM   1358  HD1 TYR A  87     123.569  80.405  97.640  1.00  4.07              
ATOM   1359  CE1 TYR A  87     125.031  78.907  97.122  1.00  4.07              
ATOM   1360  HE1 TYR A  87     125.662  79.098  97.976  1.00  4.07              
ATOM   1361  CZ  TYR A  87     125.399  77.902  96.204  1.00  4.07              
ATOM   1362  OH  TYR A  87     126.538  77.189  96.409  1.00  4.07              
ATOM   1363  HH  TYR A  87     126.728  76.585  95.690  1.00  4.07              
ATOM   1364  CE2 TYR A  87     124.584  77.657  95.075  1.00  4.07              
ATOM   1365  HE2 TYR A  87     124.861  76.895  94.363  1.00  4.07              
ATOM   1366  CD2 TYR A  87     123.393  78.388  94.889  1.00  4.07              
ATOM   1367  HD2 TYR A  87     122.763  78.174  94.035  1.00  4.07              
ATOM   1368  C   TYR A  87     121.929  81.045  93.361  1.00  4.07              
ATOM   1369  O   TYR A  87     121.227  80.217  92.791  1.00  4.07              
ATOM   1370  N   ASN A  88     122.855  81.739  92.719  1.00  4.19              
ATOM   1371  H   ASN A  88     123.250  82.520  93.224  1.00  4.19              
ATOM   1372  CA  ASN A  88     123.067  81.710  91.280  1.00  4.19              
ATOM   1373  HA  ASN A  88     122.689  80.773  90.865  1.00  4.19              
ATOM   1374  CB  ASN A  88     122.325  82.877  90.615  1.00  4.19              
ATOM   1375  HB1 ASN A  88     122.744  83.822  90.959  1.00  4.19              
ATOM   1376  HB2 ASN A  88     121.272  82.851  90.890  1.00  4.19              
ATOM   1377  CG  ASN A  88     122.413  82.788  89.104  1.00  4.19              
ATOM   1378  OD1 ASN A  88     122.233  81.743  88.504  1.00  4.19              
ATOM   1379  ND2 ASN A  88     122.689  83.885  88.442  1.00  4.19              
ATOM   1380 1HD2 ASN A  88     122.890  84.734  88.935  1.00  4.19              
ATOM   1381 2HD2 ASN A  88     122.744  83.800  87.448  1.00  4.19              
ATOM   1382  C   ASN A  88     124.585  81.720  91.103  1.00  4.19              
ATOM   1383  O   ASN A  88     125.162  82.761  90.804  1.00  4.19              
ATOM   1384  N   PHE A  89     125.204  80.618  91.555  1.00  3.97              
ATOM   1385  H   PHE A  89     124.616  79.804  91.711  1.00  3.97              
ATOM   1386  CA  PHE A  89     126.442  80.644  92.338  1.00  3.97              
ATOM   1387  HA  PHE A  89     126.165  80.958  93.345  1.00  3.97              
ATOM   1388  CB  PHE A  89     127.065  79.249  92.475  1.00  3.97              
ATOM   1389  HB1 PHE A  89     127.348  78.885  91.489  1.00  3.97              
ATOM   1390  HB2 PHE A  89     126.333  78.561  92.899  1.00  3.97              
ATOM   1391  CG  PHE A  89     128.307  79.254  93.348  1.00  3.97              
ATOM   1392  CD1 PHE A  89     128.193  79.523  94.724  1.00  3.97              
ATOM   1393  HD1 PHE A  89     127.225  79.689  95.171  1.00  3.97              
ATOM   1394  CE1 PHE A  89     129.340  79.577  95.531  1.00  3.97              
ATOM   1395  HE1 PHE A  89     129.240  79.776  96.589  1.00  3.97              
ATOM   1396  CZ  PHE A  89     130.611  79.369  94.969  1.00  3.97              
ATOM   1397  HZ  PHE A  89     131.493  79.411  95.594  1.00  3.97              
ATOM   1398  CE2 PHE A  89     130.731  79.107  93.593  1.00  3.97              
ATOM   1399  HE2 PHE A  89     131.707  78.946  93.157  1.00  3.97              
ATOM   1400  CD2 PHE A  89     129.582  79.057  92.782  1.00  3.97              
ATOM   1401  HD2 PHE A  89     129.687  78.875  91.721  1.00  3.97              
ATOM   1402  C   PHE A  89     127.482  81.636  91.817  1.00  3.97              
ATOM   1403  O   PHE A  89     128.070  81.437  90.752  1.00  3.97              
ATOM   1404  N   LEU A  90     127.665  82.712  92.586  1.00  4.13              
ATOM   1405  H   LEU A  90     127.211  82.741  93.483  1.00  4.13              
ATOM   1406  CA  LEU A  90     128.237  83.960  92.097  1.00  4.13              
ATOM   1407  HA  LEU A  90     128.318  83.858  91.012  1.00  4.13              
ATOM   1408  CB  LEU A  90     127.257  85.129  92.366  1.00  4.13              
ATOM   1409  HB1 LEU A  90     127.664  85.832  93.095  1.00  4.13              
ATOM   1410  HB2 LEU A  90     126.325  84.735  92.773  1.00  4.13              
ATOM   1411  CG  LEU A  90     126.916  85.867  91.057  1.00  4.13              
ATOM   1412  HG  LEU A  90     126.628  85.140  90.300  1.00  4.13              
ATOM   1413  CD1 LEU A  90     125.740  86.819  91.246  1.00  4.13              
ATOM   1414 1HD1 LEU A  90     125.528  87.340  90.313  1.00  4.13              
ATOM   1415 2HD1 LEU A  90     124.856  86.248  91.530  1.00  4.13              
ATOM   1416 3HD1 LEU A  90     125.969  87.550  92.022  1.00  4.13              
ATOM   1417  CD2 LEU A  90     128.112  86.669  90.539  1.00  4.13              
ATOM   1418 1HD2 LEU A  90     127.849  87.183  89.614  1.00  4.13              
ATOM   1419 2HD2 LEU A  90     128.427  87.401  91.285  1.00  4.13              
ATOM   1420 3HD2 LEU A  90     128.937  85.992  90.325  1.00  4.13              
ATOM   1421  C   LEU A  90     129.681  84.118  92.564  1.00  4.13              
ATOM   1422  O   LEU A  90     130.059  85.111  93.180  1.00  4.13              
ATOM   1423  N   SER A  91     130.468  83.088  92.248  1.00  4.15              
ATOM   1424  H   SER A  91     130.022  82.354  91.706  1.00  4.15              
ATOM   1425  CA  SER A  91     131.933  82.966  92.352  1.00  4.15              
ATOM   1426  HA  SER A  91     132.203  82.697  93.373  1.00  4.15              
ATOM   1427  CB  SER A  91     132.363  81.833  91.402  1.00  4.15              
ATOM   1428  HB1 SER A  91     132.231  80.882  91.917  1.00  4.15              
ATOM   1429  HB2 SER A  91     133.421  81.935  91.155  1.00  4.15              
ATOM   1430  OG  SER A  91     131.590  81.790  90.202  1.00  4.15              
ATOM   1431  HG  SER A  91     131.482  82.681  89.811  1.00  4.15              
ATOM   1432  C   SER A  91     132.741  84.209  91.971  1.00  4.15              
ATOM   1433  O   SER A  91     133.894  84.372  92.366  1.00  4.15              
ATOM   1434  N   ASP A  92     132.123  85.059  91.170  1.00  4.17              
ATOM   1435  H   ASP A  92     131.223  84.745  90.822  1.00  4.17              
ATOM   1436  CA  ASP A  92     132.627  86.262  90.536  1.00  4.17              
ATOM   1437  HA  ASP A  92     133.666  86.106  90.241  1.00  4.17              
ATOM   1438  CB  ASP A  92     131.774  86.523  89.262  1.00  4.17              
ATOM   1439  HB1 ASP A  92     132.336  87.198  88.615  1.00  4.17              
ATOM   1440  HB2 ASP A  92     130.869  87.054  89.556  1.00  4.17              
ATOM   1441  CG  ASP A  92     131.330  85.282  88.439  1.00  4.17              
ATOM   1442  OD1 ASP A  92     131.484  85.310  87.199  1.00  4.17              
ATOM   1443  OD2 ASP A  92     130.756  84.333  89.034  1.00  4.17              
ATOM   1444  C   ASP A  92     132.556  87.455  91.485  1.00  4.17              
ATOM   1445  O   ASP A  92     133.487  88.253  91.526  1.00  4.17              
ATOM   1446  N   GLN A  93     131.500  87.500  92.312  1.00  4.17              
ATOM   1447  H   GLN A  93     130.857  86.723  92.232  1.00  4.17              
ATOM   1448  CA  GLN A  93     131.302  88.325  93.509  1.00  4.17              
ATOM   1449  HA  GLN A  93     130.422  87.951  94.031  1.00  4.17              
ATOM   1450  CB  GLN A  93     132.519  88.214  94.456  1.00  4.17              
ATOM   1451  HB1 GLN A  93     132.291  88.720  95.395  1.00  4.17              
ATOM   1452  HB2 GLN A  93     133.350  88.764  94.013  1.00  4.17              
ATOM   1453  CG  GLN A  93     133.013  86.793  94.770  1.00  4.17              
ATOM   1454  HG1 GLN A  93     132.777  86.108  93.964  1.00  4.17              
ATOM   1455  HG2 GLN A  93     132.510  86.411  95.654  1.00  4.17              
ATOM   1456  CD  GLN A  93     134.525  86.803  94.970  1.00  4.17              
ATOM   1457  OE1 GLN A  93     135.071  87.410  95.879  1.00  4.17              
ATOM   1458  NE2 GLN A  93     135.286  86.144  94.130  1.00  4.17              
ATOM   1459 1HE2 GLN A  93     134.861  85.641  93.357  1.00  4.17              
ATOM   1460 2HE2 GLN A  93     136.275  86.274  94.196  1.00  4.17              
ATOM   1461  C   GLN A  93     131.081  89.814  93.230  1.00  4.17              
ATOM   1462  O   GLN A  93     130.170  90.441  93.777  1.00  4.17              
ATOM   1463  N   ILE A  94     131.953  90.391  92.407  1.00  4.44              
ATOM   1464  H   ILE A  94     132.658  89.798  91.980  1.00  4.44              
ATOM   1465  CA  ILE A  94     131.976  91.802  92.077  1.00  4.44              
ATOM   1466  HA  ILE A  94     131.620  92.345  92.954  1.00  4.44              
ATOM   1467  CB  ILE A  94     133.425  92.308  91.831  1.00  4.44              
ATOM   1468  HB  ILE A  94     133.923  92.330  92.802  1.00  4.44              
ATOM   1469  CG2 ILE A  94     134.278  91.395  90.930  1.00  4.44              
ATOM   1470 1HG2 ILE A  94     135.222  91.878  90.679  1.00  4.44              
ATOM   1471 2HG2 ILE A  94     134.521  90.474  91.454  1.00  4.44              
ATOM   1472 3HG2 ILE A  94     133.745  91.159  90.009  1.00  4.44              
ATOM   1473  CG1 ILE A  94     133.493  93.741  91.256  1.00  4.44              
ATOM   1474 1HG1 ILE A  94     133.061  93.740  90.258  1.00  4.44              
ATOM   1475 2HG1 ILE A  94     134.541  94.028  91.155  1.00  4.44              
ATOM   1476  CD1 ILE A  94     132.811  94.823  92.103  1.00  4.44              
ATOM   1477  HD1 ILE A  94     133.280  94.872  93.081  1.00  4.44              
ATOM   1478  HD2 ILE A  94     132.937  95.790  91.618  1.00  4.44              
ATOM   1479  HD3 ILE A  94     131.747  94.626  92.217  1.00  4.44              
ATOM   1480  C   ILE A  94     131.005  92.097  90.932  1.00  4.44              
ATOM   1481  O   ILE A  94     131.220  91.780  89.763  1.00  4.44              
ATOM   1482  N   GLU A  95     129.941  92.794  91.319  1.00  4.45              
ATOM   1483  H   GLU A  95     129.830  92.910  92.315  1.00  4.45              
ATOM   1484  CA  GLU A  95     128.892  93.378  90.483  1.00  4.45              
ATOM   1485  HA  GLU A  95     128.220  92.588  90.146  1.00  4.45              
ATOM   1486  CB  GLU A  95     128.115  94.345  91.398  1.00  4.45              
ATOM   1487  HB1 GLU A  95     128.782  95.175  91.641  1.00  4.45              
ATOM   1488  HB2 GLU A  95     127.877  93.833  92.332  1.00  4.45              
ATOM   1489  CG  GLU A  95     126.805  94.914  90.836  1.00  4.45              
ATOM   1490  HG1 GLU A  95     126.043  94.131  90.825  1.00  4.45              
ATOM   1491  HG2 GLU A  95     126.942  95.261  89.813  1.00  4.45              
ATOM   1492  CD  GLU A  95     126.360  96.106  91.686  1.00  4.45              
ATOM   1493  OE1 GLU A  95     126.920  97.206  91.457  1.00  4.45              
ATOM   1494  OE2 GLU A  95     125.495  95.922  92.567  1.00  4.45              
ATOM   1495  C   GLU A  95     129.408  94.130  89.246  1.00  4.45              
ATOM   1496  O   GLU A  95     128.654  94.323  88.305  1.00  4.45              
ATOM   1497  N   HIS A  96     130.662  94.585  89.185  1.00  4.34              
ATOM   1498  H   HIS A  96     131.286  94.398  89.955  1.00  4.34              
ATOM   1499  CA  HIS A  96     131.130  95.414  88.063  1.00  4.34              
ATOM   1500  HA  HIS A  96     130.373  96.179  87.877  1.00  4.34              
ATOM   1501  CB  HIS A  96     132.425  96.155  88.417  1.00  4.34              
ATOM   1502  HB1 HIS A  96     132.858  96.566  87.504  1.00  4.34              
ATOM   1503  HB2 HIS A  96     133.155  95.466  88.835  1.00  4.34              
ATOM   1504  CG  HIS A  96     132.233  97.317  89.355  1.00  4.34              
ATOM   1505  ND1 HIS A  96     133.199  98.291  89.602  1.00  4.34              
ATOM   1506  CE1 HIS A  96     132.638  99.151  90.465  1.00  4.34              
ATOM   1507  HE1 HIS A  96     133.131 100.024  90.868  1.00  4.34              
ATOM   1508  NE2 HIS A  96     131.385  98.772  90.756  1.00  4.34              
ATOM   1509  HE2 HIS A  96     130.750  99.244  91.391  1.00  4.34              
ATOM   1510  CD2 HIS A  96     131.107  97.619  90.067  1.00  4.34              
ATOM   1511  HD2 HIS A  96     130.174  97.071  90.080  1.00  4.34              
ATOM   1512  C   HIS A  96     131.269  94.724  86.704  1.00  4.34              
ATOM   1513  O   HIS A  96     131.343  95.420  85.696  1.00  4.34              
ATOM   1514  N   GLY A  97     131.251  93.392  86.648  1.00  4.31              
ATOM   1515  H   GLY A  97     131.225  92.866  87.514  1.00  4.31              
ATOM   1516  CA  GLY A  97     131.115  92.668  85.382  1.00  4.31              
ATOM   1517  HA1 GLY A  97     131.728  91.768  85.422  1.00  4.31              
ATOM   1518  HA2 GLY A  97     131.466  93.280  84.550  1.00  4.31              
ATOM   1519  C   GLY A  97     129.673  92.242  85.077  1.00  4.31              
ATOM   1520  O   GLY A  97     129.450  91.451  84.160  1.00  4.31              
ATOM   1521  N   ASN A  98     128.682  92.720  85.843  1.00  4.31              
ATOM   1522  H   ASN A  98     128.911  93.372  86.581  1.00  4.31              
ATOM   1523  CA  ASN A  98     127.272  92.498  85.538  1.00  4.31              
ATOM   1524  HA  ASN A  98     127.124  91.419  85.477  1.00  4.31              
ATOM   1525  CB  ASN A  98     126.322  93.055  86.631  1.00  4.31              
ATOM   1526  HB1 ASN A  98     126.765  92.954  87.617  1.00  4.31              
ATOM   1527  HB2 ASN A  98     125.428  92.433  86.638  1.00  4.31              
ATOM   1528  CG  ASN A  98     125.836  94.490  86.397  1.00  4.31              
ATOM   1529  OD1 ASN A  98     124.834  94.717  85.733  1.00  4.31              
ATOM   1530  ND2 ASN A  98     126.493  95.495  86.920  1.00  4.31              
ATOM   1531 1HD2 ASN A  98     127.325  95.310  87.469  1.00  4.31              
ATOM   1532 2HD2 ASN A  98     126.125  96.423  86.830  1.00  4.31              
ATOM   1533  C   ASN A  98     126.903  93.098  84.174  1.00  4.31              
ATOM   1534  O   ASN A  98     127.547  94.033  83.700  1.00  4.31              
ATOM   1535  N   PHE A  99     125.806  92.622  83.583  1.00  4.29              
ATOM   1536  H   PHE A  99     125.291  91.876  84.021  1.00  4.29              
ATOM   1537  CA  PHE A  99     125.409  93.059  82.253  1.00  4.29              
ATOM   1538  HA  PHE A  99     125.953  93.975  82.016  1.00  4.29              
ATOM   1539  CB  PHE A  99     125.860  92.013  81.215  1.00  4.29              
ATOM   1540  HB1 PHE A  99     125.076  91.269  81.062  1.00  4.29              
ATOM   1541  HB2 PHE A  99     126.737  91.485  81.594  1.00  4.29              
ATOM   1542  CG  PHE A  99     126.257  92.640  79.892  1.00  4.29              
ATOM   1543  CD1 PHE A  99     127.535  93.218  79.764  1.00  4.29              
ATOM   1544  HD1 PHE A  99     128.218  93.207  80.604  1.00  4.29              
ATOM   1545  CE1 PHE A  99     127.912  93.842  78.562  1.00  4.29              
ATOM   1546  HE1 PHE A  99     128.887  94.306  78.480  1.00  4.29              
ATOM   1547  CZ  PHE A  99     127.012  93.892  77.484  1.00  4.29              
ATOM   1548  HZ  PHE A  99     127.299  94.385  76.565  1.00  4.29              
ATOM   1549  CE2 PHE A  99     125.728  93.332  77.615  1.00  4.29              
ATOM   1550  HE2 PHE A  99     125.023  93.400  76.797  1.00  4.29              
ATOM   1551  CD2 PHE A  99     125.351  92.702  78.816  1.00  4.29              
ATOM   1552  HD2 PHE A  99     124.356  92.292  78.920  1.00  4.29              
ATOM   1553  C   PHE A  99     123.934  93.466  82.135  1.00  4.29              
ATOM   1554  O   PHE A  99     123.253  93.130  81.168  1.00  4.29              
ATOM   1555  N   LEU A 100     123.416  94.173  83.144  1.00  4.22              
ATOM   1556  H   LEU A 100     124.002  94.386  83.949  1.00  4.22              
ATOM   1557  CA  LEU A 100     122.022  94.631  83.162  1.00  4.22              
ATOM   1558  HA  LEU A 100     121.388  93.862  82.719  1.00  4.22              
ATOM   1559  CB  LEU A 100     121.578  94.839  84.623  1.00  4.22              
ATOM   1560  HB1 LEU A 100     120.723  95.516  84.635  1.00  4.22              
ATOM   1561  HB2 LEU A 100     122.381  95.336  85.167  1.00  4.22              
ATOM   1562  CG  LEU A 100     121.136  93.568  85.378  1.00  4.22              
ATOM   1563  HG  LEU A 100     120.140  93.290  85.036  1.00  4.22              
ATOM   1564  CD1 LEU A 100     122.042  92.343  85.226  1.00  4.22              
ATOM   1565 1HD1 LEU A 100     123.058  92.595  85.525  1.00  4.22              
ATOM   1566 2HD1 LEU A 100     121.674  91.533  85.855  1.00  4.22              
ATOM   1567 3HD1 LEU A 100     122.022  92.003  84.191  1.00  4.22              
ATOM   1568  CD2 LEU A 100     121.055  93.910  86.860  1.00  4.22              
ATOM   1569 1HD2 LEU A 100     120.679  93.048  87.405  1.00  4.22              
ATOM   1570 2HD2 LEU A 100     122.044  94.165  87.242  1.00  4.22              
ATOM   1571 3HD2 LEU A 100     120.385  94.756  87.009  1.00  4.22              
ATOM   1572  C   LEU A 100     121.778  95.907  82.339  1.00  4.22              
ATOM   1573  O   LEU A 100     120.636  96.280  82.093  1.00  4.22              
ATOM   1574  N   SER A 101     122.823  96.594  81.889  1.00  4.22              
ATOM   1575  H   SER A 101     123.752  96.236  82.058  1.00  4.22              
ATOM   1576  CA  SER A 101     122.690  97.741  80.992  1.00  4.22              
ATOM   1577  HA  SER A 101     121.968  98.442  81.410  1.00  4.22              
ATOM   1578  CB  SER A 101     124.045  98.461  80.896  1.00  4.22              
ATOM   1579  HB1 SER A 101     124.207  99.032  81.811  1.00  4.22              
ATOM   1580  HB2 SER A 101     124.040  99.153  80.052  1.00  4.22              
ATOM   1581  OG  SER A 101     125.105  97.533  80.754  1.00  4.22              
ATOM   1582  HG  SER A 101     124.925  96.991  79.974  1.00  4.22              
ATOM   1583  C   SER A 101     122.235  97.318  79.596  1.00  4.22              
ATOM   1584  O   SER A 101     122.960  96.596  78.917  1.00  4.22              
ATOM   1585  N   ASN A 102     121.037  97.779  79.228  1.00  4.25              
ATOM   1586  H   ASN A 102     120.614  98.397  79.906  1.00  4.25              
ATOM   1587  CA  ASN A 102     120.138  97.423  78.113  1.00  4.25              
ATOM   1588  HA  ASN A 102     119.998  98.313  77.495  1.00  4.25              
ATOM   1589  CB  ASN A 102     120.628  96.298  77.171  1.00  4.25              
ATOM   1590  HB1 ASN A 102     119.760  95.857  76.682  1.00  4.25              
ATOM   1591  HB2 ASN A 102     121.115  95.495  77.720  1.00  4.25              
ATOM   1592  CG  ASN A 102     121.509  96.820  76.047  1.00  4.25              
ATOM   1593  OD1 ASN A 102     121.032  97.385  75.081  1.00  4.25              
ATOM   1594  ND2 ASN A 102     122.804  96.656  76.135  1.00  4.25              
ATOM   1595 1HD2 ASN A 102     123.182  96.300  77.004  1.00  4.25              
ATOM   1596 2HD2 ASN A 102     123.368  97.060  75.411  1.00  4.25              
ATOM   1597  C   ASN A 102     118.742  97.098  78.671  1.00  4.25              
ATOM   1598  O   ASN A 102     117.744  97.239  77.968  1.00  4.25              
ATOM   1599  N   LEU A 103     118.648  96.738  79.957  1.00  4.18              
ATOM   1600  H   LEU A 103     119.496  96.625  80.502  1.00  4.18              
ATOM   1601  CA  LEU A 103     117.405  96.364  80.622  1.00  4.18              
ATOM   1602  HA  LEU A 103     116.732  95.967  79.861  1.00  4.18              
ATOM   1603  CB  LEU A 103     117.647  95.208  81.616  1.00  4.18              
ATOM   1604  HB1 LEU A 103     116.679  94.874  81.990  1.00  4.18              
ATOM   1605  HB2 LEU A 103     118.216  95.583  82.468  1.00  4.18              
ATOM   1606  CG  LEU A 103     118.378  93.988  81.012  1.00  4.18              
ATOM   1607  HG  LEU A 103     119.358  94.293  80.646  1.00  4.18              
ATOM   1608  CD1 LEU A 103     118.600  92.930  82.089  1.00  4.18              
ATOM   1609 1HD1 LEU A 103     119.200  92.113  81.687  1.00  4.18              
ATOM   1610 2HD1 LEU A 103     119.120  93.370  82.937  1.00  4.18              
ATOM   1611 3HD1 LEU A 103     117.641  92.541  82.425  1.00  4.18              
ATOM   1612  CD2 LEU A 103     117.609  93.339  79.854  1.00  4.18              
ATOM   1613 1HD2 LEU A 103     118.143  92.450  79.515  1.00  4.18              
ATOM   1614 2HD2 LEU A 103     116.607  93.056  80.182  1.00  4.18              
ATOM   1615 3HD2 LEU A 103     117.535  94.029  79.015  1.00  4.18              
ATOM   1616  C   LEU A 103     116.660  97.563  81.208  1.00  4.18              
ATOM   1617  O   LEU A 103     116.369  97.596  82.398  1.00  4.18              
ATOM   1618  N   TRP A 104     116.343  98.569  80.382  1.00  4.17              
ATOM   1619  H   TRP A 104     116.618  98.501  79.408  1.00  4.17              
ATOM   1620  CA  TRP A 104     115.646  99.775  80.855  1.00  4.17              
ATOM   1621  HA  TRP A 104     116.320 100.273  81.553  1.00  4.17              
ATOM   1622  CB  TRP A 104     115.383 100.755  79.701  1.00  4.17              
ATOM   1623  HB1 TRP A 104     114.745 100.269  78.961  1.00  4.17              
ATOM   1624  HB2 TRP A 104     116.332 101.000  79.221  1.00  4.17              
ATOM   1625  CG  TRP A 104     114.731 102.039  80.130  1.00  4.17              
ATOM   1626  CD1 TRP A 104     115.108 102.774  81.202  1.00  4.17              
ATOM   1627  HD1 TRP A 104     115.939 102.538  81.857  1.00  4.17              
ATOM   1628  NE1 TRP A 104     114.241 103.832  81.374  1.00  4.17              
ATOM   1629  HE1 TRP A 104     114.333 104.492  82.140  1.00  4.17              
ATOM   1630  CE2 TRP A 104     113.275 103.864  80.393  1.00  4.17              
ATOM   1631  CZ2 TRP A 104     112.204 104.733  80.136  1.00  4.17              
ATOM   1632  HZ2 TRP A 104     112.014 105.568  80.793  1.00  4.17              
ATOM   1633  CH2 TRP A 104     111.405 104.513  79.001  1.00  4.17              
ATOM   1634  HH2 TRP A 104     110.588 105.183  78.770  1.00  4.17              
ATOM   1635  CZ3 TRP A 104     111.687 103.430  78.148  1.00  4.17              
ATOM   1636  HZ3 TRP A 104     111.086 103.281  77.261  1.00  4.17              
ATOM   1637  CE3 TRP A 104     112.757 102.556  78.425  1.00  4.17              
ATOM   1638  HE3 TRP A 104     112.974 101.743  77.749  1.00  4.17              
ATOM   1639  CD2 TRP A 104     113.577 102.742  79.561  1.00  4.17              
ATOM   1640  C   TRP A 104     114.364  99.501  81.647  1.00  4.17              
ATOM   1641  O   TRP A 104     114.061 100.181  82.624  1.00  4.17              
ATOM   1642  N   PHE A 105     113.645  98.457  81.247  1.00  4.15              
ATOM   1643  H   PHE A 105     113.992  97.936  80.455  1.00  4.15              
ATOM   1644  CA  PHE A 105     112.419  97.977  81.876  1.00  4.15              
ATOM   1645  HA  PHE A 105     111.785  98.831  82.113  1.00  4.15              
ATOM   1646  CB  PHE A 105     111.704  97.072  80.837  1.00  4.15              
ATOM   1647  HB1 PHE A 105     111.075  96.358  81.367  1.00  4.15              
ATOM   1648  HB2 PHE A 105     112.447  96.471  80.308  1.00  4.15              
ATOM   1649  CG  PHE A 105     110.816  97.761  79.805  1.00  4.15              
ATOM   1650  CD1 PHE A 105     111.176  98.988  79.210  1.00  4.15              
ATOM   1651  HD1 PHE A 105     112.115  99.464  79.446  1.00  4.15              
ATOM   1652  CE1 PHE A 105     110.310  99.615  78.297  1.00  4.15              
ATOM   1653  HE1 PHE A 105     110.594 100.555  77.842  1.00  4.15              
ATOM   1654  CZ  PHE A 105     109.082  99.021  77.963  1.00  4.15              
ATOM   1655  HZ  PHE A 105     108.424  99.500  77.250  1.00  4.15              
ATOM   1656  CE2 PHE A 105     108.714  97.799  78.550  1.00  4.15              
ATOM   1657  HE2 PHE A 105     107.770  97.341  78.288  1.00  4.15              
ATOM   1658  CD2 PHE A 105     109.576  97.176  79.470  1.00  4.15              
ATOM   1659  HD2 PHE A 105     109.272  96.245  79.929  1.00  4.15              
ATOM   1660  C   PHE A 105     112.623  97.208  83.184  1.00  4.15              
ATOM   1661  O   PHE A 105     111.603  96.815  83.742  1.00  4.15              
ATOM   1662  N   LEU A 106     113.856  96.980  83.659  1.00  4.13              
ATOM   1663  H   LEU A 106     114.651  97.363  83.164  1.00  4.13              
ATOM   1664  CA  LEU A 106     114.141  96.288  84.915  1.00  4.13              
ATOM   1665  HA  LEU A 106     113.601  95.342  84.892  1.00  4.13              
ATOM   1666  CB  LEU A 106     115.640  95.983  85.036  1.00  4.13              
ATOM   1667  HB1 LEU A 106     116.190  96.925  85.003  1.00  4.13              
ATOM   1668  HB2 LEU A 106     115.943  95.379  84.182  1.00  4.13              
ATOM   1669  CG  LEU A 106     116.019  95.240  86.331  1.00  4.13              
ATOM   1670  HG  LEU A 106     115.721  95.832  87.192  1.00  4.13              
ATOM   1671  CD1 LEU A 106     115.354  93.867  86.454  1.00  4.13              
ATOM   1672 1HD1 LEU A 106     115.766  93.327  87.307  1.00  4.13              
ATOM   1673 2HD1 LEU A 106     114.283  93.979  86.609  1.00  4.13              
ATOM   1674 3HD1 LEU A 106     115.518  93.289  85.544  1.00  4.13              
ATOM   1675  CD2 LEU A 106     117.536  95.068  86.374  1.00  4.13              
ATOM   1676 1HD2 LEU A 106     117.831  94.578  87.296  1.00  4.13              
ATOM   1677 2HD2 LEU A 106     117.860  94.463  85.528  1.00  4.13              
ATOM   1678 3HD2 LEU A 106     118.015  96.045  86.320  1.00  4.13              
ATOM   1679  C   LEU A 106     113.632  97.117  86.111  1.00  4.13              
ATOM   1680  O   LEU A 106     114.080  98.237  86.351  1.00  4.13              
ATOM   1681  N   ARG A 107     112.717  96.531  86.889  1.00  4.10              
ATOM   1682  H   ARG A 107     112.404  95.609  86.611  1.00  4.10              
ATOM   1683  CA  ARG A 107     111.974  97.199  87.970  1.00  4.10              
ATOM   1684  HA  ARG A 107     112.436  98.167  88.131  1.00  4.10              
ATOM   1685  CB  ARG A 107     110.482  97.470  87.649  1.00  4.10              
ATOM   1686  HB1 ARG A 107     110.170  98.382  88.159  1.00  4.10              
ATOM   1687  HB2 ARG A 107     109.864  96.644  88.004  1.00  4.10              
ATOM   1688  CG  ARG A 107     110.264  97.616  86.156  1.00  4.10              
ATOM   1689  HG1 ARG A 107     110.320  96.604  85.756  1.00  4.10              
ATOM   1690  HG2 ARG A 107     111.079  98.218  85.768  1.00  4.10              
ATOM   1691  CD  ARG A 107     108.982  98.237  85.621  1.00  4.10              
ATOM   1692  HD1 ARG A 107     108.930  99.279  85.940  1.00  4.10              
ATOM   1693  HD2 ARG A 107     108.120  97.680  85.991  1.00  4.10              
ATOM   1694  NE  ARG A 107     109.079  98.124  84.157  1.00  4.10              
ATOM   1695  HE  ARG A 107     109.755  97.431  83.848  1.00  4.10              
ATOM   1696  CZ  ARG A 107     108.641  98.922  83.208  1.00  4.10              
ATOM   1697  NH1 ARG A 107     107.897  99.962  83.449  1.00  4.10              
ATOM   1698 1HH1 ARG A 107     107.657 100.152  84.403  1.00  4.10              
ATOM   1699 2HH1 ARG A 107     107.570 100.537  82.693  1.00  4.10              
ATOM   1700  NH2 ARG A 107     108.962  98.664  81.978  1.00  4.10              
ATOM   1701 1HH2 ARG A 107     109.530  97.855  81.784  1.00  4.10              
ATOM   1702 2HH2 ARG A 107     108.711  99.268  81.213  1.00  4.10              
ATOM   1703  C   ARG A 107     112.034  96.481  89.308  1.00  4.10              
ATOM   1704  O   ARG A 107     111.980  97.176  90.329  1.00  4.10              
ATOM   1705  N   LYS A 108     112.259  95.159  89.345  1.00  3.63              
ATOM   1706  H   LYS A 108     112.184  94.606  88.494  1.00  3.63              
ATOM   1707  CA  LYS A 108     112.910  94.575  90.515  1.00  3.63              
ATOM   1708  HA  LYS A 108     113.358  95.379  91.096  1.00  3.63              
ATOM   1709  CB  LYS A 108     111.932  93.872  91.487  1.00  3.63              
ATOM   1710  HB1 LYS A 108     111.205  93.289  90.947  1.00  3.63              
ATOM   1711  HB2 LYS A 108     111.367  94.624  92.033  1.00  3.63              
ATOM   1712  CG  LYS A 108     112.702  92.959  92.464  1.00  3.63              
ATOM   1713  HG1 LYS A 108     113.467  93.556  92.962  1.00  3.63              
ATOM   1714  HG2 LYS A 108     113.198  92.187  91.875  1.00  3.63              
ATOM   1715  CD  LYS A 108     111.900  92.226  93.546  1.00  3.63              
ATOM   1716  HD1 LYS A 108     111.029  91.737  93.103  1.00  3.63              
ATOM   1717  HD2 LYS A 108     111.592  92.924  94.326  1.00  3.63              
ATOM   1718  CE  LYS A 108     112.875  91.174  94.097  1.00  3.63              
ATOM   1719  HE1 LYS A 108     113.817  91.659  94.372  1.00  3.63              
ATOM   1720  HE2 LYS A 108     113.093  90.471  93.288  1.00  3.63              
ATOM   1721  NZ  LYS A 108     112.377  90.405  95.257  1.00  3.63              
ATOM   1722  HZ1 LYS A 108     111.440  90.066  95.121  1.00  3.63              
ATOM   1723  HZ2 LYS A 108     112.989  89.589  95.364  1.00  3.63              
ATOM   1724  HZ3 LYS A 108     112.489  90.939  96.112  1.00  3.63              
ATOM   1725  C   LYS A 108     114.081  93.733  90.078  1.00  3.63              
ATOM   1726  O   LYS A 108     113.880  92.765  89.364  1.00  3.63              
ATOM   1727  N   LEU A 109     115.275  94.055  90.561  1.00  3.63              
ATOM   1728  H   LEU A 109     115.361  94.841  91.197  1.00  3.63              
ATOM   1729  CA  LEU A 109     116.319  93.035  90.563  1.00  3.63              
ATOM   1730  HA  LEU A 109     116.183  92.320  89.749  1.00  3.63              
ATOM   1731  CB  LEU A 109     117.679  93.745  90.408  1.00  3.63              
ATOM   1732  HB1 LEU A 109     117.808  94.433  91.245  1.00  3.63              
ATOM   1733  HB2 LEU A 109     117.659  94.341  89.498  1.00  3.63              
ATOM   1734  CG  LEU A 109     118.901  92.804  90.367  1.00  3.63              
ATOM   1735  HG  LEU A 109     118.949  92.243  91.295  1.00  3.63              
ATOM   1736  CD1 LEU A 109     118.833  91.810  89.204  1.00  3.63              
ATOM   1737 1HD1 LEU A 109     119.778  91.273  89.124  1.00  3.63              
ATOM   1738 2HD1 LEU A 109     118.055  91.073  89.394  1.00  3.63              
ATOM   1739 3HD1 LEU A 109     118.625  92.330  88.271  1.00  3.63              
ATOM   1740  CD2 LEU A 109     120.180  93.635  90.256  1.00  3.63              
ATOM   1741 1HD2 LEU A 109     121.043  92.981  90.129  1.00  3.63              
ATOM   1742 2HD2 LEU A 109     120.113  94.323  89.416  1.00  3.63              
ATOM   1743 3HD2 LEU A 109     120.323  94.209  91.170  1.00  3.63              
ATOM   1744  C   LEU A 109     116.270  92.297  91.921  1.00  3.63              
ATOM   1745  O   LEU A 109     115.986  92.854  92.986  1.00  3.63              
ATOM   1746  N   ASP A 110     116.614  91.027  91.910  1.00  3.63              
ATOM   1747  H   ASP A 110     116.704  90.534  91.031  1.00  3.63              
ATOM   1748  CA  ASP A 110     116.762  90.239  93.121  1.00  3.63              
ATOM   1749  HA  ASP A 110     116.702  90.868  94.010  1.00  3.63              
ATOM   1750  CB  ASP A 110     115.631  89.205  93.192  1.00  3.63              
ATOM   1751  HB1 ASP A 110     115.878  88.373  92.544  1.00  3.63              
ATOM   1752  HB2 ASP A 110     114.705  89.650  92.832  1.00  3.63              
ATOM   1753  CG  ASP A 110     115.420  88.658  94.599  1.00  3.63              
ATOM   1754  OD1 ASP A 110     116.422  88.475  95.318  1.00  3.63              
ATOM   1755  OD2 ASP A 110     114.247  88.474  94.992  1.00  3.63              
ATOM   1756  C   ASP A 110     118.128  89.537  93.117  1.00  3.63              
ATOM   1757  O   ASP A 110     118.457  88.821  92.163  1.00  3.63              
ATOM   1758  N   LEU A 111     118.896  89.783  94.185  1.00  4.16              
ATOM   1759  H   LEU A 111     118.528  90.403  94.893  1.00  4.16              
ATOM   1760  CA  LEU A 111     120.222  89.236  94.450  1.00  4.16              
ATOM   1761  HA  LEU A 111     120.416  88.410  93.765  1.00  4.16              
ATOM   1762  CB  LEU A 111     121.321  90.304  94.254  1.00  4.16              
ATOM   1763  HB1 LEU A 111     122.286  89.836  94.453  1.00  4.16              
ATOM   1764  HB2 LEU A 111     121.178  91.080  95.007  1.00  4.16              
ATOM   1765  CG  LEU A 111     121.392  90.999  92.887  1.00  4.16              
ATOM   1766  HG  LEU A 111     120.441  91.479  92.680  1.00  4.16              
ATOM   1767  CD1 LEU A 111     122.473  92.081  92.931  1.00  4.16              
ATOM   1768 1HD1 LEU A 111     122.486  92.636  91.994  1.00  4.16              
ATOM   1769 2HD1 LEU A 111     122.267  92.777  93.743  1.00  4.16              
ATOM   1770 3HD1 LEU A 111     123.451  91.631  93.098  1.00  4.16              
ATOM   1771  CD2 LEU A 111     121.744  90.047  91.744  1.00  4.16              
ATOM   1772 1HD2 LEU A 111     121.856  90.609  90.818  1.00  4.16              
ATOM   1773 2HD2 LEU A 111     122.668  89.512  91.967  1.00  4.16              
ATOM   1774 3HD2 LEU A 111     120.939  89.332  91.620  1.00  4.16              
ATOM   1775  C   LEU A 111     120.283  88.692  95.905  1.00  4.16              
ATOM   1776  O   LEU A 111     120.613  89.365  96.906  1.00  4.16              
ATOM   1777  N   SER A 112     119.954  87.409  96.014  1.00  4.10              
ATOM   1778  H   SER A 112     119.678  86.917  95.168  1.00  4.10              
ATOM   1779  CA  SER A 112     119.819  86.736  97.310  1.00  4.10              
ATOM   1780  HA  SER A 112     120.085  87.395  98.129  1.00  4.10              
ATOM   1781  CB  SER A 112     118.368  86.280  97.491  1.00  4.10              
ATOM   1782  HB1 SER A 112     118.288  85.705  98.414  1.00  4.10              
ATOM   1783  HB2 SER A 112     118.068  85.646  96.656  1.00  4.10              
ATOM   1784  OG  SER A 112     117.498  87.375  97.577  1.00  4.10              
ATOM   1785  HG  SER A 112     117.280  87.682  96.671  1.00  4.10              
ATOM   1786  C   SER A 112     120.642  85.463  97.369  1.00  4.10              
ATOM   1787  O   SER A 112     120.734  84.741  96.394  1.00  4.10              
ATOM   1788  N   TYR A 113     121.206  85.114  98.518  1.00  4.07              
ATOM   1789  H   TYR A 113     121.099  85.752  99.298  1.00  4.07              
ATOM   1790  CA  TYR A 113     122.145  84.001  98.665  1.00  4.07              
ATOM   1791  HA  TYR A 113     122.635  84.160  99.627  1.00  4.07              
ATOM   1792  CB  TYR A 113     121.383  82.668  98.775  1.00  4.07              
ATOM   1793  HB1 TYR A 113     121.843  81.912  98.148  1.00  4.07              
ATOM   1794  HB2 TYR A 113     120.352  82.781  98.437  1.00  4.07              
ATOM   1795  CG  TYR A 113     121.406  82.168 100.196  1.00  4.07              
ATOM   1796  CD1 TYR A 113     120.299  82.374 101.041  1.00  4.07              
ATOM   1797  HD1 TYR A 113     119.395  82.825 100.655  1.00  4.07              
ATOM   1798  CE1 TYR A 113     120.383  82.013 102.398  1.00  4.07              
ATOM   1799  HE1 TYR A 113     119.548  82.168 103.064  1.00  4.07              
ATOM   1800  CZ  TYR A 113     121.574  81.449 102.901  1.00  4.07              
ATOM   1801  OH  TYR A 113     121.664  81.117 104.211  1.00  4.07              
ATOM   1802  HH  TYR A 113     122.522  80.747 104.423  1.00  4.07              
ATOM   1803  CE2 TYR A 113     122.678  81.236 102.049  1.00  4.07              
ATOM   1804  HE2 TYR A 113     123.590  80.810 102.438  1.00  4.07              
ATOM   1805  CD2 TYR A 113     122.594  81.600 100.696  1.00  4.07              
ATOM   1806  HD2 TYR A 113     123.453  81.470 100.049  1.00  4.07              
ATOM   1807  C   TYR A 113     123.320  84.022  97.668  1.00  4.07              
ATOM   1808  O   TYR A 113     123.799  83.000  97.183  1.00  4.07              
ATOM   1809  N   ASN A 114     123.766  85.230  97.333  1.00  4.07              
ATOM   1810  H   ASN A 114     123.373  86.021  97.820  1.00  4.07              
ATOM   1811  CA  ASN A 114     124.929  85.464  96.485  1.00  4.07              
ATOM   1812  HA  ASN A 114     125.040  84.649  95.768  1.00  4.07              
ATOM   1813  CB  ASN A 114     124.663  86.782  95.712  1.00  4.07              
ATOM   1814  HB1 ASN A 114     125.592  87.122  95.258  1.00  4.07              
ATOM   1815  HB2 ASN A 114     124.334  87.553  96.409  1.00  4.07              
ATOM   1816  CG  ASN A 114     123.638  86.705  94.577  1.00  4.07              
ATOM   1817  OD1 ASN A 114     123.782  87.372  93.572  1.00  4.07              
ATOM   1818  ND2 ASN A 114     122.602  85.914  94.665  1.00  4.07              
ATOM   1819 1HD2 ASN A 114     122.397  85.359  95.480  1.00  4.07              
ATOM   1820 2HD2 ASN A 114     121.955  85.870  93.890  1.00  4.07              
ATOM   1821  C   ASN A 114     126.204  85.528  97.331  1.00  4.07              
ATOM   1822  O   ASN A 114     126.136  85.584  98.552  1.00  4.07              
ATOM   1823  N   TYR A 115     127.363  85.617  96.688  1.00  4.09              
ATOM   1824  H   TYR A 115     127.382  85.523  95.685  1.00  4.09              
ATOM   1825  CA  TYR A 115     128.614  85.981  97.350  1.00  4.09              
ATOM   1826  HA  TYR A 115     128.475  86.098  98.425  1.00  4.09              
ATOM   1827  CB  TYR A 115     129.687  84.893  97.118  1.00  4.09              
ATOM   1828  HB1 TYR A 115     130.653  85.307  97.410  1.00  4.09              
ATOM   1829  HB2 TYR A 115     129.741  84.680  96.050  1.00  4.09              
ATOM   1830  CG  TYR A 115     129.592  83.578  97.875  1.00  4.09              
ATOM   1831  CD1 TYR A 115     130.505  82.562  97.529  1.00  4.09              
ATOM   1832  HD1 TYR A 115     131.201  82.714  96.714  1.00  4.09              
ATOM   1833  CE1 TYR A 115     130.569  81.375  98.280  1.00  4.09              
ATOM   1834  HE1 TYR A 115     131.296  80.613  98.041  1.00  4.09              
ATOM   1835  CZ  TYR A 115     129.709  81.193  99.380  1.00  4.09              
ATOM   1836  OH  TYR A 115     129.783  80.057 100.118  1.00  4.09              
ATOM   1837  HH  TYR A 115     129.212  80.112 100.885  1.00  4.09              
ATOM   1838  CE2 TYR A 115     128.780  82.198  99.723  1.00  4.09              
ATOM   1839  HE2 TYR A 115     128.131  82.074 100.576  1.00  4.09              
ATOM   1840  CD2 TYR A 115     128.727  83.389  98.975  1.00  4.09              
ATOM   1841  HD2 TYR A 115     128.040  84.161  99.286  1.00  4.09              
ATOM   1842  C   TYR A 115     129.079  87.344  96.843  1.00  4.09              
ATOM   1843  O   TYR A 115     130.225  87.514  96.432  1.00  4.09              
ATOM   1844  N   ALA A 116     128.199  88.353  96.897  1.00  4.25              
ATOM   1845  H   ALA A 116     127.268  88.169  97.229  1.00  4.25              
ATOM   1846  CA  ALA A 116     128.741  89.702  97.037  1.00  4.25              
ATOM   1847  HA  ALA A 116     129.297  89.896  96.119  1.00  4.25              
ATOM   1848  CB  ALA A 116     127.657  90.788  97.100  1.00  4.25              
ATOM   1849  HB1 ALA A 116     127.988  91.651  96.521  1.00  4.25              
ATOM   1850  HB2 ALA A 116     126.718  90.428  96.679  1.00  4.25              
ATOM   1851  HB3 ALA A 116     127.518  91.129  98.121  1.00  4.25              
ATOM   1852  C   ALA A 116     129.755  89.725  98.177  1.00  4.25              
ATOM   1853  O   ALA A 116     129.660  88.938  99.122  1.00  4.25              
ATOM   1854  N   LEU A 117     130.739  90.590  97.978  1.00  5.29              
ATOM   1855  H   LEU A 117     130.663  91.169  97.154  1.00  5.29              
ATOM   1856  CA  LEU A 117     131.959  90.759  98.736  1.00  5.29              
ATOM   1857  HA  LEU A 117     132.722  90.965  97.989  1.00  5.29              
ATOM   1858  CB  LEU A 117     131.774  91.939  99.693  1.00  5.29              
ATOM   1859  HB1 LEU A 117     131.037  91.672 100.434  1.00  5.29              
ATOM   1860  HB2 LEU A 117     131.419  92.824  99.168  1.00  5.29              
ATOM   1861  CG  LEU A 117     133.090  92.228 100.400  1.00  5.29              
ATOM   1862  HG  LEU A 117     133.482  91.374 100.941  1.00  5.29              
ATOM   1863  CD1 LEU A 117     134.079  92.547  99.310  1.00  5.29              
ATOM   1864 1HD1 LEU A 117     134.876  93.041  99.774  1.00  5.29              
ATOM   1865 2HD1 LEU A 117     134.491  91.652  98.847  1.00  5.29              
ATOM   1866 3HD1 LEU A 117     133.633  93.199  98.568  1.00  5.29              
ATOM   1867  CD2 LEU A 117     132.935  93.331 101.436  1.00  5.29              
ATOM   1868 1HD2 LEU A 117     133.898  93.742 101.710  1.00  5.29              
ATOM   1869 2HD2 LEU A 117     132.283  94.118 101.061  1.00  5.29              
ATOM   1870 3HD2 LEU A 117     132.524  92.868 102.327  1.00  5.29              
ATOM   1871  C   LEU A 117     132.388  89.527  99.551  1.00  5.29              
ATOM   1872  O   LEU A 117     132.102  89.424 100.738  1.00  5.29              
ATOM   1873  N   GLN A 118     133.148  88.619  98.956  1.00  6.30              
ATOM   1874  H   GLN A 118     133.354  88.719  97.973  1.00  6.30              
ATOM   1875  CA  GLN A 118     133.323  87.305  99.567  1.00  6.30              
ATOM   1876  HA  GLN A 118     132.316  86.912  99.730  1.00  6.30              
ATOM   1877  CB  GLN A 118     133.981  86.384  98.526  1.00  6.30              
ATOM   1878  HB1 GLN A 118     135.006  86.718  98.366  1.00  6.30              
ATOM   1879  HB2 GLN A 118     133.417  86.512  97.609  1.00  6.30              
ATOM   1880  CG  GLN A 118     133.987  84.874  98.829  1.00  6.30              
ATOM   1881  HG1 GLN A 118     132.994  84.574  99.166  1.00  6.30              
ATOM   1882  HG2 GLN A 118     134.703  84.669  99.624  1.00  6.30              
ATOM   1883  CD  GLN A 118     134.359  84.021  97.608  1.00  6.30              
ATOM   1884  OE1 GLN A 118     133.796  82.970  97.352  1.00  6.30              
ATOM   1885  NE2 GLN A 118     135.295  84.433  96.782  1.00  6.30              
ATOM   1886 1HE2 GLN A 118     135.644  85.376  96.855  1.00  6.30              
ATOM   1887 2HE2 GLN A 118     135.420  83.884  95.949  1.00  6.30              
ATOM   1888  C   GLN A 118     134.006  87.194 100.918  1.00  6.30              
ATOM   1889  O   GLN A 118     133.800  86.238 101.663  1.00  6.30              
ATOM   1890  N   SER A 119     134.774  88.212 101.260  1.00  7.90              
ATOM   1891  H   SER A 119     134.871  88.917 100.555  1.00  7.90              
ATOM   1892  CA  SER A 119     134.843  88.652 102.646  1.00  7.90              
ATOM   1893  HA  SER A 119     133.867  88.522 103.114  1.00  7.90              
ATOM   1894  CB  SER A 119     135.874  87.852 103.454  1.00  7.90              
ATOM   1895  HB1 SER A 119     136.233  88.461 104.286  1.00  7.90              
ATOM   1896  HB2 SER A 119     136.718  87.581 102.818  1.00  7.90              
ATOM   1897  OG  SER A 119     135.263  86.701 103.982  1.00  7.90              
ATOM   1898  HG  SER A 119     134.710  86.297 103.290  1.00  7.90              
ATOM   1899  C   SER A 119     135.182  90.097 102.714  1.00  7.90              
ATOM   1900  O   SER A 119     134.616  90.834 103.533  1.00  7.90              
ATOM   1901  N   TYR A 120     136.075  90.515 101.835  1.00  8.27              
ATOM   1902  H   TYR A 120     136.559  89.898 101.193  1.00  8.27              
ATOM   1903  CA  TYR A 120     136.482  91.878 101.863  1.00  8.27              
ATOM   1904  HA  TYR A 120     135.612  92.465 102.045  1.00  8.27              
ATOM   1905  CB  TYR A 120     137.479  92.099 103.036  1.00  8.27              
ATOM   1906  HB1 TYR A 120     138.476  91.871 102.658  1.00  8.27              
ATOM   1907  HB2 TYR A 120     137.275  91.368 103.816  1.00  8.27              
ATOM   1908  CG  TYR A 120     137.504  93.455 103.740  1.00  8.27              
ATOM   1909  CD1 TYR A 120     138.688  93.862 104.388  1.00  8.27              
ATOM   1910  HD1 TYR A 120     139.588  93.267 104.307  1.00  8.27              
ATOM   1911  CE1 TYR A 120     138.697  95.007 105.214  1.00  8.27              
ATOM   1912  HE1 TYR A 120     139.590  95.288 105.754  1.00  8.27              
ATOM   1913  CZ  TYR A 120     137.518  95.758 105.403  1.00  8.27              
ATOM   1914  OH  TYR A 120     137.517  96.777 106.301  1.00  8.27              
ATOM   1915  HH  TYR A 120     136.636  97.018 106.637  1.00  8.27              
ATOM   1916  CE2 TYR A 120     136.352  95.396 104.703  1.00  8.27              
ATOM   1917  HE2 TYR A 120     135.462  95.991 104.832  1.00  8.27              
ATOM   1918  CD2 TYR A 120     136.341  94.240 103.895  1.00  8.27              
ATOM   1919  HD2 TYR A 120     135.420  93.938 103.441  1.00  8.27              
ATOM   1920  C   TYR A 120     137.109  92.486 100.542  1.00  8.27              
ATOM   1921  O   TYR A 120     137.760  91.649  99.898  1.00  8.27              
ATOM   1922  N   PRO A 121     137.064  93.822 100.032  1.00  7.31              
ATOM   1923  CD  PRO A 121     138.032  94.134  98.996  1.00  7.31              
ATOM   1924  HD1 PRO A 121     137.770  93.665  98.045  1.00  7.31              
ATOM   1925  HD2 PRO A 121     139.042  93.825  99.281  1.00  7.31              
ATOM   1926  CG  PRO A 121     138.059  95.666  98.791  1.00  7.31              
ATOM   1927  HG1 PRO A 121     137.492  95.927  97.898  1.00  7.31              
ATOM   1928  HG2 PRO A 121     139.082  96.037  98.723  1.00  7.31              
ATOM   1929  CB  PRO A 121     137.357  96.190 100.044  1.00  7.31              
ATOM   1930  HB1 PRO A 121     136.939  97.179  99.873  1.00  7.31              
ATOM   1931  HB2 PRO A 121     138.062  96.234 100.868  1.00  7.31              
ATOM   1932  CA  PRO A 121     136.315  95.119 100.318  1.00  7.31              
ATOM   1933  HA  PRO A 121     136.069  95.142 101.373  1.00  7.31              
ATOM   1934  C   PRO A 121     135.035  95.465  99.539  1.00  7.31              
ATOM   1935  O   PRO A 121     134.971  95.409  98.349  1.00  7.31              
ATOM   1936  N   GLU A 122     134.063  95.961 100.345  1.00  6.57              
ATOM   1937  H   GLU A 122     134.260  95.929 101.334  1.00  6.57              
ATOM   1938  CA  GLU A 122     133.184  97.068  99.921  1.00  6.57              
ATOM   1939  HA  GLU A 122     132.542  97.291 100.770  1.00  6.57              
ATOM   1940  CB  GLU A 122     134.159  98.252  99.747  1.00  6.57              
ATOM   1941  HB1 GLU A 122     134.810  98.042  98.894  1.00  6.57              
ATOM   1942  HB2 GLU A 122     134.788  98.270 100.635  1.00  6.57              
ATOM   1943  CG  GLU A 122     133.646  99.682  99.550  1.00  6.57              
ATOM   1944  HG1 GLU A 122     132.923  99.930 100.328  1.00  6.57              
ATOM   1945  HG2 GLU A 122     133.165  99.787  98.577  1.00  6.57              
ATOM   1946  CD  GLU A 122     134.857 100.617  99.641  1.00  6.57              
ATOM   1947  OE1 GLU A 122     135.443 100.677 100.751  1.00  6.57              
ATOM   1948  OE2 GLU A 122     135.215 101.252  98.628  1.00  6.57              
ATOM   1949  C   GLU A 122     132.321  96.837  98.695  1.00  6.57              
ATOM   1950  O   GLU A 122     131.703  97.788  98.218  1.00  6.57              
ATOM   1951  N   THR A 123     132.184  95.599  98.208  1.00  5.00              
ATOM   1952  H   THR A 123     132.827  94.884  98.518  1.00  5.00              
ATOM   1953  CA  THR A 123     131.408  95.353  96.995  1.00  5.00              
ATOM   1954  HA  THR A 123     131.618  96.219  96.365  1.00  5.00              
ATOM   1955  CB  THR A 123     131.882  94.201  96.093  1.00  5.00              
ATOM   1956  HB  THR A 123     131.357  94.310  95.143  1.00  5.00              
ATOM   1957  CG2 THR A 123     133.369  94.189  95.753  1.00  5.00              
ATOM   1958 1HG2 THR A 123     133.678  95.178  95.415  1.00  5.00              
ATOM   1959 2HG2 THR A 123     133.968  93.904  96.608  1.00  5.00              
ATOM   1960 3HG2 THR A 123     133.544  93.462  94.964  1.00  5.00              
ATOM   1961  OG1 THR A 123     131.511  92.962  96.619  1.00  5.00              
ATOM   1962  HG1 THR A 123     130.545  92.964  96.545  1.00  5.00              
ATOM   1963  C   THR A 123     129.871  95.411  97.139  1.00  5.00              
ATOM   1964  O   THR A 123     129.165  94.559  96.602  1.00  5.00              
ATOM   1965  N   VAL A 124     129.367  96.447  97.830  1.00  4.83              
ATOM   1966  H   VAL A 124     130.060  97.040  98.272  1.00  4.83              
ATOM   1967  CA  VAL A 124     128.108  97.144  97.518  1.00  4.83              
ATOM   1968  HA  VAL A 124     127.721  96.592  96.659  1.00  4.83              
ATOM   1969  CB  VAL A 124     126.915  97.038  98.491  1.00  4.83              
ATOM   1970  HB  VAL A 124     126.068  97.472  97.956  1.00  4.83              
ATOM   1971  CG1 VAL A 124     126.525  95.576  98.746  1.00  4.83              
ATOM   1972 1HG1 VAL A 124     125.610  95.543  99.337  1.00  4.83              
ATOM   1973 2HG1 VAL A 124     126.344  95.073  97.794  1.00  4.83              
ATOM   1974 3HG1 VAL A 124     127.311  95.048  99.276  1.00  4.83              
ATOM   1975  CG2 VAL A 124     127.017  97.823  99.801  1.00  4.83              
ATOM   1976 1HG2 VAL A 124     127.777  98.601  99.727  1.00  4.83              
ATOM   1977 2HG2 VAL A 124     126.057  98.298 100.004  1.00  4.83              
ATOM   1978 3HG2 VAL A 124     127.232  97.159 100.633  1.00  4.83              
ATOM   1979  C   VAL A 124     128.312  98.530  96.882  1.00  4.83              
ATOM   1980  O   VAL A 124     127.655  99.518  97.189  1.00  4.83              
ATOM   1981  N   SER A 125     129.270  98.570  95.958  1.00  4.71              
ATOM   1982  H   SER A 125     129.767  97.711  95.775  1.00  4.71              
ATOM   1983  CA  SER A 125     129.800  99.749  95.278  1.00  4.71              
ATOM   1984  HA  SER A 125     129.575 100.625  95.876  1.00  4.71              
ATOM   1985  CB  SER A 125     131.329  99.607  95.225  1.00  4.71              
ATOM   1986  HB1 SER A 125     131.729  99.693  96.236  1.00  4.71              
ATOM   1987  HB2 SER A 125     131.758 100.402  94.613  1.00  4.71              
ATOM   1988  OG  SER A 125     131.688  98.339  94.703  1.00  4.71              
ATOM   1989  HG  SER A 125     131.397  98.316  93.784  1.00  4.71              
ATOM   1990  C   SER A 125     129.177  99.990  93.891  1.00  4.71              
ATOM   1991  O   SER A 125     129.740  99.583  92.879  1.00  4.71              
ATOM   1992  N   LEU A 126     128.011 100.638  93.877  1.00  4.71              
ATOM   1993  H   LEU A 126     127.749 101.033  94.774  1.00  4.71              
ATOM   1994  CA  LEU A 126     126.886 100.558  92.921  1.00  4.71              
ATOM   1995  HA  LEU A 126     126.647  99.494  92.904  1.00  4.71              
ATOM   1996  CB  LEU A 126     125.675 101.266  93.593  1.00  4.71              
ATOM   1997  HB1 LEU A 126     125.418 102.162  93.034  1.00  4.71              
ATOM   1998  HB2 LEU A 126     125.961 101.620  94.584  1.00  4.71              
ATOM   1999  CG  LEU A 126     124.402 100.418  93.800  1.00  4.71              
ATOM   2000  HG  LEU A 126     123.672 101.053  94.305  1.00  4.71              
ATOM   2001  CD1 LEU A 126     123.772  99.944  92.498  1.00  4.71              
ATOM   2002 1HD1 LEU A 126     122.815  99.461  92.696  1.00  4.71              
ATOM   2003 2HD1 LEU A 126     123.615 100.791  91.834  1.00  4.71              
ATOM   2004 3HD1 LEU A 126     124.429  99.219  92.020  1.00  4.71              
ATOM   2005  CD2 LEU A 126     124.630  99.185  94.679  1.00  4.71              
ATOM   2006 1HD2 LEU A 126     125.241  98.445  94.160  1.00  4.71              
ATOM   2007 2HD2 LEU A 126     125.126  99.471  95.606  1.00  4.71              
ATOM   2008 3HD2 LEU A 126     123.673  98.724  94.921  1.00  4.71              
ATOM   2009  C   LEU A 126     127.049 100.854  91.406  1.00  4.71              
ATOM   2010  O   LEU A 126     126.214 101.533  90.804  1.00  4.71              
ATOM   2011  N   SER A 127     128.068 100.275  90.763  1.00  4.49              
ATOM   2012  H   SER A 127     128.637  99.656  91.324  1.00  4.49              
ATOM   2013  CA  SER A 127     128.374 100.385  89.323  1.00  4.49              
ATOM   2014  HA  SER A 127     129.392 100.022  89.185  1.00  4.49              
ATOM   2015  CB  SER A 127     127.479  99.407  88.541  1.00  4.49              
ATOM   2016  HB1 SER A 127     127.666  99.496  87.473  1.00  4.49              
ATOM   2017  HB2 SER A 127     126.436  99.643  88.717  1.00  4.49              
ATOM   2018  OG  SER A 127     127.741  98.061  88.900  1.00  4.49              
ATOM   2019  HG  SER A 127     127.460  97.902  89.825  1.00  4.49              
ATOM   2020  C   SER A 127     128.385 101.823  88.792  1.00  4.49              
ATOM   2021  O   SER A 127     128.445 102.793  89.553  1.00  4.49              
ATOM   2022  N   PRO A 128     128.387 101.993  87.467  1.00  4.36              
ATOM   2023  CD  PRO A 128     129.423 101.453  86.593  1.00  4.36              
ATOM   2024  HD1 PRO A 128     129.257 100.400  86.364  1.00  4.36              
ATOM   2025  HD2 PRO A 128     130.398 101.578  87.067  1.00  4.36              
ATOM   2026  CG  PRO A 128     129.364 102.291  85.314  1.00  4.36              
ATOM   2027  HG1 PRO A 128     128.735 101.794  84.575  1.00  4.36              
ATOM   2028  HG2 PRO A 128     130.359 102.471  84.906  1.00  4.36              
ATOM   2029  CB  PRO A 128     128.697 103.591  85.778  1.00  4.36              
ATOM   2030  HB1 PRO A 128     128.202 104.111  84.957  1.00  4.36              
ATOM   2031  HB2 PRO A 128     129.445 104.240  86.238  1.00  4.36              
ATOM   2032  CA  PRO A 128     127.709 103.118  86.850  1.00  4.36              
ATOM   2033  HA  PRO A 128     127.525 103.923  87.562  1.00  4.36              
ATOM   2034  C   PRO A 128     126.377 102.721  86.209  1.00  4.36              
ATOM   2035  O   PRO A 128     125.503 103.560  86.018  1.00  4.36              
ATOM   2036  N   SER A 129     126.203 101.445  85.857  1.00  4.25              
ATOM   2037  H   SER A 129     126.979 100.806  85.968  1.00  4.25              
ATOM   2038  CA  SER A 129     125.091 100.931  85.049  1.00  4.25              
ATOM   2039  HA  SER A 129     125.173 101.344  84.043  1.00  4.25              
ATOM   2040  CB  SER A 129     125.216  99.403  84.956  1.00  4.25              
ATOM   2041  HB1 SER A 129     124.595  99.034  84.139  1.00  4.25              
ATOM   2042  HB2 SER A 129     124.882  98.950  85.891  1.00  4.25              
ATOM   2043  OG  SER A 129     126.571  99.051  84.740  1.00  4.25              
ATOM   2044  HG  SER A 129     126.636  98.110  84.537  1.00  4.25              
ATOM   2045  C   SER A 129     123.721 101.287  85.592  1.00  4.25              
ATOM   2046  O   SER A 129     122.812 101.570  84.812  1.00  4.25              
ATOM   2047  N   PHE A 130     123.574 101.325  86.916  1.00  4.15              
ATOM   2048  H   PHE A 130     124.372 101.147  87.507  1.00  4.15              
ATOM   2049  CA  PHE A 130     122.306 101.630  87.556  1.00  4.15              
ATOM   2050  HA  PHE A 130     121.558 100.992  87.088  1.00  4.15              
ATOM   2051  CB  PHE A 130     122.349 101.206  89.024  1.00  4.15              
ATOM   2052  HB1 PHE A 130     121.413 101.492  89.503  1.00  4.15              
ATOM   2053  HB2 PHE A 130     123.171 101.716  89.528  1.00  4.15              
ATOM   2054  CG  PHE A 130     122.510  99.702  89.164  1.00  4.15              
ATOM   2055  CD1 PHE A 130     123.774  99.144  89.410  1.00  4.15              
ATOM   2056  HD1 PHE A 130     124.612  99.793  89.603  1.00  4.15              
ATOM   2057  CE1 PHE A 130     123.936  97.749  89.467  1.00  4.15              
ATOM   2058  HE1 PHE A 130     124.908  97.327  89.686  1.00  4.15              
ATOM   2059  CZ  PHE A 130     122.829  96.904  89.282  1.00  4.15              
ATOM   2060  HZ  PHE A 130     122.956  95.832  89.351  1.00  4.15              
ATOM   2061  CE2 PHE A 130     121.558  97.455  89.042  1.00  4.15              
ATOM   2062  HE2 PHE A 130     120.703  96.805  88.915  1.00  4.15              
ATOM   2063  CD2 PHE A 130     121.404  98.853  88.983  1.00  4.15              
ATOM   2064  HD2 PHE A 130     120.436  99.282  88.781  1.00  4.15              
ATOM   2065  C   PHE A 130     121.794 103.054  87.280  1.00  4.15              
ATOM   2066  O   PHE A 130     120.584 103.265  87.318  1.00  4.15              
ATOM   2067  N   ALA A 131     122.650 103.982  86.841  1.00  4.20              
ATOM   2068  H   ALA A 131     123.646 103.788  86.859  1.00  4.20              
ATOM   2069  CA  ALA A 131     122.240 105.299  86.360  1.00  4.20              
ATOM   2070  HA  ALA A 131     121.557 105.727  87.097  1.00  4.20              
ATOM   2071  CB  ALA A 131     123.483 106.195  86.321  1.00  4.20              
ATOM   2072  HB1 ALA A 131     123.188 107.221  86.097  1.00  4.20              
ATOM   2073  HB2 ALA A 131     123.978 106.182  87.293  1.00  4.20              
ATOM   2074  HB3 ALA A 131     124.175 105.848  85.553  1.00  4.20              
ATOM   2075  C   ALA A 131     121.500 105.318  85.007  1.00  4.20              
ATOM   2076  O   ALA A 131     120.989 106.356  84.594  1.00  4.20              
ATOM   2077  N   ASN A 132     121.408 104.174  84.323  1.00  4.25              
ATOM   2078  H   ASN A 132     121.876 103.355  84.697  1.00  4.25              
ATOM   2079  CA  ASN A 132     120.553 103.989  83.150  1.00  4.25              
ATOM   2080  HA  ASN A 132     120.241 104.956  82.748  1.00  4.25              
ATOM   2081  CB  ASN A 132     121.360 103.244  82.062  1.00  4.25              
ATOM   2082  HB1 ASN A 132     120.681 102.962  81.257  1.00  4.25              
ATOM   2083  HB2 ASN A 132     121.781 102.329  82.475  1.00  4.25              
ATOM   2084  CG  ASN A 132     122.467 104.068  81.424  1.00  4.25              
ATOM   2085  OD1 ASN A 132     122.306 104.658  80.374  1.00  4.25              
ATOM   2086  ND2 ASN A 132     123.643 104.105  82.010  1.00  4.25              
ATOM   2087 1HD2 ASN A 132     123.773 103.674  82.908  1.00  4.25              
ATOM   2088 2HD2 ASN A 132     124.316 104.721  81.590  1.00  4.25              
ATOM   2089  C   ASN A 132     119.272 103.210  83.498  1.00  4.25              
ATOM   2090  O   ASN A 132     118.466 102.916  82.616  1.00  4.25              
ATOM   2091  N   LEU A 133     119.078 102.839  84.768  1.00  4.15              
ATOM   2092  H   LEU A 133     119.711 103.180  85.482  1.00  4.15              
ATOM   2093  CA  LEU A 133     118.057 101.884  85.192  1.00  4.15              
ATOM   2094  HA  LEU A 133     117.562 101.501  84.300  1.00  4.15              
ATOM   2095  CB  LEU A 133     118.695 100.649  85.863  1.00  4.15              
ATOM   2096  HB1 LEU A 133     117.896  99.987  86.200  1.00  4.15              
ATOM   2097  HB2 LEU A 133     119.258 100.968  86.740  1.00  4.15              
ATOM   2098  CG  LEU A 133     119.619  99.850  84.908  1.00  4.15              
ATOM   2099  HG  LEU A 133     120.426 100.494  84.565  1.00  4.15              
ATOM   2100  CD1 LEU A 133     120.247  98.644  85.608  1.00  4.15              
ATOM   2101 1HD1 LEU A 133     120.827  98.057  84.895  1.00  4.15              
ATOM   2102 2HD1 LEU A 133     120.923  98.985  86.384  1.00  4.15              
ATOM   2103 3HD1 LEU A 133     119.470  98.018  86.046  1.00  4.15              
ATOM   2104  CD2 LEU A 133     118.893  99.302  83.678  1.00  4.15              
ATOM   2105 1HD2 LEU A 133     119.559  98.666  83.096  1.00  4.15              
ATOM   2106 2HD2 LEU A 133     118.030  98.716  83.994  1.00  4.15              
ATOM   2107 3HD2 LEU A 133     118.566 100.114  83.031  1.00  4.15              
ATOM   2108  C   LEU A 133     116.908 102.579  85.916  1.00  4.15              
ATOM   2109  O   LEU A 133     116.565 102.261  87.049  1.00  4.15              
ATOM   2110  N   SER A 134     116.325 103.571  85.236  1.00  4.16              
ATOM   2111  H   SER A 134     116.667 103.795  84.310  1.00  4.16              
ATOM   2112  CA  SER A 134     115.349 104.475  85.838  1.00  4.16              
ATOM   2113  HA  SER A 134     115.822 104.841  86.751  1.00  4.16              
ATOM   2114  CB  SER A 134     115.107 105.736  85.000  1.00  4.16              
ATOM   2115  HB1 SER A 134     115.918 106.436  85.209  1.00  4.16              
ATOM   2116  HB2 SER A 134     114.169 106.207  85.299  1.00  4.16              
ATOM   2117  OG  SER A 134     115.100 105.482  83.610  1.00  4.16              
ATOM   2118  HG  SER A 134     115.405 106.289  83.173  1.00  4.16              
ATOM   2119  C   SER A 134     114.062 103.826  86.346  1.00  4.16              
ATOM   2120  O   SER A 134     113.529 104.270  87.368  1.00  4.16              
ATOM   2121  N   SER A 135     113.589 102.744  85.709  1.00  4.12              
ATOM   2122  H   SER A 135     114.067 102.406  84.886  1.00  4.12              
ATOM   2123  CA  SER A 135     112.452 101.975  86.243  1.00  4.12              
ATOM   2124  HA  SER A 135     111.777 102.710  86.680  1.00  4.12              
ATOM   2125  CB  SER A 135     111.617 101.318  85.133  1.00  4.12              
ATOM   2126  HB1 SER A 135     111.463 102.042  84.333  1.00  4.12              
ATOM   2127  HB2 SER A 135     110.641 101.078  85.554  1.00  4.12              
ATOM   2128  OG  SER A 135     112.140 100.132  84.584  1.00  4.12              
ATOM   2129  HG  SER A 135     112.968 100.302  84.104  1.00  4.12              
ATOM   2130  C   SER A 135     112.793 101.049  87.423  1.00  4.12              
ATOM   2131  O   SER A 135     111.869 100.509  88.042  1.00  4.12              
ATOM   2132  N   LEU A 136     114.080 100.935  87.801  1.00  4.09              
ATOM   2133  H   LEU A 136     114.790 101.451  87.297  1.00  4.09              
ATOM   2134  CA  LEU A 136     114.530 100.151  88.953  1.00  4.09              
ATOM   2135  HA  LEU A 136     114.113  99.162  88.802  1.00  4.09              
ATOM   2136  CB  LEU A 136     116.055  99.965  89.022  1.00  4.09              
ATOM   2137  HB1 LEU A 136     116.516 100.917  89.289  1.00  4.09              
ATOM   2138  HB2 LEU A 136     116.421  99.661  88.041  1.00  4.09              
ATOM   2139  CG  LEU A 136     116.458  98.894  90.061  1.00  4.09              
ATOM   2140  HG  LEU A 136     116.002  99.125  91.024  1.00  4.09              
ATOM   2141  CD1 LEU A 136     116.052  97.477  89.645  1.00  4.09              
ATOM   2142 1HD1 LEU A 136     116.410  96.762  90.386  1.00  4.09              
ATOM   2143 2HD1 LEU A 136     114.972  97.382  89.579  1.00  4.09              
ATOM   2144 3HD1 LEU A 136     116.502  97.247  88.682  1.00  4.09              
ATOM   2145  CD2 LEU A 136     117.970  98.858  90.256  1.00  4.09              
ATOM   2146 1HD2 LEU A 136     118.225  98.149  91.045  1.00  4.09              
ATOM   2147 2HD2 LEU A 136     118.442  98.545  89.327  1.00  4.09              
ATOM   2148 3HD2 LEU A 136     118.334  99.845  90.539  1.00  4.09              
ATOM   2149  C   LEU A 136     113.948 100.701  90.266  1.00  4.09              
ATOM   2150  O   LEU A 136     114.285 101.791  90.731  1.00  4.09              
ATOM   2151  N   ARG A 137     113.062  99.903  90.869  1.00  4.05              
ATOM   2152  H   ARG A 137     112.808  99.049  90.387  1.00  4.05              
ATOM   2153  CA  ARG A 137     112.279 100.269  92.053  1.00  4.05              
ATOM   2154  HA  ARG A 137     112.665 101.214  92.443  1.00  4.05              
ATOM   2155  CB  ARG A 137     110.812 100.498  91.655  1.00  4.05              
ATOM   2156  HB1 ARG A 137     110.182 100.439  92.544  1.00  4.05              
ATOM   2157  HB2 ARG A 137     110.495  99.732  90.944  1.00  4.05              
ATOM   2158  CG  ARG A 137     110.661 101.899  91.037  1.00  4.05              
ATOM   2159  HG1 ARG A 137     111.418 102.042  90.266  1.00  4.05              
ATOM   2160  HG2 ARG A 137     110.850 102.636  91.814  1.00  4.05              
ATOM   2161  CD  ARG A 137     109.296 102.174  90.389  1.00  4.05              
ATOM   2162  HD1 ARG A 137     109.227 101.560  89.489  1.00  4.05              
ATOM   2163  HD2 ARG A 137     109.271 103.220  90.075  1.00  4.05              
ATOM   2164  NE  ARG A 137     108.125 101.885  91.251  1.00  4.05              
ATOM   2165  HE  ARG A 137     107.527 101.143  90.936  1.00  4.05              
ATOM   2166  CZ  ARG A 137     107.714 102.561  92.309  1.00  4.05              
ATOM   2167  NH1 ARG A 137     108.405 103.524  92.845  1.00  4.05              
ATOM   2168 1HH1 ARG A 137     109.330 103.757  92.490  1.00  4.05              
ATOM   2169 2HH1 ARG A 137     108.042 104.075  93.598  1.00  4.05              
ATOM   2170  NH2 ARG A 137     106.570 102.272  92.869  1.00  4.05              
ATOM   2171 1HH2 ARG A 137     105.963 101.579  92.467  1.00  4.05              
ATOM   2172 2HH2 ARG A 137     106.248 102.829  93.640  1.00  4.05              
ATOM   2173  C   ARG A 137     112.445  99.318  93.240  1.00  4.05              
ATOM   2174  O   ARG A 137     112.197  99.699  94.393  1.00  4.05              
ATOM   2175  N   THR A 138     112.953  98.108  93.010  1.00  3.64              
ATOM   2176  H   THR A 138     113.144  97.793  92.066  1.00  3.64              
ATOM   2177  CA  THR A 138     113.354  97.270  94.141  1.00  3.64              
ATOM   2178  HA  THR A 138     113.562  97.869  95.023  1.00  3.64              
ATOM   2179  CB  THR A 138     112.243  96.247  94.462  1.00  3.64              
ATOM   2180  HB  THR A 138     112.279  95.470  93.707  1.00  3.64              
ATOM   2181  CG2 THR A 138     112.353  95.559  95.821  1.00  3.64              
ATOM   2182 1HG2 THR A 138     112.635  96.266  96.593  1.00  3.64              
ATOM   2183 2HG2 THR A 138     111.406  95.093  96.088  1.00  3.64              
ATOM   2184 3HG2 THR A 138     113.116  94.782  95.780  1.00  3.64              
ATOM   2185  OG1 THR A 138     110.959  96.852  94.377  1.00  3.64              
ATOM   2186  HG1 THR A 138     110.792  96.963  93.433  1.00  3.64              
ATOM   2187  C   THR A 138     114.641  96.565  93.777  1.00  3.64              
ATOM   2188  O   THR A 138     114.965  96.387  92.606  1.00  3.64              
ATOM   2189  N   LEU A 139     115.345  96.166  94.809  1.00  3.64              
ATOM   2190  H   LEU A 139     115.046  96.446  95.742  1.00  3.64              
ATOM   2191  CA  LEU A 139     116.469  95.261  94.823  1.00  3.64              
ATOM   2192  HA  LEU A 139     116.563  94.725  93.898  1.00  3.64              
ATOM   2193  CB  LEU A 139     117.718  96.148  95.002  1.00  3.64              
ATOM   2194  HB1 LEU A 139     117.555  96.789  95.870  1.00  3.64              
ATOM   2195  HB2 LEU A 139     117.792  96.788  94.123  1.00  3.64              
ATOM   2196  CG  LEU A 139     119.078  95.461  95.205  1.00  3.64              
ATOM   2197  HG  LEU A 139     119.053  94.835  96.095  1.00  3.64              
ATOM   2198  CD1 LEU A 139     119.483  94.618  93.998  1.00  3.64              
ATOM   2199 1HD1 LEU A 139     120.475  94.202  94.160  1.00  3.64              
ATOM   2200 2HD1 LEU A 139     118.783  93.795  93.863  1.00  3.64              
ATOM   2201 3HD1 LEU A 139     119.496  95.241  93.104  1.00  3.64              
ATOM   2202  CD2 LEU A 139     120.129  96.557  95.397  1.00  3.64              
ATOM   2203 1HD2 LEU A 139     121.116  96.110  95.494  1.00  3.64              
ATOM   2204 2HD2 LEU A 139     120.135  97.235  94.544  1.00  3.64              
ATOM   2205 3HD2 LEU A 139     119.915  97.116  96.308  1.00  3.64              
ATOM   2206  C   LEU A 139     116.198  94.371  96.037  1.00  3.64              
ATOM   2207  O   LEU A 139     115.552  94.805  96.994  1.00  3.64              
ATOM   2208  N   HIS A 140     116.747  93.172  96.048  1.00  3.69              
ATOM   2209  H   HIS A 140     117.237  92.847  95.228  1.00  3.69              
ATOM   2210  CA  HIS A 140     117.051  92.544  97.346  1.00  3.69              
ATOM   2211  HA  HIS A 140     116.843  93.225  98.174  1.00  3.69              
ATOM   2212  CB  HIS A 140     116.192  91.281  97.512  1.00  3.69              
ATOM   2213  HB1 HIS A 140     116.703  90.591  98.181  1.00  3.69              
ATOM   2214  HB2 HIS A 140     116.067  90.783  96.551  1.00  3.69              
ATOM   2215  CG  HIS A 140     114.839  91.590  98.102  1.00  3.69              
ATOM   2216  ND1 HIS A 140     113.657  91.855  97.396  1.00  3.69              
ATOM   2217  CE1 HIS A 140     112.770  92.248  98.324  1.00  3.69              
ATOM   2218  HE1 HIS A 140     111.765  92.587  98.113  1.00  3.69              
ATOM   2219  NE2 HIS A 140     113.309  92.196  99.551  1.00  3.69              
ATOM   2220  HE2 HIS A 140     112.851  92.502 100.405  1.00  3.69              
ATOM   2221  CD2 HIS A 140     114.615  91.790  99.432  1.00  3.69              
ATOM   2222  HD2 HIS A 140     115.347  91.704 100.225  1.00  3.69              
ATOM   2223  C   HIS A 140     118.548  92.255  97.365  1.00  3.69              
ATOM   2224  O   HIS A 140     119.109  91.895  96.332  1.00  3.69              
ATOM   2225  N   MET A 141     119.199  92.418  98.519  1.00  4.12              
ATOM   2226  H   MET A 141     118.694  92.735  99.337  1.00  4.12              
ATOM   2227  CA  MET A 141     120.656  92.342  98.641  1.00  4.12              
ATOM   2228  HA  MET A 141     121.035  91.737  97.816  1.00  4.12              
ATOM   2229  CB  MET A 141     121.295  93.746  98.521  1.00  4.12              
ATOM   2230  HB1 MET A 141     121.931  93.951  99.379  1.00  4.12              
ATOM   2231  HB2 MET A 141     120.523  94.516  98.492  1.00  4.12              
ATOM   2232  CG  MET A 141     122.175  93.880  97.275  1.00  4.12              
ATOM   2233  HG1 MET A 141     121.535  93.889  96.392  1.00  4.12              
ATOM   2234  HG2 MET A 141     122.835  93.015  97.211  1.00  4.12              
ATOM   2235  SD  MET A 141     123.206  95.375  97.292  1.00  4.12              
ATOM   2236  CE  MET A 141     124.000  95.247  95.662  1.00  4.12              
ATOM   2237  HE1 MET A 141     124.650  96.107  95.496  1.00  4.12              
ATOM   2238  HE2 MET A 141     124.596  94.337  95.605  1.00  4.12              
ATOM   2239  HE3 MET A 141     123.244  95.228  94.877  1.00  4.12              
ATOM   2240  C   MET A 141     121.051  91.593  99.913  1.00  4.12              
ATOM   2241  O   MET A 141     121.521  92.149 100.913  1.00  4.12              
ATOM   2242  N   GLN A 142     120.768  90.291  99.910  1.00  4.12              
ATOM   2243  H   GLN A 142     120.458  89.860  99.042  1.00  4.12              
ATOM   2244  CA  GLN A 142     120.582  89.569 101.177  1.00  4.12              
ATOM   2245  HA  GLN A 142     121.007  90.146 101.995  1.00  4.12              
ATOM   2246  CB  GLN A 142     119.076  89.411 101.446  1.00  4.12              
ATOM   2247  HB1 GLN A 142     118.670  90.408 101.624  1.00  4.12              
ATOM   2248  HB2 GLN A 142     118.956  88.813 102.347  1.00  4.12              
ATOM   2249  CG  GLN A 142     118.237  88.753 100.336  1.00  4.12              
ATOM   2250  HG1 GLN A 142     118.541  87.714 100.221  1.00  4.12              
ATOM   2251  HG2 GLN A 142     118.407  89.269  99.392  1.00  4.12              
ATOM   2252  CD  GLN A 142     116.734  88.789 100.625  1.00  4.12              
ATOM   2253  OE1 GLN A 142     116.267  89.185 101.680  1.00  4.12              
ATOM   2254  NE2 GLN A 142     115.905  88.393  99.692  1.00  4.12              
ATOM   2255 1HE2 GLN A 142     116.274  88.077  98.799  1.00  4.12              
ATOM   2256 2HE2 GLN A 142     114.922  88.446  99.883  1.00  4.12              
ATOM   2257  C   GLN A 142     121.317  88.234 101.149  1.00  4.12              
ATOM   2258  O   GLN A 142     121.265  87.515 100.161  1.00  4.12              
ATOM   2259  N   GLY A 143     122.066  87.897 102.198  1.00  4.06              
ATOM   2260  H   GLY A 143     122.109  88.516 102.992  1.00  4.06              
ATOM   2261  CA  GLY A 143     122.860  86.655 102.226  1.00  4.06              
ATOM   2262  HA1 GLY A 143     122.269  85.837 101.814  1.00  4.06              
ATOM   2263  HA2 GLY A 143     123.075  86.412 103.267  1.00  4.06              
ATOM   2264  C   GLY A 143     124.201  86.678 101.488  1.00  4.06              
ATOM   2265  O   GLY A 143     124.964  85.723 101.589  1.00  4.06              
ATOM   2266  N   LEU A 144     124.490  87.778 100.791  1.00  4.08              
ATOM   2267  H   LEU A 144     123.765  88.469 100.722  1.00  4.08              
ATOM   2268  CA  LEU A 144     125.850  88.228 100.487  1.00  4.08              
ATOM   2269  HA  LEU A 144     126.350  87.496  99.860  1.00  4.08              
ATOM   2270  CB  LEU A 144     125.750  89.554  99.710  1.00  4.08              
ATOM   2271  HB1 LEU A 144     125.482  89.301  98.683  1.00  4.08              
ATOM   2272  HB2 LEU A 144     126.743  89.988  99.694  1.00  4.08              
ATOM   2273  CG  LEU A 144     124.756  90.639 100.194  1.00  4.08              
ATOM   2274  HG  LEU A 144     123.742  90.241 100.151  1.00  4.08              
ATOM   2275  CD1 LEU A 144     125.011  91.172 101.604  1.00  4.08              
ATOM   2276 1HD1 LEU A 144     124.806  90.394 102.335  1.00  4.08              
ATOM   2277 2HD1 LEU A 144     126.047  91.496 101.699  1.00  4.08              
ATOM   2278 3HD1 LEU A 144     124.342  92.008 101.810  1.00  4.08              
ATOM   2279  CD2 LEU A 144     124.828  91.842  99.253  1.00  4.08              
ATOM   2280 1HD2 LEU A 144     124.629  91.526  98.229  1.00  4.08              
ATOM   2281 2HD2 LEU A 144     124.082  92.582  99.540  1.00  4.08              
ATOM   2282 3HD2 LEU A 144     125.815  92.302  99.304  1.00  4.08              
ATOM   2283  C   LEU A 144     126.696  88.349 101.762  1.00  4.08              
ATOM   2284  O   LEU A 144     126.166  88.416 102.874  1.00  4.08              
ATOM   2285  N   VAL A 145     128.005  88.475 101.572  1.00  3.92              
ATOM   2286  H   VAL A 145     128.368  88.418 100.624  1.00  3.92              
ATOM   2287  CA  VAL A 145     128.859  89.183 102.519  1.00  3.92              
ATOM   2288  HA  VAL A 145     128.308  89.313 103.452  1.00  3.92              
ATOM   2289  CB  VAL A 145     130.106  88.344 102.880  1.00  3.92              
ATOM   2290  HB  VAL A 145     130.608  88.020 101.974  1.00  3.92              
ATOM   2291  CG1 VAL A 145     131.098  89.068 103.805  1.00  3.92              
ATOM   2292 1HG1 VAL A 145     131.881  88.376 104.114  1.00  3.92              
ATOM   2293 2HG1 VAL A 145     131.571  89.892 103.274  1.00  3.92              
ATOM   2294 3HG1 VAL A 145     130.586  89.435 104.694  1.00  3.92              
ATOM   2295  CG2 VAL A 145     129.674  87.076 103.632  1.00  3.92              
ATOM   2296 1HG2 VAL A 145     130.547  86.468 103.870  1.00  3.92              
ATOM   2297 2HG2 VAL A 145     129.154  87.340 104.554  1.00  3.92              
ATOM   2298 3HG2 VAL A 145     129.007  86.479 103.009  1.00  3.92              
ATOM   2299  C   VAL A 145     129.083  90.574 101.976  1.00  3.92              
ATOM   2300  O   VAL A 145     128.811  90.890 100.820  1.00  3.92              
ATOM   2301  N   PHE A 146     129.434  91.463 102.876  1.00  4.01              
ATOM   2302  H   PHE A 146     129.531  91.145 103.830  1.00  4.01              
ATOM   2303  CA  PHE A 146     129.649  92.867 102.640  1.00  4.01              
ATOM   2304  HA  PHE A 146     130.418  93.019 101.897  1.00  4.01              
ATOM   2305  CB  PHE A 146     128.348  93.505 102.161  1.00  4.01              
ATOM   2306  HB1 PHE A 146     127.550  93.332 102.875  1.00  4.01              
ATOM   2307  HB2 PHE A 146     128.038  93.131 101.187  1.00  4.01              
ATOM   2308  CG  PHE A 146     128.630  94.945 102.035  1.00  4.01              
ATOM   2309  CD1 PHE A 146     129.351  95.396 100.922  1.00  4.01              
ATOM   2310  HD1 PHE A 146     129.532  94.748 100.077  1.00  4.01              
ATOM   2311  CE1 PHE A 146     129.792  96.716 100.911  1.00  4.01              
ATOM   2312  HE1 PHE A 146     130.239  97.159 100.049  1.00  4.01              
ATOM   2313  CZ  PHE A 146     129.590  97.518 102.025  1.00  4.01              
ATOM   2314  HZ  PHE A 146     129.881  98.537 101.939  1.00  4.01              
ATOM   2315  CE2 PHE A 146     128.995  97.015 103.190  1.00  4.01              
ATOM   2316  HE2 PHE A 146     128.916  97.607 104.084  1.00  4.01              
ATOM   2317  CD2 PHE A 146     128.432  95.745 103.163  1.00  4.01              
ATOM   2318  HD2 PHE A 146     127.919  95.349 104.024  1.00  4.01              
ATOM   2319  C   PHE A 146     130.102  93.381 104.008  1.00  4.01              
ATOM   2320  O   PHE A 146     129.566  92.948 105.035  1.00  4.01              
ATOM   2321  N   ARG A 147     131.138  94.221 104.061  1.00  4.07              
ATOM   2322  H   ARG A 147     131.539  94.542 103.192  1.00  4.07              
ATOM   2323  CA  ARG A 147     131.846  94.427 105.330  1.00  4.07              
ATOM   2324  HA  ARG A 147     131.144  94.231 106.141  1.00  4.07              
ATOM   2325  CB  ARG A 147     132.952  93.357 105.472  1.00  4.07              
ATOM   2326  HB1 ARG A 147     133.769  93.569 104.790  1.00  4.07              
ATOM   2327  HB2 ARG A 147     132.529  92.394 105.179  1.00  4.07              
ATOM   2328  CG  ARG A 147     133.483  93.186 106.908  1.00  4.07              
ATOM   2329  HG1 ARG A 147     133.767  92.144 107.057  1.00  4.07              
ATOM   2330  HG2 ARG A 147     132.685  93.417 107.613  1.00  4.07              
ATOM   2331  CD  ARG A 147     134.710  94.061 107.196  1.00  4.07              
ATOM   2332  HD1 ARG A 147     134.641  94.965 106.597  1.00  4.07              
ATOM   2333  HD2 ARG A 147     135.624  93.539 106.908  1.00  4.07              
ATOM   2334  NE  ARG A 147     134.783  94.511 108.590  1.00  4.07              
ATOM   2335  HE  ARG A 147     134.706  95.522 108.728  1.00  4.07              
ATOM   2336  CZ  ARG A 147     135.008  93.828 109.686  1.00  4.07              
ATOM   2337  NH1 ARG A 147     135.248  92.546 109.665  1.00  4.07              
ATOM   2338 1HH1 ARG A 147     135.348  92.097 108.774  1.00  4.07              
ATOM   2339 2HH1 ARG A 147     135.404  92.059 110.523  1.00  4.07              
ATOM   2340  NH2 ARG A 147     135.029  94.445 110.828  1.00  4.07              
ATOM   2341 1HH2 ARG A 147     134.905  95.461 110.788  1.00  4.07              
ATOM   2342 2HH2 ARG A 147     135.233  93.990 111.690  1.00  4.07              
ATOM   2343  C   ARG A 147     132.291  95.854 105.632  1.00  4.07              
ATOM   2344  O   ARG A 147     132.423  96.173 106.810  1.00  4.07              
ATOM   2345  N   LYS A 148     132.368  96.733 104.627  1.00  4.09              
ATOM   2346  H   LYS A 148     132.181  96.418 103.689  1.00  4.09              
ATOM   2347  CA  LYS A 148     132.451  98.180 104.847  1.00  4.09              
ATOM   2348  HA  LYS A 148     131.950  98.422 105.788  1.00  4.09              
ATOM   2349  CB  LYS A 148     133.918  98.641 104.956  1.00  4.09              
ATOM   2350  HB1 LYS A 148     134.420  98.527 103.993  1.00  4.09              
ATOM   2351  HB2 LYS A 148     134.430  97.997 105.661  1.00  4.09              
ATOM   2352  CG  LYS A 148     134.031 100.098 105.462  1.00  4.09              
ATOM   2353  HG1 LYS A 148     134.776 100.135 106.258  1.00  4.09              
ATOM   2354  HG2 LYS A 148     133.083 100.413 105.899  1.00  4.09              
ATOM   2355  CD  LYS A 148     134.430 101.109 104.378  1.00  4.09              
ATOM   2356  HD1 LYS A 148     134.243 102.118 104.750  1.00  4.09              
ATOM   2357  HD2 LYS A 148     133.827 100.956 103.481  1.00  4.09              
ATOM   2358  CE  LYS A 148     135.919 100.972 104.048  1.00  4.09              
ATOM   2359  HE1 LYS A 148     136.121  99.940 103.748  1.00  4.09              
ATOM   2360  HE2 LYS A 148     136.496 101.197 104.947  1.00  4.09              
ATOM   2361  NZ  LYS A 148     136.306 101.886 102.956  1.00  4.09              
ATOM   2362  HZ1 LYS A 148     136.003 102.843 103.131  1.00  4.09              
ATOM   2363  HZ2 LYS A 148     137.289 101.865 102.756  1.00  4.09              
ATOM   2364  HZ3 LYS A 148     135.828 101.607 102.096  1.00  4.09              
ATOM   2365  C   LYS A 148     131.751  98.986 103.756  1.00  4.09              
ATOM   2366  O   LYS A 148     132.186  98.884 102.609  1.00  4.09              
ATOM   2367  N   ILE A 149     130.693  99.749 104.080  1.00  4.05              
ATOM   2368  H   ILE A 149     130.411  99.857 105.055  1.00  4.05              
ATOM   2369  CA  ILE A 149     130.080 100.673 103.116  1.00  4.05              
ATOM   2370  HA  ILE A 149     130.234 100.266 102.119  1.00  4.05              
ATOM   2371  CB  ILE A 149     128.554 100.978 103.222  1.00  4.05              
ATOM   2372  HB  ILE A 149     128.410 101.763 103.947  1.00  4.05              
ATOM   2373  CG2 ILE A 149     128.094 101.537 101.858  1.00  4.05              
ATOM   2374 1HG2 ILE A 149     128.174 100.769 101.088  1.00  4.05              
ATOM   2375 2HG2 ILE A 149     127.062 101.874 101.911  1.00  4.05              
ATOM   2376 3HG2 ILE A 149     128.697 102.396 101.563  1.00  4.05              
ATOM   2377  CG1 ILE A 149     127.615  99.833 103.638  1.00  4.05              
ATOM   2378 1HG1 ILE A 149     127.979  99.410 104.569  1.00  4.05              
ATOM   2379 2HG1 ILE A 149     127.596  99.082 102.854  1.00  4.05              
ATOM   2380  CD1 ILE A 149     126.162 100.240 103.886  1.00  4.05              
ATOM   2381  HD1 ILE A 149     125.653  99.430 104.399  1.00  4.05              
ATOM   2382  HD2 ILE A 149     126.117 101.135 104.505  1.00  4.05              
ATOM   2383  HD3 ILE A 149     125.657 100.400 102.935  1.00  4.05              
ATOM   2384  C   ILE A 149     130.823 102.027 103.127  1.00  4.05              
ATOM   2385  O   ILE A 149     130.741 102.864 104.034  1.00  4.05              
ATOM   2386  N   GLU A 150     131.531 102.290 102.041  1.00  4.11              
ATOM   2387  H   GLU A 150     131.513 101.643 101.261  1.00  4.11              
ATOM   2388  CA  GLU A 150     132.170 103.580 101.832  1.00  4.11              
ATOM   2389  HA  GLU A 150     132.526 103.977 102.783  1.00  4.11              
ATOM   2390  CB  GLU A 150     133.387 103.316 100.933  1.00  4.11              
ATOM   2391  HB1 GLU A 150     133.040 102.919  99.979  1.00  4.11              
ATOM   2392  HB2 GLU A 150     133.983 102.551 101.422  1.00  4.11              
ATOM   2393  CG  GLU A 150     134.307 104.506 100.639  1.00  4.11              
ATOM   2394  HG1 GLU A 150     133.737 105.268 100.111  1.00  4.11              
ATOM   2395  HG2 GLU A 150     135.100 104.172  99.968  1.00  4.11              
ATOM   2396  CD  GLU A 150     134.950 105.114 101.887  1.00  4.11              
ATOM   2397  OE1 GLU A 150     135.240 104.368 102.847  1.00  4.11              
ATOM   2398  OE2 GLU A 150     135.141 106.350 101.868  1.00  4.11              
ATOM   2399  C   GLU A 150     131.212 104.599 101.177  1.00  4.11              
ATOM   2400  O   GLU A 150     130.376 104.234 100.354  1.00  4.11              
ATOM   2401  N   LYS A 151     131.378 105.904 101.446  1.00  4.22              
ATOM   2402  H   LYS A 151     132.071 106.153 102.140  1.00  4.22              
ATOM   2403  CA  LYS A 151     130.674 107.003 100.745  1.00  4.22              
ATOM   2404  HA  LYS A 151     129.635 107.042 101.073  1.00  4.22              
ATOM   2405  CB  LYS A 151     131.363 108.383 100.980  1.00  4.22              
ATOM   2406  HB1 LYS A 151     130.975 108.868 101.866  1.00  4.22              
ATOM   2407  HB2 LYS A 151     131.093 109.043 100.152  1.00  4.22              
ATOM   2408  CG  LYS A 151     132.901 108.349 101.095  1.00  4.22              
ATOM   2409  HG1 LYS A 151     133.297 107.566 100.456  1.00  4.22              
ATOM   2410  HG2 LYS A 151     133.168 108.116 102.122  1.00  4.22              
ATOM   2411  CD  LYS A 151     133.598 109.660 100.706  1.00  4.22              
ATOM   2412  HD1 LYS A 151     133.170 110.478 101.287  1.00  4.22              
ATOM   2413  HD2 LYS A 151     133.425 109.854  99.646  1.00  4.22              
ATOM   2414  CE  LYS A 151     135.115 109.609 100.970  1.00  4.22              
ATOM   2415  HE1 LYS A 151     135.284 109.517 102.047  1.00  4.22              
ATOM   2416  HE2 LYS A 151     135.558 110.546 100.626  1.00  4.22              
ATOM   2417  NZ  LYS A 151     135.772 108.471 100.285  1.00  4.22              
ATOM   2418  HZ1 LYS A 151     136.775 108.505 100.340  1.00  4.22              
ATOM   2419  HZ2 LYS A 151     135.480 107.598 100.729  1.00  4.22              
ATOM   2420  HZ3 LYS A 151     135.488 108.408  99.306  1.00  4.22              
ATOM   2421  C   LYS A 151     130.647 106.804  99.230  1.00  4.22              
ATOM   2422  O   LYS A 151     129.613 106.952  98.574  1.00  4.22              
ATOM   2423  N   ASP A 152     131.827 106.517  98.678  1.00  4.22              
ATOM   2424  H   ASP A 152     132.623 106.426  99.292  1.00  4.22              
ATOM   2425  CA  ASP A 152     132.046 106.389  97.248  1.00  4.22              
ATOM   2426  HA  ASP A 152     131.792 107.340  96.779  1.00  4.22              
ATOM   2427  CB  ASP A 152     133.519 106.093  96.944  1.00  4.22              
ATOM   2428  HB1 ASP A 152     133.587 105.566  95.989  1.00  4.22              
ATOM   2429  HB2 ASP A 152     133.947 105.447  97.712  1.00  4.22              
ATOM   2430  CG  ASP A 152     134.309 107.393  96.834  1.00  4.22              
ATOM   2431  OD1 ASP A 152     134.610 107.995  97.886  1.00  4.22              
ATOM   2432  OD2 ASP A 152     134.561 107.816  95.683  1.00  4.22              
ATOM   2433  C   ASP A 152     131.124 105.336  96.628  1.00  4.22              
ATOM   2434  O   ASP A 152     130.587 105.561  95.536  1.00  4.22              
ATOM   2435  N   SER A 153     130.840 104.256  97.367  1.00  4.24              
ATOM   2436  H   SER A 153     131.231 104.178  98.300  1.00  4.24              
ATOM   2437  CA  SER A 153     129.924 103.184  96.970  1.00  4.24              
ATOM   2438  HA  SER A 153     130.372 102.653  96.133  1.00  4.24              
ATOM   2439  CB  SER A 153     129.723 102.198  98.137  1.00  4.24              
ATOM   2440  HB1 SER A 153     129.151 101.338  97.801  1.00  4.24              
ATOM   2441  HB2 SER A 153     129.137 102.684  98.918  1.00  4.24              
ATOM   2442  OG  SER A 153     130.950 101.755  98.692  1.00  4.24              
ATOM   2443  HG  SER A 153     131.421 101.191  98.069  1.00  4.24              
ATOM   2444  C   SER A 153     128.543 103.660  96.518  1.00  4.24              
ATOM   2445  O   SER A 153     127.850 102.931  95.812  1.00  4.24              
ATOM   2446  N   LEU A 154     128.160 104.880  96.907  1.00  4.25              
ATOM   2447  H   LEU A 154     128.834 105.416  97.443  1.00  4.25              
ATOM   2448  CA  LEU A 154     126.814 105.433  96.788  1.00  4.25              
ATOM   2449  HA  LEU A 154     126.137 104.622  96.531  1.00  4.25              
ATOM   2450  CB  LEU A 154     126.438 106.011  98.172  1.00  4.25              
ATOM   2451  HB1 LEU A 154     125.391 106.312  98.164  1.00  4.25              
ATOM   2452  HB2 LEU A 154     127.016 106.922  98.327  1.00  4.25              
ATOM   2453  CG  LEU A 154     126.689 105.084  99.381  1.00  4.25              
ATOM   2454  HG  LEU A 154     127.760 104.946  99.519  1.00  4.25              
ATOM   2455  CD1 LEU A 154     126.147 105.762 100.638  1.00  4.25              
ATOM   2456 1HD1 LEU A 154     126.398 105.158 101.507  1.00  4.25              
ATOM   2457 2HD1 LEU A 154     126.604 106.743 100.751  1.00  4.25              
ATOM   2458 3HD1 LEU A 154     125.064 105.865 100.574  1.00  4.25              
ATOM   2459  CD2 LEU A 154     126.040 103.704  99.228  1.00  4.25              
ATOM   2460 1HD2 LEU A 154     126.114 103.161 100.169  1.00  4.25              
ATOM   2461 2HD2 LEU A 154     124.997 103.814  98.948  1.00  4.25              
ATOM   2462 3HD2 LEU A 154     126.554 103.125  98.462  1.00  4.25              
ATOM   2463  C   LEU A 154     126.691 106.519  95.690  1.00  4.25              
ATOM   2464  O   LEU A 154     125.631 107.141  95.500  1.00  4.25              
ATOM   2465  N   LYS A 155     127.793 106.759  94.956  1.00  4.32              
ATOM   2466  H   LYS A 155     128.636 106.236  95.177  1.00  4.32              
ATOM   2467  CA  LYS A 155     127.857 107.853  93.971  1.00  4.32              
ATOM   2468  HA  LYS A 155     127.732 108.789  94.519  1.00  4.32              
ATOM   2469  CB  LYS A 155     129.233 107.895  93.284  1.00  4.32              
ATOM   2470  HB1 LYS A 155     129.160 108.488  92.370  1.00  4.32              
ATOM   2471  HB2 LYS A 155     129.542 106.882  93.023  1.00  4.32              
ATOM   2472  CG  LYS A 155     130.268 108.564  94.208  1.00  4.32              
ATOM   2473  HG1 LYS A 155     130.275 108.062  95.173  1.00  4.32              
ATOM   2474  HG2 LYS A 155     129.957 109.595  94.384  1.00  4.32              
ATOM   2475  CD  LYS A 155     131.701 108.594  93.654  1.00  4.32              
ATOM   2476  HD1 LYS A 155     132.327 109.107  94.388  1.00  4.32              
ATOM   2477  HD2 LYS A 155     131.718 109.167  92.726  1.00  4.32              
ATOM   2478  CE  LYS A 155     132.272 107.191  93.405  1.00  4.32              
ATOM   2479  HE1 LYS A 155     131.771 106.746  92.541  1.00  4.32              
ATOM   2480  HE2 LYS A 155     132.059 106.569  94.277  1.00  4.32              
ATOM   2481  NZ  LYS A 155     133.738 107.233  93.201  1.00  4.32              
ATOM   2482  HZ1 LYS A 155     134.109 106.315  93.005  1.00  4.32              
ATOM   2483  HZ2 LYS A 155     134.003 107.890  92.484  1.00  4.32              
ATOM   2484  HZ3 LYS A 155     134.182 107.545  94.072  1.00  4.32              
ATOM   2485  C   LYS A 155     126.693 107.870  92.973  1.00  4.32              
ATOM   2486  O   LYS A 155     126.001 108.877  92.871  1.00  4.32              
ATOM   2487  N   HIS A 156     126.417 106.727  92.344  1.00  4.28              
ATOM   2488  H   HIS A 156     127.032 105.950  92.522  1.00  4.28              
ATOM   2489  CA  HIS A 156     125.242 106.485  91.486  1.00  4.28              
ATOM   2490  HA  HIS A 156     125.347 107.030  90.546  1.00  4.28              
ATOM   2491  CB  HIS A 156     125.222 104.969  91.160  1.00  4.28              
ATOM   2492  HB1 HIS A 156     125.703 104.413  91.966  1.00  4.28              
ATOM   2493  HB2 HIS A 156     125.798 104.789  90.252  1.00  4.28              
ATOM   2494  CG  HIS A 156     123.843 104.385  90.985  1.00  4.28              
ATOM   2495  ND1 HIS A 156     123.000 104.636  89.909  1.00  4.28              
ATOM   2496  CE1 HIS A 156     121.805 104.147  90.262  1.00  4.28              
ATOM   2497  HE1 HIS A 156     120.912 104.222  89.654  1.00  4.28              
ATOM   2498  NE2 HIS A 156     121.866 103.559  91.468  1.00  4.28              
ATOM   2499  HE2 HIS A 156     121.084 103.158  91.965  1.00  4.28              
ATOM   2500  CD2 HIS A 156     123.147 103.703  91.941  1.00  4.28              
ATOM   2501  HD2 HIS A 156     123.517 103.416  92.912  1.00  4.28              
ATOM   2502  C   HIS A 156     123.911 106.958  92.080  1.00  4.28              
ATOM   2503  O   HIS A 156     123.088 107.546  91.381  1.00  4.28              
ATOM   2504  N   LEU A 157     123.714 106.738  93.380  1.00  4.12              
ATOM   2505  H   LEU A 157     124.473 106.369  93.932  1.00  4.12              
ATOM   2506  CA  LEU A 157     122.488 107.131  94.062  1.00  4.12              
ATOM   2507  HA  LEU A 157     121.648 106.689  93.529  1.00  4.12              
ATOM   2508  CB  LEU A 157     122.459 106.608  95.499  1.00  4.12              
ATOM   2509  HB1 LEU A 157     121.532 106.925  95.979  1.00  4.12              
ATOM   2510  HB2 LEU A 157     123.272 107.060  96.061  1.00  4.12              
ATOM   2511  CG  LEU A 157     122.558 105.074  95.538  1.00  4.12              
ATOM   2512  HG  LEU A 157     123.236 104.696  94.776  1.00  4.12              
ATOM   2513  CD1 LEU A 157     123.139 104.672  96.874  1.00  4.12              
ATOM   2514 1HD1 LEU A 157     123.161 103.586  96.956  1.00  4.12              
ATOM   2515 2HD1 LEU A 157     124.149 105.037  96.926  1.00  4.12              
ATOM   2516 3HD1 LEU A 157     122.579 105.136  97.681  1.00  4.12              
ATOM   2517  CD2 LEU A 157     121.188 104.425  95.341  1.00  4.12              
ATOM   2518 1HD2 LEU A 157     121.294 103.343  95.408  1.00  4.12              
ATOM   2519 2HD2 LEU A 157     120.492 104.781  96.101  1.00  4.12              
ATOM   2520 3HD2 LEU A 157     120.803 104.681  94.354  1.00  4.12              
ATOM   2521  C   LEU A 157     122.309 108.631  93.973  1.00  4.12              
ATOM   2522  O   LEU A 157     121.273 109.083  93.482  1.00  4.12              
ATOM   2523  N   TYR A 158     123.354 109.400  94.311  1.00  4.36              
ATOM   2524  H   TYR A 158     124.249 108.979  94.533  1.00  4.36              
ATOM   2525  CA  TYR A 158     123.221 110.866  94.177  1.00  4.36              
ATOM   2526  HA  TYR A 158     122.191 111.118  94.424  1.00  4.36              
ATOM   2527  CB  TYR A 158     124.108 111.567  95.214  1.00  4.36              
ATOM   2528  HB1 TYR A 158     125.147 111.520  94.884  1.00  4.36              
ATOM   2529  HB2 TYR A 158     124.032 111.034  96.163  1.00  4.36              
ATOM   2530  CG  TYR A 158     123.696 113.008  95.460  1.00  4.36              
ATOM   2531  CD1 TYR A 158     122.404 113.296  95.949  1.00  4.36              
ATOM   2532  HD1 TYR A 158     121.709 112.494  96.161  1.00  4.36              
ATOM   2533  CE1 TYR A 158     121.989 114.632  96.107  1.00  4.36              
ATOM   2534  HE1 TYR A 158     120.992 114.861  96.456  1.00  4.36              
ATOM   2535  CZ  TYR A 158     122.858 115.684  95.757  1.00  4.36              
ATOM   2536  OH  TYR A 158     122.451 116.969  95.912  1.00  4.36              
ATOM   2537  HH  TYR A 158     123.086 117.587  95.547  1.00  4.36              
ATOM   2538  CE2 TYR A 158     124.155 115.401  95.279  1.00  4.36              
ATOM   2539  HE2 TYR A 158     124.813 116.204  94.984  1.00  4.36              
ATOM   2540  CD2 TYR A 158     124.569 114.063  95.131  1.00  4.36              
ATOM   2541  HD2 TYR A 158     125.534 113.844  94.696  1.00  4.36              
ATOM   2542  C   TYR A 158     123.421 111.390  92.734  1.00  4.36              
ATOM   2543  O   TYR A 158     123.598 112.585  92.508  1.00  4.36              
ATOM   2544  N   GLY A 159     123.369 110.491  91.754  1.00  4.47              
ATOM   2545  H   GLY A 159     123.292 109.517  92.019  1.00  4.47              
ATOM   2546  CA  GLY A 159     123.274 110.777  90.327  1.00  4.47              
ATOM   2547  HA1 GLY A 159     124.154 110.372  89.831  1.00  4.47              
ATOM   2548  HA2 GLY A 159     123.243 111.853  90.162  1.00  4.47              
ATOM   2549  C   GLY A 159     122.036 110.172  89.668  1.00  4.47              
ATOM   2550  O   GLY A 159     121.910 110.277  88.448  1.00  4.47              
ATOM   2551  N   LEU A 160     121.082 109.613  90.430  1.00  4.46              
ATOM   2552  H   LEU A 160     121.259 109.451  91.414  1.00  4.46              
ATOM   2553  CA  LEU A 160     119.692 109.639  89.955  1.00  4.46              
ATOM   2554  HA  LEU A 160     119.623 109.074  89.024  1.00  4.46              
ATOM   2555  CB  LEU A 160     118.762 108.998  91.004  1.00  4.46              
ATOM   2556  HB1 LEU A 160     117.783 109.465  90.928  1.00  4.46              
ATOM   2557  HB2 LEU A 160     119.135 109.207  92.007  1.00  4.46              
ATOM   2558  CG  LEU A 160     118.533 107.491  90.823  1.00  4.46              
ATOM   2559  HG  LEU A 160     118.047 107.316  89.863  1.00  4.46              
ATOM   2560  CD1 LEU A 160     119.809 106.661  90.885  1.00  4.46              
ATOM   2561 1HD1 LEU A 160     119.552 105.606  90.842  1.00  4.46              
ATOM   2562 2HD1 LEU A 160     120.457 106.907  90.044  1.00  4.46              
ATOM   2563 3HD1 LEU A 160     120.340 106.878  91.808  1.00  4.46              
ATOM   2564  CD2 LEU A 160     117.615 106.981  91.933  1.00  4.46              
ATOM   2565 1HD2 LEU A 160     117.387 105.927  91.777  1.00  4.46              
ATOM   2566 2HD2 LEU A 160     118.099 107.112  92.902  1.00  4.46              
ATOM   2567 3HD2 LEU A 160     116.688 107.550  91.926  1.00  4.46              
ATOM   2568  C   LEU A 160     119.275 111.087  89.656  1.00  4.46              
ATOM   2569  O   LEU A 160     119.621 112.023  90.377  1.00  4.46              
ATOM   2570  N   GLN A 161     118.458 111.269  88.621  1.00  5.45              
ATOM   2571  H   GLN A 161     118.223 110.471  88.045  1.00  5.45              
ATOM   2572  CA  GLN A 161     117.612 112.461  88.540  1.00  5.45              
ATOM   2573  HA  GLN A 161     118.252 113.345  88.569  1.00  5.45              
ATOM   2574  CB  GLN A 161     116.806 112.474  87.226  1.00  5.45              
ATOM   2575  HB1 GLN A 161     116.226 113.398  87.199  1.00  5.45              
ATOM   2576  HB2 GLN A 161     116.098 111.644  87.227  1.00  5.45              
ATOM   2577  CG  GLN A 161     117.667 112.418  85.947  1.00  5.45              
ATOM   2578  HG1 GLN A 161     118.439 113.187  86.004  1.00  5.45              
ATOM   2579  HG2 GLN A 161     117.037 112.640  85.086  1.00  5.45              
ATOM   2580  CD  GLN A 161     118.323 111.057  85.707  1.00  5.45              
ATOM   2581  OE1 GLN A 161     117.777 110.013  86.030  1.00  5.45              
ATOM   2582  NE2 GLN A 161     119.537 111.003  85.207  1.00  5.45              
ATOM   2583 1HE2 GLN A 161     120.056 111.837  85.005  1.00  5.45              
ATOM   2584 2HE2 GLN A 161     119.960 110.087  85.183  1.00  5.45              
ATOM   2585  C   GLN A 161     116.696 112.495  89.762  1.00  5.45              
ATOM   2586  O   GLN A 161     116.441 111.449  90.353  1.00  5.45              
ATOM   2587  N   ASN A 162     116.182 113.666  90.141  1.00  5.31              
ATOM   2588  H   ASN A 162     116.440 114.487  89.611  1.00  5.31              
ATOM   2589  CA  ASN A 162     115.601 113.899  91.474  1.00  5.31              
ATOM   2590  HA  ASN A 162     116.396 113.704  92.197  1.00  5.31              
ATOM   2591  CB  ASN A 162     115.221 115.386  91.586  1.00  5.31              
ATOM   2592  HB1 ASN A 162     114.793 115.584  92.569  1.00  5.31              
ATOM   2593  HB2 ASN A 162     114.471 115.631  90.834  1.00  5.31              
ATOM   2594  CG  ASN A 162     116.419 116.290  91.384  1.00  5.31              
ATOM   2595  OD1 ASN A 162     116.772 116.626  90.269  1.00  5.31              
ATOM   2596  ND2 ASN A 162     117.103 116.673  92.439  1.00  5.31              
ATOM   2597 1HD2 ASN A 162     116.859 116.348  93.354  1.00  5.31              
ATOM   2598 2HD2 ASN A 162     117.920 117.228  92.256  1.00  5.31              
ATOM   2599  C   ASN A 162     114.435 112.993  91.916  1.00  5.31              
ATOM   2600  O   ASN A 162     113.976 113.142  93.048  1.00  5.31              
ATOM   2601  N   LEU A 163     113.985 112.032  91.088  1.00  4.93              
ATOM   2602  H   LEU A 163     114.469 111.947  90.206  1.00  4.93              
ATOM   2603  CA  LEU A 163     113.286 110.856  91.585  1.00  4.93              
ATOM   2604  HA  LEU A 163     113.647 110.683  92.598  1.00  4.93              
ATOM   2605  CB  LEU A 163     111.780 111.223  91.674  1.00  4.93              
ATOM   2606  HB1 LEU A 163     111.387 111.306  90.660  1.00  4.93              
ATOM   2607  HB2 LEU A 163     111.672 112.200  92.146  1.00  4.93              
ATOM   2608  CG  LEU A 163     110.930 110.217  92.468  1.00  4.93              
ATOM   2609  HG  LEU A 163     111.048 109.217  92.051  1.00  4.93              
ATOM   2610  CD1 LEU A 163     111.312 110.187  93.952  1.00  4.93              
ATOM   2611 1HD1 LEU A 163     110.609 109.566  94.504  1.00  4.93              
ATOM   2612 2HD1 LEU A 163     112.307 109.763  94.078  1.00  4.93              
ATOM   2613 3HD1 LEU A 163     111.299 111.196  94.364  1.00  4.93              
ATOM   2614  CD2 LEU A 163     109.451 110.598  92.369  1.00  4.93              
ATOM   2615 1HD2 LEU A 163     108.844 109.866  92.900  1.00  4.93              
ATOM   2616 2HD2 LEU A 163     109.291 111.584  92.805  1.00  4.93              
ATOM   2617 3HD2 LEU A 163     109.145 110.614  91.323  1.00  4.93              
ATOM   2618  C   LEU A 163     113.470 109.548  90.789  1.00  4.93              
ATOM   2619  O   LEU A 163     112.943 109.376  89.695  1.00  4.93              
ATOM   2620  N   SER A 164     114.065 108.586  91.472  1.00  4.94              
ATOM   2621  H   SER A 164     114.564 108.825  92.313  1.00  4.94              
ATOM   2622  CA  SER A 164     113.571 107.201  91.525  1.00  4.94              
ATOM   2623  HA  SER A 164     112.485 107.234  91.415  1.00  4.94              
ATOM   2624  CB  SER A 164     114.118 106.337  90.369  1.00  4.94              
ATOM   2625  HB1 SER A 164     115.156 106.071  90.562  1.00  4.94              
ATOM   2626  HB2 SER A 164     114.063 106.904  89.440  1.00  4.94              
ATOM   2627  OG  SER A 164     113.322 105.168  90.234  1.00  4.94              
ATOM   2628  HG  SER A 164     113.559 104.747  89.390  1.00  4.94              
ATOM   2629  C   SER A 164     113.880 106.635  92.913  1.00  4.94              
ATOM   2630  O   SER A 164     114.225 107.372  93.825  1.00  4.94              
ATOM   2631  N   THR A 165     113.570 105.354  93.106  1.00  4.22              
ATOM   2632  H   THR A 165     113.399 104.793  92.275  1.00  4.22              
ATOM   2633  CA  THR A 165     112.983 104.904  94.370  1.00  4.22              
ATOM   2634  HA  THR A 165     113.354 105.537  95.178  1.00  4.22              
ATOM   2635  CB  THR A 165     111.443 105.078  94.326  1.00  4.22              
ATOM   2636  HB  THR A 165     110.958 104.356  94.972  1.00  4.22              
ATOM   2637  CG2 THR A 165     111.023 106.467  94.800  1.00  4.22              
ATOM   2638 1HG2 THR A 165     109.937 106.549  94.795  1.00  4.22              
ATOM   2639 2HG2 THR A 165     111.383 106.634  95.815  1.00  4.22              
ATOM   2640 3HG2 THR A 165     111.441 107.234  94.151  1.00  4.22              
ATOM   2641  OG1 THR A 165     110.884 104.916  93.031  1.00  4.22              
ATOM   2642  HG1 THR A 165     111.387 105.492  92.443  1.00  4.22              
ATOM   2643  C   THR A 165     113.417 103.508  94.751  1.00  4.22              
ATOM   2644  O   THR A 165     112.603 102.597  94.831  1.00  4.22              
ATOM   2645  N   LEU A 166     114.721 103.347  94.963  1.00  4.24              
ATOM   2646  H   LEU A 166     115.319 104.155  94.874  1.00  4.24              
ATOM   2647  CA  LEU A 166     115.345 102.072  95.289  1.00  4.24              
ATOM   2648  HA  LEU A 166     115.023 101.364  94.525  1.00  4.24              
ATOM   2649  CB  LEU A 166     116.867 102.237  95.167  1.00  4.24              
ATOM   2650  HB1 LEU A 166     117.212 102.919  95.946  1.00  4.24              
ATOM   2651  HB2 LEU A 166     117.087 102.690  94.199  1.00  4.24              
ATOM   2652  CG  LEU A 166     117.659 100.922  95.267  1.00  4.24              
ATOM   2653  HG  LEU A 166     117.514 100.486  96.255  1.00  4.24              
ATOM   2654  CD1 LEU A 166     117.271  99.891  94.206  1.00  4.24              
ATOM   2655 1HD1 LEU A 166     117.971  99.059  94.241  1.00  4.24              
ATOM   2656 2HD1 LEU A 166     116.277  99.498  94.410  1.00  4.24              
ATOM   2657 3HD1 LEU A 166     117.300 100.336  93.211  1.00  4.24              
ATOM   2658  CD2 LEU A 166     119.141 101.244  95.075  1.00  4.24              
ATOM   2659 1HD2 LEU A 166     119.732 100.333  95.177  1.00  4.24              
ATOM   2660 2HD2 LEU A 166     119.306 101.667  94.084  1.00  4.24              
ATOM   2661 3HD2 LEU A 166     119.460 101.958  95.833  1.00  4.24              
ATOM   2662  C   LEU A 166     114.891 101.534  96.633  1.00  4.24              
ATOM   2663  O   LEU A 166     115.133 102.186  97.645  1.00  4.24              
ATOM   2664  N   ASP A 167     114.263 100.357  96.656  1.00  4.41              
ATOM   2665  H   ASP A 167     114.061  99.871  95.791  1.00  4.41              
ATOM   2666  CA  ASP A 167     114.179  99.625  97.944  1.00  4.41              
ATOM   2667  HA  ASP A 167     114.157 100.302  98.794  1.00  4.41              
ATOM   2668  CB  ASP A 167     112.881  98.854  97.881  1.00  4.41              
ATOM   2669  HB1 ASP A 167     112.770  98.455  96.878  1.00  4.41              
ATOM   2670  HB2 ASP A 167     112.105  99.588  98.049  1.00  4.41              
ATOM   2671  CG  ASP A 167     112.605  97.721  98.850  1.00  4.41              
ATOM   2672  OD1 ASP A 167     113.477  97.331  99.645  1.00  4.41              
ATOM   2673  OD2 ASP A 167     111.431  97.286  98.739  1.00  4.41              
ATOM   2674  C   ASP A 167     115.412  98.773  98.023  1.00  4.41              
ATOM   2675  O   ASP A 167     115.639  98.042  97.079  1.00  4.41              
ATOM   2676  N   LEU A 168     116.240  98.985  99.038  1.00  4.67              
ATOM   2677  H   LEU A 168     115.879  99.551  99.795  1.00  4.67              
ATOM   2678  CA  LEU A 168     117.559  98.406  99.176  1.00  4.67              
ATOM   2679  HA  LEU A 168     118.048  98.472  98.209  1.00  4.67              
ATOM   2680  CB  LEU A 168     118.348  99.170 100.239  1.00  4.67              
ATOM   2681  HB1 LEU A 168     119.073  98.486 100.661  1.00  4.67              
ATOM   2682  HB2 LEU A 168     117.681  99.473 101.048  1.00  4.67              
ATOM   2683  CG  LEU A 168     119.109 100.392  99.712  1.00  4.67              
ATOM   2684  HG  LEU A 168     118.406 101.191  99.485  1.00  4.67              
ATOM   2685  CD1 LEU A 168     120.049 100.820 100.834  1.00  4.67              
ATOM   2686 1HD1 LEU A 168     120.300 101.869 100.730  1.00  4.67              
ATOM   2687 2HD1 LEU A 168     119.574 100.697 101.804  1.00  4.67              
ATOM   2688 3HD1 LEU A 168     120.959 100.231 100.800  1.00  4.67              
ATOM   2689  CD2 LEU A 168     119.958 100.091  98.473  1.00  4.67              
ATOM   2690 1HD2 LEU A 168     120.551  99.188  98.621  1.00  4.67              
ATOM   2691 2HD2 LEU A 168     119.324  99.954  97.603  1.00  4.67              
ATOM   2692 3HD2 LEU A 168     120.628 100.908  98.251  1.00  4.67              
ATOM   2693  C   LEU A 168     117.572  96.916  99.480  1.00  4.67              
ATOM   2694  O   LEU A 168     118.392  96.199  98.916  1.00  4.67              
ATOM   2695  N   GLY A 169     116.778  96.478 100.456  1.00  4.58              
ATOM   2696  H   GLY A 169     115.964  97.036 100.684  1.00  4.58              
ATOM   2697  CA  GLY A 169     116.975  95.191 101.126  1.00  4.58              
ATOM   2698  HA1 GLY A 169     116.502  94.418 100.521  1.00  4.58              
ATOM   2699  HA2 GLY A 169     116.460  95.218 102.073  1.00  4.58              
ATOM   2700  C   GLY A 169     118.418  94.760 101.390  1.00  4.58              
ATOM   2701  O   GLY A 169     118.734  93.577 101.260  1.00  4.58              
ATOM   2702  N   ILE A 170     119.291  95.718 101.724  1.00  4.67              
ATOM   2703  H   ILE A 170     118.958  96.666 101.751  1.00  4.67              
ATOM   2704  CA  ILE A 170     120.696  95.464 102.049  1.00  4.67              
ATOM   2705  HA  ILE A 170     121.049  94.682 101.376  1.00  4.67              
ATOM   2706  CB  ILE A 170     121.593  96.713 101.809  1.00  4.67              
ATOM   2707  HB  ILE A 170     122.620  96.432 102.043  1.00  4.67              
ATOM   2708  CG2 ILE A 170     121.614  97.072 100.313  1.00  4.67              
ATOM   2709 1HG2 ILE A 170     122.185  97.982 100.135  1.00  4.67              
ATOM   2710 2HG2 ILE A 170     122.106  96.271  99.767  1.00  4.67              
ATOM   2711 3HG2 ILE A 170     120.613  97.176  99.906  1.00  4.67              
ATOM   2712  CG1 ILE A 170     121.243  97.901 102.738  1.00  4.67              
ATOM   2713 1HG1 ILE A 170     121.072  97.538 103.750  1.00  4.67              
ATOM   2714 2HG1 ILE A 170     120.322  98.374 102.411  1.00  4.67              
ATOM   2715  CD1 ILE A 170     122.356  98.958 102.830  1.00  4.67              
ATOM   2716  HD1 ILE A 170     122.020  99.785 103.457  1.00  4.67              
ATOM   2717  HD2 ILE A 170     123.250  98.525 103.269  1.00  4.67              
ATOM   2718  HD3 ILE A 170     122.623  99.342 101.849  1.00  4.67              
ATOM   2719  C   ILE A 170     120.862  94.937 103.452  1.00  4.67              
ATOM   2720  O   ILE A 170     119.961  94.981 104.295  1.00  4.67              
ATOM   2721  N   ASN A 171     122.106  94.551 103.688  1.00  4.88              
ATOM   2722  H   ASN A 171     122.759  94.606 102.920  1.00  4.88              
ATOM   2723  CA  ASN A 171     122.654  94.353 105.007  1.00  4.88              
ATOM   2724  HA  ASN A 171     123.662  93.995 104.851  1.00  4.88              
ATOM   2725  CB  ASN A 171     122.793  95.724 105.719  1.00  4.88              
ATOM   2726  HB1 ASN A 171     123.057  95.567 106.764  1.00  4.88              
ATOM   2727  HB2 ASN A 171     121.848  96.265 105.703  1.00  4.88              
ATOM   2728  CG  ASN A 171     123.886  96.583 105.092  1.00  4.88              
ATOM   2729  OD1 ASN A 171     124.426  96.269 104.044  1.00  4.88              
ATOM   2730  ND2 ASN A 171     124.281  97.659 105.732  1.00  4.88              
ATOM   2731 1HD2 ASN A 171     123.839  97.955 106.578  1.00  4.88              
ATOM   2732 2HD2 ASN A 171     125.005  98.217 105.300  1.00  4.88              
ATOM   2733  C   ASN A 171     121.993  93.243 105.790  1.00  4.88              
ATOM   2734  O   ASN A 171     122.066  93.224 107.017  1.00  4.88              
ATOM   2735  N   PHE A 172     121.411  92.297 105.052  1.00  6.88              
ATOM   2736  H   PHE A 172     121.341  92.443 104.057  1.00  6.88              
ATOM   2737  CA  PHE A 172     120.719  91.184 105.655  1.00  6.88              
ATOM   2738  HA  PHE A 172     119.907  91.629 106.228  1.00  6.88              
ATOM   2739  CB  PHE A 172     120.069  90.272 104.608  1.00  6.88              
ATOM   2740  HB1 PHE A 172     120.801  89.547 104.255  1.00  6.88              
ATOM   2741  HB2 PHE A 172     119.783  90.899 103.763  1.00  6.88              
ATOM   2742  CG  PHE A 172     118.819  89.527 105.069  1.00  6.88              
ATOM   2743  CD1 PHE A 172     117.585  89.755 104.426  1.00  6.88              
ATOM   2744  HD1 PHE A 172     117.515  90.466 103.615  1.00  6.88              
ATOM   2745  CE1 PHE A 172     116.429  89.052 104.813  1.00  6.88              
ATOM   2746  HE1 PHE A 172     115.496  89.213 104.286  1.00  6.88              
ATOM   2747  CZ  PHE A 172     116.491  88.128 105.869  1.00  6.88              
ATOM   2748  HZ  PHE A 172     115.603  87.594 106.178  1.00  6.88              
ATOM   2749  CE2 PHE A 172     117.711  87.907 106.529  1.00  6.88              
ATOM   2750  HE2 PHE A 172     117.758  87.217 107.362  1.00  6.88              
ATOM   2751  CD2 PHE A 172     118.869  88.600 106.129  1.00  6.88              
ATOM   2752  HD2 PHE A 172     119.785  88.428 106.667  1.00  6.88              
ATOM   2753  C   PHE A 172     121.590  90.457 106.663  1.00  6.88              
ATOM   2754  O   PHE A 172     121.239  90.358 107.835  1.00  6.88              
ATOM   2755  N   ILE A 173     122.777  90.092 106.182  1.00  8.12              
ATOM   2756  H   ILE A 173     122.958  90.317 105.219  1.00  8.12              
ATOM   2757  CA  ILE A 173     123.816  89.356 106.882  1.00  8.12              
ATOM   2758  HA  ILE A 173     123.625  89.418 107.955  1.00  8.12              
ATOM   2759  CB  ILE A 173     123.822  87.848 106.486  1.00  8.12              
ATOM   2760  HB  ILE A 173     124.160  87.776 105.450  1.00  8.12              
ATOM   2761  CG2 ILE A 173     124.818  87.055 107.357  1.00  8.12              
ATOM   2762 1HG2 ILE A 173     124.748  85.992 107.123  1.00  8.12              
ATOM   2763 2HG2 ILE A 173     125.843  87.368 107.152  1.00  8.12              
ATOM   2764 3HG2 ILE A 173     124.602  87.204 108.415  1.00  8.12              
ATOM   2765  CG1 ILE A 173     122.451  87.135 106.524  1.00  8.12              
ATOM   2766 1HG1 ILE A 173     122.564  86.146 106.077  1.00  8.12              
ATOM   2767 2HG1 ILE A 173     121.750  87.675 105.891  1.00  8.12              
ATOM   2768  CD1 ILE A 173     121.840  86.951 107.919  1.00  8.12              
ATOM   2769  HD1 ILE A 173     122.421  86.231 108.496  1.00  8.12              
ATOM   2770  HD2 ILE A 173     121.822  87.899 108.450  1.00  8.12              
ATOM   2771  HD3 ILE A 173     120.822  86.573 107.824  1.00  8.12              
ATOM   2772  C   ILE A 173     125.176  89.985 106.614  1.00  8.12              
ATOM   2773  O   ILE A 173     125.955  89.542 105.777  1.00  8.12              
ATOM   2774  N   VAL A 174     125.440  91.090 107.294  1.00  7.60              
ATOM   2775  H   VAL A 174     124.769  91.416 107.974  1.00  7.60              
ATOM   2776  CA  VAL A 174     126.671  91.848 107.081  1.00  7.60              
ATOM   2777  HA  VAL A 174     127.411  91.219 106.583  1.00  7.60              
ATOM   2778  CB  VAL A 174     126.435  93.066 106.181  1.00  7.60              
ATOM   2779  HB  VAL A 174     127.395  93.498 105.951  1.00  7.60              
ATOM   2780  CG1 VAL A 174     125.816  92.662 104.838  1.00  7.60              
ATOM   2781 1HG1 VAL A 174     125.735  93.535 104.191  1.00  7.60              
ATOM   2782 2HG1 VAL A 174     126.460  91.925 104.356  1.00  7.60              
ATOM   2783 3HG1 VAL A 174     124.835  92.214 104.974  1.00  7.60              
ATOM   2784  CG2 VAL A 174     125.619  94.158 106.872  1.00  7.60              
ATOM   2785 1HG2 VAL A 174     126.124  94.511 107.769  1.00  7.60              
ATOM   2786 2HG2 VAL A 174     125.545  95.005 106.200  1.00  7.60              
ATOM   2787 3HG2 VAL A 174     124.635  93.783 107.145  1.00  7.60              
ATOM   2788  C   VAL A 174     127.240  92.232 108.435  1.00  7.60              
ATOM   2789  O   VAL A 174     126.529  92.435 109.431  1.00  7.60              
ATOM   2790  N   ALA A 175     128.555  92.355 108.455  1.00  8.15              
ATOM   2791  H   ALA A 175     129.064  92.230 107.588  1.00  8.15              
ATOM   2792  CA  ALA A 175     129.319  92.450 109.683  1.00  8.15              
ATOM   2793  HA  ALA A 175     128.651  92.446 110.545  1.00  8.15              
ATOM   2794  CB  ALA A 175     130.204  91.200 109.788  1.00  8.15              
ATOM   2795  HB1 ALA A 175     130.759  91.222 110.726  1.00  8.15              
ATOM   2796  HB2 ALA A 175     129.584  90.302 109.768  1.00  8.15              
ATOM   2797  HB3 ALA A 175     130.911  91.168 108.958  1.00  8.15              
ATOM   2798  C   ALA A 175     130.099  93.757 109.737  1.00  8.15              
ATOM   2799  O   ALA A 175     131.325  93.798 109.823  1.00  8.15              
ATOM   2800  N   VAL A 176     129.325  94.813 109.530  1.00  7.80              
ATOM   2801  H   VAL A 176     128.339  94.625 109.439  1.00  7.80              
ATOM   2802  CA  VAL A 176     129.797  96.032 108.906  1.00  7.80              
ATOM   2803  HA  VAL A 176     130.620  95.729 108.264  1.00  7.80              
ATOM   2804  CB  VAL A 176     128.708  96.562 107.958  1.00  7.80              
ATOM   2805  HB  VAL A 176     127.730  96.379 108.398  1.00  7.80              
ATOM   2806  CG1 VAL A 176     128.809  98.025 107.579  1.00  7.80              
ATOM   2807 1HG1 VAL A 176     128.042  98.295 106.851  1.00  7.80              
ATOM   2808 2HG1 VAL A 176     128.666  98.647 108.449  1.00  7.80              
ATOM   2809 3HG1 VAL A 176     129.790  98.251 107.160  1.00  7.80              
ATOM   2810  CG2 VAL A 176     128.771  95.799 106.641  1.00  7.80              
ATOM   2811 1HG2 VAL A 176     129.611  96.144 106.042  1.00  7.80              
ATOM   2812 2HG2 VAL A 176     128.887  94.738 106.834  1.00  7.80              
ATOM   2813 3HG2 VAL A 176     127.848  95.981 106.093  1.00  7.80              
ATOM   2814  C   VAL A 176     130.382  97.061 109.840  1.00  7.80              
ATOM   2815  O   VAL A 176     129.763  97.449 110.833  1.00  7.80              
ATOM   2816  N   ASP A 177     131.565  97.480 109.405  1.00  8.34              
ATOM   2817  H   ASP A 177     131.927  97.002 108.590  1.00  8.34              
ATOM   2818  CA  ASP A 177     132.354  98.629 109.802  1.00  8.34              
ATOM   2819  HA  ASP A 177     132.775  98.458 110.794  1.00  8.34              
ATOM   2820  CB  ASP A 177     133.487  98.744 108.756  1.00  8.34              
ATOM   2821  HB1 ASP A 177     134.013  99.692 108.826  1.00  8.34              
ATOM   2822  HB2 ASP A 177     133.038  98.716 107.764  1.00  8.34              
ATOM   2823  CG  ASP A 177     134.521  97.634 108.866  1.00  8.34              
ATOM   2824  OD1 ASP A 177     134.673  97.062 109.969  1.00  8.34              
ATOM   2825  OD2 ASP A 177     135.134  97.273 107.836  1.00  8.34              
ATOM   2826  C   ASP A 177     131.590  99.955 109.824  1.00  8.34              
ATOM   2827  O   ASP A 177     130.435 100.030 109.414  1.00  8.34              
ATOM   2828  N   PRO A 178     132.230 101.045 110.268  1.00  8.32              
ATOM   2829  CD  PRO A 178     133.425 101.090 111.106  1.00  8.32              
ATOM   2830  HD1 PRO A 178     134.267 100.535 110.698  1.00  8.32              
ATOM   2831  HD2 PRO A 178     133.178 100.702 112.096  1.00  8.32              
ATOM   2832  CG  PRO A 178     133.787 102.567 111.218  1.00  8.32              
ATOM   2833  HG1 PRO A 178     134.374 102.869 110.349  1.00  8.32              
ATOM   2834  HG2 PRO A 178     134.317 102.787 112.145  1.00  8.32              
ATOM   2835  CB  PRO A 178     132.415 103.231 111.171  1.00  8.32              
ATOM   2836  HB1 PRO A 178     132.486 104.270 110.847  1.00  8.32              
ATOM   2837  HB2 PRO A 178     131.961 103.183 112.162  1.00  8.32              
ATOM   2838  CA  PRO A 178     131.609 102.349 110.202  1.00  8.32              
ATOM   2839  HA  PRO A 178     130.606 102.264 110.623  1.00  8.32              
ATOM   2840  C   PRO A 178     131.465 102.987 108.836  1.00  8.32              
ATOM   2841  O   PRO A 178     132.381 103.627 108.325  1.00  8.32              
ATOM   2842  N   ASP A 179     130.250 102.910 108.312  1.00  8.12              
ATOM   2843  H   ASP A 179     129.613 102.211 108.675  1.00  8.12              
ATOM   2844  CA  ASP A 179     129.980 103.475 107.005  1.00  8.12              
ATOM   2845  HA  ASP A 179     130.746 103.038 106.365  1.00  8.12              
ATOM   2846  CB  ASP A 179     128.633 102.979 106.430  1.00  8.12              
ATOM   2847  HB1 ASP A 179     128.598 103.244 105.379  1.00  8.12              
ATOM   2848  HB2 ASP A 179     127.801 103.510 106.870  1.00  8.12              
ATOM   2849  CG  ASP A 179     128.401 101.474 106.624  1.00  8.12              
ATOM   2850  OD1 ASP A 179     129.344 100.711 106.322  1.00  8.12              
ATOM   2851  OD2 ASP A 179     127.299 101.074 107.066  1.00  8.12              
ATOM   2852  C   ASP A 179     130.158 104.963 106.929  1.00  8.12              
ATOM   2853  O   ASP A 179     129.715 105.721 107.789  1.00  8.12              
ATOM   2854  N   VAL A 180     130.762 105.412 105.838  1.00  7.67              
ATOM   2855  H   VAL A 180     131.058 104.740 105.137  1.00  7.67              
ATOM   2856  CA  VAL A 180     130.877 106.861 105.614  1.00  7.67              
ATOM   2857  HA  VAL A 180     130.648 107.368 106.549  1.00  7.67              
ATOM   2858  CB  VAL A 180     132.332 107.319 105.394  1.00  7.67              
ATOM   2859  HB  VAL A 180     132.827 107.192 106.358  1.00  7.67              
ATOM   2860  CG1 VAL A 180     133.126 106.455 104.424  1.00  7.67              
ATOM   2861 1HG1 VAL A 180     132.639 106.444 103.466  1.00  7.67              
ATOM   2862 2HG1 VAL A 180     134.137 106.850 104.312  1.00  7.67              
ATOM   2863 3HG1 VAL A 180     133.211 105.435 104.801  1.00  7.67              
ATOM   2864  CG2 VAL A 180     132.469 108.811 105.063  1.00  7.67              
ATOM   2865 1HG2 VAL A 180     131.908 109.399 105.789  1.00  7.67              
ATOM   2866 2HG2 VAL A 180     133.521 109.093 105.120  1.00  7.67              
ATOM   2867 3HG2 VAL A 180     132.106 109.018 104.060  1.00  7.67              
ATOM   2868  C   VAL A 180     129.726 107.312 104.739  1.00  7.67              
ATOM   2869  O   VAL A 180     129.880 107.956 103.715  1.00  7.67              
ATOM   2870  N   PHE A 181     128.534 106.875 105.139  1.00  7.87              
ATOM   2871  H   PHE A 181     128.489 106.452 106.063  1.00  7.87              
ATOM   2872  CA  PHE A 181     127.340 106.715 104.310  1.00  7.87              
ATOM   2873  HA  PHE A 181     127.628 106.166 103.412  1.00  7.87              
ATOM   2874  CB  PHE A 181     126.373 105.826 105.110  1.00  7.87              
ATOM   2875  HB1 PHE A 181     125.920 106.451 105.865  1.00  7.87              
ATOM   2876  HB2 PHE A 181     126.946 105.062 105.624  1.00  7.87              
ATOM   2877  CG  PHE A 181     125.237 105.116 104.405  1.00  7.87              
ATOM   2878  CD1 PHE A 181     125.490 103.935 103.687  1.00  7.87              
ATOM   2879  HD1 PHE A 181     126.506 103.597 103.546  1.00  7.87              
ATOM   2880  CE1 PHE A 181     124.417 103.172 103.195  1.00  7.87              
ATOM   2881  HE1 PHE A 181     124.609 102.276 102.627  1.00  7.87              
ATOM   2882  CZ  PHE A 181     123.094 103.562 103.459  1.00  7.87              
ATOM   2883  HZ  PHE A 181     122.273 102.959 103.106  1.00  7.87              
ATOM   2884  CE2 PHE A 181     122.837 104.753 104.156  1.00  7.87              
ATOM   2885  HE2 PHE A 181     121.819 105.061 104.355  1.00  7.87              
ATOM   2886  CD2 PHE A 181     123.908 105.534 104.618  1.00  7.87              
ATOM   2887  HD2 PHE A 181     123.705 106.430 105.183  1.00  7.87              
ATOM   2888  C   PHE A 181     126.649 108.015 103.858  1.00  7.87              
ATOM   2889  O   PHE A 181     125.465 108.219 104.115  1.00  7.87              
ATOM   2890  N   LYS A 182     127.372 108.986 103.288  1.00  7.62              
ATOM   2891  H   LYS A 182     128.343 108.767 103.084  1.00  7.62              
ATOM   2892  CA  LYS A 182     126.984 110.399 103.432  1.00  7.62              
ATOM   2893  HA  LYS A 182     126.651 110.484 104.452  1.00  7.62              
ATOM   2894  CB  LYS A 182     128.201 111.335 103.259  1.00  7.62              
ATOM   2895  HB1 LYS A 182     129.053 110.933 103.810  1.00  7.62              
ATOM   2896  HB2 LYS A 182     127.951 112.289 103.725  1.00  7.62              
ATOM   2897  CG  LYS A 182     128.632 111.577 101.798  1.00  7.62              
ATOM   2898  HG1 LYS A 182     127.844 111.289 101.102  1.00  7.62              
ATOM   2899  HG2 LYS A 182     129.486 110.929 101.595  1.00  7.62              
ATOM   2900  CD  LYS A 182     129.045 113.036 101.508  1.00  7.62              
ATOM   2901  HD1 LYS A 182     129.783 113.004 100.704  1.00  7.62              
ATOM   2902  HD2 LYS A 182     129.534 113.482 102.376  1.00  7.62              
ATOM   2903  CE  LYS A 182     127.894 113.934 101.011  1.00  7.62              
ATOM   2904  HE1 LYS A 182     127.334 113.381 100.251  1.00  7.62              
ATOM   2905  HE2 LYS A 182     128.325 114.810 100.518  1.00  7.62              
ATOM   2906  NZ  LYS A 182     126.957 114.385 102.070  1.00  7.62              
ATOM   2907  HZ1 LYS A 182     126.133 114.805 101.640  1.00  7.62              
ATOM   2908  HZ2 LYS A 182     126.566 113.592 102.575  1.00  7.62              
ATOM   2909  HZ3 LYS A 182     127.364 115.043 102.717  1.00  7.62              
ATOM   2910  C   LYS A 182     125.770 110.920 102.691  1.00  7.62              
ATOM   2911  O   LYS A 182     125.561 112.132 102.729  1.00  7.62              
ATOM   2912  N   GLN A 183     125.061 110.050 101.992  1.00  7.25              
ATOM   2913  H   GLN A 183     125.332 109.083 102.103  1.00  7.25              
ATOM   2914  CA  GLN A 183     123.710 110.265 101.484  1.00  7.25              
ATOM   2915  HA  GLN A 183     123.047 110.178 102.347  1.00  7.25              
ATOM   2916  CB  GLN A 183     123.432 111.673 100.901  1.00  7.25              
ATOM   2917  HB1 GLN A 183     123.410 112.397 101.714  1.00  7.25              
ATOM   2918  HB2 GLN A 183     122.419 111.660 100.509  1.00  7.25              
ATOM   2919  CG  GLN A 183     124.385 112.153  99.788  1.00  7.25              
ATOM   2920  HG1 GLN A 183     124.100 111.686  98.846  1.00  7.25              
ATOM   2921  HG2 GLN A 183     125.407 111.853 100.008  1.00  7.25              
ATOM   2922  CD  GLN A 183     124.372 113.668  99.626  1.00  7.25              
ATOM   2923  OE1 GLN A 183     124.644 114.428 100.546  1.00  7.25              
ATOM   2924  NE2 GLN A 183     124.098 114.182  98.451  1.00  7.25              
ATOM   2925 1HE2 GLN A 183     123.905 113.601  97.640  1.00  7.25              
ATOM   2926 2HE2 GLN A 183     124.140 115.178  98.334  1.00  7.25              
ATOM   2927  C   GLN A 183     123.261 109.171 100.487  1.00  7.25              
ATOM   2928  O   GLN A 183     123.582 109.235  99.299  1.00  7.25              
ATOM   2929  N   PHE A 184     122.423 108.220 100.934  1.00  6.29              
ATOM   2930  H   PHE A 184     122.301 108.171 101.934  1.00  6.29              
ATOM   2931  CA  PHE A 184     121.190 107.948 100.168  1.00  6.29              
ATOM   2932  HA  PHE A 184     121.426 107.760  99.118  1.00  6.29              
ATOM   2933  CB  PHE A 184     120.437 106.747 100.741  1.00  6.29              
ATOM   2934  HB1 PHE A 184     119.382 106.830 100.471  1.00  6.29              
ATOM   2935  HB2 PHE A 184     120.501 106.761 101.830  1.00  6.29              
ATOM   2936  CG  PHE A 184     120.965 105.438 100.214  1.00  6.29              
ATOM   2937  CD1 PHE A 184     122.150 104.897 100.740  1.00  6.29              
ATOM   2938  HD1 PHE A 184     122.687 105.424 101.516  1.00  6.29              
ATOM   2939  CE1 PHE A 184     122.643 103.680 100.251  1.00  6.29              
ATOM   2940  HE1 PHE A 184     123.556 103.267 100.652  1.00  6.29              
ATOM   2941  CZ  PHE A 184     121.969 103.009  99.221  1.00  6.29              
ATOM   2942  HZ  PHE A 184     122.381 102.090  98.828  1.00  6.29              
ATOM   2943  CE2 PHE A 184     120.783 103.554  98.688  1.00  6.29              
ATOM   2944  HE2 PHE A 184     120.268 103.058  97.881  1.00  6.29              
ATOM   2945  CD2 PHE A 184     120.290 104.773  99.173  1.00  6.29              
ATOM   2946  HD2 PHE A 184     119.388 105.192  98.750  1.00  6.29              
ATOM   2947  C   PHE A 184     120.351 109.210 100.276  1.00  6.29              
ATOM   2948  O   PHE A 184     120.300 109.822 101.340  1.00  6.29              
ATOM   2949  N   HIS A 185     119.673 109.561  99.199  1.00  6.15              
ATOM   2950  H   HIS A 185     119.774 108.994  98.370  1.00  6.15              
ATOM   2951  CA  HIS A 185     118.422 110.291  99.298  1.00  6.15              
ATOM   2952  HA  HIS A 185     118.198 110.550 100.338  1.00  6.15              
ATOM   2953  CB  HIS A 185     118.460 111.575  98.456  1.00  6.15              
ATOM   2954  HB1 HIS A 185     117.460 111.996  98.421  1.00  6.15              
ATOM   2955  HB2 HIS A 185     118.747 111.327  97.433  1.00  6.15              
ATOM   2956  CG  HIS A 185     119.375 112.656  98.973  1.00  6.15              
ATOM   2957  ND1 HIS A 185     118.971 113.836  99.609  1.00  6.15              
ATOM   2958  CE1 HIS A 185     120.091 114.543  99.813  1.00  6.15              
ATOM   2959  HE1 HIS A 185     120.121 115.524 100.265  1.00  6.15              
ATOM   2960  NE2 HIS A 185     121.160 113.881  99.344  1.00  6.15              
ATOM   2961  HE2 HIS A 185     122.109 114.235  99.316  1.00  6.15              
ATOM   2962  CD2 HIS A 185     120.726 112.687  98.813  1.00  6.15              
ATOM   2963  HD2 HIS A 185     121.321 111.913  98.349  1.00  6.15              
ATOM   2964  C   HIS A 185     117.339 109.327  98.795  1.00  6.15              
ATOM   2965  O   HIS A 185     117.626 108.390  98.045  1.00  6.15              
ATOM   2966  N   HIS A 186     116.086 109.583  99.158  1.00  5.90              
ATOM   2967  H   HIS A 186     115.947 110.313  99.838  1.00  5.90              
ATOM   2968  CA  HIS A 186     114.914 109.195  98.359  1.00  5.90              
ATOM   2969  HA  HIS A 186     114.049 109.590  98.891  1.00  5.90              
ATOM   2970  CB  HIS A 186     114.935 109.915  96.998  1.00  5.90              
ATOM   2971  HB1 HIS A 186     114.032 109.649  96.446  1.00  5.90              
ATOM   2972  HB2 HIS A 186     115.786 109.561  96.415  1.00  5.90              
ATOM   2973  CG  HIS A 186     114.978 111.420  97.052  1.00  5.90              
ATOM   2974  ND1 HIS A 186     114.834 112.236  98.183  1.00  5.90              
ATOM   2975  CE1 HIS A 186     114.876 113.497  97.723  1.00  5.90              
ATOM   2976  HE1 HIS A 186     114.787 114.383  98.339  1.00  5.90              
ATOM   2977  NE2 HIS A 186     115.025 113.508  96.388  1.00  5.90              
ATOM   2978  HE2 HIS A 186     115.022 114.325  95.797  1.00  5.90              
ATOM   2979  CD2 HIS A 186     115.104 112.209  95.951  1.00  5.90              
ATOM   2980  HD2 HIS A 186     115.204 111.866  94.930  1.00  5.90              
ATOM   2981  C   HIS A 186     114.589 107.682  98.198  1.00  5.90              
ATOM   2982  O   HIS A 186     114.066 107.231  97.177  1.00  5.90              
ATOM   2983  N   LEU A 187     114.868 106.872  99.212  1.00  4.69              
ATOM   2984  H   LEU A 187     115.229 107.293 100.057  1.00  4.69              
ATOM   2985  CA  LEU A 187     114.972 105.415  99.090  1.00  4.69              
ATOM   2986  HA  LEU A 187     115.235 105.134  98.069  1.00  4.69              
ATOM   2987  CB  LEU A 187     116.162 105.087 100.029  1.00  4.69              
ATOM   2988  HB1 LEU A 187     115.902 105.446 101.027  1.00  4.69              
ATOM   2989  HB2 LEU A 187     117.007 105.690  99.692  1.00  4.69              
ATOM   2990  CG  LEU A 187     116.690 103.646 100.184  1.00  4.69              
ATOM   2991  HG  LEU A 187     117.105 103.299  99.238  1.00  4.69              
ATOM   2992  CD1 LEU A 187     117.787 103.688 101.242  1.00  4.69              
ATOM   2993 1HD1 LEU A 187     118.263 102.720 101.322  1.00  4.69              
ATOM   2994 2HD1 LEU A 187     118.528 104.434 100.988  1.00  4.69              
ATOM   2995 3HD1 LEU A 187     117.344 103.950 102.198  1.00  4.69              
ATOM   2996  CD2 LEU A 187     115.723 102.610 100.749  1.00  4.69              
ATOM   2997 1HD2 LEU A 187     116.245 101.673 100.931  1.00  4.69              
ATOM   2998 2HD2 LEU A 187     115.276 102.973 101.675  1.00  4.69              
ATOM   2999 3HD2 LEU A 187     114.936 102.405 100.038  1.00  4.69              
ATOM   3000  C   LEU A 187     113.706 104.652  99.518  1.00  4.69              
ATOM   3001  O   LEU A 187     113.398 104.677 100.700  1.00  4.69              
ATOM   3002  N   LYS A 188     112.964 103.965  98.628  1.00  4.40              
ATOM   3003  H   LYS A 188     113.361 103.812  97.715  1.00  4.40              
ATOM   3004  CA  LYS A 188     111.595 103.477  98.940  1.00  4.40              
ATOM   3005  HA  LYS A 188     111.135 104.350  99.396  1.00  4.40              
ATOM   3006  CB  LYS A 188     110.727 103.219  97.693  1.00  4.40              
ATOM   3007  HB1 LYS A 188     111.083 103.907  96.936  1.00  4.40              
ATOM   3008  HB2 LYS A 188     109.710 103.537  97.930  1.00  4.40              
ATOM   3009  CG  LYS A 188     110.637 101.815  97.059  1.00  4.40              
ATOM   3010  HG1 LYS A 188     111.633 101.389  96.985  1.00  4.40              
ATOM   3011  HG2 LYS A 188     110.267 101.956  96.042  1.00  4.40              
ATOM   3012  CD  LYS A 188     109.666 100.836  97.760  1.00  4.40              
ATOM   3013  HD1 LYS A 188     108.780 101.393  98.067  1.00  4.40              
ATOM   3014  HD2 LYS A 188     110.118 100.431  98.665  1.00  4.40              
ATOM   3015  CE  LYS A 188     109.187  99.683  96.850  1.00  4.40              
ATOM   3016  HE1 LYS A 188     108.792 100.110  95.926  1.00  4.40              
ATOM   3017  HE2 LYS A 188     108.369  99.167  97.363  1.00  4.40              
ATOM   3018  NZ  LYS A 188     110.248  98.696  96.535  1.00  4.40              
ATOM   3019  HZ1 LYS A 188     109.959  97.948  95.914  1.00  4.40              
ATOM   3020  HZ2 LYS A 188     111.051  99.140  96.094  1.00  4.40              
ATOM   3021  HZ3 LYS A 188     110.583  98.253  97.394  1.00  4.40              
ATOM   3022  C   LYS A 188     111.455 102.437 100.050  1.00  4.40              
ATOM   3023  O   LYS A 188     110.447 102.550 100.746  1.00  4.40              
ATOM   3024  N   LEU A 189     112.396 101.503 100.283  1.00  3.88              
ATOM   3025  H   LEU A 189     113.201 101.421  99.676  1.00  3.88              
ATOM   3026  CA  LEU A 189     112.399 100.812 101.591  1.00  3.88              
ATOM   3027  HA  LEU A 189     112.093 101.522 102.361  1.00  3.88              
ATOM   3028  CB  LEU A 189     111.353  99.669 101.563  1.00  3.88              
ATOM   3029  HB1 LEU A 189     111.502  99.112 100.647  1.00  3.88              
ATOM   3030  HB2 LEU A 189     110.359 100.111 101.503  1.00  3.88              
ATOM   3031  CG  LEU A 189     111.343  98.650 102.722  1.00  3.88              
ATOM   3032  HG  LEU A 189     112.311  98.157 102.784  1.00  3.88              
ATOM   3033  CD1 LEU A 189     111.013  99.273 104.078  1.00  3.88              
ATOM   3034 1HD1 LEU A 189     110.098  99.862 104.014  1.00  3.88              
ATOM   3035 2HD1 LEU A 189     110.884  98.487 104.825  1.00  3.88              
ATOM   3036 3HD1 LEU A 189     111.839  99.897 104.398  1.00  3.88              
ATOM   3037  CD2 LEU A 189     110.270  97.593 102.443  1.00  3.88              
ATOM   3038 1HD2 LEU A 189     109.277  98.041 102.478  1.00  3.88              
ATOM   3039 2HD2 LEU A 189     110.430  97.155 101.458  1.00  3.88              
ATOM   3040 3HD2 LEU A 189     110.336  96.805 103.194  1.00  3.88              
ATOM   3041  C   LEU A 189     113.792 100.318 101.992  1.00  3.88              
ATOM   3042  O   LEU A 189     114.470  99.705 101.184  1.00  3.88              
ATOM   3043  N   LEU A 190     114.241 100.532 103.231  1.00  3.52              
ATOM   3044  H   LEU A 190     113.649 101.015 103.900  1.00  3.52              
ATOM   3045  CA  LEU A 190     115.496  99.937 103.710  1.00  3.52              
ATOM   3046  HA  LEU A 190     115.998  99.424 102.892  1.00  3.52              
ATOM   3047  CB  LEU A 190     116.459 101.043 104.203  1.00  3.52              
ATOM   3048  HB1 LEU A 190     116.021 101.561 105.058  1.00  3.52              
ATOM   3049  HB2 LEU A 190     116.563 101.767 103.397  1.00  3.52              
ATOM   3050  CG  LEU A 190     117.872 100.525 104.568  1.00  3.52              
ATOM   3051  HG  LEU A 190     118.147  99.731 103.873  1.00  3.52              
ATOM   3052  CD1 LEU A 190     118.941 101.617 104.486  1.00  3.52              
ATOM   3053 1HD1 LEU A 190     119.930 101.173 104.602  1.00  3.52              
ATOM   3054 2HD1 LEU A 190     118.901 102.113 103.519  1.00  3.52              
ATOM   3055 3HD1 LEU A 190     118.794 102.350 105.278  1.00  3.52              
ATOM   3056  CD2 LEU A 190     117.979  99.997 105.997  1.00  3.52              
ATOM   3057 1HD2 LEU A 190     117.733 100.785 106.706  1.00  3.52              
ATOM   3058 2HD2 LEU A 190     117.306  99.167 106.170  1.00  3.52              
ATOM   3059 3HD2 LEU A 190     118.995  99.654 106.186  1.00  3.52              
ATOM   3060  C   LEU A 190     115.184  98.892 104.792  1.00  3.52              
ATOM   3061  O   LEU A 190     114.461  99.142 105.764  1.00  3.52              
ATOM   3062  N   TYR A 191     115.789  97.713 104.607  1.00  3.60              
ATOM   3063  H   TYR A 191     116.343  97.577 103.779  1.00  3.60              
ATOM   3064  CA  TYR A 191     115.537  96.556 105.456  1.00  3.60              
ATOM   3065  HA  TYR A 191     114.472  96.573 105.699  1.00  3.60              
ATOM   3066  CB  TYR A 191     115.739  95.222 104.710  1.00  3.60              
ATOM   3067  HB1 TYR A 191     115.814  94.427 105.454  1.00  3.60              
ATOM   3068  HB2 TYR A 191     116.685  95.242 104.171  1.00  3.60              
ATOM   3069  CG  TYR A 191     114.600  94.814 103.781  1.00  3.60              
ATOM   3070  CD1 TYR A 191     114.126  93.486 103.816  1.00  3.60              
ATOM   3071  HD1 TYR A 191     114.566  92.770 104.499  1.00  3.60              
ATOM   3072  CE1 TYR A 191     113.063  93.086 102.983  1.00  3.60              
ATOM   3073  HE1 TYR A 191     112.694  92.073 103.017  1.00  3.60              
ATOM   3074  CZ  TYR A 191     112.463  94.020 102.116  1.00  3.60              
ATOM   3075  OH  TYR A 191     111.447  93.659 101.293  1.00  3.60              
ATOM   3076  HH  TYR A 191     111.156  94.429 100.793  1.00  3.60              
ATOM   3077  CE2 TYR A 191     112.941  95.338 102.067  1.00  3.60              
ATOM   3078  HE2 TYR A 191     112.502  96.044 101.381  1.00  3.60              
ATOM   3079  CD2 TYR A 191     114.006  95.733 102.889  1.00  3.60              
ATOM   3080  HD2 TYR A 191     114.343  96.752 102.805  1.00  3.60              
ATOM   3081  C   TYR A 191     116.216  96.649 106.832  1.00  3.60              
ATOM   3082  O   TYR A 191     115.747  97.410 107.688  1.00  3.60              
ATOM   3083  N   LEU A 192     117.295  95.851 106.965  1.00  3.98              
ATOM   3084  H   LEU A 192     117.480  95.291 106.145  1.00  3.98              
ATOM   3085  CA  LEU A 192     118.305  95.661 108.025  1.00  3.98              
ATOM   3086  HA  LEU A 192     119.270  95.874 107.570  1.00  3.98              
ATOM   3087  CB  LEU A 192     118.132  96.607 109.239  1.00  3.98              
ATOM   3088  HB1 LEU A 192     118.722  96.215 110.062  1.00  3.98              
ATOM   3089  HB2 LEU A 192     117.099  96.581 109.584  1.00  3.98              
ATOM   3090  CG  LEU A 192     118.582  98.066 109.032  1.00  3.98              
ATOM   3091  HG  LEU A 192     117.963  98.539 108.278  1.00  3.98              
ATOM   3092  CD1 LEU A 192     118.417  98.848 110.333  1.00  3.98              
ATOM   3093 1HD1 LEU A 192     118.675  99.895 110.172  1.00  3.98              
ATOM   3094 2HD1 LEU A 192     117.378  98.796 110.659  1.00  3.98              
ATOM   3095 3HD1 LEU A 192     119.061  98.435 111.110  1.00  3.98              
ATOM   3096  CD2 LEU A 192     120.051  98.179 108.606  1.00  3.98              
ATOM   3097 1HD2 LEU A 192     120.379  99.217 108.673  1.00  3.98              
ATOM   3098 2HD2 LEU A 192     120.669  97.565 109.260  1.00  3.98              
ATOM   3099 3HD2 LEU A 192     120.164  97.854 107.574  1.00  3.98              
ATOM   3100  C   LEU A 192     118.444  94.214 108.515  1.00  3.98              
ATOM   3101  O   LEU A 192     119.546  93.844 108.911  1.00  3.98              
ATOM   3102  N   SER A 193     117.360  93.437 108.451  1.00  3.91              
ATOM   3103  H   SER A 193     116.536  93.878 108.072  1.00  3.91              
ATOM   3104  CA  SER A 193     117.169  92.031 108.868  1.00  3.91              
ATOM   3105  HA  SER A 193     116.121  91.934 109.135  1.00  3.91              
ATOM   3106  CB  SER A 193     117.341  91.081 107.690  1.00  3.91              
ATOM   3107  HB1 SER A 193     116.953  90.103 107.972  1.00  3.91              
ATOM   3108  HB2 SER A 193     118.398  90.983 107.456  1.00  3.91              
ATOM   3109  OG  SER A 193     116.637  91.553 106.556  1.00  3.91              
ATOM   3110  HG  SER A 193     116.686  90.856 105.885  1.00  3.91              
ATOM   3111  C   SER A 193     117.960  91.502 110.081  1.00  3.91              
ATOM   3112  O   SER A 193     117.343  91.225 111.112  1.00  3.91              
ATOM   3113  N   GLU A 194     119.289  91.349 109.973  1.00  3.99              
ATOM   3114  H   GLU A 194     119.712  91.547 109.076  1.00  3.99              
ATOM   3115  CA  GLU A 194     120.158  90.703 110.965  1.00  3.99              
ATOM   3116  HA  GLU A 194     119.691  90.768 111.948  1.00  3.99              
ATOM   3117  CB  GLU A 194     120.290  89.202 110.574  1.00  3.99              
ATOM   3118  HB1 GLU A 194     121.325  88.882 110.687  1.00  3.99              
ATOM   3119  HB2 GLU A 194     120.060  89.056 109.521  1.00  3.99              
ATOM   3120  CG  GLU A 194     119.453  88.218 111.394  1.00  3.99              
ATOM   3121  HG1 GLU A 194     119.306  88.612 112.402  1.00  3.99              
ATOM   3122  HG2 GLU A 194     120.033  87.297 111.495  1.00  3.99              
ATOM   3123  CD  GLU A 194     118.103  87.840 110.773  1.00  3.99              
ATOM   3124  OE1 GLU A 194     117.654  88.384 109.738  1.00  3.99              
ATOM   3125  OE2 GLU A 194     117.414  86.983 111.366  1.00  3.99              
ATOM   3126  C   GLU A 194     121.581  91.282 111.142  1.00  3.99              
ATOM   3127  O   GLU A 194     122.406  90.728 111.862  1.00  3.99              
ATOM   3128  N   ASN A 195     121.888  92.401 110.498  1.00  3.96              
ATOM   3129  H   ASN A 195     121.215  92.722 109.815  1.00  3.96              
ATOM   3130  CA  ASN A 195     123.123  93.180 110.630  1.00  3.96              
ATOM   3131  HA  ASN A 195     123.839  92.760 109.923  1.00  3.96              
ATOM   3132  CB  ASN A 195     122.742  94.593 110.137  1.00  3.96              
ATOM   3133  HB1 ASN A 195     122.226  94.525 109.181  1.00  3.96              
ATOM   3134  HB2 ASN A 195     123.650  95.165 109.975  1.00  3.96              
ATOM   3135  CG  ASN A 195     121.841  95.357 111.105  1.00  3.96              
ATOM   3136  OD1 ASN A 195     122.265  96.343 111.689  1.00  3.96              
ATOM   3137  ND2 ASN A 195     120.600  94.977 111.298  1.00  3.96              
ATOM   3138 1HD2 ASN A 195     120.201  94.207 110.772  1.00  3.96              
ATOM   3139 2HD2 ASN A 195     120.073  95.465 111.999  1.00  3.96              
ATOM   3140  C   ASN A 195     123.810  93.217 112.033  1.00  3.96              
ATOM   3141  O   ASN A 195     123.238  93.724 112.996  1.00  3.96              
ATOM   3142  N   ARG A 196     125.103  92.844 112.081  1.00  3.73              
ATOM   3143  H   ARG A 196     125.465  92.455 111.217  1.00  3.73              
ATOM   3144  CA  ARG A 196     126.054  92.904 113.232  1.00  3.73              
ATOM   3145  HA  ARG A 196     127.011  92.590 112.822  1.00  3.73              
ATOM   3146  CB  ARG A 196     126.270  94.324 113.788  1.00  3.73              
ATOM   3147  HB1 ARG A 196     126.558  94.246 114.835  1.00  3.73              
ATOM   3148  HB2 ARG A 196     125.347  94.894 113.751  1.00  3.73              
ATOM   3149  CG  ARG A 196     127.389  95.106 113.109  1.00  3.73              
ATOM   3150  HG1 ARG A 196     128.328  94.559 113.200  1.00  3.73              
ATOM   3151  HG2 ARG A 196     127.499  96.070 113.606  1.00  3.73              
ATOM   3152  CD  ARG A 196     127.092  95.347 111.644  1.00  3.73              
ATOM   3153  HD1 ARG A 196     127.038  94.397 111.114  1.00  3.73              
ATOM   3154  HD2 ARG A 196     127.929  95.913 111.253  1.00  3.73              
ATOM   3155  NE  ARG A 196     125.836  96.089 111.468  1.00  3.73              
ATOM   3156  HE  ARG A 196     125.009  95.721 111.916  1.00  3.73              
ATOM   3157  CZ  ARG A 196     125.709  97.222 110.821  1.00  3.73              
ATOM   3158  NH1 ARG A 196     126.737  97.795 110.271  1.00  3.73              
ATOM   3159 1HH1 ARG A 196     127.668  97.452 110.469  1.00  3.73              
ATOM   3160 2HH1 ARG A 196     126.680  98.709 109.836  1.00  3.73              
ATOM   3161  NH2 ARG A 196     124.541  97.788 110.741  1.00  3.73              
ATOM   3162 1HH2 ARG A 196     123.732  97.366 111.191  1.00  3.73              
ATOM   3163 2HH2 ARG A 196     124.455  98.697 110.323  1.00  3.73              
ATOM   3164  C   ARG A 196     125.834  91.976 114.429  1.00  3.73              
ATOM   3165  O   ARG A 196     124.802  92.005 115.083  1.00  3.73              
ATOM   3166  N   LEU A 197     126.925  91.288 114.789  1.00  3.98              
ATOM   3167  H   LEU A 197     127.736  91.373 114.201  1.00  3.98              
ATOM   3168  CA  LEU A 197     127.012  90.329 115.894  1.00  3.98              
ATOM   3169  HA  LEU A 197     126.270  89.547 115.725  1.00  3.98              
ATOM   3170  CB  LEU A 197     128.418  89.687 115.931  1.00  3.98              
ATOM   3171  HB1 LEU A 197     128.505  89.162 116.884  1.00  3.98              
ATOM   3172  HB2 LEU A 197     129.169  90.478 115.946  1.00  3.98              
ATOM   3173  CG  LEU A 197     128.808  88.656 114.852  1.00  3.98              
ATOM   3174  HG  LEU A 197     129.784  88.257 115.129  1.00  3.98              
ATOM   3175  CD1 LEU A 197     127.832  87.483 114.785  1.00  3.98              
ATOM   3176 1HD1 LEU A 197     128.225  86.717 114.117  1.00  3.98              
ATOM   3177 2HD1 LEU A 197     127.709  87.050 115.779  1.00  3.98              
ATOM   3178 3HD1 LEU A 197     126.862  87.809 114.412  1.00  3.98              
ATOM   3179  CD2 LEU A 197     128.950  89.261 113.451  1.00  3.98              
ATOM   3180 1HD2 LEU A 197     129.367  88.508 112.782  1.00  3.98              
ATOM   3181 2HD2 LEU A 197     127.977  89.558 113.063  1.00  3.98              
ATOM   3182 3HD2 LEU A 197     129.627  90.114 113.482  1.00  3.98              
ATOM   3183  C   LEU A 197     126.695  90.899 117.285  1.00  3.98              
ATOM   3184  O   LEU A 197     126.131  90.182 118.108  1.00  3.98              
ATOM   3185  N   TYR A 198     127.098  92.139 117.577  1.00  4.15              
ATOM   3186  H   TYR A 198     127.507  92.705 116.852  1.00  4.15              
ATOM   3187  CA  TYR A 198     127.153  92.637 118.952  1.00  4.15              
ATOM   3188  HA  TYR A 198     126.474  92.051 119.566  1.00  4.15              
ATOM   3189  CB  TYR A 198     128.579  92.450 119.520  1.00  4.15              
ATOM   3190  HB1 TYR A 198     128.555  92.686 120.585  1.00  4.15              
ATOM   3191  HB2 TYR A 198     129.240  93.178 119.050  1.00  4.15              
ATOM   3192  CG  TYR A 198     129.220  91.081 119.361  1.00  4.15              
ATOM   3193  CD1 TYR A 198     130.426  90.951 118.640  1.00  4.15              
ATOM   3194  HD1 TYR A 198     130.888  91.821 118.194  1.00  4.15              
ATOM   3195  CE1 TYR A 198     131.035  89.690 118.502  1.00  4.15              
ATOM   3196  HE1 TYR A 198     131.961  89.575 117.958  1.00  4.15              
ATOM   3197  CZ  TYR A 198     130.440  88.553 119.084  1.00  4.15              
ATOM   3198  OH  TYR A 198     131.024  87.337 118.934  1.00  4.15              
ATOM   3199  HH  TYR A 198     130.527  86.649 119.376  1.00  4.15              
ATOM   3200  CE2 TYR A 198     129.236  88.680 119.809  1.00  4.15              
ATOM   3201  HE2 TYR A 198     128.771  87.811 120.248  1.00  4.15              
ATOM   3202  CD2 TYR A 198     128.632  89.945 119.949  1.00  4.15              
ATOM   3203  HD2 TYR A 198     127.700  90.037 120.489  1.00  4.15              
ATOM   3204  C   TYR A 198     126.798  94.126 119.029  1.00  4.15              
ATOM   3205  O   TYR A 198     127.502  94.902 118.380  1.00  4.15              
ATOM   3206  N   PRO A 199     125.818  94.538 119.868  1.00  4.24              
ATOM   3207  CD  PRO A 199     125.107  93.691 120.821  1.00  4.24              
ATOM   3208  HD1 PRO A 199     125.794  93.372 121.607  1.00  4.24              
ATOM   3209  HD2 PRO A 199     124.668  92.821 120.330  1.00  4.24              
ATOM   3210  CG  PRO A 199     123.993  94.540 121.429  1.00  4.24              
ATOM   3211  HG1 PRO A 199     123.868  94.325 122.489  1.00  4.24              
ATOM   3212  HG2 PRO A 199     123.063  94.366 120.885  1.00  4.24              
ATOM   3213  CB  PRO A 199     124.457  95.974 121.202  1.00  4.24              
ATOM   3214  HB1 PRO A 199     125.133  96.271 122.005  1.00  4.24              
ATOM   3215  HB2 PRO A 199     123.616  96.666 121.137  1.00  4.24              
ATOM   3216  CA  PRO A 199     125.215  95.874 119.877  1.00  4.24              
ATOM   3217  HA  PRO A 199     124.482  95.906 119.071  1.00  4.24              
ATOM   3218  C   PRO A 199     126.166  97.074 119.683  1.00  4.24              
ATOM   3219  O   PRO A 199     125.852  98.002 118.930  1.00  4.24              
ATOM   3220  N   ILE A 200     127.347  97.003 120.314  1.00  4.32              
ATOM   3221  H   ILE A 200     127.500  96.189 120.885  1.00  4.32              
ATOM   3222  CA  ILE A 200     128.478  97.932 120.163  1.00  4.32              
ATOM   3223  HA  ILE A 200     128.244  98.842 120.705  1.00  4.32              
ATOM   3224  CB  ILE A 200     129.780  97.326 120.770  1.00  4.32              
ATOM   3225  HB  ILE A 200     130.621  97.900 120.376  1.00  4.32              
ATOM   3226  CG2 ILE A 200     129.790  97.494 122.297  1.00  4.32              
ATOM   3227 1HG2 ILE A 200     130.727  97.133 122.719  1.00  4.32              
ATOM   3228 2HG2 ILE A 200     129.720  98.549 122.543  1.00  4.32              
ATOM   3229 3HG2 ILE A 200     128.961  96.950 122.750  1.00  4.32              
ATOM   3230  CG1 ILE A 200     130.014  95.828 120.433  1.00  4.32              
ATOM   3231 1HG1 ILE A 200     129.833  95.654 119.378  1.00  4.32              
ATOM   3232 2HG1 ILE A 200     129.312  95.209 120.993  1.00  4.32              
ATOM   3233  CD1 ILE A 200     131.437  95.331 120.716  1.00  4.32              
ATOM   3234  HD1 ILE A 200     131.539  94.310 120.346  1.00  4.32              
ATOM   3235  HD2 ILE A 200     132.162  95.965 120.204  1.00  4.32              
ATOM   3236  HD3 ILE A 200     131.642  95.329 121.785  1.00  4.32              
ATOM   3237  C   ILE A 200     128.707  98.394 118.694  1.00  4.32              
ATOM   3238  O   ILE A 200     128.649  99.576 118.317  1.00  4.32              
ATOM   3239  N   THR A 201     128.918  97.410 117.829  1.00  4.38              
ATOM   3240  H   THR A 201     128.831  96.457 118.161  1.00  4.38              
ATOM   3241  CA  THR A 201     129.178  97.630 116.418  1.00  4.38              
ATOM   3242  HA  THR A 201     129.969  98.376 116.322  1.00  4.38              
ATOM   3243  CB  THR A 201     129.667  96.343 115.732  1.00  4.38              
ATOM   3244  HB  THR A 201     129.766  96.534 114.662  1.00  4.38              
ATOM   3245  CG2 THR A 201     131.030  95.893 116.258  1.00  4.38              
ATOM   3246 1HG2 THR A 201     131.362  95.019 115.698  1.00  4.38              
ATOM   3247 2HG2 THR A 201     131.758  96.692 116.122  1.00  4.38              
ATOM   3248 3HG2 THR A 201     130.970  95.636 117.315  1.00  4.38              
ATOM   3249  OG1 THR A 201     128.786  95.256 115.919  1.00  4.38              
ATOM   3250  HG1 THR A 201     128.353  95.338 116.782  1.00  4.38              
ATOM   3251  C   THR A 201     127.950  98.211 115.677  1.00  4.38              
ATOM   3252  O   THR A 201     128.049  99.123 114.840  1.00  4.38              
ATOM   3253  N   ASN A 202     126.748  97.742 116.037  1.00  4.38              
ATOM   3254  H   ASN A 202     126.688  97.033 116.760  1.00  4.38              
ATOM   3255  CA  ASN A 202     125.502  98.191 115.413  1.00  4.38              
ATOM   3256  HA  ASN A 202     125.576  98.011 114.340  1.00  4.38              
ATOM   3257  CB  ASN A 202     124.272  97.418 115.963  1.00  4.38              
ATOM   3258  HB1 ASN A 202     123.425  97.626 115.310  1.00  4.38              
ATOM   3259  HB2 ASN A 202     124.021  97.801 116.953  1.00  4.38              
ATOM   3260  CG  ASN A 202     124.420  95.912 116.118  1.00  4.38              
ATOM   3261  OD1 ASN A 202     125.362  95.421 116.704  1.00  4.38              
ATOM   3262  ND2 ASN A 202     123.503  95.109 115.645  1.00  4.38              
ATOM   3263 1HD2 ASN A 202     122.763  95.426 115.044  1.00  4.38              
ATOM   3264 2HD2 ASN A 202     123.717  94.117 115.689  1.00  4.38              
ATOM   3265  C   ASN A 202     125.257  99.693 115.612  1.00  4.38              
ATOM   3266  O   ASN A 202     124.806 100.400 114.704  1.00  4.38              
ATOM   3267  N   SER A 203     125.610 100.164 116.804  1.00  4.49              
ATOM   3268  H   SER A 203     125.949  99.492 117.488  1.00  4.49              
ATOM   3269  CA  SER A 203     125.639 101.574 117.171  1.00  4.49              
ATOM   3270  HA  SER A 203     124.617 101.950 117.166  1.00  4.49              
ATOM   3271  CB  SER A 203     126.148 101.598 118.622  1.00  4.49              
ATOM   3272  HB1 SER A 203     126.713 100.700 118.846  1.00  4.49              
ATOM   3273  HB2 SER A 203     125.278 101.567 119.278  1.00  4.49              
ATOM   3274  OG  SER A 203     126.939 102.707 118.970  1.00  4.49              
ATOM   3275  HG  SER A 203     127.846 102.630 118.597  1.00  4.49              
ATOM   3276  C   SER A 203     126.438 102.437 116.189  1.00  4.49              
ATOM   3277  O   SER A 203     125.910 103.423 115.654  1.00  4.49              
ATOM   3278  N   GLU A 204     127.662 102.016 115.856  1.00  4.51              
ATOM   3279  H   GLU A 204     128.067 101.203 116.304  1.00  4.51              
ATOM   3280  CA  GLU A 204     128.439 102.777 114.847  1.00  4.51              
ATOM   3281  HA  GLU A 204     128.434 103.821 115.161  1.00  4.51              
ATOM   3282  CB  GLU A 204     129.909 102.327 114.840  1.00  4.51              
ATOM   3283  HB1 GLU A 204     130.472 103.014 114.206  1.00  4.51              
ATOM   3284  HB2 GLU A 204     129.986 101.329 114.407  1.00  4.51              
ATOM   3285  CG  GLU A 204     130.554 102.314 116.242  1.00  4.51              
ATOM   3286  HG1 GLU A 204     131.640 102.323 116.130  1.00  4.51              
ATOM   3287  HG2 GLU A 204     130.283 101.377 116.734  1.00  4.51              
ATOM   3288  CD  GLU A 204     130.105 103.501 117.113  1.00  4.51              
ATOM   3289  OE1 GLU A 204     129.508 103.244 118.185  1.00  4.51              
ATOM   3290  OE2 GLU A 204     130.244 104.655 116.652  1.00  4.51              
ATOM   3291  C   GLU A 204     127.831 102.792 113.449  1.00  4.51              
ATOM   3292  O   GLU A 204     128.107 103.736 112.695  1.00  4.51              
ATOM   3293  N   VAL A 205     126.933 101.842 113.130  1.00  4.54              
ATOM   3294  H   VAL A 205     126.744 101.097 113.790  1.00  4.54              
ATOM   3295  CA  VAL A 205     126.133 101.969 111.883  1.00  4.54              
ATOM   3296  HA  VAL A 205     126.690 102.652 111.277  1.00  4.54              
ATOM   3297  CB  VAL A 205     126.167 100.709 111.040  1.00  4.54              
ATOM   3298  HB  VAL A 205     125.837  99.884 111.666  1.00  4.54              
ATOM   3299  CG1 VAL A 205     125.312 100.730 109.760  1.00  4.54              
ATOM   3300 1HG1 VAL A 205     125.474  99.845 109.148  1.00  4.54              
ATOM   3301 2HG1 VAL A 205     124.256 100.819 110.016  1.00  4.54              
ATOM   3302 3HG1 VAL A 205     125.581 101.584 109.143  1.00  4.54              
ATOM   3303  CG2 VAL A 205     127.647 100.509 110.651  1.00  4.54              
ATOM   3304 1HG2 VAL A 205     127.729 100.074 109.662  1.00  4.54              
ATOM   3305 2HG2 VAL A 205     128.199 101.444 110.587  1.00  4.54              
ATOM   3306 3HG2 VAL A 205     128.155  99.883 111.386  1.00  4.54              
ATOM   3307  C   VAL A 205     124.845 102.774 111.954  1.00  4.54              
ATOM   3308  O   VAL A 205     124.512 103.400 110.951  1.00  4.54              
ATOM   3309  N   ARG A 206     124.248 102.993 113.128  1.00  4.58              
ATOM   3310  H   ARG A 206     124.570 102.493 113.952  1.00  4.58              
ATOM   3311  CA  ARG A 206     123.343 104.167 113.250  1.00  4.58              
ATOM   3312  HA  ARG A 206     122.719 104.203 112.369  1.00  4.58              
ATOM   3313  CB  ARG A 206     122.434 104.022 114.478  1.00  4.58              
ATOM   3314  HB1 ARG A 206     121.992 104.986 114.726  1.00  4.58              
ATOM   3315  HB2 ARG A 206     123.036 103.704 115.330  1.00  4.58              
ATOM   3316  CG  ARG A 206     121.296 103.010 114.258  1.00  4.58              
ATOM   3317  HG1 ARG A 206     120.903 102.744 115.240  1.00  4.58              
ATOM   3318  HG2 ARG A 206     121.685 102.099 113.801  1.00  4.58              
ATOM   3319  CD  ARG A 206     120.109 103.536 113.432  1.00  4.58              
ATOM   3320  HD1 ARG A 206     119.766 104.482 113.858  1.00  4.58              
ATOM   3321  HD2 ARG A 206     119.312 102.803 113.547  1.00  4.58              
ATOM   3322  NE  ARG A 206     120.389 103.720 111.992  1.00  4.58              
ATOM   3323  HE  ARG A 206     121.236 104.219 111.726  1.00  4.58              
ATOM   3324  CZ  ARG A 206     119.591 103.456 110.977  1.00  4.58              
ATOM   3325  NH1 ARG A 206     118.383 102.998 111.161  1.00  4.58              
ATOM   3326 1HH1 ARG A 206     117.990 103.105 112.104  1.00  4.58              
ATOM   3327 2HH1 ARG A 206     117.738 102.880 110.413  1.00  4.58              
ATOM   3328  NH2 ARG A 206     119.980 103.650 109.747  1.00  4.58              
ATOM   3329 1HH2 ARG A 206     120.873 104.137 109.601  1.00  4.58              
ATOM   3330 2HH2 ARG A 206     119.358 103.546 108.981  1.00  4.58              
ATOM   3331  C   ARG A 206     124.045 105.526 113.230  1.00  4.58              
ATOM   3332  O   ARG A 206     123.440 106.540 112.915  1.00  4.58              
ATOM   3333  N   ARG A 207     125.346 105.576 113.513  1.00  4.64              
ATOM   3334  H   ARG A 207     125.780 104.741 113.887  1.00  4.64              
ATOM   3335  CA  ARG A 207     126.181 106.759 113.192  1.00  4.64              
ATOM   3336  HA  ARG A 207     125.593 107.667 113.349  1.00  4.64              
ATOM   3337  CB  ARG A 207     127.329 106.715 114.225  1.00  4.64              
ATOM   3338  HB1 ARG A 207     127.842 105.760 114.151  1.00  4.64              
ATOM   3339  HB2 ARG A 207     126.860 106.721 115.211  1.00  4.64              
ATOM   3340  CG  ARG A 207     128.379 107.839 114.237  1.00  4.64              
ATOM   3341  HG1 ARG A 207     128.538 108.111 115.282  1.00  4.64              
ATOM   3342  HG2 ARG A 207     128.002 108.726 113.727  1.00  4.64              
ATOM   3343  CD  ARG A 207     129.751 107.416 113.679  1.00  4.64              
ATOM   3344  HD1 ARG A 207     129.925 106.355 113.870  1.00  4.64              
ATOM   3345  HD2 ARG A 207     130.520 107.961 114.228  1.00  4.64              
ATOM   3346  NE  ARG A 207     129.899 107.748 112.248  1.00  4.64              
ATOM   3347  HE  ARG A 207     129.746 108.704 111.988  1.00  4.64              
ATOM   3348  CZ  ARG A 207     130.045 106.925 111.226  1.00  4.64              
ATOM   3349  NH1 ARG A 207     130.050 105.629 111.352  1.00  4.64              
ATOM   3350 1HH1 ARG A 207     129.699 105.224 112.209  1.00  4.64              
ATOM   3351 2HH1 ARG A 207     130.074 105.059 110.528  1.00  4.64              
ATOM   3352  NH2 ARG A 207     130.134 107.426 110.026  1.00  4.64              
ATOM   3353 1HH2 ARG A 207     129.958 108.403 109.869  1.00  4.64              
ATOM   3354 2HH2 ARG A 207     130.088 106.796 109.230  1.00  4.64              
ATOM   3355  C   ARG A 207     126.645 106.790 111.735  1.00  4.64              
ATOM   3356  O   ARG A 207     127.160 107.824 111.310  1.00  4.64              
ATOM   3357  N   ALA A 208     126.491 105.693 110.988  1.00  5.07              
ATOM   3358  H   ALA A 208     125.999 104.904 111.380  1.00  5.07              
ATOM   3359  CA  ALA A 208     127.127 105.535 109.690  1.00  5.07              
ATOM   3360  HA  ALA A 208     128.110 105.950 109.777  1.00  5.07              
ATOM   3361  CB  ALA A 208     127.338 104.071 109.407  1.00  5.07              
ATOM   3362  HB1 ALA A 208     127.855 104.026 108.483  1.00  5.07              
ATOM   3363  HB2 ALA A 208     127.996 103.634 110.152  1.00  5.07              
ATOM   3364  HB3 ALA A 208     126.388 103.563 109.294  1.00  5.07              
ATOM   3365  C   ALA A 208     126.510 106.256 108.517  1.00  5.07              
ATOM   3366  O   ALA A 208     127.247 106.976 107.842  1.00  5.07              
ATOM   3367  N   ASP A 209     125.218 106.112 108.273  1.00  7.29              
ATOM   3368  H   ASP A 209     124.827 105.283 108.701  1.00  7.29              
ATOM   3369  CA  ASP A 209     124.238 107.200 108.184  1.00  7.29              
ATOM   3370  HA  ASP A 209     123.603 107.032 107.315  1.00  7.29              
ATOM   3371  CB  ASP A 209     123.449 106.965 109.472  1.00  7.29              
ATOM   3372  HB1 ASP A 209     122.907 107.850 109.728  1.00  7.29              
ATOM   3373  HB2 ASP A 209     124.128 106.816 110.309  1.00  7.29              
ATOM   3374  CG  ASP A 209     122.476 105.773 109.399  1.00  7.29              
ATOM   3375  OD1 ASP A 209     122.045 105.347 108.308  1.00  7.29              
ATOM   3376  OD2 ASP A 209     122.080 105.288 110.470  1.00  7.29              
ATOM   3377  C   ASP A 209     124.788 108.631 108.053  1.00  7.29              
ATOM   3378  O   ASP A 209     124.549 109.467 108.916  1.00  7.29              
ATOM   3379  N   ASN A 210     125.609 108.946 107.040  1.00  8.14              
ATOM   3380  H   ASN A 210     125.823 108.232 106.361  1.00  8.14              
ATOM   3381  CA  ASN A 210     126.543 110.022 107.320  1.00  8.14              
ATOM   3382  HA  ASN A 210     126.688 110.010 108.399  1.00  8.14              
ATOM   3383  CB  ASN A 210     127.986 109.823 106.815  1.00  8.14              
ATOM   3384  HB1 ASN A 210     128.093 109.964 105.753  1.00  8.14              
ATOM   3385  HB2 ASN A 210     128.347 108.832 107.033  1.00  8.14              
ATOM   3386  CG  ASN A 210     128.946 110.758 107.534  1.00  8.14              
ATOM   3387  OD1 ASN A 210     129.216 110.609 108.714  1.00  8.14              
ATOM   3388  ND2 ASN A 210     129.470 111.761 106.874  1.00  8.14              
ATOM   3389 1HD2 ASN A 210     129.275 111.895 105.902  1.00  8.14              
ATOM   3390 2HD2 ASN A 210     130.107 112.344 107.395  1.00  8.14              
ATOM   3391  C   ASN A 210     125.981 111.413 107.038  1.00  8.14              
ATOM   3392  O   ASN A 210     125.556 111.742 105.921  1.00  8.14              
ATOM   3393  N   SER A 211     126.118 112.290 108.013  1.00  8.85              
ATOM   3394  H   SER A 211     126.420 111.880 108.882  1.00  8.85              
ATOM   3395  CA  SER A 211     126.541 113.656 107.711  1.00  8.85              
ATOM   3396  HA  SER A 211     127.344 113.601 106.973  1.00  8.85              
ATOM   3397  CB  SER A 211     125.415 114.531 107.132  1.00  8.85              
ATOM   3398  HB1 SER A 211     124.715 114.807 107.920  1.00  8.85              
ATOM   3399  HB2 SER A 211     124.865 113.994 106.365  1.00  8.85              
ATOM   3400  OG  SER A 211     125.965 115.699 106.543  1.00  8.85              
ATOM   3401  HG  SER A 211     126.671 116.045 107.107  1.00  8.85              
ATOM   3402  C   SER A 211     127.082 114.347 108.942  1.00  8.85              
ATOM   3403  O   SER A 211     128.059 115.088 108.820  1.00  8.85              
ATOM   3404  N   ILE A 212     126.468 114.096 110.100  1.00  8.34              
ATOM   3405  H   ILE A 212     125.666 113.487 110.069  1.00  8.34              
ATOM   3406  CA  ILE A 212     126.945 114.635 111.374  1.00  8.34              
ATOM   3407  HA  ILE A 212     128.027 114.751 111.285  1.00  8.34              
ATOM   3408  CB  ILE A 212     126.376 116.056 111.681  1.00  8.34              
ATOM   3409  HB  ILE A 212     126.775 116.343 112.656  1.00  8.34              
ATOM   3410  CG2 ILE A 212     126.882 117.124 110.691  1.00  8.34              
ATOM   3411 1HG2 ILE A 212     127.959 117.015 110.551  1.00  8.34              
ATOM   3412 2HG2 ILE A 212     126.377 117.024 109.729  1.00  8.34              
ATOM   3413 3HG2 ILE A 212     126.701 118.122 111.090  1.00  8.34              
ATOM   3414  CG1 ILE A 212     124.834 116.110 111.781  1.00  8.34              
ATOM   3415 1HG1 ILE A 212     124.498 115.380 112.514  1.00  8.34              
ATOM   3416 2HG1 ILE A 212     124.399 115.866 110.812  1.00  8.34              
ATOM   3417  CD1 ILE A 212     124.267 117.460 112.236  1.00  8.34              
ATOM   3418  HD1 ILE A 212     123.193 117.362 112.397  1.00  8.34              
ATOM   3419  HD2 ILE A 212     124.737 117.768 113.170  1.00  8.34              
ATOM   3420  HD3 ILE A 212     124.432 118.221 111.473  1.00  8.34              
ATOM   3421  C   ILE A 212     126.782 113.765 112.609  1.00  8.34              
ATOM   3422  O   ILE A 212     127.635 113.766 113.503  1.00  8.34              
ATOM   3423  N   LYS A 213     125.667 113.044 112.663  1.00  7.39              
ATOM   3424  H   LYS A 213     125.034 113.150 111.892  1.00  7.39              
ATOM   3425  CA  LYS A 213     125.228 112.126 113.715  1.00  7.39              
ATOM   3426  HA  LYS A 213     126.133 111.629 114.117  1.00  7.39              
ATOM   3427  CB  LYS A 213     124.525 112.930 114.835  1.00  7.39              
ATOM   3428  HB1 LYS A 213     124.063 112.259 115.552  1.00  7.39              
ATOM   3429  HB2 LYS A 213     123.709 113.511 114.397  1.00  7.39              
ATOM   3430  CG  LYS A 213     125.369 113.898 115.676  1.00  7.39              
ATOM   3431  HG1 LYS A 213     124.715 114.444 116.358  1.00  7.39              
ATOM   3432  HG2 LYS A 213     125.864 114.624 115.034  1.00  7.39              
ATOM   3433  CD  LYS A 213     126.422 113.172 116.553  1.00  7.39              
ATOM   3434  HD1 LYS A 213     126.926 112.401 115.968  1.00  7.39              
ATOM   3435  HD2 LYS A 213     125.877 112.681 117.358  1.00  7.39              
ATOM   3436  CE  LYS A 213     127.431 114.164 117.116  1.00  7.39              
ATOM   3437  HE1 LYS A 213     127.877 113.740 118.020  1.00  7.39              
ATOM   3438  HE2 LYS A 213     126.907 115.077 117.412  1.00  7.39              
ATOM   3439  NZ  LYS A 213     128.491 114.470 116.132  1.00  7.39              
ATOM   3440  HZ1 LYS A 213     129.155 113.712 116.051  1.00  7.39              
ATOM   3441  HZ2 LYS A 213     128.106 114.590 115.198  1.00  7.39              
ATOM   3442  HZ3 LYS A 213     129.016 115.303 116.363  1.00  7.39              
ATOM   3443  C   LYS A 213     124.234 111.015 113.261  1.00  7.39              
ATOM   3444  O   LYS A 213     124.007 110.163 114.117  1.00  7.39              
ATOM   3445  N   PRO A 214     123.508 111.010 112.092  1.00  6.18              
ATOM   3446  CD  PRO A 214     123.816 111.696 110.850  1.00  6.18              
ATOM   3447  HD1 PRO A 214     123.464 111.069 110.054  1.00  6.18              
ATOM   3448  HD2 PRO A 214     124.865 111.899 110.684  1.00  6.18              
ATOM   3449  CG  PRO A 214     122.944 112.946 110.825  1.00  6.18              
ATOM   3450  HG1 PRO A 214     122.590 113.141 109.814  1.00  6.18              
ATOM   3451  HG2 PRO A 214     123.484 113.803 111.204  1.00  6.18              
ATOM   3452  CB  PRO A 214     121.802 112.598 111.781  1.00  6.18              
ATOM   3453  HB1 PRO A 214     120.839 112.735 111.295  1.00  6.18              
ATOM   3454  HB2 PRO A 214     121.857 113.242 112.655  1.00  6.18              
ATOM   3455  CA  PRO A 214     122.061 111.134 112.207  1.00  6.18              
ATOM   3456  HA  PRO A 214     121.771 111.073 113.250  1.00  6.18              
ATOM   3457  C   PRO A 214     121.038 110.232 111.437  1.00  6.18              
ATOM   3458  O   PRO A 214     119.922 110.227 112.057  1.00  6.18              
ATOM   3459  N   PRO A 215     121.183 109.496 110.309  1.00  5.26              
ATOM   3460  CD  PRO A 215     120.460 108.226 110.328  1.00  5.26              
ATOM   3461  HD1 PRO A 215     119.558 108.213 110.930  1.00  5.26              
ATOM   3462  HD2 PRO A 215     121.076 107.436 110.737  1.00  5.26              
ATOM   3463  CG  PRO A 215     120.028 107.897 108.904  1.00  5.26              
ATOM   3464  HG1 PRO A 215     119.003 108.233 108.828  1.00  5.26              
ATOM   3465  HG2 PRO A 215     120.071 106.833 108.692  1.00  5.26              
ATOM   3466  CB  PRO A 215     120.962 108.704 107.999  1.00  5.26              
ATOM   3467  HB1 PRO A 215     120.524 109.005 107.052  1.00  5.26              
ATOM   3468  HB2 PRO A 215     121.842 108.138 107.770  1.00  5.26              
ATOM   3469  CA  PRO A 215     121.349 109.936 108.856  1.00  5.26              
ATOM   3470  HA  PRO A 215     122.343 110.228 108.580  1.00  5.26              
ATOM   3471  C   PRO A 215     120.360 111.071 108.641  1.00  5.26              
ATOM   3472  O   PRO A 215     119.187 110.981 108.996  1.00  5.26              
ATOM   3473  N   ARG A 216     120.796 112.152 107.992  1.00  5.30              
ATOM   3474  H   ARG A 216     121.754 112.173 107.673  1.00  5.30              
ATOM   3475  CA  ARG A 216     119.875 113.186 107.478  1.00  5.30              
ATOM   3476  HA  ARG A 216     119.095 113.369 108.222  1.00  5.30              
ATOM   3477  CB  ARG A 216     120.684 114.472 107.245  1.00  5.30              
ATOM   3478  HB1 ARG A 216     121.368 114.313 106.409  1.00  5.30              
ATOM   3479  HB2 ARG A 216     121.285 114.686 108.132  1.00  5.30              
ATOM   3480  CG  ARG A 216     119.804 115.702 106.966  1.00  5.30              
ATOM   3481  HG1 ARG A 216     119.281 115.994 107.878  1.00  5.30              
ATOM   3482  HG2 ARG A 216     119.060 115.465 106.207  1.00  5.30              
ATOM   3483  CD  ARG A 216     120.671 116.871 106.470  1.00  5.30              
ATOM   3484  HD1 ARG A 216     121.333 116.521 105.675  1.00  5.30              
ATOM   3485  HD2 ARG A 216     121.300 117.215 107.294  1.00  5.30              
ATOM   3486  NE  ARG A 216     119.857 117.995 105.966  1.00  5.30              
ATOM   3487  HE  ARG A 216     119.783 118.804 106.560  1.00  5.30              
ATOM   3488  CZ  ARG A 216     119.274 118.072 104.783  1.00  5.30              
ATOM   3489  NH1 ARG A 216     119.277 117.067 103.944  1.00  5.30              
ATOM   3490 1HH1 ARG A 216     119.676 116.186 104.233  1.00  5.30              
ATOM   3491 2HH1 ARG A 216     118.789 117.120 103.070  1.00  5.30              
ATOM   3492  NH2 ARG A 216     118.664 119.169 104.431  1.00  5.30              
ATOM   3493 1HH2 ARG A 216     118.652 119.963 105.048  1.00  5.30              
ATOM   3494 2HH2 ARG A 216     118.195 119.220 103.545  1.00  5.30              
ATOM   3495  C   ARG A 216     119.186 112.640 106.197  1.00  5.30              
ATOM   3496  O   ARG A 216     119.293 113.217 105.120  1.00  5.30              
ATOM   3497  N   PHE A 217     118.584 111.458 106.352  1.00  5.11              
ATOM   3498  H   PHE A 217     118.502 111.173 107.320  1.00  5.11              
ATOM   3499  CA  PHE A 217     118.460 110.350 105.396  1.00  5.11              
ATOM   3500  HA  PHE A 217     119.422 110.116 104.939  1.00  5.11              
ATOM   3501  CB  PHE A 217     117.936 109.157 106.209  1.00  5.11              
ATOM   3502  HB1 PHE A 217     116.901 109.334 106.486  1.00  5.11              
ATOM   3503  HB2 PHE A 217     118.439 109.166 107.153  1.00  5.11              
ATOM   3504  CG  PHE A 217     118.025 107.752 105.640  1.00  5.11              
ATOM   3505  CD1 PHE A 217     117.765 106.674 106.509  1.00  5.11              
ATOM   3506  HD1 PHE A 217     117.552 106.858 107.553  1.00  5.11              
ATOM   3507  CE1 PHE A 217     117.752 105.356 106.031  1.00  5.11              
ATOM   3508  HE1 PHE A 217     117.541 104.536 106.704  1.00  5.11              
ATOM   3509  CZ  PHE A 217     117.967 105.112 104.668  1.00  5.11              
ATOM   3510  HZ  PHE A 217     117.908 104.109 104.288  1.00  5.11              
ATOM   3511  CE2 PHE A 217     118.255 106.175 103.799  1.00  5.11              
ATOM   3512  HE2 PHE A 217     118.433 105.992 102.753  1.00  5.11              
ATOM   3513  CD2 PHE A 217     118.302 107.490 104.282  1.00  5.11              
ATOM   3514  HD2 PHE A 217     118.542 108.276 103.585  1.00  5.11              
ATOM   3515  C   PHE A 217     117.421 110.620 104.295  1.00  5.11              
ATOM   3516  O   PHE A 217     117.676 110.451 103.110  1.00  5.11              
ATOM   3517  N   ASN A 218     116.217 111.010 104.724  1.00  5.32              
ATOM   3518  H   ASN A 218     116.153 111.220 105.705  1.00  5.32              
ATOM   3519  CA  ASN A 218     114.969 110.843 103.988  1.00  5.32              
ATOM   3520  HA  ASN A 218     114.162 111.051 104.690  1.00  5.32              
ATOM   3521  CB  ASN A 218     114.893 111.928 102.880  1.00  5.32              
ATOM   3522  HB1 ASN A 218     115.679 111.749 102.145  1.00  5.32              
ATOM   3523  HB2 ASN A 218     115.051 112.916 103.311  1.00  5.32              
ATOM   3524  CG  ASN A 218     113.551 111.929 102.167  1.00  5.32              
ATOM   3525  OD1 ASN A 218     112.518 111.799 102.813  1.00  5.32              
ATOM   3526  ND2 ASN A 218     113.495 112.074 100.861  1.00  5.32              
ATOM   3527 1HD2 ASN A 218     114.323 112.203 100.287  1.00  5.32              
ATOM   3528 2HD2 ASN A 218     112.594 112.035 100.422  1.00  5.32              
ATOM   3529  C   ASN A 218     114.690 109.427 103.407  1.00  5.32              
ATOM   3530  O   ASN A 218     115.023 109.101 102.269  1.00  5.32              
ATOM   3531  N   LEU A 219     113.957 108.635 104.188  1.00  5.25              
ATOM   3532  H   LEU A 219     113.697 108.975 105.099  1.00  5.25              
ATOM   3533  CA  LEU A 219     113.453 107.300 103.849  1.00  5.25              
ATOM   3534  HA  LEU A 219     113.599 107.130 102.781  1.00  5.25              
ATOM   3535  CB  LEU A 219     114.292 106.245 104.604  1.00  5.25              
ATOM   3536  HB1 LEU A 219     115.333 106.415 104.325  1.00  5.25              
ATOM   3537  HB2 LEU A 219     114.034 105.264 104.200  1.00  5.25              
ATOM   3538  CG  LEU A 219     114.252 106.150 106.153  1.00  5.25              
ATOM   3539  HG  LEU A 219     115.109 105.545 106.439  1.00  5.25              
ATOM   3540  CD1 LEU A 219     114.351 107.457 106.944  1.00  5.25              
ATOM   3541 1HD1 LEU A 219     114.516 107.230 107.998  1.00  5.25              
ATOM   3542 2HD1 LEU A 219     115.189 108.031 106.571  1.00  5.25              
ATOM   3543 3HD1 LEU A 219     113.430 108.031 106.847  1.00  5.25              
ATOM   3544  CD2 LEU A 219     113.041 105.404 106.692  1.00  5.25              
ATOM   3545 1HD2 LEU A 219     112.127 105.981 106.591  1.00  5.25              
ATOM   3546 2HD2 LEU A 219     112.946 104.472 106.150  1.00  5.25              
ATOM   3547 3HD2 LEU A 219     113.185 105.174 107.747  1.00  5.25              
ATOM   3548  C   LEU A 219     111.946 107.231 104.157  1.00  5.25              
ATOM   3549  O   LEU A 219     111.509 107.882 105.111  1.00  5.25              
ATOM   3550  N   PRO A 220     111.127 106.487 103.389  1.00  5.37              
ATOM   3551  CD  PRO A 220     111.284 106.084 102.014  1.00  5.37              
ATOM   3552  HD1 PRO A 220     111.601 105.044 102.020  1.00  5.37              
ATOM   3553  HD2 PRO A 220     111.967 106.725 101.457  1.00  5.37              
ATOM   3554  CG  PRO A 220     109.877 106.149 101.431  1.00  5.37              
ATOM   3555  HG1 PRO A 220     109.772 105.563 100.520  1.00  5.37              
ATOM   3556  HG2 PRO A 220     109.592 107.188 101.259  1.00  5.37              
ATOM   3557  CB  PRO A 220     109.062 105.560 102.577  1.00  5.37              
ATOM   3558  HB1 PRO A 220     109.091 104.471 102.512  1.00  5.37              
ATOM   3559  HB2 PRO A 220     108.030 105.911 102.556  1.00  5.37              
ATOM   3560  CA  PRO A 220     109.808 106.075 103.819  1.00  5.37              
ATOM   3561  HA  PRO A 220     109.281 106.954 104.181  1.00  5.37              
ATOM   3562  C   PRO A 220     109.886 105.058 104.952  1.00  5.37              
ATOM   3563  O   PRO A 220     109.579 105.422 106.076  1.00  5.37              
ATOM   3564  N   GLY A 221     110.348 103.829 104.703  1.00  5.36              
ATOM   3565  H   GLY A 221     110.656 103.597 103.770  1.00  5.36              
ATOM   3566  CA  GLY A 221     110.317 102.759 105.705  1.00  5.36              
ATOM   3567  HA1 GLY A 221     109.737 101.917 105.328  1.00  5.36              
ATOM   3568  HA2 GLY A 221     109.843 103.114 106.613  1.00  5.36              
ATOM   3569  C   GLY A 221     111.701 102.249 106.087  1.00  5.36              
ATOM   3570  O   GLY A 221     112.598 102.102 105.243  1.00  5.36              
ATOM   3571  N   LEU A 222     111.830 101.996 107.387  1.00  5.32              
ATOM   3572  H   LEU A 222     111.042 102.210 107.991  1.00  5.32              
ATOM   3573  CA  LEU A 222     112.918 101.254 108.003  1.00  5.32              
ATOM   3574  HA  LEU A 222     113.655 100.986 107.246  1.00  5.32              
ATOM   3575  CB  LEU A 222     113.585 102.111 109.090  1.00  5.32              
ATOM   3576  HB1 LEU A 222     112.934 102.125 109.965  1.00  5.32              
ATOM   3577  HB2 LEU A 222     113.692 103.138 108.746  1.00  5.32              
ATOM   3578  CG  LEU A 222     114.968 101.552 109.466  1.00  5.32              
ATOM   3579  HG  LEU A 222     115.003 100.477 109.294  1.00  5.32              
ATOM   3580  CD1 LEU A 222     116.055 102.217 108.614  1.00  5.32              
ATOM   3581 1HD1 LEU A 222     117.011 101.744 108.833  1.00  5.32              
ATOM   3582 2HD1 LEU A 222     115.822 102.071 107.558  1.00  5.32              
ATOM   3583 3HD1 LEU A 222     116.098 103.285 108.829  1.00  5.32              
ATOM   3584  CD2 LEU A 222     115.277 101.788 110.941  1.00  5.32              
ATOM   3585 1HD2 LEU A 222     116.227 101.331 111.212  1.00  5.32              
ATOM   3586 2HD2 LEU A 222     115.302 102.855 111.171  1.00  5.32              
ATOM   3587 3HD2 LEU A 222     114.503 101.322 111.553  1.00  5.32              
ATOM   3588  C   LEU A 222     112.335  99.966 108.610  1.00  5.32              
ATOM   3589  O   LEU A 222     111.260 100.062 109.219  1.00  5.32              
ATOM   3590  N   MET A 223     113.008  98.801 108.499  1.00  5.23              
ATOM   3591  H   MET A 223     113.862  98.711 107.958  1.00  5.23              
ATOM   3592  CA  MET A 223     112.503  97.702 109.347  1.00  5.23              
ATOM   3593  HA  MET A 223     111.420  97.749 109.373  1.00  5.23              
ATOM   3594  CB  MET A 223     112.792  96.305 108.761  1.00  5.23              
ATOM   3595  HB1 MET A 223     112.471  95.554 109.485  1.00  5.23              
ATOM   3596  HB2 MET A 223     113.854  96.167 108.585  1.00  5.23              
ATOM   3597  CG  MET A 223     112.016  96.045 107.469  1.00  5.23              
ATOM   3598  HG1 MET A 223     112.297  96.786 106.720  1.00  5.23              
ATOM   3599  HG2 MET A 223     110.951  96.158 107.684  1.00  5.23              
ATOM   3600  SD  MET A 223     112.292  94.384 106.791  1.00  5.23              
ATOM   3601  CE  MET A 223     110.953  94.374 105.569  1.00  5.23              
ATOM   3602  HE1 MET A 223     111.139  95.140 104.816  1.00  5.23              
ATOM   3603  HE2 MET A 223     110.907  93.398 105.090  1.00  5.23              
ATOM   3604  HE3 MET A 223     110.001  94.577 106.066  1.00  5.23              
ATOM   3605  C   MET A 223     112.915  97.847 110.822  1.00  5.23              
ATOM   3606  O   MET A 223     112.248  98.572 111.567  1.00  5.23              
ATOM   3607  N   ASP A 224     114.009  97.131 111.158  1.00  4.93              
ATOM   3608  H   ASP A 224     114.449  96.705 110.359  1.00  4.93              
ATOM   3609  CA  ASP A 224     114.650  96.783 112.445  1.00  4.93              
ATOM   3610  HA  ASP A 224     115.633  97.254 112.480  1.00  4.93              
ATOM   3611  CB  ASP A 224     113.846  97.289 113.662  1.00  4.93              
ATOM   3612  HB1 ASP A 224     112.822  96.919 113.591  1.00  4.93              
ATOM   3613  HB2 ASP A 224     113.823  98.379 113.644  1.00  4.93              
ATOM   3614  CG  ASP A 224     114.434  96.849 115.006  1.00  4.93              
ATOM   3615  OD1 ASP A 224     113.699  96.239 115.818  1.00  4.93              
ATOM   3616  OD2 ASP A 224     115.600  97.194 115.307  1.00  4.93              
ATOM   3617  C   ASP A 224     114.870  95.260 112.556  1.00  4.93              
ATOM   3618  O   ASP A 224     115.992  94.789 112.725  1.00  4.93              
ATOM   3619  N   SER A 225     113.787  94.505 112.362  1.00  5.18              
ATOM   3620  H   SER A 225     112.911  95.007 112.270  1.00  5.18              
ATOM   3621  CA  SER A 225     113.726  93.037 112.355  1.00  5.18              
ATOM   3622  HA  SER A 225     112.673  92.820 112.535  1.00  5.18              
ATOM   3623  CB  SER A 225     113.986  92.485 110.949  1.00  5.18              
ATOM   3624  HB1 SER A 225     115.056  92.493 110.765  1.00  5.18              
ATOM   3625  HB2 SER A 225     113.498  93.127 110.214  1.00  5.18              
ATOM   3626  OG  SER A 225     113.460  91.166 110.823  1.00  5.18              
ATOM   3627  HG  SER A 225     112.535  91.201 111.129  1.00  5.18              
ATOM   3628  C   SER A 225     114.431  92.294 113.506  1.00  5.18              
ATOM   3629  O   SER A 225     114.216  92.576 114.685  1.00  5.18              
ATOM   3630  N   SER A 226     115.166  91.228 113.187  1.00  5.18              
ATOM   3631  H   SER A 226     115.450  91.136 112.219  1.00  5.18              
ATOM   3632  CA  SER A 226     115.491  90.107 114.078  1.00  5.18              
ATOM   3633  HA  SER A 226     114.587  89.512 114.206  1.00  5.18              
ATOM   3634  CB  SER A 226     116.520  89.238 113.344  1.00  5.18              
ATOM   3635  HB1 SER A 226     117.476  89.757 113.295  1.00  5.18              
ATOM   3636  HB2 SER A 226     116.165  89.089 112.326  1.00  5.18              
ATOM   3637  OG  SER A 226     116.727  87.962 113.914  1.00  5.18              
ATOM   3638  HG  SER A 226     117.040  87.403 113.172  1.00  5.18              
ATOM   3639  C   SER A 226     116.001  90.465 115.489  1.00  5.18              
ATOM   3640  O   SER A 226     115.621  89.759 116.429  1.00  5.18              
ATOM   3641  N   PRO A 227     116.860  91.485 115.709  1.00  5.27              
ATOM   3642  CD  PRO A 227     117.513  92.326 114.706  1.00  5.27              
ATOM   3643  HD1 PRO A 227     116.963  93.263 114.609  1.00  5.27              
ATOM   3644  HD2 PRO A 227     117.601  91.846 113.733  1.00  5.27              
ATOM   3645  CG  PRO A 227     118.908  92.608 115.247  1.00  5.27              
ATOM   3646  HG1 PRO A 227     119.316  93.539 114.852  1.00  5.27              
ATOM   3647  HG2 PRO A 227     119.568  91.767 115.025  1.00  5.27              
ATOM   3648  CB  PRO A 227     118.646  92.685 116.746  1.00  5.27              
ATOM   3649  HB1 PRO A 227     118.282  93.686 116.988  1.00  5.27              
ATOM   3650  HB2 PRO A 227     119.547  92.463 117.320  1.00  5.27              
ATOM   3651  CA  PRO A 227     117.546  91.640 116.990  1.00  5.27              
ATOM   3652  HA  PRO A 227     118.035  90.691 117.215  1.00  5.27              
ATOM   3653  C   PRO A 227     116.745  92.048 118.234  1.00  5.27              
ATOM   3654  O   PRO A 227     117.076  91.628 119.345  1.00  5.27              
ATOM   3655  N   GLN A 228     115.748  92.923 118.102  1.00  5.08              
ATOM   3656  H   GLN A 228     115.449  93.184 117.169  1.00  5.08              
ATOM   3657  CA  GLN A 228     115.221  93.672 119.245  1.00  5.08              
ATOM   3658  HA  GLN A 228     116.049  93.892 119.922  1.00  5.08              
ATOM   3659  CB  GLN A 228     114.695  95.025 118.733  1.00  5.08              
ATOM   3660  HB1 GLN A 228     113.897  94.843 118.020  1.00  5.08              
ATOM   3661  HB2 GLN A 228     115.504  95.541 118.216  1.00  5.08              
ATOM   3662  CG  GLN A 228     114.161  95.931 119.852  1.00  5.08              
ATOM   3663  HG1 GLN A 228     114.908  96.008 120.641  1.00  5.08              
ATOM   3664  HG2 GLN A 228     113.267  95.474 120.266  1.00  5.08              
ATOM   3665  CD  GLN A 228     113.790  97.343 119.404  1.00  5.08              
ATOM   3666  OE1 GLN A 228     113.949  98.313 120.121  1.00  5.08              
ATOM   3667  NE2 GLN A 228     113.347  97.571 118.194  1.00  5.08              
ATOM   3668 1HE2 GLN A 228     113.298  96.828 117.492  1.00  5.08              
ATOM   3669 2HE2 GLN A 228     112.964  98.475 117.980  1.00  5.08              
ATOM   3670  C   GLN A 228     114.178  92.878 120.030  1.00  5.08              
ATOM   3671  O   GLN A 228     113.008  92.826 119.656  1.00  5.08              
ATOM   3672  N   ARG A 229     114.622  92.286 121.145  1.00  5.29              
ATOM   3673  H   ARG A 229     115.617  92.333 121.320  1.00  5.29              
ATOM   3674  CA  ARG A 229     113.837  91.313 121.928  1.00  5.29              
ATOM   3675  HA  ARG A 229     112.989  91.016 121.303  1.00  5.29              
ATOM   3676  CB  ARG A 229     114.662  90.020 122.095  1.00  5.29              
ATOM   3677  HB1 ARG A 229     114.180  89.354 122.812  1.00  5.29              
ATOM   3678  HB2 ARG A 229     115.664  90.266 122.447  1.00  5.29              
ATOM   3679  CG  ARG A 229     114.722  89.320 120.711  1.00  5.29              
ATOM   3680  HG1 ARG A 229     114.690  90.073 119.925  1.00  5.29              
ATOM   3681  HG2 ARG A 229     113.832  88.702 120.596  1.00  5.29              
ATOM   3682  CD  ARG A 229     115.957  88.465 120.411  1.00  5.29              
ATOM   3683  HD1 ARG A 229     115.894  87.533 120.975  1.00  5.29              
ATOM   3684  HD2 ARG A 229     116.849  89.017 120.716  1.00  5.29              
ATOM   3685  NE  ARG A 229     116.041  88.199 118.957  1.00  5.29              
ATOM   3686  HE  ARG A 229     115.499  88.812 118.352  1.00  5.29              
ATOM   3687  CZ  ARG A 229     116.761  87.292 118.320  1.00  5.29              
ATOM   3688  NH1 ARG A 229     117.480  86.396 118.946  1.00  5.29              
ATOM   3689 1HH1 ARG A 229     117.501  86.391 119.949  1.00  5.29              
ATOM   3690 2HH1 ARG A 229     118.017  85.741 118.411  1.00  5.29              
ATOM   3691  NH2 ARG A 229     116.766  87.250 117.020  1.00  5.29              
ATOM   3692 1HH2 ARG A 229     116.264  87.967 116.502  1.00  5.29              
ATOM   3693 2HH2 ARG A 229     117.326  86.603 116.502  1.00  5.29              
ATOM   3694  C   ARG A 229     113.097  91.895 123.142  1.00  5.29              
ATOM   3695  O   ARG A 229     112.200  91.257 123.699  1.00  5.29              
ATOM   3696  N   GLN A 230     113.348  93.182 123.395  1.00  4.94              
ATOM   3697  H   GLN A 230     114.057  93.627 122.838  1.00  4.94              
ATOM   3698  CA  GLN A 230     112.563  94.078 124.241  1.00  4.94              
ATOM   3699  HA  GLN A 230     111.561  93.665 124.347  1.00  4.94              
ATOM   3700  CB  GLN A 230     113.211  94.126 125.637  1.00  4.94              
ATOM   3701  HB1 GLN A 230     114.253  94.438 125.547  1.00  4.94              
ATOM   3702  HB2 GLN A 230     113.189  93.113 126.044  1.00  4.94              
ATOM   3703  CG  GLN A 230     112.496  95.072 126.618  1.00  4.94              
ATOM   3704  HG1 GLN A 230     111.420  94.922 126.553  1.00  4.94              
ATOM   3705  HG2 GLN A 230     112.725  96.101 126.345  1.00  4.94              
ATOM   3706  CD  GLN A 230     112.902  94.874 128.074  1.00  4.94              
ATOM   3707  OE1 GLN A 230     113.629  93.967 128.437  1.00  4.94              
ATOM   3708  NE2 GLN A 230     112.433  95.717 128.967  1.00  4.94              
ATOM   3709 1HE2 GLN A 230     111.925  96.539 128.693  1.00  4.94              
ATOM   3710 2HE2 GLN A 230     112.749  95.580 129.911  1.00  4.94              
ATOM   3711  C   GLN A 230     112.433  95.465 123.596  1.00  4.94              
ATOM   3712  O   GLN A 230     113.300  95.877 122.826  1.00  4.94              
ATOM   3713  N   GLN A 231     111.351  96.174 123.928  1.00  4.67              
ATOM   3714  H   GLN A 231     110.683  95.724 124.544  1.00  4.67              
ATOM   3715  CA  GLN A 231     111.152  97.608 123.661  1.00  4.67              
ATOM   3716  HA  GLN A 231     112.063  97.999 123.206  1.00  4.67              
ATOM   3717  CB  GLN A 231     110.003  97.809 122.665  1.00  4.67              
ATOM   3718  HB1 GLN A 231     109.489  98.746 122.881  1.00  4.67              
ATOM   3719  HB2 GLN A 231     109.277  97.003 122.775  1.00  4.67              
ATOM   3720  CG  GLN A 231     110.530  97.833 121.217  1.00  4.67              
ATOM   3721  HG1 GLN A 231     109.868  97.229 120.604  1.00  4.67              
ATOM   3722  HG2 GLN A 231     111.532  97.412 121.151  1.00  4.67              
ATOM   3723  CD  GLN A 231     110.506  99.233 120.631  1.00  4.67              
ATOM   3724  OE1 GLN A 231     109.447  99.724 120.307  1.00  4.67              
ATOM   3725  NE2 GLN A 231     111.611  99.925 120.479  1.00  4.67              
ATOM   3726 1HE2 GLN A 231     112.523  99.526 120.669  1.00  4.67              
ATOM   3727 2HE2 GLN A 231     111.493 100.898 120.227  1.00  4.67              
ATOM   3728  C   GLN A 231     111.013  98.382 124.954  1.00  4.67              
ATOM   3729  O   GLN A 231     110.735  97.782 125.981  1.00  4.67              
ATOM   3730  N   GLU A 232     111.332  99.673 124.909  1.00  4.73              
ATOM   3731  H   GLU A 232     111.481 100.102 124.003  1.00  4.73              
ATOM   3732  CA  GLU A 232     111.813 100.482 126.042  1.00  4.73              
ATOM   3733  HA  GLU A 232     111.052 100.566 126.811  1.00  4.73              
ATOM   3734  CB  GLU A 232     113.104  99.823 126.600  1.00  4.73              
ATOM   3735  HB1 GLU A 232     113.839 100.599 126.801  1.00  4.73              
ATOM   3736  HB2 GLU A 232     113.535  99.201 125.814  1.00  4.73              
ATOM   3737  CG  GLU A 232     112.991  98.951 127.863  1.00  4.73              
ATOM   3738  HG1 GLU A 232     113.726  98.150 127.824  1.00  4.73              
ATOM   3739  HG2 GLU A 232     112.040  98.447 127.895  1.00  4.73              
ATOM   3740  CD  GLU A 232     113.210  99.747 129.146  1.00  4.73              
ATOM   3741  OE1 GLU A 232     114.386 100.066 129.424  1.00  4.73              
ATOM   3742  OE2 GLU A 232     112.187 100.049 129.801  1.00  4.73              
ATOM   3743  C   GLU A 232     112.171 101.891 125.549  1.00  4.73              
ATOM   3744  O   GLU A 232     112.322 102.069 124.338  1.00  4.73              
ATOM   3745  N   PRO A 233     112.420 102.860 126.454  1.00  4.92              
ATOM   3746  CD  PRO A 233     112.207 102.777 127.894  1.00  4.92              
ATOM   3747  HD1 PRO A 233     113.025 102.220 128.347  1.00  4.92              
ATOM   3748  HD2 PRO A 233     111.251 102.319 128.146  1.00  4.92              
ATOM   3749  CG  PRO A 233     112.259 104.214 128.402  1.00  4.92              
ATOM   3750  HG1 PRO A 233     112.580 104.264 129.443  1.00  4.92              
ATOM   3751  HG2 PRO A 233     111.283 104.686 128.272  1.00  4.92              
ATOM   3752  CB  PRO A 233     113.275 104.852 127.458  1.00  4.92              
ATOM   3753  HB1 PRO A 233     114.285 104.601 127.790  1.00  4.92              
ATOM   3754  HB2 PRO A 233     113.150 105.934 127.397  1.00  4.92              
ATOM   3755  CA  PRO A 233     112.976 104.171 126.118  1.00  4.92              
ATOM   3756  HA  PRO A 233     112.187 104.736 125.619  1.00  4.92              
ATOM   3757  C   PRO A 233     114.201 104.177 125.191  1.00  4.92              
ATOM   3758  O   PRO A 233     114.394 105.177 124.508  1.00  4.92              
ATOM   3759  N   PHE A 234     114.989 103.087 125.122  1.00  4.78              
ATOM   3760  H   PHE A 234     114.831 102.364 125.805  1.00  4.78              
ATOM   3761  CA  PHE A 234     115.715 102.705 123.893  1.00  4.78              
ATOM   3762  HA  PHE A 234     115.011 102.869 123.074  1.00  4.78              
ATOM   3763  CB  PHE A 234     116.921 103.626 123.641  1.00  4.78              
ATOM   3764  HB1 PHE A 234     117.831 103.086 123.866  1.00  4.78              
ATOM   3765  HB2 PHE A 234     116.894 104.486 124.311  1.00  4.78              
ATOM   3766  CG  PHE A 234     116.968 104.129 122.211  1.00  4.78              
ATOM   3767  CD1 PHE A 234     117.546 103.351 121.188  1.00  4.78              
ATOM   3768  HD1 PHE A 234     117.988 102.395 121.416  1.00  4.78              
ATOM   3769  CE1 PHE A 234     117.530 103.806 119.859  1.00  4.78              
ATOM   3770  HE1 PHE A 234     117.974 103.214 119.069  1.00  4.78              
ATOM   3771  CZ  PHE A 234     116.921 105.032 119.547  1.00  4.78              
ATOM   3772  HZ  PHE A 234     116.915 105.388 118.530  1.00  4.78              
ATOM   3773  CE2 PHE A 234     116.323 105.800 120.558  1.00  4.78              
ATOM   3774  HE2 PHE A 234     115.823 106.725 120.312  1.00  4.78              
ATOM   3775  CD2 PHE A 234     116.354 105.354 121.888  1.00  4.78              
ATOM   3776  HD2 PHE A 234     115.878 105.943 122.658  1.00  4.78              
ATOM   3777  C   PHE A 234     116.108 101.206 123.792  1.00  4.78              
ATOM   3778  O   PHE A 234     116.817 100.781 122.876  1.00  4.78              
ATOM   3779  N   THR A 235     115.732 100.389 124.774  1.00  4.50              
ATOM   3780  H   THR A 235     115.191 100.806 125.518  1.00  4.50              
ATOM   3781  CA  THR A 235     116.529  99.213 125.172  1.00  4.50              
ATOM   3782  HA  THR A 235     117.564  99.544 125.089  1.00  4.50              
ATOM   3783  CB  THR A 235     116.376  98.915 126.677  1.00  4.50              
ATOM   3784  HB  THR A 235     115.474  98.339 126.835  1.00  4.50              
ATOM   3785  CG2 THR A 235     117.563  98.142 127.251  1.00  4.50              
ATOM   3786 1HG2 THR A 235     117.408  97.995 128.319  1.00  4.50              
ATOM   3787 2HG2 THR A 235     117.640  97.166 126.774  1.00  4.50              
ATOM   3788 3HG2 THR A 235     118.486  98.700 127.089  1.00  4.50              
ATOM   3789  OG1 THR A 235     116.310 100.141 127.384  1.00  4.50              
ATOM   3790  HG1 THR A 235     115.852 100.001 128.237  1.00  4.50              
ATOM   3791  C   THR A 235     116.486  97.937 124.320  1.00  4.50              
ATOM   3792  O   THR A 235     115.905  96.918 124.692  1.00  4.50              
ATOM   3793  N   LYS A 236     117.244  97.959 123.220  1.00  4.67              
ATOM   3794  H   LYS A 236     117.549  98.883 122.937  1.00  4.67              
ATOM   3795  CA  LYS A 236     117.978  96.797 122.669  1.00  4.67              
ATOM   3796  HA  LYS A 236     117.262  95.996 122.490  1.00  4.67              
ATOM   3797  CB  LYS A 236     118.613  97.254 121.337  1.00  4.67              
ATOM   3798  HB1 LYS A 236     119.353  96.523 121.010  1.00  4.67              
ATOM   3799  HB2 LYS A 236     119.137  98.199 121.501  1.00  4.67              
ATOM   3800  CG  LYS A 236     117.580  97.431 120.204  1.00  4.67              
ATOM   3801  HG1 LYS A 236     116.750  98.052 120.543  1.00  4.67              
ATOM   3802  HG2 LYS A 236     117.197  96.444 119.942  1.00  4.67              
ATOM   3803  CD  LYS A 236     118.206  98.078 118.955  1.00  4.67              
ATOM   3804  HD1 LYS A 236     119.191  97.636 118.795  1.00  4.67              
ATOM   3805  HD2 LYS A 236     118.344  99.149 119.119  1.00  4.67              
ATOM   3806  CE  LYS A 236     117.386  97.837 117.676  1.00  4.67              
ATOM   3807  HE1 LYS A 236     117.106  96.782 117.625  1.00  4.67              
ATOM   3808  HE2 LYS A 236     118.020  98.026 116.805  1.00  4.67              
ATOM   3809  NZ  LYS A 236     116.171  98.680 117.549  1.00  4.67              
ATOM   3810  HZ1 LYS A 236     115.559  98.616 118.353  1.00  4.67              
ATOM   3811  HZ2 LYS A 236     116.410  99.642 117.353  1.00  4.67              
ATOM   3812  HZ3 LYS A 236     115.661  98.331 116.731  1.00  4.67              
ATOM   3813  C   LYS A 236     119.041  96.289 123.669  1.00  4.67              
ATOM   3814  O   LYS A 236     119.419  97.038 124.567  1.00  4.67              
ATOM   3815  N   PRO A 237     119.541  95.043 123.520  1.00  4.58              
ATOM   3816  CD  PRO A 237     119.116  94.058 122.531  1.00  4.58              
ATOM   3817  HD1 PRO A 237     119.499  94.333 121.548  1.00  4.58              
ATOM   3818  HD2 PRO A 237     118.031  93.960 122.502  1.00  4.58              
ATOM   3819  CG  PRO A 237     119.741  92.731 122.961  1.00  4.58              
ATOM   3820  HG1 PRO A 237     119.973  92.099 122.103  1.00  4.58              
ATOM   3821  HG2 PRO A 237     119.069  92.216 123.649  1.00  4.58              
ATOM   3822  CB  PRO A 237     121.000  93.169 123.705  1.00  4.58              
ATOM   3823  HB1 PRO A 237     121.785  93.389 122.982  1.00  4.58              
ATOM   3824  HB2 PRO A 237     121.334  92.414 124.418  1.00  4.58              
ATOM   3825  CA  PRO A 237     120.548  94.453 124.405  1.00  4.58              
ATOM   3826  HA  PRO A 237     120.033  94.172 125.325  1.00  4.58              
ATOM   3827  C   PRO A 237     121.722  95.368 124.773  1.00  4.58              
ATOM   3828  O   PRO A 237     122.303  96.018 123.905  1.00  4.58              
ATOM   3829  N   ILE A 238     122.077  95.335 126.065  1.00  4.63              
ATOM   3830  H   ILE A 238     121.509  94.754 126.661  1.00  4.63              
ATOM   3831  CA  ILE A 238     123.124  96.123 126.734  1.00  4.63              
ATOM   3832  HA  ILE A 238     123.298  95.641 127.692  1.00  4.63              
ATOM   3833  CB  ILE A 238     124.503  96.066 126.009  1.00  4.63              
ATOM   3834  HB  ILE A 238     124.440  96.614 125.069  1.00  4.63              
ATOM   3835  CG2 ILE A 238     125.573  96.755 126.883  1.00  4.63              
ATOM   3836 1HG2 ILE A 238     126.528  96.776 126.362  1.00  4.63              
ATOM   3837 2HG2 ILE A 238     125.298  97.788 127.087  1.00  4.63              
ATOM   3838 3HG2 ILE A 238     125.695  96.218 127.825  1.00  4.63              
ATOM   3839  CG1 ILE A 238     124.936  94.611 125.694  1.00  4.63              
ATOM   3840 1HG1 ILE A 238     124.159  94.118 125.112  1.00  4.63              
ATOM   3841 2HG1 ILE A 238     125.056  94.057 126.626  1.00  4.63              
ATOM   3842  CD1 ILE A 238     126.230  94.495 124.876  1.00  4.63              
ATOM   3843  HD1 ILE A 238     126.367  93.458 124.567  1.00  4.63              
ATOM   3844  HD2 ILE A 238     126.167  95.122 123.987  1.00  4.63              
ATOM   3845  HD3 ILE A 238     127.091  94.791 125.474  1.00  4.63              
ATOM   3846  C   ILE A 238     122.653  97.570 127.000  1.00  4.63              
ATOM   3847  O   ILE A 238     122.857  98.447 126.154  1.00  4.63              
ATOM   3848  N   PRO A 239     122.083  97.865 128.191  1.00  4.65              
ATOM   3849  CD  PRO A 239     121.776  96.909 129.253  1.00  4.65              
ATOM   3850  HD1 PRO A 239     122.657  96.343 129.555  1.00  4.65              
ATOM   3851  HD2 PRO A 239     120.989  96.234 128.913  1.00  4.65              
ATOM   3852  CG  PRO A 239     121.271  97.724 130.443  1.00  4.65              
ATOM   3853  HG1 PRO A 239     122.113  98.030 131.067  1.00  4.65              
ATOM   3854  HG2 PRO A 239     120.536  97.171 131.030  1.00  4.65              
ATOM   3855  CB  PRO A 239     120.657  98.945 129.771  1.00  4.65              
ATOM   3856  HB1 PRO A 239     120.575  99.790 130.455  1.00  4.65              
ATOM   3857  HB2 PRO A 239     119.668  98.685 129.393  1.00  4.65              
ATOM   3858  CA  PRO A 239     121.604  99.198 128.587  1.00  4.65              
ATOM   3859  HA  PRO A 239     121.010  99.611 127.771  1.00  4.65              
ATOM   3860  C   PRO A 239     122.723 100.220 128.890  1.00  4.65              
ATOM   3861  O   PRO A 239     122.709 100.929 129.893  1.00  4.65              
ATOM   3862  N   ARG A 240     123.718 100.291 128.001  1.00  4.79              
ATOM   3863  H   ARG A 240     123.629  99.665 127.210  1.00  4.79              
ATOM   3864  CA  ARG A 240     124.746 101.339 127.912  1.00  4.79              
ATOM   3865  HA  ARG A 240     124.353 102.255 128.359  1.00  4.79              
ATOM   3866  CB  ARG A 240     126.026 100.934 128.676  1.00  4.79              
ATOM   3867  HB1 ARG A 240     126.782 101.702 128.507  1.00  4.79              
ATOM   3868  HB2 ARG A 240     126.408  99.994 128.275  1.00  4.79              
ATOM   3869  CG  ARG A 240     125.819 100.795 130.194  1.00  4.79              
ATOM   3870  HG1 ARG A 240     125.228  99.899 130.387  1.00  4.79              
ATOM   3871  HG2 ARG A 240     125.268 101.658 130.573  1.00  4.79              
ATOM   3872  CD  ARG A 240     127.145 100.673 130.961  1.00  4.79              
ATOM   3873  HD1 ARG A 240     127.766  99.916 130.478  1.00  4.79              
ATOM   3874  HD2 ARG A 240     126.915 100.338 131.975  1.00  4.79              
ATOM   3875  NE  ARG A 240     127.872 101.960 131.036  1.00  4.79              
ATOM   3876  HE  ARG A 240     127.436 102.750 130.589  1.00  4.79              
ATOM   3877  CZ  ARG A 240     129.009 102.182 131.679  1.00  4.79              
ATOM   3878  NH1 ARG A 240     129.664 101.222 132.270  1.00  4.79              
ATOM   3879 1HH1 ARG A 240     129.292 100.290 132.232  1.00  4.79              
ATOM   3880 2HH1 ARG A 240     130.526 101.403 132.750  1.00  4.79              
ATOM   3881  NH2 ARG A 240     129.517 103.381 131.745  1.00  4.79              
ATOM   3882 1HH2 ARG A 240     129.037 104.152 131.313  1.00  4.79              
ATOM   3883 2HH2 ARG A 240     130.379 103.542 132.232  1.00  4.79              
ATOM   3884  C   ARG A 240     125.079 101.698 126.458  1.00  4.79              
ATOM   3885  O   ARG A 240     125.917 102.571 126.254  1.00  4.79              
ATOM   3886  N   LEU A 241     124.454 101.045 125.460  1.00  4.56              
ATOM   3887  H   LEU A 241     123.782 100.327 125.704  1.00  4.56              
ATOM   3888  CA  LEU A 241     124.995 101.034 124.092  1.00  4.56              
ATOM   3889  HA  LEU A 241     125.848 101.703 124.113  1.00  4.56              
ATOM   3890  CB  LEU A 241     125.534  99.633 123.730  1.00  4.56              
ATOM   3891  HB1 LEU A 241     125.046  99.287 122.818  1.00  4.56              
ATOM   3892  HB2 LEU A 241     125.275  98.915 124.508  1.00  4.56              
ATOM   3893  CG  LEU A 241     127.058  99.584 123.495  1.00  4.56              
ATOM   3894  HG  LEU A 241     127.280  98.600 123.088  1.00  4.56              
ATOM   3895  CD1 LEU A 241     127.579 100.640 122.507  1.00  4.56              
ATOM   3896 1HD1 LEU A 241     128.626 100.455 122.276  1.00  4.56              
ATOM   3897 2HD1 LEU A 241     127.009 100.593 121.579  1.00  4.56              
ATOM   3898 3HD1 LEU A 241     127.519 101.643 122.920  1.00  4.56              
ATOM   3899  CD2 LEU A 241     127.824  99.730 124.812  1.00  4.56              
ATOM   3900 1HD2 LEU A 241     128.889  99.588 124.629  1.00  4.56              
ATOM   3901 2HD2 LEU A 241     127.673 100.723 125.236  1.00  4.56              
ATOM   3902 3HD2 LEU A 241     127.487  98.977 125.522  1.00  4.56              
ATOM   3903  C   LEU A 241     124.173 101.640 122.943  1.00  4.56              
ATOM   3904  O   LEU A 241     124.662 101.762 121.820  1.00  4.56              
ATOM   3905  N   ILE A 242     122.952 102.058 123.224  1.00  5.33              
ATOM   3906  H   ILE A 242     122.647 101.955 124.178  1.00  5.33              
ATOM   3907  CA  ILE A 242     121.970 102.601 122.276  1.00  5.33              
ATOM   3908  HA  ILE A 242     121.838 101.870 121.477  1.00  5.33              
ATOM   3909  CB  ILE A 242     120.631 102.706 123.049  1.00  5.33              
ATOM   3910  HB  ILE A 242     119.914 103.245 122.434  1.00  5.33              
ATOM   3911  CG2 ILE A 242     120.089 101.275 123.255  1.00  5.33              
ATOM   3912 1HG2 ILE A 242     120.795 100.655 123.808  1.00  5.33              
ATOM   3913 2HG2 ILE A 242     119.163 101.302 123.826  1.00  5.33              
ATOM   3914 3HG2 ILE A 242     119.885 100.811 122.290  1.00  5.33              
ATOM   3915  CG1 ILE A 242     120.697 103.415 124.430  1.00  5.33              
ATOM   3916 1HG1 ILE A 242     121.384 102.893 125.097  1.00  5.33              
ATOM   3917 2HG1 ILE A 242     119.717 103.363 124.901  1.00  5.33              
ATOM   3918  CD1 ILE A 242     121.091 104.894 124.374  1.00  5.33              
ATOM   3919  HD1 ILE A 242     120.930 105.344 125.354  1.00  5.33              
ATOM   3920  HD2 ILE A 242     122.145 104.996 124.122  1.00  5.33              
ATOM   3921  HD3 ILE A 242     120.478 105.417 123.639  1.00  5.33              
ATOM   3922  C   ILE A 242     122.350 103.910 121.569  1.00  5.33              
ATOM   3923  O   ILE A 242     123.381 104.511 121.893  1.00  5.33              
ATOM   3924  N   LYS A 243     121.556 104.302 120.550  1.00  5.07              
ATOM   3925  H   LYS A 243     120.668 103.838 120.394  1.00  5.07              
ATOM   3926  CA  LYS A 243     121.978 105.294 119.547  1.00  5.07              
ATOM   3927  HA  LYS A 243     122.497 106.084 120.079  1.00  5.07              
ATOM   3928  CB  LYS A 243     122.923 104.598 118.528  1.00  5.07              
ATOM   3929  HB1 LYS A 243     122.941 105.129 117.576  1.00  5.07              
ATOM   3930  HB2 LYS A 243     122.519 103.612 118.290  1.00  5.07              
ATOM   3931  CG  LYS A 243     124.382 104.426 118.964  1.00  5.07              
ATOM   3932  HG1 LYS A 243     124.934 104.099 118.088  1.00  5.07              
ATOM   3933  HG2 LYS A 243     124.387 103.614 119.685  1.00  5.07              
ATOM   3934  CD  LYS A 243     125.125 105.659 119.533  1.00  5.07              
ATOM   3935  HD1 LYS A 243     124.514 106.178 120.265  1.00  5.07              
ATOM   3936  HD2 LYS A 243     125.344 106.348 118.717  1.00  5.07              
ATOM   3937  CE  LYS A 243     126.447 105.317 120.233  1.00  5.07              
ATOM   3938  HE1 LYS A 243     126.826 106.214 120.727  1.00  5.07              
ATOM   3939  HE2 LYS A 243     127.183 105.012 119.480  1.00  5.07              
ATOM   3940  NZ  LYS A 243     126.268 104.219 121.215  1.00  5.07              
ATOM   3941  HZ1 LYS A 243     127.082 104.103 121.796  1.00  5.07              
ATOM   3942  HZ2 LYS A 243     125.410 104.326 121.752  1.00  5.07              
ATOM   3943  HZ3 LYS A 243     126.171 103.353 120.685  1.00  5.07              
ATOM   3944  C   LYS A 243     120.926 106.025 118.720  1.00  5.07              
ATOM   3945  O   LYS A 243     119.793 105.572 118.633  1.00  5.07              
ATOM   3946  N   PRO A 244     121.336 107.132 118.066  1.00  5.37              
ATOM   3947  CD  PRO A 244     122.633 107.807 118.126  1.00  5.37              
ATOM   3948  HD1 PRO A 244     123.460 107.137 117.916  1.00  5.37              
ATOM   3949  HD2 PRO A 244     122.760 108.266 119.108  1.00  5.37              
ATOM   3950  CG  PRO A 244     122.612 108.889 117.050  1.00  5.37              
ATOM   3951  HG1 PRO A 244     122.924 108.465 116.094  1.00  5.37              
ATOM   3952  HG2 PRO A 244     123.235 109.744 117.316  1.00  5.37              
ATOM   3953  CB  PRO A 244     121.136 109.254 116.995  1.00  5.37              
ATOM   3954  HB1 PRO A 244     120.863 109.682 116.031  1.00  5.37              
ATOM   3955  HB2 PRO A 244     120.901 109.951 117.801  1.00  5.37              
ATOM   3956  CA  PRO A 244     120.437 107.916 117.259  1.00  5.37              
ATOM   3957  HA  PRO A 244     119.553 108.133 117.861  1.00  5.37              
ATOM   3958  C   PRO A 244     119.953 107.272 115.960  1.00  5.37              
ATOM   3959  O   PRO A 244     120.689 107.183 114.990  1.00  5.37              
ATOM   3960  N   GLU A 245     118.652 107.000 115.902  1.00  4.76              
ATOM   3961  H   GLU A 245     118.160 106.883 116.776  1.00  4.76              
ATOM   3962  CA  GLU A 245     117.836 107.312 114.716  1.00  4.76              
ATOM   3963  HA  GLU A 245     118.402 107.138 113.799  1.00  4.76              
ATOM   3964  CB  GLU A 245     116.536 106.454 114.714  1.00  4.76              
ATOM   3965  HB1 GLU A 245     116.185 106.353 113.687  1.00  4.76              
ATOM   3966  HB2 GLU A 245     115.768 107.036 115.229  1.00  4.76              
ATOM   3967  CG  GLU A 245     116.485 105.079 115.419  1.00  4.76              
ATOM   3968  HG1 GLU A 245     115.434 104.853 115.614  1.00  4.76              
ATOM   3969  HG2 GLU A 245     116.969 105.145 116.391  1.00  4.76              
ATOM   3970  CD  GLU A 245     117.061 103.896 114.636  1.00  4.76              
ATOM   3971  OE1 GLU A 245     117.007 103.917 113.386  1.00  4.76              
ATOM   3972  OE2 GLU A 245     117.539 102.936 115.283  1.00  4.76              
ATOM   3973  C   GLU A 245     117.342 108.774 114.758  1.00  4.76              
ATOM   3974  O   GLU A 245     116.741 109.267 113.810  1.00  4.76              
ATOM   3975  N   CYS A 246     117.488 109.440 115.912  1.00  4.56              
ATOM   3976  H   CYS A 246     118.021 108.974 116.629  1.00  4.56              
ATOM   3977  CA  CYS A 246     116.604 110.509 116.393  1.00  4.56              
ATOM   3978  HA  CYS A 246     115.581 110.247 116.114  1.00  4.56              
ATOM   3979  CB  CYS A 246     116.685 110.548 117.930  1.00  4.56              
ATOM   3980  HB1 CYS A 246     115.867 111.166 118.304  1.00  4.56              
ATOM   3981  HB2 CYS A 246     117.628 111.008 118.233  1.00  4.56              
ATOM   3982  SG  CYS A 246     116.568 108.881 118.649  1.00  4.56              
ATOM   3983  HG  CYS A 246     116.335 109.254 119.914  1.00  4.56              
ATOM   3984  C   CYS A 246     116.870 111.905 115.804  1.00  4.56              
ATOM   3985  O   CYS A 246     116.638 112.925 116.451  1.00  4.56              
ATOM   3986  N   TYR A 247     117.393 111.935 114.587  1.00  4.63              
ATOM   3987  H   TYR A 247     117.501 111.036 114.132  1.00  4.63              
ATOM   3988  CA  TYR A 247     117.616 113.122 113.765  1.00  4.63              
ATOM   3989  HA  TYR A 247     116.992 113.946 114.115  1.00  4.63              
ATOM   3990  CB  TYR A 247     119.097 113.518 113.848  1.00  4.63              
ATOM   3991  HB1 TYR A 247     119.235 114.450 113.299  1.00  4.63              
ATOM   3992  HB2 TYR A 247     119.649 112.745 113.322  1.00  4.63              
ATOM   3993  CG  TYR A 247     119.726 113.671 115.224  1.00  4.63              
ATOM   3994  CD1 TYR A 247     120.658 112.714 115.676  1.00  4.63              
ATOM   3995  HD1 TYR A 247     120.855 111.845 115.094  1.00  4.63              
ATOM   3996  CE1 TYR A 247     121.320 112.900 116.906  1.00  4.63              
ATOM   3997  HE1 TYR A 247     122.032 112.173 117.260  1.00  4.63              
ATOM   3998  CZ  TYR A 247     121.039 114.033 117.696  1.00  4.63              
ATOM   3999  OH  TYR A 247     121.697 114.216 118.871  1.00  4.63              
ATOM   4000  HH  TYR A 247     121.369 114.985 119.339  1.00  4.63              
ATOM   4001  CE2 TYR A 247     120.082 114.975 117.260  1.00  4.63              
ATOM   4002  HE2 TYR A 247     119.846 115.836 117.867  1.00  4.63              
ATOM   4003  CD2 TYR A 247     119.432 114.793 116.022  1.00  4.63              
ATOM   4004  HD2 TYR A 247     118.697 115.513 115.688  1.00  4.63              
ATOM   4005  C   TYR A 247     117.273 112.828 112.293  1.00  4.63              
ATOM   4006  O   TYR A 247     117.168 113.730 111.459  1.00  4.63              
ATOM   4007  N   ALA A 248     117.075 111.548 111.985  1.00  4.47              
ATOM   4008  H   ALA A 248     117.205 110.863 112.722  1.00  4.47              
ATOM   4009  CA  ALA A 248     116.341 111.083 110.835  1.00  4.47              
ATOM   4010  HA  ALA A 248     116.679 111.648 109.964  1.00  4.47              
ATOM   4011  CB  ALA A 248     116.661 109.600 110.596  1.00  4.47              
ATOM   4012  HB1 ALA A 248     116.309 109.290 109.614  1.00  4.47              
ATOM   4013  HB2 ALA A 248     117.737 109.449 110.645  1.00  4.47              
ATOM   4014  HB3 ALA A 248     116.183 108.983 111.356  1.00  4.47              
ATOM   4015  C   ALA A 248     114.833 111.306 111.001  1.00  4.47              
ATOM   4016  O   ALA A 248     114.336 111.681 112.060  1.00  4.47              
ATOM   4017  N   ALA A 249     114.090 111.037 109.929  1.00  4.39              
ATOM   4018  H   ALA A 249     114.564 110.670 109.123  1.00  4.39              
ATOM   4019  CA  ALA A 249     112.683 111.386 109.806  1.00  4.39              
ATOM   4020  HA  ALA A 249     112.315 111.692 110.774  1.00  4.39              
ATOM   4021  CB  ALA A 249     112.568 112.597 108.868  1.00  4.39              
ATOM   4022  HB1 ALA A 249     111.523 112.895 108.781  1.00  4.39              
ATOM   4023  HB2 ALA A 249     113.133 113.435 109.280  1.00  4.39              
ATOM   4024  HB3 ALA A 249     112.955 112.351 107.880  1.00  4.39              
ATOM   4025  C   ALA A 249     111.868 110.157 109.340  1.00  4.39              
ATOM   4026  O   ALA A 249     111.414 110.063 108.187  1.00  4.39              
ATOM   4027  N   GLY A 250     111.795 109.177 110.244  1.00  4.24              
ATOM   4028  H   GLY A 250     112.108 109.411 111.179  1.00  4.24              
ATOM   4029  CA  GLY A 250     111.404 107.781 110.047  1.00  4.24              
ATOM   4030  HA1 GLY A 250     111.754 107.208 110.907  1.00  4.24              
ATOM   4031  HA2 GLY A 250     111.924 107.392 109.170  1.00  4.24              
ATOM   4032  C   GLY A 250     109.923 107.465 109.875  1.00  4.24              
ATOM   4033  O   GLY A 250     109.325 106.847 110.748  1.00  4.24              
ATOM   4034  N   ARG A 251     109.309 107.933 108.782  1.00  3.93              
ATOM   4035  H   ARG A 251     109.885 108.410 108.104  1.00  3.93              
ATOM   4036  CA  ARG A 251     107.840 107.885 108.616  1.00  3.93              
ATOM   4037  HA  ARG A 251     107.444 108.312 109.535  1.00  3.93              
ATOM   4038  CB  ARG A 251     107.335 108.824 107.518  1.00  3.93              
ATOM   4039  HB1 ARG A 251     107.766 109.809 107.700  1.00  3.93              
ATOM   4040  HB2 ARG A 251     106.252 108.932 107.605  1.00  3.93              
ATOM   4041  CG  ARG A 251     107.665 108.325 106.108  1.00  3.93              
ATOM   4042  HG1 ARG A 251     106.815 107.769 105.711  1.00  3.93              
ATOM   4043  HG2 ARG A 251     108.525 107.662 106.149  1.00  3.93              
ATOM   4044  CD  ARG A 251     108.009 109.488 105.179  1.00  3.93              
ATOM   4045  HD1 ARG A 251     107.200 110.221 105.197  1.00  3.93              
ATOM   4046  HD2 ARG A 251     108.111 109.095 104.166  1.00  3.93              
ATOM   4047  NE  ARG A 251     109.274 110.108 105.614  1.00  3.93              
ATOM   4048  HE  ARG A 251     109.574 109.920 106.556  1.00  3.93              
ATOM   4049  CZ  ARG A 251     110.159 110.722 104.867  1.00  3.93              
ATOM   4050  NH1 ARG A 251     109.957 110.981 103.608  1.00  3.93              
ATOM   4051 1HH1 ARG A 251     109.073 110.761 103.191  1.00  3.93              
ATOM   4052 2HH1 ARG A 251     110.714 111.386 103.069  1.00  3.93              
ATOM   4053  NH2 ARG A 251     111.285 111.100 105.389  1.00  3.93              
ATOM   4054 1HH2 ARG A 251     111.469 110.888 106.365  1.00  3.93              
ATOM   4055 2HH2 ARG A 251     111.964 111.488 104.755  1.00  3.93              
ATOM   4056  C   ARG A 251     107.154 106.511 108.609  1.00  3.93              
ATOM   4057  O   ARG A 251     105.944 106.466 108.818  1.00  3.93              
ATOM   4058  N   VAL A 252     107.891 105.418 108.453  1.00  3.51              
ATOM   4059  H   VAL A 252     108.863 105.519 108.192  1.00  3.51              
ATOM   4060  CA  VAL A 252     107.395 104.058 108.656  1.00  3.51              
ATOM   4061  HA  VAL A 252     106.529 104.122 109.297  1.00  3.51              
ATOM   4062  CB  VAL A 252     106.940 103.391 107.336  1.00  3.51              
ATOM   4063  HB  VAL A 252     107.799 103.215 106.701  1.00  3.51              
ATOM   4064  CG1 VAL A 252     106.270 102.034 107.591  1.00  3.51              
ATOM   4065 1HG1 VAL A 252     105.888 101.617 106.659  1.00  3.51              
ATOM   4066 2HG1 VAL A 252     107.000 101.331 107.997  1.00  3.51              
ATOM   4067 3HG1 VAL A 252     105.454 102.138 108.303  1.00  3.51              
ATOM   4068  CG2 VAL A 252     105.971 104.266 106.525  1.00  3.51              
ATOM   4069 1HG2 VAL A 252     106.497 105.140 106.146  1.00  3.51              
ATOM   4070 2HG2 VAL A 252     105.585 103.708 105.672  1.00  3.51              
ATOM   4071 3HG2 VAL A 252     105.144 104.596 107.149  1.00  3.51              
ATOM   4072  C   VAL A 252     108.448 103.231 109.385  1.00  3.51              
ATOM   4073  O   VAL A 252     109.630 103.284 109.023  1.00  3.51              
ATOM   4074  N   LEU A 253     108.014 102.470 110.397  1.00  3.48              
ATOM   4075  H   LEU A 253     107.029 102.461 110.629  1.00  3.48              
ATOM   4076  CA  LEU A 253     108.932 101.630 111.194  1.00  3.48              
ATOM   4077  HA  LEU A 253     109.875 101.516 110.662  1.00  3.48              
ATOM   4078  CB  LEU A 253     109.197 102.351 112.530  1.00  3.48              
ATOM   4079  HB1 LEU A 253     108.261 102.370 113.088  1.00  3.48              
ATOM   4080  HB2 LEU A 253     109.491 103.379 112.314  1.00  3.48              
ATOM   4081  CG  LEU A 253     110.268 101.735 113.445  1.00  3.48              
ATOM   4082  HG  LEU A 253     110.007 100.704 113.673  1.00  3.48              
ATOM   4083  CD1 LEU A 253     111.669 101.783 112.836  1.00  3.48              
ATOM   4084 1HD1 LEU A 253     112.387 101.362 113.538  1.00  3.48              
ATOM   4085 2HD1 LEU A 253     111.697 101.182 111.927  1.00  3.48              
ATOM   4086 3HD1 LEU A 253     111.944 102.811 112.602  1.00  3.48              
ATOM   4087  CD2 LEU A 253     110.298 102.535 114.752  1.00  3.48              
ATOM   4088 1HD2 LEU A 253     111.021 102.100 115.441  1.00  3.48              
ATOM   4089 2HD2 LEU A 253     110.568 103.573 114.555  1.00  3.48              
ATOM   4090 3HD2 LEU A 253     109.311 102.511 115.216  1.00  3.48              
ATOM   4091  C   LEU A 253     108.352 100.232 111.405  1.00  3.48              
ATOM   4092  O   LEU A 253     107.139 100.132 111.598  1.00  3.48              
ATOM   4093  N   ASP A 254     109.163  99.164 111.332  1.00  3.49              
ATOM   4094  H   ASP A 254     110.158  99.267 111.131  1.00  3.49              
ATOM   4095  CA  ASP A 254     108.536  97.836 111.120  1.00  3.49              
ATOM   4096  HA  ASP A 254     107.532  97.802 111.532  1.00  3.49              
ATOM   4097  CB  ASP A 254     108.436  97.674 109.586  1.00  3.49              
ATOM   4098  HB1 ASP A 254     109.395  97.897 109.127  1.00  3.49              
ATOM   4099  HB2 ASP A 254     107.735  98.421 109.208  1.00  3.49              
ATOM   4100  CG  ASP A 254     107.987  96.305 109.079  1.00  3.49              
ATOM   4101  OD1 ASP A 254     107.650  95.421 109.891  1.00  3.49              
ATOM   4102  OD2 ASP A 254     107.864  96.174 107.841  1.00  3.49              
ATOM   4103  C   ASP A 254     109.332  96.703 111.757  1.00  3.49              
ATOM   4104  O   ASP A 254     110.371  96.301 111.262  1.00  3.49              
ATOM   4105  N   LEU A 255     108.823  96.192 112.868  1.00  3.99              
ATOM   4106  H   LEU A 255     107.879  96.483 113.095  1.00  3.99              
ATOM   4107  CA  LEU A 255     109.397  95.162 113.709  1.00  3.99              
ATOM   4108  HA  LEU A 255     110.452  95.015 113.476  1.00  3.99              
ATOM   4109  CB  LEU A 255     109.237  95.626 115.176  1.00  3.99              
ATOM   4110  HB1 LEU A 255     109.479  94.783 115.819  1.00  3.99              
ATOM   4111  HB2 LEU A 255     108.192  95.870 115.348  1.00  3.99              
ATOM   4112  CG  LEU A 255     110.083  96.846 115.612  1.00  3.99              
ATOM   4113  HG  LEU A 255     111.113  96.703 115.293  1.00  3.99              
ATOM   4114  CD1 LEU A 255     109.579  98.193 115.083  1.00  3.99              
ATOM   4115 1HD1 LEU A 255     108.501  98.282 115.217  1.00  3.99              
ATOM   4116 2HD1 LEU A 255     110.084  99.018 115.582  1.00  3.99              
ATOM   4117 3HD1 LEU A 255     109.818  98.277 114.025  1.00  3.99              
ATOM   4118  CD2 LEU A 255     110.072  96.978 117.139  1.00  3.99              
ATOM   4119 1HD2 LEU A 255     110.674  97.832 117.446  1.00  3.99              
ATOM   4120 2HD2 LEU A 255     109.048  97.114 117.488  1.00  3.99              
ATOM   4121 3HD2 LEU A 255     110.506  96.081 117.575  1.00  3.99              
ATOM   4122  C   LEU A 255     108.596  93.875 113.396  1.00  3.99              
ATOM   4123  O   LEU A 255     107.492  93.608 113.909  1.00  3.99              
ATOM   4124  N   SER A 256     109.176  93.055 112.518  1.00  3.91              
ATOM   4125  H   SER A 256     110.001  93.389 112.042  1.00  3.91              
ATOM   4126  CA  SER A 256     108.664  91.723 112.205  1.00  3.91              
ATOM   4127  HA  SER A 256     107.827  91.534 112.868  1.00  3.91              
ATOM   4128  CB  SER A 256     108.135  91.657 110.767  1.00  3.91              
ATOM   4129  HB1 SER A 256     108.955  91.810 110.064  1.00  3.91              
ATOM   4130  HB2 SER A 256     107.391  92.442 110.615  1.00  3.91              
ATOM   4131  OG  SER A 256     107.544  90.379 110.549  1.00  3.91              
ATOM   4132  HG  SER A 256     106.816  90.302 111.182  1.00  3.91              
ATOM   4133  C   SER A 256     109.684  90.625 112.434  1.00  3.91              
ATOM   4134  O   SER A 256     110.858  90.747 112.074  1.00  3.91              
ATOM   4135  N   ARG A 257     109.195  89.528 113.035  1.00  3.91              
ATOM   4136  H   ARG A 257     108.192  89.523 113.206  1.00  3.91              
ATOM   4137  CA  ARG A 257     109.980  88.394 113.573  1.00  3.91              
ATOM   4138  HA  ARG A 257     109.263  87.775 114.115  1.00  3.91              
ATOM   4139  CB  ARG A 257     110.518  87.518 112.422  1.00  3.91              
ATOM   4140  HB1 ARG A 257     109.811  87.571 111.593  1.00  3.91              
ATOM   4141  HB2 ARG A 257     110.516  86.482 112.765  1.00  3.91              
ATOM   4142  CG  ARG A 257     111.952  87.831 111.931  1.00  3.91              
ATOM   4143  HG1 ARG A 257     112.609  87.051 112.321  1.00  3.91              
ATOM   4144  HG2 ARG A 257     112.320  88.770 112.340  1.00  3.91              
ATOM   4145  CD  ARG A 257     112.073  87.893 110.399  1.00  3.91              
ATOM   4146  HD1 ARG A 257     112.141  88.935 110.080  1.00  3.91              
ATOM   4147  HD2 ARG A 257     111.180  87.469 109.938  1.00  3.91              
ATOM   4148  NE  ARG A 257     113.234  87.125 109.921  1.00  3.91              
ATOM   4149  HE  ARG A 257     113.079  86.163 109.684  1.00  3.91              
ATOM   4150  CZ  ARG A 257     114.487  87.520 109.828  1.00  3.91              
ATOM   4151  NH1 ARG A 257     114.901  88.737 110.022  1.00  3.91              
ATOM   4152 1HH1 ARG A 257     114.277  89.485 110.292  1.00  3.91              
ATOM   4153 2HH1 ARG A 257     115.907  88.889 109.978  1.00  3.91              
ATOM   4154  NH2 ARG A 257     115.379  86.634 109.526  1.00  3.91              
ATOM   4155 1HH2 ARG A 257     115.189  85.659 109.577  1.00  3.91              
ATOM   4156 2HH2 ARG A 257     116.342  86.932 109.711  1.00  3.91              
ATOM   4157  C   ARG A 257     111.019  88.762 114.645  1.00  3.91              
ATOM   4158  O   ARG A 257     111.831  87.926 115.023  1.00  3.91              
ATOM   4159  N   ASN A 258     110.968  89.982 115.176  1.00  3.90              
ATOM   4160  H   ASN A 258     110.386  90.663 114.710  1.00  3.90              
ATOM   4161  CA  ASN A 258     111.797  90.457 116.291  1.00  3.90              
ATOM   4162  HA  ASN A 258     112.829  90.586 115.955  1.00  3.90              
ATOM   4163  CB  ASN A 258     111.235  91.817 116.746  1.00  3.90              
ATOM   4164  HB1 ASN A 258     111.663  92.049 117.718  1.00  3.90              
ATOM   4165  HB2 ASN A 258     110.155  91.761 116.871  1.00  3.90              
ATOM   4166  CG  ASN A 258     111.546  92.969 115.814  1.00  3.90              
ATOM   4167  OD1 ASN A 258     111.292  92.912 114.624  1.00  3.90              
ATOM   4168  ND2 ASN A 258     112.056  94.043 116.370  1.00  3.90              
ATOM   4169 1HD2 ASN A 258     112.309  94.021 117.339  1.00  3.90              
ATOM   4170 2HD2 ASN A 258     112.451  94.762 115.765  1.00  3.90              
ATOM   4171  C   ASN A 258     111.825  89.529 117.520  1.00  3.90              
ATOM   4172  O   ASN A 258     112.818  89.465 118.239  1.00  3.90              
ATOM   4173  N   ASN A 259     110.690  88.880 117.794  1.00  3.75              
ATOM   4174  H   ASN A 259     109.957  88.940 117.105  1.00  3.75              
ATOM   4175  CA  ASN A 259     110.357  88.302 119.093  1.00  3.75              
ATOM   4176  HA  ASN A 259     109.281  88.118 119.060  1.00  3.75              
ATOM   4177  CB  ASN A 259     110.998  86.920 119.272  1.00  3.75              
ATOM   4178  HB1 ASN A 259     112.046  87.022 119.553  1.00  3.75              
ATOM   4179  HB2 ASN A 259     110.937  86.357 118.341  1.00  3.75              
ATOM   4180  CG  ASN A 259     110.242  86.142 120.335  1.00  3.75              
ATOM   4181  OD1 ASN A 259     109.287  85.441 120.054  1.00  3.75              
ATOM   4182  ND2 ASN A 259     110.585  86.311 121.588  1.00  3.75              
ATOM   4183 1HD2 ASN A 259     111.222  87.060 121.832  1.00  3.75              
ATOM   4184 2HD2 ASN A 259     110.055  85.824 122.291  1.00  3.75              
ATOM   4185  C   ASN A 259     110.548  89.288 120.271  1.00  3.75              
ATOM   4186  O   ASN A 259     111.197  88.990 121.276  1.00  3.75              
ATOM   4187  N   LEU A 260     109.947  90.479 120.138  1.00  3.80              
ATOM   4188  H   LEU A 260     109.515  90.693 119.255  1.00  3.80              
ATOM   4189  CA  LEU A 260     109.630  91.346 121.275  1.00  3.80              
ATOM   4190  HA  LEU A 260     110.548  91.668 121.759  1.00  3.80              
ATOM   4191  CB  LEU A 260     108.808  92.568 120.817  1.00  3.80              
ATOM   4192  HB1 LEU A 260     108.300  92.978 121.693  1.00  3.80              
ATOM   4193  HB2 LEU A 260     108.030  92.228 120.131  1.00  3.80              
ATOM   4194  CG  LEU A 260     109.572  93.721 120.163  1.00  3.80              
ATOM   4195  HG  LEU A 260     110.075  93.368 119.263  1.00  3.80              
ATOM   4196  CD1 LEU A 260     108.562  94.802 119.791  1.00  3.80              
ATOM   4197 1HD1 LEU A 260     109.063  95.612 119.273  1.00  3.80              
ATOM   4198 2HD1 LEU A 260     107.806  94.391 119.123  1.00  3.80              
ATOM   4199 3HD1 LEU A 260     108.077  95.197 120.685  1.00  3.80              
ATOM   4200  CD2 LEU A 260     110.584  94.347 121.110  1.00  3.80              
ATOM   4201 1HD2 LEU A 260     111.067  95.180 120.606  1.00  3.80              
ATOM   4202 2HD2 LEU A 260     110.080  94.694 122.011  1.00  3.80              
ATOM   4203 3HD2 LEU A 260     111.350  93.625 121.375  1.00  3.80              
ATOM   4204  C   LEU A 260     108.788  90.574 122.303  1.00  3.80              
ATOM   4205  O   LEU A 260     107.604  90.350 122.047  1.00  3.80              
ATOM   4206  N   PHE A 261     109.386  90.185 123.432  1.00  3.97              
ATOM   4207  H   PHE A 261     110.389  90.317 123.515  1.00  3.97              
ATOM   4208  CA  PHE A 261     108.659  89.592 124.564  1.00  3.97              
ATOM   4209  HA  PHE A 261     107.942  88.855 124.198  1.00  3.97              
ATOM   4210  CB  PHE A 261     109.655  88.900 125.515  1.00  3.97              
ATOM   4211  HB1 PHE A 261     109.102  88.571 126.396  1.00  3.97              
ATOM   4212  HB2 PHE A 261     110.382  89.637 125.862  1.00  3.97              
ATOM   4213  CG  PHE A 261     110.413  87.696 124.983  1.00  3.97              
ATOM   4214  CD1 PHE A 261     111.771  87.813 124.626  1.00  3.97              
ATOM   4215  HD1 PHE A 261     112.258  88.778 124.653  1.00  3.97              
ATOM   4216  CE1 PHE A 261     112.512  86.669 124.275  1.00  3.97              
ATOM   4217  HE1 PHE A 261     113.560  86.758 124.028  1.00  3.97              
ATOM   4218  CZ  PHE A 261     111.898  85.404 124.275  1.00  3.97              
ATOM   4219  HZ  PHE A 261     112.470  84.524 124.016  1.00  3.97              
ATOM   4220  CE2 PHE A 261     110.537  85.286 124.609  1.00  3.97              
ATOM   4221  HE2 PHE A 261     110.066  84.312 124.617  1.00  3.97              
ATOM   4222  CD2 PHE A 261     109.797  86.429 124.964  1.00  3.97              
ATOM   4223  HD2 PHE A 261     108.760  86.325 125.255  1.00  3.97              
ATOM   4224  C   PHE A 261     107.881  90.636 125.375  1.00  3.97              
ATOM   4225  O   PHE A 261     106.708  90.487 125.729  1.00  3.97              
ATOM   4226  N   PHE A 262     108.582  91.725 125.666  1.00  4.07              
ATOM   4227  H   PHE A 262     109.500  91.814 125.256  1.00  4.07              
ATOM   4228  CA  PHE A 262     108.140  92.774 126.563  1.00  4.07              
ATOM   4229  HA  PHE A 262     107.084  92.638 126.803  1.00  4.07              
ATOM   4230  CB  PHE A 262     108.947  92.714 127.865  1.00  4.07              
ATOM   4231  HB1 PHE A 262     109.962  93.072 127.686  1.00  4.07              
ATOM   4232  HB2 PHE A 262     109.019  91.674 128.190  1.00  4.07              
ATOM   4233  CG  PHE A 262     108.314  93.510 128.986  1.00  4.07              
ATOM   4234  CD1 PHE A 262     107.354  92.903 129.820  1.00  4.07              
ATOM   4235  HD1 PHE A 262     107.077  91.867 129.671  1.00  4.07              
ATOM   4236  CE1 PHE A 262     106.754  93.638 130.857  1.00  4.07              
ATOM   4237  HE1 PHE A 262     106.026  93.167 131.504  1.00  4.07              
ATOM   4238  CZ  PHE A 262     107.105  94.984 131.056  1.00  4.07              
ATOM   4239  HZ  PHE A 262     106.645  95.554 131.851  1.00  4.07              
ATOM   4240  CE2 PHE A 262     108.062  95.590 130.225  1.00  4.07              
ATOM   4241  HE2 PHE A 262     108.341  96.620 130.394  1.00  4.07              
ATOM   4242  CD2 PHE A 262     108.667  94.857 129.188  1.00  4.07              
ATOM   4243  HD2 PHE A 262     109.406  95.329 128.555  1.00  4.07              
ATOM   4244  C   PHE A 262     108.322  94.087 125.807  1.00  4.07              
ATOM   4245  O   PHE A 262     109.278  94.294 125.048  1.00  4.07              
ATOM   4246  N   ILE A 263     107.366  94.969 126.027  1.00  4.03              
ATOM   4247  H   ILE A 263     106.658  94.748 126.708  1.00  4.03              
ATOM   4248  CA  ILE A 263     107.278  96.276 125.421  1.00  4.03              
ATOM   4249  HA  ILE A 263     108.268  96.545 125.051  1.00  4.03              
ATOM   4250  CB  ILE A 263     106.369  96.291 124.177  1.00  4.03              
ATOM   4251  HB  ILE A 263     106.876  95.695 123.416  1.00  4.03              
ATOM   4252  CG2 ILE A 263     105.010  95.638 124.415  1.00  4.03              
ATOM   4253 1HG2 ILE A 263     104.433  95.625 123.491  1.00  4.03              
ATOM   4254 2HG2 ILE A 263     105.138  94.612 124.748  1.00  4.03              
ATOM   4255 3HG2 ILE A 263     104.447  96.212 125.151  1.00  4.03              
ATOM   4256  CG1 ILE A 263     106.242  97.720 123.628  1.00  4.03              
ATOM   4257 1HG1 ILE A 263     107.239  98.153 123.592  1.00  4.03              
ATOM   4258 2HG1 ILE A 263     105.626  98.322 124.299  1.00  4.03              
ATOM   4259  CD1 ILE A 263     105.650  97.783 122.216  1.00  4.03              
ATOM   4260  HD1 ILE A 263     105.653  98.816 121.875  1.00  4.03              
ATOM   4261  HD2 ILE A 263     106.246  97.180 121.532  1.00  4.03              
ATOM   4262  HD3 ILE A 263     104.620  97.430 122.218  1.00  4.03              
ATOM   4263  C   ILE A 263     106.967  97.258 126.548  1.00  4.03              
ATOM   4264  O   ILE A 263     105.866  97.337 127.082  1.00  4.03              
ATOM   4265  N   SER A 264     108.056  97.821 127.053  1.00  4.08              
ATOM   4266  H   SER A 264     108.929  97.666 126.562  1.00  4.08              
ATOM   4267  CA  SER A 264     108.133  98.715 128.199  1.00  4.08              
ATOM   4268  HA  SER A 264     107.528  98.289 128.999  1.00  4.08              
ATOM   4269  CB  SER A 264     109.589  98.771 128.676  1.00  4.08              
ATOM   4270  HB1 SER A 264     110.057  99.674 128.297  1.00  4.08              
ATOM   4271  HB2 SER A 264     110.102  97.894 128.290  1.00  4.08              
ATOM   4272  OG  SER A 264     109.760  98.712 130.076  1.00  4.08              
ATOM   4273  HG  SER A 264     110.638  99.106 130.265  1.00  4.08              
ATOM   4274  C   SER A 264     107.557 100.097 127.858  1.00  4.08              
ATOM   4275  O   SER A 264     107.294 100.382 126.683  1.00  4.08              
ATOM   4276  N   PRO A 265     107.347 100.983 128.849  1.00  4.09              
ATOM   4277  CD  PRO A 265     107.770 100.869 130.237  1.00  4.09              
ATOM   4278  HD1 PRO A 265     108.854 100.979 130.284  1.00  4.09              
ATOM   4279  HD2 PRO A 265     107.456  99.924 130.682  1.00  4.09              
ATOM   4280  CG  PRO A 265     107.155 102.037 130.988  1.00  4.09              
ATOM   4281  HG1 PRO A 265     107.811 102.390 131.784  1.00  4.09              
ATOM   4282  HG2 PRO A 265     106.202 101.732 131.400  1.00  4.09              
ATOM   4283  CB  PRO A 265     106.971 103.090 129.902  1.00  4.09              
ATOM   4284  HB1 PRO A 265     107.876 103.701 129.873  1.00  4.09              
ATOM   4285  HB2 PRO A 265     106.117 103.736 130.094  1.00  4.09              
ATOM   4286  CA  PRO A 265     106.821 102.309 128.585  1.00  4.09              
ATOM   4287  HA  PRO A 265     105.779 102.248 128.288  1.00  4.09              
ATOM   4288  C   PRO A 265     107.623 103.064 127.505  1.00  4.09              
ATOM   4289  O   PRO A 265     108.840 102.917 127.381  1.00  4.09              
ATOM   4290  N   LYS A 266     106.950 103.975 126.803  1.00  4.14              
ATOM   4291  H   LYS A 266     105.942 103.990 126.901  1.00  4.14              
ATOM   4292  CA  LYS A 266     107.500 105.143 126.097  1.00  4.14              
ATOM   4293  HA  LYS A 266     106.633 105.733 125.815  1.00  4.14              
ATOM   4294  CB  LYS A 266     108.368 105.990 127.063  1.00  4.14              
ATOM   4295  HB1 LYS A 266     109.412 105.691 126.948  1.00  4.14              
ATOM   4296  HB2 LYS A 266     108.088 105.777 128.097  1.00  4.14              
ATOM   4297  CG  LYS A 266     108.269 107.514 126.864  1.00  4.14              
ATOM   4298  HG1 LYS A 266     108.507 107.771 125.832  1.00  4.14              
ATOM   4299  HG2 LYS A 266     109.004 107.993 127.513  1.00  4.14              
ATOM   4300  CD  LYS A 266     106.871 108.038 127.233  1.00  4.14              
ATOM   4301  HD1 LYS A 266     106.633 107.689 128.237  1.00  4.14              
ATOM   4302  HD2 LYS A 266     106.137 107.631 126.540  1.00  4.14              
ATOM   4303  CE  LYS A 266     106.745 109.564 127.217  1.00  4.14              
ATOM   4304  HE1 LYS A 266     107.459 109.982 127.932  1.00  4.14              
ATOM   4305  HE2 LYS A 266     105.735 109.840 127.529  1.00  4.14              
ATOM   4306  NZ  LYS A 266     107.029 110.111 125.877  1.00  4.14              
ATOM   4307  HZ1 LYS A 266     107.035 111.124 125.837  1.00  4.14              
ATOM   4308  HZ2 LYS A 266     108.006 109.936 125.643  1.00  4.14              
ATOM   4309  HZ3 LYS A 266     106.457 109.755 125.120  1.00  4.14              
ATOM   4310  C   LYS A 266     108.202 104.943 124.743  1.00  4.14              
ATOM   4311  O   LYS A 266     108.457 105.908 124.027  1.00  4.14              
ATOM   4312  N   GLN A 267     108.464 103.698 124.408  1.00  4.12              
ATOM   4313  H   GLN A 267     108.184 103.037 125.117  1.00  4.12              
ATOM   4314  CA  GLN A 267     109.256 103.115 123.324  1.00  4.12              
ATOM   4315  HA  GLN A 267     110.283 103.153 123.680  1.00  4.12              
ATOM   4316  CB  GLN A 267     108.858 101.629 123.330  1.00  4.12              
ATOM   4317  HB1 GLN A 267     109.195 101.199 124.273  1.00  4.12              
ATOM   4318  HB2 GLN A 267     109.382 101.110 122.530  1.00  4.12              
ATOM   4319  CG  GLN A 267     107.340 101.363 123.234  1.00  4.12              
ATOM   4320  HG1 GLN A 267     106.786 101.877 124.017  1.00  4.12              
ATOM   4321  HG2 GLN A 267     107.175 100.304 123.391  1.00  4.12              
ATOM   4322  CD  GLN A 267     106.763 101.736 121.883  1.00  4.12              
ATOM   4323  OE1 GLN A 267     106.141 102.759 121.678  1.00  4.12              
ATOM   4324  NE2 GLN A 267     107.015 100.923 120.898  1.00  4.12              
ATOM   4325 1HE2 GLN A 267     107.719 100.206 120.985  1.00  4.12              
ATOM   4326 2HE2 GLN A 267     106.781 101.255 119.981  1.00  4.12              
ATOM   4327  C   GLN A 267     109.388 103.685 121.893  1.00  4.12              
ATOM   4328  O   GLN A 267     110.307 103.266 121.190  1.00  4.12              
ATOM   4329  N   PHE A 268     108.574 104.646 121.455  1.00  4.08              
ATOM   4330  H   PHE A 268     107.803 104.908 122.052  1.00  4.08              
ATOM   4331  CA  PHE A 268     108.746 105.331 120.154  1.00  4.08              
ATOM   4332  HA  PHE A 268     109.722 105.076 119.744  1.00  4.08              
ATOM   4333  CB  PHE A 268     107.674 104.855 119.151  1.00  4.08              
ATOM   4334  HB1 PHE A 268     107.725 105.488 118.264  1.00  4.08              
ATOM   4335  HB2 PHE A 268     106.696 105.014 119.608  1.00  4.08              
ATOM   4336  CG  PHE A 268     107.764 103.419 118.643  1.00  4.08              
ATOM   4337  CD1 PHE A 268     109.001 102.849 118.273  1.00  4.08              
ATOM   4338  HD1 PHE A 268     109.916 103.416 118.362  1.00  4.08              
ATOM   4339  CE1 PHE A 268     109.064 101.528 117.795  1.00  4.08              
ATOM   4340  HE1 PHE A 268     110.018 101.088 117.542  1.00  4.08              
ATOM   4341  CZ  PHE A 268     107.892 100.768 117.662  1.00  4.08              
ATOM   4342  HZ  PHE A 268     107.947  99.744 117.324  1.00  4.08              
ATOM   4343  CE2 PHE A 268     106.655 101.335 118.005  1.00  4.08              
ATOM   4344  HE2 PHE A 268     105.762 100.730 117.958  1.00  4.08              
ATOM   4345  CD2 PHE A 268     106.589 102.656 118.484  1.00  4.08              
ATOM   4346  HD2 PHE A 268     105.635 103.065 118.780  1.00  4.08              
ATOM   4347  C   PHE A 268     108.795 106.857 120.274  1.00  4.08              
ATOM   4348  O   PHE A 268     108.678 107.580 119.286  1.00  4.08              
ATOM   4349  N   GLU A 269     109.037 107.375 121.476  1.00  4.06              
ATOM   4350  H   GLU A 269     109.170 106.746 122.260  1.00  4.06              
ATOM   4351  CA  GLU A 269     109.520 108.747 121.590  1.00  4.06              
ATOM   4352  HA  GLU A 269     108.794 109.425 121.170  1.00  4.06              
ATOM   4353  CB  GLU A 269     109.746 109.080 123.068  1.00  4.06              
ATOM   4354  HB1 GLU A 269     110.483 108.397 123.492  1.00  4.06              
ATOM   4355  HB2 GLU A 269     108.803 108.912 123.591  1.00  4.06              
ATOM   4356  CG  GLU A 269     110.216 110.529 123.297  1.00  4.06              
ATOM   4357  HG1 GLU A 269     110.038 111.135 122.408  1.00  4.06              
ATOM   4358  HG2 GLU A 269     111.286 110.546 123.518  1.00  4.06              
ATOM   4359  CD  GLU A 269     109.417 111.128 124.441  1.00  4.06              
ATOM   4360  OE1 GLU A 269     109.669 110.768 125.611  1.00  4.06              
ATOM   4361  OE2 GLU A 269     108.343 111.710 124.166  1.00  4.06              
ATOM   4362  C   GLU A 269     110.810 108.956 120.796  1.00  4.06              
ATOM   4363  O   GLU A 269     111.701 108.108 120.755  1.00  4.06              
ATOM   4364  N   GLY A 270     110.886 110.120 120.162  1.00  4.08              
ATOM   4365  H   GLY A 270     110.133 110.782 120.269  1.00  4.08              
ATOM   4366  CA  GLY A 270     112.009 110.497 119.328  1.00  4.08              
ATOM   4367  HA1 GLY A 270     112.892 109.920 119.605  1.00  4.08              
ATOM   4368  HA2 GLY A 270     112.231 111.552 119.488  1.00  4.08              
ATOM   4369  C   GLY A 270     111.768 110.291 117.843  1.00  4.08              
ATOM   4370  O   GLY A 270     112.471 110.908 117.042  1.00  4.08              
ATOM   4371  N   TYR A 271     110.702 109.562 117.468  1.00  4.06              
ATOM   4372  H   TYR A 271     110.202 108.995 118.145  1.00  4.06              
ATOM   4373  CA  TYR A 271     110.108 109.797 116.157  1.00  4.06              
ATOM   4374  HA  TYR A 271     110.408 110.822 115.949  1.00  4.06              
ATOM   4375  CB  TYR A 271     110.768 109.005 115.022  1.00  4.06              
ATOM   4376  HB1 TYR A 271     110.340 108.003 114.966  1.00  4.06              
ATOM   4377  HB2 TYR A 271     111.841 108.917 115.200  1.00  4.06              
ATOM   4378  CG  TYR A 271     110.553 109.768 113.729  1.00  4.06              
ATOM   4379  CD1 TYR A 271     111.095 111.062 113.579  1.00  4.06              
ATOM   4380  HD1 TYR A 271     111.796 111.445 114.313  1.00  4.06              
ATOM   4381  CE1 TYR A 271     110.687 111.882 112.512  1.00  4.06              
ATOM   4382  HE1 TYR A 271     111.088 112.880 112.409  1.00  4.06              
ATOM   4383  CZ  TYR A 271     109.802 111.377 111.540  1.00  4.06              
ATOM   4384  OH  TYR A 271     109.459 112.118 110.456  1.00  4.06              
ATOM   4385  HH  TYR A 271     108.737 111.706 109.975  1.00  4.06              
ATOM   4386  CE2 TYR A 271     109.321 110.061 111.658  1.00  4.06              
ATOM   4387  HE2 TYR A 271     108.682 109.654 110.896  1.00  4.06              
ATOM   4388  CD2 TYR A 271     109.670 109.269 112.762  1.00  4.06              
ATOM   4389  HD2 TYR A 271     109.237 108.285 112.885  1.00  4.06              
ATOM   4390  C   TYR A 271     108.599 109.945 116.045  1.00  4.06              
ATOM   4391  O   TYR A 271     107.908 109.127 115.458  1.00  4.06              
ATOM   4392  N   GLU A 272     108.136 111.122 116.462  1.00  4.06              
ATOM   4393  H   GLU A 272     108.767 111.722 116.973  1.00  4.06              
ATOM   4394  CA  GLU A 272     106.775 111.614 116.273  1.00  4.06              
ATOM   4395  HA  GLU A 272     106.133 111.086 116.974  1.00  4.06              
ATOM   4396  CB  GLU A 272     106.759 113.120 116.588  1.00  4.06              
ATOM   4397  HB1 GLU A 272     105.803 113.527 116.261  1.00  4.06              
ATOM   4398  HB2 GLU A 272     107.535 113.610 115.995  1.00  4.06              
ATOM   4399  CG  GLU A 272     106.964 113.486 118.061  1.00  4.06              
ATOM   4400  HG1 GLU A 272     107.932 113.103 118.395  1.00  4.06              
ATOM   4401  HG2 GLU A 272     106.183 113.014 118.660  1.00  4.06              
ATOM   4402  CD  GLU A 272     106.902 115.011 118.237  1.00  4.06              
ATOM   4403  OE1 GLU A 272     105.868 115.588 117.826  1.00  4.06              
ATOM   4404  OE2 GLU A 272     107.900 115.573 118.734  1.00  4.06              
ATOM   4405  C   GLU A 272     106.169 111.473 114.878  1.00  4.06              
ATOM   4406  O   GLU A 272     104.980 111.184 114.761  1.00  4.06              
ATOM   4407  N   ASN A 273     106.954 111.702 113.813  1.00  4.01              
ATOM   4408  H   ASN A 273     107.938 111.859 113.965  1.00  4.01              
ATOM   4409  CA  ASN A 273     106.422 111.754 112.444  1.00  4.01              
ATOM   4410  HA  ASN A 273     105.344 111.872 112.581  1.00  4.01              
ATOM   4411  CB  ASN A 273     106.771 113.054 111.703  1.00  4.01              
ATOM   4412  HB1 ASN A 273     106.779 112.883 110.627  1.00  4.01              
ATOM   4413  HB2 ASN A 273     107.743 113.431 112.017  1.00  4.01              
ATOM   4414  CG  ASN A 273     105.695 114.095 111.990  1.00  4.01              
ATOM   4415  OD1 ASN A 273     104.687 114.187 111.306  1.00  4.01              
ATOM   4416  ND2 ASN A 273     105.830 114.859 113.047  1.00  4.01              
ATOM   4417 1HD2 ASN A 273     106.609 114.755 113.673  1.00  4.01              
ATOM   4418 2HD2 ASN A 273     105.099 115.524 113.230  1.00  4.01              
ATOM   4419  C   ASN A 273     106.356 110.403 111.722  1.00  4.01              
ATOM   4420  O   ASN A 273     106.368 110.304 110.494  1.00  4.01              
ATOM   4421  N   ILE A 274     106.291 109.360 112.547  1.00  3.98              
ATOM   4422  H   ILE A 274     106.348 109.579 113.535  1.00  3.98              
ATOM   4423  CA  ILE A 274     105.938 107.975 112.271  1.00  3.98              
ATOM   4424  HA  ILE A 274     106.584 107.623 111.470  1.00  3.98              
ATOM   4425  CB  ILE A 274     106.258 107.145 113.535  1.00  3.98              
ATOM   4426  HB  ILE A 274     107.314 107.305 113.752  1.00  3.98              
ATOM   4427  CG2 ILE A 274     105.476 107.614 114.770  1.00  3.98              
ATOM   4428 1HG2 ILE A 274     106.025 107.280 115.644  1.00  3.98              
ATOM   4429 2HG2 ILE A 274     105.412 108.695 114.831  1.00  3.98              
ATOM   4430 3HG2 ILE A 274     104.466 107.211 114.777  1.00  3.98              
ATOM   4431  CG1 ILE A 274     106.073 105.626 113.384  1.00  3.98              
ATOM   4432 1HG1 ILE A 274     105.048 105.386 113.104  1.00  3.98              
ATOM   4433 2HG1 ILE A 274     106.284 105.147 114.342  1.00  3.98              
ATOM   4434  CD1 ILE A 274     107.026 105.039 112.349  1.00  3.98              
ATOM   4435  HD1 ILE A 274     106.893 103.962 112.345  1.00  3.98              
ATOM   4436  HD2 ILE A 274     106.801 105.426 111.358  1.00  3.98              
ATOM   4437  HD3 ILE A 274     108.056 105.276 112.615  1.00  3.98              
ATOM   4438  C   ILE A 274     104.479 107.820 111.794  1.00  3.98              
ATOM   4439  O   ILE A 274     103.566 107.429 112.522  1.00  3.98              
ATOM   4440  N   SER A 275     104.234 108.166 110.537  1.00  3.96              
ATOM   4441  H   SER A 275     104.993 108.519 109.972  1.00  3.96              
ATOM   4442  CA  SER A 275     102.935 107.972 109.899  1.00  3.96              
ATOM   4443  HA  SER A 275     102.201 108.584 110.425  1.00  3.96              
ATOM   4444  CB  SER A 275     102.986 108.430 108.437  1.00  3.96              
ATOM   4445  HB1 SER A 275     101.985 108.369 108.009  1.00  3.96              
ATOM   4446  HB2 SER A 275     103.648 107.772 107.871  1.00  3.96              
ATOM   4447  OG  SER A 275     103.457 109.761 108.331  1.00  3.96              
ATOM   4448  HG  SER A 275     102.966 110.305 108.954  1.00  3.96              
ATOM   4449  C   SER A 275     102.421 106.532 109.923  1.00  3.96              
ATOM   4450  O   SER A 275     101.207 106.334 109.964  1.00  3.96              
ATOM   4451  N   CYS A 276     103.280 105.509 109.896  1.00  3.52              
ATOM   4452  H   CYS A 276     104.275 105.708 109.827  1.00  3.52              
ATOM   4453  CA  CYS A 276     102.818 104.108 109.931  1.00  3.52              
ATOM   4454  HA  CYS A 276     101.850 104.052 110.428  1.00  3.52              
ATOM   4455  CB  CYS A 276     102.656 103.566 108.497  1.00  3.52              
ATOM   4456  HB1 CYS A 276     102.168 102.591 108.543  1.00  3.52              
ATOM   4457  HB2 CYS A 276     103.636 103.407 108.055  1.00  3.52              
ATOM   4458  SG  CYS A 276     101.696 104.671 107.411  1.00  3.52              
ATOM   4459  HG  CYS A 276     100.928 105.203 108.375  1.00  3.52              
ATOM   4460  C   CYS A 276     103.766 103.186 110.709  1.00  3.52              
ATOM   4461  O   CYS A 276     104.962 103.425 110.759  1.00  3.52              
ATOM   4462  N   LEU A 277     103.256 102.104 111.276  1.00  3.49              
ATOM   4463  H   LEU A 277     102.273 101.890 111.139  1.00  3.49              
ATOM   4464  CA  LEU A 277     103.968 101.245 112.212  1.00  3.49              
ATOM   4465  HA  LEU A 277     105.043 101.323 112.051  1.00  3.49              
ATOM   4466  CB  LEU A 277     103.620 101.744 113.625  1.00  3.49              
ATOM   4467  HB1 LEU A 277     102.534 101.760 113.715  1.00  3.49              
ATOM   4468  HB2 LEU A 277     103.989 102.766 113.729  1.00  3.49              
ATOM   4469  CG  LEU A 277     104.165 100.909 114.791  1.00  3.49              
ATOM   4470  HG  LEU A 277     103.739  99.910 114.735  1.00  3.49              
ATOM   4471  CD1 LEU A 277     105.690 100.818 114.775  1.00  3.49              
ATOM   4472 1HD1 LEU A 277     106.022 100.212 115.613  1.00  3.49              
ATOM   4473 2HD1 LEU A 277     106.030 100.328 113.867  1.00  3.49              
ATOM   4474 3HD1 LEU A 277     106.136 101.811 114.838  1.00  3.49              
ATOM   4475  CD2 LEU A 277     103.709 101.562 116.099  1.00  3.49              
ATOM   4476 1HD2 LEU A 277     103.863 100.873 116.927  1.00  3.49              
ATOM   4477 2HD2 LEU A 277     104.270 102.481 116.275  1.00  3.49              
ATOM   4478 3HD2 LEU A 277     102.649 101.807 116.058  1.00  3.49              
ATOM   4479  C   LEU A 277     103.530  99.787 111.975  1.00  3.49              
ATOM   4480  O   LEU A 277     102.335  99.494 111.812  1.00  3.49              
ATOM   4481  N   ASN A 278     104.485  98.856 111.950  1.00  3.50              
ATOM   4482  H   ASN A 278     105.473  99.102 112.002  1.00  3.50              
ATOM   4483  CA  ASN A 278     104.141  97.506 111.561  1.00  3.50              
ATOM   4484  HA  ASN A 278     103.064  97.333 111.515  1.00  3.50              
ATOM   4485  CB  ASN A 278     104.716  97.367 110.137  1.00  3.50              
ATOM   4486  HB1 ASN A 278     105.787  97.524 110.170  1.00  3.50              
ATOM   4487  HB2 ASN A 278     104.283  98.134 109.496  1.00  3.50              
ATOM   4488  CG  ASN A 278     104.454  96.039 109.467  1.00  3.50              
ATOM   4489  OD1 ASN A 278     103.706  95.213 109.958  1.00  3.50              
ATOM   4490  ND2 ASN A 278     105.054  95.793 108.326  1.00  3.50              
ATOM   4491 1HD2 ASN A 278     105.929  96.268 108.122  1.00  3.50              
ATOM   4492 2HD2 ASN A 278     104.963  94.852 108.008  1.00  3.50              
ATOM   4493  C   ASN A 278     104.729  96.532 112.585  1.00  3.50              
ATOM   4494  O   ASN A 278     105.919  96.595 112.878  1.00  3.50              
ATOM   4495  N   LEU A 279     103.891  95.686 113.188  1.00  4.00              
ATOM   4496  H   LEU A 279     102.906  95.707 112.943  1.00  4.00              
ATOM   4497  CA  LEU A 279     104.325  94.713 114.186  1.00  4.00              
ATOM   4498  HA  LEU A 279     105.408  94.646 114.227  1.00  4.00              
ATOM   4499  CB  LEU A 279     103.774  95.104 115.586  1.00  4.00              
ATOM   4500  HB1 LEU A 279     103.619  94.183 116.148  1.00  4.00              
ATOM   4501  HB2 LEU A 279     102.786  95.542 115.451  1.00  4.00              
ATOM   4502  CG  LEU A 279     104.574  96.034 116.519  1.00  4.00              
ATOM   4503  HG  LEU A 279     103.937  96.230 117.382  1.00  4.00              
ATOM   4504  CD1 LEU A 279     105.832  95.342 117.043  1.00  4.00              
ATOM   4505 1HD1 LEU A 279     106.412  96.036 117.651  1.00  4.00              
ATOM   4506 2HD1 LEU A 279     105.546  94.487 117.652  1.00  4.00              
ATOM   4507 3HD1 LEU A 279     106.434  94.985 116.211  1.00  4.00              
ATOM   4508  CD2 LEU A 279     104.932  97.394 115.929  1.00  4.00              
ATOM   4509 1HD2 LEU A 279     105.223  98.067 116.736  1.00  4.00              
ATOM   4510 2HD2 LEU A 279     105.761  97.295 115.232  1.00  4.00              
ATOM   4511 3HD2 LEU A 279     104.060  97.799 115.417  1.00  4.00              
ATOM   4512  C   LEU A 279     103.746  93.353 113.784  1.00  4.00              
ATOM   4513  O   LEU A 279     102.541  93.079 113.941  1.00  4.00              
ATOM   4514  N   SER A 280     104.617  92.497 113.249  1.00  3.94              
ATOM   4515  H   SER A 280     105.594  92.769 113.192  1.00  3.94              
ATOM   4516  CA  SER A 280     104.132  91.270 112.590  1.00  3.94              
ATOM   4517  HA  SER A 280     103.079  91.113 112.824  1.00  3.94              
ATOM   4518  CB  SER A 280     104.221  91.436 111.071  1.00  3.94              
ATOM   4519  HB1 SER A 280     105.258  91.571 110.771  1.00  3.94              
ATOM   4520  HB2 SER A 280     103.655  92.319 110.766  1.00  3.94              
ATOM   4521  OG  SER A 280     103.681  90.288 110.441  1.00  3.94              
ATOM   4522  HG  SER A 280     102.776  90.515 110.195  1.00  3.94              
ATOM   4523  C   SER A 280     104.898  90.040 113.084  1.00  3.94              
ATOM   4524  O   SER A 280     106.129  89.939 112.962  1.00  3.94              
ATOM   4525  N   ARG A 281     104.143  89.070 113.619  1.00  3.91              
ATOM   4526  H   ARG A 281     103.146  89.267 113.707  1.00  3.91              
ATOM   4527  CA  ARG A 281     104.632  87.865 114.301  1.00  3.91              
ATOM   4528  HA  ARG A 281     103.780  87.503 114.875  1.00  3.91              
ATOM   4529  CB  ARG A 281     104.928  86.691 113.352  1.00  3.91              
ATOM   4530  HB1 ARG A 281     103.965  86.314 113.001  1.00  3.91              
ATOM   4531  HB2 ARG A 281     105.406  85.891 113.921  1.00  3.91              
ATOM   4532  CG  ARG A 281     105.780  87.014 112.120  1.00  3.91              
ATOM   4533  HG1 ARG A 281     106.762  87.383 112.420  1.00  3.91              
ATOM   4534  HG2 ARG A 281     105.269  87.778 111.533  1.00  3.91              
ATOM   4535  CD  ARG A 281     105.941  85.760 111.257  1.00  3.91              
ATOM   4536  HD1 ARG A 281     105.045  85.144 111.363  1.00  3.91              
ATOM   4537  HD2 ARG A 281     106.804  85.191 111.609  1.00  3.91              
ATOM   4538  NE  ARG A 281     106.103  86.126 109.838  1.00  3.91              
ATOM   4539  HE  ARG A 281     106.297  87.099 109.652  1.00  3.91              
ATOM   4540  CZ  ARG A 281     105.868  85.352 108.798  1.00  3.91              
ATOM   4541  NH1 ARG A 281     105.594  84.085 108.930  1.00  3.91              
ATOM   4542 1HH1 ARG A 281     105.516  83.698 109.854  1.00  3.91              
ATOM   4543 2HH1 ARG A 281     105.420  83.512 108.126  1.00  3.91              
ATOM   4544  NH2 ARG A 281     105.874  85.852 107.596  1.00  3.91              
ATOM   4545 1HH2 ARG A 281     106.092  86.825 107.460  1.00  3.91              
ATOM   4546 2HH2 ARG A 281     105.589  85.287 106.816  1.00  3.91              
ATOM   4547  C   ARG A 281     105.673  88.132 115.384  1.00  3.91              
ATOM   4548  O   ARG A 281     106.874  87.912 115.213  1.00  3.91              
ATOM   4549  N   ASN A 282     105.147  88.586 116.519  1.00  3.93              
ATOM   4550  H   ASN A 282     104.134  88.614 116.561  1.00  3.93              
ATOM   4551  CA  ASN A 282     105.863  88.777 117.774  1.00  3.93              
ATOM   4552  HA  ASN A 282     106.736  88.124 117.727  1.00  3.93              
ATOM   4553  CB  ASN A 282     106.447  90.209 117.887  1.00  3.93              
ATOM   4554  HB1 ASN A 282     107.140  90.357 117.059  1.00  3.93              
ATOM   4555  HB2 ASN A 282     107.020  90.305 118.806  1.00  3.93              
ATOM   4556  CG  ASN A 282     105.436  91.336 117.804  1.00  3.93              
ATOM   4557  OD1 ASN A 282     104.920  91.658 116.753  1.00  3.93              
ATOM   4558  ND2 ASN A 282     105.112  91.964 118.910  1.00  3.93              
ATOM   4559 1HD2 ASN A 282     105.526  91.733 119.794  1.00  3.93              
ATOM   4560 2HD2 ASN A 282     104.294  92.566 118.843  1.00  3.93              
ATOM   4561  C   ASN A 282     105.102  88.217 118.983  1.00  3.93              
ATOM   4562  O   ASN A 282     104.188  87.424 118.816  1.00  3.93              
ATOM   4563  N   GLY A 283     105.500  88.546 120.210  1.00  3.87              
ATOM   4564  H   GLY A 283     106.281  89.171 120.339  1.00  3.87              
ATOM   4565  CA  GLY A 283     104.971  87.890 121.411  1.00  3.87              
ATOM   4566  HA1 GLY A 283     105.644  87.085 121.707  1.00  3.87              
ATOM   4567  HA2 GLY A 283     103.985  87.465 121.223  1.00  3.87              
ATOM   4568  C   GLY A 283     104.843  88.861 122.574  1.00  3.87              
ATOM   4569  O   GLY A 283     105.463  88.680 123.616  1.00  3.87              
ATOM   4570  N   PHE A 284     104.090  89.938 122.350  1.00  4.01              
ATOM   4571  H   PHE A 284     103.466  89.937 121.553  1.00  4.01              
ATOM   4572  CA  PHE A 284     103.965  91.064 123.263  1.00  4.01              
ATOM   4573  HA  PHE A 284     104.955  91.295 123.660  1.00  4.01              
ATOM   4574  CB  PHE A 284     103.499  92.289 122.443  1.00  4.01              
ATOM   4575  HB1 PHE A 284     102.982  91.933 121.555  1.00  4.01              
ATOM   4576  HB2 PHE A 284     104.397  92.783 122.070  1.00  4.01              
ATOM   4577  CG  PHE A 284     102.611  93.375 123.043  1.00  4.01              
ATOM   4578  CD1 PHE A 284     102.611  93.714 124.415  1.00  4.01              
ATOM   4579  HD1 PHE A 284     103.215  93.174 125.119  1.00  4.01              
ATOM   4580  CE1 PHE A 284     101.906  94.844 124.866  1.00  4.01              
ATOM   4581  HE1 PHE A 284     101.974  95.159 125.896  1.00  4.01              
ATOM   4582  CZ  PHE A 284     101.199  95.639 123.951  1.00  4.01              
ATOM   4583  HZ  PHE A 284     100.748  96.566 124.271  1.00  4.01              
ATOM   4584  CE2 PHE A 284     101.147  95.279 122.599  1.00  4.01              
ATOM   4585  HE2 PHE A 284     100.628  95.917 121.898  1.00  4.01              
ATOM   4586  CD2 PHE A 284     101.848  94.151 122.148  1.00  4.01              
ATOM   4587  HD2 PHE A 284     101.850  93.919 121.093  1.00  4.01              
ATOM   4588  C   PHE A 284     103.077  90.698 124.452  1.00  4.01              
ATOM   4589  O   PHE A 284     101.856  90.660 124.342  1.00  4.01              
ATOM   4590  N   ALA A 285     103.694  90.531 125.618  1.00  4.01              
ATOM   4591  H   ALA A 285     104.705  90.418 125.604  1.00  4.01              
ATOM   4592  CA  ALA A 285     102.991  90.239 126.869  1.00  4.01              
ATOM   4593  HA  ALA A 285     101.927  90.445 126.767  1.00  4.01              
ATOM   4594  CB  ALA A 285     103.176  88.737 127.132  1.00  4.01              
ATOM   4595  HB1 ALA A 285     102.717  88.465 128.083  1.00  4.01              
ATOM   4596  HB2 ALA A 285     102.705  88.161 126.333  1.00  4.01              
ATOM   4597  HB3 ALA A 285     104.238  88.492 127.176  1.00  4.01              
ATOM   4598  C   ALA A 285     103.494  91.084 128.048  1.00  4.01              
ATOM   4599  O   ALA A 285     103.305  90.748 129.215  1.00  4.01              
ATOM   4600  N   SER A 286     104.092  92.239 127.739  1.00  4.51              
ATOM   4601  H   SER A 286     104.249  92.408 126.762  1.00  4.51              
ATOM   4602  CA  SER A 286     103.898  93.404 128.601  1.00  4.51              
ATOM   4603  HA  SER A 286     104.349  93.211 129.573  1.00  4.51              
ATOM   4604  CB  SER A 286     104.551  94.636 127.985  1.00  4.51              
ATOM   4605  HB1 SER A 286     104.100  94.841 127.014  1.00  4.51              
ATOM   4606  HB2 SER A 286     105.616  94.449 127.864  1.00  4.51              
ATOM   4607  OG  SER A 286     104.377  95.754 128.822  1.00  4.51              
ATOM   4608  HG  SER A 286     104.662  96.545 128.328  1.00  4.51              
ATOM   4609  C   SER A 286     102.403  93.631 128.780  1.00  4.51              
ATOM   4610  O   SER A 286     101.599  93.380 127.871  1.00  4.51              
ATOM   4611  N   ALA A 287     102.050  94.175 129.934  1.00  5.43              
ATOM   4612  H   ALA A 287     102.795  94.473 130.546  1.00  5.43              
ATOM   4613  CA  ALA A 287     100.696  94.554 130.301  1.00  5.43              
ATOM   4614  HA  ALA A 287     100.033  93.711 130.101  1.00  5.43              
ATOM   4615  CB  ALA A 287     100.730  94.817 131.815  1.00  5.43              
ATOM   4616  HB1 ALA A 287      99.743  95.103 132.173  1.00  5.43              
ATOM   4617  HB2 ALA A 287     101.048  93.918 132.344  1.00  5.43              
ATOM   4618  HB3 ALA A 287     101.421  95.634 132.032  1.00  5.43              
ATOM   4619  C   ALA A 287     100.148  95.775 129.522  1.00  5.43              
ATOM   4620  O   ALA A 287      99.254  96.472 129.997  1.00  5.43              
ATOM   4621  N   LEU A 288     100.730  96.047 128.347  1.00  4.39              
ATOM   4622  H   LEU A 288     101.290  95.291 127.982  1.00  4.39              
ATOM   4623  CA  LEU A 288     101.120  97.370 127.858  1.00  4.39              
ATOM   4624  HA  LEU A 288     101.762  97.208 126.998  1.00  4.39              
ATOM   4625  CB  LEU A 288      99.877  98.163 127.371  1.00  4.39              
ATOM   4626  HB1 LEU A 288     100.245  99.069 126.891  1.00  4.39              
ATOM   4627  HB2 LEU A 288      99.304  98.494 128.239  1.00  4.39              
ATOM   4628  CG  LEU A 288      98.925  97.454 126.380  1.00  4.39              
ATOM   4629  HG  LEU A 288      99.406  96.570 125.968  1.00  4.39              
ATOM   4630  CD1 LEU A 288      97.612  97.008 127.033  1.00  4.39              
ATOM   4631 1HD1 LEU A 288      96.973  96.520 126.299  1.00  4.39              
ATOM   4632 2HD1 LEU A 288      97.825  96.311 127.839  1.00  4.39              
ATOM   4633 3HD1 LEU A 288      97.088  97.874 127.443  1.00  4.39              
ATOM   4634  CD2 LEU A 288      98.571  98.404 125.232  1.00  4.39              
ATOM   4635 1HD2 LEU A 288      97.795  97.981 124.598  1.00  4.39              
ATOM   4636 2HD2 LEU A 288      98.250  99.365 125.633  1.00  4.39              
ATOM   4637 3HD2 LEU A 288      99.458  98.582 124.622  1.00  4.39              
ATOM   4638  C   LEU A 288     101.940  98.163 128.890  1.00  4.39              
ATOM   4639  O   LEU A 288     102.178  97.741 130.027  1.00  4.39              
ATOM   4640  N   ASN A 289     102.255  99.397 128.534  1.00  4.08              
ATOM   4641  H   ASN A 289     102.113  99.645 127.561  1.00  4.08              
ATOM   4642  CA  ASN A 289     102.216 100.476 129.504  1.00  4.08              
ATOM   4643  HA  ASN A 289     101.863 100.092 130.463  1.00  4.08              
ATOM   4644  CB  ASN A 289     103.631 101.008 129.684  1.00  4.08              
ATOM   4645  HB1 ASN A 289     103.925 101.491 128.758  1.00  4.08              
ATOM   4646  HB2 ASN A 289     104.316 100.187 129.896  1.00  4.08              
ATOM   4647  CG  ASN A 289     103.690 102.009 130.807  1.00  4.08              
ATOM   4648  OD1 ASN A 289     103.726 103.196 130.569  1.00  4.08              
ATOM   4649  ND2 ASN A 289     103.704 101.576 132.049  1.00  4.08              
ATOM   4650 1HD2 ASN A 289     103.711 100.588 132.233  1.00  4.08              
ATOM   4651 2HD2 ASN A 289     103.778 102.273 132.773  1.00  4.08              
ATOM   4652  C   ASN A 289     101.186 101.500 129.029  1.00  4.08              
ATOM   4653  O   ASN A 289     101.063 101.707 127.831  1.00  4.08              
ATOM   4654  N   GLY A 290     100.498 102.216 129.917  1.00  4.35              
ATOM   4655  H   GLY A 290     100.607 102.033 130.901  1.00  4.35              
ATOM   4656  CA  GLY A 290      99.664 103.361 129.506  1.00  4.35              
ATOM   4657  HA1 GLY A 290      98.956 103.605 130.297  1.00  4.35              
ATOM   4658  HA2 GLY A 290      99.084 103.095 128.620  1.00  4.35              
ATOM   4659  C   GLY A 290     100.476 104.610 129.186  1.00  4.35              
ATOM   4660  O   GLY A 290     100.142 105.741 129.535  1.00  4.35              
ATOM   4661  N   THR A 291     101.644 104.368 128.613  1.00  4.20              
ATOM   4662  H   THR A 291     101.806 103.407 128.356  1.00  4.20              
ATOM   4663  CA  THR A 291     102.573 105.335 128.071  1.00  4.20              
ATOM   4664  HA  THR A 291     101.949 106.111 127.647  1.00  4.20              
ATOM   4665  CB  THR A 291     103.465 105.986 129.157  1.00  4.20              
ATOM   4666  HB  THR A 291     104.376 105.399 129.285  1.00  4.20              
ATOM   4667  CG2 THR A 291     103.836 107.424 128.804  1.00  4.20              
ATOM   4668 1HG2 THR A 291     104.538 107.811 129.542  1.00  4.20              
ATOM   4669 2HG2 THR A 291     104.282 107.456 127.817  1.00  4.20              
ATOM   4670 3HG2 THR A 291     102.940 108.046 128.795  1.00  4.20              
ATOM   4671  OG1 THR A 291     102.829 106.124 130.412  1.00  4.20              
ATOM   4672  HG1 THR A 291     101.877 106.193 130.242  1.00  4.20              
ATOM   4673  C   THR A 291     103.370 104.680 126.942  1.00  4.20              
ATOM   4674  O   THR A 291     104.334 105.273 126.479  1.00  4.20              
ATOM   4675  N   GLU A 292     103.042 103.437 126.532  1.00  4.14              
ATOM   4676  H   GLU A 292     102.225 102.981 126.931  1.00  4.14              
ATOM   4677  CA  GLU A 292     103.800 102.696 125.518  1.00  4.14              
ATOM   4678  HA  GLU A 292     104.840 102.792 125.817  1.00  4.14              
ATOM   4679  CB  GLU A 292     103.613 101.172 125.488  1.00  4.14              
ATOM   4680  HB1 GLU A 292     103.788 100.796 126.496  1.00  4.14              
ATOM   4681  HB2 GLU A 292     104.425 100.789 124.868  1.00  4.14              
ATOM   4682  CG  GLU A 292     102.312 100.550 124.959  1.00  4.14              
ATOM   4683  HG1 GLU A 292     101.973 101.057 124.062  1.00  4.14              
ATOM   4684  HG2 GLU A 292     101.523 100.648 125.697  1.00  4.14              
ATOM   4685  CD  GLU A 292     102.547  99.064 124.662  1.00  4.14              
ATOM   4686  OE1 GLU A 292     103.101  98.397 125.566  1.00  4.14              
ATOM   4687  OE2 GLU A 292     102.185  98.616 123.550  1.00  4.14              
ATOM   4688  C   GLU A 292     103.777 103.396 124.161  1.00  4.14              
ATOM   4689  O   GLU A 292     104.776 104.014 123.800  1.00  4.14              
ATOM   4690  N   PHE A 293     102.624 103.442 123.491  1.00  4.10              
ATOM   4691  H   PHE A 293     101.830 102.946 123.874  1.00  4.10              
ATOM   4692  CA  PHE A 293     102.456 104.041 122.161  1.00  4.10              
ATOM   4693  HA  PHE A 293     103.355 103.793 121.591  1.00  4.10              
ATOM   4694  CB  PHE A 293     101.292 103.348 121.426  1.00  4.10              
ATOM   4695  HB1 PHE A 293     100.849 104.043 120.717  1.00  4.10              
ATOM   4696  HB2 PHE A 293     100.515 103.113 122.152  1.00  4.10              
ATOM   4697  CG  PHE A 293     101.676 102.073 120.666  1.00  4.10              
ATOM   4698  CD1 PHE A 293     102.539 101.108 121.229  1.00  4.10              
ATOM   4699  HD1 PHE A 293     102.975 101.252 122.200  1.00  4.10              
ATOM   4700  CE1 PHE A 293     102.842  99.920 120.544  1.00  4.10              
ATOM   4701  HE1 PHE A 293     103.462  99.175 121.022  1.00  4.10              
ATOM   4702  CZ  PHE A 293     102.317  99.690 119.266  1.00  4.10              
ATOM   4703  HZ  PHE A 293     102.550  98.772 118.747  1.00  4.10              
ATOM   4704  CE2 PHE A 293     101.485 100.654 118.677  1.00  4.10              
ATOM   4705  HE2 PHE A 293     101.087 100.484 117.692  1.00  4.10              
ATOM   4706  CD2 PHE A 293     101.158 101.830 119.376  1.00  4.10              
ATOM   4707  HD2 PHE A 293     100.504 102.547 118.911  1.00  4.10              
ATOM   4708  C   PHE A 293     102.450 105.595 122.162  1.00  4.10              
ATOM   4709  O   PHE A 293     101.930 106.247 121.254  1.00  4.10              
ATOM   4710  N   THR A 294     103.025 106.201 123.212  1.00  4.07              
ATOM   4711  H   THR A 294     103.512 105.603 123.870  1.00  4.07              
ATOM   4712  CA  THR A 294     102.834 107.607 123.570  1.00  4.07              
ATOM   4713  HA  THR A 294     101.752 107.747 123.610  1.00  4.07              
ATOM   4714  CB  THR A 294     103.363 107.965 124.958  1.00  4.07              
ATOM   4715  HB  THR A 294     104.342 107.513 125.111  1.00  4.07              
ATOM   4716  CG2 THR A 294     103.444 109.461 125.279  1.00  4.07              
ATOM   4717 1HG2 THR A 294     103.688 109.594 126.332  1.00  4.07              
ATOM   4718 2HG2 THR A 294     104.214 109.941 124.676  1.00  4.07              
ATOM   4719 3HG2 THR A 294     102.483 109.938 125.077  1.00  4.07              
ATOM   4720  OG1 THR A 294     102.444 107.466 125.882  1.00  4.07              
ATOM   4721  HG1 THR A 294     101.555 107.681 125.581  1.00  4.07              
ATOM   4722  C   THR A 294     103.274 108.626 122.549  1.00  4.07              
ATOM   4723  O   THR A 294     102.517 109.543 122.240  1.00  4.07              
ATOM   4724  N   THR A 295     104.470 108.486 121.995  1.00  4.03              
ATOM   4725  H   THR A 295     105.040 107.687 122.226  1.00  4.03              
ATOM   4726  CA  THR A 295     105.018 109.535 121.125  1.00  4.03              
ATOM   4727  HA  THR A 295     104.414 110.435 121.242  1.00  4.03              
ATOM   4728  CB  THR A 295     106.407 109.959 121.573  1.00  4.03              
ATOM   4729  HB  THR A 295     107.081 109.153 121.318  1.00  4.03              
ATOM   4730  CG2 THR A 295     106.885 111.277 120.964  1.00  4.03              
ATOM   4731 1HG2 THR A 295     107.817 111.595 121.429  1.00  4.03              
ATOM   4732 2HG2 THR A 295     107.063 111.149 119.898  1.00  4.03              
ATOM   4733 3HG2 THR A 295     106.136 112.056 121.114  1.00  4.03              
ATOM   4734  OG1 THR A 295     106.413 110.154 122.977  1.00  4.03              
ATOM   4735  HG1 THR A 295     107.038 110.885 123.140  1.00  4.03              
ATOM   4736  C   THR A 295     104.845 109.144 119.666  1.00  4.03              
ATOM   4737  O   THR A 295     105.730 109.279 118.828  1.00  4.03              
ATOM   4738  N   LEU A 296     103.614 108.706 119.380  1.00  4.00              
ATOM   4739  H   LEU A 296     102.964 108.636 120.154  1.00  4.00              
ATOM   4740  CA  LEU A 296     103.073 108.436 118.057  1.00  4.00              
ATOM   4741  HA  LEU A 296     103.864 108.542 117.312  1.00  4.00              
ATOM   4742  CB  LEU A 296     102.559 106.980 118.003  1.00  4.00              
ATOM   4743  HB1 LEU A 296     102.169 106.791 117.003  1.00  4.00              
ATOM   4744  HB2 LEU A 296     101.734 106.917 118.705  1.00  4.00              
ATOM   4745  CG  LEU A 296     103.539 105.847 118.351  1.00  4.00              
ATOM   4746  HG  LEU A 296     103.880 105.948 119.381  1.00  4.00              
ATOM   4747  CD1 LEU A 296     102.850 104.497 118.183  1.00  4.00              
ATOM   4748 1HD1 LEU A 296     103.483 103.702 118.573  1.00  4.00              
ATOM   4749 2HD1 LEU A 296     101.924 104.501 118.748  1.00  4.00              
ATOM   4750 3HD1 LEU A 296     102.633 104.308 117.134  1.00  4.00              
ATOM   4751  CD2 LEU A 296     104.746 105.838 117.434  1.00  4.00              
ATOM   4752 1HD2 LEU A 296     105.364 104.975 117.641  1.00  4.00              
ATOM   4753 2HD2 LEU A 296     104.414 105.768 116.402  1.00  4.00              
ATOM   4754 3HD2 LEU A 296     105.338 106.735 117.614  1.00  4.00              
ATOM   4755  C   LEU A 296     101.969 109.447 117.684  1.00  4.00              
ATOM   4756  O   LEU A 296     100.854 109.035 117.361  1.00  4.00              
ATOM   4757  N   PRO A 297     102.226 110.773 117.723  1.00  4.02              
ATOM   4758  CD  PRO A 297     103.517 111.421 117.844  1.00  4.02              
ATOM   4759  HD1 PRO A 297     104.252 110.905 117.236  1.00  4.02              
ATOM   4760  HD2 PRO A 297     103.822 111.444 118.890  1.00  4.02              
ATOM   4761  CG  PRO A 297     103.313 112.854 117.357  1.00  4.02              
ATOM   4762  HG1 PRO A 297     103.387 112.892 116.269  1.00  4.02              
ATOM   4763  HG2 PRO A 297     104.011 113.548 117.821  1.00  4.02              
ATOM   4764  CB  PRO A 297     101.883 113.149 117.784  1.00  4.02              
ATOM   4765  HB1 PRO A 297     101.431 113.927 117.167  1.00  4.02              
ATOM   4766  HB2 PRO A 297     101.873 113.444 118.834  1.00  4.02              
ATOM   4767  CA  PRO A 297     101.189 111.794 117.627  1.00  4.02              
ATOM   4768  HA  PRO A 297     100.511 111.662 118.471  1.00  4.02              
ATOM   4769  C   PRO A 297     100.322 111.730 116.357  1.00  4.02              
ATOM   4770  O   PRO A 297      99.225 112.296 116.361  1.00  4.02              
ATOM   4771  N   ASN A 298     100.770 111.040 115.295  1.00  3.98              
ATOM   4772  H   ASN A 298     101.657 110.569 115.390  1.00  3.98              
ATOM   4773  CA  ASN A 298     100.203 111.134 113.948  1.00  3.98              
ATOM   4774  HA  ASN A 298      99.195 111.544 114.037  1.00  3.98              
ATOM   4775  CB  ASN A 298     101.055 112.161 113.169  1.00  3.98              
ATOM   4776  HB1 ASN A 298     101.988 111.688 112.863  1.00  3.98              
ATOM   4777  HB2 ASN A 298     101.302 113.001 113.818  1.00  3.98              
ATOM   4778  CG  ASN A 298     100.367 112.746 111.941  1.00  3.98              
ATOM   4779  OD1 ASN A 298      99.160 112.726 111.773  1.00  3.98              
ATOM   4780  ND2 ASN A 298     101.129 113.359 111.066  1.00  3.98              
ATOM   4781 1HD2 ASN A 298     102.119 113.466 111.226  1.00  3.98              
ATOM   4782 2HD2 ASN A 298     100.657 113.808 110.303  1.00  3.98              
ATOM   4783  C   ASN A 298     100.021 109.801 113.189  1.00  3.98              
ATOM   4784  O   ASN A 298     100.070 109.764 111.960  1.00  3.98              
ATOM   4785  N   LEU A 299      99.869 108.684 113.905  1.00  3.95              
ATOM   4786  H   LEU A 299      99.840 108.759 114.912  1.00  3.95              
ATOM   4787  CA  LEU A 299      99.767 107.353 113.295  1.00  3.95              
ATOM   4788  HA  LEU A 299     100.630 107.249 112.636  1.00  3.95              
ATOM   4789  CB  LEU A 299      99.876 106.314 114.427  1.00  3.95              
ATOM   4790  HB1 LEU A 299      98.959 106.354 115.019  1.00  3.95              
ATOM   4791  HB2 LEU A 299     100.707 106.588 115.079  1.00  3.95              
ATOM   4792  CG  LEU A 299     100.102 104.867 113.953  1.00  3.95              
ATOM   4793  HG  LEU A 299      99.337 104.592 113.232  1.00  3.95              
ATOM   4794  CD1 LEU A 299     101.465 104.653 113.302  1.00  3.95              
ATOM   4795 1HD1 LEU A 299     101.522 103.635 112.925  1.00  3.95              
ATOM   4796 2HD1 LEU A 299     101.606 105.336 112.470  1.00  3.95              
ATOM   4797 3HD1 LEU A 299     102.261 104.823 114.027  1.00  3.95              
ATOM   4798  CD2 LEU A 299      99.994 103.918 115.141  1.00  3.95              
ATOM   4799 1HD2 LEU A 299     100.244 102.903 114.838  1.00  3.95              
ATOM   4800 2HD2 LEU A 299     100.677 104.226 115.931  1.00  3.95              
ATOM   4801 3HD2 LEU A 299      98.977 103.936 115.521  1.00  3.95              
ATOM   4802  C   LEU A 299      98.499 107.159 112.445  1.00  3.95              
ATOM   4803  O   LEU A 299      97.416 107.639 112.778  1.00  3.95              
ATOM   4804  N   LYS A 300      98.647 106.362 111.384  1.00  3.96              
ATOM   4805  H   LYS A 300      99.607 106.140 111.143  1.00  3.96              
ATOM   4806  CA  LYS A 300      97.609 106.006 110.408  1.00  3.96              
ATOM   4807  HA  LYS A 300      96.651 106.420 110.723  1.00  3.96              
ATOM   4808  CB  LYS A 300      97.981 106.581 109.020  1.00  3.96              
ATOM   4809  HB1 LYS A 300      97.216 106.283 108.301  1.00  3.96              
ATOM   4810  HB2 LYS A 300      98.907 106.105 108.697  1.00  3.96              
ATOM   4811  CG  LYS A 300      98.197 108.105 108.907  1.00  3.96              
ATOM   4812  HG1 LYS A 300      98.832 108.279 108.037  1.00  3.96              
ATOM   4813  HG2 LYS A 300      98.729 108.489 109.777  1.00  3.96              
ATOM   4814  CD  LYS A 300      96.904 108.900 108.686  1.00  3.96              
ATOM   4815  HD1 LYS A 300      96.346 108.450 107.863  1.00  3.96              
ATOM   4816  HD2 LYS A 300      97.159 109.925 108.411  1.00  3.96              
ATOM   4817  CE  LYS A 300      96.039 108.931 109.943  1.00  3.96              
ATOM   4818  HE1 LYS A 300      96.506 109.570 110.698  1.00  3.96              
ATOM   4819  HE2 LYS A 300      95.979 107.923 110.359  1.00  3.96              
ATOM   4820  NZ  LYS A 300      94.664 109.380 109.645  1.00  3.96              
ATOM   4821  HZ1 LYS A 300      94.601 110.344 109.375  1.00  3.96              
ATOM   4822  HZ2 LYS A 300      94.258 108.826 108.887  1.00  3.96              
ATOM   4823  HZ3 LYS A 300      94.069 109.191 110.444  1.00  3.96              
ATOM   4824  C   LYS A 300      97.408 104.507 110.266  1.00  3.96              
ATOM   4825  O   LYS A 300      96.255 104.065 110.326  1.00  3.96              
ATOM   4826  N   TYR A 301      98.508 103.754 110.123  1.00  3.50              
ATOM   4827  H   TYR A 301      99.419 104.189 110.125  1.00  3.50              
ATOM   4828  CA  TYR A 301      98.423 102.335 109.778  1.00  3.50              
ATOM   4829  HA  TYR A 301      97.393 101.992 109.780  1.00  3.50              
ATOM   4830  CB  TYR A 301      99.017 102.196 108.366  1.00  3.50              
ATOM   4831  HB1 TYR A 301     100.015 102.618 108.376  1.00  3.50              
ATOM   4832  HB2 TYR A 301      98.422 102.812 107.689  1.00  3.50              
ATOM   4833  CG  TYR A 301      99.130 100.806 107.777  1.00  3.50              
ATOM   4834  CD1 TYR A 301      98.383 100.469 106.629  1.00  3.50              
ATOM   4835  HD1 TYR A 301      97.711 101.188 106.184  1.00  3.50              
ATOM   4836  CE1 TYR A 301      98.502  99.187 106.059  1.00  3.50              
ATOM   4837  HE1 TYR A 301      97.916  98.905 105.199  1.00  3.50              
ATOM   4838  CZ  TYR A 301      99.373  98.238 106.632  1.00  3.50              
ATOM   4839  OH  TYR A 301      99.476  96.999 106.089  1.00  3.50              
ATOM   4840  HH  TYR A 301      99.874  96.397 106.746  1.00  3.50              
ATOM   4841  CE2 TYR A 301     100.160  98.599 107.745  1.00  3.50              
ATOM   4842  HE2 TYR A 301     100.847  97.880 108.165  1.00  3.50              
ATOM   4843  CD2 TYR A 301     100.043  99.877 108.315  1.00  3.50              
ATOM   4844  HD2 TYR A 301     100.655 100.122 109.170  1.00  3.50              
ATOM   4845  C   TYR A 301      99.183 101.578 110.849  1.00  3.50              
ATOM   4846  O   TYR A 301     100.322 101.948 111.142  1.00  3.50              
ATOM   4847  N   LEU A 302      98.553 100.564 111.440  1.00  3.46              
ATOM   4848  H   LEU A 302      97.590 100.349 111.200  1.00  3.46              
ATOM   4849  CA  LEU A 302      99.193  99.724 112.454  1.00  3.46              
ATOM   4850  HA  LEU A 302     100.260  99.844 112.430  1.00  3.46              
ATOM   4851  CB  LEU A 302      98.687 100.215 113.831  1.00  3.46              
ATOM   4852  HB1 LEU A 302      97.596 100.193 113.820  1.00  3.46              
ATOM   4853  HB2 LEU A 302      98.995 101.251 113.953  1.00  3.46              
ATOM   4854  CG  LEU A 302      99.149  99.406 115.058  1.00  3.46              
ATOM   4855  HG  LEU A 302      98.723  98.404 115.016  1.00  3.46              
ATOM   4856  CD1 LEU A 302     100.669  99.284 115.143  1.00  3.46              
ATOM   4857 1HD1 LEU A 302     100.954  98.761 116.056  1.00  3.46              
ATOM   4858 2HD1 LEU A 302     101.036  98.698 114.300  1.00  3.46              
ATOM   4859 3HD1 LEU A 302     101.124 100.270 115.120  1.00  3.46              
ATOM   4860  CD2 LEU A 302      98.655 100.086 116.339  1.00  3.46              
ATOM   4861 1HD2 LEU A 302      98.920  99.475 117.203  1.00  3.46              
ATOM   4862 2HD2 LEU A 302      99.110 101.070 116.438  1.00  3.46              
ATOM   4863 3HD2 LEU A 302      97.574 100.200 116.309  1.00  3.46              
ATOM   4864  C   LEU A 302      98.829  98.276 112.206  1.00  3.46              
ATOM   4865  O   LEU A 302      97.678  97.915 112.430  1.00  3.46              
ATOM   4866  N   ASP A 303      99.782  97.447 111.792  1.00  3.52              
ATOM   4867  H   ASP A 303     100.730  97.771 111.660  1.00  3.52              
ATOM   4868  CA  ASP A 303      99.483  95.993 111.823  1.00  3.52              
ATOM   4869  HA  ASP A 303      98.418  95.816 111.698  1.00  3.52              
ATOM   4870  CB  ASP A 303     100.218  95.274 110.685  1.00  3.52              
ATOM   4871  HB1 ASP A 303     100.130  94.197 110.833  1.00  3.52              
ATOM   4872  HB2 ASP A 303     101.273  95.542 110.722  1.00  3.52              
ATOM   4873  CG  ASP A 303      99.637  95.621 109.310  1.00  3.52              
ATOM   4874  OD1 ASP A 303      98.445  95.994 109.241  1.00  3.52              
ATOM   4875  OD2 ASP A 303     100.377  95.499 108.308  1.00  3.52              
ATOM   4876  C   ASP A 303      99.905  95.461 113.192  1.00  3.52              
ATOM   4877  O   ASP A 303     100.880  95.958 113.733  1.00  3.52              
ATOM   4878  N   LEU A 304      99.183  94.510 113.788  1.00  3.97              
ATOM   4879  H   LEU A 304      98.294  94.266 113.372  1.00  3.97              
ATOM   4880  CA  LEU A 304      99.456  93.968 115.133  1.00  3.97              
ATOM   4881  HA  LEU A 304     100.521  94.094 115.316  1.00  3.97              
ATOM   4882  CB  LEU A 304      98.681  94.803 116.184  1.00  3.97              
ATOM   4883  HB1 LEU A 304      97.671  94.414 116.263  1.00  3.97              
ATOM   4884  HB2 LEU A 304      98.593  95.819 115.797  1.00  3.97              
ATOM   4885  CG  LEU A 304      99.255  94.945 117.611  1.00  3.97              
ATOM   4886  HG  LEU A 304      98.665  95.715 118.111  1.00  3.97              
ATOM   4887  CD1 LEU A 304      99.135  93.682 118.462  1.00  3.97              
ATOM   4888 1HD1 LEU A 304      99.542  93.861 119.458  1.00  3.97              
ATOM   4889 2HD1 LEU A 304      98.094  93.383 118.548  1.00  3.97              
ATOM   4890 3HD1 LEU A 304      99.690  92.873 117.998  1.00  3.97              
ATOM   4891  CD2 LEU A 304     100.715  95.404 117.650  1.00  3.97              
ATOM   4892 1HD2 LEU A 304     100.992  95.672 118.671  1.00  3.97              
ATOM   4893 2HD2 LEU A 304     101.372  94.609 117.308  1.00  3.97              
ATOM   4894 3HD2 LEU A 304     100.838  96.275 117.004  1.00  3.97              
ATOM   4895  C   LEU A 304      99.192  92.445 115.140  1.00  3.97              
ATOM   4896  O   LEU A 304      98.476  91.860 115.959  1.00  3.97              
ATOM   4897  N   SER A 305      99.742  91.813 114.106  1.00  3.61              
ATOM   4898  H   SER A 305     100.389  92.348 113.540  1.00  3.61              
ATOM   4899  CA  SER A 305      99.344  90.479 113.648  1.00  3.61              
ATOM   4900  HA  SER A 305      98.270  90.356 113.802  1.00  3.61              
ATOM   4901  CB  SER A 305      99.634  90.388 112.147  1.00  3.61              
ATOM   4902  HB1 SER A 305     100.616  89.947 111.976  1.00  3.61              
ATOM   4903  HB2 SER A 305      99.617  91.387 111.704  1.00  3.61              
ATOM   4904  OG  SER A 305      98.637  89.621 111.517  1.00  3.61              
ATOM   4905  HG  SER A 305      97.846  90.195 111.439  1.00  3.61              
ATOM   4906  C   SER A 305     100.086  89.395 114.430  1.00  3.61              
ATOM   4907  O   SER A 305     101.321  89.457 114.476  1.00  3.61              
ATOM   4908  N   CYS A 306      99.390  88.418 115.047  1.00  3.87              
ATOM   4909  H   CYS A 306      98.386  88.352 114.903  1.00  3.87              
ATOM   4910  CA  CYS A 306     100.043  87.407 115.884  1.00  3.87              
ATOM   4911  HA  CYS A 306      99.311  86.917 116.513  1.00  3.87              
ATOM   4912  CB  CYS A 306     100.698  86.347 114.970  1.00  3.87              
ATOM   4913  HB1 CYS A 306     101.098  85.535 115.579  1.00  3.87              
ATOM   4914  HB2 CYS A 306     101.528  86.816 114.442  1.00  3.87              
ATOM   4915  SG  CYS A 306      99.560  85.678 113.732  1.00  3.87              
ATOM   4916  HG  CYS A 306      98.631  86.641 113.870  1.00  3.87              
ATOM   4917  C   CYS A 306     101.067  87.985 116.865  1.00  3.87              
ATOM   4918  O   CYS A 306     102.263  87.715 116.734  1.00  3.87              
ATOM   4919  N   ASN A 307     100.611  88.809 117.817  1.00  3.90              
ATOM   4920  H   ASN A 307      99.617  89.011 117.833  1.00  3.90              
ATOM   4921  CA  ASN A 307     101.442  89.193 118.959  1.00  3.90              
ATOM   4922  HA  ASN A 307     101.971  88.279 119.232  1.00  3.90              
ATOM   4923  CB  ASN A 307     102.542  90.182 118.545  1.00  3.90              
ATOM   4924  HB1 ASN A 307     103.099  89.773 117.713  1.00  3.90              
ATOM   4925  HB2 ASN A 307     103.224  90.267 119.386  1.00  3.90              
ATOM   4926  CG  ASN A 307     102.140  91.582 118.153  1.00  3.90              
ATOM   4927  OD1 ASN A 307     102.216  92.497 118.956  1.00  3.90              
ATOM   4928  ND2 ASN A 307     101.879  91.818 116.888  1.00  3.90              
ATOM   4929 1HD2 ASN A 307     101.916  91.085 116.196  1.00  3.90              
ATOM   4930 2HD2 ASN A 307     101.856  92.779 116.592  1.00  3.90
[truncated: 678,060 more chars]
