# Supplementary material for: Variation in selection constraints on teleost TLRs with emphasis on their repertoire in the Walking catfish, Clarias batrachus
Source: Sci Rep. 2020 Dec 7;10:21394. doi: 10.1038/s41598-020-78347-6 (PMC7721727; doi:10.1038/s41598-020-78347-6)
Supplement: Supplementary file 30 — Supplementary Information 30. [file 41598_2020_78347_MOESM30_ESM.zip › T8/struct/S514316_results/model5.pdb]

HEADER protein
METHOD
METHOD    The models are generated by I-TASSER which combines the
METHOD    methods of threading, ab initio modeling and structural
METHOD    refinement. The procedure is fully automated.
METHOD
METHOD    Please cite following articles when you use the I-TASSER server:
METHOD 1. Ambrish Roy, Alper Kucukural, Yang Zhang. I-TASSER: a unified
METHOD    platform for automated protein structure and function prediction.
METHOD    Nature Protocols, vol 5, 725-738 (2010). 
METHOD 2. Yang Zhang. I-TASSER server for protein 3D structure prediction. 
METHOD    BMC Bioinformatics, 9:40 (2008).
METHOD
MODEL  5
REMARK PARENT 3j0a_A 3j0a 3wpc_A 3w3g_A 
ATOM      1  N   MET A   1     115.492  67.186  81.439  1.00  5.80              
ATOM      2  CA  MET A   1     116.617  66.250  81.311  1.00  5.80              
ATOM      3  HA  MET A   1     116.586  65.566  82.155  1.00  5.80              
ATOM      4  CB  MET A   1     116.422  65.445  80.014  1.00  5.80              
ATOM      5  HB1 MET A   1     116.533  66.106  79.153  1.00  5.80              
ATOM      6  HB2 MET A   1     115.407  65.048  80.004  1.00  5.80              
ATOM      7  CG  MET A   1     117.388  64.263  79.861  1.00  5.80              
ATOM      8  HG1 MET A   1     117.408  63.700  80.793  1.00  5.80              
ATOM      9  HG2 MET A   1     118.389  64.647  79.669  1.00  5.80              
ATOM     10  SD  MET A   1     116.954  63.132  78.513  1.00  5.80              
ATOM     11  CE  MET A   1     118.372  62.007  78.587  1.00  5.80              
ATOM     12  HE1 MET A   1     118.276  61.253  77.805  1.00  5.80              
ATOM     13  HE2 MET A   1     119.292  62.570  78.431  1.00  5.80              
ATOM     14  HE3 MET A   1     118.402  61.517  79.560  1.00  5.80              
ATOM     15  C   MET A   1     117.977  66.943  81.372  1.00  5.80              
ATOM     16  O   MET A   1     119.033  66.307  81.384  1.00  5.80              
ATOM     17  N   ILE A   2     117.903  68.267  81.353  1.00  4.19              
ATOM     18  H   ILE A   2     116.965  68.645  81.381  1.00  4.19              
ATOM     19  CA  ILE A   2     118.940  69.116  80.798  1.00  4.19              
ATOM     20  HA  ILE A   2     119.216  68.639  79.857  1.00  4.19              
ATOM     21  CB  ILE A   2     118.377  70.502  80.418  1.00  4.19              
ATOM     22  HB  ILE A   2     118.598  71.161  81.244  1.00  4.19              
ATOM     23  CG2 ILE A   2     119.073  70.992  79.137  1.00  4.19              
ATOM     24 1HG2 ILE A   2     118.676  71.962  78.834  1.00  4.19              
ATOM     25 2HG2 ILE A   2     120.143  71.100  79.287  1.00  4.19              
ATOM     26 3HG2 ILE A   2     118.918  70.293  78.315  1.00  4.19              
ATOM     27  CG1 ILE A   2     116.840  70.610  80.214  1.00  4.19              
ATOM     28 1HG1 ILE A   2     116.591  71.662  80.065  1.00  4.19              
ATOM     29 2HG1 ILE A   2     116.341  70.300  81.131  1.00  4.19              
ATOM     30  CD1 ILE A   2     116.245  69.816  79.041  1.00  4.19              
ATOM     31  HD1 ILE A   2     115.158  69.885  79.077  1.00  4.19              
ATOM     32  HD2 ILE A   2     116.582  70.234  78.093  1.00  4.19              
ATOM     33  HD3 ILE A   2     116.534  68.767  79.093  1.00  4.19              
ATOM     34  C   ILE A   2     120.223  69.088  81.633  1.00  4.19              
ATOM     35  O   ILE A   2     120.228  68.575  82.762  1.00  4.19              
ATOM     36  N   SER A   3     121.353  69.598  81.158  1.00  4.26              
ATOM     37  H   SER A   3     121.293  70.113  80.286  1.00  4.26              
ATOM     38  CA  SER A   3     122.566  69.765  81.975  1.00  4.26              
ATOM     39  HA  SER A   3     122.317  70.035  82.985  1.00  4.26              
ATOM     40  CB  SER A   3     123.352  68.407  82.137  1.00  4.26              
ATOM     41  HB1 SER A   3     124.388  68.690  82.362  1.00  4.26              
ATOM     42  HB2 SER A   3     123.306  67.898  81.167  1.00  4.26              
ATOM     43  OG  SER A   3     122.781  67.660  83.172  1.00  4.26              
ATOM     44  HG  SER A   3     121.819  67.802  83.188  1.00  4.26              
ATOM     45  C   SER A   3     123.450  70.856  81.422  1.00  4.26              
ATOM     46  O   SER A   3     123.686  71.900  82.061  1.00  4.26              
ATOM     47  N   SER A   4     123.831  70.696  80.162  1.00  4.17              
ATOM     48  H   SER A   4     123.647  69.822  79.682  1.00  4.17              
ATOM     49  CA  SER A   4     124.186  71.824  79.327  1.00  4.17              
ATOM     50  HA  SER A   4     124.696  72.583  79.922  1.00  4.17              
ATOM     51  CB  SER A   4     125.147  71.369  78.221  1.00  4.17              
ATOM     52  HB1 SER A   4     126.083  71.034  78.669  1.00  4.17              
ATOM     53  HB2 SER A   4     125.360  72.204  77.552  1.00  4.17              
ATOM     54  OG  SER A   4     124.580  70.299  77.483  1.00  4.17              
ATOM     55  HG  SER A   4     123.756  70.638  77.099  1.00  4.17              
ATOM     56  C   SER A   4     122.939  72.441  78.696  1.00  4.17              
ATOM     57  O   SER A   4     122.280  71.789  77.885  1.00  4.17              
ATOM     58  N   ILE A   5     122.662  73.715  78.994  1.00  4.02              
ATOM     59  H   ILE A   5     123.181  74.159  79.733  1.00  4.02              
ATOM     60  CA  ILE A   5     121.956  74.578  78.047  1.00  4.02              
ATOM     61  HA  ILE A   5     121.008  74.104  77.784  1.00  4.02              
ATOM     62  CB  ILE A   5     121.677  76.042  78.510  1.00  4.02              
ATOM     63  HB  ILE A   5     122.532  76.657  78.223  1.00  4.02              
ATOM     64  CG2 ILE A   5     120.433  76.608  77.796  1.00  4.02              
ATOM     65 1HG2 ILE A   5     120.243  77.632  78.115  1.00  4.02              
ATOM     66 2HG2 ILE A   5     120.556  76.628  76.716  1.00  4.02              
ATOM     67 3HG2 ILE A   5     119.552  76.011  78.037  1.00  4.02              
ATOM     68  CG1 ILE A   5     121.438  76.309  80.000  1.00  4.02              
ATOM     69 1HG1 ILE A   5     120.532  75.832  80.338  1.00  4.02              
ATOM     70 2HG1 ILE A   5     121.283  77.376  80.136  1.00  4.02              
ATOM     71  CD1 ILE A   5     122.598  75.907  80.894  1.00  4.02              
ATOM     72  HD1 ILE A   5     123.521  75.891  80.325  1.00  4.02              
ATOM     73  HD2 ILE A   5     122.683  76.632  81.693  1.00  4.02              
ATOM     74  HD3 ILE A   5     122.414  74.912  81.300  1.00  4.02              
ATOM     75  C   ILE A   5     122.837  74.660  76.781  1.00  4.02              
ATOM     76  O   ILE A   5     124.063  74.513  76.856  1.00  4.02              
ATOM     77  N   GLY A   6     122.249  75.005  75.647  1.00  4.23              
ATOM     78  H   GLY A   6     121.253  75.179  75.660  1.00  4.23              
ATOM     79  CA  GLY A   6     122.975  75.461  74.468  1.00  4.23              
ATOM     80  HA1 GLY A   6     123.106  74.637  73.767  1.00  4.23              
ATOM     81  HA2 GLY A   6     123.960  75.844  74.736  1.00  4.23              
ATOM     82  C   GLY A   6     122.192  76.589  73.766  1.00  4.23              
ATOM     83  O   GLY A   6     121.077  76.923  74.161  1.00  4.23              
ATOM     84  N   GLU A   7     122.794  77.190  72.747  1.00  4.31              
ATOM     85  H   GLU A   7     123.692  76.799  72.476  1.00  4.31              
ATOM     86  CA  GLU A   7     122.542  78.553  72.251  1.00  4.31              
ATOM     87  HA  GLU A   7     122.581  79.230  73.105  1.00  4.31              
ATOM     88  CB  GLU A   7     123.688  78.942  71.282  1.00  4.31              
ATOM     89  HB1 GLU A   7     123.530  79.976  70.972  1.00  4.31              
ATOM     90  HB2 GLU A   7     123.632  78.325  70.384  1.00  4.31              
ATOM     91  CG  GLU A   7     125.115  78.875  71.858  1.00  4.31              
ATOM     92  HG1 GLU A   7     125.080  79.029  72.938  1.00  4.31              
ATOM     93  HG2 GLU A   7     125.690  79.702  71.433  1.00  4.31              
ATOM     94  CD  GLU A   7     125.850  77.559  71.549  1.00  4.31              
ATOM     95  OE1 GLU A   7     125.360  76.495  71.995  1.00  4.31              
ATOM     96  OE2 GLU A   7     126.960  77.620  70.967  1.00  4.31              
ATOM     97  C   GLU A   7     121.197  78.852  71.554  1.00  4.31              
ATOM     98  O   GLU A   7     120.987  79.956  71.061  1.00  4.31              
ATOM     99  N   ASP A   8     120.274  77.899  71.493  1.00  4.32              
ATOM    100  H   ASP A   8     120.477  77.027  71.958  1.00  4.32              
ATOM    101  CA  ASP A   8     118.990  78.055  70.779  1.00  4.32              
ATOM    102  HA  ASP A   8     118.756  79.114  70.659  1.00  4.32              
ATOM    103  CB  ASP A   8     119.152  77.414  69.377  1.00  4.32              
ATOM    104  HB1 ASP A   8     119.266  76.334  69.492  1.00  4.32              
ATOM    105  HB2 ASP A   8     120.068  77.794  68.921  1.00  4.32              
ATOM    106  CG  ASP A   8     117.997  77.704  68.404  1.00  4.32              
ATOM    107  OD1 ASP A   8     117.726  78.900  68.160  1.00  4.32              
ATOM    108  OD2 ASP A   8     117.387  76.752  67.854  1.00  4.32              
ATOM    109  C   ASP A   8     117.825  77.410  71.546  1.00  4.32              
ATOM    110  O   ASP A   8     116.720  77.243  71.025  1.00  4.32              
ATOM    111  N   ASP A   9     118.078  77.013  72.793  1.00  4.35              
ATOM    112  H   ASP A   9     118.997  77.196  73.176  1.00  4.35              
ATOM    113  CA  ASP A   9     117.082  76.428  73.680  1.00  4.35              
ATOM    114  HA  ASP A   9     116.745  75.488  73.240  1.00  4.35              
ATOM    115  CB  ASP A   9     117.765  76.103  75.024  1.00  4.35              
ATOM    116  HB1 ASP A   9     118.039  77.032  75.527  1.00  4.35              
ATOM    117  HB2 ASP A   9     118.683  75.548  74.823  1.00  4.35              
ATOM    118  CG  ASP A   9     116.904  75.249  75.956  1.00  4.35              
ATOM    119  OD1 ASP A   9     115.919  74.658  75.456  1.00  4.35              
ATOM    120  OD2 ASP A   9     117.258  75.165  77.158  1.00  4.35              
ATOM    121  C   ASP A   9     115.851  77.356  73.835  1.00  4.35              
ATOM    122  O   ASP A   9     115.933  78.405  74.483  1.00  4.35              
ATOM    123  N   PHE A  10     114.752  76.977  73.159  1.00  4.40              
ATOM    124  H   PHE A  10     114.876  76.131  72.624  1.00  4.40              
ATOM    125  CA  PHE A  10     113.375  77.508  73.185  1.00  4.40              
ATOM    126  HA  PHE A  10     112.744  76.632  73.046  1.00  4.40              
ATOM    127  CB  PHE A  10     112.947  78.089  74.563  1.00  4.40              
ATOM    128  HB1 PHE A  10     111.995  78.606  74.456  1.00  4.40              
ATOM    129  HB2 PHE A  10     113.640  78.853  74.903  1.00  4.40              
ATOM    130  CG  PHE A  10     112.715  77.062  75.653  1.00  4.40              
ATOM    131  CD1 PHE A  10     113.736  76.726  76.558  1.00  4.40              
ATOM    132  HD1 PHE A  10     114.717  77.172  76.467  1.00  4.40              
ATOM    133  CE1 PHE A  10     113.501  75.765  77.557  1.00  4.40              
ATOM    134  HE1 PHE A  10     114.317  75.466  78.203  1.00  4.40              
ATOM    135  CZ  PHE A  10     112.238  75.160  77.677  1.00  4.40              
ATOM    136  HZ  PHE A  10     112.072  74.417  78.443  1.00  4.40              
ATOM    137  CE2 PHE A  10     111.210  75.503  76.779  1.00  4.40              
ATOM    138  HE2 PHE A  10     110.244  75.027  76.859  1.00  4.40              
ATOM    139  CD2 PHE A  10     111.452  76.450  75.768  1.00  4.40              
ATOM    140  HD2 PHE A  10     110.672  76.704  75.067  1.00  4.40              
ATOM    141  C   PHE A  10     112.938  78.435  72.023  1.00  4.40              
ATOM    142  O   PHE A  10     111.918  79.131  72.130  1.00  4.40              
ATOM    143  N   LYS A  11     113.637  78.401  70.882  1.00  4.33              
ATOM    144  H   LYS A  11     114.511  77.882  70.887  1.00  4.33              
ATOM    145  CA  LYS A  11     113.220  79.035  69.606  1.00  4.33              
ATOM    146  HA  LYS A  11     113.397  80.100  69.676  1.00  4.33              
ATOM    147  CB  LYS A  11     114.135  78.486  68.515  1.00  4.33              
ATOM    148  HB1 LYS A  11     114.048  77.410  68.545  1.00  4.33              
ATOM    149  HB2 LYS A  11     115.164  78.734  68.772  1.00  4.33              
ATOM    150  CG  LYS A  11     113.836  79.013  67.103  1.00  4.33              
ATOM    151  HG1 LYS A  11     113.843  80.104  67.140  1.00  4.33              
ATOM    152  HG2 LYS A  11     112.846  78.690  66.781  1.00  4.33              
ATOM    153  CD  LYS A  11     114.879  78.562  66.068  1.00  4.33              
ATOM    154  HD1 LYS A  11     115.879  78.730  66.465  1.00  4.33              
ATOM    155  HD2 LYS A  11     114.771  79.205  65.195  1.00  4.33              
ATOM    156  CE  LYS A  11     114.753  77.107  65.587  1.00  4.33              
ATOM    157  HE1 LYS A  11     115.516  76.938  64.825  1.00  4.33              
ATOM    158  HE2 LYS A  11     113.767  76.976  65.131  1.00  4.33              
ATOM    159  NZ  LYS A  11     114.918  76.112  66.672  1.00  4.33              
ATOM    160  HZ1 LYS A  11     115.744  76.328  67.235  1.00  4.33              
ATOM    161  HZ2 LYS A  11     114.087  76.124  67.270  1.00  4.33              
ATOM    162  HZ3 LYS A  11     114.981  75.177  66.315  1.00  4.33              
ATOM    163  C   LYS A  11     111.726  78.942  69.278  1.00  4.33              
ATOM    164  O   LYS A  11     111.108  79.914  68.852  1.00  4.33              
ATOM    165  N   GLU A  12     111.129  77.790  69.542  1.00  4.29              
ATOM    166  H   GLU A  12     111.744  77.012  69.752  1.00  4.29              
ATOM    167  CA  GLU A  12     109.753  77.473  69.158  1.00  4.29              
ATOM    168  HA  GLU A  12     109.570  77.901  68.170  1.00  4.29              
ATOM    169  CB  GLU A  12     109.667  75.934  69.022  1.00  4.29              
ATOM    170  HB1 GLU A  12     108.625  75.619  69.066  1.00  4.29              
ATOM    171  HB2 GLU A  12     110.179  75.461  69.863  1.00  4.29              
ATOM    172  CG  GLU A  12     110.227  75.387  67.696  1.00  4.29              
ATOM    173  HG1 GLU A  12     109.631  75.803  66.880  1.00  4.29              
ATOM    174  HG2 GLU A  12     110.078  74.304  67.685  1.00  4.29              
ATOM    175  CD  GLU A  12     111.714  75.678  67.439  1.00  4.29              
ATOM    176  OE1 GLU A  12     112.065  76.064  66.305  1.00  4.29              
ATOM    177  OE2 GLU A  12     112.558  75.505  68.346  1.00  4.29              
ATOM    178  C   GLU A  12     108.611  78.019  70.041  1.00  4.29              
ATOM    179  O   GLU A  12     107.454  77.701  69.768  1.00  4.29              
ATOM    180  N   LEU A  13     108.861  78.825  71.085  1.00  4.06              
ATOM    181  H   LEU A  13     109.827  79.090  71.250  1.00  4.06              
ATOM    182  CA  LEU A  13     107.861  79.079  72.152  1.00  4.06              
ATOM    183  HA  LEU A  13     106.901  78.695  71.807  1.00  4.06              
ATOM    184  CB  LEU A  13     108.282  78.251  73.397  1.00  4.06              
ATOM    185  HB1 LEU A  13     108.685  78.914  74.163  1.00  4.06              
ATOM    186  HB2 LEU A  13     109.090  77.570  73.121  1.00  4.06              
ATOM    187  CG  LEU A  13     107.157  77.386  73.997  1.00  4.06              
ATOM    188  HG  LEU A  13     106.838  76.655  73.253  1.00  4.06              
ATOM    189  CD1 LEU A  13     107.671  76.631  75.226  1.00  4.06              
ATOM    190 1HD1 LEU A  13     106.871  76.030  75.660  1.00  4.06              
ATOM    191 2HD1 LEU A  13     108.477  75.962  74.926  1.00  4.06              
ATOM    192 3HD1 LEU A  13     108.042  77.333  75.973  1.00  4.06              
ATOM    193  CD2 LEU A  13     105.932  78.185  74.439  1.00  4.06              
ATOM    194 1HD2 LEU A  13     105.194  77.516  74.880  1.00  4.06              
ATOM    195 2HD2 LEU A  13     106.233  78.931  75.170  1.00  4.06              
ATOM    196 3HD2 LEU A  13     105.477  78.682  73.584  1.00  4.06              
ATOM    197  C   LEU A  13     107.613  80.575  72.462  1.00  4.06              
ATOM    198  O   LEU A  13     107.238  80.939  73.580  1.00  4.06              
ATOM    199  N   SER A  14     107.816  81.463  71.484  1.00  4.03              
ATOM    200  H   SER A  14     108.157  81.087  70.605  1.00  4.03              
ATOM    201  CA  SER A  14     107.943  82.928  71.643  1.00  4.03              
ATOM    202  HA  SER A  14     108.863  83.075  72.210  1.00  4.03              
ATOM    203  CB  SER A  14     108.188  83.591  70.282  1.00  4.03              
ATOM    204  HB1 SER A  14     108.208  84.677  70.387  1.00  4.03              
ATOM    205  HB2 SER A  14     107.391  83.317  69.591  1.00  4.03              
ATOM    206  OG  SER A  14     109.431  83.172  69.766  1.00  4.03              
ATOM    207  HG  SER A  14     110.137  83.591  70.287  1.00  4.03              
ATOM    208  C   SER A  14     106.894  83.745  72.431  1.00  4.03              
ATOM    209  O   SER A  14     107.121  84.932  72.655  1.00  4.03              
ATOM    210  N   ASN A  15     105.769  83.190  72.893  1.00  3.95              
ATOM    211  H   ASN A  15     105.659  82.191  72.791  1.00  3.95              
ATOM    212  CA  ASN A  15     104.760  83.969  73.630  1.00  3.95              
ATOM    213  HA  ASN A  15     104.817  85.002  73.280  1.00  3.95              
ATOM    214  CB  ASN A  15     103.353  83.457  73.247  1.00  3.95              
ATOM    215  HB1 ASN A  15     103.197  82.476  73.696  1.00  3.95              
ATOM    216  HB2 ASN A  15     103.296  83.344  72.164  1.00  3.95              
ATOM    217  CG  ASN A  15     102.216  84.391  73.660  1.00  3.95              
ATOM    218  OD1 ASN A  15     102.346  85.601  73.768  1.00  3.95              
ATOM    219  ND2 ASN A  15     101.040  83.864  73.906  1.00  3.95              
ATOM    220 1HD2 ASN A  15     100.892  82.879  73.784  1.00  3.95              
ATOM    221 2HD2 ASN A  15     100.288  84.496  74.114  1.00  3.95              
ATOM    222  C   ASN A  15     104.972  84.032  75.169  1.00  3.95              
ATOM    223  O   ASN A  15     104.259  84.773  75.849  1.00  3.95              
ATOM    224  N   LEU A  16     105.884  83.246  75.754  1.00  3.89              
ATOM    225  H   LEU A  16     106.498  82.710  75.153  1.00  3.89              
ATOM    226  CA  LEU A  16     105.737  82.778  77.141  1.00  3.89              
ATOM    227  HA  LEU A  16     104.674  82.567  77.260  1.00  3.89              
ATOM    228  CB  LEU A  16     106.444  81.417  77.260  1.00  3.89              
ATOM    229  HB1 LEU A  16     107.518  81.565  77.135  1.00  3.89              
ATOM    230  HB2 LEU A  16     106.097  80.794  76.436  1.00  3.89              
ATOM    231  CG  LEU A  16     106.202  80.647  78.576  1.00  3.89              
ATOM    232  HG  LEU A  16     106.711  81.159  79.393  1.00  3.89              
ATOM    233  CD1 LEU A  16     104.726  80.474  78.953  1.00  3.89              
ATOM    234 1HD1 LEU A  16     104.650  79.835  79.835  1.00  3.89              
ATOM    235 2HD1 LEU A  16     104.274  81.432  79.195  1.00  3.89              
ATOM    236 3HD1 LEU A  16     104.182  80.006  78.132  1.00  3.89              
ATOM    237  CD2 LEU A  16     106.783  79.244  78.427  1.00  3.89              
ATOM    238 1HD2 LEU A  16     106.709  78.712  79.375  1.00  3.89              
ATOM    239 2HD2 LEU A  16     106.242  78.684  77.664  1.00  3.89              
ATOM    240 3HD2 LEU A  16     107.830  79.313  78.135  1.00  3.89              
ATOM    241  C   LEU A  16     106.109  83.741  78.286  1.00  3.89              
ATOM    242  O   LEU A  16     107.278  83.983  78.566  1.00  3.89              
ATOM    243  N   LYS A  17     105.091  84.207  79.027  1.00  3.84              
ATOM    244  H   LYS A  17     104.161  83.965  78.723  1.00  3.84              
ATOM    245  CA  LYS A  17     105.225  85.177  80.134  1.00  3.84              
ATOM    246  HA  LYS A  17     105.880  85.979  79.787  1.00  3.84              
ATOM    247  CB  LYS A  17     103.843  85.787  80.478  1.00  3.84              
ATOM    248  HB1 LYS A  17     104.003  86.693  81.063  1.00  3.84              
ATOM    249  HB2 LYS A  17     103.307  85.084  81.116  1.00  3.84              
ATOM    250  CG  LYS A  17     102.884  86.119  79.320  1.00  3.84              
ATOM    251  HG1 LYS A  17     102.008  86.618  79.736  1.00  3.84              
ATOM    252  HG2 LYS A  17     102.546  85.181  78.875  1.00  3.84              
ATOM    253  CD  LYS A  17     103.470  87.001  78.212  1.00  3.84              
ATOM    254  HD1 LYS A  17     104.359  86.517  77.810  1.00  3.84              
ATOM    255  HD2 LYS A  17     103.749  87.980  78.606  1.00  3.84              
ATOM    256  CE  LYS A  17     102.426  87.153  77.099  1.00  3.84              
ATOM    257  HE1 LYS A  17     101.751  87.980  77.337  1.00  3.84              
ATOM    258  HE2 LYS A  17     101.839  86.231  77.050  1.00  3.84              
ATOM    259  NZ  LYS A  17     103.074  87.366  75.790  1.00  3.84              
ATOM    260  HZ1 LYS A  17     102.418  87.273  75.024  1.00  3.84              
ATOM    261  HZ2 LYS A  17     103.546  88.265  75.738  1.00  3.84              
ATOM    262  HZ3 LYS A  17     103.749  86.627  75.628  1.00  3.84              
ATOM    263  C   LYS A  17     105.832  84.627  81.429  1.00  3.84              
ATOM    264  O   LYS A  17     106.499  85.376  82.147  1.00  3.84              
ATOM    265  N   THR A  18     105.549  83.368  81.742  1.00  3.43              
ATOM    266  H   THR A  18     104.966  82.859  81.097  1.00  3.43              
ATOM    267  CA  THR A  18     105.681  82.765  83.081  1.00  3.43              
ATOM    268  HA  THR A  18     106.184  83.461  83.753  1.00  3.43              
ATOM    269  CB  THR A  18     104.298  82.449  83.680  1.00  3.43              
ATOM    270  HB  THR A  18     104.407  81.803  84.552  1.00  3.43              
ATOM    271  CG2 THR A  18     103.566  83.716  84.119  1.00  3.43              
ATOM    272 1HG2 THR A  18     103.395  84.375  83.272  1.00  3.43              
ATOM    273 2HG2 THR A  18     102.604  83.442  84.553  1.00  3.43              
ATOM    274 3HG2 THR A  18     104.157  84.239  84.871  1.00  3.43              
ATOM    275  OG1 THR A  18     103.491  81.812  82.713  1.00  3.43              
ATOM    276  HG1 THR A  18     103.734  80.877  82.715  1.00  3.43              
ATOM    277  C   THR A  18     106.563  81.540  83.000  1.00  3.43              
ATOM    278  O   THR A  18     106.108  80.426  83.268  1.00  3.43              
ATOM    279  N   LEU A  19     107.824  81.738  82.591  1.00  3.43              
ATOM    280  H   LEU A  19     108.196  82.676  82.515  1.00  3.43              
ATOM    281  CA  LEU A  19     108.773  80.638  82.661  1.00  3.43              
ATOM    282  HA  LEU A  19     108.309  79.706  82.342  1.00  3.43              
ATOM    283  CB  LEU A  19     110.038  80.916  81.813  1.00  3.43              
ATOM    284  HB1 LEU A  19     110.876  80.408  82.282  1.00  3.43              
ATOM    285  HB2 LEU A  19     110.261  81.979  81.852  1.00  3.43              
ATOM    286  CG  LEU A  19     110.014  80.450  80.346  1.00  3.43              
ATOM    287  HG  LEU A  19     109.243  80.995  79.802  1.00  3.43              
ATOM    288  CD1 LEU A  19     111.374  80.712  79.686  1.00  3.43              
ATOM    289 1HD1 LEU A  19     111.337  80.419  78.637  1.00  3.43              
ATOM    290 2HD1 LEU A  19     111.624  81.769  79.751  1.00  3.43              
ATOM    291 3HD1 LEU A  19     112.153  80.133  80.183  1.00  3.43              
ATOM    292  CD2 LEU A  19     109.755  78.945  80.223  1.00  3.43              
ATOM    293 1HD2 LEU A  19     109.875  78.629  79.186  1.00  3.43              
ATOM    294 2HD2 LEU A  19     110.468  78.395  80.837  1.00  3.43              
ATOM    295 3HD2 LEU A  19     108.747  78.695  80.539  1.00  3.43              
ATOM    296  C   LEU A  19     109.135  80.500  84.157  1.00  3.43              
ATOM    297  O   LEU A  19     109.896  81.293  84.709  1.00  3.43              
ATOM    298  N   LYS A  20     108.704  79.417  84.819  1.00  3.41              
ATOM    299  H   LYS A  20     108.017  78.854  84.340  1.00  3.41              
ATOM    300  CA  LYS A  20     109.711  78.720  85.645  1.00  3.41              
ATOM    301  HA  LYS A  20     110.151  79.426  86.336  1.00  3.41              
ATOM    302  CB  LYS A  20     109.120  77.555  86.423  1.00  3.41              
ATOM    303  HB1 LYS A  20     109.970  76.949  86.711  1.00  3.41              
ATOM    304  HB2 LYS A  20     108.470  76.970  85.773  1.00  3.41              
ATOM    305  CG  LYS A  20     108.355  77.967  87.692  1.00  3.41              
ATOM    306  HG1 LYS A  20     107.311  78.141  87.428  1.00  3.41              
ATOM    307  HG2 LYS A  20     108.756  78.906  88.072  1.00  3.41              
ATOM    308  CD  LYS A  20     108.425  76.925  88.826  1.00  3.41              
ATOM    309  HD1 LYS A  20     107.997  75.977  88.499  1.00  3.41              
ATOM    310  HD2 LYS A  20     107.808  77.302  89.644  1.00  3.41              
ATOM    311  CE  LYS A  20     109.851  76.727  89.375  1.00  3.41              
ATOM    312  HE1 LYS A  20     109.795  76.583  90.458  1.00  3.41              
ATOM    313  HE2 LYS A  20     110.412  77.650  89.207  1.00  3.41              
ATOM    314  NZ  LYS A  20     110.574  75.587  88.754  1.00  3.41              
ATOM    315  HZ1 LYS A  20     110.368  75.523  87.758  1.00  3.41              
ATOM    316  HZ2 LYS A  20     111.577  75.698  88.844  1.00  3.41              
ATOM    317  HZ3 LYS A  20     110.263  74.706  89.133  1.00  3.41              
ATOM    318  C   LYS A  20     110.853  78.267  84.724  1.00  3.41              
ATOM    319  O   LYS A  20     110.634  78.266  83.528  1.00  3.41              
ATOM    320  N   ILE A  21     112.041  77.879  85.191  1.00  3.94              
ATOM    321  H   ILE A  21     112.238  77.884  86.177  1.00  3.94              
ATOM    322  CA  ILE A  21     113.000  77.232  84.260  1.00  3.94              
ATOM    323  HA  ILE A  21     112.438  76.525  83.672  1.00  3.94              
ATOM    324  CB  ILE A  21     113.559  78.260  83.214  1.00  3.94              
ATOM    325  HB  ILE A  21     112.867  79.097  83.150  1.00  3.94              
ATOM    326  CG2 ILE A  21     114.895  78.931  83.553  1.00  3.94              
ATOM    327 1HG2 ILE A  21     115.175  79.622  82.759  1.00  3.94              
ATOM    328 2HG2 ILE A  21     114.793  79.504  84.474  1.00  3.94              
ATOM    329 3HG2 ILE A  21     115.685  78.189  83.630  1.00  3.94              
ATOM    330  CG1 ILE A  21     113.594  77.689  81.776  1.00  3.94              
ATOM    331 1HG1 ILE A  21     113.873  78.496  81.099  1.00  3.94              
ATOM    332 2HG1 ILE A  21     112.585  77.380  81.500  1.00  3.94              
ATOM    333  CD1 ILE A  21     114.538  76.508  81.514  1.00  3.94              
ATOM    334  HD1 ILE A  21     115.546  76.733  81.861  1.00  3.94              
ATOM    335  HD2 ILE A  21     114.166  75.613  82.006  1.00  3.94              
ATOM    336  HD3 ILE A  21     114.576  76.315  80.442  1.00  3.94              
ATOM    337  C   ILE A  21     114.115  76.463  84.922  1.00  3.94              
ATOM    338  O   ILE A  21     114.485  75.371  84.509  1.00  3.94              
ATOM    339  N   GLN A  22     114.548  77.028  86.030  1.00  3.90              
ATOM    340  H   GLN A  22     114.268  77.976  86.224  1.00  3.90              
ATOM    341  CA  GLN A  22     115.339  76.353  87.012  1.00  3.90              
ATOM    342  HA  GLN A  22     115.484  75.334  86.664  1.00  3.90              
ATOM    343  CB  GLN A  22     116.746  77.020  87.060  1.00  3.90              
ATOM    344  HB1 GLN A  22     117.464  76.239  86.857  1.00  3.90              
ATOM    345  HB2 GLN A  22     116.938  77.360  88.073  1.00  3.90              
ATOM    346  CG  GLN A  22     117.207  78.135  86.103  1.00  3.90              
ATOM    347  HG1 GLN A  22     117.912  78.736  86.667  1.00  3.90              
ATOM    348  HG2 GLN A  22     116.379  78.770  85.822  1.00  3.90              
ATOM    349  CD  GLN A  22     117.962  77.646  84.871  1.00  3.90              
ATOM    350  OE1 GLN A  22     117.879  76.522  84.421  1.00  3.90              
ATOM    351  NE2 GLN A  22     118.820  78.430  84.257  1.00  3.90              
ATOM    352 1HE2 GLN A  22     119.046  79.342  84.617  1.00  3.90              
ATOM    353 2HE2 GLN A  22     119.363  77.988  83.523  1.00  3.90              
ATOM    354  C   GLN A  22     114.454  76.276  88.278  1.00  3.90              
ATOM    355  O   GLN A  22     113.794  77.240  88.676  1.00  3.90              
ATOM    356  N   GLY A  23     114.323  75.074  88.838  1.00  3.85              
ATOM    357  H   GLY A  23     114.760  74.311  88.328  1.00  3.85              
ATOM    358  CA  GLY A  23     113.627  74.709  90.079  1.00  3.85              
ATOM    359  HA1 GLY A  23     112.827  74.023  89.896  1.00  3.85              
ATOM    360  HA2 GLY A  23     113.196  75.605  90.545  1.00  3.85              
ATOM    361  C   GLY A  23     114.606  74.087  91.050  1.00  3.85              
ATOM    362  O   GLY A  23     115.715  74.635  91.165  1.00  3.85              
ATOM    363  N   ASN A  24     114.423  72.905  91.589  1.00  3.86              
ATOM    364  H   ASN A  24     113.503  72.488  91.625  1.00  3.86              
ATOM    365  CA  ASN A  24     115.537  71.939  91.519  1.00  3.86              
ATOM    366  HA  ASN A  24     116.390  72.332  92.060  1.00  3.86              
ATOM    367  CB  ASN A  24     115.136  70.597  92.161  1.00  3.86              
ATOM    368  HB1 ASN A  24     116.023  70.001  92.362  1.00  3.86              
ATOM    369  HB2 ASN A  24     114.505  70.048  91.473  1.00  3.86              
ATOM    370  CG  ASN A  24     114.324  70.760  93.434  1.00  3.86              
ATOM    371  OD1 ASN A  24     113.118  70.866  93.388  1.00  3.86              
ATOM    372  ND2 ASN A  24     114.953  70.796  94.584  1.00  3.86              
ATOM    373 1HD2 ASN A  24     115.948  70.706  94.649  1.00  3.86              
ATOM    374 2HD2 ASN A  24     114.368  70.903  95.392  1.00  3.86              
ATOM    375  C   ASN A  24     115.814  71.851  90.051  1.00  3.86              
ATOM    376  O   ASN A  24     114.975  71.338  89.311  1.00  3.86              
ATOM    377  N   CYS A  25     116.933  72.397  89.681  1.00  3.94              
ATOM    378  H   CYS A  25     117.415  72.949  90.393  1.00  3.94              
ATOM    379  CA  CYS A  25     117.601  72.347  88.399  1.00  3.94              
ATOM    380  HA  CYS A  25     117.273  71.572  87.801  1.00  3.94              
ATOM    381  CB  CYS A  25     117.396  73.715  87.705  1.00  3.94              
ATOM    382  HB1 CYS A  25     116.426  73.706  87.248  1.00  3.94              
ATOM    383  HB2 CYS A  25     118.144  73.836  86.929  1.00  3.94              
ATOM    384  SG  CYS A  25     117.540  74.965  88.990  1.00  3.94              
ATOM    385  HG  CYS A  25     116.628  74.496  89.843  1.00  3.94              
ATOM    386  C   CYS A  25     119.051  72.081  88.773  1.00  3.94              
ATOM    387  O   CYS A  25     119.935  72.929  88.490  1.00  3.94              
ATOM    388  N   PRO A  26     119.387  70.972  89.420  1.00  4.10              
ATOM    389  CD  PRO A  26     118.959  70.584  90.796  1.00  4.10              
ATOM    390  HD1 PRO A  26     118.451  69.624  90.755  1.00  4.10              
ATOM    391  HD2 PRO A  26     118.310  71.343  91.223  1.00  4.10              
ATOM    392  CG  PRO A  26     120.205  70.491  91.664  1.00  4.10              
ATOM    393  HG1 PRO A  26     120.366  69.463  91.984  1.00  4.10              
ATOM    394  HG2 PRO A  26     120.141  71.158  92.522  1.00  4.10              
ATOM    395  CB  PRO A  26     121.325  70.934  90.722  1.00  4.10              
ATOM    396  HB1 PRO A  26     122.270  70.453  90.959  1.00  4.10              
ATOM    397  HB2 PRO A  26     121.428  72.015  90.788  1.00  4.10              
ATOM    398  CA  PRO A  26     120.753  70.578  89.352  1.00  4.10              
ATOM    399  HA  PRO A  26     121.356  71.080  88.631  1.00  4.10              
ATOM    400  C   PRO A  26     121.064  69.086  88.994  1.00  4.10              
ATOM    401  O   PRO A  26     121.337  68.272  89.838  1.00  4.10              
ATOM    402  N   ARG A  27     121.025  68.827  87.669  1.00  6.10              
ATOM    403  H   ARG A  27     120.687  69.601  87.121  1.00  6.10              
ATOM    404  CA  ARG A  27     121.496  67.680  86.897  1.00  6.10              
ATOM    405  HA  ARG A  27     122.112  68.077  86.085  1.00  6.10              
ATOM    406  CB  ARG A  27     122.558  66.801  87.675  1.00  6.10              
ATOM    407  HB1 ARG A  27     122.046  66.079  88.304  1.00  6.10              
ATOM    408  HB2 ARG A  27     123.142  67.472  88.308  1.00  6.10              
ATOM    409  CG  ARG A  27     123.636  66.073  86.833  1.00  6.10              
ATOM    410  HG1 ARG A  27     124.415  65.791  87.543  1.00  6.10              
ATOM    411  HG2 ARG A  27     124.081  66.787  86.139  1.00  6.10              
ATOM    412  CD  ARG A  27     123.234  64.790  86.091  1.00  6.10              
ATOM    413  HD1 ARG A  27     122.509  64.242  86.695  1.00  6.10              
ATOM    414  HD2 ARG A  27     124.127  64.176  85.979  1.00  6.10              
ATOM    415  NE  ARG A  27     122.684  65.053  84.751  1.00  6.10              
ATOM    416  HE  ARG A  27     122.564  66.023  84.479  1.00  6.10              
ATOM    417  CZ  ARG A  27     122.161  64.185  83.911  1.00  6.10              
ATOM    418  NH1 ARG A  27     122.318  62.897  84.055  1.00  6.10              
ATOM    419 1HH1 ARG A  27     122.843  62.568  84.840  1.00  6.10              
ATOM    420 2HH1 ARG A  27     121.851  62.256  83.445  1.00  6.10              
ATOM    421  NH2 ARG A  27     121.438  64.614  82.919  1.00  6.10              
ATOM    422 1HH2 ARG A  27     121.160  65.585  82.912  1.00  6.10              
ATOM    423 2HH2 ARG A  27     120.934  63.983  82.330  1.00  6.10              
ATOM    424  C   ARG A  27     120.490  66.792  86.164  1.00  6.10              
ATOM    425  O   ARG A  27     120.541  66.825  84.950  1.00  6.10              
ATOM    426  N   CYS A  28     119.560  66.103  86.848  1.00  7.75              
ATOM    427  H   CYS A  28     119.617  66.137  87.853  1.00  7.75              
ATOM    428  CA  CYS A  28     118.173  65.892  86.375  1.00  7.75              
ATOM    429  HA  CYS A  28     117.670  66.862  86.341  1.00  7.75              
ATOM    430  CB  CYS A  28     118.138  65.206  84.984  1.00  7.75              
ATOM    431  HB1 CYS A  28     118.588  65.789  84.188  1.00  7.75              
ATOM    432  HB2 CYS A  28     117.104  65.040  84.687  1.00  7.75              
ATOM    433  SG  CYS A  28     118.990  63.596  85.030  1.00  7.75              
ATOM    434  HG  CYS A  28     118.383  63.142  86.141  1.00  7.75              
ATOM    435  C   CYS A  28     117.215  65.076  87.254  1.00  7.75              
ATOM    436  O   CYS A  28     117.588  63.973  87.756  1.00  7.75              
ATOM    437  N   HIS A  29     115.929  65.421  87.294  1.00  8.91              
ATOM    438  H   HIS A  29     115.829  66.414  87.078  1.00  8.91              
ATOM    439  CA  HIS A  29     114.758  64.638  86.813  1.00  8.91              
ATOM    440  HA  HIS A  29     115.020  63.605  86.592  1.00  8.91              
ATOM    441  CB  HIS A  29     113.634  64.695  87.848  1.00  8.91              
ATOM    442  HB1 HIS A  29     113.462  65.743  88.123  1.00  8.91              
ATOM    443  HB2 HIS A  29     113.942  64.135  88.734  1.00  8.91              
ATOM    444  CG  HIS A  29     112.316  64.156  87.350  1.00  8.91              
ATOM    445  ND1 HIS A  29     111.373  64.889  86.636  1.00  8.91              
ATOM    446  CE1 HIS A  29     110.358  64.047  86.390  1.00  8.91              
ATOM    447  HE1 HIS A  29     109.450  64.311  85.861  1.00  8.91              
ATOM    448  NE2 HIS A  29     110.628  62.833  86.898  1.00  8.91              
ATOM    449  HE2 HIS A  29     110.006  62.036  86.861  1.00  8.91              
ATOM    450  CD2 HIS A  29     111.863  62.879  87.507  1.00  8.91              
ATOM    451  HD2 HIS A  29     112.365  62.083  88.025  1.00  8.91              
ATOM    452  C   HIS A  29     114.365  65.331  85.511  1.00  8.91              
ATOM    453  O   HIS A  29     114.684  66.534  85.354  1.00  8.91              
ATOM    454  N   ASN A  30     113.753  64.635  84.585  1.00 11.29              
ATOM    455  H   ASN A  30     113.443  63.708  84.831  1.00 11.29              
ATOM    456  CA  ASN A  30     113.611  65.106  83.205  1.00 11.29              
ATOM    457  HA  ASN A  30     114.509  65.651  82.974  1.00 11.29              
ATOM    458  CB  ASN A  30     113.645  63.843  82.273  1.00 11.29              
ATOM    459  HB1 ASN A  30     113.454  64.223  81.269  1.00 11.29              
ATOM    460  HB2 ASN A  30     112.796  63.219  82.556  1.00 11.29              
ATOM    461  CG  ASN A  30     114.927  63.080  82.304  1.00 11.29              
ATOM    462  OD1 ASN A  30     115.878  63.359  83.036  1.00 11.29              
ATOM    463  ND2 ASN A  30     115.037  62.047  81.501  1.00 11.29              
ATOM    464 1HD2 ASN A  30     114.296  61.813  80.867  1.00 11.29              
ATOM    465 2HD2 ASN A  30     115.904  61.543  81.482  1.00 11.29              
ATOM    466  C   ASN A  30     112.431  65.982  83.007  1.00 11.29              
ATOM    467  O   ASN A  30     111.531  65.708  82.194  1.00 11.29              
ATOM    468  N   ALA A  31     112.365  66.985  83.863  1.00 13.44              
ATOM    469  H   ALA A  31     113.131  67.105  84.488  1.00 13.44              
ATOM    470  CA  ALA A  31     111.122  67.587  84.242  1.00 13.44              
ATOM    471  HA  ALA A  31     110.486  66.752  84.494  1.00 13.44              
ATOM    472  CB  ALA A  31     111.276  68.373  85.502  1.00 13.44              
ATOM    473  HB1 ALA A  31     110.358  68.357  86.048  1.00 13.44              
ATOM    474  HB2 ALA A  31     111.982  67.906  86.181  1.00 13.44              
ATOM    475  HB3 ALA A  31     111.574  69.387  85.311  1.00 13.44              
ATOM    476  C   ALA A  31     110.419  68.204  83.009  1.00 13.44              
ATOM    477  O   ALA A  31     109.259  67.882  82.752  1.00 13.44              
ATOM    478  N   PRO A  32     111.071  69.159  82.327  1.00 15.42              
ATOM    479  CD  PRO A  32     111.735  68.770  81.079  1.00 15.42              
ATOM    480  HD1 PRO A  32     111.367  67.796  80.759  1.00 15.42              
ATOM    481  HD2 PRO A  32     112.815  68.734  81.217  1.00 15.42              
ATOM    482  CG  PRO A  32     111.366  69.805  80.019  1.00 15.42              
ATOM    483  HG1 PRO A  32     111.174  69.340  79.052  1.00 15.42              
ATOM    484  HG2 PRO A  32     112.164  70.543  79.929  1.00 15.42              
ATOM    485  CB  PRO A  32     110.113  70.466  80.584  1.00 15.42              
ATOM    486  HB1 PRO A  32     109.234  69.850  80.395  1.00 15.42              
ATOM    487  HB2 PRO A  32     109.972  71.475  80.195  1.00 15.42              
ATOM    488  CA  PRO A  32     110.450  70.471  82.074  1.00 15.42              
ATOM    489  HA  PRO A  32     111.230  71.196  82.238  1.00 15.42              
ATOM    490  C   PRO A  32     109.297  70.851  83.006  1.00 15.42              
ATOM    491  O   PRO A  32     108.417  71.662  82.627  1.00 15.42              
ATOM    492  N   TYR A  33     109.260  70.345  84.238  1.00 16.31              
ATOM    493  H   TYR A  33     110.031  69.740  84.471  1.00 16.31              
ATOM    494  CA  TYR A  33     108.048  70.212  85.002  1.00 16.31              
ATOM    495  HA  TYR A  33     107.218  70.191  84.279  1.00 16.31              
ATOM    496  CB  TYR A  33     107.890  68.928  85.826  1.00 16.31              
ATOM    497  HB1 TYR A  33     108.457  69.007  86.745  1.00 16.31              
ATOM    498  HB2 TYR A  33     108.248  68.088  85.236  1.00 16.31              
ATOM    499  CG  TYR A  33     106.450  68.633  86.206  1.00 16.31              
ATOM    500  CD1 TYR A  33     105.930  69.114  87.423  1.00 16.31              
ATOM    501  HD1 TYR A  33     106.547  69.695  88.097  1.00 16.31              
ATOM    502  CE1 TYR A  33     104.597  68.826  87.782  1.00 16.31              
ATOM    503  HE1 TYR A  33     104.189  69.177  88.718  1.00 16.31              
ATOM    504  CZ  TYR A  33     103.785  68.056  86.922  1.00 16.31              
ATOM    505  OH  TYR A  33     102.507  67.771  87.286  1.00 16.31              
ATOM    506  HH  TYR A  33     102.058  67.221  86.642  1.00 16.31              
ATOM    507  CE2 TYR A  33     104.304  67.588  85.696  1.00 16.31              
ATOM    508  HE2 TYR A  33     103.685  67.003  85.033  1.00 16.31              
ATOM    509  CD2 TYR A  33     105.637  67.881  85.340  1.00 16.31              
ATOM    510  HD2 TYR A  33     106.029  67.513  84.397  1.00 16.31              
ATOM    511  C   TYR A  33     107.784  71.486  85.816  1.00 16.31              
ATOM    512  O   TYR A  33     108.398  71.672  86.888  1.00 16.31              
ATOM    513  N   PRO A  34     107.062  72.420  85.244  1.00 17.75              
ATOM    514  CD  PRO A  34     105.605  72.390  85.394  1.00 17.75              
ATOM    515  HD1 PRO A  34     105.355  71.828  86.294  1.00 17.75              
ATOM    516  HD2 PRO A  34     105.150  71.925  84.521  1.00 17.75              
ATOM    517  CG  PRO A  34     105.152  73.841  85.542  1.00 17.75              
ATOM    518  HG1 PRO A  34     104.374  73.947  86.300  1.00 17.75              
ATOM    519  HG2 PRO A  34     104.798  74.216  84.579  1.00 17.75              
ATOM    520  CB  PRO A  34     106.425  74.589  85.946  1.00 17.75              
ATOM    521  HB1 PRO A  34     106.610  74.468  87.014  1.00 17.75              
ATOM    522  HB2 PRO A  34     106.383  75.644  85.669  1.00 17.75              
ATOM    523  CA  PRO A  34     107.481  73.828  85.133  1.00 17.75              
ATOM    524  HA  PRO A  34     107.324  74.112  84.092  1.00 17.75              
ATOM    525  C   PRO A  34     108.898  74.092  85.475  1.00 17.75              
ATOM    526  O   PRO A  34     109.212  74.655  86.521  1.00 17.75              
ATOM    527  N   CYS A  35     109.714  73.558  84.569  1.00 16.43              
ATOM    528  H   CYS A  35     109.273  73.163  83.741  1.00 16.43              
ATOM    529  CA  CYS A  35     111.141  73.389  84.645  1.00 16.43              
ATOM    530  HA  CYS A  35     111.344  72.334  84.432  1.00 16.43              
ATOM    531  CB  CYS A  35     111.763  74.239  83.571  1.00 16.43              
ATOM    532  HB1 CYS A  35     112.840  74.087  83.512  1.00 16.43              
ATOM    533  HB2 CYS A  35     111.553  75.286  83.784  1.00 16.43              
ATOM    534  SG  CYS A  35     111.060  73.903  81.929  1.00 16.43              
ATOM    535  HG  CYS A  35     111.813  74.777  81.247  1.00 16.43              
ATOM    536  C   CYS A  35     111.616  73.595  86.118  1.00 16.43              
ATOM    537  O   CYS A  35     112.156  74.651  86.481  1.00 16.43              
ATOM    538  N   VAL A  36     111.299  72.635  87.007  1.00 16.08              
ATOM    539  H   VAL A  36     110.541  72.017  86.743  1.00 16.08              
ATOM    540  CA  VAL A  36     112.337  72.075  87.895  1.00 16.08              
ATOM    541  HA  VAL A  36     112.619  72.835  88.596  1.00 16.08              
ATOM    542  CB  VAL A  36     111.955  70.782  88.619  1.00 16.08              
ATOM    543  HB  VAL A  36     112.720  70.015  88.470  1.00 16.08              
ATOM    544  CG1 VAL A  36     111.815  71.002  90.136  1.00 16.08              
ATOM    545 1HG1 VAL A  36     111.044  71.740  90.349  1.00 16.08              
ATOM    546 2HG1 VAL A  36     111.557  70.071  90.647  1.00 16.08              
ATOM    547 3HG1 VAL A  36     112.751  71.340  90.546  1.00 16.08              
ATOM    548  CG2 VAL A  36     110.609  70.147  88.227  1.00 16.08              
ATOM    549 1HG2 VAL A  36     109.790  70.693  88.695  1.00 16.08              
ATOM    550 2HG2 VAL A  36     110.496  70.218  87.156  1.00 16.08              
ATOM    551 3HG2 VAL A  36     110.579  69.106  88.551  1.00 16.08              
ATOM    552  C   VAL A  36     113.554  71.932  86.908  1.00 16.08              
ATOM    553  O   VAL A  36     114.381  72.812  87.015  1.00 16.08              
ATOM    554  N   PRO A  37     113.539  71.132  85.784  1.00 15.53              
ATOM    555  CD  PRO A  37     113.887  71.768  84.487  1.00 15.53              
ATOM    556  HD1 PRO A  37     114.295  72.771  84.611  1.00 15.53              
ATOM    557  HD2 PRO A  37     112.997  71.796  83.863  1.00 15.53              
ATOM    558  CG  PRO A  37     114.887  70.905  83.727  1.00 15.53              
ATOM    559  HG1 PRO A  37     115.902  71.149  84.023  1.00 15.53              
ATOM    560  HG2 PRO A  37     114.721  70.986  82.656  1.00 15.53              
ATOM    561  CB  PRO A  37     114.475  69.539  84.246  1.00 15.53              
ATOM    562  HB1 PRO A  37     115.203  68.761  84.050  1.00 15.53              
ATOM    563  HB2 PRO A  37     113.532  69.290  83.766  1.00 15.53              
ATOM    564  CA  PRO A  37     114.207  69.817  85.733  1.00 15.53              
ATOM    565  HA  PRO A  37     113.550  69.031  86.083  1.00 15.53              
ATOM    566  C   PRO A  37     115.314  69.812  86.702  1.00 15.53              
ATOM    567  O   PRO A  37     116.019  70.725  86.509  1.00 15.53              
ATOM    568  N   CYS A  38     115.404  68.932  87.717  1.00 14.62              
ATOM    569  H   CYS A  38     114.650  68.266  87.837  1.00 14.62              
ATOM    570  CA  CYS A  38     116.480  68.907  88.758  1.00 14.62              
ATOM    571  HA  CYS A  38     116.532  69.821  89.331  1.00 14.62              
ATOM    572  CB  CYS A  38     116.094  67.775  89.788  1.00 14.62              
ATOM    573  HB1 CYS A  38     116.646  67.977  90.706  1.00 14.62              
ATOM    574  HB2 CYS A  38     116.439  66.816  89.412  1.00 14.62              
ATOM    575  SG  CYS A  38     114.310  67.705  90.095  1.00 14.62              
ATOM    576  HG  CYS A  38     114.121  69.003  90.341  1.00 14.62              
ATOM    577  C   CYS A  38     117.829  68.691  88.129  1.00 14.62              
ATOM    578  O   CYS A  38     118.550  67.813  88.568  1.00 14.62              
ATOM    579  N   ALA A  39     118.134  69.548  87.165  1.00 14.58              
ATOM    580  H   ALA A  39     117.558  70.362  87.175  1.00 14.58              
ATOM    581  CA  ALA A  39     118.551  69.472  85.770  1.00 14.58              
ATOM    582  HA  ALA A  39     119.567  69.065  85.731  1.00 14.58              
ATOM    583  CB  ALA A  39     117.650  68.633  84.845  1.00 14.58              
ATOM    584  HB1 ALA A  39     118.247  67.882  84.350  1.00 14.58              
ATOM    585  HB2 ALA A  39     116.836  68.159  85.363  1.00 14.58              
ATOM    586  HB3 ALA A  39     117.209  69.213  84.040  1.00 14.58              
ATOM    587  C   ALA A  39     118.628  70.800  85.040  1.00 14.58              
ATOM    588  O   ALA A  39     118.040  71.807  85.433  1.00 14.58              
ATOM    589  N   ASN A  40     119.416  70.817  83.987  1.00 12.51              
ATOM    590  H   ASN A  40     119.734  69.914  83.666  1.00 12.51              
ATOM    591  CA  ASN A  40     120.262  71.975  83.747  1.00 12.51              
ATOM    592  HA  ASN A  40     121.195  71.675  83.242  1.00 12.51              
ATOM    593  CB  ASN A  40     119.448  73.052  82.965  1.00 12.51              
ATOM    594  HB1 ASN A  40     119.531  74.012  83.460  1.00 12.51              
ATOM    595  HB2 ASN A  40     118.391  72.807  82.999  1.00 12.51              
ATOM    596  CG  ASN A  40     119.866  73.266  81.529  1.00 12.51              
ATOM    597  OD1 ASN A  40     120.871  72.750  81.075  1.00 12.51              
ATOM    598  ND2 ASN A  40     119.055  73.959  80.756  1.00 12.51              
ATOM    599 1HD2 ASN A  40     118.226  74.394  81.119  1.00 12.51              
ATOM    600 2HD2 ASN A  40     119.273  74.058  79.780  1.00 12.51              
ATOM    601  C   ASN A  40     120.626  72.452  85.196  1.00 12.51              
ATOM    602  O   ASN A  40     120.170  73.466  85.662  1.00 12.51              
ATOM    603  N   GLY A  41     121.455  71.661  85.953  1.00  9.92              
ATOM    604  H   GLY A  41     121.714  70.808  85.495  1.00  9.92              
ATOM    605  CA  GLY A  41     122.495  72.364  86.701  1.00  9.92              
ATOM    606  HA1 GLY A  41     123.200  71.665  87.120  1.00  9.92              
ATOM    607  HA2 GLY A  41     122.106  73.023  87.469  1.00  9.92              
ATOM    608  C   GLY A  41     123.134  73.154  85.617  1.00  9.92              
ATOM    609  O   GLY A  41     123.724  72.463  84.804  1.00  9.92              
ATOM    610  N   SER A  42     122.633  74.388  85.421  1.00  6.97              
ATOM    611  H   SER A  42     122.123  74.766  86.211  1.00  6.97              
ATOM    612  CA  SER A  42     122.294  74.983  84.093  1.00  6.97              
ATOM    613  HA  SER A  42     121.886  74.203  83.425  1.00  6.97              
ATOM    614  CB  SER A  42     121.264  76.107  84.326  1.00  6.97              
ATOM    615  HB1 SER A  42     121.735  77.004  84.734  1.00  6.97              
ATOM    616  HB2 SER A  42     120.507  75.827  85.063  1.00  6.97              
ATOM    617  OG  SER A  42     120.521  76.478  83.174  1.00  6.97              
ATOM    618  HG  SER A  42     119.648  76.808  83.464  1.00  6.97              
ATOM    619  C   SER A  42     123.696  75.472  83.724  1.00  6.97              
ATOM    620  O   SER A  42     124.007  76.603  83.915  1.00  6.97              
ATOM    621  N   ILE A  43     124.646  74.485  83.473  1.00  4.78              
ATOM    622  H   ILE A  43     124.283  73.563  83.227  1.00  4.78              
ATOM    623  CA  ILE A  43     125.874  74.393  84.370  1.00  4.78              
ATOM    624  HA  ILE A  43     125.525  74.374  85.408  1.00  4.78              
ATOM    625  CB  ILE A  43     126.679  73.104  84.068  1.00  4.78              
ATOM    626  HB  ILE A  43     126.041  72.250  84.258  1.00  4.78              
ATOM    627  CG2 ILE A  43     127.138  72.993  82.607  1.00  4.78              
ATOM    628 1HG2 ILE A  43     126.308  73.133  81.918  1.00  4.78              
ATOM    629 2HG2 ILE A  43     127.908  73.723  82.374  1.00  4.78              
ATOM    630 3HG2 ILE A  43     127.548  72.008  82.407  1.00  4.78              
ATOM    631  CG1 ILE A  43     127.853  72.990  85.058  1.00  4.78              
ATOM    632 1HG1 ILE A  43     127.512  73.132  86.086  1.00  4.78              
ATOM    633 2HG1 ILE A  43     128.633  73.726  84.853  1.00  4.78              
ATOM    634  CD1 ILE A  43     128.549  71.602  85.040  1.00  4.78              
ATOM    635  HD1 ILE A  43     129.049  71.475  84.078  1.00  4.78              
ATOM    636  HD2 ILE A  43     129.283  71.587  85.847  1.00  4.78              
ATOM    637  HD3 ILE A  43     127.791  70.832  85.201  1.00  4.78              
ATOM    638  C   ILE A  43     126.746  75.635  84.154  1.00  4.78              
ATOM    639  O   ILE A  43     127.309  76.191  85.109  1.00  4.78              
ATOM    640  N   SER A  44     126.764  76.197  82.946  1.00  3.86              
ATOM    641  H   SER A  44     126.421  75.581  82.235  1.00  3.86              
ATOM    642  CA  SER A  44     126.485  77.622  82.731  1.00  3.86              
ATOM    643  HA  SER A  44     126.037  78.050  83.622  1.00  3.86              
ATOM    644  CB  SER A  44     127.733  78.408  82.348  1.00  3.86              
ATOM    645  HB1 SER A  44     128.479  78.172  83.079  1.00  3.86              
ATOM    646  HB2 SER A  44     127.489  79.461  82.442  1.00  3.86              
ATOM    647  OG  SER A  44     128.228  78.162  81.050  1.00  3.86              
ATOM    648  HG  SER A  44     127.523  77.806  80.488  1.00  3.86              
ATOM    649  C   SER A  44     125.540  77.684  81.577  1.00  3.86              
ATOM    650  O   SER A  44     125.708  76.944  80.603  1.00  3.86              
ATOM    651  N   ILE A  45     124.630  78.635  81.615  1.00  3.87              
ATOM    652  H   ILE A  45     124.501  79.162  82.467  1.00  3.87              
ATOM    653  CA  ILE A  45     123.931  79.015  80.416  1.00  3.87              
ATOM    654  HA  ILE A  45     123.414  78.161  79.996  1.00  3.87              
ATOM    655  CB  ILE A  45     122.888  80.114  80.755  1.00  3.87              
ATOM    656  HB  ILE A  45     123.421  81.046  80.947  1.00  3.87              
ATOM    657  CG2 ILE A  45     121.994  80.327  79.530  1.00  3.87              
ATOM    658 1HG2 ILE A  45     121.423  79.431  79.296  1.00  3.87              
ATOM    659 2HG2 ILE A  45     121.299  81.140  79.714  1.00  3.87              
ATOM    660 3HG2 ILE A  45     122.590  80.604  78.664  1.00  3.87              
ATOM    661  CG1 ILE A  45     121.964  79.833  81.970  1.00  3.87              
ATOM    662 1HG1 ILE A  45     121.675  78.784  81.984  1.00  3.87              
ATOM    663 2HG1 ILE A  45     121.051  80.418  81.858  1.00  3.87              
ATOM    664  CD1 ILE A  45     122.543  80.217  83.341  1.00  3.87              
ATOM    665  HD1 ILE A  45     122.915  81.242  83.315  1.00  3.87              
ATOM    666  HD2 ILE A  45     121.756  80.150  84.091  1.00  3.87              
ATOM    667  HD3 ILE A  45     123.346  79.543  83.634  1.00  3.87              
ATOM    668  C   ILE A  45     124.925  79.520  79.377  1.00  3.87              
ATOM    669  O   ILE A  45     125.806  80.322  79.698  1.00  3.87              
ATOM    670  N   HIS A  46     124.767  79.056  78.143  1.00  4.00              
ATOM    671  H   HIS A  46     124.005  78.424  77.956  1.00  4.00              
ATOM    672  CA  HIS A  46     125.538  79.521  77.000  1.00  4.00              
ATOM    673  HA  HIS A  46     126.453  79.993  77.358  1.00  4.00              
ATOM    674  CB  HIS A  46     125.945  78.302  76.173  1.00  4.00              
ATOM    675  HB1 HIS A  46     125.076  77.936  75.625  1.00  4.00              
ATOM    676  HB2 HIS A  46     126.279  77.510  76.846  1.00  4.00              
ATOM    677  CG  HIS A  46     127.065  78.557  75.203  1.00  4.00              
ATOM    678  ND1 HIS A  46     127.835  79.721  75.084  1.00  4.00              
ATOM    679  CE1 HIS A  46     128.531  79.562  73.941  1.00  4.00              
ATOM    680  HE1 HIS A  46     129.147  80.324  73.483  1.00  4.00              
ATOM    681  NE2 HIS A  46     128.267  78.370  73.383  1.00  4.00              
ATOM    682  HE2 HIS A  46     128.413  78.118  72.403  1.00  4.00              
ATOM    683  CD2 HIS A  46     127.378  77.710  74.190  1.00  4.00              
ATOM    684  HD2 HIS A  46     126.891  76.767  73.968  1.00  4.00              
ATOM    685  C   HIS A  46     124.725  80.582  76.237  1.00  4.00              
ATOM    686  O   HIS A  46     123.486  80.645  76.269  1.00  4.00              
ATOM    687  N   ILE A  47     125.475  81.485  75.622  1.00  4.01              
ATOM    688  H   ILE A  47     126.447  81.240  75.485  1.00  4.01              
ATOM    689  CA  ILE A  47     124.988  82.714  75.000  1.00  4.01              
ATOM    690  HA  ILE A  47     124.650  83.404  75.772  1.00  4.01              
ATOM    691  CB  ILE A  47     126.166  83.365  74.217  1.00  4.01              
ATOM    692  HB  ILE A  47     125.848  84.349  73.887  1.00  4.01              
ATOM    693  CG2 ILE A  47     127.383  83.564  75.141  1.00  4.01              
ATOM    694 1HG2 ILE A  47     128.038  84.335  74.734  1.00  4.01              
ATOM    695 2HG2 ILE A  47     127.052  83.870  76.131  1.00  4.01              
ATOM    696 3HG2 ILE A  47     127.942  82.632  75.219  1.00  4.01              
ATOM    697  CG1 ILE A  47     126.557  82.590  72.932  1.00  4.01              
ATOM    698 1HG1 ILE A  47     125.721  82.618  72.233  1.00  4.01              
ATOM    699 2HG1 ILE A  47     126.748  81.546  73.174  1.00  4.01              
ATOM    700  CD1 ILE A  47     127.775  83.153  72.188  1.00  4.01              
ATOM    701  HD1 ILE A  47     127.894  82.621  71.243  1.00  4.01              
ATOM    702  HD2 ILE A  47     127.627  84.213  71.983  1.00  4.01              
ATOM    703  HD3 ILE A  47     128.680  83.014  72.779  1.00  4.01              
ATOM    704  C   ILE A  47     123.822  82.439  74.050  1.00  4.01              
ATOM    705  O   ILE A  47     123.731  81.355  73.480  1.00  4.01              
ATOM    706  N   ARG A  48     122.948  83.420  73.838  1.00  3.99              
ATOM    707  H   ARG A  48     123.124  84.315  74.286  1.00  3.99              
ATOM    708  CA  ARG A  48     121.725  83.256  73.028  1.00  3.99              
ATOM    709  HA  ARG A  48     121.166  84.186  73.122  1.00  3.99              
ATOM    710  CB  ARG A  48     122.064  83.103  71.526  1.00  3.99              
ATOM    711  HB1 ARG A  48     121.367  82.394  71.085  1.00  3.99              
ATOM    712  HB2 ARG A  48     123.063  82.691  71.382  1.00  3.99              
ATOM    713  CG  ARG A  48     121.920  84.385  70.695  1.00  3.99              
ATOM    714  HG1 ARG A  48     120.941  84.806  70.880  1.00  3.99              
ATOM    715  HG2 ARG A  48     121.953  84.093  69.645  1.00  3.99              
ATOM    716  CD  ARG A  48     122.984  85.470  70.899  1.00  3.99              
ATOM    717  HD1 ARG A  48     122.901  86.183  70.076  1.00  3.99              
ATOM    718  HD2 ARG A  48     123.972  85.009  70.838  1.00  3.99              
ATOM    719  NE  ARG A  48     122.874  86.210  72.169  1.00  3.99              
ATOM    720  HE  ARG A  48     123.608  86.075  72.858  1.00  3.99              
ATOM    721  CZ  ARG A  48     122.047  87.188  72.477  1.00  3.99              
ATOM    722  NH1 ARG A  48     120.993  87.544  71.805  1.00  3.99              
ATOM    723 1HH1 ARG A  48     120.657  86.984  71.018  1.00  3.99              
ATOM    724 2HH1 ARG A  48     120.423  88.306  72.130  1.00  3.99              
ATOM    725  NH2 ARG A  48     122.282  87.895  73.528  1.00  3.99              
ATOM    726 1HH2 ARG A  48     123.168  87.753  74.017  1.00  3.99              
ATOM    727 2HH2 ARG A  48     121.718  88.703  73.707  1.00  3.99              
ATOM    728  C   ARG A  48     120.684  82.233  73.508  1.00  3.99              
ATOM    729  O   ARG A  48     119.560  82.285  72.997  1.00  3.99              
ATOM    730  N   ALA A  49     120.944  81.464  74.581  1.00  3.96              
ATOM    731  H   ALA A  49     121.882  81.402  74.950  1.00  3.96              
ATOM    732  CA  ALA A  49     119.812  80.986  75.384  1.00  3.96              
ATOM    733  HA  ALA A  49     119.287  80.215  74.817  1.00  3.96              
ATOM    734  CB  ALA A  49     120.334  80.370  76.677  1.00  3.96              
ATOM    735  HB1 ALA A  49     119.500  79.982  77.263  1.00  3.96              
ATOM    736  HB2 ALA A  49     121.024  79.554  76.451  1.00  3.96              
ATOM    737  HB3 ALA A  49     120.845  81.147  77.243  1.00  3.96              
ATOM    738  C   ALA A  49     118.847  82.151  75.656  1.00  3.96              
ATOM    739  O   ALA A  49     119.277  83.258  75.978  1.00  3.96              
ATOM    740  N   PHE A  50     117.548  81.920  75.472  1.00  3.92              
ATOM    741  H   PHE A  50     117.261  80.993  75.183  1.00  3.92              
ATOM    742  CA  PHE A  50     116.508  82.925  75.688  1.00  3.92              
ATOM    743  HA  PHE A  50     115.578  82.382  75.529  1.00  3.92              
ATOM    744  CB  PHE A  50     116.487  83.357  77.169  1.00  3.92              
ATOM    745  HB1 PHE A  50     115.502  83.756  77.382  1.00  3.92              
ATOM    746  HB2 PHE A  50     117.206  84.165  77.309  1.00  3.92              
ATOM    747  CG  PHE A  50     116.767  82.256  78.191  1.00  3.92              
ATOM    748  CD1 PHE A  50     117.958  82.276  78.947  1.00  3.92              
ATOM    749  HD1 PHE A  50     118.680  83.066  78.789  1.00  3.92              
ATOM    750  CE1 PHE A  50     118.218  81.260  79.888  1.00  3.92              
ATOM    751  HE1 PHE A  50     119.129  81.271  80.466  1.00  3.92              
ATOM    752  CZ  PHE A  50     117.294  80.219  80.076  1.00  3.92              
ATOM    753  HZ  PHE A  50     117.496  79.436  80.794  1.00  3.92              
ATOM    754  CE2 PHE A  50     116.115  80.184  79.314  1.00  3.92              
ATOM    755  HE2 PHE A  50     115.414  79.371  79.441  1.00  3.92              
ATOM    756  CD2 PHE A  50     115.855  81.196  78.373  1.00  3.92              
ATOM    757  HD2 PHE A  50     114.959  81.139  77.780  1.00  3.92              
ATOM    758  C   PHE A  50     116.432  84.076  74.668  1.00  3.92              
ATOM    759  O   PHE A  50     115.620  84.974  74.886  1.00  3.92              
ATOM    760  N   ASP A  51     117.166  84.060  73.540  1.00  3.95              
ATOM    761  H   ASP A  51     117.856  83.325  73.403  1.00  3.95              
ATOM    762  CA  ASP A  51     117.026  85.086  72.483  1.00  3.95              
ATOM    763  HA  ASP A  51     117.373  86.026  72.902  1.00  3.95              
ATOM    764  CB  ASP A  51     117.930  84.754  71.281  1.00  3.95              
ATOM    765  HB1 ASP A  51     117.528  83.892  70.745  1.00  3.95              
ATOM    766  HB2 ASP A  51     118.911  84.484  71.665  1.00  3.95              
ATOM    767  CG  ASP A  51     118.088  85.936  70.307  1.00  3.95              
ATOM    768  OD1 ASP A  51     119.246  86.332  70.037  1.00  3.95              
ATOM    769  OD2 ASP A  51     117.068  86.535  69.911  1.00  3.95              
ATOM    770  C   ASP A  51     115.563  85.294  72.026  1.00  3.95              
ATOM    771  O   ASP A  51     115.015  86.394  71.974  1.00  3.95              
ATOM    772  N   HIS A  52     114.858  84.204  71.775  1.00  3.97              
ATOM    773  H   HIS A  52     115.345  83.319  71.808  1.00  3.97              
ATOM    774  CA  HIS A  52     113.562  84.250  71.096  1.00  3.97              
ATOM    775  HA  HIS A  52     113.637  84.962  70.272  1.00  3.97              
ATOM    776  CB  HIS A  52     113.354  82.846  70.499  1.00  3.97              
ATOM    777  HB1 HIS A  52     112.515  82.871  69.804  1.00  3.97              
ATOM    778  HB2 HIS A  52     113.106  82.147  71.300  1.00  3.97              
ATOM    779  CG  HIS A  52     114.572  82.320  69.761  1.00  3.97              
ATOM    780  ND1 HIS A  52     114.941  82.682  68.468  1.00  3.97              
ATOM    781  CE1 HIS A  52     116.020  81.943  68.171  1.00  3.97              
ATOM    782  HE1 HIS A  52     116.532  81.949  67.218  1.00  3.97              
ATOM    783  NE2 HIS A  52     116.341  81.141  69.196  1.00  3.97              
ATOM    784  HE2 HIS A  52     117.017  80.374  69.122  1.00  3.97              
ATOM    785  CD2 HIS A  52     115.454  81.379  70.223  1.00  3.97              
ATOM    786  HD2 HIS A  52     115.409  80.852  71.166  1.00  3.97              
ATOM    787  C   HIS A  52     112.380  84.681  71.979  1.00  3.97              
ATOM    788  O   HIS A  52     111.226  84.513  71.588  1.00  3.97              
ATOM    789  N   LEU A  53     112.643  85.178  73.193  1.00  3.92              
ATOM    790  H   LEU A  53     113.619  85.368  73.401  1.00  3.92              
ATOM    791  CA  LEU A  53     111.684  85.234  74.304  1.00  3.92              
ATOM    792  HA  LEU A  53     110.717  84.879  73.945  1.00  3.92              
ATOM    793  CB  LEU A  53     112.129  84.273  75.423  1.00  3.92              
ATOM    794  HB1 LEU A  53     111.356  84.267  76.193  1.00  3.92              
ATOM    795  HB2 LEU A  53     113.041  84.666  75.872  1.00  3.92              
ATOM    796  CG  LEU A  53     112.393  82.815  74.988  1.00  3.92              
ATOM    797  HG  LEU A  53     113.252  82.779  74.316  1.00  3.92              
ATOM    798  CD1 LEU A  53     112.719  81.999  76.234  1.00  3.92              
ATOM    799 1HD1 LEU A  53     111.836  81.911  76.865  1.00  3.92              
ATOM    800 2HD1 LEU A  53     113.061  81.006  75.941  1.00  3.92              
ATOM    801 3HD1 LEU A  53     113.508  82.500  76.790  1.00  3.92              
ATOM    802  CD2 LEU A  53     111.190  82.159  74.304  1.00  3.92              
ATOM    803 1HD2 LEU A  53     111.419  81.113  74.094  1.00  3.92              
ATOM    804 2HD2 LEU A  53     110.309  82.218  74.943  1.00  3.92              
ATOM    805 3HD2 LEU A  53     110.981  82.644  73.354  1.00  3.92              
ATOM    806  C   LEU A  53     111.431  86.672  74.783  1.00  3.92              
ATOM    807  O   LEU A  53     111.225  86.946  75.961  1.00  3.92              
ATOM    808  N   ARG A  54     111.370  87.606  73.832  1.00  3.91              
ATOM    809  H   ARG A  54     111.618  87.260  72.913  1.00  3.91              
ATOM    810  CA  ARG A  54     111.017  89.044  73.930  1.00  3.91              
ATOM    811  HA  ARG A  54     111.787  89.545  74.520  1.00  3.91              
ATOM    812  CB  ARG A  54     111.035  89.581  72.477  1.00  3.91              
ATOM    813  HB1 ARG A  54     110.337  90.409  72.351  1.00  3.91              
ATOM    814  HB2 ARG A  54     110.690  88.796  71.800  1.00  3.91              
ATOM    815  CG  ARG A  54     112.412  90.060  72.006  1.00  3.91              
ATOM    816  HG1 ARG A  54     112.398  90.125  70.916  1.00  3.91              
ATOM    817  HG2 ARG A  54     113.184  89.348  72.302  1.00  3.91              
ATOM    818  CD  ARG A  54     112.720  91.449  72.576  1.00  3.91              
ATOM    819  HD1 ARG A  54     112.854  91.365  73.654  1.00  3.91              
ATOM    820  HD2 ARG A  54     111.875  92.111  72.376  1.00  3.91              
ATOM    821  NE  ARG A  54     113.936  91.998  71.962  1.00  3.91              
ATOM    822  HE  ARG A  54     114.651  91.322  71.724  1.00  3.91              
ATOM    823  CZ  ARG A  54     114.219  93.252  71.671  1.00  3.91              
ATOM    824  NH1 ARG A  54     113.485  94.241  72.094  1.00  3.91              
ATOM    825 1HH1 ARG A  54     112.900  94.050  72.901  1.00  3.91              
ATOM    826 2HH1 ARG A  54     113.687  95.184  71.832  1.00  3.91              
ATOM    827  NH2 ARG A  54     115.267  93.529  70.948  1.00  3.91              
ATOM    828 1HH2 ARG A  54     115.897  92.762  70.741  1.00  3.91              
ATOM    829 2HH2 ARG A  54     115.498  94.470  70.692  1.00  3.91              
ATOM    830  C   ARG A  54     109.682  89.426  74.592  1.00  3.91              
ATOM    831  O   ARG A  54     109.252  90.581  74.536  1.00  3.91              
ATOM    832  N   ASN A  55     108.985  88.466  75.176  1.00  3.88              
ATOM    833  H   ASN A  55     109.450  87.574  75.270  1.00  3.88              
ATOM    834  CA  ASN A  55     107.747  88.665  75.929  1.00  3.88              
ATOM    835  HA  ASN A  55     107.753  89.677  76.340  1.00  3.88              
ATOM    836  CB  ASN A  55     106.553  88.494  74.971  1.00  3.88              
ATOM    837  HB1 ASN A  55     105.951  87.639  75.272  1.00  3.88              
ATOM    838  HB2 ASN A  55     106.893  88.319  73.950  1.00  3.88              
ATOM    839  CG  ASN A  55     105.701  89.740  74.972  1.00  3.88              
ATOM    840  OD1 ASN A  55     104.544  89.715  75.360  1.00  3.88              
ATOM    841  ND2 ASN A  55     106.251  90.851  74.546  1.00  3.88              
ATOM    842 1HD2 ASN A  55     107.225  90.856  74.272  1.00  3.88              
ATOM    843 2HD2 ASN A  55     105.690  91.683  74.565  1.00  3.88              
ATOM    844  C   ASN A  55     107.701  87.746  77.158  1.00  3.88              
ATOM    845  O   ASN A  55     106.654  87.581  77.787  1.00  3.88              
ATOM    846  N   LEU A  56     108.865  87.185  77.507  1.00  3.84              
ATOM    847  H   LEU A  56     109.665  87.342  76.907  1.00  3.84              
ATOM    848  CA  LEU A  56     109.175  86.758  78.856  1.00  3.84              
ATOM    849  HA  LEU A  56     108.557  85.897  79.091  1.00  3.84              
ATOM    850  CB  LEU A  56     110.657  86.362  78.976  1.00  3.84              
ATOM    851  HB1 LEU A  56     111.260  87.240  78.742  1.00  3.84              
ATOM    852  HB2 LEU A  56     110.882  85.585  78.245  1.00  3.84              
ATOM    853  CG  LEU A  56     111.047  85.855  80.377  1.00  3.84              
ATOM    854  HG  LEU A  56     110.768  86.588  81.133  1.00  3.84              
ATOM    855  CD1 LEU A  56     110.375  84.525  80.708  1.00  3.84              
ATOM    856 1HD1 LEU A  56     110.793  84.136  81.633  1.00  3.84              
ATOM    857 2HD1 LEU A  56     109.302  84.657  80.834  1.00  3.84              
ATOM    858 3HD1 LEU A  56     110.549  83.812  79.904  1.00  3.84              
ATOM    859  CD2 LEU A  56     112.555  85.663  80.475  1.00  3.84              
ATOM    860 1HD2 LEU A  56     112.823  85.341  81.474  1.00  3.84              
ATOM    861 2HD2 LEU A  56     112.891  84.913  79.758  1.00  3.84              
ATOM    862 3HD2 LEU A  56     113.046  86.615  80.288  1.00  3.84              
ATOM    863  C   LEU A  56     108.836  87.881  79.836  1.00  3.84              
ATOM    864  O   LEU A  56     109.196  89.033  79.596  1.00  3.84              
ATOM    865  N   THR A  57     108.202  87.537  80.959  1.00  3.79              
ATOM    866  H   THR A  57     107.918  86.576  81.094  1.00  3.79              
ATOM    867  CA  THR A  57     108.006  88.508  82.038  1.00  3.79              
ATOM    868  HA  THR A  57     108.537  89.423  81.776  1.00  3.79              
ATOM    869  CB  THR A  57     106.554  88.964  82.238  1.00  3.79              
ATOM    870  HB  THR A  57     106.579  89.889  82.816  1.00  3.79              
ATOM    871  CG2 THR A  57     105.801  89.253  80.942  1.00  3.79              
ATOM    872 1HG2 THR A  57     104.814  89.650  81.175  1.00  3.79              
ATOM    873 2HG2 THR A  57     106.352  89.998  80.365  1.00  3.79              
ATOM    874 3HG2 THR A  57     105.698  88.350  80.344  1.00  3.79              
ATOM    875  OG1 THR A  57     105.812  88.029  82.988  1.00  3.79              
ATOM    876  HG1 THR A  57     105.944  87.160  82.580  1.00  3.79              
ATOM    877  C   THR A  57     108.638  88.100  83.363  1.00  3.79              
ATOM    878  O   THR A  57     109.103  88.971  84.105  1.00  3.79              
ATOM    879  N   LEU A  58     108.713  86.798  83.641  1.00  3.39              
ATOM    880  H   LEU A  58     108.297  86.137  82.996  1.00  3.39              
ATOM    881  CA  LEU A  58     109.288  86.241  84.866  1.00  3.39              
ATOM    882  HA  LEU A  58     109.984  86.952  85.305  1.00  3.39              
ATOM    883  CB  LEU A  58     108.124  85.998  85.862  1.00  3.39              
ATOM    884  HB1 LEU A  58     107.286  85.576  85.305  1.00  3.39              
ATOM    885  HB2 LEU A  58     107.808  86.981  86.210  1.00  3.39              
ATOM    886  CG  LEU A  58     108.299  85.116  87.127  1.00  3.39              
ATOM    887  HG  LEU A  58     107.383  85.258  87.701  1.00  3.39              
ATOM    888  CD1 LEU A  58     108.384  83.611  86.855  1.00  3.39              
ATOM    889 1HD1 LEU A  58     108.200  83.069  87.783  1.00  3.39              
ATOM    890 2HD1 LEU A  58     107.634  83.319  86.120  1.00  3.39              
ATOM    891 3HD1 LEU A  58     109.368  83.330  86.490  1.00  3.39              
ATOM    892  CD2 LEU A  58     109.447  85.518  88.050  1.00  3.39              
ATOM    893 1HD2 LEU A  58     110.411  85.354  87.576  1.00  3.39              
ATOM    894 2HD2 LEU A  58     109.358  86.567  88.312  1.00  3.39              
ATOM    895 3HD2 LEU A  58     109.406  84.929  88.966  1.00  3.39              
ATOM    896  C   LEU A  58     110.034  84.961  84.537  1.00  3.39              
ATOM    897  O   LEU A  58     109.518  84.102  83.798  1.00  3.39              
ATOM    898  N   LEU A  59     111.218  84.873  85.156  1.00  3.37              
ATOM    899  H   LEU A  59     111.510  85.640  85.753  1.00  3.37              
ATOM    900  CA  LEU A  59     112.086  83.694  85.070  1.00  3.37              
ATOM    901  HA  LEU A  59     111.578  82.922  84.501  1.00  3.37              
ATOM    902  CB  LEU A  59     113.373  84.094  84.312  1.00  3.37              
ATOM    903  HB1 LEU A  59     114.009  84.660  84.989  1.00  3.37              
ATOM    904  HB2 LEU A  59     113.105  84.767  83.503  1.00  3.37              
ATOM    905  CG  LEU A  59     114.198  82.933  83.720  1.00  3.37              
ATOM    906  HG  LEU A  59     114.451  82.231  84.510  1.00  3.37              
ATOM    907  CD1 LEU A  59     113.426  82.200  82.623  1.00  3.37              
ATOM    908 1HD1 LEU A  59     114.081  81.507  82.098  1.00  3.37              
ATOM    909 2HD1 LEU A  59     112.616  81.632  83.073  1.00  3.37              
ATOM    910 3HD1 LEU A  59     113.024  82.909  81.900  1.00  3.37              
ATOM    911  CD2 LEU A  59     115.500  83.452  83.102  1.00  3.37              
ATOM    912 1HD2 LEU A  59     116.115  82.609  82.785  1.00  3.37              
ATOM    913 2HD2 LEU A  59     115.284  84.079  82.237  1.00  3.37              
ATOM    914 3HD2 LEU A  59     116.054  84.039  83.833  1.00  3.37              
ATOM    915  C   LEU A  59     112.373  83.175  86.470  1.00  3.37              
ATOM    916  O   LEU A  59     112.966  83.903  87.272  1.00  3.37              
ATOM    917  N   HIS A  60     111.931  81.950  86.797  1.00  3.37              
ATOM    918  H   HIS A  60     111.436  81.398  86.102  1.00  3.37              
ATOM    919  CA  HIS A  60     112.407  81.369  88.077  1.00  3.37              
ATOM    920  HA  HIS A  60     112.418  82.150  88.832  1.00  3.37              
ATOM    921  CB  HIS A  60     111.451  80.255  88.536  1.00  3.37              
ATOM    922  HB1 HIS A  60     111.812  79.284  88.198  1.00  3.37              
ATOM    923  HB2 HIS A  60     110.488  80.452  88.071  1.00  3.37              
ATOM    924  CG  HIS A  60     111.132  80.195  90.010  1.00  3.37              
ATOM    925  ND1 HIS A  60     110.012  79.550  90.536  1.00  3.37              
ATOM    926  CE1 HIS A  60     109.976  79.858  91.842  1.00  3.37              
ATOM    927  HE1 HIS A  60     109.200  79.545  92.529  1.00  3.37              
ATOM    928  NE2 HIS A  60     111.009  80.653  92.159  1.00  3.37              
ATOM    929  HE2 HIS A  60     111.153  81.111  93.053  1.00  3.37              
ATOM    930  CD2 HIS A  60     111.753  80.863  91.021  1.00  3.37              
ATOM    931  HD2 HIS A  60     112.638  81.473  90.946  1.00  3.37              
ATOM    932  C   HIS A  60     113.855  80.892  87.871  1.00  3.37              
ATOM    933  O   HIS A  60     114.273  80.812  86.729  1.00  3.37              
ATOM    934  N   LEU A  61     114.626  80.586  88.912  1.00  3.88              
ATOM    935  H   LEU A  61     114.330  80.879  89.833  1.00  3.88              
ATOM    936  CA  LEU A  61     115.908  79.864  88.839  1.00  3.88              
ATOM    937  HA  LEU A  61     115.795  79.036  88.162  1.00  3.88              
ATOM    938  CB  LEU A  61     117.097  80.795  88.425  1.00  3.88              
ATOM    939  HB1 LEU A  61     117.999  80.203  88.594  1.00  3.88              
ATOM    940  HB2 LEU A  61     117.148  81.616  89.139  1.00  3.88              
ATOM    941  CG  LEU A  61     117.227  81.422  87.017  1.00  3.88              
ATOM    942  HG  LEU A  61     116.731  80.812  86.274  1.00  3.88              
ATOM    943  CD1 LEU A  61     116.661  82.838  86.946  1.00  3.88              
ATOM    944 1HD1 LEU A  61     115.632  82.857  87.294  1.00  3.88              
ATOM    945 2HD1 LEU A  61     117.244  83.507  87.568  1.00  3.88              
ATOM    946 3HD1 LEU A  61     116.684  83.188  85.917  1.00  3.88              
ATOM    947  CD2 LEU A  61     118.702  81.549  86.616  1.00  3.88              
ATOM    948 1HD2 LEU A  61     118.782  81.948  85.608  1.00  3.88              
ATOM    949 2HD2 LEU A  61     119.229  82.202  87.312  1.00  3.88              
ATOM    950 3HD2 LEU A  61     119.195  80.579  86.649  1.00  3.88              
ATOM    951  C   LEU A  61     116.219  79.390  90.296  1.00  3.88              
ATOM    952  O   LEU A  61     116.963  80.027  91.056  1.00  3.88              
ATOM    953  N   ALA A  62     115.543  78.347  90.772  1.00  3.77              
ATOM    954  H   ALA A  62     114.929  77.864  90.133  1.00  3.77              
ATOM    955  CA  ALA A  62     115.230  78.230  92.196  1.00  3.77              
ATOM    956  HA  ALA A  62     115.821  78.959  92.749  1.00  3.77              
ATOM    957  CB  ALA A  62     113.780  78.673  92.405  1.00  3.77              
ATOM    958  HB1 ALA A  62     113.499  78.543  93.451  1.00  3.77              
ATOM    959  HB2 ALA A  62     113.721  79.731  92.167  1.00  3.77              
ATOM    960  HB3 ALA A  62     113.105  78.097  91.772  1.00  3.77              
ATOM    961  C   ALA A  62     115.558  76.909  92.895  1.00  3.77              
ATOM    962  O   ALA A  62     114.664  76.141  93.264  1.00  3.77              
ATOM    963  N   GLY A  63     116.858  76.681  93.069  1.00  3.82              
ATOM    964  H   GLY A  63     117.474  77.469  92.913  1.00  3.82              
ATOM    965  CA  GLY A  63     117.493  75.449  93.521  1.00  3.82              
ATOM    966  HA1 GLY A  63     116.732  74.709  93.773  1.00  3.82              
ATOM    967  HA2 GLY A  63     118.088  75.652  94.405  1.00  3.82              
ATOM    968  C   GLY A  63     118.383  74.872  92.397  1.00  3.82              
ATOM    969  O   GLY A  63     118.351  73.683  92.056  1.00  3.82              
ATOM    970  N   ASN A  64     119.096  75.780  91.736  1.00  3.90              
ATOM    971  H   ASN A  64     119.091  76.706  92.141  1.00  3.90              
ATOM    972  CA  ASN A  64     120.022  75.562  90.640  1.00  3.90              
ATOM    973  HA  ASN A  64     119.761  74.658  90.107  1.00  3.90              
ATOM    974  CB  ASN A  64     119.988  76.830  89.727  1.00  3.90              
ATOM    975  HB1 ASN A  64     120.714  77.550  90.094  1.00  3.90              
ATOM    976  HB2 ASN A  64     119.008  77.300  89.799  1.00  3.90              
ATOM    977  CG  ASN A  64     120.274  76.658  88.239  1.00  3.90              
ATOM    978  OD1 ASN A  64     120.293  77.613  87.486  1.00  3.90              
ATOM    979  ND2 ASN A  64     120.492  75.473  87.728  1.00  3.90              
ATOM    980 1HD2 ASN A  64     120.215  74.663  88.264  1.00  3.90              
ATOM    981 2HD2 ASN A  64     120.341  75.412  86.736  1.00  3.90              
ATOM    982  C   ASN A  64     121.429  75.351  91.181  1.00  3.90              
ATOM    983  O   ASN A  64     121.724  75.525  92.360  1.00  3.90              
ATOM    984  N   SER A  65     122.311  75.010  90.256  1.00  3.51              
ATOM    985  H   SER A  65     122.006  74.933  89.295  1.00  3.51              
ATOM    986  CA  SER A  65     123.718  74.850  90.554  1.00  3.51              
ATOM    987  HA  SER A  65     123.972  75.524  91.352  1.00  3.51              
ATOM    988  CB  SER A  65     123.982  73.413  91.019  1.00  3.51              
ATOM    989  HB1 SER A  65     123.810  72.720  90.194  1.00  3.51              
ATOM    990  HB2 SER A  65     123.297  73.170  91.833  1.00  3.51              
ATOM    991  OG  SER A  65     125.299  73.268  91.493  1.00  3.51              
ATOM    992  HG  SER A  65     125.902  73.464  90.764  1.00  3.51              
ATOM    993  C   SER A  65     124.540  75.258  89.343  1.00  3.51              
ATOM    994  O   SER A  65     125.249  74.429  88.764  1.00  3.51              
ATOM    995  N   ILE A  66     124.367  76.507  88.894  1.00  3.84              
ATOM    996  H   ILE A  66     123.824  77.154  89.456  1.00  3.84              
ATOM    997  CA  ILE A  66     125.294  77.063  87.908  1.00  3.84              
ATOM    998  HA  ILE A  66     125.314  76.374  87.063  1.00  3.84              
ATOM    999  CB  ILE A  66     124.865  78.437  87.335  1.00  3.84              
ATOM   1000  HB  ILE A  66     125.368  78.530  86.370  1.00  3.84              
ATOM   1001  CG2 ILE A  66     123.349  78.451  87.061  1.00  3.84              
ATOM   1002 1HG2 ILE A  66     123.085  79.285  86.412  1.00  3.84              
ATOM   1003 2HG2 ILE A  66     123.057  77.531  86.558  1.00  3.84              
ATOM   1004 3HG2 ILE A  66     122.795  78.547  87.996  1.00  3.84              
ATOM   1005  CG1 ILE A  66     125.300  79.655  88.183  1.00  3.84              
ATOM   1006 1HG1 ILE A  66     126.362  79.587  88.413  1.00  3.84              
ATOM   1007 2HG1 ILE A  66     124.759  79.656  89.127  1.00  3.84              
ATOM   1008  CD1 ILE A  66     125.109  80.996  87.458  1.00  3.84              
ATOM   1009  HD1 ILE A  66     124.059  81.177  87.237  1.00  3.84              
ATOM   1010  HD2 ILE A  66     125.482  81.804  88.089  1.00  3.84              
ATOM   1011  HD3 ILE A  66     125.674  80.991  86.525  1.00  3.84              
ATOM   1012  C   ILE A  66     126.715  77.083  88.503  1.00  3.84              
ATOM   1013  O   ILE A  66     126.911  77.011  89.714  1.00  3.84              
ATOM   1014  N   SER A  67     127.724  77.113  87.643  1.00  3.87              
ATOM   1015  H   SER A  67     127.505  77.113  86.653  1.00  3.87              
ATOM   1016  CA  SER A  67     129.132  76.968  88.031  1.00  3.87              
ATOM   1017  HA  SER A  67     129.296  77.470  88.986  1.00  3.87              
ATOM   1018  CB  SER A  67     129.480  75.482  88.205  1.00  3.87              
ATOM   1019  HB1 SER A  67     130.552  75.376  88.381  1.00  3.87              
ATOM   1020  HB2 SER A  67     129.220  74.942  87.293  1.00  3.87              
ATOM   1021  OG  SER A  67     128.784  74.921  89.304  1.00  3.87              
ATOM   1022  HG  SER A  67     127.972  75.434  89.431  1.00  3.87              
ATOM   1023  C   SER A  67     130.120  77.599  87.042  1.00  3.87              
ATOM   1024  O   SER A  67     131.294  77.769  87.357  1.00  3.87              
ATOM   1025  N   VAL A  68     129.620  78.023  85.880  1.00  3.89              
ATOM   1026  H   VAL A  68     128.660  77.755  85.691  1.00  3.89              
ATOM   1027  CA  VAL A  68     130.147  79.152  85.099  1.00  3.89              
ATOM   1028  HA  VAL A  68     130.842  79.705  85.733  1.00  3.89              
ATOM   1029  CB  VAL A  68     130.961  78.667  83.866  1.00  3.89              
ATOM   1030  HB  VAL A  68     130.431  77.865  83.359  1.00  3.89              
ATOM   1031  CG1 VAL A  68     131.275  79.761  82.836  1.00  3.89              
ATOM   1032 1HG1 VAL A  68     131.898  79.348  82.041  1.00  3.89              
ATOM   1033 2HG1 VAL A  68     130.355  80.117  82.375  1.00  3.89              
ATOM   1034 3HG1 VAL A  68     131.806  80.585  83.311  1.00  3.89              
ATOM   1035  CG2 VAL A  68     132.306  78.076  84.311  1.00  3.89              
ATOM   1036 1HG2 VAL A  68     132.884  77.758  83.443  1.00  3.89              
ATOM   1037 2HG2 VAL A  68     132.877  78.811  84.878  1.00  3.89              
ATOM   1038 3HG2 VAL A  68     132.140  77.201  84.939  1.00  3.89              
ATOM   1039  C   VAL A  68     128.972  80.104  84.848  1.00  3.89              
ATOM   1040  O   VAL A  68     127.814  79.715  84.998  1.00  3.89              
ATOM   1041  N   MET A  69     129.224  81.354  84.470  1.00  3.83              
ATOM   1042  H   MET A  69     130.181  81.672  84.430  1.00  3.83              
ATOM   1043  CA  MET A  69     128.174  82.265  84.014  1.00  3.83              
ATOM   1044  HA  MET A  69     127.304  81.685  83.701  1.00  3.83              
ATOM   1045  CB  MET A  69     127.729  83.206  85.148  1.00  3.83              
ATOM   1046  HB1 MET A  69     128.516  83.933  85.351  1.00  3.83              
ATOM   1047  HB2 MET A  69     127.558  82.632  86.061  1.00  3.83              
ATOM   1048  CG  MET A  69     126.425  83.931  84.774  1.00  3.83              
ATOM   1049  HG1 MET A  69     125.587  83.350  85.161  1.00  3.83              
ATOM   1050  HG2 MET A  69     126.327  83.950  83.690  1.00  3.83              
ATOM   1051  SD  MET A  69     126.264  85.646  85.350  1.00  3.83              
ATOM   1052  CE  MET A  69     126.396  85.380  87.145  1.00  3.83              
ATOM   1053  HE1 MET A  69     126.318  86.332  87.668  1.00  3.83              
ATOM   1054  HE2 MET A  69     125.595  84.722  87.484  1.00  3.83              
ATOM   1055  HE3 MET A  69     127.356  84.926  87.395  1.00  3.83              
ATOM   1056  C   MET A  69     128.692  83.038  82.809  1.00  3.83              
ATOM   1057  O   MET A  69     129.601  83.863  82.953  1.00  3.83              
ATOM   1058  N   GLN A  70     128.122  82.802  81.623  1.00  3.89              
ATOM   1059  H   GLN A  70     127.400  82.098  81.535  1.00  3.89              
ATOM   1060  CA  GLN A  70     128.374  83.674  80.474  1.00  3.89              
ATOM   1061  HA  GLN A  70     129.442  83.624  80.261  1.00  3.89              
ATOM   1062  CB  GLN A  70     127.589  83.189  79.242  1.00  3.89              
ATOM   1063  HB1 GLN A  70     127.235  84.040  78.657  1.00  3.89              
ATOM   1064  HB2 GLN A  70     126.716  82.632  79.568  1.00  3.89              
ATOM   1065  CG  GLN A  70     128.454  82.301  78.337  1.00  3.89              
ATOM   1066  HG1 GLN A  70     127.821  81.867  77.565  1.00  3.89              
ATOM   1067  HG2 GLN A  70     128.874  81.481  78.921  1.00  3.89              
ATOM   1068  CD  GLN A  70     129.589  83.071  77.658  1.00  3.89              
ATOM   1069  OE1 GLN A  70     129.805  84.258  77.882  1.00  3.89              
ATOM   1070  NE2 GLN A  70     130.359  82.419  76.817  1.00  3.89              
ATOM   1071 1HE2 GLN A  70     130.163  81.456  76.591  1.00  3.89              
ATOM   1072 2HE2 GLN A  70     131.078  82.942  76.350  1.00  3.89              
ATOM   1073  C   GLN A  70     128.078  85.136  80.794  1.00  3.89              
ATOM   1074  O   GLN A  70     127.384  85.436  81.769  1.00  3.89              
ATOM   1075  N   LYS A  71     128.606  86.077  80.004  1.00  3.89              
ATOM   1076  H   LYS A  71     129.181  85.791  79.213  1.00  3.89              
ATOM   1077  CA  LYS A  71     128.165  87.473  80.157  1.00  3.89              
ATOM   1078  HA  LYS A  71     127.876  87.654  81.191  1.00  3.89              
ATOM   1079  CB  LYS A  71     129.274  88.486  79.839  1.00  3.89              
ATOM   1080  HB1 LYS A  71     128.836  89.485  79.871  1.00  3.89              
ATOM   1081  HB2 LYS A  71     129.648  88.321  78.827  1.00  3.89              
ATOM   1082  CG  LYS A  71     130.459  88.457  80.832  1.00  3.89              
ATOM   1083  HG1 LYS A  71     131.043  89.362  80.659  1.00  3.89              
ATOM   1084  HG2 LYS A  71     131.105  87.612  80.590  1.00  3.89              
ATOM   1085  CD  LYS A  71     130.093  88.406  82.336  1.00  3.89              
ATOM   1086  HD1 LYS A  71     129.116  88.862  82.504  1.00  3.89              
ATOM   1087  HD2 LYS A  71     130.820  89.001  82.891  1.00  3.89              
ATOM   1088  CE  LYS A  71     130.151  86.967  82.886  1.00  3.89              
ATOM   1089  HE1 LYS A  71     131.078  86.850  83.453  1.00  3.89              
ATOM   1090  HE2 LYS A  71     130.200  86.270  82.045  1.00  3.89              
ATOM   1091  NZ  LYS A  71     128.995  86.597  83.740  1.00  3.89              
ATOM   1092  HZ1 LYS A  71     128.131  86.608  83.208  1.00  3.89              
ATOM   1093  HZ2 LYS A  71     129.106  85.642  84.063  1.00  3.89              
ATOM   1094  HZ3 LYS A  71     128.900  87.205  84.554  1.00  3.89              
ATOM   1095  C   LYS A  71     126.852  87.721  79.425  1.00  3.89              
ATOM   1096  O   LYS A  71     125.874  88.117  80.040  1.00  3.89              
ATOM   1097  N   ASP A  72     126.809  87.361  78.155  1.00  3.94              
ATOM   1098  H   ASP A  72     127.654  87.009  77.739  1.00  3.94              
ATOM   1099  CA  ASP A  72     125.680  87.587  77.259  1.00  3.94              
ATOM   1100  HA  ASP A  72     125.496  88.658  77.155  1.00  3.94              
ATOM   1101  CB  ASP A  72     126.163  87.035  75.910  1.00  3.94              
ATOM   1102  HB1 ASP A  72     126.462  85.999  76.047  1.00  3.94              
ATOM   1103  HB2 ASP A  72     127.042  87.595  75.586  1.00  3.94              
ATOM   1104  CG  ASP A  72     125.107  87.093  74.818  1.00  3.94              
ATOM   1105  OD1 ASP A  72     124.376  86.092  74.622  1.00  3.94              
ATOM   1106  OD2 ASP A  72     124.996  88.152  74.171  1.00  3.94              
ATOM   1107  C   ASP A  72     124.347  86.917  77.658  1.00  3.94              
ATOM   1108  O   ASP A  72     123.301  87.405  77.240  1.00  3.94              
ATOM   1109  N   TRP A  73     124.368  85.822  78.437  1.00  3.93              
ATOM   1110  H   TRP A  73     125.259  85.572  78.830  1.00  3.93              
ATOM   1111  CA  TRP A  73     123.324  84.774  78.439  1.00  3.93              
ATOM   1112  HA  TRP A  73     123.391  84.270  77.475  1.00  3.93              
ATOM   1113  CB  TRP A  73     123.618  83.716  79.512  1.00  3.93              
ATOM   1114  HB1 TRP A  73     124.663  83.428  79.444  1.00  3.93              
ATOM   1115  HB2 TRP A  73     123.038  82.835  79.247  1.00  3.93              
ATOM   1116  CG  TRP A  73     123.296  84.042  80.948  1.00  3.93              
ATOM   1117  CD1 TRP A  73     124.162  84.543  81.853  1.00  3.93              
ATOM   1118  HD1 TRP A  73     125.182  84.804  81.635  1.00  3.93              
ATOM   1119  NE1 TRP A  73     123.556  84.661  83.088  1.00  3.93              
ATOM   1120  HE1 TRP A  73     124.007  85.073  83.894  1.00  3.93              
ATOM   1121  CE2 TRP A  73     122.244  84.251  83.046  1.00  3.93              
ATOM   1122  CZ2 TRP A  73     121.227  84.193  84.011  1.00  3.93              
ATOM   1123  HZ2 TRP A  73     121.422  84.493  85.029  1.00  3.93              
ATOM   1124  CH2 TRP A  73     119.937  83.801  83.621  1.00  3.93              
ATOM   1125  HH2 TRP A  73     119.128  83.801  84.338  1.00  3.93              
ATOM   1126  CZ3 TRP A  73     119.690  83.448  82.284  1.00  3.93              
ATOM   1127  HZ3 TRP A  73     118.690  83.169  81.981  1.00  3.93              
ATOM   1128  CE3 TRP A  73     120.732  83.478  81.337  1.00  3.93              
ATOM   1129  HE3 TRP A  73     120.530  83.224  80.310  1.00  3.93              
ATOM   1130  CD2 TRP A  73     122.036  83.882  81.683  1.00  3.93              
ATOM   1131  C   TRP A  73     121.851  85.212  78.553  1.00  3.93              
ATOM   1132  O   TRP A  73     120.968  84.495  78.100  1.00  3.93              
ATOM   1133  N   PHE A  74     121.563  86.367  79.145  1.00  3.88              
ATOM   1134  H   PHE A  74     122.341  86.940  79.431  1.00  3.88              
ATOM   1135  CA  PHE A  74     120.212  86.906  79.287  1.00  3.88              
ATOM   1136  HA  PHE A  74     119.545  86.123  79.649  1.00  3.88              
ATOM   1137  CB  PHE A  74     120.258  88.060  80.310  1.00  3.88              
ATOM   1138  HB1 PHE A  74     119.257  88.482  80.400  1.00  3.88              
ATOM   1139  HB2 PHE A  74     120.892  88.852  79.906  1.00  3.88              
ATOM   1140  CG  PHE A  74     120.731  87.747  81.715  1.00  3.88              
ATOM   1141  CD1 PHE A  74     119.795  87.392  82.704  1.00  3.88              
ATOM   1142  HD1 PHE A  74     118.754  87.262  82.443  1.00  3.88              
ATOM   1143  CE1 PHE A  74     120.210  87.220  84.036  1.00  3.88              
ATOM   1144  HE1 PHE A  74     119.492  86.927  84.785  1.00  3.88              
ATOM   1145  CZ  PHE A  74     121.560  87.399  84.386  1.00  3.88              
ATOM   1146  HZ  PHE A  74     121.879  87.247  85.406  1.00  3.88              
ATOM   1147  CE2 PHE A  74     122.497  87.745  83.398  1.00  3.88              
ATOM   1148  HE2 PHE A  74     123.536  87.873  83.657  1.00  3.88              
ATOM   1149  CD2 PHE A  74     122.085  87.919  82.066  1.00  3.88              
ATOM   1150  HD2 PHE A  74     122.808  88.209  81.317  1.00  3.88              
ATOM   1151  C   PHE A  74     119.602  87.507  77.981  1.00  3.88              
ATOM   1152  O   PHE A  74     118.528  88.116  78.003  1.00  3.88              
ATOM   1153  N   GLY A  75     120.318  87.525  76.858  1.00  3.90              
ATOM   1154  H   GLY A  75     121.163  86.967  76.863  1.00  3.90              
ATOM   1155  CA  GLY A  75     120.389  88.757  76.058  1.00  3.90              
ATOM   1156  HA1 GLY A  75     121.415  88.859  75.710  1.00  3.90              
ATOM   1157  HA2 GLY A  75     120.226  89.598  76.731  1.00  3.90              
ATOM   1158  C   GLY A  75     119.454  88.976  74.870  1.00  3.90              
ATOM   1159  O   GLY A  75     119.902  89.499  73.849  1.00  3.90              
ATOM   1160  N   ASN A  76     118.158  88.713  75.022  1.00  3.92              
ATOM   1161  H   ASN A  76     117.888  88.187  75.846  1.00  3.92              
ATOM   1162  CA  ASN A  76     117.109  89.425  74.257  1.00  3.92              
ATOM   1163  HA  ASN A  76     117.504  90.413  74.014  1.00  3.92              
ATOM   1164  CB  ASN A  76     116.865  88.696  72.935  1.00  3.92              
ATOM   1165  HB1 ASN A  76     116.118  87.956  73.161  1.00  3.92              
ATOM   1166  HB2 ASN A  76     117.773  88.200  72.597  1.00  3.92              
ATOM   1167  CG  ASN A  76     116.390  89.566  71.777  1.00  3.92              
ATOM   1168  OD1 ASN A  76     116.405  90.792  71.811  1.00  3.92              
ATOM   1169  ND2 ASN A  76     115.956  88.969  70.693  1.00  3.92              
ATOM   1170 1HD2 ASN A  76     116.069  87.946  70.628  1.00  3.92              
ATOM   1171 2HD2 ASN A  76     115.825  89.482  69.846  1.00  3.92              
ATOM   1172  C   ASN A  76     115.849  89.673  75.097  1.00  3.92              
ATOM   1173  O   ASN A  76     114.808  90.086  74.591  1.00  3.92              
ATOM   1174  N   LEU A  77     115.975  89.451  76.409  1.00  3.88              
ATOM   1175  H   LEU A  77     116.880  89.132  76.740  1.00  3.88              
ATOM   1176  CA  LEU A  77     114.908  89.474  77.405  1.00  3.88              
ATOM   1177  HA  LEU A  77     114.042  88.980  76.963  1.00  3.88              
ATOM   1178  CB  LEU A  77     115.369  88.629  78.609  1.00  3.88              
ATOM   1179  HB1 LEU A  77     114.596  88.665  79.372  1.00  3.88              
ATOM   1180  HB2 LEU A  77     116.275  89.068  79.028  1.00  3.88              
ATOM   1181  CG  LEU A  77     115.614  87.141  78.273  1.00  3.88              
ATOM   1182  HG  LEU A  77     116.383  87.043  77.511  1.00  3.88              
ATOM   1183  CD1 LEU A  77     116.107  86.420  79.531  1.00  3.88              
ATOM   1184 1HD1 LEU A  77     116.328  85.381  79.292  1.00  3.88              
ATOM   1185 2HD1 LEU A  77     117.021  86.892  79.889  1.00  3.88              
ATOM   1186 3HD1 LEU A  77     115.355  86.454  80.314  1.00  3.88              
ATOM   1187  CD2 LEU A  77     114.347  86.499  77.708  1.00  3.88              
ATOM   1188 1HD2 LEU A  77     114.322  85.436  77.924  1.00  3.88              
ATOM   1189 2HD2 LEU A  77     113.459  86.966  78.120  1.00  3.88              
ATOM   1190 3HD2 LEU A  77     114.331  86.637  76.626  1.00  3.88              
ATOM   1191  C   LEU A  77     114.400  90.876  77.774  1.00  3.88              
ATOM   1192  O   LEU A  77     114.133  91.177  78.935  1.00  3.88              
ATOM   1193  N   THR A  78     114.204  91.761  76.795  1.00  3.88              
ATOM   1194  H   THR A  78     114.357  91.462  75.838  1.00  3.88              
ATOM   1195  CA  THR A  78     113.397  92.956  77.065  1.00  3.88              
ATOM   1196  HA  THR A  78     113.778  93.417  77.977  1.00  3.88              
ATOM   1197  CB  THR A  78     113.461  94.042  75.979  1.00  3.88              
ATOM   1198  HB  THR A  78     112.943  94.922  76.361  1.00  3.88              
ATOM   1199  CG2 THR A  78     114.890  94.449  75.624  1.00  3.88              
ATOM   1200 1HG2 THR A  78     114.865  95.291  74.932  1.00  3.88              
ATOM   1201 2HG2 THR A  78     115.424  94.749  76.527  1.00  3.88              
ATOM   1202 3HG2 THR A  78     115.415  93.616  75.156  1.00  3.88              
ATOM   1203  OG1 THR A  78     112.818  93.646  74.790  1.00  3.88              
ATOM   1204  HG1 THR A  78     112.106  93.037  75.052  1.00  3.88              
ATOM   1205  C   THR A  78     111.941  92.568  77.291  1.00  3.88              
ATOM   1206  O   THR A  78     111.353  91.933  76.417  1.00  3.88              
ATOM   1207  N   ASN A  79     111.427  92.954  78.460  1.00  3.84              
ATOM   1208  H   ASN A  79     112.057  93.473  79.055  1.00  3.84              
ATOM   1209  CA  ASN A  79     110.136  92.644  79.099  1.00  3.84              
ATOM   1210  HA  ASN A  79     109.739  93.598  79.437  1.00  3.84              
ATOM   1211  CB  ASN A  79     109.045  92.042  78.193  1.00  3.84              
ATOM   1212  HB1 ASN A  79     108.224  91.684  78.813  1.00  3.84              
ATOM   1213  HB2 ASN A  79     109.409  91.185  77.628  1.00  3.84              
ATOM   1214  CG  ASN A  79     108.475  93.123  77.298  1.00  3.84              
ATOM   1215  OD1 ASN A  79     107.978  94.132  77.768  1.00  3.84              
ATOM   1216  ND2 ASN A  79     108.563  92.988  76.000  1.00  3.84              
ATOM   1217 1HD2 ASN A  79     109.032  92.173  75.619  1.00  3.84              
ATOM   1218 2HD2 ASN A  79     108.172  93.715  75.431  1.00  3.84              
ATOM   1219  C   ASN A  79     110.330  91.867  80.416  1.00  3.84              
ATOM   1220  O   ASN A  79     109.401  91.801  81.226  1.00  3.84              
ATOM   1221  N   LEU A  80     111.551  91.372  80.676  1.00  3.81              
ATOM   1222  H   LEU A  80     112.271  91.438  79.967  1.00  3.81              
ATOM   1223  CA  LEU A  80     111.918  90.765  81.952  1.00  3.81              
ATOM   1224  HA  LEU A  80     111.228  89.932  82.104  1.00  3.81              
ATOM   1225  CB  LEU A  80     113.347  90.187  81.893  1.00  3.81              
ATOM   1226  HB1 LEU A  80     114.054  90.966  82.178  1.00  3.81              
ATOM   1227  HB2 LEU A  80     113.547  89.909  80.867  1.00  3.81              
ATOM   1228  CG  LEU A  80     113.621  88.903  82.705  1.00  3.81              
ATOM   1229  HG  LEU A  80     113.068  88.081  82.252  1.00  3.81              
ATOM   1230  CD1 LEU A  80     115.115  88.577  82.644  1.00  3.81              
ATOM   1231 1HD1 LEU A  80     115.304  87.614  83.119  1.00  3.81              
ATOM   1232 2HD1 LEU A  80     115.443  88.519  81.609  1.00  3.81              
ATOM   1233 3HD1 LEU A  80     115.686  89.347  83.159  1.00  3.81              
ATOM   1234  CD2 LEU A  80     113.242  88.965  84.182  1.00  3.81              
ATOM   1235 1HD2 LEU A  80     113.590  88.061  84.679  1.00  3.81              
ATOM   1236 2HD2 LEU A  80     113.687  89.837  84.662  1.00  3.81              
ATOM   1237 3HD2 LEU A  80     112.161  88.969  84.288  1.00  3.81              
ATOM   1238  C   LEU A  80     111.750  91.742  83.118  1.00  3.81              
ATOM   1239  O   LEU A  80     112.184  92.891  83.038  1.00  3.81              
ATOM   1240  N   ARG A  81     111.074  91.279  84.175  1.00  3.76              
ATOM   1241  H   ARG A  81     110.736  90.326  84.122  1.00  3.76              
ATOM   1242  CA  ARG A  81     110.460  92.147  85.175  1.00  3.76              
ATOM   1243  HA  ARG A  81     110.999  93.089  85.200  1.00  3.76              
ATOM   1244  CB  ARG A  81     109.038  92.418  84.620  1.00  3.76              
ATOM   1245  HB1 ARG A  81     108.641  91.509  84.170  1.00  3.76              
ATOM   1246  HB2 ARG A  81     109.164  93.118  83.792  1.00  3.76              
ATOM   1247  CG  ARG A  81     107.955  93.010  85.530  1.00  3.76              
ATOM   1248  HG1 ARG A  81     107.194  93.463  84.894  1.00  3.76              
ATOM   1249  HG2 ARG A  81     108.405  93.790  86.133  1.00  3.76              
ATOM   1250  CD  ARG A  81     107.249  92.031  86.475  1.00  3.76              
ATOM   1251  HD1 ARG A  81     106.395  92.541  86.927  1.00  3.76              
ATOM   1252  HD2 ARG A  81     107.939  91.794  87.275  1.00  3.76              
ATOM   1253  NE  ARG A  81     106.793  90.779  85.835  1.00  3.76              
ATOM   1254  HE  ARG A  81     107.002  90.643  84.860  1.00  3.76              
ATOM   1255  CZ  ARG A  81     106.156  89.799  86.452  1.00  3.76              
ATOM   1256  NH1 ARG A  81     105.904  89.815  87.731  1.00  3.76              
ATOM   1257 1HH1 ARG A  81     106.269  90.543  88.349  1.00  3.76              
ATOM   1258 2HH1 ARG A  81     105.433  89.066  88.195  1.00  3.76              
ATOM   1259  NH2 ARG A  81     105.724  88.763  85.797  1.00  3.76              
ATOM   1260 1HH2 ARG A  81     105.830  88.683  84.794  1.00  3.76              
ATOM   1261 2HH2 ARG A  81     105.237  88.049  86.293  1.00  3.76              
ATOM   1262  C   ARG A  81     110.530  91.622  86.601  1.00  3.76              
ATOM   1263  O   ARG A  81     110.664  92.445  87.495  1.00  3.76              
ATOM   1264  N   GLU A  82     110.576  90.314  86.827  1.00  3.31              
ATOM   1265  H   GLU A  82     110.446  89.675  86.056  1.00  3.31              
ATOM   1266  CA  GLU A  82     111.030  89.723  88.100  1.00  3.31              
ATOM   1267  HA  GLU A  82     111.678  90.435  88.593  1.00  3.31              
ATOM   1268  CB  GLU A  82     109.850  89.415  89.044  1.00  3.31              
ATOM   1269  HB1 GLU A  82     110.248  88.975  89.959  1.00  3.31              
ATOM   1270  HB2 GLU A  82     109.181  88.703  88.566  1.00  3.31              
ATOM   1271  CG  GLU A  82     109.034  90.664  89.392  1.00  3.31              
ATOM   1272  HG1 GLU A  82     108.537  90.982  88.487  1.00  3.31              
ATOM   1273  HG2 GLU A  82     109.688  91.477  89.693  1.00  3.31              
ATOM   1274  CD  GLU A  82     107.963  90.438  90.458  1.00  3.31              
ATOM   1275  OE1 GLU A  82     108.299  89.868  91.520  1.00  3.31              
ATOM   1276  OE2 GLU A  82     106.809  90.840  90.176  1.00  3.31              
ATOM   1277  C   GLU A  82     111.854  88.462  87.825  1.00  3.31              
ATOM   1278  O   GLU A  82     111.600  87.778  86.828  1.00  3.31              
ATOM   1279  N   LEU A  83     112.861  88.183  88.662  1.00  3.32              
ATOM   1280  H   LEU A  83     112.990  88.743  89.499  1.00  3.32              
ATOM   1281  CA  LEU A  83     113.934  87.244  88.277  1.00  3.32              
ATOM   1282  HA  LEU A  83     113.549  86.494  87.584  1.00  3.32              
ATOM   1283  CB  LEU A  83     114.997  88.109  87.555  1.00  3.32              
ATOM   1284  HB1 LEU A  83     115.269  88.930  88.221  1.00  3.32              
ATOM   1285  HB2 LEU A  83     114.542  88.556  86.674  1.00  3.32              
ATOM   1286  CG  LEU A  83     116.299  87.412  87.130  1.00  3.32              
ATOM   1287  HG  LEU A  83     116.806  87.048  88.018  1.00  3.32              
ATOM   1288  CD1 LEU A  83     116.070  86.242  86.176  1.00  3.32              
ATOM   1289 1HD1 LEU A  83     117.031  85.809  85.894  1.00  3.32              
ATOM   1290 2HD1 LEU A  83     115.477  85.476  86.673  1.00  3.32              
ATOM   1291 3HD1 LEU A  83     115.551  86.581  85.283  1.00  3.32              
ATOM   1292  CD2 LEU A  83     117.223  88.414  86.434  1.00  3.32              
ATOM   1293 1HD2 LEU A  83     118.200  87.961  86.285  1.00  3.32              
ATOM   1294 2HD2 LEU A  83     116.803  88.714  85.473  1.00  3.32              
ATOM   1295 3HD2 LEU A  83     117.348  89.295  87.062  1.00  3.32              
ATOM   1296  C   LEU A  83     114.520  86.525  89.492  1.00  3.32              
ATOM   1297  O   LEU A  83     115.199  87.169  90.299  1.00  3.32              
ATOM   1298  N   TYR A  84     114.247  85.218  89.643  1.00  3.36              
ATOM   1299  H   TYR A  84     113.793  84.704  88.893  1.00  3.36              
ATOM   1300  CA  TYR A  84     114.132  84.710  91.021  1.00  3.36              
ATOM   1301  HA  TYR A  84     114.315  85.530  91.704  1.00  3.36              
ATOM   1302  CB  TYR A  84     112.666  84.318  91.271  1.00  3.36              
ATOM   1303  HB1 TYR A  84     112.395  83.511  90.601  1.00  3.36              
ATOM   1304  HB2 TYR A  84     112.061  85.173  90.964  1.00  3.36              
ATOM   1305  CG  TYR A  84     112.214  83.982  92.688  1.00  3.36              
ATOM   1306  CD1 TYR A  84     110.832  83.815  92.916  1.00  3.36              
ATOM   1307  HD1 TYR A  84     110.138  83.909  92.093  1.00  3.36              
ATOM   1308  CE1 TYR A  84     110.342  83.580  94.215  1.00  3.36              
ATOM   1309  HE1 TYR A  84     109.283  83.479  94.396  1.00  3.36              
ATOM   1310  CZ  TYR A  84     111.234  83.540  95.305  1.00  3.36              
ATOM   1311  OH  TYR A  84     110.758  83.363  96.566  1.00  3.36              
ATOM   1312  HH  TYR A  84     111.457  83.458  97.216  1.00  3.36              
ATOM   1313  CE2 TYR A  84     112.617  83.688  95.083  1.00  3.36              
ATOM   1314  HE2 TYR A  84     113.301  83.667  95.918  1.00  3.36              
ATOM   1315  CD2 TYR A  84     113.106  83.900  93.780  1.00  3.36              
ATOM   1316  HD2 TYR A  84     114.167  84.048  93.651  1.00  3.36              
ATOM   1317  C   TYR A  84     115.211  83.678  91.304  1.00  3.36              
ATOM   1318  O   TYR A  84     114.964  82.471  91.215  1.00  3.36              
ATOM   1319  N   LEU A  85     116.416  84.183  91.602  1.00  3.83              
ATOM   1320  H   LEU A  85     116.503  85.191  91.727  1.00  3.83              
ATOM   1321  CA  LEU A  85     117.612  83.393  91.869  1.00  3.83              
ATOM   1322  HA  LEU A  85     117.579  82.486  91.267  1.00  3.83              
ATOM   1323  CB  LEU A  85     118.898  84.161  91.494  1.00  3.83              
ATOM   1324  HB1 LEU A  85     119.727  83.662  91.995  1.00  3.83              
ATOM   1325  HB2 LEU A  85     118.850  85.173  91.886  1.00  3.83              
ATOM   1326  CG  LEU A  85     119.227  84.215  89.989  1.00  3.83              
ATOM   1327  HG  LEU A  85     119.056  83.233  89.548  1.00  3.83              
ATOM   1328  CD1 LEU A  85     118.397  85.257  89.242  1.00  3.83              
ATOM   1329 1HD1 LEU A  85     118.694  85.289  88.195  1.00  3.83              
ATOM   1330 2HD1 LEU A  85     117.342  84.998  89.299  1.00  3.83              
ATOM   1331 3HD1 LEU A  85     118.538  86.241  89.692  1.00  3.83              
ATOM   1332  CD2 LEU A  85     120.699  84.583  89.782  1.00  3.83              
ATOM   1333 1HD2 LEU A  85     120.935  84.564  88.718  1.00  3.83              
ATOM   1334 2HD2 LEU A  85     120.892  85.582  90.176  1.00  3.83              
ATOM   1335 3HD2 LEU A  85     121.342  83.871  90.295  1.00  3.83              
ATOM   1336  C   LEU A  85     117.623  82.973  93.340  1.00  3.83              
ATOM   1337  O   LEU A  85     118.033  83.739  94.221  1.00  3.83              
ATOM   1338  N   SER A  86     117.155  81.752  93.610  1.00  3.54              
ATOM   1339  H   SER A  86     116.877  81.156  92.836  1.00  3.54              
ATOM   1340  CA  SER A  86     116.878  81.336  94.994  1.00  3.54              
ATOM   1341  HA  SER A  86     117.327  82.052  95.678  1.00  3.54              
ATOM   1342  CB  SER A  86     115.380  81.364  95.285  1.00  3.54              
ATOM   1343  HB1 SER A  86     114.866  80.574  94.735  1.00  3.54              
ATOM   1344  HB2 SER A  86     114.991  82.330  94.971  1.00  3.54              
ATOM   1345  OG  SER A  86     115.172  81.221  96.677  1.00  3.54              
ATOM   1346  HG  SER A  86     115.145  80.281  96.882  1.00  3.54              
ATOM   1347  C   SER A  86     117.509  79.988  95.313  1.00  3.54              
ATOM   1348  O   SER A  86     116.952  78.950  94.982  1.00  3.54              
ATOM   1349  N   TYR A  87     118.698  80.013  95.915  1.00  3.76              
ATOM   1350  H   TYR A  87     118.996  80.917  96.264  1.00  3.76              
ATOM   1351  CA  TYR A  87     119.764  79.029  95.729  1.00  3.76              
ATOM   1352  HA  TYR A  87     120.665  79.472  96.152  1.00  3.76              
ATOM   1353  CB  TYR A  87     119.534  77.732  96.516  1.00  3.76              
ATOM   1354  HB1 TYR A  87     118.675  77.198  96.109  1.00  3.76              
ATOM   1355  HB2 TYR A  87     119.308  77.980  97.553  1.00  3.76              
ATOM   1356  CG  TYR A  87     120.755  76.831  96.488  1.00  3.76              
ATOM   1357  CD1 TYR A  87     121.792  77.023  97.421  1.00  3.76              
ATOM   1358  HD1 TYR A  87     121.707  77.796  98.174  1.00  3.76              
ATOM   1359  CE1 TYR A  87     122.936  76.205  97.375  1.00  3.76              
ATOM   1360  HE1 TYR A  87     123.732  76.333  98.089  1.00  3.76              
ATOM   1361  CZ  TYR A  87     123.054  75.202  96.392  1.00  3.76              
ATOM   1362  OH  TYR A  87     124.164  74.426  96.343  1.00  3.76              
ATOM   1363  HH  TYR A  87     124.152  73.826  95.594  1.00  3.76              
ATOM   1364  CE2 TYR A  87     122.030  75.025  95.445  1.00  3.76              
ATOM   1365  HE2 TYR A  87     122.129  74.278  94.670  1.00  3.76              
ATOM   1366  CD2 TYR A  87     120.888  75.840  95.495  1.00  3.76              
ATOM   1367  HD2 TYR A  87     120.126  75.712  94.748  1.00  3.76              
ATOM   1368  C   TYR A  87     120.048  78.814  94.248  1.00  3.76              
ATOM   1369  O   TYR A  87     119.492  77.930  93.625  1.00  3.76              
ATOM   1370  N   ASN A  88     120.894  79.638  93.635  1.00  3.79              
ATOM   1371  H   ASN A  88     121.273  80.413  94.155  1.00  3.79              
ATOM   1372  CA  ASN A  88     121.329  79.452  92.242  1.00  3.79              
ATOM   1373  HA  ASN A  88     120.554  78.938  91.674  1.00  3.79              
ATOM   1374  CB  ASN A  88     121.490  80.878  91.676  1.00  3.79              
ATOM   1375  HB1 ASN A  88     122.365  81.347  92.121  1.00  3.79              
ATOM   1376  HB2 ASN A  88     120.615  81.467  91.947  1.00  3.79              
ATOM   1377  CG  ASN A  88     121.590  80.958  90.163  1.00  3.79              
ATOM   1378  OD1 ASN A  88     120.630  80.751  89.450  1.00  3.79              
ATOM   1379  ND2 ASN A  88     122.732  81.323  89.630  1.00  3.79              
ATOM   1380 1HD2 ASN A  88     123.569  81.395  90.183  1.00  3.79              
ATOM   1381 2HD2 ASN A  88     122.759  81.383  88.628  1.00  3.79              
ATOM   1382  C   ASN A  88     122.645  78.628  92.142  1.00  3.79              
ATOM   1383  O   ASN A  88     123.185  78.443  91.055  1.00  3.79              
ATOM   1384  N   PHE A  89     123.162  78.196  93.302  1.00  3.57              
ATOM   1385  H   PHE A  89     122.521  78.144  94.076  1.00  3.57              
ATOM   1386  CA  PHE A  89     124.571  77.935  93.627  1.00  3.57              
ATOM   1387  HA  PHE A  89     124.637  78.029  94.711  1.00  3.57              
ATOM   1388  CB  PHE A  89     125.003  76.499  93.331  1.00  3.57              
ATOM   1389  HB1 PHE A  89     125.050  76.406  92.251  1.00  3.57              
ATOM   1390  HB2 PHE A  89     124.255  75.804  93.711  1.00  3.57              
ATOM   1391  CG  PHE A  89     126.363  76.102  93.882  1.00  3.57              
ATOM   1392  CD1 PHE A  89     126.606  76.099  95.268  1.00  3.57              
ATOM   1393  HD1 PHE A  89     125.822  76.377  95.959  1.00  3.57              
ATOM   1394  CE1 PHE A  89     127.860  75.702  95.765  1.00  3.57              
ATOM   1395  HE1 PHE A  89     128.036  75.677  96.832  1.00  3.57              
ATOM   1396  CZ  PHE A  89     128.879  75.309  94.878  1.00  3.57              
ATOM   1397  HZ  PHE A  89     129.838  74.992  95.262  1.00  3.57              
ATOM   1398  CE2 PHE A  89     128.643  75.319  93.492  1.00  3.57              
ATOM   1399  HE2 PHE A  89     129.421  75.017  92.805  1.00  3.57              
ATOM   1400  CD2 PHE A  89     127.391  75.721  92.998  1.00  3.57              
ATOM   1401  HD2 PHE A  89     127.218  75.730  91.932  1.00  3.57              
ATOM   1402  C   PHE A  89     125.576  78.975  93.078  1.00  3.57              
ATOM   1403  O   PHE A  89     126.429  78.684  92.245  1.00  3.57              
ATOM   1404  N   LEU A  90     125.506  80.210  93.590  1.00  3.80              
ATOM   1405  H   LEU A  90     124.794  80.410  94.268  1.00  3.80              
ATOM   1406  CA  LEU A  90     126.546  81.223  93.355  1.00  3.80              
ATOM   1407  HA  LEU A  90     126.786  81.235  92.289  1.00  3.80              
ATOM   1408  CB  LEU A  90     126.037  82.634  93.738  1.00  3.80              
ATOM   1409  HB1 LEU A  90     126.867  83.330  93.619  1.00  3.80              
ATOM   1410  HB2 LEU A  90     125.773  82.638  94.796  1.00  3.80              
ATOM   1411  CG  LEU A  90     124.847  83.188  92.931  1.00  3.80              
ATOM   1412  HG  LEU A  90     123.944  82.687  93.282  1.00  3.80              
ATOM   1413  CD1 LEU A  90     124.683  84.690  93.182  1.00  3.80              
ATOM   1414 1HD1 LEU A  90     123.715  85.023  92.804  1.00  3.80              
ATOM   1415 2HD1 LEU A  90     124.773  84.901  94.241  1.00  3.80              
ATOM   1416 3HD1 LEU A  90     125.474  85.231  92.657  1.00  3.80              
ATOM   1417  CD2 LEU A  90     124.945  82.985  91.419  1.00  3.80              
ATOM   1418 1HD2 LEU A  90     124.094  83.448  90.921  1.00  3.80              
ATOM   1419 2HD2 LEU A  90     125.861  83.444  91.039  1.00  3.80              
ATOM   1420 3HD2 LEU A  90     124.975  81.923  91.185  1.00  3.80              
ATOM   1421  C   LEU A  90     127.870  80.900  94.077  1.00  3.80              
ATOM   1422  O   LEU A  90     128.181  81.460  95.130  1.00  3.80              
ATOM   1423  N   SER A  91     128.633  79.968  93.507  1.00  3.81              
ATOM   1424  H   SER A  91     128.245  79.518  92.684  1.00  3.81              
ATOM   1425  CA  SER A  91     130.057  79.716  93.796  1.00  3.81              
ATOM   1426  HA  SER A  91     130.175  79.544  94.865  1.00  3.81              
ATOM   1427  CB  SER A  91     130.507  78.450  93.051  1.00  3.81              
ATOM   1428  HB1 SER A  91     130.089  77.581  93.556  1.00  3.81              
ATOM   1429  HB2 SER A  91     131.595  78.377  93.090  1.00  3.81              
ATOM   1430  OG  SER A  91     130.083  78.439  91.695  1.00  3.81              
ATOM   1431  HG  SER A  91     129.236  77.979  91.621  1.00  3.81              
ATOM   1432  C   SER A  91     130.969  80.895  93.426  1.00  3.81              
ATOM   1433  O   SER A  91     132.088  80.990  93.928  1.00  3.81              
ATOM   1434  N   ASP A  92     130.466  81.808  92.594  1.00  3.82              
ATOM   1435  H   ASP A  92     129.520  81.653  92.262  1.00  3.82              
ATOM   1436  CA  ASP A  92     131.128  83.000  92.050  1.00  3.82              
ATOM   1437  HA  ASP A  92     132.191  82.785  91.934  1.00  3.82              
ATOM   1438  CB  ASP A  92     130.549  83.279  90.643  1.00  3.82              
ATOM   1439  HB1 ASP A  92     130.852  82.463  89.985  1.00  3.82              
ATOM   1440  HB2 ASP A  92     130.997  84.195  90.255  1.00  3.82              
ATOM   1441  CG  ASP A  92     129.014  83.406  90.564  1.00  3.82              
ATOM   1442  OD1 ASP A  92     128.340  83.243  91.610  1.00  3.82              
ATOM   1443  OD2 ASP A  92     128.503  83.615  89.442  1.00  3.82              
ATOM   1444  C   ASP A  92     131.019  84.246  92.926  1.00  3.82              
ATOM   1445  O   ASP A  92     131.972  85.016  92.962  1.00  3.82              
ATOM   1446  N   GLN A  93     129.944  84.375  93.714  1.00  3.83              
ATOM   1447  H   GLN A  93     129.179  83.751  93.475  1.00  3.83              
ATOM   1448  CA  GLN A  93     129.827  85.141  94.977  1.00  3.83              
ATOM   1449  HA  GLN A  93     128.758  85.186  95.178  1.00  3.83              
ATOM   1450  CB  GLN A  93     130.418  84.303  96.132  1.00  3.83              
ATOM   1451  HB1 GLN A  93     129.794  83.419  96.265  1.00  3.83              
ATOM   1452  HB2 GLN A  93     130.372  84.890  97.045  1.00  3.83              
ATOM   1453  CG  GLN A  93     131.872  83.844  95.957  1.00  3.83              
ATOM   1454  HG1 GLN A  93     132.529  84.708  95.927  1.00  3.83              
ATOM   1455  HG2 GLN A  93     131.990  83.311  95.021  1.00  3.83              
ATOM   1456  CD  GLN A  93     132.316  82.889  97.053  1.00  3.83              
ATOM   1457  OE1 GLN A  93     132.381  83.213  98.230  1.00  3.83              
ATOM   1458  NE2 GLN A  93     132.682  81.672  96.716  1.00  3.83              
ATOM   1459 1HE2 GLN A  93     132.644  81.394  95.737  1.00  3.83              
ATOM   1460 2HE2 GLN A  93     133.031  81.082  97.446  1.00  3.83              
ATOM   1461  C   GLN A  93     130.258  86.628  95.013  1.00  3.83              
ATOM   1462  O   GLN A  93     130.187  87.268  96.071  1.00  3.83              
ATOM   1463  N   ILE A  94     130.614  87.199  93.865  1.00  4.10              
ATOM   1464  H   ILE A  94     130.769  86.583  93.078  1.00  4.10              
ATOM   1465  CA  ILE A  94     130.935  88.606  93.664  1.00  4.10              
ATOM   1466  HA  ILE A  94     130.616  89.143  94.555  1.00  4.10              
ATOM   1467  CB  ILE A  94     132.464  88.862  93.534  1.00  4.10              
ATOM   1468  HB  ILE A  94     132.599  89.943  93.497  1.00  4.10              
ATOM   1469  CG2 ILE A  94     133.172  88.364  94.808  1.00  4.10              
ATOM   1470 1HG2 ILE A  94     134.184  88.765  94.871  1.00  4.10              
ATOM   1471 2HG2 ILE A  94     132.626  88.709  95.683  1.00  4.10              
ATOM   1472 3HG2 ILE A  94     133.215  87.274  94.817  1.00  4.10              
ATOM   1473  CG1 ILE A  94     133.132  88.287  92.260  1.00  4.10              
ATOM   1474 1HG1 ILE A  94     132.704  88.772  91.384  1.00  4.10              
ATOM   1475 2HG1 ILE A  94     132.933  87.221  92.188  1.00  4.10              
ATOM   1476  CD1 ILE A  94     134.648  88.506  92.177  1.00  4.10              
ATOM   1477  HD1 ILE A  94     135.002  88.194  91.195  1.00  4.10              
ATOM   1478  HD2 ILE A  94     134.881  89.561  92.321  1.00  4.10              
ATOM   1479  HD3 ILE A  94     135.160  87.909  92.932  1.00  4.10              
ATOM   1480  C   ILE A  94     130.118  89.164  92.497  1.00  4.10              
ATOM   1481  O   ILE A  94     130.268  88.813  91.327  1.00  4.10              
ATOM   1482  N   GLU A  95     129.173  90.025  92.855  1.00  4.18              
ATOM   1483  H   GLU A  95     129.159  90.315  93.821  1.00  4.18              
ATOM   1484  CA  GLU A  95     128.085  90.501  91.995  1.00  4.18              
ATOM   1485  HA  GLU A  95     127.603  89.624  91.562  1.00  4.18              
ATOM   1486  CB  GLU A  95     127.056  91.185  92.932  1.00  4.18              
ATOM   1487  HB1 GLU A  95     127.260  90.867  93.958  1.00  4.18              
ATOM   1488  HB2 GLU A  95     126.065  90.780  92.736  1.00  4.18              
ATOM   1489  CG  GLU A  95     127.005  92.724  92.959  1.00  4.18              
ATOM   1490  HG1 GLU A  95     127.998  93.133  92.763  1.00  4.18              
ATOM   1491  HG2 GLU A  95     126.729  93.025  93.972  1.00  4.18              
ATOM   1492  CD  GLU A  95     125.972  93.331  91.998  1.00  4.18              
ATOM   1493  OE1 GLU A  95     125.854  94.578  91.999  1.00  4.18              
ATOM   1494  OE2 GLU A  95     125.285  92.569  91.278  1.00  4.18              
ATOM   1495  C   GLU A  95     128.586  91.345  90.806  1.00  4.18              
ATOM   1496  O   GLU A  95     127.879  91.533  89.828  1.00  4.18              
ATOM   1497  N   HIS A  96     129.847  91.782  90.811  1.00  4.06              
ATOM   1498  H   HIS A  96     130.401  91.573  91.625  1.00  4.06              
ATOM   1499  CA  HIS A  96     130.480  92.525  89.711  1.00  4.06              
ATOM   1500  HA  HIS A  96     129.796  93.322  89.414  1.00  4.06              
ATOM   1501  CB  HIS A  96     131.767  93.196  90.218  1.00  4.06              
ATOM   1502  HB1 HIS A  96     132.258  93.705  89.388  1.00  4.06              
ATOM   1503  HB2 HIS A  96     132.450  92.435  90.598  1.00  4.06              
ATOM   1504  CG  HIS A  96     131.515  94.221  91.296  1.00  4.06              
ATOM   1505  ND1 HIS A  96     131.274  95.584  91.083  1.00  4.06              
ATOM   1506  CE1 HIS A  96     131.057  96.103  92.303  1.00  4.06              
ATOM   1507  HE1 HIS A  96     130.802  97.134  92.503  1.00  4.06              
ATOM   1508  NE2 HIS A  96     131.129  95.149  93.243  1.00  4.06              
ATOM   1509  HE2 HIS A  96     130.837  95.277  94.209  1.00  4.06              
ATOM   1510  CD2 HIS A  96     131.425  93.955  92.631  1.00  4.06              
ATOM   1511  HD2 HIS A  96     131.526  92.990  93.107  1.00  4.06              
ATOM   1512  C   HIS A  96     130.745  91.729  88.425  1.00  4.06              
ATOM   1513  O   HIS A  96     131.135  92.329  87.427  1.00  4.06              
ATOM   1514  N   GLY A  97     130.513  90.413  88.422  1.00  3.88              
ATOM   1515  H   GLY A  97     130.266  89.979  89.302  1.00  3.88              
ATOM   1516  CA  GLY A  97     130.444  89.595  87.203  1.00  3.88              
ATOM   1517  HA1 GLY A  97     131.087  88.725  87.329  1.00  3.88              
ATOM   1518  HA2 GLY A  97     130.797  90.166  86.344  1.00  3.88              
ATOM   1519  C   GLY A  97     129.027  89.098  86.885  1.00  3.88              
ATOM   1520  O   GLY A  97     128.870  88.294  85.958  1.00  3.88              
ATOM   1521  N   ASN A  98     127.998  89.584  87.597  1.00  3.96              
ATOM   1522  H   ASN A  98     128.197  90.250  88.334  1.00  3.96              
ATOM   1523  CA  ASN A  98     126.616  89.542  87.117  1.00  3.96              
ATOM   1524  HA  ASN A  98     126.345  88.495  86.974  1.00  3.96              
ATOM   1525  CB  ASN A  98     125.616  90.163  88.120  1.00  3.96              
ATOM   1526  HB1 ASN A  98     124.661  90.335  87.631  1.00  3.96              
ATOM   1527  HB2 ASN A  98     125.965  91.134  88.461  1.00  3.96              
ATOM   1528  CG  ASN A  98     125.310  89.258  89.297  1.00  3.96              
ATOM   1529  OD1 ASN A  98     125.165  88.057  89.147  1.00  3.96              
ATOM   1530  ND2 ASN A  98     125.118  89.785  90.479  1.00  3.96              
ATOM   1531 1HD2 ASN A  98     125.209  90.798  90.615  1.00  3.96              
ATOM   1532 2HD2 ASN A  98     124.889  89.172  91.237  1.00  3.96              
ATOM   1533  C   ASN A  98     126.477  90.216  85.747  1.00  3.96              
ATOM   1534  O   ASN A  98     127.366  90.940  85.301  1.00  3.96              
ATOM   1535  N   PHE A  99     125.348  90.001  85.062  1.00  3.94              
ATOM   1536  H   PHE A  99     124.651  89.375  85.438  1.00  3.94              
ATOM   1537  CA  PHE A  99     125.104  90.669  83.783  1.00  3.94              
ATOM   1538  HA  PHE A  99     125.663  91.606  83.820  1.00  3.94              
ATOM   1539  CB  PHE A  99     125.706  89.888  82.606  1.00  3.94              
ATOM   1540  HB1 PHE A  99     124.980  89.165  82.236  1.00  3.94              
ATOM   1541  HB2 PHE A  99     126.576  89.326  82.948  1.00  3.94              
ATOM   1542  CG  PHE A  99     126.164  90.805  81.480  1.00  3.94              
ATOM   1543  CD1 PHE A  99     127.392  91.484  81.596  1.00  3.94              
ATOM   1544  HD1 PHE A  99     127.995  91.361  82.485  1.00  3.94              
ATOM   1545  CE1 PHE A  99     127.836  92.330  80.563  1.00  3.94              
ATOM   1546  HE1 PHE A  99     128.783  92.845  80.657  1.00  3.94              
ATOM   1547  CZ  PHE A  99     127.050  92.508  79.412  1.00  3.94              
ATOM   1548  HZ  PHE A  99     127.394  93.153  78.614  1.00  3.94              
ATOM   1549  CE2 PHE A  99     125.815  91.845  79.298  1.00  3.94              
ATOM   1550  HE2 PHE A  99     125.203  91.983  78.417  1.00  3.94              
ATOM   1551  CD2 PHE A  99     125.372  90.999  80.331  1.00  3.94              
ATOM   1552  HD2 PHE A  99     124.426  90.483  80.233  1.00  3.94              
ATOM   1553  C   PHE A  99     123.669  91.150  83.543  1.00  3.94              
ATOM   1554  O   PHE A  99     123.070  90.941  82.493  1.00  3.94              
ATOM   1555  N   LEU A 100     123.120  91.832  84.544  1.00  3.88              
ATOM   1556  H   LEU A 100     123.669  91.974  85.380  1.00  3.88              
ATOM   1557  CA  LEU A 100     121.757  92.370  84.523  1.00  3.88              
ATOM   1558  HA  LEU A 100     121.090  91.596  84.146  1.00  3.88              
ATOM   1559  CB  LEU A 100     121.376  92.710  85.978  1.00  3.88              
ATOM   1560  HB1 LEU A 100     120.355  93.095  85.996  1.00  3.88              
ATOM   1561  HB2 LEU A 100     122.032  93.513  86.319  1.00  3.88              
ATOM   1562  CG  LEU A 100     121.476  91.538  86.977  1.00  3.88              
ATOM   1563  HG  LEU A 100     122.466  91.087  86.929  1.00  3.88              
ATOM   1564  CD1 LEU A 100     121.283  92.074  88.391  1.00  3.88              
ATOM   1565 1HD1 LEU A 100     121.356  91.256  89.108  1.00  3.88              
ATOM   1566 2HD1 LEU A 100     122.060  92.806  88.623  1.00  3.88              
ATOM   1567 3HD1 LEU A 100     120.307  92.549  88.480  1.00  3.88              
ATOM   1568  CD2 LEU A 100     120.432  90.456  86.703  1.00  3.88              
ATOM   1569 1HD2 LEU A 100     120.496  89.678  87.464  1.00  3.88              
ATOM   1570 2HD2 LEU A 100     119.434  90.891  86.720  1.00  3.88              
ATOM   1571 3HD2 LEU A 100     120.611  90.001  85.729  1.00  3.88              
ATOM   1572  C   LEU A 100     121.561  93.610  83.622  1.00  3.88              
ATOM   1573  O   LEU A 100     120.477  94.179  83.576  1.00  3.88              
ATOM   1574  N   SER A 101     122.602  94.065  82.929  1.00  3.87              
ATOM   1575  H   SER A 101     123.431  93.495  82.905  1.00  3.87              
ATOM   1576  CA  SER A 101     122.685  95.395  82.320  1.00  3.87              
ATOM   1577  HA  SER A 101     122.657  96.135  83.121  1.00  3.87              
ATOM   1578  CB  SER A 101     124.042  95.531  81.615  1.00  3.87              
ATOM   1579  HB1 SER A 101     124.833  95.495  82.365  1.00  3.87              
ATOM   1580  HB2 SER A 101     124.094  96.491  81.097  1.00  3.87              
ATOM   1581  OG  SER A 101     124.231  94.469  80.691  1.00  3.87              
ATOM   1582  HG  SER A 101     125.157  94.441  80.426  1.00  3.87              
ATOM   1583  C   SER A 101     121.557  95.768  81.360  1.00  3.87              
ATOM   1584  O   SER A 101     120.901  96.789  81.543  1.00  3.87              
ATOM   1585  N   ASN A 102     121.299  94.949  80.340  1.00  3.91              
ATOM   1586  H   ASN A 102     121.899  94.144  80.226  1.00  3.91              
ATOM   1587  CA  ASN A 102     120.271  95.244  79.339  1.00  3.91              
ATOM   1588  HA  ASN A 102     120.315  96.317  79.140  1.00  3.91              
ATOM   1589  CB  ASN A 102     120.606  94.510  78.032  1.00  3.91              
ATOM   1590  HB1 ASN A 102     120.410  93.446  78.158  1.00  3.91              
ATOM   1591  HB2 ASN A 102     121.660  94.648  77.791  1.00  3.91              
ATOM   1592  CG  ASN A 102     119.800  95.049  76.858  1.00  3.91              
ATOM   1593  OD1 ASN A 102     119.664  96.242  76.645  1.00  3.91              
ATOM   1594  ND2 ASN A 102     119.266  94.185  76.029  1.00  3.91              
ATOM   1595 1HD2 ASN A 102     119.362  93.201  76.196  1.00  3.91              
ATOM   1596 2HD2 ASN A 102     118.767  94.565  75.245  1.00  3.91              
ATOM   1597  C   ASN A 102     118.834  94.963  79.852  1.00  3.91              
ATOM   1598  O   ASN A 102     117.874  94.945  79.076  1.00  3.91              
ATOM   1599  N   LEU A 103     118.664  94.726  81.157  1.00  3.84              
ATOM   1600  H   LEU A 103     119.472  94.786  81.768  1.00  3.84              
ATOM   1601  CA  LEU A 103     117.383  94.438  81.784  1.00  3.84              
ATOM   1602  HA  LEU A 103     116.706  94.051  81.022  1.00  3.84              
ATOM   1603  CB  LEU A 103     117.515  93.330  82.848  1.00  3.84              
ATOM   1604  HB1 LEU A 103     116.508  93.088  83.180  1.00  3.84              
ATOM   1605  HB2 LEU A 103     118.055  93.727  83.708  1.00  3.84              
ATOM   1606  CG  LEU A 103     118.174  92.014  82.394  1.00  3.84              
ATOM   1607  HG  LEU A 103     119.184  92.200  82.027  1.00  3.84              
ATOM   1608  CD1 LEU A 103     118.259  91.069  83.591  1.00  3.84              
ATOM   1609 1HD1 LEU A 103     118.759  90.145  83.299  1.00  3.84              
ATOM   1610 2HD1 LEU A 103     118.837  91.542  84.382  1.00  3.84              
ATOM   1611 3HD1 LEU A 103     117.262  90.846  83.966  1.00  3.84              
ATOM   1612  CD2 LEU A 103     117.357  91.325  81.299  1.00  3.84              
ATOM   1613 1HD2 LEU A 103     117.780  90.344  81.083  1.00  3.84              
ATOM   1614 2HD2 LEU A 103     116.322  91.208  81.613  1.00  3.84              
ATOM   1615 3HD2 LEU A 103     117.391  91.919  80.387  1.00  3.84              
ATOM   1616  C   LEU A 103     116.705  95.707  82.327  1.00  3.84              
ATOM   1617  O   LEU A 103     116.381  95.817  83.503  1.00  3.84              
ATOM   1618  N   TRP A 104     116.438  96.681  81.464  1.00  3.83              
ATOM   1619  H   TRP A 104     116.809  96.592  80.529  1.00  3.83              
ATOM   1620  CA  TRP A 104     115.811  97.965  81.815  1.00  3.83              
ATOM   1621  HA  TRP A 104     116.483  98.494  82.494  1.00  3.83              
ATOM   1622  CB  TRP A 104     115.694  98.785  80.521  1.00  3.83              
ATOM   1623  HB1 TRP A 104     115.379  99.798  80.780  1.00  3.83              
ATOM   1624  HB2 TRP A 104     114.911  98.352  79.897  1.00  3.83              
ATOM   1625  CG  TRP A 104     116.945  98.880  79.700  1.00  3.83              
ATOM   1626  CD1 TRP A 104     117.326  98.019  78.727  1.00  3.83              
ATOM   1627  HD1 TRP A 104     116.774  97.143  78.406  1.00  3.83              
ATOM   1628  NE1 TRP A 104     118.551  98.398  78.218  1.00  3.83              
ATOM   1629  HE1 TRP A 104     119.049  97.857  77.511  1.00  3.83              
ATOM   1630  CE2 TRP A 104     119.003  99.560  78.805  1.00  3.83              
ATOM   1631  CZ2 TRP A 104     120.146 100.349  78.614  1.00  3.83              
ATOM   1632  HZ2 TRP A 104     120.885 100.067  77.880  1.00  3.83              
ATOM   1633  CH2 TRP A 104     120.297 101.528  79.363  1.00  3.83              
ATOM   1634  HH2 TRP A 104     121.159 102.163  79.209  1.00  3.83              
ATOM   1635  CZ3 TRP A 104     119.316 101.890  80.304  1.00  3.83              
ATOM   1636  HZ3 TRP A 104     119.424 102.808  80.864  1.00  3.83              
ATOM   1637  CE3 TRP A 104     118.193 101.069  80.520  1.00  3.83              
ATOM   1638  HE3 TRP A 104     117.455 101.357  81.255  1.00  3.83              
ATOM   1639  CD2 TRP A 104     117.997  99.894  79.761  1.00  3.83              
ATOM   1640  C   TRP A 104     114.435  97.911  82.490  1.00  3.83              
ATOM   1641  O   TRP A 104     113.993  98.873  83.116  1.00  3.83              
ATOM   1642  N   PHE A 105     113.737  96.791  82.335  1.00  3.81              
ATOM   1643  H   PHE A 105     114.172  96.064  81.789  1.00  3.81              
ATOM   1644  CA  PHE A 105     112.425  96.510  82.923  1.00  3.81              
ATOM   1645  HA  PHE A 105     111.952  97.439  83.242  1.00  3.81              
ATOM   1646  CB  PHE A 105     111.565  95.852  81.818  1.00  3.81              
ATOM   1647  HB1 PHE A 105     110.966  95.059  82.265  1.00  3.81              
ATOM   1648  HB2 PHE A 105     112.209  95.355  81.091  1.00  3.81              
ATOM   1649  CG  PHE A 105     110.614  96.774  81.067  1.00  3.81              
ATOM   1650  CD1 PHE A 105     110.900  98.143  80.870  1.00  3.81              
ATOM   1651  HD1 PHE A 105     111.828  98.576  81.219  1.00  3.81              
ATOM   1652  CE1 PHE A 105     109.977  98.967  80.201  1.00  3.81              
ATOM   1653  HE1 PHE A 105     110.207 100.012  80.039  1.00  3.81              
ATOM   1654  CZ  PHE A 105     108.772  98.434  79.714  1.00  3.81              
ATOM   1655  HZ  PHE A 105     108.078  99.062  79.171  1.00  3.81              
ATOM   1656  CE2 PHE A 105     108.487  97.072  79.899  1.00  3.81              
ATOM   1657  HE2 PHE A 105     107.577  96.649  79.487  1.00  3.81              
ATOM   1658  CD2 PHE A 105     109.400  96.249  80.578  1.00  3.81              
ATOM   1659  HD2 PHE A 105     109.165  95.201  80.703  1.00  3.81              
ATOM   1660  C   PHE A 105     112.514  95.636  84.186  1.00  3.81              
ATOM   1661  O   PHE A 105     111.480  95.364  84.799  1.00  3.81              
ATOM   1662  N   LEU A 106     113.715  95.229  84.604  1.00  3.79              
ATOM   1663  H   LEU A 106     114.540  95.544  84.105  1.00  3.79              
ATOM   1664  CA  LEU A 106     113.956  94.521  85.849  1.00  3.79              
ATOM   1665  HA  LEU A 106     113.384  93.593  85.807  1.00  3.79              
ATOM   1666  CB  LEU A 106     115.440  94.143  85.971  1.00  3.79              
ATOM   1667  HB1 LEU A 106     116.038  95.053  85.913  1.00  3.79              
ATOM   1668  HB2 LEU A 106     115.684  93.514  85.121  1.00  3.79              
ATOM   1669  CG  LEU A 106     115.860  93.393  87.248  1.00  3.79              
ATOM   1670  HG  LEU A 106     115.830  94.082  88.083  1.00  3.79              
ATOM   1671  CD1 LEU A 106     114.987  92.178  87.586  1.00  3.79              
ATOM   1672 1HD1 LEU A 106     115.392  91.663  88.457  1.00  3.79              
ATOM   1673 2HD1 LEU A 106     113.976  92.496  87.830  1.00  3.79              
ATOM   1674 3HD1 LEU A 106     114.963  91.488  86.743  1.00  3.79              
ATOM   1675  CD2 LEU A 106     117.303  92.914  87.090  1.00  3.79              
ATOM   1676 1HD2 LEU A 106     117.657  92.512  88.035  1.00  3.79              
ATOM   1677 2HD2 LEU A 106     117.357  92.146  86.319  1.00  3.79              
ATOM   1678 3HD2 LEU A 106     117.939  93.753  86.809  1.00  3.79              
ATOM   1679  C   LEU A 106     113.434  95.356  87.027  1.00  3.79              
ATOM   1680  O   LEU A 106     113.933  96.444  87.307  1.00  3.79              
ATOM   1681  N   ARG A 107     112.383  94.845  87.673  1.00  3.76              
ATOM   1682  H   ARG A 107     112.011  93.968  87.328  1.00  3.76              
ATOM   1683  CA  ARG A 107     111.607  95.527  88.711  1.00  3.76              
ATOM   1684  HA  ARG A 107     112.043  96.499  88.917  1.00  3.76              
ATOM   1685  CB  ARG A 107     110.139  95.725  88.258  1.00  3.76              
ATOM   1686  HB1 ARG A 107     109.519  95.931  89.133  1.00  3.76              
ATOM   1687  HB2 ARG A 107     109.778  94.801  87.812  1.00  3.76              
ATOM   1688  CG  ARG A 107     109.940  96.882  87.271  1.00  3.76              
ATOM   1689  HG1 ARG A 107     110.739  96.863  86.538  1.00  3.76              
ATOM   1690  HG2 ARG A 107     109.982  97.818  87.817  1.00  3.76              
ATOM   1691  CD  ARG A 107     108.586  96.849  86.555  1.00  3.76              
ATOM   1692  HD1 ARG A 107     107.808  97.122  87.272  1.00  3.76              
ATOM   1693  HD2 ARG A 107     108.378  95.840  86.216  1.00  3.76              
ATOM   1694  NE  ARG A 107     108.537  97.775  85.403  1.00  3.76              
ATOM   1695  HE  ARG A 107     108.287  98.729  85.599  1.00  3.76              
ATOM   1696  CZ  ARG A 107     108.704  97.463  84.128  1.00  3.76              
ATOM   1697  NH1 ARG A 107     109.107  96.288  83.758  1.00  3.76              
ATOM   1698 1HH1 ARG A 107     109.603  95.723  84.441  1.00  3.76              
ATOM   1699 2HH1 ARG A 107     109.271  96.110  82.787  1.00  3.76              
ATOM   1700  NH2 ARG A 107     108.492  98.339  83.188  1.00  3.76              
ATOM   1701 1HH2 ARG A 107     108.199  99.270  83.423  1.00  3.76              
ATOM   1702 2HH2 ARG A 107     108.663  98.103  82.220  1.00  3.76              
ATOM   1703  C   ARG A 107     111.609  94.782  90.043  1.00  3.76              
ATOM   1704  O   ARG A 107     111.552  95.468  91.067  1.00  3.76              
ATOM   1705  N   LYS A 108     111.780  93.447  90.068  1.00  3.30              
ATOM   1706  H   LYS A 108     111.695  92.895  89.218  1.00  3.30              
ATOM   1707  CA  LYS A 108     112.218  92.804  91.314  1.00  3.30              
ATOM   1708  HA  LYS A 108     112.638  93.558  91.977  1.00  3.30              
ATOM   1709  CB  LYS A 108     111.038  92.150  92.053  1.00  3.30              
ATOM   1710  HB1 LYS A 108     110.706  91.272  91.509  1.00  3.30              
ATOM   1711  HB2 LYS A 108     110.219  92.869  92.113  1.00  3.30              
ATOM   1712  CG  LYS A 108     111.404  91.685  93.469  1.00  3.30              
ATOM   1713  HG1 LYS A 108     111.847  92.518  94.008  1.00  3.30              
ATOM   1714  HG2 LYS A 108     112.152  90.892  93.419  1.00  3.30              
ATOM   1715  CD  LYS A 108     110.152  91.196  94.225  1.00  3.30              
ATOM   1716  HD1 LYS A 108     109.244  91.449  93.674  1.00  3.30              
ATOM   1717  HD2 LYS A 108     110.106  91.710  95.185  1.00  3.30              
ATOM   1718  CE  LYS A 108     110.156  89.690  94.504  1.00  3.30              
ATOM   1719  HE1 LYS A 108     109.259  89.430  95.070  1.00  3.30              
ATOM   1720  HE2 LYS A 108     111.028  89.442  95.119  1.00  3.30              
ATOM   1721  NZ  LYS A 108     110.205  88.876  93.271  1.00  3.30              
ATOM   1722  HZ1 LYS A 108     110.352  87.904  93.527  1.00  3.30              
ATOM   1723  HZ2 LYS A 108     109.397  89.015  92.666  1.00  3.30              
ATOM   1724  HZ3 LYS A 108     111.068  89.046  92.761  1.00  3.30              
ATOM   1725  C   LYS A 108     113.317  91.814  91.040  1.00  3.30              
ATOM   1726  O   LYS A 108     113.062  90.843  90.343  1.00  3.30              
ATOM   1727  N   LEU A 109     114.513  92.045  91.573  1.00  3.30              
ATOM   1728  H   LEU A 109     114.644  92.821  92.211  1.00  3.30              
ATOM   1729  CA  LEU A 109     115.555  91.018  91.477  1.00  3.30              
ATOM   1730  HA  LEU A 109     115.358  90.330  90.654  1.00  3.30              
ATOM   1731  CB  LEU A 109     116.919  91.699  91.251  1.00  3.30              
ATOM   1732  HB1 LEU A 109     117.082  92.403  92.066  1.00  3.30              
ATOM   1733  HB2 LEU A 109     116.897  92.268  90.323  1.00  3.30              
ATOM   1734  CG  LEU A 109     118.105  90.710  91.220  1.00  3.30              
ATOM   1735  HG  LEU A 109     118.025  90.002  92.042  1.00  3.30              
ATOM   1736  CD1 LEU A 109     118.169  89.918  89.912  1.00  3.30              
ATOM   1737 1HD1 LEU A 109     119.002  89.216  89.954  1.00  3.30              
ATOM   1738 2HD1 LEU A 109     117.254  89.339  89.784  1.00  3.30              
ATOM   1739 3HD1 LEU A 109     118.309  90.590  89.069  1.00  3.30              
ATOM   1740  CD2 LEU A 109     119.418  91.465  91.409  1.00  3.30              
ATOM   1741 1HD2 LEU A 109     120.261  90.782  91.314  1.00  3.30              
ATOM   1742 2HD2 LEU A 109     119.506  92.258  90.667  1.00  3.30              
ATOM   1743 3HD2 LEU A 109     119.446  91.908  92.405  1.00  3.30              
ATOM   1744  C   LEU A 109     115.572  90.232  92.796  1.00  3.30              
ATOM   1745  O   LEU A 109     115.794  90.798  93.868  1.00  3.30              
ATOM   1746  N   ASP A 110     115.416  88.919  92.740  1.00  3.30              
ATOM   1747  H   ASP A 110     115.194  88.456  91.864  1.00  3.30              
ATOM   1748  CA  ASP A 110     115.493  88.105  93.945  1.00  3.30              
ATOM   1749  HA  ASP A 110     115.354  88.711  94.840  1.00  3.30              
ATOM   1750  CB  ASP A 110     114.396  87.032  93.948  1.00  3.30              
ATOM   1751  HB1 ASP A 110     114.410  86.538  94.922  1.00  3.30              
ATOM   1752  HB2 ASP A 110     114.653  86.282  93.214  1.00  3.30              
ATOM   1753  CG  ASP A 110     112.978  87.531  93.659  1.00  3.30              
ATOM   1754  OD1 ASP A 110     112.126  87.428  94.568  1.00  3.30              
ATOM   1755  OD2 ASP A 110     112.686  87.992  92.529  1.00  3.30              
ATOM   1756  C   ASP A 110     116.855  87.398  94.008  1.00  3.30              
ATOM   1757  O   ASP A 110     117.239  86.665  93.092  1.00  3.30              
ATOM   1758  N   LEU A 111     117.566  87.585  95.117  1.00  3.84              
ATOM   1759  H   LEU A 111     117.253  88.277  95.787  1.00  3.84              
ATOM   1760  CA  LEU A 111     118.828  86.920  95.420  1.00  3.84              
ATOM   1761  HA  LEU A 111     118.997  86.087  94.738  1.00  3.84              
ATOM   1762  CB  LEU A 111     119.995  87.920  95.311  1.00  3.84              
ATOM   1763  HB1 LEU A 111     120.872  87.472  95.775  1.00  3.84              
ATOM   1764  HB2 LEU A 111     119.745  88.804  95.896  1.00  3.84              
ATOM   1765  CG  LEU A 111     120.372  88.370  93.892  1.00  3.84              
ATOM   1766  HG  LEU A 111     119.492  88.728  93.362  1.00  3.84              
ATOM   1767  CD1 LEU A 111     121.379  89.518  94.012  1.00  3.84              
ATOM   1768 1HD1 LEU A 111     121.727  89.821  93.024  1.00  3.84              
ATOM   1769 2HD1 LEU A 111     120.899  90.375  94.486  1.00  3.84              
ATOM   1770 3HD1 LEU A 111     122.238  89.213  94.610  1.00  3.84              
ATOM   1771  CD2 LEU A 111     121.036  87.253  93.081  1.00  3.84              
ATOM   1772 1HD2 LEU A 111     121.289  87.623  92.088  1.00  3.84              
ATOM   1773 2HD2 LEU A 111     121.933  86.896  93.581  1.00  3.84              
ATOM   1774 3HD2 LEU A 111     120.338  86.429  92.968  1.00  3.84              
ATOM   1775  C   LEU A 111     118.747  86.372  96.860  1.00  3.84              
ATOM   1776  O   LEU A 111     118.923  87.041  97.895  1.00  3.84              
ATOM   1777  N   SER A 112     118.396  85.099  96.900  1.00  3.78              
ATOM   1778  H   SER A 112     118.281  84.607  96.019  1.00  3.78              
ATOM   1779  CA  SER A 112     118.171  84.364  98.133  1.00  3.78              
ATOM   1780  HA  SER A 112     118.376  84.981  99.004  1.00  3.78              
ATOM   1781  CB  SER A 112     116.701  83.924  98.138  1.00  3.78              
ATOM   1782  HB1 SER A 112     116.493  83.267  98.981  1.00  3.78              
ATOM   1783  HB2 SER A 112     116.489  83.380  97.220  1.00  3.78              
ATOM   1784  OG  SER A 112     115.859  85.053  98.197  1.00  3.78              
ATOM   1785  HG  SER A 112     116.218  85.719  97.599  1.00  3.78              
ATOM   1786  C   SER A 112     119.070  83.134  98.166  1.00  3.78              
ATOM   1787  O   SER A 112     119.426  82.569  97.133  1.00  3.78              
ATOM   1788  N   TYR A 113     119.391  82.678  99.371  1.00  3.76              
ATOM   1789  H   TYR A 113     119.091  83.241 100.156  1.00  3.76              
ATOM   1790  CA  TYR A 113     120.240  81.527  99.674  1.00  3.76              
ATOM   1791  HA  TYR A 113     120.617  81.687 100.685  1.00  3.76              
ATOM   1792  CB  TYR A 113     119.372  80.257  99.743  1.00  3.76              
ATOM   1793  HB1 TYR A 113     119.994  79.414 100.045  1.00  3.76              
ATOM   1794  HB2 TYR A 113     118.974  80.043  98.752  1.00  3.76              
ATOM   1795  CG  TYR A 113     118.221  80.394 100.731  1.00  3.76              
ATOM   1796  CD1 TYR A 113     118.465  80.307 102.117  1.00  3.76              
ATOM   1797  HD1 TYR A 113     119.457  80.066 102.477  1.00  3.76              
ATOM   1798  CE1 TYR A 113     117.427  80.551 103.039  1.00  3.76              
ATOM   1799  HE1 TYR A 113     117.609  80.506 104.102  1.00  3.76              
ATOM   1800  CZ  TYR A 113     116.137  80.888 102.579  1.00  3.76              
ATOM   1801  OH  TYR A 113     115.159  81.209 103.463  1.00  3.76              
ATOM   1802  HH  TYR A 113     114.398  81.587 103.017  1.00  3.76              
ATOM   1803  CE2 TYR A 113     115.886  80.956 101.191  1.00  3.76              
ATOM   1804  HE2 TYR A 113     114.904  81.229 100.832  1.00  3.76              
ATOM   1805  CD2 TYR A 113     116.924  80.702 100.271  1.00  3.76              
ATOM   1806  HD2 TYR A 113     116.730  80.778  99.210  1.00  3.76              
ATOM   1807  C   TYR A 113     121.506  81.431  98.809  1.00  3.76              
ATOM   1808  O   TYR A 113     121.795  80.396  98.212  1.00  3.76              
ATOM   1809  N   ASN A 114     122.245  82.536  98.693  1.00  3.75              
ATOM   1810  H   ASN A 114     121.961  83.370  99.192  1.00  3.75              
ATOM   1811  CA  ASN A 114     123.352  82.665  97.752  1.00  3.75              
ATOM   1812  HA  ASN A 114     123.717  81.669  97.496  1.00  3.75              
ATOM   1813  CB  ASN A 114     122.825  83.332  96.458  1.00  3.75              
ATOM   1814  HB1 ASN A 114     121.974  82.765  96.082  1.00  3.75              
ATOM   1815  HB2 ASN A 114     123.608  83.289  95.706  1.00  3.75              
ATOM   1816  CG  ASN A 114     122.375  84.781  96.629  1.00  3.75              
ATOM   1817  OD1 ASN A 114     121.443  85.090  97.343  1.00  3.75              
ATOM   1818  ND2 ASN A 114     123.019  85.719  95.972  1.00  3.75              
ATOM   1819 1HD2 ASN A 114     123.768  85.500  95.341  1.00  3.75              
ATOM   1820 2HD2 ASN A 114     122.707  86.659  96.139  1.00  3.75              
ATOM   1821  C   ASN A 114     124.522  83.447  98.362  1.00  3.75              
ATOM   1822  O   ASN A 114     124.343  84.528  98.903  1.00  3.75              
ATOM   1823  N   TYR A 115     125.738  82.917  98.256  1.00  3.76              
ATOM   1824  H   TYR A 115     125.829  82.038  97.765  1.00  3.76              
ATOM   1825  CA  TYR A 115     126.883  83.277  99.112  1.00  3.76              
ATOM   1826  HA  TYR A 115     126.516  83.334 100.137  1.00  3.76              
ATOM   1827  CB  TYR A 115     127.890  82.112  99.040  1.00  3.76              
ATOM   1828  HB1 TYR A 115     128.640  82.241  99.822  1.00  3.76              
ATOM   1829  HB2 TYR A 115     128.407  82.157  98.080  1.00  3.76              
ATOM   1830  CG  TYR A 115     127.277  80.734  99.201  1.00  3.76              
ATOM   1831  CD1 TYR A 115     127.406  79.784  98.168  1.00  3.76              
ATOM   1832  HD1 TYR A 115     127.966  80.020  97.272  1.00  3.76              
ATOM   1833  CE1 TYR A 115     126.822  78.512  98.309  1.00  3.76              
ATOM   1834  HE1 TYR A 115     126.933  77.767  97.537  1.00  3.76              
ATOM   1835  CZ  TYR A 115     126.116  78.186  99.485  1.00  3.76              
ATOM   1836  OH  TYR A 115     125.581  76.947  99.625  1.00  3.76              
ATOM   1837  HH  TYR A 115     125.149  76.831 100.472  1.00  3.76              
ATOM   1838  CE2 TYR A 115     125.978  79.140 100.516  1.00  3.76              
ATOM   1839  HE2 TYR A 115     125.435  78.892 101.416  1.00  3.76              
ATOM   1840  CD2 TYR A 115     126.559  80.414 100.370  1.00  3.76              
ATOM   1841  HD2 TYR A 115     126.455  81.144 101.162  1.00  3.76              
ATOM   1842  C   TYR A 115     127.580  84.618  98.835  1.00  3.76              
ATOM   1843  O   TYR A 115     128.800  84.690  98.885  1.00  3.76              
ATOM   1844  N   ALA A 116     126.834  85.685  98.556  1.00  3.79              
ATOM   1845  H   ALA A 116     125.830  85.565  98.577  1.00  3.79              
ATOM   1846  CA  ALA A 116     127.324  87.024  98.245  1.00  3.79              
ATOM   1847  HA  ALA A 116     128.107  86.915  97.494  1.00  3.79              
ATOM   1848  CB  ALA A 116     126.175  87.796  97.584  1.00  3.79              
ATOM   1849  HB1 ALA A 116     126.523  88.783  97.277  1.00  3.79              
ATOM   1850  HB2 ALA A 116     125.827  87.260  96.700  1.00  3.79              
ATOM   1851  HB3 ALA A 116     125.352  87.914  98.286  1.00  3.79              
ATOM   1852  C   ALA A 116     127.982  87.770  99.425  1.00  3.79              
ATOM   1853  O   ALA A 116     127.665  88.922  99.704  1.00  3.79              
ATOM   1854  N   LEU A 117     128.960  87.139 100.078  1.00  3.97              
ATOM   1855  H   LEU A 117     129.157  86.193  99.773  1.00  3.97              
ATOM   1856  CA  LEU A 117     129.849  87.712 101.096  1.00  3.97              
ATOM   1857  HA  LEU A 117     129.252  88.133 101.884  1.00  3.97              
ATOM   1858  CB  LEU A 117     130.728  86.578 101.672  1.00  3.97              
ATOM   1859  HB1 LEU A 117     131.721  86.703 101.294  1.00  3.97              
ATOM   1860  HB2 LEU A 117     130.363  85.613 101.314  1.00  3.97              
ATOM   1861  CG  LEU A 117     130.841  86.493 103.197  1.00  3.97              
ATOM   1862  HG  LEU A 117     129.837  86.371 103.547  1.00  3.97              
ATOM   1863  CD1 LEU A 117     131.621  85.270 103.672  1.00  3.97              
ATOM   1864 1HD1 LEU A 117     131.419  85.084 104.725  1.00  3.97              
ATOM   1865 2HD1 LEU A 117     131.338  84.392 103.091  1.00  3.97              
ATOM   1866 3HD1 LEU A 117     132.691  85.429 103.549  1.00  3.97              
ATOM   1867  CD2 LEU A 117     131.427  87.704 103.917  1.00  3.97              
ATOM   1868 1HD2 LEU A 117     131.356  87.550 104.987  1.00  3.97              
ATOM   1869 2HD2 LEU A 117     132.474  87.811 103.635  1.00  3.97              
ATOM   1870 3HD2 LEU A 117     130.893  88.608 103.647  1.00  3.97              
ATOM   1871  C   LEU A 117     130.697  88.912 100.623  1.00  3.97              
ATOM   1872  O   LEU A 117     131.591  89.374 101.329  1.00  3.97              
ATOM   1873  N   GLN A 118     130.506  89.338  99.379  1.00  6.73              
ATOM   1874  H   GLN A 118     129.615  89.122  98.953  1.00  6.73              
ATOM   1875  CA  GLN A 118     131.603  89.634  98.468  1.00  6.73              
ATOM   1876  HA  GLN A 118     131.162  89.550  97.477  1.00  6.73              
ATOM   1877  CB  GLN A 118     132.093  91.076  98.611  1.00  6.73              
ATOM   1878  HB1 GLN A 118     132.975  91.099  99.251  1.00  6.73              
ATOM   1879  HB2 GLN A 118     131.308  91.619  99.116  1.00  6.73              
ATOM   1880  CG  GLN A 118     132.411  91.736  97.252  1.00  6.73              
ATOM   1881  HG1 GLN A 118     133.183  91.162  96.739  1.00  6.73              
ATOM   1882  HG2 GLN A 118     132.806  92.734  97.438  1.00  6.73              
ATOM   1883  CD  GLN A 118     131.197  91.873  96.331  1.00  6.73              
ATOM   1884  OE1 GLN A 118     131.174  91.450  95.182  1.00  6.73              
ATOM   1885  NE2 GLN A 118     130.109  92.429  96.809  1.00  6.73              
ATOM   1886 1HE2 GLN A 118     130.111  92.785  97.760  1.00  6.73              
ATOM   1887 2HE2 GLN A 118     129.337  92.572  96.185  1.00  6.73              
ATOM   1888  C   GLN A 118     132.744  88.596  98.460  1.00  6.73              
ATOM   1889  O   GLN A 118     133.897  88.919  98.190  1.00  6.73              
ATOM   1890  N   SER A 119     132.417  87.347  98.798  1.00  8.99              
ATOM   1891  H   SER A 119     131.435  87.157  98.880  1.00  8.99              
ATOM   1892  CA  SER A 119     133.315  86.281  99.280  1.00  8.99              
ATOM   1893  HA  SER A 119     132.691  85.413  99.453  1.00  8.99              
ATOM   1894  CB  SER A 119     134.286  85.871  98.149  1.00  8.99              
ATOM   1895  HB1 SER A 119     135.090  86.595  98.071  1.00  8.99              
ATOM   1896  HB2 SER A 119     133.760  85.847  97.201  1.00  8.99              
ATOM   1897  OG  SER A 119     134.830  84.594  98.407  1.00  8.99              
ATOM   1898  HG  SER A 119     134.087  83.985  98.534  1.00  8.99              
ATOM   1899  C   SER A 119     134.076  86.520 100.549  1.00  8.99              
ATOM   1900  O   SER A 119     133.990  85.746 101.490  1.00  8.99              
ATOM   1901  N   TYR A 120     134.682  87.704 100.644  1.00  9.45              
ATOM   1902  H   TYR A 120     134.825  88.216  99.761  1.00  9.45              
ATOM   1903  CA  TYR A 120     134.718  88.520 101.840  1.00  9.45              
ATOM   1904  HA  TYR A 120     133.698  88.668 102.232  1.00  9.45              
ATOM   1905  CB  TYR A 120     135.583  87.871 102.933  1.00  9.45              
ATOM   1906  HB1 TYR A 120     136.530  87.546 102.499  1.00  9.45              
ATOM   1907  HB2 TYR A 120     135.094  86.990 103.360  1.00  9.45              
ATOM   1908  CG  TYR A 120     135.931  88.759 104.133  1.00  9.45              
ATOM   1909  CD1 TYR A 120     137.155  89.453 104.149  1.00  9.45              
ATOM   1910  HD1 TYR A 120     137.820  89.371 103.301  1.00  9.45              
ATOM   1911  CE1 TYR A 120     137.513  90.238 105.260  1.00  9.45              
ATOM   1912  HE1 TYR A 120     138.455  90.765 105.278  1.00  9.45              
ATOM   1913  CZ  TYR A 120     136.643  90.336 106.365  1.00  9.45              
ATOM   1914  OH  TYR A 120     136.985  91.116 107.426  1.00  9.45              
ATOM   1915  HH  TYR A 120     136.337  91.095 108.130  1.00  9.45              
ATOM   1916  CE2 TYR A 120     135.410  89.650 106.348  1.00  9.45              
ATOM   1917  HE2 TYR A 120     134.744  89.731 107.190  1.00  9.45              
ATOM   1918  CD2 TYR A 120     135.058  88.859 105.237  1.00  9.45              
ATOM   1919  HD2 TYR A 120     134.132  88.307 105.228  1.00  9.45              
ATOM   1920  C   TYR A 120     135.293  89.958 101.483  1.00  9.45              
ATOM   1921  O   TYR A 120     136.142  89.917 100.539  1.00  9.45              
ATOM   1922  N   PRO A 121     135.114  91.205 102.053  1.00  9.51              
ATOM   1923  CD  PRO A 121     136.186  92.204 101.838  1.00  9.51              
ATOM   1924  HD1 PRO A 121     136.150  92.564 100.808  1.00  9.51              
ATOM   1925  HD2 PRO A 121     137.147  91.714 102.006  1.00  9.51              
ATOM   1926  CG  PRO A 121     136.015  93.347 102.825  1.00  9.51              
ATOM   1927  HG1 PRO A 121     135.546  94.202 102.344  1.00  9.51              
ATOM   1928  HG2 PRO A 121     136.963  93.653 103.264  1.00  9.51              
ATOM   1929  CB  PRO A 121     135.079  92.783 103.884  1.00  9.51              
ATOM   1930  HB1 PRO A 121     134.522  93.569 104.399  1.00  9.51              
ATOM   1931  HB2 PRO A 121     135.642  92.186 104.597  1.00  9.51              
ATOM   1932  CA  PRO A 121     134.178  91.855 103.051  1.00  9.51              
ATOM   1933  HA  PRO A 121     133.776  91.092 103.723  1.00  9.51              
ATOM   1934  C   PRO A 121     133.030  92.633 102.516  1.00  9.51              
ATOM   1935  O   PRO A 121     132.120  92.946 103.296  1.00  9.51              
ATOM   1936  N   GLU A 122     133.138  93.009 101.264  1.00  8.30              
ATOM   1937  H   GLU A 122     133.894  92.590 100.745  1.00  8.30              
ATOM   1938  CA  GLU A 122     132.549  94.204 100.708  1.00  8.30              
ATOM   1939  HA  GLU A 122     132.569  94.973 101.482  1.00  8.30              
ATOM   1940  CB  GLU A 122     133.471  94.681  99.567  1.00  8.30              
ATOM   1941  HB1 GLU A 122     132.911  94.856  98.661  1.00  8.30              
ATOM   1942  HB2 GLU A 122     134.210  93.914  99.324  1.00  8.30              
ATOM   1943  CG  GLU A 122     134.225  95.955 100.000  1.00  8.30              
ATOM   1944  HG1 GLU A 122     134.796  95.734 100.903  1.00  8.30              
ATOM   1945  HG2 GLU A 122     133.499  96.727 100.260  1.00  8.30              
ATOM   1946  CD  GLU A 122     135.162  96.488  98.909  1.00  8.30              
ATOM   1947  OE1 GLU A 122     134.632  96.775  97.809  1.00  8.30              
ATOM   1948  OE2 GLU A 122     136.376  96.610  99.191  1.00  8.30              
ATOM   1949  C   GLU A 122     131.070  93.993 100.410  1.00  8.30              
ATOM   1950  O   GLU A 122     130.656  93.846  99.263  1.00  8.30              
ATOM   1951  N   THR A 123     130.302  93.820 101.490  1.00  7.07              
ATOM   1952  H   THR A 123     130.769  93.948 102.382  1.00  7.07              
ATOM   1953  CA  THR A 123     129.036  93.058 101.511  1.00  7.07              
ATOM   1954  HA  THR A 123     129.230  91.988 101.570  1.00  7.07              
ATOM   1955  CB  THR A 123     128.236  93.532 102.759  1.00  7.07              
ATOM   1956  HB  THR A 123     127.189  93.257 102.641  1.00  7.07              
ATOM   1957  CG2 THR A 123     128.700  93.028 104.102  1.00  7.07              
ATOM   1958 1HG2 THR A 123     128.125  92.159 104.331  1.00  7.07              
ATOM   1959 2HG2 THR A 123     129.760  92.807 104.067  1.00  7.07              
ATOM   1960 3HG2 THR A 123     128.467  93.738 104.897  1.00  7.07              
ATOM   1961  OG1 THR A 123     128.299  94.930 102.925  1.00  7.07              
ATOM   1962  HG1 THR A 123     129.203  95.138 103.203  1.00  7.07              
ATOM   1963  C   THR A 123     128.101  93.305 100.337  1.00  7.07              
ATOM   1964  O   THR A 123     127.867  92.449  99.488  1.00  7.07              
ATOM   1965  N   VAL A 124     127.606  94.534 100.309  1.00  5.12              
ATOM   1966  H   VAL A 124     127.832  95.124 101.101  1.00  5.12              
ATOM   1967  CA  VAL A 124     126.841  95.153  99.268  1.00  5.12              
ATOM   1968  HA  VAL A 124     126.733  94.429  98.460  1.00  5.12              
ATOM   1969  CB  VAL A 124     125.411  95.603  99.676  1.00  5.12              
ATOM   1970  HB  VAL A 124     125.102  96.475  99.102  1.00  5.12              
ATOM   1971  CG1 VAL A 124     124.418  94.522  99.258  1.00  5.12              
ATOM   1972 1HG1 VAL A 124     123.420  94.760  99.623  1.00  5.12              
ATOM   1973 2HG1 VAL A 124     124.381  94.464  98.169  1.00  5.12              
ATOM   1974 3HG1 VAL A 124     124.741  93.562  99.640  1.00  5.12              
ATOM   1975  CG2 VAL A 124     125.261  95.984 101.155  1.00  5.12              
ATOM   1976 1HG2 VAL A 124     125.508  95.143 101.800  1.00  5.12              
ATOM   1977 2HG2 VAL A 124     125.936  96.811 101.381  1.00  5.12              
ATOM   1978 3HG2 VAL A 124     124.239  96.306 101.354  1.00  5.12              
ATOM   1979  C   VAL A 124     127.657  96.270  98.653  1.00  5.12              
ATOM   1980  O   VAL A 124     127.178  97.384  98.466  1.00  5.12              
ATOM   1981  N   SER A 125     128.909  95.950  98.319  1.00  4.37              
ATOM   1982  H   SER A 125     129.268  95.049  98.611  1.00  4.37              
ATOM   1983  CA  SER A 125     129.651  96.641  97.276  1.00  4.37              
ATOM   1984  HA  SER A 125     129.636  97.699  97.496  1.00  4.37              
ATOM   1985  CB  SER A 125     131.123  96.268  97.148  1.00  4.37              
ATOM   1986  HB1 SER A 125     131.496  96.590  96.175  1.00  4.37              
ATOM   1987  HB2 SER A 125     131.260  95.192  97.245  1.00  4.37              
ATOM   1988  OG  SER A 125     131.811  96.986  98.149  1.00  4.37              
ATOM   1989  HG  SER A 125     132.772  96.936  97.968  1.00  4.37              
ATOM   1990  C   SER A 125     128.881  96.527  95.962  1.00  4.37              
ATOM   1991  O   SER A 125     129.147  95.635  95.157  1.00  4.37              
ATOM   1992  N   LEU A 126     127.855  97.378  95.807  1.00  4.37              
ATOM   1993  H   LEU A 126     127.666  98.037  96.559  1.00  4.37              
ATOM   1994  CA  LEU A 126     126.937  97.365  94.676  1.00  4.37              
ATOM   1995  HA  LEU A 126     126.572  96.343  94.555  1.00  4.37              
ATOM   1996  CB  LEU A 126     125.734  98.285  94.944  1.00  4.37              
ATOM   1997  HB1 LEU A 126     125.237  98.522  94.003  1.00  4.37              
ATOM   1998  HB2 LEU A 126     126.093  99.217  95.382  1.00  4.37              
ATOM   1999  CG  LEU A 126     124.716  97.614  95.889  1.00  4.37              
ATOM   2000  HG  LEU A 126     125.238  97.104  96.696  1.00  4.37              
ATOM   2001  CD1 LEU A 126     123.784  98.652  96.507  1.00  4.37              
ATOM   2002 1HD1 LEU A 126     123.098  98.159  97.197  1.00  4.37              
ATOM   2003 2HD1 LEU A 126     124.376  99.380  97.062  1.00  4.37              
ATOM   2004 3HD1 LEU A 126     123.222  99.149  95.719  1.00  4.37              
ATOM   2005  CD2 LEU A 126     123.839  96.600  95.154  1.00  4.37              
ATOM   2006 1HD2 LEU A 126     123.155  96.129  95.859  1.00  4.37              
ATOM   2007 2HD2 LEU A 126     123.264  97.097  94.372  1.00  4.37              
ATOM   2008 3HD2 LEU A 126     124.452  95.824  94.697  1.00  4.37              
ATOM   2009  C   LEU A 126     127.708  97.687  93.400  1.00  4.37              
ATOM   2010  O   LEU A 126     128.665  98.471  93.404  1.00  4.37              
ATOM   2011  N   SER A 127     127.315  97.055  92.298  1.00  4.14              
ATOM   2012  H   SER A 127     126.585  96.345  92.343  1.00  4.14              
ATOM   2013  CA  SER A 127     127.964  97.294  91.021  1.00  4.14              
ATOM   2014  HA  SER A 127     129.014  97.475  91.220  1.00  4.14              
ATOM   2015  CB  SER A 127     127.901  96.045  90.123  1.00  4.14              
ATOM   2016  HB1 SER A 127     128.218  95.169  90.694  1.00  4.14              
ATOM   2017  HB2 SER A 127     128.598  96.175  89.296  1.00  4.14              
ATOM   2018  OG  SER A 127     126.606  95.824  89.588  1.00  4.14              
ATOM   2019  HG  SER A 127     126.130  95.291  90.261  1.00  4.14              
ATOM   2020  C   SER A 127     127.362  98.504  90.283  1.00  4.14              
ATOM   2021  O   SER A 127     126.153  98.785  90.379  1.00  4.14              
ATOM   2022  N   PRO A 128     128.187  99.200  89.474  1.00  4.09              
ATOM   2023  CD  PRO A 128     129.629  99.022  89.327  1.00  4.09              
ATOM   2024  HD1 PRO A 128     129.830  98.135  88.725  1.00  4.09              
ATOM   2025  HD2 PRO A 128     130.130  98.944  90.293  1.00  4.09              
ATOM   2026  CG  PRO A 128     130.138 100.266  88.603  1.00  4.09              
ATOM   2027  HG1 PRO A 128     130.998 100.041  87.971  1.00  4.09              
ATOM   2028  HG2 PRO A 128     130.389 101.038  89.331  1.00  4.09              
ATOM   2029  CB  PRO A 128     128.932 100.709  87.783  1.00  4.09              
ATOM   2030  HB1 PRO A 128     128.913 100.150  86.845  1.00  4.09              
ATOM   2031  HB2 PRO A 128     128.950 101.781  87.586  1.00  4.09              
ATOM   2032  CA  PRO A 128     127.735 100.315  88.654  1.00  4.09              
ATOM   2033  HA  PRO A 128     127.493 101.145  89.318  1.00  4.09              
ATOM   2034  C   PRO A 128     126.507 100.050  87.776  1.00  4.09              
ATOM   2035  O   PRO A 128     125.816 100.995  87.402  1.00  4.09              
ATOM   2036  N   SER A 129     126.222  98.786  87.439  1.00  3.90              
ATOM   2037  H   SER A 129     126.764  98.043  87.850  1.00  3.90              
ATOM   2038  CA  SER A 129     125.063  98.431  86.616  1.00  3.90              
ATOM   2039  HA  SER A 129     125.112  99.019  85.698  1.00  3.90              
ATOM   2040  CB  SER A 129     125.103  96.953  86.206  1.00  3.90              
ATOM   2041  HB1 SER A 129     126.091  96.707  85.816  1.00  3.90              
ATOM   2042  HB2 SER A 129     124.374  96.804  85.408  1.00  3.90              
ATOM   2043  OG  SER A 129     124.776  96.073  87.266  1.00  3.90              
ATOM   2044  HG  SER A 129     125.504  95.996  87.903  1.00  3.90              
ATOM   2045  C   SER A 129     123.729  98.758  87.258  1.00  3.90              
ATOM   2046  O   SER A 129     122.787  99.038  86.523  1.00  3.90              
ATOM   2047  N   PHE A 130     123.636  98.840  88.594  1.00  3.81              
ATOM   2048  H   PHE A 130     124.445  98.636  89.173  1.00  3.81              
ATOM   2049  CA  PHE A 130     122.385  99.273  89.234  1.00  3.81              
ATOM   2050  HA  PHE A 130     121.601  98.560  88.981  1.00  3.81              
ATOM   2051  CB  PHE A 130     122.586  99.272  90.763  1.00  3.81              
ATOM   2052  HB1 PHE A 130     123.106 100.184  91.060  1.00  3.81              
ATOM   2053  HB2 PHE A 130     123.239  98.438  91.027  1.00  3.81              
ATOM   2054  CG  PHE A 130     121.309  99.136  91.577  1.00  3.81              
ATOM   2055  CD1 PHE A 130     120.401 100.208  91.681  1.00  3.81              
ATOM   2056  HD1 PHE A 130     120.621 101.148  91.202  1.00  3.81              
ATOM   2057  CE1 PHE A 130     119.190 100.053  92.379  1.00  3.81              
ATOM   2058  HE1 PHE A 130     118.479 100.867  92.416  1.00  3.81              
ATOM   2059  CZ  PHE A 130     118.895  98.831  93.005  1.00  3.81              
ATOM   2060  HZ  PHE A 130     117.955  98.700  93.520  1.00  3.81              
ATOM   2061  CE2 PHE A 130     119.822  97.777  92.952  1.00  3.81              
ATOM   2062  HE2 PHE A 130     119.608  96.843  93.448  1.00  3.81              
ATOM   2063  CD2 PHE A 130     121.019  97.922  92.231  1.00  3.81              
ATOM   2064  HD2 PHE A 130     121.714  97.094  92.172  1.00  3.81              
ATOM   2065  C   PHE A 130     121.948 100.661  88.722  1.00  3.81              
ATOM   2066  O   PHE A 130     120.764 100.986  88.704  1.00  3.81              
ATOM   2067  N   ALA A 131     122.894 101.479  88.247  1.00  3.85              
ATOM   2068  H   ALA A 131     123.856 101.160  88.224  1.00  3.85              
ATOM   2069  CA  ALA A 131     122.633 102.839  87.811  1.00  3.85              
ATOM   2070  HA  ALA A 131     122.012 103.309  88.574  1.00  3.85              
ATOM   2071  CB  ALA A 131     123.966 103.599  87.797  1.00  3.85              
ATOM   2072  HB1 ALA A 131     123.776 104.665  87.665  1.00  3.85              
ATOM   2073  HB2 ALA A 131     124.496 103.450  88.739  1.00  3.85              
ATOM   2074  HB3 ALA A 131     124.586 103.250  86.970  1.00  3.85              
ATOM   2075  C   ALA A 131     121.890 103.031  86.480  1.00  3.85              
ATOM   2076  O   ALA A 131     121.453 104.148  86.204  1.00  3.85              
ATOM   2077  N   ASN A 132     121.686 101.978  85.684  1.00  3.91              
ATOM   2078  H   ASN A 132     122.109 101.086  85.926  1.00  3.91              
ATOM   2079  CA  ASN A 132     120.734 102.027  84.570  1.00  3.91              
ATOM   2080  HA  ASN A 132     120.407 103.058  84.424  1.00  3.91              
ATOM   2081  CB  ASN A 132     121.445 101.609  83.270  1.00  3.91              
ATOM   2082  HB1 ASN A 132     122.443 102.046  83.239  1.00  3.91              
ATOM   2083  HB2 ASN A 132     120.890 102.012  82.430  1.00  3.91              
ATOM   2084  CG  ASN A 132     121.570 100.109  83.083  1.00  3.91              
ATOM   2085  OD1 ASN A 132     122.574  99.511  83.432  1.00  3.91              
ATOM   2086  ND2 ASN A 132     120.580  99.484  82.492  1.00  3.91              
ATOM   2087 1HD2 ASN A 132     119.792  99.999  82.133  1.00  3.91              
ATOM   2088 2HD2 ASN A 132     120.701  98.495  82.319  1.00  3.91              
ATOM   2089  C   ASN A 132     119.448 101.236  84.885  1.00  3.91              
ATOM   2090  O   ASN A 132     118.532 101.181  84.062  1.00  3.91              
ATOM   2091  N   LEU A 133     119.351 100.653  86.089  1.00  3.81              
ATOM   2092  H   LEU A 133     120.097 100.804  86.760  1.00  3.81              
ATOM   2093  CA  LEU A 133     118.221  99.839  86.534  1.00  3.81              
ATOM   2094  HA  LEU A 133     117.762  99.421  85.639  1.00  3.81              
ATOM   2095  CB  LEU A 133     118.685  98.624  87.364  1.00  3.81              
ATOM   2096  HB1 LEU A 133     117.805  98.054  87.651  1.00  3.81              
ATOM   2097  HB2 LEU A 133     119.172  98.969  88.276  1.00  3.81              
ATOM   2098  CG  LEU A 133     119.627  97.663  86.607  1.00  3.81              
ATOM   2099  HG  LEU A 133     120.541  98.191  86.371  1.00  3.81              
ATOM   2100  CD1 LEU A 133     119.983  96.445  87.465  1.00  3.81              
ATOM   2101 1HD1 LEU A 133     120.764  95.870  86.967  1.00  3.81              
ATOM   2102 2HD1 LEU A 133     120.351  96.766  88.438  1.00  3.81              
ATOM   2103 3HD1 LEU A 133     119.106  95.816  87.598  1.00  3.81              
ATOM   2104  CD2 LEU A 133     119.034  97.147  85.291  1.00  3.81              
ATOM   2105 1HD2 LEU A 133     119.694  96.396  84.859  1.00  3.81              
ATOM   2106 2HD2 LEU A 133     118.051  96.709  85.462  1.00  3.81              
ATOM   2107 3HD2 LEU A 133     118.958  97.961  84.571  1.00  3.81              
ATOM   2108  C   LEU A 133     117.087 100.672  87.152  1.00  3.81              
ATOM   2109  O   LEU A 133     116.599 100.437  88.252  1.00  3.81              
ATOM   2110  N   SER A 134     116.630 101.646  86.367  1.00  3.83              
ATOM   2111  H   SER A 134     117.095 101.734  85.469  1.00  3.83              
ATOM   2112  CA  SER A 134     115.616 102.654  86.707  1.00  3.83              
ATOM   2113  HA  SER A 134     115.939 103.183  87.604  1.00  3.83              
ATOM   2114  CB  SER A 134     115.584 103.652  85.538  1.00  3.83              
ATOM   2115  HB1 SER A 134     115.231 103.138  84.642  1.00  3.83              
ATOM   2116  HB2 SER A 134     116.595 104.017  85.348  1.00  3.83              
ATOM   2117  OG  SER A 134     114.748 104.763  85.782  1.00  3.83              
ATOM   2118  HG  SER A 134     113.954 104.454  86.246  1.00  3.83              
ATOM   2119  C   SER A 134     114.194 102.150  86.964  1.00  3.83              
ATOM   2120  O   SER A 134     113.323 102.943  87.309  1.00  3.83              
ATOM   2121  N   SER A 135     113.931 100.860  86.776  1.00  3.78              
ATOM   2122  H   SER A 135     114.685 100.266  86.473  1.00  3.78              
ATOM   2123  CA  SER A 135     112.661 100.237  87.165  1.00  3.78              
ATOM   2124  HA  SER A 135     111.908 101.000  87.363  1.00  3.78              
ATOM   2125  CB  SER A 135     112.144  99.338  86.032  1.00  3.78              
ATOM   2126  HB1 SER A 135     111.156  98.992  86.317  1.00  3.78              
ATOM   2127  HB2 SER A 135     112.803  98.476  85.913  1.00  3.78              
ATOM   2128  OG  SER A 135     112.004 100.000  84.790  1.00  3.78              
ATOM   2129  HG  SER A 135     112.819  99.870  84.274  1.00  3.78              
ATOM   2130  C   SER A 135     112.812  99.387  88.433  1.00  3.78              
ATOM   2131  O   SER A 135     111.812  98.860  88.912  1.00  3.78              
ATOM   2132  N   LEU A 136     114.028  99.215  88.974  1.00  3.75              
ATOM   2133  H   LEU A 136     114.808  99.744  88.601  1.00  3.75              
ATOM   2134  CA  LEU A 136     114.363  98.201  89.978  1.00  3.75              
ATOM   2135  HA  LEU A 136     113.860  97.290  89.664  1.00  3.75              
ATOM   2136  CB  LEU A 136     115.863  97.873  89.945  1.00  3.75              
ATOM   2137  HB1 LEU A 136     116.434  98.760  90.226  1.00  3.75              
ATOM   2138  HB2 LEU A 136     116.097  97.619  88.914  1.00  3.75              
ATOM   2139  CG  LEU A 136     116.319  96.698  90.838  1.00  3.75              
ATOM   2140  HG  LEU A 136     116.349  97.016  91.880  1.00  3.75              
ATOM   2141  CD1 LEU A 136     115.420  95.462  90.732  1.00  3.75              
ATOM   2142 1HD1 LEU A 136     115.928  94.598  91.160  1.00  3.75              
ATOM   2143 2HD1 LEU A 136     114.502  95.630  91.293  1.00  3.75              
ATOM   2144 3HD1 LEU A 136     115.167  95.273  89.694  1.00  3.75              
ATOM   2145  CD2 LEU A 136     117.733  96.308  90.415  1.00  3.75              
ATOM   2146 1HD2 LEU A 136     118.145  95.591  91.123  1.00  3.75              
ATOM   2147 2HD2 LEU A 136     117.710  95.860  89.424  1.00  3.75              
ATOM   2148 3HD2 LEU A 136     118.372  97.192  90.399  1.00  3.75              
ATOM   2149  C   LEU A 136     113.819  98.491  91.387  1.00  3.75              
ATOM   2150  O   LEU A 136     114.533  98.895  92.305  1.00  3.75              
ATOM   2151  N   ARG A 137     112.514  98.275  91.546  1.00  3.72              
ATOM   2152  H   ARG A 137     111.997  98.008  90.718  1.00  3.72              
ATOM   2153  CA  ARG A 137     111.763  98.546  92.767  1.00  3.72              
ATOM   2154  HA  ARG A 137     112.016  99.560  93.084  1.00  3.72              
ATOM   2155  CB  ARG A 137     110.253  98.496  92.446  1.00  3.72              
ATOM   2156  HB1 ARG A 137     109.920  97.458  92.388  1.00  3.72              
ATOM   2157  HB2 ARG A 137     110.114  98.930  91.454  1.00  3.72              
ATOM   2158  CG  ARG A 137     109.322  99.289  93.392  1.00  3.72              
ATOM   2159  HG1 ARG A 137     108.393  99.453  92.846  1.00  3.72              
ATOM   2160  HG2 ARG A 137     109.749 100.274  93.586  1.00  3.72              
ATOM   2161  CD  ARG A 137     108.933  98.606  94.719  1.00  3.72              
ATOM   2162  HD1 ARG A 137     109.151  97.541  94.654  1.00  3.72              
ATOM   2163  HD2 ARG A 137     107.856  98.716  94.852  1.00  3.72              
ATOM   2164  NE  ARG A 137     109.603  99.214  95.886  1.00  3.72              
ATOM   2165  HE  ARG A 137     110.361  99.861  95.687  1.00  3.72              
ATOM   2166  CZ  ARG A 137     109.409  98.949  97.168  1.00  3.72              
ATOM   2167  NH1 ARG A 137     108.668  97.964  97.583  1.00  3.72              
ATOM   2168 1HH1 ARG A 137     108.385  97.274  96.913  1.00  3.72              
ATOM   2169 2HH1 ARG A 137     108.764  97.714  98.567  1.00  3.72              
ATOM   2170  NH2 ARG A 137     109.989  99.644  98.098  1.00  3.72              
ATOM   2171 1HH2 ARG A 137     110.801 100.204  97.871  1.00  3.72              
ATOM   2172 2HH2 ARG A 137     109.912  99.292  99.047  1.00  3.72              
ATOM   2173  C   ARG A 137     112.116  97.658  93.943  1.00  3.72              
ATOM   2174  O   ARG A 137     112.093  98.168  95.054  1.00  3.72              
ATOM   2175  N   THR A 138     112.420  96.365  93.799  1.00  3.31              
ATOM   2176  H   THR A 138     112.407  95.924  92.883  1.00  3.31              
ATOM   2177  CA  THR A 138     112.692  95.576  95.019  1.00  3.31              
ATOM   2178  HA  THR A 138     113.022  96.218  95.834  1.00  3.31              
ATOM   2179  CB  THR A 138     111.386  94.903  95.489  1.00  3.31              
ATOM   2180  HB  THR A 138     110.919  94.389  94.649  1.00  3.31              
ATOM   2181  CG2 THR A 138     111.490  93.936  96.661  1.00  3.31              
ATOM   2182 1HG2 THR A 138     111.942  93.004  96.328  1.00  3.31              
ATOM   2183 2HG2 THR A 138     112.096  94.365  97.456  1.00  3.31              
ATOM   2184 3HG2 THR A 138     110.495  93.715  97.049  1.00  3.31              
ATOM   2185  OG1 THR A 138     110.511  95.922  95.919  1.00  3.31              
ATOM   2186  HG1 THR A 138     111.034  96.735  95.946  1.00  3.31              
ATOM   2187  C   THR A 138     113.858  94.653  94.783  1.00  3.31              
ATOM   2188  O   THR A 138     114.189  94.344  93.644  1.00  3.31              
ATOM   2189  N   LEU A 139     114.523  94.272  95.861  1.00  3.31              
ATOM   2190  H   LEU A 139     114.231  94.596  96.779  1.00  3.31              
ATOM   2191  CA  LEU A 139     115.495  93.197  95.862  1.00  3.31              
ATOM   2192  HA  LEU A 139     115.613  92.780  94.874  1.00  3.31              
ATOM   2193  CB  LEU A 139     116.850  93.740  96.379  1.00  3.31              
ATOM   2194  HB1 LEU A 139     117.522  92.890  96.491  1.00  3.31              
ATOM   2195  HB2 LEU A 139     116.704  94.153  97.379  1.00  3.31              
ATOM   2196  CG  LEU A 139     117.606  94.782  95.531  1.00  3.31              
ATOM   2197  HG  LEU A 139     118.595  94.886  95.977  1.00  3.31              
ATOM   2198  CD1 LEU A 139     117.796  94.294  94.098  1.00  3.31              
ATOM   2199 1HD1 LEU A 139     118.488  94.942  93.568  1.00  3.31              
ATOM   2200 2HD1 LEU A 139     118.194  93.280  94.109  1.00  3.31              
ATOM   2201 3HD1 LEU A 139     116.841  94.300  93.576  1.00  3.31              
ATOM   2202  CD2 LEU A 139     116.981  96.183  95.519  1.00  3.31              
ATOM   2203 1HD2 LEU A 139     116.710  96.470  96.534  1.00  3.31              
ATOM   2204 2HD2 LEU A 139     117.704  96.896  95.129  1.00  3.31              
ATOM   2205 3HD2 LEU A 139     116.097  96.204  94.885  1.00  3.31              
ATOM   2206  C   LEU A 139     114.951  92.150  96.846  1.00  3.31              
ATOM   2207  O   LEU A 139     114.048  92.426  97.639  1.00  3.31              
ATOM   2208  N   HIS A 140     115.594  90.999  96.926  1.00  3.37              
ATOM   2209  H   HIS A 140     116.252  90.752  96.198  1.00  3.37              
ATOM   2210  CA  HIS A 140     115.801  90.426  98.261  1.00  3.37              
ATOM   2211  HA  HIS A 140     115.682  91.212  99.010  1.00  3.37              
ATOM   2212  CB  HIS A 140     114.765  89.329  98.548  1.00  3.37              
ATOM   2213  HB1 HIS A 140     115.177  88.349  98.305  1.00  3.37              
ATOM   2214  HB2 HIS A 140     113.880  89.489  97.931  1.00  3.37              
ATOM   2215  CG  HIS A 140     114.337  89.356  99.990  1.00  3.37              
ATOM   2216  ND1 HIS A 140     115.210  89.326 101.076  1.00  3.37              
ATOM   2217  CE1 HIS A 140     114.439  89.444 102.162  1.00  3.37              
ATOM   2218  HE1 HIS A 140     114.814  89.444 103.172  1.00  3.37              
ATOM   2219  NE2 HIS A 140     113.144  89.552 101.823  1.00  3.37              
ATOM   2220  HE2 HIS A 140     112.375  89.626 102.478  1.00  3.37              
ATOM   2221  CD2 HIS A 140     113.060  89.514 100.449  1.00  3.37              
ATOM   2222  HD2 HIS A 140     112.175  89.609  99.832  1.00  3.37              
ATOM   2223  C   HIS A 140     117.239  89.953  98.335  1.00  3.37              
ATOM   2224  O   HIS A 140     117.812  89.618  97.299  1.00  3.37              
ATOM   2225  N   MET A 141     117.838  89.995  99.521  1.00  3.81              
ATOM   2226  H   MET A 141     117.273  90.219 100.336  1.00  3.81              
ATOM   2227  CA  MET A 141     119.280  89.843  99.726  1.00  3.81              
ATOM   2228  HA  MET A 141     119.683  89.234  98.915  1.00  3.81              
ATOM   2229  CB  MET A 141     119.973  91.211  99.658  1.00  3.81              
ATOM   2230  HB1 MET A 141     120.958  91.138 100.116  1.00  3.81              
ATOM   2231  HB2 MET A 141     119.378  91.949 100.193  1.00  3.81              
ATOM   2232  CG  MET A 141     120.156  91.660  98.199  1.00  3.81              
ATOM   2233  HG1 MET A 141     119.180  91.717  97.721  1.00  3.81              
ATOM   2234  HG2 MET A 141     120.740  90.901  97.678  1.00  3.81              
ATOM   2235  SD  MET A 141     120.966  93.264  97.956  1.00  3.81              
ATOM   2236  CE  MET A 141     121.263  93.175  96.170  1.00  3.81              
ATOM   2237  HE1 MET A 141     121.661  94.127  95.818  1.00  3.81              
ATOM   2238  HE2 MET A 141     121.988  92.388  95.961  1.00  3.81              
ATOM   2239  HE3 MET A 141     120.331  92.956  95.648  1.00  3.81              
ATOM   2240  C   MET A 141     119.520  89.034 100.999  1.00  3.81              
ATOM   2241  O   MET A 141     120.035  89.515 102.018  1.00  3.81              
ATOM   2242  N   GLN A 142     119.082  87.773 100.937  1.00  3.81              
ATOM   2243  H   GLN A 142     118.739  87.433 100.043  1.00  3.81              
ATOM   2244  CA  GLN A 142     118.845  86.983 102.153  1.00  3.81              
ATOM   2245  HA  GLN A 142     119.201  87.543 103.016  1.00  3.81              
ATOM   2246  CB  GLN A 142     117.327  86.781 102.357  1.00  3.81              
ATOM   2247  HB1 GLN A 142     116.896  87.767 102.522  1.00  3.81              
ATOM   2248  HB2 GLN A 142     117.180  86.200 103.266  1.00  3.81              
ATOM   2249  CG  GLN A 142     116.514  86.107 101.239  1.00  3.81              
ATOM   2250  HG1 GLN A 142     117.024  86.213 100.285  1.00  3.81              
ATOM   2251  HG2 GLN A 142     115.553  86.612 101.154  1.00  3.81              
ATOM   2252  CD  GLN A 142     116.222  84.636 101.526  1.00  3.81              
ATOM   2253  OE1 GLN A 142     115.139  84.242 101.932  1.00  3.81              
ATOM   2254  NE2 GLN A 142     117.199  83.764 101.389  1.00  3.81              
ATOM   2255 1HE2 GLN A 142     118.124  84.060 101.123  1.00  3.81              
ATOM   2256 2HE2 GLN A 142     116.962  82.803 101.586  1.00  3.81              
ATOM   2257  C   GLN A 142     119.614  85.664 102.148  1.00  3.81              
ATOM   2258  O   GLN A 142     119.722  85.002 101.119  1.00  3.81              
ATOM   2259  N   GLY A 143     120.126  85.242 103.306  1.00  3.76              
ATOM   2260  H   GLY A 143     119.973  85.793 104.134  1.00  3.76              
ATOM   2261  CA  GLY A 143     120.943  84.025 103.428  1.00  3.76              
ATOM   2262  HA1 GLY A 143     120.335  83.159 103.168  1.00  3.76              
ATOM   2263  HA2 GLY A 143     121.255  83.920 104.468  1.00  3.76              
ATOM   2264  C   GLY A 143     122.210  83.990 102.569  1.00  3.76              
ATOM   2265  O   GLY A 143     122.708  82.926 102.197  1.00  3.76              
ATOM   2266  N   LEU A 144     122.703  85.180 102.246  1.00  3.77              
ATOM   2267  H   LEU A 144     122.146  85.976 102.510  1.00  3.77              
ATOM   2268  CA  LEU A 144     124.096  85.449 101.911  1.00  3.77              
ATOM   2269  HA  LEU A 144     124.438  84.751 101.157  1.00  3.77              
ATOM   2270  CB  LEU A 144     124.210  86.920 101.421  1.00  3.77              
ATOM   2271  HB1 LEU A 144     125.045  86.982 100.723  1.00  3.77              
ATOM   2272  HB2 LEU A 144     124.462  87.537 102.285  1.00  3.77              
ATOM   2273  CG  LEU A 144     122.973  87.595 100.787  1.00  3.77              
ATOM   2274  HG  LEU A 144     122.164  87.615 101.517  1.00  3.77              
ATOM   2275  CD1 LEU A 144     123.288  89.043 100.420  1.00  3.77              
ATOM   2276 1HD1 LEU A 144     123.367  89.616 101.342  1.00  3.77              
ATOM   2277 2HD1 LEU A 144     124.227  89.107  99.871  1.00  3.77              
ATOM   2278 3HD1 LEU A 144     122.487  89.464  99.815  1.00  3.77              
ATOM   2279  CD2 LEU A 144     122.462  86.894  99.538  1.00  3.77              
ATOM   2280 1HD2 LEU A 144     121.574  87.398  99.158  1.00  3.77              
ATOM   2281 2HD2 LEU A 144     123.231  86.889  98.770  1.00  3.77              
ATOM   2282 3HD2 LEU A 144     122.177  85.869  99.766  1.00  3.77              
ATOM   2283  C   LEU A 144     124.937  85.239 103.186  1.00  3.77              
ATOM   2284  O   LEU A 144     124.421  85.100 104.297  1.00  3.77              
ATOM   2285  N   VAL A 145     126.245  85.409 103.038  1.00  3.61              
ATOM   2286  H   VAL A 145     126.560  85.546 102.090  1.00  3.61              
ATOM   2287  CA  VAL A 145     127.011  86.136 104.057  1.00  3.61              
ATOM   2288  HA  VAL A 145     126.291  86.514 104.783  1.00  3.61              
ATOM   2289  CB  VAL A 145     127.949  85.246 104.911  1.00  3.61              
ATOM   2290  HB  VAL A 145     128.772  85.843 105.297  1.00  3.61              
ATOM   2291  CG1 VAL A 145     127.203  84.716 106.143  1.00  3.61              
ATOM   2292 1HG1 VAL A 145     127.876  84.106 106.745  1.00  3.61              
ATOM   2293 2HG1 VAL A 145     126.848  85.551 106.746  1.00  3.61              
ATOM   2294 3HG1 VAL A 145     126.351  84.108 105.834  1.00  3.61              
ATOM   2295  CG2 VAL A 145     128.502  84.028 104.160  1.00  3.61              
ATOM   2296 1HG2 VAL A 145     129.285  83.550 104.748  1.00  3.61              
ATOM   2297 2HG2 VAL A 145     127.707  83.302 103.984  1.00  3.61              
ATOM   2298 3HG2 VAL A 145     128.908  84.323 103.194  1.00  3.61              
ATOM   2299  C   VAL A 145     127.491  87.437 103.455  1.00  3.61              
ATOM   2300  O   VAL A 145     127.045  87.816 102.383  1.00  3.61              
ATOM   2301  N   PHE A 146     128.197  88.220 104.237  1.00  3.69              
ATOM   2302  H   PHE A 146     128.536  87.805 105.093  1.00  3.69              
ATOM   2303  CA  PHE A 146     128.089  89.671 104.305  1.00  3.69              
ATOM   2304  HA  PHE A 146     128.545  90.175 103.452  1.00  3.69              
ATOM   2305  CB  PHE A 146     126.588  90.028 104.552  1.00  3.69              
ATOM   2306  HB1 PHE A 146     126.469  90.329 105.594  1.00  3.69              
ATOM   2307  HB2 PHE A 146     125.965  89.142 104.454  1.00  3.69              
ATOM   2308  CG  PHE A 146     125.892  91.075 103.721  1.00  3.69              
ATOM   2309  CD1 PHE A 146     125.274  92.163 104.369  1.00  3.69              
ATOM   2310  HD1 PHE A 146     125.394  92.310 105.434  1.00  3.69              
ATOM   2311  CE1 PHE A 146     124.466  93.051 103.645  1.00  3.69              
ATOM   2312  HE1 PHE A 146     124.007  93.891 104.146  1.00  3.69              
ATOM   2313  CZ  PHE A 146     124.257  92.836 102.275  1.00  3.69              
ATOM   2314  HZ  PHE A 146     123.621  93.505 101.717  1.00  3.69              
ATOM   2315  CE2 PHE A 146     124.895  91.768 101.621  1.00  3.69              
ATOM   2316  HE2 PHE A 146     124.735  91.591 100.566  1.00  3.69              
ATOM   2317  CD2 PHE A 146     125.719  90.889 102.340  1.00  3.69              
ATOM   2318  HD2 PHE A 146     126.177  90.054 101.827  1.00  3.69              
ATOM   2319  C   PHE A 146     128.808  89.900 105.645  1.00  3.69              
ATOM   2320  O   PHE A 146     128.491  89.190 106.611  1.00  3.69              
ATOM   2321  N   ARG A 147     129.766  90.817 105.761  1.00  3.76              
ATOM   2322  H   ARG A 147     130.055  91.354 104.956  1.00  3.76              
ATOM   2323  CA  ARG A 147     130.362  91.034 107.081  1.00  3.76              
ATOM   2324  HA  ARG A 147     129.569  90.935 107.822  1.00  3.76              
ATOM   2325  CB  ARG A 147     131.420  89.936 107.333  1.00  3.76              
ATOM   2326  HB1 ARG A 147     132.425  90.356 107.265  1.00  3.76              
ATOM   2327  HB2 ARG A 147     131.339  89.144 106.592  1.00  3.76              
ATOM   2328  CG  ARG A 147     131.207  89.313 108.714  1.00  3.76              
ATOM   2329  HG1 ARG A 147     130.212  88.866 108.749  1.00  3.76              
ATOM   2330  HG2 ARG A 147     131.269  90.086 109.479  1.00  3.76              
ATOM   2331  CD  ARG A 147     132.238  88.228 109.010  1.00  3.76              
ATOM   2332  HD1 ARG A 147     133.232  88.677 109.056  1.00  3.76              
ATOM   2333  HD2 ARG A 147     132.218  87.488 108.210  1.00  3.76              
ATOM   2334  NE  ARG A 147     131.920  87.614 110.304  1.00  3.76              
ATOM   2335  HE  ARG A 147     131.746  88.250 111.078  1.00  3.76              
ATOM   2336  CZ  ARG A 147     131.593  86.366 110.566  1.00  3.76              
ATOM   2337  NH1 ARG A 147     131.721  85.393 109.710  1.00  3.76              
ATOM   2338 1HH1 ARG A 147     132.123  85.603 108.820  1.00  3.76              
ATOM   2339 2HH1 ARG A 147     131.453  84.464 109.965  1.00  3.76              
ATOM   2340  NH2 ARG A 147     131.151  86.084 111.752  1.00  3.76              
ATOM   2341 1HH2 ARG A 147     131.044  86.879 112.382  1.00  3.76              
ATOM   2342 2HH2 ARG A 147     130.872  85.167 112.021  1.00  3.76              
ATOM   2343  C   ARG A 147     130.971  92.386 107.419  1.00  3.76              
ATOM   2344  O   ARG A 147     131.378  92.577 108.558  1.00  3.76              
ATOM   2345  N   LYS A 148     131.045  93.294 106.456  1.00  3.85              
ATOM   2346  H   LYS A 148     130.850  93.015 105.506  1.00  3.85              
ATOM   2347  CA  LYS A 148     131.163  94.723 106.713  1.00  3.85              
ATOM   2348  HA  LYS A 148     130.656  94.955 107.658  1.00  3.85              
ATOM   2349  CB  LYS A 148     132.650  95.108 106.814  1.00  3.85              
ATOM   2350  HB1 LYS A 148     133.113  95.103 105.826  1.00  3.85              
ATOM   2351  HB2 LYS A 148     133.166  94.388 107.452  1.00  3.85              
ATOM   2352  CG  LYS A 148     132.769  96.493 107.450  1.00  3.85              
ATOM   2353  HG1 LYS A 148     132.196  96.486 108.374  1.00  3.85              
ATOM   2354  HG2 LYS A 148     132.343  97.234 106.777  1.00  3.85              
ATOM   2355  CD  LYS A 148     134.215  96.898 107.761  1.00  3.85              
ATOM   2356  HD1 LYS A 148     134.726  97.126 106.823  1.00  3.85              
ATOM   2357  HD2 LYS A 148     134.742  96.086 108.266  1.00  3.85              
ATOM   2358  CE  LYS A 148     134.194  98.145 108.652  1.00  3.85              
ATOM   2359  HE1 LYS A 148     133.462  98.844 108.237  1.00  3.85              
ATOM   2360  HE2 LYS A 148     135.175  98.627 108.631  1.00  3.85              
ATOM   2361  NZ  LYS A 148     133.819  97.802 110.046  1.00  3.85              
ATOM   2362  HZ1 LYS A 148     133.101  97.075 110.063  1.00  3.85              
ATOM   2363  HZ2 LYS A 148     134.597  97.470 110.592  1.00  3.85              
ATOM   2364  HZ3 LYS A 148     133.369  98.587 110.513  1.00  3.85              
ATOM   2365  C   LYS A 148     130.450  95.451 105.566  1.00  3.85              
ATOM   2366  O   LYS A 148     130.743  95.243 104.375  1.00  3.85              
ATOM   2367  N   ILE A 149     129.459  96.260 105.921  1.00  3.73              
ATOM   2368  H   ILE A 149     129.141  96.287 106.890  1.00  3.73              
ATOM   2369  CA  ILE A 149     128.994  97.337 105.052  1.00  3.73              
ATOM   2370  HA  ILE A 149     129.040  97.030 104.010  1.00  3.73              
ATOM   2371  CB  ILE A 149     127.527  97.739 105.370  1.00  3.73              
ATOM   2372  HB  ILE A 149     127.491  98.154 106.377  1.00  3.73              
ATOM   2373  CG2 ILE A 149     127.055  98.833 104.391  1.00  3.73              
ATOM   2374 1HG2 ILE A 149     126.021  99.107 104.597  1.00  3.73              
ATOM   2375 2HG2 ILE A 149     127.648  99.738 104.512  1.00  3.73              
ATOM   2376 3HG2 ILE A 149     127.129  98.478 103.361  1.00  3.73              
ATOM   2377  CG1 ILE A 149     126.557  96.531 105.290  1.00  3.73              
ATOM   2378 1HG1 ILE A 149     126.972  95.687 105.841  1.00  3.73              
ATOM   2379 2HG1 ILE A 149     126.440  96.226 104.251  1.00  3.73              
ATOM   2380  CD1 ILE A 149     125.164  96.794 105.879  1.00  3.73              
ATOM   2381  HD1 ILE A 149     124.629  97.542 105.296  1.00  3.73              
ATOM   2382  HD2 ILE A 149     124.589  95.869 105.858  1.00  3.73              
ATOM   2383  HD3 ILE A 149     125.257  97.130 106.913  1.00  3.73              
ATOM   2384  C   ILE A 149     129.964  98.508 105.254  1.00  3.73              
ATOM   2385  O   ILE A 149     130.436  98.804 106.355  1.00  3.73              
ATOM   2386  N   GLU A 150     130.291  99.158 104.145  1.00  3.78              
ATOM   2387  H   GLU A 150     129.803  98.904 103.296  1.00  3.78              
ATOM   2388  CA  GLU A 150     131.305 100.202 104.013  1.00  3.78              
ATOM   2389  HA  GLU A 150     131.535 100.615 104.992  1.00  3.78              
ATOM   2390  CB  GLU A 150     132.581  99.557 103.429  1.00  3.78              
ATOM   2391  HB1 GLU A 150     132.511  99.516 102.341  1.00  3.78              
ATOM   2392  HB2 GLU A 150     132.640  98.526 103.784  1.00  3.78              
ATOM   2393  CG  GLU A 150     133.900 100.226 103.853  1.00  3.78              
ATOM   2394  HG1 GLU A 150     134.726  99.618 103.479  1.00  3.78              
ATOM   2395  HG2 GLU A 150     133.962 100.220 104.943  1.00  3.78              
ATOM   2396  CD  GLU A 150     134.066 101.653 103.326  1.00  3.78              
ATOM   2397  OE1 GLU A 150     134.675 102.510 104.002  1.00  3.78              
ATOM   2398  OE2 GLU A 150     133.561 101.962 102.225  1.00  3.78              
ATOM   2399  C   GLU A 150     130.705 101.305 103.126  1.00  3.78              
ATOM   2400  O   GLU A 150     129.978 100.990 102.188  1.00  3.78              
ATOM   2401  N   LYS A 151     130.908 102.599 103.405  1.00  3.90              
ATOM   2402  H   LYS A 151     131.556 102.852 104.137  1.00  3.90              
ATOM   2403  CA  LYS A 151     130.182 103.651 102.668  1.00  3.90              
ATOM   2404  HA  LYS A 151     129.120 103.461 102.833  1.00  3.90              
ATOM   2405  CB  LYS A 151     130.463 105.069 103.227  1.00  3.90              
ATOM   2406  HB1 LYS A 151     130.540 105.021 104.314  1.00  3.90              
ATOM   2407  HB2 LYS A 151     129.587 105.680 103.000  1.00  3.90              
ATOM   2408  CG  LYS A 151     131.685 105.820 102.656  1.00  3.90              
ATOM   2409  HG1 LYS A 151     131.651 106.855 102.994  1.00  3.90              
ATOM   2410  HG2 LYS A 151     131.612 105.845 101.569  1.00  3.90              
ATOM   2411  CD  LYS A 151     133.030 105.209 103.076  1.00  3.90              
ATOM   2412  HD1 LYS A 151     132.895 104.145 103.196  1.00  3.90              
ATOM   2413  HD2 LYS A 151     133.338 105.599 104.047  1.00  3.90              
ATOM   2414  CE  LYS A 151     134.134 105.451 102.038  1.00  3.90              
ATOM   2415  HE1 LYS A 151     134.739 106.305 102.349  1.00  3.90              
ATOM   2416  HE2 LYS A 151     133.673 105.682 101.073  1.00  3.90              
ATOM   2417  NZ  LYS A 151     134.976 104.245 101.871  1.00  3.90              
ATOM   2418  HZ1 LYS A 151     135.729 104.370 101.215  1.00  3.90              
ATOM   2419  HZ2 LYS A 151     135.292 103.868 102.767  1.00  3.90              
ATOM   2420  HZ3 LYS A 151     134.402 103.468 101.543  1.00  3.90              
ATOM   2421  C   LYS A 151     130.352 103.576 101.140  1.00  3.90              
ATOM   2422  O   LYS A 151     129.392 103.827 100.406  1.00  3.90              
ATOM   2423  N   ASP A 152     131.540 103.203 100.653  1.00  3.89              
ATOM   2424  H   ASP A 152     132.231 102.810 101.286  1.00  3.89              
ATOM   2425  CA  ASP A 152     131.776 103.131  99.212  1.00  3.89              
ATOM   2426  HA  ASP A 152     131.486 104.103  98.813  1.00  3.89              
ATOM   2427  CB  ASP A 152     133.257 102.928  98.855  1.00  3.89              
ATOM   2428  HB1 ASP A 152     133.367 102.081  98.176  1.00  3.89              
ATOM   2429  HB2 ASP A 152     133.850 102.730  99.747  1.00  3.89              
ATOM   2430  CG  ASP A 152     133.763 104.197  98.174  1.00  3.89              
ATOM   2431  OD1 ASP A 152     133.963 105.213  98.887  1.00  3.89              
ATOM   2432  OD2 ASP A 152     133.776 104.276  96.927  1.00  3.89              
ATOM   2433  C   ASP A 152     130.845 102.141  98.506  1.00  3.89              
ATOM   2434  O   ASP A 152     130.333 102.410  97.413  1.00  3.89              
ATOM   2435  N   SER A 153     130.485 101.088  99.240  1.00  3.90              
ATOM   2436  H   SER A 153     130.861 101.016 100.176  1.00  3.90              
ATOM   2437  CA  SER A 153     129.560 100.051  98.820  1.00  3.90              
ATOM   2438  HA  SER A 153     130.043  99.576  97.970  1.00  3.90              
ATOM   2439  CB  SER A 153     129.463  98.991  99.934  1.00  3.90              
ATOM   2440  HB1 SER A 153     130.423  98.920 100.447  1.00  3.90              
ATOM   2441  HB2 SER A 153     129.293  98.025  99.502  1.00  3.90              
ATOM   2442  OG  SER A 153     128.446  99.222 100.881  1.00  3.90              
ATOM   2443  HG  SER A 153     128.693 100.020 101.366  1.00  3.90              
ATOM   2444  C   SER A 153     128.216 100.586  98.285  1.00  3.90              
ATOM   2445  O   SER A 153     127.604  99.980  97.401  1.00  3.90              
ATOM   2446  N   LEU A 154     127.823 101.802  98.703  1.00  3.92              
ATOM   2447  H   LEU A 154     128.455 102.300  99.320  1.00  3.92              
ATOM   2448  CA  LEU A 154     126.491 102.384  98.478  1.00  3.92              
ATOM   2449  HA  LEU A 154     125.857 101.622  98.021  1.00  3.92              
ATOM   2450  CB  LEU A 154     125.899 102.710  99.866  1.00  3.92              
ATOM   2451  HB1 LEU A 154     124.851 102.982  99.741  1.00  3.92              
ATOM   2452  HB2 LEU A 154     126.438 103.576 100.252  1.00  3.92              
ATOM   2453  CG  LEU A 154     126.008 101.578 100.921  1.00  3.92              
ATOM   2454  HG  LEU A 154     127.057 101.374 101.120  1.00  3.92              
ATOM   2455  CD1 LEU A 154     125.392 102.001 102.252  1.00  3.92              
ATOM   2456 1HD1 LEU A 154     125.483 101.191 102.976  1.00  3.92              
ATOM   2457 2HD1 LEU A 154     125.937 102.860 102.641  1.00  3.92              
ATOM   2458 3HD1 LEU A 154     124.337 102.242 102.124  1.00  3.92              
ATOM   2459  CD2 LEU A 154     125.316 100.283 100.495  1.00  3.92              
ATOM   2460 1HD2 LEU A 154     125.443  99.527 101.271  1.00  3.92              
ATOM   2461 2HD2 LEU A 154     124.254 100.452 100.328  1.00  3.92              
ATOM   2462 3HD2 LEU A 154     125.770  99.885  99.586  1.00  3.92              
ATOM   2463  C   LEU A 154     126.483 103.592  97.492  1.00  3.92              
ATOM   2464  O   LEU A 154     125.451 104.269  97.289  1.00  3.92              
ATOM   2465  N   LYS A 155     127.639 103.845  96.843  1.00  3.98              
ATOM   2466  H   LYS A 155     128.439 103.249  97.052  1.00  3.98              
ATOM   2467  CA  LYS A 155     127.821 104.976  95.905  1.00  3.98              
ATOM   2468  HA  LYS A 155     127.773 105.897  96.485  1.00  3.98              
ATOM   2469  CB  LYS A 155     129.205 104.897  95.230  1.00  3.98              
ATOM   2470  HB1 LYS A 155     129.218 105.534  94.343  1.00  3.98              
ATOM   2471  HB2 LYS A 155     129.377 103.870  94.900  1.00  3.98              
ATOM   2472  CG  LYS A 155     130.359 105.323  96.153  1.00  3.98              
ATOM   2473  HG1 LYS A 155     131.283 104.905  95.753  1.00  3.98              
ATOM   2474  HG2 LYS A 155     130.195 104.908  97.145  1.00  3.98              
ATOM   2475  CD  LYS A 155     130.522 106.847  96.290  1.00  3.98              
ATOM   2476  HD1 LYS A 155     129.583 107.279  96.638  1.00  3.98              
ATOM   2477  HD2 LYS A 155     130.766 107.286  95.320  1.00  3.98              
ATOM   2478  CE  LYS A 155     131.618 107.183  97.314  1.00  3.98              
ATOM   2479  HE1 LYS A 155     131.399 106.635  98.235  1.00  3.98              
ATOM   2480  HE2 LYS A 155     131.588 108.252  97.543  1.00  3.98              
ATOM   2481  NZ  LYS A 155     132.972 106.808  96.840  1.00  3.98              
ATOM   2482  HZ1 LYS A 155     133.609 106.669  97.627  1.00  3.98              
ATOM   2483  HZ2 LYS A 155     132.981 105.858  96.462  1.00  3.98              
ATOM   2484  HZ3 LYS A 155     133.359 107.433  96.153  1.00  3.98              
ATOM   2485  C   LYS A 155     126.710 105.117  94.863  1.00  3.98              
ATOM   2486  O   LYS A 155     126.122 106.190  94.737  1.00  3.98              
ATOM   2487  N   HIS A 156     126.363 104.029  94.175  1.00  3.93              
ATOM   2488  H   HIS A 156     126.926 103.198  94.289  1.00  3.93              
ATOM   2489  CA  HIS A 156     125.314 104.026  93.139  1.00  3.93              
ATOM   2490  HA  HIS A 156     125.555 104.808  92.416  1.00  3.93              
ATOM   2491  CB  HIS A 156     125.304 102.694  92.374  1.00  3.93              
ATOM   2492  HB1 HIS A 156     124.773 102.822  91.430  1.00  3.93              
ATOM   2493  HB2 HIS A 156     124.773 101.944  92.963  1.00  3.93              
ATOM   2494  CG  HIS A 156     126.692 102.184  92.092  1.00  3.93              
ATOM   2495  ND1 HIS A 156     127.712 102.881  91.438  1.00  3.93              
ATOM   2496  CE1 HIS A 156     128.829 102.160  91.625  1.00  3.93              
ATOM   2497  HE1 HIS A 156     129.807 102.428  91.248  1.00  3.93              
ATOM   2498  NE2 HIS A 156     128.561 101.072  92.366  1.00  3.93              
ATOM   2499  HE2 HIS A 156     129.214 100.353  92.677  1.00  3.93              
ATOM   2500  CD2 HIS A 156     127.225 101.080  92.678  1.00  3.93              
ATOM   2501  HD2 HIS A 156     126.710 100.374  93.311  1.00  3.93              
ATOM   2502  C   HIS A 156     123.924 104.351  93.693  1.00  3.93              
ATOM   2503  O   HIS A 156     123.113 104.958  93.003  1.00  3.93              
ATOM   2504  N   LEU A 157     123.662 104.052  94.968  1.00  3.79              
ATOM   2505  H   LEU A 157     124.401 103.640  95.524  1.00  3.79              
ATOM   2506  CA  LEU A 157     122.410 104.407  95.642  1.00  3.79              
ATOM   2507  HA  LEU A 157     121.592 104.350  94.921  1.00  3.79              
ATOM   2508  CB  LEU A 157     122.138 103.399  96.779  1.00  3.79              
ATOM   2509  HB1 LEU A 157     121.175 103.658  97.221  1.00  3.79              
ATOM   2510  HB2 LEU A 157     122.897 103.524  97.553  1.00  3.79              
ATOM   2511  CG  LEU A 157     122.091 101.912  96.388  1.00  3.79              
ATOM   2512  HG  LEU A 157     123.095 101.573  96.131  1.00  3.79              
ATOM   2513  CD1 LEU A 157     121.596 101.117  97.596  1.00  3.79              
ATOM   2514 1HD1 LEU A 157     121.498 100.065  97.334  1.00  3.79              
ATOM   2515 2HD1 LEU A 157     122.314 101.204  98.412  1.00  3.79              
ATOM   2516 3HD1 LEU A 157     120.629 101.485  97.928  1.00  3.79              
ATOM   2517  CD2 LEU A 157     121.168 101.663  95.197  1.00  3.79              
ATOM   2518 1HD2 LEU A 157     121.002 100.593  95.058  1.00  3.79              
ATOM   2519 2HD2 LEU A 157     120.217 102.164  95.348  1.00  3.79              
ATOM   2520 3HD2 LEU A 157     121.628 102.044  94.286  1.00  3.79              
ATOM   2521  C   LEU A 157     122.384 105.823  96.228  1.00  3.79              
ATOM   2522  O   LEU A 157     121.377 106.233  96.821  1.00  3.79              
ATOM   2523  N   TYR A 158     123.474 106.578  96.096  1.00  4.02              
ATOM   2524  H   TYR A 158     124.333 106.148  95.770  1.00  4.02              
ATOM   2525  CA  TYR A 158     123.338 108.052  96.014  1.00  4.02              
ATOM   2526  HA  TYR A 158     122.654 108.396  96.789  1.00  4.02              
ATOM   2527  CB  TYR A 158     124.727 108.666  96.286  1.00  4.02              
ATOM   2528  HB1 TYR A 158     125.174 109.004  95.349  1.00  4.02              
ATOM   2529  HB2 TYR A 158     125.390 107.893  96.676  1.00  4.02              
ATOM   2530  CG  TYR A 158     124.752 109.822  97.268  1.00  4.02              
ATOM   2531  CD1 TYR A 158     125.628 109.765  98.370  1.00  4.02              
ATOM   2532  HD1 TYR A 158     126.263 108.904  98.521  1.00  4.02              
ATOM   2533  CE1 TYR A 158     125.707 110.847  99.263  1.00  4.02              
ATOM   2534  HE1 TYR A 158     126.399 110.827 100.090  1.00  4.02              
ATOM   2535  CZ  TYR A 158     124.896 111.983  99.073  1.00  4.02              
ATOM   2536  OH  TYR A 158     124.971 113.017  99.948  1.00  4.02              
ATOM   2537  HH  TYR A 158     124.437 113.759  99.664  1.00  4.02              
ATOM   2538  CE2 TYR A 158     124.012 112.041  97.974  1.00  4.02              
ATOM   2539  HE2 TYR A 158     123.396 112.914  97.818  1.00  4.02              
ATOM   2540  CD2 TYR A 158     123.949 110.964  97.069  1.00  4.02              
ATOM   2541  HD2 TYR A 158     123.292 111.030  96.213  1.00  4.02              
ATOM   2542  C   TYR A 158     122.813 108.559  94.655  1.00  4.02              
ATOM   2543  O   TYR A 158     122.076 109.539  94.613  1.00  4.02              
ATOM   2544  N   GLY A 159     123.184 107.907  93.547  1.00  4.52              
ATOM   2545  H   GLY A 159     123.685 107.035  93.655  1.00  4.52              
ATOM   2546  CA  GLY A 159     123.215 108.524  92.210  1.00  4.52              
ATOM   2547  HA1 GLY A 159     124.252 108.575  91.879  1.00  4.52              
ATOM   2548  HA2 GLY A 159     122.841 109.547  92.266  1.00  4.52              
ATOM   2549  C   GLY A 159     122.421 107.812  91.114  1.00  4.52              
ATOM   2550  O   GLY A 159     122.559 108.195  89.955  1.00  4.52              
ATOM   2551  N   LEU A 160     121.549 106.850  91.440  1.00  4.80              
ATOM   2552  H   LEU A 160     121.584 106.470  92.375  1.00  4.80              
ATOM   2553  CA  LEU A 160     120.414 106.485  90.580  1.00  4.80              
ATOM   2554  HA  LEU A 160     120.805 106.365  89.569  1.00  4.80              
ATOM   2555  CB  LEU A 160     119.805 105.127  90.999  1.00  4.80              
ATOM   2556  HB1 LEU A 160     119.434 105.210  92.021  1.00  4.80              
ATOM   2557  HB2 LEU A 160     120.600 104.379  90.987  1.00  4.80              
ATOM   2558  CG  LEU A 160     118.651 104.625  90.096  1.00  4.80              
ATOM   2559  HG  LEU A 160     117.819 105.319  90.172  1.00  4.80              
ATOM   2560  CD1 LEU A 160     119.023 104.501  88.617  1.00  4.80              
ATOM   2561 1HD1 LEU A 160     118.159 104.146  88.056  1.00  4.80              
ATOM   2562 2HD1 LEU A 160     119.318 105.465  88.206  1.00  4.80              
ATOM   2563 3HD1 LEU A 160     119.832 103.784  88.496  1.00  4.80              
ATOM   2564  CD2 LEU A 160     118.168 103.246  90.554  1.00  4.80              
ATOM   2565 1HD2 LEU A 160     117.268 102.974  90.000  1.00  4.80              
ATOM   2566 2HD2 LEU A 160     118.933 102.495  90.365  1.00  4.80              
ATOM   2567 3HD2 LEU A 160     117.926 103.269  91.615  1.00  4.80              
ATOM   2568  C   LEU A 160     119.409 107.667  90.542  1.00  4.80              
ATOM   2569  O   LEU A 160     118.335 107.642  91.140  1.00  4.80              
ATOM   2570  N   GLN A 161     119.815 108.748  89.868  1.00  4.84              
ATOM   2571  H   GLN A 161     120.761 108.695  89.501  1.00  4.84              
ATOM   2572  CA  GLN A 161     118.978 109.817  89.312  1.00  4.84              
ATOM   2573  HA  GLN A 161     119.674 110.556  88.916  1.00  4.84              
ATOM   2574  CB  GLN A 161     118.260 109.193  88.079  1.00  4.84              
ATOM   2575  HB1 GLN A 161     117.615 108.387  88.435  1.00  4.84              
ATOM   2576  HB2 GLN A 161     119.028 108.730  87.457  1.00  4.84              
ATOM   2577  CG  GLN A 161     117.403 110.064  87.134  1.00  4.84              
ATOM   2578  HG1 GLN A 161     116.460 110.315  87.617  1.00  4.84              
ATOM   2579  HG2 GLN A 161     117.151 109.464  86.260  1.00  4.84              
ATOM   2580  CD  GLN A 161     118.077 111.343  86.647  1.00  4.84              
ATOM   2581  OE1 GLN A 161     118.721 111.395  85.613  1.00  4.84              
ATOM   2582  NE2 GLN A 161     117.943 112.431  87.371  1.00  4.84              
ATOM   2583 1HE2 GLN A 161     117.419 112.379  88.236  1.00  4.84              
ATOM   2584 2HE2 GLN A 161     118.381 113.261  87.025  1.00  4.84              
ATOM   2585  C   GLN A 161     118.055 110.627  90.265  1.00  4.84              
ATOM   2586  O   GLN A 161     117.092 111.247  89.818  1.00  4.84              
ATOM   2587  N   ASN A 162     118.336 110.688  91.573  1.00  3.92              
ATOM   2588  H   ASN A 162     119.121 110.139  91.891  1.00  3.92              
ATOM   2589  CA  ASN A 162     117.565 111.442  92.595  1.00  3.92              
ATOM   2590  HA  ASN A 162     118.114 111.317  93.530  1.00  3.92              
ATOM   2591  CB  ASN A 162     117.574 112.958  92.275  1.00  3.92              
ATOM   2592  HB1 ASN A 162     116.691 113.209  91.688  1.00  3.92              
ATOM   2593  HB2 ASN A 162     118.453 113.197  91.676  1.00  3.92              
ATOM   2594  CG  ASN A 162     117.618 113.869  93.496  1.00  3.92              
ATOM   2595  OD1 ASN A 162     118.487 114.710  93.629  1.00  3.92              
ATOM   2596  ND2 ASN A 162     116.707 113.750  94.431  1.00  3.92              
ATOM   2597 1HD2 ASN A 162     115.990 113.037  94.359  1.00  3.92              
ATOM   2598 2HD2 ASN A 162     116.777 114.379  95.209  1.00  3.92              
ATOM   2599  C   ASN A 162     116.149 110.879  92.879  1.00  3.92              
ATOM   2600  O   ASN A 162     115.523 111.272  93.864  1.00  3.92              
ATOM   2601  N   LEU A 163     115.653 109.936  92.074  1.00  3.74              
ATOM   2602  H   LEU A 163     116.172 109.724  91.232  1.00  3.74              
ATOM   2603  CA  LEU A 163     114.338 109.320  92.221  1.00  3.74              
ATOM   2604  HA  LEU A 163     114.042 109.382  93.269  1.00  3.74              
ATOM   2605  CB  LEU A 163     113.321 110.123  91.377  1.00  3.74              
ATOM   2606  HB1 LEU A 163     113.482 109.901  90.320  1.00  3.74              
ATOM   2607  HB2 LEU A 163     113.533 111.186  91.504  1.00  3.74              
ATOM   2608  CG  LEU A 163     111.825 109.927  91.698  1.00  3.74              
ATOM   2609  HG  LEU A 163     111.267 110.543  90.993  1.00  3.74              
ATOM   2610  CD1 LEU A 163     111.320 108.491  91.545  1.00  3.74              
ATOM   2611 1HD1 LEU A 163     110.231 108.484  91.603  1.00  3.74              
ATOM   2612 2HD1 LEU A 163     111.618 108.095  90.573  1.00  3.74              
ATOM   2613 3HD1 LEU A 163     111.712 107.852  92.334  1.00  3.74              
ATOM   2614  CD2 LEU A 163     111.478 110.413  93.107  1.00  3.74              
ATOM   2615 1HD2 LEU A 163     110.397 110.391  93.241  1.00  3.74              
ATOM   2616 2HD2 LEU A 163     111.939 109.776  93.860  1.00  3.74              
ATOM   2617 3HD2 LEU A 163     111.825 111.439  93.239  1.00  3.74              
ATOM   2618  C   LEU A 163     114.400 107.845  91.824  1.00  3.74              
ATOM   2619  O   LEU A 163     114.441 107.498  90.647  1.00  3.74              
ATOM   2620  N   SER A 164     114.383 106.984  92.838  1.00  3.74              
ATOM   2621  H   SER A 164     114.389 107.354  93.779  1.00  3.74              
ATOM   2622  CA  SER A 164     114.142 105.546  92.734  1.00  3.74              
ATOM   2623  HA  SER A 164     113.298 105.372  92.064  1.00  3.74              
ATOM   2624  CB  SER A 164     115.372 104.822  92.176  1.00  3.74              
ATOM   2625  HB1 SER A 164     115.385 103.786  92.515  1.00  3.74              
ATOM   2626  HB2 SER A 164     116.288 105.316  92.506  1.00  3.74              
ATOM   2627  OG  SER A 164     115.296 104.819  90.769  1.00  3.74              
ATOM   2628  HG  SER A 164     115.151 105.731  90.464  1.00  3.74              
ATOM   2629  C   SER A 164     113.769 104.997  94.109  1.00  3.74              
ATOM   2630  O   SER A 164     114.026 105.627  95.137  1.00  3.74              
ATOM   2631  N   THR A 165     113.144 103.821  94.131  1.00  3.34              
ATOM   2632  H   THR A 165     112.993 103.356  93.246  1.00  3.34              
ATOM   2633  CA  THR A 165     112.376 103.347  95.296  1.00  3.34              
ATOM   2634  HA  THR A 165     112.691 103.917  96.170  1.00  3.34              
ATOM   2635  CB  THR A 165     110.864 103.612  95.134  1.00  3.34              
ATOM   2636  HB  THR A 165     110.450 102.923  94.397  1.00  3.34              
ATOM   2637  CG2 THR A 165     110.088 103.484  96.448  1.00  3.34              
ATOM   2638 1HG2 THR A 165     109.046 103.756  96.277  1.00  3.34              
ATOM   2639 2HG2 THR A 165     110.118 102.458  96.812  1.00  3.34              
ATOM   2640 3HG2 THR A 165     110.511 104.145  97.206  1.00  3.34              
ATOM   2641  OG1 THR A 165     110.640 104.928  94.682  1.00  3.34              
ATOM   2642  HG1 THR A 165     110.906 105.534  95.379  1.00  3.34              
ATOM   2643  C   THR A 165     112.677 101.891  95.635  1.00  3.34              
ATOM   2644  O   THR A 165     111.813 101.028  95.512  1.00  3.34              
ATOM   2645  N   LEU A 166     113.924 101.645  96.047  1.00  3.30              
ATOM   2646  H   LEU A 166     114.558 102.426  96.021  1.00  3.30              
ATOM   2647  CA  LEU A 166     114.454 100.397  96.620  1.00  3.30              
ATOM   2648  HA  LEU A 166     114.744  99.736  95.801  1.00  3.30              
ATOM   2649  CB  LEU A 166     115.694 100.744  97.474  1.00  3.30              
ATOM   2650  HB1 LEU A 166     116.122  99.818  97.860  1.00  3.30              
ATOM   2651  HB2 LEU A 166     115.350 101.325  98.331  1.00  3.30              
ATOM   2652  CG  LEU A 166     116.802 101.544  96.768  1.00  3.30              
ATOM   2653  HG  LEU A 166     116.375 102.427  96.293  1.00  3.30              
ATOM   2654  CD1 LEU A 166     117.827 102.035  97.794  1.00  3.30              
ATOM   2655 1HD1 LEU A 166     118.597 102.613  97.285  1.00  3.30              
ATOM   2656 2HD1 LEU A 166     117.332 102.674  98.525  1.00  3.30              
ATOM   2657 3HD1 LEU A 166     118.282 101.187  98.304  1.00  3.30              
ATOM   2658  CD2 LEU A 166     117.503 100.712  95.697  1.00  3.30              
ATOM   2659 1HD2 LEU A 166     118.207 101.334  95.150  1.00  3.30              
ATOM   2660 2HD2 LEU A 166     118.030  99.871  96.150  1.00  3.30              
ATOM   2661 3HD2 LEU A 166     116.774 100.331  94.980  1.00  3.30              
ATOM   2662  C   LEU A 166     113.460  99.629  97.510  1.00  3.30              
ATOM   2663  O   LEU A 166     112.701 100.271  98.238  1.00  3.30              
ATOM   2664  N   ASP A 167     113.588  98.298  97.629  1.00  3.32              
ATOM   2665  H   ASP A 167     114.125  97.779  96.945  1.00  3.32              
ATOM   2666  CA  ASP A 167     113.317  97.676  98.948  1.00  3.32              
ATOM   2667  HA  ASP A 167     113.331  98.458  99.704  1.00  3.32              
ATOM   2668  CB  ASP A 167     111.937  96.993  99.011  1.00  3.32              
ATOM   2669  HB1 ASP A 167     112.060  95.912  99.047  1.00  3.32              
ATOM   2670  HB2 ASP A 167     111.370  97.232  98.113  1.00  3.32              
ATOM   2671  CG  ASP A 167     111.143  97.420 100.251  1.00  3.32              
ATOM   2672  OD1 ASP A 167     111.751  97.471 101.338  1.00  3.32              
ATOM   2673  OD2 ASP A 167     109.926  97.705 100.126  1.00  3.32              
ATOM   2674  C   ASP A 167     114.477  96.731  99.245  1.00  3.32              
ATOM   2675  O   ASP A 167     114.660  95.761  98.505  1.00  3.32              
ATOM   2676  N   LEU A 168     115.364  97.125 100.177  1.00  3.67              
ATOM   2677  H   LEU A 168     115.155  97.945 100.724  1.00  3.67              
ATOM   2678  CA  LEU A 168     116.705  96.538 100.252  1.00  3.67              
ATOM   2679  HA  LEU A 168     117.044  96.468  99.219  1.00  3.67              
ATOM   2680  CB  LEU A 168     117.747  97.392 101.010  1.00  3.67              
ATOM   2681  HB1 LEU A 168     118.587  96.738 101.244  1.00  3.67              
ATOM   2682  HB2 LEU A 168     117.331  97.735 101.956  1.00  3.67              
ATOM   2683  CG  LEU A 168     118.326  98.592 100.226  1.00  3.67              
ATOM   2684  HG  LEU A 168     117.572  99.377 100.169  1.00  3.67              
ATOM   2685  CD1 LEU A 168     119.560  99.141 100.947  1.00  3.67              
ATOM   2686 1HD1 LEU A 168     119.346  99.311 101.998  1.00  3.67              
ATOM   2687 2HD1 LEU A 168     120.386  98.434 100.878  1.00  3.67              
ATOM   2688 3HD1 LEU A 168     119.864 100.087 100.496  1.00  3.67              
ATOM   2689  CD2 LEU A 168     118.783  98.252  98.802  1.00  3.67              
ATOM   2690 1HD2 LEU A 168     119.362  99.074  98.385  1.00  3.67              
ATOM   2691 2HD2 LEU A 168     119.403  97.353  98.816  1.00  3.67              
ATOM   2692 3HD2 LEU A 168     117.920  98.085  98.158  1.00  3.67              
ATOM   2693  C   LEU A 168     116.745  95.066 100.667  1.00  3.67              
ATOM   2694  O   LEU A 168     117.614  94.350 100.183  1.00  3.67              
ATOM   2695  N   GLY A 169     115.847  94.607 101.542  1.00  3.57              
ATOM   2696  H   GLY A 169     115.068  95.207 101.771  1.00  3.57              
ATOM   2697  CA  GLY A 169     115.822  93.233 102.064  1.00  3.57              
ATOM   2698  HA1 GLY A 169     115.263  92.604 101.369  1.00  3.57              
ATOM   2699  HA2 GLY A 169     115.290  93.252 103.008  1.00  3.57              
ATOM   2700  C   GLY A 169     117.171  92.544 102.342  1.00  3.57              
ATOM   2701  O   GLY A 169     117.296  91.334 102.168  1.00  3.57              
ATOM   2702  N   ILE A 170     118.192  93.299 102.753  1.00  3.67              
ATOM   2703  H   ILE A 170     118.049  94.294 102.798  1.00  3.67              
ATOM   2704  CA  ILE A 170     119.516  92.772 103.105  1.00  3.67              
ATOM   2705  HA  ILE A 170     119.751  91.922 102.467  1.00  3.67              
ATOM   2706  CB  ILE A 170     120.606  93.869 102.893  1.00  3.67              
ATOM   2707  HB  ILE A 170     121.545  93.493 103.297  1.00  3.67              
ATOM   2708  CG2 ILE A 170     120.878  94.118 101.404  1.00  3.67              
ATOM   2709 1HG2 ILE A 170     121.249  93.207 100.944  1.00  3.67              
ATOM   2710 2HG2 ILE A 170     119.978  94.440 100.886  1.00  3.67              
ATOM   2711 3HG2 ILE A 170     121.649  94.870 101.256  1.00  3.67              
ATOM   2712  CG1 ILE A 170     120.295  95.190 103.639  1.00  3.67              
ATOM   2713 1HG1 ILE A 170     120.110  94.970 104.690  1.00  3.67              
ATOM   2714 2HG1 ILE A 170     119.396  95.648 103.227  1.00  3.67              
ATOM   2715  CD1 ILE A 170     121.436  96.215 103.571  1.00  3.67              
ATOM   2716  HD1 ILE A 170     122.369  95.767 103.914  1.00  3.67              
ATOM   2717  HD2 ILE A 170     121.559  96.596 102.558  1.00  3.67              
ATOM   2718  HD3 ILE A 170     121.200  97.063 104.205  1.00  3.67              
ATOM   2719  C   ILE A 170     119.568  92.293 104.561  1.00  3.67              
ATOM   2720  O   ILE A 170     118.642  92.514 105.343  1.00  3.67              
ATOM   2721  N   ASN A 171     120.714  91.735 104.957  1.00  3.69              
ATOM   2722  H   ASN A 171     121.412  91.541 104.253  1.00  3.69              
ATOM   2723  CA  ASN A 171     121.026  91.395 106.347  1.00  3.69              
ATOM   2724  HA  ASN A 171     121.999  90.903 106.320  1.00  3.69              
ATOM   2725  CB  ASN A 171     121.190  92.682 107.210  1.00  3.69              
ATOM   2726  HB1 ASN A 171     120.784  92.515 108.204  1.00  3.69              
ATOM   2727  HB2 ASN A 171     120.624  93.503 106.775  1.00  3.69              
ATOM   2728  CG  ASN A 171     122.631  93.125 107.407  1.00  3.69              
ATOM   2729  OD1 ASN A 171     123.561  92.341 107.372  1.00  3.69              
ATOM   2730  ND2 ASN A 171     122.864  94.397 107.634  1.00  3.69              
ATOM   2731 1HD2 ASN A 171     122.112  95.056 107.716  1.00  3.69              
ATOM   2732 2HD2 ASN A 171     123.826  94.686 107.755  1.00  3.69              
ATOM   2733  C   ASN A 171     120.121  90.303 106.946  1.00  3.69              
ATOM   2734  O   ASN A 171     120.013  90.188 108.156  1.00  3.69              
ATOM   2735  N   PHE A 172     119.466  89.505 106.098  1.00  3.57              
ATOM   2736  H   PHE A 172     119.613  89.653 105.112  1.00  3.57              
ATOM   2737  CA  PHE A 172     118.222  88.846 106.491  1.00  3.57              
ATOM   2738  HA  PHE A 172     117.650  89.591 107.047  1.00  3.57              
ATOM   2739  CB  PHE A 172     117.428  88.520 105.221  1.00  3.57              
ATOM   2740  HB1 PHE A 172     117.721  87.525 104.906  1.00  3.57              
ATOM   2741  HB2 PHE A 172     117.709  89.216 104.428  1.00  3.57              
ATOM   2742  CG  PHE A 172     115.915  88.603 105.345  1.00  3.57              
ATOM   2743  CD1 PHE A 172     115.304  89.831 105.671  1.00  3.57              
ATOM   2744  HD1 PHE A 172     115.917  90.698 105.868  1.00  3.57              
ATOM   2745  CE1 PHE A 172     113.901  89.926 105.749  1.00  3.57              
ATOM   2746  HE1 PHE A 172     113.427  90.853 106.030  1.00  3.57              
ATOM   2747  CZ  PHE A 172     113.101  88.801 105.487  1.00  3.57              
ATOM   2748  HZ  PHE A 172     112.025  88.874 105.567  1.00  3.57              
ATOM   2749  CE2 PHE A 172     113.704  87.583 105.136  1.00  3.57              
ATOM   2750  HE2 PHE A 172     113.095  86.713 104.933  1.00  3.57              
ATOM   2751  CD2 PHE A 172     115.105  87.484 105.067  1.00  3.57              
ATOM   2752  HD2 PHE A 172     115.548  86.540 104.797  1.00  3.57              
ATOM   2753  C   PHE A 172     118.325  87.647 107.447  1.00  3.57              
ATOM   2754  O   PHE A 172     117.558  87.559 108.391  1.00  3.57              
ATOM   2755  N   ILE A 173     119.277  86.741 107.253  1.00  3.70              
ATOM   2756  H   ILE A 173     119.920  86.902 106.498  1.00  3.70              
ATOM   2757  CA  ILE A 173     119.624  85.669 108.202  1.00  3.70              
ATOM   2758  HA  ILE A 173     119.413  85.996 109.218  1.00  3.70              
ATOM   2759  CB  ILE A 173     118.902  84.313 107.935  1.00  3.70              
ATOM   2760  HB  ILE A 173     119.296  83.870 107.018  1.00  3.70              
ATOM   2761  CG2 ILE A 173     119.243  83.353 109.091  1.00  3.70              
ATOM   2762 1HG2 ILE A 173     118.810  82.372 108.895  1.00  3.70              
ATOM   2763 2HG2 ILE A 173     120.322  83.230 109.181  1.00  3.70              
ATOM   2764 3HG2 ILE A 173     118.845  83.737 110.029  1.00  3.70              
ATOM   2765  CG1 ILE A 173     117.365  84.363 107.780  1.00  3.70              
ATOM   2766 1HG1 ILE A 173     116.952  85.152 108.401  1.00  3.70              
ATOM   2767 2HG1 ILE A 173     116.928  83.424 108.122  1.00  3.70              
ATOM   2768  CD1 ILE A 173     116.915  84.551 106.326  1.00  3.70              
ATOM   2769  HD1 ILE A 173     115.828  84.621 106.294  1.00  3.70              
ATOM   2770  HD2 ILE A 173     117.346  85.456 105.906  1.00  3.70              
ATOM   2771  HD3 ILE A 173     117.232  83.696 105.727  1.00  3.70              
ATOM   2772  C   ILE A 173     121.136  85.515 108.041  1.00  3.70              
ATOM   2773  O   ILE A 173     121.615  84.671 107.278  1.00  3.70              
ATOM   2774  N   VAL A 174     121.887  86.472 108.586  1.00  3.81              
ATOM   2775  H   VAL A 174     121.446  87.132 109.226  1.00  3.81              
ATOM   2776  CA  VAL A 174     123.238  86.767 108.056  1.00  3.81              
ATOM   2777  HA  VAL A 174     123.622  85.931 107.471  1.00  3.81              
ATOM   2778  CB  VAL A 174     123.160  88.017 107.151  1.00  3.81              
ATOM   2779  HB  VAL A 174     122.599  88.796 107.669  1.00  3.81              
ATOM   2780  CG1 VAL A 174     124.527  88.595 106.790  1.00  3.81              
ATOM   2781 1HG1 VAL A 174     124.375  89.482 106.176  1.00  3.81              
ATOM   2782 2HG1 VAL A 174     125.066  88.916 107.678  1.00  3.81              
ATOM   2783 3HG1 VAL A 174     125.117  87.858 106.248  1.00  3.81              
ATOM   2784  CG2 VAL A 174     122.457  87.717 105.816  1.00  3.81              
ATOM   2785 1HG2 VAL A 174     122.459  88.601 105.178  1.00  3.81              
ATOM   2786 2HG2 VAL A 174     122.968  86.905 105.301  1.00  3.81              
ATOM   2787 3HG2 VAL A 174     121.429  87.424 105.992  1.00  3.81              
ATOM   2788  C   VAL A 174     124.184  87.020 109.232  1.00  3.81              
ATOM   2789  O   VAL A 174     123.935  87.843 110.115  1.00  3.81              
ATOM   2790  N   ALA A 175     125.319  86.326 109.218  1.00  3.75              
ATOM   2791  H   ALA A 175     125.434  85.659 108.471  1.00  3.75              
ATOM   2792  CA  ALA A 175     126.342  86.328 110.264  1.00  3.75              
ATOM   2793  HA  ALA A 175     125.822  86.363 111.223  1.00  3.75              
ATOM   2794  CB  ALA A 175     127.070  84.977 110.189  1.00  3.75              
ATOM   2795  HB1 ALA A 175     127.746  84.878 111.038  1.00  3.75              
ATOM   2796  HB2 ALA A 175     126.346  84.160 110.225  1.00  3.75              
ATOM   2797  HB3 ALA A 175     127.645  84.911 109.264  1.00  3.75              
ATOM   2798  C   ALA A 175     127.312  87.523 110.270  1.00  3.75              
ATOM   2799  O   ALA A 175     128.522  87.358 110.428  1.00  3.75              
ATOM   2800  N   VAL A 176     126.771  88.720 110.066  1.00  3.69              
ATOM   2801  H   VAL A 176     125.764  88.759 109.964  1.00  3.69              
ATOM   2802  CA  VAL A 176     127.497  89.997 110.124  1.00  3.69              
ATOM   2803  HA  VAL A 176     128.259  89.971 109.348  1.00  3.69              
ATOM   2804  CB  VAL A 176     126.499  91.126 109.765  1.00  3.69              
ATOM   2805  HB  VAL A 176     126.028  90.840 108.824  1.00  3.69              
ATOM   2806  CG1 VAL A 176     125.378  91.311 110.799  1.00  3.69              
ATOM   2807 1HG1 VAL A 176     124.665  92.040 110.415  1.00  3.69              
ATOM   2808 2HG1 VAL A 176     124.855  90.371 110.966  1.00  3.69              
ATOM   2809 3HG1 VAL A 176     125.787  91.674 111.741  1.00  3.69              
ATOM   2810  CG2 VAL A 176     127.147  92.488 109.520  1.00  3.69              
ATOM   2811 1HG2 VAL A 176     128.035  92.389 108.899  1.00  3.69              
ATOM   2812 2HG2 VAL A 176     126.439  93.141 109.007  1.00  3.69              
ATOM   2813 3HG2 VAL A 176     127.409  92.963 110.464  1.00  3.69              
ATOM   2814  C   VAL A 176     128.205  90.221 111.468  1.00  3.69              
ATOM   2815  O   VAL A 176     127.791  89.703 112.504  1.00  3.69              
ATOM   2816  N   ASP A 177     129.228  91.066 111.446  1.00  3.76              
ATOM   2817  H   ASP A 177     129.399  91.518 110.555  1.00  3.76              
ATOM   2818  CA  ASP A 177     129.983  91.703 112.537  1.00  3.76              
ATOM   2819  HA  ASP A 177     129.473  91.641 113.496  1.00  3.76              
ATOM   2820  CB  ASP A 177     131.388  91.053 112.589  1.00  3.76              
ATOM   2821  HB1 ASP A 177     132.101  91.733 113.049  1.00  3.76              
ATOM   2822  HB2 ASP A 177     131.751  90.879 111.576  1.00  3.76              
ATOM   2823  CG  ASP A 177     131.423  89.747 113.369  1.00  3.76              
ATOM   2824  OD1 ASP A 177     131.116  88.676 112.799  1.00  3.76              
ATOM   2825  OD2 ASP A 177     131.654  89.780 114.594  1.00  3.76              
ATOM   2826  C   ASP A 177     130.128  93.185 112.077  1.00  3.76              
ATOM   2827  O   ASP A 177     129.804  93.481 110.928  1.00  3.76              
ATOM   2828  N   PRO A 178     130.548  94.148 112.918  1.00  3.79              
ATOM   2829  CD  PRO A 178     130.971  93.986 114.300  1.00  3.79              
ATOM   2830  HD1 PRO A 178     131.780  93.268 114.412  1.00  3.79              
ATOM   2831  HD2 PRO A 178     130.116  93.690 114.907  1.00  3.79              
ATOM   2832  CG  PRO A 178     131.459  95.365 114.730  1.00  3.79              
ATOM   2833  HG1 PRO A 178     132.495  95.497 114.415  1.00  3.79              
ATOM   2834  HG2 PRO A 178     131.362  95.514 115.806  1.00  3.79              
ATOM   2835  CB  PRO A 178     130.562  96.317 113.943  1.00  3.79              
ATOM   2836  HB1 PRO A 178     131.077  97.256 113.732  1.00  3.79              
ATOM   2837  HB2 PRO A 178     129.652  96.514 114.511  1.00  3.79              
ATOM   2838  CA  PRO A 178     130.203  95.547 112.662  1.00  3.79              
ATOM   2839  HA  PRO A 178     129.113  95.569 112.588  1.00  3.79              
ATOM   2840  C   PRO A 178     130.717  96.275 111.412  1.00  3.79              
ATOM   2841  O   PRO A 178     131.867  96.142 110.980  1.00  3.79              
ATOM   2842  N   ASP A 179     129.834  97.154 110.925  1.00  3.81              
ATOM   2843  H   ASP A 179     128.904  97.110 111.324  1.00  3.81              
ATOM   2844  CA  ASP A 179     129.952  98.086 109.796  1.00  3.81              
ATOM   2845  HA  ASP A 179     130.325  97.539 108.931  1.00  3.81              
ATOM   2846  CB  ASP A 179     128.535  98.580 109.438  1.00  3.81              
ATOM   2847  HB1 ASP A 179     128.555  99.137 108.500  1.00  3.81              
ATOM   2848  HB2 ASP A 179     128.171  99.242 110.226  1.00  3.81              
ATOM   2849  CG  ASP A 179     127.586  97.406 109.272  1.00  3.81              
ATOM   2850  OD1 ASP A 179     126.723  97.260 110.159  1.00  3.81              
ATOM   2851  OD2 ASP A 179     127.843  96.599 108.349  1.00  3.81              
ATOM   2852  C   ASP A 179     130.876  99.294 110.033  1.00  3.81              
ATOM   2853  O   ASP A 179     131.691  99.323 110.963  1.00  3.81              
ATOM   2854  N   VAL A 180     130.790 100.282 109.135  1.00  3.81              
ATOM   2855  H   VAL A 180     130.160 100.128 108.356  1.00  3.81              
ATOM   2856  CA  VAL A 180     131.321 101.640 109.311  1.00  3.81              
ATOM   2857  HA  VAL A 180     132.212 101.577 109.936  1.00  3.81              
ATOM   2858  CB  VAL A 180     131.752 102.259 107.963  1.00  3.81              
ATOM   2859  HB  VAL A 180     132.156 103.250 108.163  1.00  3.81              
ATOM   2860  CG1 VAL A 180     132.885 101.458 107.319  1.00  3.81              
ATOM   2861 1HG1 VAL A 180     133.234 101.982 106.428  1.00  3.81              
ATOM   2862 2HG1 VAL A 180     133.718 101.378 108.017  1.00  3.81              
ATOM   2863 3HG1 VAL A 180     132.539 100.462 107.048  1.00  3.81              
ATOM   2864  CG2 VAL A 180     130.595 102.421 106.968  1.00  3.81              
ATOM   2865 1HG2 VAL A 180     130.953 102.957 106.092  1.00  3.81              
ATOM   2866 2HG2 VAL A 180     130.201 101.449 106.675  1.00  3.81              
ATOM   2867 3HG2 VAL A 180     129.790 103.003 107.416  1.00  3.81              
ATOM   2868  C   VAL A 180     130.367 102.608 110.023  1.00  3.81              
ATOM   2869  O   VAL A 180     129.176 102.370 110.184  1.00  3.81              
ATOM   2870  N   PHE A 181     130.918 103.762 110.398  1.00  3.78              
ATOM   2871  H   PHE A 181     131.878 103.926 110.125  1.00  3.78              
ATOM   2872  CA  PHE A 181     130.253 104.885 111.059  1.00  3.78              
ATOM   2873  HA  PHE A 181     129.205 104.926 110.756  1.00  3.78              
ATOM   2874  CB  PHE A 181     130.332 104.623 112.585  1.00  3.78              
ATOM   2875  HB1 PHE A 181     131.378 104.472 112.858  1.00  3.78              
ATOM   2876  HB2 PHE A 181     129.805 103.692 112.801  1.00  3.78              
ATOM   2877  CG  PHE A 181     129.745 105.706 113.474  1.00  3.78              
ATOM   2878  CD1 PHE A 181     128.360 105.945 113.456  1.00  3.78              
ATOM   2879  HD1 PHE A 181     127.710 105.299 112.879  1.00  3.78              
ATOM   2880  CE1 PHE A 181     127.821 107.039 114.156  1.00  3.78              
ATOM   2881  HE1 PHE A 181     126.754 107.222 114.125  1.00  3.78              
ATOM   2882  CZ  PHE A 181     128.666 107.900 114.878  1.00  3.78              
ATOM   2883  HZ  PHE A 181     128.252 108.754 115.399  1.00  3.78              
ATOM   2884  CE2 PHE A 181     130.050 107.650 114.920  1.00  3.78              
ATOM   2885  HE2 PHE A 181     130.703 108.320 115.465  1.00  3.78              
ATOM   2886  CD2 PHE A 181     130.589 106.551 114.225  1.00  3.78              
ATOM   2887  HD2 PHE A 181     131.659 106.388 114.226  1.00  3.78              
ATOM   2888  C   PHE A 181     130.951 106.198 110.627  1.00  3.78              
ATOM   2889  O   PHE A 181     131.780 106.168 109.727  1.00  3.78              
ATOM   2890  N   LYS A 182     130.597 107.341 111.234  1.00  3.79              
ATOM   2891  H   LYS A 182     130.016 107.238 112.053  1.00  3.79              
ATOM   2892  CA  LYS A 182     130.691 108.715 110.718  1.00  3.79              
ATOM   2893  HA  LYS A 182     129.991 108.723 109.877  1.00  3.79              
ATOM   2894  CB  LYS A 182     130.102 109.703 111.747  1.00  3.79              
ATOM   2895  HB1 LYS A 182     130.878 110.005 112.451  1.00  3.79              
ATOM   2896  HB2 LYS A 182     129.313 109.215 112.320  1.00  3.79              
ATOM   2897  CG  LYS A 182     129.473 110.921 111.037  1.00  3.79              
ATOM   2898  HG1 LYS A 182     128.404 110.734 110.928  1.00  3.79              
ATOM   2899  HG2 LYS A 182     129.873 111.024 110.029  1.00  3.79              
ATOM   2900  CD  LYS A 182     129.664 112.253 111.778  1.00  3.79              
ATOM   2901  HD1 LYS A 182     129.267 112.154 112.790  1.00  3.79              
ATOM   2902  HD2 LYS A 182     129.077 113.018 111.267  1.00  3.79              
ATOM   2903  CE  LYS A 182     131.129 112.719 111.859  1.00  3.79              
ATOM   2904  HE1 LYS A 182     131.697 111.993 112.449  1.00  3.79              
ATOM   2905  HE2 LYS A 182     131.157 113.677 112.388  1.00  3.79              
ATOM   2906  NZ  LYS A 182     131.755 112.859 110.520  1.00  3.79              
ATOM   2907  HZ1 LYS A 182     132.707 113.186 110.588  1.00  3.79              
ATOM   2908  HZ2 LYS A 182     131.802 111.947 110.060  1.00  3.79              
ATOM   2909  HZ3 LYS A 182     131.222 113.463 109.911  1.00  3.79              
ATOM   2910  C   LYS A 182     132.001 109.211 110.083  1.00  3.79              
ATOM   2911  O   LYS A 182     132.613 110.160 110.573  1.00  3.79              
ATOM   2912  N   GLN A 183     132.329 108.683 108.910  1.00  3.81              
ATOM   2913  H   GLN A 183     131.886 107.803 108.670  1.00  3.81              
ATOM   2914  CA  GLN A 183     133.136 109.338 107.887  1.00  3.81              
ATOM   2915  HA  GLN A 183     134.106 109.578 108.325  1.00  3.81              
ATOM   2916  CB  GLN A 183     133.393 108.316 106.752  1.00  3.81              
ATOM   2917  HB1 GLN A 183     133.963 107.478 107.157  1.00  3.81              
ATOM   2918  HB2 GLN A 183     134.034 108.782 106.003  1.00  3.81              
ATOM   2919  CG  GLN A 183     132.133 107.773 106.041  1.00  3.81              
ATOM   2920  HG1 GLN A 183     132.384 107.605 104.998  1.00  3.81              
ATOM   2921  HG2 GLN A 183     131.348 108.524 106.065  1.00  3.81              
ATOM   2922  CD  GLN A 183     131.609 106.447 106.607  1.00  3.81              
ATOM   2923  OE1 GLN A 183     132.320 105.462 106.695  1.00  3.81              
ATOM   2924  NE2 GLN A 183     130.350 106.360 106.982  1.00  3.81              
ATOM   2925 1HE2 GLN A 183     129.702 107.127 106.818  1.00  3.81              
ATOM   2926 2HE2 GLN A 183     130.045 105.482 107.367  1.00  3.81              
ATOM   2927  C   GLN A 183     132.517 110.678 107.423  1.00  3.81              
ATOM   2928  O   GLN A 183     131.766 111.335 108.149  1.00  3.81              
ATOM   2929  N   PHE A 184     132.832 111.108 106.202  1.00  3.83              
ATOM   2930  H   PHE A 184     133.467 110.559 105.644  1.00  3.83              
ATOM   2931  CA  PHE A 184     132.207 112.266 105.561  1.00  3.83              
ATOM   2932  HA  PHE A 184     132.413 113.149 106.168  1.00  3.83              
ATOM   2933  CB  PHE A 184     132.868 112.491 104.190  1.00  3.83              
ATOM   2934  HB1 PHE A 184     133.855 112.924 104.360  1.00  3.83              
ATOM   2935  HB2 PHE A 184     132.292 113.234 103.636  1.00  3.83              
ATOM   2936  CG  PHE A 184     133.036 111.249 103.327  1.00  3.83              
ATOM   2937  CD1 PHE A 184     134.267 110.562 103.303  1.00  3.83              
ATOM   2938  HD1 PHE A 184     135.103 110.924 103.885  1.00  3.83              
ATOM   2939  CE1 PHE A 184     134.426 109.421 102.495  1.00  3.83              
ATOM   2940  HE1 PHE A 184     135.380 108.912 102.462  1.00  3.83              
ATOM   2941  CZ  PHE A 184     133.355 108.962 101.710  1.00  3.83              
ATOM   2942  HZ  PHE A 184     133.481 108.101 101.070  1.00  3.83              
ATOM   2943  CE2 PHE A 184     132.125 109.640 101.736  1.00  3.83              
ATOM   2944  HE2 PHE A 184     131.300 109.298 101.125  1.00  3.83              
ATOM   2945  CD2 PHE A 184     131.968 110.784 102.538  1.00  3.83              
ATOM   2946  HD2 PHE A 184     131.030 111.316 102.531  1.00  3.83              
ATOM   2947  C   PHE A 184     130.668 112.189 105.456  1.00  3.83              
ATOM   2948  O   PHE A 184     130.022 113.232 105.458  1.00  3.83              
ATOM   2949  N   HIS A 185     130.064 110.993 105.380  1.00  3.87              
ATOM   2950  H   HIS A 185     130.616 110.155 105.450  1.00  3.87              
ATOM   2951  CA  HIS A 185     128.625 110.826 105.112  1.00  3.87              
ATOM   2952  HA  HIS A 185     128.066 111.555 105.701  1.00  3.87              
ATOM   2953  CB  HIS A 185     128.405 111.136 103.617  1.00  3.87              
ATOM   2954  HB1 HIS A 185     128.814 110.323 103.016  1.00  3.87              
ATOM   2955  HB2 HIS A 185     128.925 112.054 103.344  1.00  3.87              
ATOM   2956  CG  HIS A 185     126.965 111.333 103.251  1.00  3.87              
ATOM   2957  ND1 HIS A 185     126.190 110.391 102.587  1.00  3.87              
ATOM   2958  CE1 HIS A 185     124.947 110.895 102.572  1.00  3.87              
ATOM   2959  HE1 HIS A 185     124.089 110.392 102.148  1.00  3.87              
ATOM   2960  NE2 HIS A 185     124.908 112.079 103.207  1.00  3.87              
ATOM   2961  HE2 HIS A 185     124.080 112.635 103.354  1.00  3.87              
ATOM   2962  CD2 HIS A 185     126.179 112.376 103.641  1.00  3.87              
ATOM   2963  HD2 HIS A 185     126.492 113.242 104.210  1.00  3.87              
ATOM   2964  C   HIS A 185     128.076 109.416 105.487  1.00  3.87              
ATOM   2965  O   HIS A 185     128.824 108.607 106.036  1.00  3.87              
ATOM   2966  N   HIS A 186     126.786 109.135 105.227  1.00  4.92              
ATOM   2967  H   HIS A 186     126.297 109.764 104.595  1.00  4.92              
ATOM   2968  CA  HIS A 186     125.930 108.123 105.885  1.00  4.92              
ATOM   2969  HA  HIS A 186     126.487 107.206 106.080  1.00  4.92              
ATOM   2970  CB  HIS A 186     125.476 108.760 107.225  1.00  4.92              
ATOM   2971  HB1 HIS A 186     124.385 108.757 107.274  1.00  4.92              
ATOM   2972  HB2 HIS A 186     125.765 109.812 107.267  1.00  4.92              
ATOM   2973  CG  HIS A 186     125.978 108.106 108.485  1.00  4.92              
ATOM   2974  ND1 HIS A 186     127.295 108.081 108.969  1.00  4.92              
ATOM   2975  CE1 HIS A 186     127.222 107.438 110.146  1.00  4.92              
ATOM   2976  HE1 HIS A 186     128.065 107.228 110.782  1.00  4.92              
ATOM   2977  NE2 HIS A 186     125.960 107.083 110.429  1.00  4.92              
ATOM   2978  HE2 HIS A 186     125.645 106.538 111.224  1.00  4.92              
ATOM   2979  CD2 HIS A 186     125.165 107.504 109.394  1.00  4.92              
ATOM   2980  HD2 HIS A 186     124.098 107.366 109.294  1.00  4.92              
ATOM   2981  C   HIS A 186     124.639 107.792 105.070  1.00  4.92              
ATOM   2982  O   HIS A 186     124.193 108.641 104.299  1.00  4.92              
ATOM   2983  N   LEU A 187     124.017 106.597 105.212  1.00  4.66              
ATOM   2984  H   LEU A 187     124.335 105.972 105.938  1.00  4.66              
ATOM   2985  CA  LEU A 187     123.106 106.042 104.170  1.00  4.66              
ATOM   2986  HA  LEU A 187     122.858 106.879 103.523  1.00  4.66              
ATOM   2987  CB  LEU A 187     123.888 105.048 103.270  1.00  4.66              
ATOM   2988  HB1 LEU A 187     123.176 104.390 102.774  1.00  4.66              
ATOM   2989  HB2 LEU A 187     124.507 104.410 103.903  1.00  4.66              
ATOM   2990  CG  LEU A 187     124.749 105.605 102.114  1.00  4.66              
ATOM   2991  HG  LEU A 187     125.052 104.739 101.537  1.00  4.66              
ATOM   2992  CD1 LEU A 187     123.959 106.492 101.148  1.00  4.66              
ATOM   2993 1HD1 LEU A 187     124.582 106.713 100.282  1.00  4.66              
ATOM   2994 2HD1 LEU A 187     123.073 105.954 100.824  1.00  4.66              
ATOM   2995 3HD1 LEU A 187     123.692 107.433 101.630  1.00  4.66              
ATOM   2996  CD2 LEU A 187     126.040 106.311 102.520  1.00  4.66              
ATOM   2997 1HD2 LEU A 187     126.526 105.768 103.330  1.00  4.66              
ATOM   2998 2HD2 LEU A 187     126.715 106.339 101.664  1.00  4.66              
ATOM   2999 3HD2 LEU A 187     125.846 107.338 102.819  1.00  4.66              
ATOM   3000  C   LEU A 187     121.667 105.551 104.532  1.00  4.66              
ATOM   3001  O   LEU A 187     120.793 106.413 104.624  1.00  4.66              
ATOM   3002  N   LYS A 188     121.338 104.238 104.433  1.00  4.58              
ATOM   3003  H   LYS A 188     122.087 103.564 104.519  1.00  4.58              
ATOM   3004  CA  LYS A 188     119.973 103.671 104.209  1.00  4.58              
ATOM   3005  HA  LYS A 188     119.295 104.060 104.969  1.00  4.58              
ATOM   3006  CB  LYS A 188     119.454 104.025 102.784  1.00  4.58              
ATOM   3007  HB1 LYS A 188     118.647 103.327 102.552  1.00  4.58              
ATOM   3008  HB2 LYS A 188     120.246 103.822 102.061  1.00  4.58              
ATOM   3009  CG  LYS A 188     118.857 105.425 102.537  1.00  4.58              
ATOM   3010  HG1 LYS A 188     118.602 105.885 103.491  1.00  4.58              
ATOM   3011  HG2 LYS A 188     117.917 105.301 101.996  1.00  4.58              
ATOM   3012  CD  LYS A 188     119.737 106.385 101.711  1.00  4.58              
ATOM   3013  HD1 LYS A 188     120.713 106.494 102.178  1.00  4.58              
ATOM   3014  HD2 LYS A 188     119.252 107.362 101.711  1.00  4.58              
ATOM   3015  CE  LYS A 188     119.944 105.925 100.262  1.00  4.58              
ATOM   3016  HE1 LYS A 188     118.967 105.773  99.794  1.00  4.58              
ATOM   3017  HE2 LYS A 188     120.468 104.965 100.271  1.00  4.58              
ATOM   3018  NZ  LYS A 188     120.726 106.927  99.495  1.00  4.58              
ATOM   3019  HZ1 LYS A 188     120.895 106.610  98.541  1.00  4.58              
ATOM   3020  HZ2 LYS A 188     120.227 107.803  99.447  1.00  4.58              
ATOM   3021  HZ3 LYS A 188     121.623 107.091  99.931  1.00  4.58              
ATOM   3022  C   LYS A 188     119.891 102.130 104.281  1.00  4.58              
ATOM   3023  O   LYS A 188     120.595 101.493 103.495  1.00  4.58              
ATOM   3024  N   LEU A 189     118.872 101.553 104.945  1.00  5.48              
ATOM   3025  H   LEU A 189     118.540 102.030 105.783  1.00  5.48              
ATOM   3026  CA  LEU A 189     118.281 100.228 104.633  1.00  5.48              
ATOM   3027  HA  LEU A 189     118.201 100.180 103.550  1.00  5.48              
ATOM   3028  CB  LEU A 189     119.271  99.108 105.070  1.00  5.48              
ATOM   3029  HB1 LEU A 189     120.197  99.261 104.518  1.00  5.48              
ATOM   3030  HB2 LEU A 189     118.898  98.138 104.745  1.00  5.48              
ATOM   3031  CG  LEU A 189     119.647  99.013 106.565  1.00  5.48              
ATOM   3032  HG  LEU A 189     120.007  99.972 106.910  1.00  5.48              
ATOM   3033  CD1 LEU A 189     118.503  98.541 107.465  1.00  5.48              
ATOM   3034 1HD1 LEU A 189     118.872  98.433 108.485  1.00  5.48              
ATOM   3035 2HD1 LEU A 189     117.723  99.299 107.498  1.00  5.48              
ATOM   3036 3HD1 LEU A 189     118.097  97.593 107.121  1.00  5.48              
ATOM   3037  CD2 LEU A 189     120.792  98.015 106.741  1.00  5.48              
ATOM   3038 1HD2 LEU A 189     121.102  98.016 107.786  1.00  5.48              
ATOM   3039 2HD2 LEU A 189     120.476  97.015 106.451  1.00  5.48              
ATOM   3040 3HD2 LEU A 189     121.648  98.335 106.144  1.00  5.48              
ATOM   3041  C   LEU A 189     116.851  99.962 105.132  1.00  5.48              
ATOM   3042  O   LEU A 189     116.171 100.866 105.609  1.00  5.48              
ATOM   3043  N   LEU A 190     116.384  98.711 104.930  1.00  3.84              
ATOM   3044  H   LEU A 190     117.040  98.028 104.591  1.00  3.84              
ATOM   3045  CA  LEU A 190     114.951  98.380 104.906  1.00  3.84              
ATOM   3046  HA  LEU A 190     114.419  99.262 105.269  1.00  3.84              
ATOM   3047  CB  LEU A 190     114.470  98.162 103.457  1.00  3.84              
ATOM   3048  HB1 LEU A 190     113.568  97.548 103.491  1.00  3.84              
ATOM   3049  HB2 LEU A 190     115.213  97.580 102.917  1.00  3.84              
ATOM   3050  CG  LEU A 190     114.092  99.416 102.631  1.00  3.84              
ATOM   3051  HG  LEU A 190     113.727  99.042 101.683  1.00  3.84              
ATOM   3052  CD1 LEU A 190     112.961 100.235 103.252  1.00  3.84              
ATOM   3053 1HD1 LEU A 190     112.591 100.941 102.512  1.00  3.84              
ATOM   3054 2HD1 LEU A 190     112.147  99.565 103.528  1.00  3.84              
ATOM   3055 3HD1 LEU A 190     113.309 100.770 104.136  1.00  3.84              
ATOM   3056  CD2 LEU A 190     115.251 100.349 102.268  1.00  3.84              
ATOM   3057 1HD2 LEU A 190     114.947 100.978 101.431  1.00  3.84              
ATOM   3058 2HD2 LEU A 190     115.486 100.996 103.110  1.00  3.84              
ATOM   3059 3HD2 LEU A 190     116.128  99.775 101.987  1.00  3.84              
ATOM   3060  C   LEU A 190     114.418  97.290 105.851  1.00  3.84              
ATOM   3061  O   LEU A 190     113.453  97.581 106.549  1.00  3.84              
ATOM   3062  N   TYR A 191     114.943  96.053 105.882  1.00  3.88              
ATOM   3063  H   TYR A 191     115.712  95.830 105.279  1.00  3.88              
ATOM   3064  CA  TYR A 191     114.223  94.967 106.591  1.00  3.88              
ATOM   3065  HA  TYR A 191     113.224  95.323 106.836  1.00  3.88              
ATOM   3066  CB  TYR A 191     113.938  93.754 105.692  1.00  3.88              
ATOM   3067  HB1 TYR A 191     113.514  92.983 106.332  1.00  3.88              
ATOM   3068  HB2 TYR A 191     114.878  93.378 105.288  1.00  3.88              
ATOM   3069  CG  TYR A 191     112.940  93.969 104.551  1.00  3.88              
ATOM   3070  CD1 TYR A 191     112.815  92.981 103.548  1.00  3.88              
ATOM   3071  HD1 TYR A 191     113.411  92.080 103.601  1.00  3.88              
ATOM   3072  CE1 TYR A 191     111.931  93.166 102.464  1.00  3.88              
ATOM   3073  HE1 TYR A 191     111.855  92.431 101.676  1.00  3.88              
ATOM   3074  CZ  TYR A 191     111.155  94.342 102.383  1.00  3.88              
ATOM   3075  OH  TYR A 191     110.319  94.568 101.339  1.00  3.88              
ATOM   3076  HH  TYR A 191     110.002  95.478 101.366  1.00  3.88              
ATOM   3077  CE2 TYR A 191     111.250  95.309 103.397  1.00  3.88              
ATOM   3078  HE2 TYR A 191     110.671  96.218 103.328  1.00  3.88              
ATOM   3079  CD2 TYR A 191     112.118  95.118 104.482  1.00  3.88              
ATOM   3080  HD2 TYR A 191     112.126  95.887 105.238  1.00  3.88              
ATOM   3081  C   TYR A 191     114.720  94.640 107.994  1.00  3.88              
ATOM   3082  O   TYR A 191     114.127  95.121 108.965  1.00  3.88              
ATOM   3083  N   LEU A 192     115.802  93.862 108.056  1.00  3.94              
ATOM   3084  H   LEU A 192     116.234  93.596 107.188  1.00  3.94              
ATOM   3085  CA  LEU A 192     116.304  93.218 109.267  1.00  3.94              
ATOM   3086  HA  LEU A 192     117.179  92.631 108.979  1.00  3.94              
ATOM   3087  CB  LEU A 192     116.811  94.249 110.301  1.00  3.94              
ATOM   3088  HB1 LEU A 192     117.296  93.704 111.111  1.00  3.94              
ATOM   3089  HB2 LEU A 192     115.956  94.769 110.734  1.00  3.94              
ATOM   3090  CG  LEU A 192     117.795  95.302 109.760  1.00  3.94              
ATOM   3091  HG  LEU A 192     117.300  95.898 108.993  1.00  3.94              
ATOM   3092  CD1 LEU A 192     118.196  96.241 110.894  1.00  3.94              
ATOM   3093 1HD1 LEU A 192     118.864  97.016 110.522  1.00  3.94              
ATOM   3094 2HD1 LEU A 192     117.306  96.718 111.308  1.00  3.94              
ATOM   3095 3HD1 LEU A 192     118.701  95.683 111.684  1.00  3.94              
ATOM   3096  CD2 LEU A 192     119.054  94.680 109.149  1.00  3.94              
ATOM   3097 1HD2 LEU A 192     118.785  94.081 108.282  1.00  3.94              
ATOM   3098 2HD2 LEU A 192     119.732  95.471 108.835  1.00  3.94              
ATOM   3099 3HD2 LEU A 192     119.545  94.052 109.891  1.00  3.94              
ATOM   3100  C   LEU A 192     115.325  92.190 109.859  1.00  3.94              
ATOM   3101  O   LEU A 192     114.609  92.474 110.811  1.00  3.94              
ATOM   3102  N   SER A 193     115.325  90.973 109.305  1.00  3.64              
ATOM   3103  H   SER A 193     115.873  90.854 108.471  1.00  3.64              
ATOM   3104  CA  SER A 193     115.323  89.789 110.174  1.00  3.64              
ATOM   3105  HA  SER A 193     114.790  90.053 111.087  1.00  3.64              
ATOM   3106  CB  SER A 193     114.529  88.618 109.573  1.00  3.64              
ATOM   3107  HB1 SER A 193     113.494  88.930 109.456  1.00  3.64              
ATOM   3108  HB2 SER A 193     114.545  87.784 110.269  1.00  3.64              
ATOM   3109  OG  SER A 193     114.962  88.190 108.310  1.00  3.64              
ATOM   3110  HG  SER A 193     115.808  87.724 108.423  1.00  3.64              
ATOM   3111  C   SER A 193     116.732  89.489 110.651  1.00  3.64              
ATOM   3112  O   SER A 193     117.664  90.208 110.294  1.00  3.64              
ATOM   3113  N   GLU A 194     116.850  88.499 111.530  1.00  3.72              
ATOM   3114  H   GLU A 194     116.010  87.978 111.768  1.00  3.72              
ATOM   3115  CA  GLU A 194     118.060  88.079 112.235  1.00  3.72              
ATOM   3116  HA  GLU A 194     118.040  88.614 113.185  1.00  3.72              
ATOM   3117  CB  GLU A 194     117.940  86.590 112.636  1.00  3.72              
ATOM   3118  HB1 GLU A 194     117.338  86.527 113.544  1.00  3.72              
ATOM   3119  HB2 GLU A 194     118.934  86.230 112.906  1.00  3.72              
ATOM   3120  CG  GLU A 194     117.342  85.624 111.588  1.00  3.72              
ATOM   3121  HG1 GLU A 194     117.573  84.605 111.906  1.00  3.72              
ATOM   3122  HG2 GLU A 194     117.836  85.796 110.636  1.00  3.72              
ATOM   3123  CD  GLU A 194     115.816  85.726 111.395  1.00  3.72              
ATOM   3124  OE1 GLU A 194     115.094  86.242 112.274  1.00  3.72              
ATOM   3125  OE2 GLU A 194     115.273  85.306 110.351  1.00  3.72              
ATOM   3126  C   GLU A 194     119.438  88.446 111.609  1.00  3.72              
ATOM   3127  O   GLU A 194     120.085  87.689 110.859  1.00  3.72              
ATOM   3128  N   ASN A 195     119.916  89.619 112.047  1.00  3.76              
ATOM   3129  H   ASN A 195     119.283  90.211 112.565  1.00  3.76              
ATOM   3130  CA  ASN A 195     121.251  90.149 111.836  1.00  3.76              
ATOM   3131  HA  ASN A 195     121.821  89.392 111.293  1.00  3.76              
ATOM   3132  CB  ASN A 195     121.207  91.399 110.925  1.00  3.76              
ATOM   3133  HB1 ASN A 195     120.274  91.396 110.362  1.00  3.76              
ATOM   3134  HB2 ASN A 195     122.015  91.318 110.200  1.00  3.76              
ATOM   3135  CG  ASN A 195     121.308  92.756 111.614  1.00  3.76              
ATOM   3136  OD1 ASN A 195     120.406  93.234 112.274  1.00  3.76              
ATOM   3137  ND2 ASN A 195     122.393  93.475 111.428  1.00  3.76              
ATOM   3138 1HD2 ASN A 195     123.152  93.132 110.869  1.00  3.76              
ATOM   3139 2HD2 ASN A 195     122.378  94.393 111.845  1.00  3.76              
ATOM   3140  C   ASN A 195     121.933  90.382 113.198  1.00  3.76              
ATOM   3141  O   ASN A 195     121.503  91.177 114.034  1.00  3.76              
ATOM   3142  N   ARG A 196     123.039  89.670 113.394  1.00  3.46              
ATOM   3143  H   ARG A 196     123.278  89.034 112.643  1.00  3.46              
ATOM   3144  CA  ARG A 196     123.959  89.765 114.531  1.00  3.46              
ATOM   3145  HA  ARG A 196     124.840  89.278 114.125  1.00  3.46              
ATOM   3146  CB  ARG A 196     124.372  91.216 114.836  1.00  3.46              
ATOM   3147  HB1 ARG A 196     123.561  91.737 115.344  1.00  3.46              
ATOM   3148  HB2 ARG A 196     124.593  91.742 113.906  1.00  3.46              
ATOM   3149  CG  ARG A 196     125.607  91.258 115.738  1.00  3.46              
ATOM   3150  HG1 ARG A 196     125.365  90.800 116.697  1.00  3.46              
ATOM   3151  HG2 ARG A 196     125.850  92.303 115.906  1.00  3.46              
ATOM   3152  CD  ARG A 196     126.818  90.552 115.111  1.00  3.46              
ATOM   3153  HD1 ARG A 196     127.265  91.228 114.379  1.00  3.46              
ATOM   3154  HD2 ARG A 196     126.504  89.650 114.593  1.00  3.46              
ATOM   3155  NE  ARG A 196     127.827  90.157 116.100  1.00  3.46              
ATOM   3156  HE  ARG A 196     127.795  90.610 116.998  1.00  3.46              
ATOM   3157  CZ  ARG A 196     128.912  89.457 115.860  1.00  3.46              
ATOM   3158  NH1 ARG A 196     129.062  88.735 114.798  1.00  3.46              
ATOM   3159 1HH1 ARG A 196     128.433  88.875 114.020  1.00  3.46              
ATOM   3160 2HH1 ARG A 196     130.018  88.510 114.529  1.00  3.46              
ATOM   3161  NH2 ARG A 196     129.906  89.492 116.688  1.00  3.46              
ATOM   3162 1HH2 ARG A 196     129.889  90.102 117.479  1.00  3.46              
ATOM   3163 2HH2 ARG A 196     130.805  89.279 116.256  1.00  3.46              
ATOM   3164  C   ARG A 196     123.598  88.965 115.780  1.00  3.46              
ATOM   3165  O   ARG A 196     122.617  89.210 116.463  1.00  3.46              
ATOM   3166  N   LEU A 197     124.522  88.062 116.117  1.00  3.71              
ATOM   3167  H   LEU A 197     125.296  87.948 115.486  1.00  3.71              
ATOM   3168  CA  LEU A 197     124.411  87.059 117.174  1.00  3.71              
ATOM   3169  HA  LEU A 197     123.497  86.489 117.000  1.00  3.71              
ATOM   3170  CB  LEU A 197     125.608  86.085 117.089  1.00  3.71              
ATOM   3171  HB1 LEU A 197     125.525  85.403 117.938  1.00  3.71              
ATOM   3172  HB2 LEU A 197     126.534  86.642 117.231  1.00  3.71              
ATOM   3173  CG  LEU A 197     125.750  85.193 115.835  1.00  3.71              
ATOM   3174  HG  LEU A 197     126.454  84.401 116.091  1.00  3.71              
ATOM   3175  CD1 LEU A 197     124.438  84.531 115.412  1.00  3.71              
ATOM   3176 1HD1 LEU A 197     124.636  83.802 114.626  1.00  3.71              
ATOM   3177 2HD1 LEU A 197     124.004  84.008 116.266  1.00  3.71              
ATOM   3178 3HD1 LEU A 197     123.728  85.270 115.039  1.00  3.71              
ATOM   3179  CD2 LEU A 197     126.336  85.929 114.624  1.00  3.71              
ATOM   3180 1HD2 LEU A 197     126.596  85.196 113.859  1.00  3.71              
ATOM   3181 2HD2 LEU A 197     125.611  86.619 114.199  1.00  3.71              
ATOM   3182 3HD2 LEU A 197     127.242  86.461 114.912  1.00  3.71              
ATOM   3183  C   LEU A 197     124.274  87.585 118.609  1.00  3.71              
ATOM   3184  O   LEU A 197     123.839  86.838 119.476  1.00  3.71              
ATOM   3185  N   TYR A 198     124.635  88.841 118.875  1.00  3.89              
ATOM   3186  H   TYR A 198     124.863  89.446 118.106  1.00  3.89              
ATOM   3187  CA  TYR A 198     124.646  89.399 120.229  1.00  3.89              
ATOM   3188  HA  TYR A 198     123.977  88.813 120.855  1.00  3.89              
ATOM   3189  CB  TYR A 198     126.066  89.292 120.815  1.00  3.89              
ATOM   3190  HB1 TYR A 198     126.032  89.618 121.855  1.00  3.89              
ATOM   3191  HB2 TYR A 198     126.719  89.983 120.281  1.00  3.89              
ATOM   3192  CG  TYR A 198     126.700  87.913 120.773  1.00  3.89              
ATOM   3193  CD1 TYR A 198     126.322  86.931 121.711  1.00  3.89              
ATOM   3194  HD1 TYR A 198     125.566  87.145 122.453  1.00  3.89              
ATOM   3195  CE1 TYR A 198     126.920  85.656 121.676  1.00  3.89              
ATOM   3196  HE1 TYR A 198     126.637  84.895 122.389  1.00  3.89              
ATOM   3197  CZ  TYR A 198     127.891  85.355 120.699  1.00  3.89              
ATOM   3198  OH  TYR A 198     128.463  84.124 120.677  1.00  3.89              
ATOM   3199  HH  TYR A 198     129.111  84.033 119.978  1.00  3.89              
ATOM   3200  CE2 TYR A 198     128.267  86.335 119.753  1.00  3.89              
ATOM   3201  HE2 TYR A 198     129.013  86.102 119.010  1.00  3.89              
ATOM   3202  CD2 TYR A 198     127.673  87.612 119.795  1.00  3.89              
ATOM   3203  HD2 TYR A 198     127.967  88.359 119.076  1.00  3.89              
ATOM   3204  C   TYR A 198     124.219  90.880 120.185  1.00  3.89              
ATOM   3205  O   TYR A 198     124.719  91.649 119.326  1.00  3.89              
ATOM   3206  N   PRO A 199     123.355  91.302 121.137  1.00  3.98              
ATOM   3207  CD  PRO A 199     122.670  90.481 122.135  1.00  3.98              
ATOM   3208  HD1 PRO A 199     123.372  90.199 122.921  1.00  3.98              
ATOM   3209  HD2 PRO A 199     122.226  89.590 121.687  1.00  3.98              
ATOM   3210  CG  PRO A 199     121.556  91.347 122.723  1.00  3.98              
ATOM   3211  HG1 PRO A 199     121.368  91.112 123.771  1.00  3.98              
ATOM   3212  HG2 PRO A 199     120.649  91.221 122.131  1.00  3.98              
ATOM   3213  CB  PRO A 199     122.090  92.763 122.545  1.00  3.98              
ATOM   3214  HB1 PRO A 199     122.762  93.002 123.371  1.00  3.98              
ATOM   3215  HB2 PRO A 199     121.282  93.494 122.486  1.00  3.98              
ATOM   3216  CA  PRO A 199     122.868  92.668 121.228  1.00  3.98              
ATOM   3217  HA  PRO A 199     122.166  92.828 120.407  1.00  3.98              
ATOM   3218  C   PRO A 199     123.962  93.746 121.136  1.00  3.98              
ATOM   3219  O   PRO A 199     123.803  94.739 120.425  1.00  3.98              
ATOM   3220  N   ILE A 200     125.114  93.510 121.783  1.00  4.04              
ATOM   3221  H   ILE A 200     125.165  92.678 122.350  1.00  4.04              
ATOM   3222  CA  ILE A 200     126.255  94.441 121.824  1.00  4.04              
ATOM   3223  HA  ILE A 200     125.900  95.308 122.381  1.00  4.04              
ATOM   3224  CB  ILE A 200     127.431  93.842 122.641  1.00  4.04              
ATOM   3225  HB  ILE A 200     127.043  93.642 123.642  1.00  4.04              
ATOM   3226  CG2 ILE A 200     127.960  92.494 122.106  1.00  4.04              
ATOM   3227 1HG2 ILE A 200     128.629  92.053 122.847  1.00  4.04              
ATOM   3228 2HG2 ILE A 200     127.144  91.794 121.936  1.00  4.04              
ATOM   3229 3HG2 ILE A 200     128.528  92.631 121.186  1.00  4.04              
ATOM   3230  CG1 ILE A 200     128.613  94.822 122.803  1.00  4.04              
ATOM   3231 1HG1 ILE A 200     129.032  95.067 121.825  1.00  4.04              
ATOM   3232 2HG1 ILE A 200     129.395  94.332 123.385  1.00  4.04              
ATOM   3233  CD1 ILE A 200     128.243  96.123 123.527  1.00  4.04              
ATOM   3234  HD1 ILE A 200     129.143  96.720 123.678  1.00  4.04              
ATOM   3235  HD2 ILE A 200     127.539  96.704 122.934  1.00  4.04              
ATOM   3236  HD3 ILE A 200     127.802  95.896 124.498  1.00  4.04              
ATOM   3237  C   ILE A 200     126.646  95.003 120.437  1.00  4.04              
ATOM   3238  O   ILE A 200     126.554  96.200 120.102  1.00  4.04              
ATOM   3239  N   THR A 201     127.013  94.053 119.590  1.00  4.09              
ATOM   3240  H   THR A 201     127.058  93.110 119.949  1.00  4.09              
ATOM   3241  CA  THR A 201     127.360  94.253 118.188  1.00  4.09              
ATOM   3242  HA  THR A 201     128.117  95.037 118.135  1.00  4.09              
ATOM   3243  CB  THR A 201     127.967  92.974 117.614  1.00  4.09              
ATOM   3244  HB  THR A 201     127.797  92.935 116.540  1.00  4.09              
ATOM   3245  CG2 THR A 201     129.473  92.951 117.864  1.00  4.09              
ATOM   3246 1HG2 THR A 201     129.919  92.086 117.383  1.00  4.09              
ATOM   3247 2HG2 THR A 201     129.930  93.844 117.435  1.00  4.09              
ATOM   3248 3HG2 THR A 201     129.682  92.926 118.934  1.00  4.09              
ATOM   3249  OG1 THR A 201     127.425  91.830 118.272  1.00  4.09              
ATOM   3250  HG1 THR A 201     126.486  91.993 118.466  1.00  4.09              
ATOM   3251  C   THR A 201     126.168  94.790 117.371  1.00  4.09              
ATOM   3252  O   THR A 201     126.331  95.730 116.574  1.00  4.09              
ATOM   3253  N   ASN A 202     124.941  94.291 117.635  1.00  4.10              
ATOM   3254  H   ASN A 202     124.796  93.623 118.381  1.00  4.10              
ATOM   3255  CA  ASN A 202     123.769  94.832 116.921  1.00  4.10              
ATOM   3256  HA  ASN A 202     123.932  94.681 115.851  1.00  4.10              
ATOM   3257  CB  ASN A 202     122.497  94.038 117.301  1.00  4.10              
ATOM   3258  HB1 ASN A 202     122.234  94.238 118.339  1.00  4.10              
ATOM   3259  HB2 ASN A 202     122.677  92.969 117.193  1.00  4.10              
ATOM   3260  CG  ASN A 202     121.292  94.423 116.446  1.00  4.10              
ATOM   3261  OD1 ASN A 202     120.748  95.503 116.589  1.00  4.10              
ATOM   3262  ND2 ASN A 202     120.869  93.602 115.515  1.00  4.10              
ATOM   3263 1HD2 ASN A 202     121.266  92.687 115.331  1.00  4.10              
ATOM   3264 2HD2 ASN A 202     120.115  93.928 114.932  1.00  4.10              
ATOM   3265  C   ASN A 202     123.615  96.371 117.105  1.00  4.10              
ATOM   3266  O   ASN A 202     123.335  97.121 116.154  1.00  4.10              
ATOM   3267  N   SER A 203     123.921  96.858 118.318  1.00  4.20              
ATOM   3268  H   SER A 203     124.169  96.213 119.060  1.00  4.20              
ATOM   3269  CA  SER A 203     123.818  98.293 118.612  1.00  4.20              
ATOM   3270  HA  SER A 203     122.805  98.587 118.343  1.00  4.20              
ATOM   3271  CB  SER A 203     124.027  98.673 120.088  1.00  4.20              
ATOM   3272  HB1 SER A 203     123.206  99.305 120.412  1.00  4.20              
ATOM   3273  HB2 SER A 203     124.909  99.303 120.152  1.00  4.20              
ATOM   3274  OG  SER A 203     124.162  97.596 121.001  1.00  4.20              
ATOM   3275  HG  SER A 203     123.688  96.829 120.637  1.00  4.20              
ATOM   3276  C   SER A 203     124.718  99.177 117.740  1.00  4.20              
ATOM   3277  O   SER A 203     124.287 100.247 117.274  1.00  4.20              
ATOM   3278  N   GLU A 204     125.952  98.723 117.486  1.00  4.21              
ATOM   3279  H   GLU A 204     126.219  97.792 117.781  1.00  4.21              
ATOM   3280  CA  GLU A 204     126.815  99.461 116.531  1.00  4.21              
ATOM   3281  HA  GLU A 204     126.942 100.478 116.898  1.00  4.21              
ATOM   3282  CB  GLU A 204     128.214  98.823 116.475  1.00  4.21              
ATOM   3283  HB1 GLU A 204     128.817  99.363 115.744  1.00  4.21              
ATOM   3284  HB2 GLU A 204     128.125  97.790 116.137  1.00  4.21              
ATOM   3285  CG  GLU A 204     128.944  98.842 117.836  1.00  4.21              
ATOM   3286  HG1 GLU A 204     129.941  98.418 117.701  1.00  4.21              
ATOM   3287  HG2 GLU A 204     128.408  98.195 118.536  1.00  4.21              
ATOM   3288  CD  GLU A 204     129.072 100.256 118.431  1.00  4.21              
ATOM   3289  OE1 GLU A 204     129.410 101.195 117.679  1.00  4.21              
ATOM   3290  OE2 GLU A 204     128.754 100.449 119.628  1.00  4.21              
ATOM   3291  C   GLU A 204     126.175  99.618 115.132  1.00  4.21              
ATOM   3292  O   GLU A 204     126.202 100.721 114.560  1.00  4.21              
ATOM   3293  N   VAL A 205     125.463  98.587 114.647  1.00  4.25              
ATOM   3294  H   VAL A 205     125.378  97.734 115.188  1.00  4.25              
ATOM   3295  CA  VAL A 205     124.697  98.735 113.375  1.00  4.25              
ATOM   3296  HA  VAL A 205     125.407  99.003 112.591  1.00  4.25              
ATOM   3297  CB  VAL A 205     124.024  97.406 112.941  1.00  4.25              
ATOM   3298  HB  VAL A 205     123.167  97.217 113.586  1.00  4.25              
ATOM   3299  CG1 VAL A 205     123.506  97.461 111.494  1.00  4.25              
ATOM   3300 1HG1 VAL A 205     123.031  96.518 111.231  1.00  4.25              
ATOM   3301 2HG1 VAL A 205     122.773  98.260 111.381  1.00  4.25              
ATOM   3302 3HG1 VAL A 205     124.332  97.649 110.809  1.00  4.25              
ATOM   3303  CG2 VAL A 205     124.962  96.194 113.056  1.00  4.25              
ATOM   3304 1HG2 VAL A 205     124.458  95.295 112.707  1.00  4.25              
ATOM   3305 2HG2 VAL A 205     125.852  96.359 112.446  1.00  4.25              
ATOM   3306 3HG2 VAL A 205     125.261  96.038 114.090  1.00  4.25              
ATOM   3307  C   VAL A 205     123.626  99.828 113.402  1.00  4.25              
ATOM   3308  O   VAL A 205     123.518 100.648 112.473  1.00  4.25              
ATOM   3309  N   ARG A 206     122.862  99.894 114.509  1.00  4.28              
ATOM   3310  H   ARG A 206     122.980  99.193 115.234  1.00  4.28              
ATOM   3311  CA  ARG A 206     121.913 101.027 114.677  1.00  4.28              
ATOM   3312  HA  ARG A 206     121.179 100.982 113.870  1.00  4.28              
ATOM   3313  CB  ARG A 206     121.165 100.938 116.024  1.00  4.28              
ATOM   3314  HB1 ARG A 206     120.460 101.769 116.091  1.00  4.28              
ATOM   3315  HB2 ARG A 206     121.893 101.081 116.822  1.00  4.28              
ATOM   3316  CG  ARG A 206     120.408  99.627 116.325  1.00  4.28              
ATOM   3317  HG1 ARG A 206     120.342  99.567 117.406  1.00  4.28              
ATOM   3318  HG2 ARG A 206     120.979  98.762 115.985  1.00  4.28              
ATOM   3319  CD  ARG A 206     118.971  99.543 115.783  1.00  4.28              
ATOM   3320  HD1 ARG A 206     118.994  99.464 114.695  1.00  4.28              
ATOM   3321  HD2 ARG A 206     118.462 100.473 116.043  1.00  4.28              
ATOM   3322  NE  ARG A 206     118.235  98.389 116.366  1.00  4.28              
ATOM   3323  HE  ARG A 206     118.746  97.532 116.534  1.00  4.28              
ATOM   3324  CZ  ARG A 206     116.967  98.374 116.760  1.00  4.28              
ATOM   3325  NH1 ARG A 206     116.147  99.366 116.557  1.00  4.28              
ATOM   3326 1HH1 ARG A 206     116.440 100.170 115.998  1.00  4.28              
ATOM   3327 2HH1 ARG A 206     115.161  99.321 116.732  1.00  4.28              
ATOM   3328  NH2 ARG A 206     116.482  97.340 117.390  1.00  4.28              
ATOM   3329 1HH2 ARG A 206     117.111  96.639 117.792  1.00  4.28              
ATOM   3330 2HH2 ARG A 206     115.559  97.362 117.786  1.00  4.28              
ATOM   3331  C   ARG A 206     122.615 102.369 114.522  1.00  4.28              
ATOM   3332  O   ARG A 206     122.137 103.210 113.764  1.00  4.28              
ATOM   3333  N   ARG A 207     123.787 102.557 115.159  1.00  4.33              
ATOM   3334  H   ARG A 207     124.168 101.777 115.684  1.00  4.33              
ATOM   3335  CA  ARG A 207     124.561 103.821 114.975  1.00  4.33              
ATOM   3336  HA  ARG A 207     123.904 104.651 115.221  1.00  4.33              
ATOM   3337  CB  ARG A 207     125.790 103.882 115.901  1.00  4.33              
ATOM   3338  HB1 ARG A 207     126.127 104.917 115.908  1.00  4.33              
ATOM   3339  HB2 ARG A 207     126.587 103.270 115.475  1.00  4.33              
ATOM   3340  CG  ARG A 207     125.557 103.423 117.354  1.00  4.33              
ATOM   3341  HG1 ARG A 207     125.560 102.338 117.376  1.00  4.33              
ATOM   3342  HG2 ARG A 207     124.586 103.770 117.697  1.00  4.33              
ATOM   3343  CD  ARG A 207     126.608 103.922 118.357  1.00  4.33              
ATOM   3344  HD1 ARG A 207     126.405 103.455 119.322  1.00  4.33              
ATOM   3345  HD2 ARG A 207     126.500 105.000 118.485  1.00  4.33              
ATOM   3346  NE  ARG A 207     127.985 103.585 117.954  1.00  4.33              
ATOM   3347  HE  ARG A 207     128.311 102.634 118.130  1.00  4.33              
ATOM   3348  CZ  ARG A 207     128.833 104.322 117.268  1.00  4.33              
ATOM   3349  NH1 ARG A 207     128.549 105.546 116.922  1.00  4.33              
ATOM   3350 1HH1 ARG A 207     127.649 105.899 117.174  1.00  4.33              
ATOM   3351 2HH1 ARG A 207     129.143 106.051 116.288  1.00  4.33              
ATOM   3352  NH2 ARG A 207     129.970 103.811 116.909  1.00  4.33              
ATOM   3353 1HH2 ARG A 207     130.098 102.822 117.150  1.00  4.33              
ATOM   3354 2HH2 ARG A 207     130.617 104.291 116.322  1.00  4.33              
ATOM   3355  C   ARG A 207     125.000 104.091 113.536  1.00  4.33              
ATOM   3356  O   ARG A 207     125.179 105.267 113.205  1.00  4.33              
ATOM   3357  N   ALA A 208     125.172 103.070 112.695  1.00  4.31              
ATOM   3358  H   ALA A 208     125.063 102.115 113.020  1.00  4.31              
ATOM   3359  CA  ALA A 208     125.324 103.326 111.255  1.00  4.31              
ATOM   3360  HA  ALA A 208     126.067 104.112 111.119  1.00  4.31              
ATOM   3361  CB  ALA A 208     125.894 102.059 110.601  1.00  4.31              
ATOM   3362  HB1 ALA A 208     126.163 102.269 109.565  1.00  4.31              
ATOM   3363  HB2 ALA A 208     126.784 101.727 111.137  1.00  4.31              
ATOM   3364  HB3 ALA A 208     125.155 101.259 110.609  1.00  4.31              
ATOM   3365  C   ALA A 208     124.052 103.775 110.531  1.00  4.31              
ATOM   3366  O   ALA A 208     124.163 104.736 109.772  1.00  4.31              
ATOM   3367  N   ASP A 209     122.870 103.182 110.763  1.00  4.42              
ATOM   3368  H   ASP A 209     122.812 102.400 111.406  1.00  4.42              
ATOM   3369  CA  ASP A 209     121.675 103.581 109.964  1.00  4.42              
ATOM   3370  HA  ASP A 209     122.051 104.000 109.030  1.00  4.42              
ATOM   3371  CB  ASP A 209     120.833 102.359 109.516  1.00  4.42              
ATOM   3372  HB1 ASP A 209     119.918 102.296 110.107  1.00  4.42              
ATOM   3373  HB2 ASP A 209     121.401 101.447 109.707  1.00  4.42              
ATOM   3374  CG  ASP A 209     120.497 102.385 108.006  1.00  4.42              
ATOM   3375  OD1 ASP A 209     119.308 102.224 107.641  1.00  4.42              
ATOM   3376  OD2 ASP A 209     121.424 102.546 107.176  1.00  4.42              
ATOM   3377  C   ASP A 209     120.936 104.751 110.632  1.00  4.42              
ATOM   3378  O   ASP A 209     119.748 104.742 110.953  1.00  4.42              
ATOM   3379  N   ASN A 210     121.722 105.809 110.837  1.00  4.42              
ATOM   3380  H   ASN A 210     122.663 105.723 110.475  1.00  4.42              
ATOM   3381  CA  ASN A 210     121.314 107.106 111.335  1.00  4.42              
ATOM   3382  HA  ASN A 210     120.331 107.002 111.801  1.00  4.42              
ATOM   3383  CB  ASN A 210     122.319 107.518 112.418  1.00  4.42              
ATOM   3384  HB1 ASN A 210     123.324 107.524 111.998  1.00  4.42              
ATOM   3385  HB2 ASN A 210     122.290 106.789 113.227  1.00  4.42              
ATOM   3386  CG  ASN A 210     122.031 108.888 112.984  1.00  4.42              
ATOM   3387  OD1 ASN A 210     122.717 109.849 112.676  1.00  4.42              
ATOM   3388  ND2 ASN A 210     120.983 109.049 113.762  1.00  4.42              
ATOM   3389 1HD2 ASN A 210     120.392 108.272 114.048  1.00  4.42              
ATOM   3390 2HD2 ASN A 210     120.867 109.967 114.159  1.00  4.42              
ATOM   3391  C   ASN A 210     121.167 108.093 110.157  1.00  4.42              
ATOM   3392  O   ASN A 210     121.691 107.883 109.066  1.00  4.42              
ATOM   3393  N   SER A 211     120.411 109.173 110.362  1.00  4.42              
ATOM   3394  H   SER A 211     120.048 109.307 111.295  1.00  4.42              
ATOM   3395  CA  SER A 211     120.037 110.178 109.343  1.00  4.42              
ATOM   3396  HA  SER A 211     119.470 110.939 109.879  1.00  4.42              
ATOM   3397  CB  SER A 211     121.266 110.919 108.788  1.00  4.42              
ATOM   3398  HB1 SER A 211     120.941 111.637 108.034  1.00  4.42              
ATOM   3399  HB2 SER A 211     121.963 110.223 108.321  1.00  4.42              
ATOM   3400  OG  SER A 211     121.912 111.628 109.828  1.00  4.42              
ATOM   3401  HG  SER A 211     122.293 110.994 110.448  1.00  4.42              
ATOM   3402  C   SER A 211     119.090 109.738 108.215  1.00  4.42              
ATOM   3403  O   SER A 211     118.452 110.594 107.599  1.00  4.42              
ATOM   3404  N   ILE A 212     118.938 108.435 107.997  1.00  4.36              
ATOM   3405  H   ILE A 212     119.570 107.827 108.503  1.00  4.36              
ATOM   3406  CA  ILE A 212     118.094 107.760 106.994  1.00  4.36              
ATOM   3407  HA  ILE A 212     118.598 107.857 106.032  1.00  4.36              
ATOM   3408  CB  ILE A 212     118.072 106.254 107.353  1.00  4.36              
ATOM   3409  HB  ILE A 212     117.595 105.725 106.527  1.00  4.36              
ATOM   3410  CG2 ILE A 212     119.507 105.722 107.487  1.00  4.36              
ATOM   3411 1HG2 ILE A 212     120.205 106.303 106.898  1.00  4.36              
ATOM   3412 2HG2 ILE A 212     119.840 105.777 108.516  1.00  4.36              
ATOM   3413 3HG2 ILE A 212     119.543 104.688 107.160  1.00  4.36              
ATOM   3414  CG1 ILE A 212     117.303 105.949 108.663  1.00  4.36              
ATOM   3415 1HG1 ILE A 212     116.317 106.407 108.638  1.00  4.36              
ATOM   3416 2HG1 ILE A 212     117.834 106.377 109.515  1.00  4.36              
ATOM   3417  CD1 ILE A 212     117.115 104.447 108.911  1.00  4.36              
ATOM   3418  HD1 ILE A 212     116.434 104.297 109.750  1.00  4.36              
ATOM   3419  HD2 ILE A 212     116.710 103.965 108.022  1.00  4.36              
ATOM   3420  HD3 ILE A 212     118.068 103.982 109.153  1.00  4.36              
ATOM   3421  C   ILE A 212     116.671 108.308 106.819  1.00  4.36              
ATOM   3422  O   ILE A 212     116.120 108.934 107.719  1.00  4.36              
ATOM   3423  N   LYS A 213     116.047 108.043 105.663  1.00  4.33              
ATOM   3424  H   LYS A 213     116.553 107.507 104.972  1.00  4.33              
ATOM   3425  CA  LYS A 213     114.639 108.394 105.381  1.00  4.33              
ATOM   3426  HA  LYS A 213     114.127 108.559 106.328  1.00  4.33              
ATOM   3427  CB  LYS A 213     114.553 109.707 104.570  1.00  4.33              
ATOM   3428  HB1 LYS A 213     113.512 109.894 104.301  1.00  4.33              
ATOM   3429  HB2 LYS A 213     115.119 109.583 103.645  1.00  4.33              
ATOM   3430  CG  LYS A 213     115.095 110.942 105.323  1.00  4.33              
ATOM   3431  HG1 LYS A 213     115.148 111.776 104.621  1.00  4.33              
ATOM   3432  HG2 LYS A 213     116.112 110.746 105.659  1.00  4.33              
ATOM   3433  CD  LYS A 213     114.219 111.377 106.515  1.00  4.33              
ATOM   3434  HD1 LYS A 213     113.872 110.513 107.083  1.00  4.33              
ATOM   3435  HD2 LYS A 213     113.339 111.886 106.120  1.00  4.33              
ATOM   3436  CE  LYS A 213     114.952 112.324 107.476  1.00  4.33              
ATOM   3437  HE1 LYS A 213     114.202 112.841 108.081  1.00  4.33              
ATOM   3438  HE2 LYS A 213     115.505 113.070 106.898  1.00  4.33              
ATOM   3439  NZ  LYS A 213     115.865 111.578 108.376  1.00  4.33              
ATOM   3440  HZ1 LYS A 213     116.307 112.163 109.070  1.00  4.33              
ATOM   3441  HZ2 LYS A 213     115.359 110.824 108.844  1.00  4.33              
ATOM   3442  HZ3 LYS A 213     116.589 111.087 107.852  1.00  4.33              
ATOM   3443  C   LYS A 213     113.869 107.203 104.770  1.00  4.33              
ATOM   3444  O   LYS A 213     113.439 107.267 103.616  1.00  4.33              
ATOM   3445  N   PRO A 214     113.757 106.081 105.508  1.00  4.22              
ATOM   3446  CD  PRO A 214     114.267 105.823 106.850  1.00  4.22              
ATOM   3447  HD1 PRO A 214     113.948 106.586 107.563  1.00  4.22              
ATOM   3448  HD2 PRO A 214     115.349 105.770 106.797  1.00  4.22              
ATOM   3449  CG  PRO A 214     113.746 104.446 107.265  1.00  4.22              
ATOM   3450  HG1 PRO A 214     112.781 104.544 107.764  1.00  4.22              
ATOM   3451  HG2 PRO A 214     114.445 103.912 107.906  1.00  4.22              
ATOM   3452  CB  PRO A 214     113.576 103.756 105.915  1.00  4.22              
ATOM   3453  HB1 PRO A 214     112.874 102.924 105.969  1.00  4.22              
ATOM   3454  HB2 PRO A 214     114.546 103.410 105.553  1.00  4.22              
ATOM   3455  CA  PRO A 214     113.066 104.900 105.030  1.00  4.22              
ATOM   3456  HA  PRO A 214     113.338 104.704 103.995  1.00  4.22              
ATOM   3457  C   PRO A 214     111.537 105.019 105.178  1.00  4.22              
ATOM   3458  O   PRO A 214     111.049 105.666 106.109  1.00  4.22              
ATOM   3459  N   PRO A 215     110.749 104.359 104.314  1.00  4.25              
ATOM   3460  CD  PRO A 215     111.161 103.758 103.053  1.00  4.25              
ATOM   3461  HD1 PRO A 215     111.889 102.964 103.218  1.00  4.25              
ATOM   3462  HD2 PRO A 215     111.586 104.529 102.408  1.00  4.25              
ATOM   3463  CG  PRO A 215     109.890 103.199 102.413  1.00  4.25              
ATOM   3464  HG1 PRO A 215     109.771 102.148 102.684  1.00  4.25              
ATOM   3465  HG2 PRO A 215     109.902 103.312 101.329  1.00  4.25              
ATOM   3466  CB  PRO A 215     108.781 104.035 103.059  1.00  4.25              
ATOM   3467  HB1 PRO A 215     107.824 103.512 103.056  1.00  4.25              
ATOM   3468  HB2 PRO A 215     108.690 104.985 102.528  1.00  4.25              
ATOM   3469  CA  PRO A 215     109.300 104.297 104.477  1.00  4.25              
ATOM   3470  HA  PRO A 215     108.909 105.251 104.832  1.00  4.25              
ATOM   3471  C   PRO A 215     108.823 103.190 105.430  1.00  4.25              
ATOM   3472  O   PRO A 215     107.826 103.377 106.124  1.00  4.25              
ATOM   3473  N   ARG A 216     109.541 102.062 105.497  1.00  4.28              
ATOM   3474  H   ARG A 216     110.372 101.990 104.927  1.00  4.28              
ATOM   3475  CA  ARG A 216     109.335 101.004 106.490  1.00  4.28              
ATOM   3476  HA  ARG A 216     108.873 101.456 107.366  1.00  4.28              
ATOM   3477  CB  ARG A 216     108.390  99.892 105.989  1.00  4.28              
ATOM   3478  HB1 ARG A 216     107.432 100.336 105.721  1.00  4.28              
ATOM   3479  HB2 ARG A 216     108.222  99.218 106.831  1.00  4.28              
ATOM   3480  CG  ARG A 216     108.841  99.062 104.776  1.00  4.28              
ATOM   3481  HG1 ARG A 216     109.918  98.901 104.811  1.00  4.28              
ATOM   3482  HG2 ARG A 216     108.612  99.620 103.868  1.00  4.28              
ATOM   3483  CD  ARG A 216     108.157  97.679 104.709  1.00  4.28              
ATOM   3484  HD1 ARG A 216     108.747  96.987 105.312  1.00  4.28              
ATOM   3485  HD2 ARG A 216     108.218  97.319 103.680  1.00  4.28              
ATOM   3486  NE  ARG A 216     106.735  97.659 105.153  1.00  4.28              
ATOM   3487  HE  ARG A 216     106.051  98.041 104.526  1.00  4.28              
ATOM   3488  CZ  ARG A 216     106.272  97.088 106.262  1.00  4.28              
ATOM   3489  NH1 ARG A 216     107.056  96.556 107.140  1.00  4.28              
ATOM   3490 1HH1 ARG A 216     108.062  96.587 107.034  1.00  4.28              
ATOM   3491 2HH1 ARG A 216     106.678  95.888 107.809  1.00  4.28              
ATOM   3492  NH2 ARG A 216     104.998  97.008 106.529  1.00  4.28              
ATOM   3493 1HH2 ARG A 216     104.299  97.343 105.901  1.00  4.28              
ATOM   3494 2HH2 ARG A 216     104.718  96.527 107.385  1.00  4.28              
ATOM   3495  C   ARG A 216     110.655 100.433 106.984  1.00  4.28              
ATOM   3496  O   ARG A 216     111.673 100.552 106.309  1.00  4.28              
ATOM   3497  N   PHE A 217     110.601  99.856 108.175  1.00  4.30              
ATOM   3498  H   PHE A 217     109.729  99.898 108.687  1.00  4.30              
ATOM   3499  CA  PHE A 217     111.721  99.293 108.910  1.00  4.30              
ATOM   3500  HA  PHE A 217     112.476  98.919 108.225  1.00  4.30              
ATOM   3501  CB  PHE A 217     112.321 100.417 109.777  1.00  4.30              
ATOM   3502  HB1 PHE A 217     111.746 100.516 110.699  1.00  4.30              
ATOM   3503  HB2 PHE A 217     112.212 101.367 109.249  1.00  4.30              
ATOM   3504  CG  PHE A 217     113.794 100.286 110.108  1.00  4.30              
ATOM   3505  CD1 PHE A 217     114.752 100.678 109.152  1.00  4.30              
ATOM   3506  HD1 PHE A 217     114.440 101.000 108.168  1.00  4.30              
ATOM   3507  CE1 PHE A 217     116.117 100.697 109.485  1.00  4.30              
ATOM   3508  HE1 PHE A 217     116.846 101.044 108.761  1.00  4.30              
ATOM   3509  CZ  PHE A 217     116.530 100.306 110.770  1.00  4.30              
ATOM   3510  HZ  PHE A 217     117.578 100.349 111.032  1.00  4.30              
ATOM   3511  CE2 PHE A 217     115.579  99.897 111.723  1.00  4.30              
ATOM   3512  HE2 PHE A 217     115.897  99.631 112.724  1.00  4.30              
ATOM   3513  CD2 PHE A 217     114.211  99.887 111.393  1.00  4.30              
ATOM   3514  HD2 PHE A 217     113.484  99.616 112.146  1.00  4.30              
ATOM   3515  C   PHE A 217     111.161  98.159 109.763  1.00  4.30              
ATOM   3516  O   PHE A 217     110.161  98.367 110.463  1.00  4.30              
ATOM   3517  N   ASN A 218     111.705  96.944 109.650  1.00  4.27              
ATOM   3518  H   ASN A 218     112.519  96.779 109.074  1.00  4.27              
ATOM   3519  CA  ASN A 218     110.931  95.824 110.160  1.00  4.27              
ATOM   3520  HA  ASN A 218     109.884  96.120 110.216  1.00  4.27              
ATOM   3521  CB  ASN A 218     110.885  94.669 109.140  1.00  4.27              
ATOM   3522  HB1 ASN A 218     110.358  93.851 109.612  1.00  4.27              
ATOM   3523  HB2 ASN A 218     111.870  94.325 108.856  1.00  4.27              
ATOM   3524  CG  ASN A 218     110.057  94.963 107.895  1.00  4.27              
ATOM   3525  OD1 ASN A 218     109.850  96.083 107.441  1.00  4.27              
ATOM   3526  ND2 ASN A 218     109.487  93.921 107.338  1.00  4.27              
ATOM   3527 1HD2 ASN A 218     109.666  93.039 107.781  1.00  4.27              
ATOM   3528 2HD2 ASN A 218     108.507  94.068 107.109  1.00  4.27              
ATOM   3529  C   ASN A 218     111.262  95.550 111.631  1.00  4.27              
ATOM   3530  O   ASN A 218     110.439  95.897 112.484  1.00  4.27              
ATOM   3531  N   LEU A 219     112.468  95.018 111.880  1.00  4.29              
ATOM   3532  H   LEU A 219     113.055  94.911 111.064  1.00  4.29              
ATOM   3533  CA  LEU A 219     112.975  94.362 113.102  1.00  4.29              
ATOM   3534  HA  LEU A 219     113.916  93.948 112.740  1.00  4.29              
ATOM   3535  CB  LEU A 219     113.482  95.389 114.151  1.00  4.29              
ATOM   3536  HB1 LEU A 219     114.296  95.940 113.678  1.00  4.29              
ATOM   3537  HB2 LEU A 219     113.927  94.840 114.982  1.00  4.29              
ATOM   3538  CG  LEU A 219     112.514  96.442 114.728  1.00  4.29              
ATOM   3539  HG  LEU A 219     112.114  97.052 113.921  1.00  4.29              
ATOM   3540  CD1 LEU A 219     111.370  95.833 115.532  1.00  4.29              
ATOM   3541 1HD1 LEU A 219     110.697  96.626 115.850  1.00  4.29              
ATOM   3542 2HD1 LEU A 219     110.815  95.129 114.915  1.00  4.29              
ATOM   3543 3HD1 LEU A 219     111.768  95.306 116.396  1.00  4.29              
ATOM   3544  CD2 LEU A 219     113.274  97.381 115.674  1.00  4.29              
ATOM   3545 1HD2 LEU A 219     112.589  98.111 116.103  1.00  4.29              
ATOM   3546 2HD2 LEU A 219     113.733  96.803 116.475  1.00  4.29              
ATOM   3547 3HD2 LEU A 219     114.040  97.915 115.111  1.00  4.29              
ATOM   3548  C   LEU A 219     112.330  93.041 113.622  1.00  4.29              
ATOM   3549  O   LEU A 219     112.305  92.812 114.836  1.00  4.29              
ATOM   3550  N   PRO A 220     111.893  92.111 112.741  1.00  4.26              
ATOM   3551  CD  PRO A 220     111.381  92.379 111.413  1.00  4.26              
ATOM   3552  HD1 PRO A 220     112.181  92.701 110.750  1.00  4.26              
ATOM   3553  HD2 PRO A 220     110.604  93.128 111.504  1.00  4.26              
ATOM   3554  CG  PRO A 220     110.744  91.111 110.864  1.00  4.26              
ATOM   3555  HG1 PRO A 220     110.873  91.022 109.785  1.00  4.26              
ATOM   3556  HG2 PRO A 220     109.690  91.077 111.141  1.00  4.26              
ATOM   3557  CB  PRO A 220     111.508  90.048 111.620  1.00  4.26              
ATOM   3558  HB1 PRO A 220     112.487  89.906 111.169  1.00  4.26              
ATOM   3559  HB2 PRO A 220     110.958  89.108 111.656  1.00  4.26              
ATOM   3560  CA  PRO A 220     111.669  90.694 112.998  1.00  4.26              
ATOM   3561  HA  PRO A 220     110.702  90.617 113.490  1.00  4.26              
ATOM   3562  C   PRO A 220     112.661  89.881 113.819  1.00  4.26              
ATOM   3563  O   PRO A 220     113.761  90.293 114.179  1.00  4.26              
ATOM   3564  N   GLY A 221     112.238  88.649 114.097  1.00  4.26              
ATOM   3565  H   GLY A 221     111.289  88.423 113.837  1.00  4.26              
ATOM   3566  CA  GLY A 221     113.099  87.574 114.577  1.00  4.26              
ATOM   3567  HA1 GLY A 221     114.052  87.634 114.052  1.00  4.26              
ATOM   3568  HA2 GLY A 221     112.646  86.615 114.332  1.00  4.26              
ATOM   3569  C   GLY A 221     113.408  87.590 116.074  1.00  4.26              
ATOM   3570  O   GLY A 221     113.158  86.606 116.767  1.00  4.26              
ATOM   3571  N   LEU A 222     113.960  88.700 116.563  1.00  4.38              
ATOM   3572  H   LEU A 222     114.090  89.448 115.887  1.00  4.38              
ATOM   3573  CA  LEU A 222     114.887  88.684 117.698  1.00  4.38              
ATOM   3574  HA  LEU A 222     114.946  87.669 118.090  1.00  4.38              
ATOM   3575  CB  LEU A 222     116.268  89.067 117.116  1.00  4.38              
ATOM   3576  HB1 LEU A 222     116.243  90.127 116.854  1.00  4.38              
ATOM   3577  HB2 LEU A 222     116.414  88.508 116.189  1.00  4.38              
ATOM   3578  CG  LEU A 222     117.508  88.815 117.999  1.00  4.38              
ATOM   3579  HG  LEU A 222     117.452  89.397 118.916  1.00  4.38              
ATOM   3580  CD1 LEU A 222     117.686  87.332 118.340  1.00  4.38              
ATOM   3581 1HD1 LEU A 222     118.638  87.182 118.850  1.00  4.38              
ATOM   3582 2HD1 LEU A 222     116.889  87.013 119.012  1.00  4.38              
ATOM   3583 3HD1 LEU A 222     117.662  86.730 117.431  1.00  4.38              
ATOM   3584  CD2 LEU A 222     118.752  89.262 117.226  1.00  4.38              
ATOM   3585 1HD2 LEU A 222     119.640  89.125 117.843  1.00  4.38              
ATOM   3586 2HD2 LEU A 222     118.862  88.681 116.311  1.00  4.38              
ATOM   3587 3HD2 LEU A 222     118.670  90.319 116.970  1.00  4.38              
ATOM   3588  C   LEU A 222     114.477  89.581 118.876  1.00  4.38              
ATOM   3589  O   LEU A 222     115.129  89.558 119.918  1.00  4.38              
ATOM   3590  N   MET A 223     113.381  90.337 118.736  1.00  4.34              
ATOM   3591  H   MET A 223     112.905  90.320 117.845  1.00  4.34              
ATOM   3592  CA  MET A 223     112.714  91.004 119.859  1.00  4.34              
ATOM   3593  HA  MET A 223     113.469  91.441 120.515  1.00  4.34              
ATOM   3594  CB  MET A 223     111.784  92.141 119.380  1.00  4.34              
ATOM   3595  HB1 MET A 223     111.374  92.646 120.254  1.00  4.34              
ATOM   3596  HB2 MET A 223     110.943  91.718 118.834  1.00  4.34              
ATOM   3597  CG  MET A 223     112.447  93.183 118.470  1.00  4.34              
ATOM   3598  HG1 MET A 223     111.666  93.847 118.103  1.00  4.34              
ATOM   3599  HG2 MET A 223     112.875  92.680 117.604  1.00  4.34              
ATOM   3600  SD  MET A 223     113.742  94.200 119.223  1.00  4.34              
ATOM   3601  CE  MET A 223     112.755  95.231 120.345  1.00  4.34              
ATOM   3602  HE1 MET A 223     111.962  95.730 119.787  1.00  4.34              
ATOM   3603  HE2 MET A 223     112.322  94.615 121.133  1.00  4.34              
ATOM   3604  HE3 MET A 223     113.398  95.983 120.804  1.00  4.34              
ATOM   3605  C   MET A 223     111.927  89.951 120.671  1.00  4.34              
ATOM   3606  O   MET A 223     110.712  89.819 120.520  1.00  4.34              
ATOM   3607  N   ASP A 224     112.641  89.115 121.428  1.00  4.50              
ATOM   3608  H   ASP A 224     113.645  89.251 121.460  1.00  4.50              
ATOM   3609  CA  ASP A 224     112.093  87.924 122.098  1.00  4.50              
ATOM   3610  HA  ASP A 224     111.681  87.278 121.323  1.00  4.50              
ATOM   3611  CB  ASP A 224     113.233  87.144 122.794  1.00  4.50              
ATOM   3612  HB1 ASP A 224     114.091  87.078 122.123  1.00  4.50              
ATOM   3613  HB2 ASP A 224     112.880  86.128 122.977  1.00  4.50              
ATOM   3614  CG  ASP A 224     113.678  87.759 124.131  1.00  4.50              
ATOM   3615  OD1 ASP A 224     113.939  88.986 124.158  1.00  4.50              
ATOM   3616  OD2 ASP A 224     113.655  87.045 125.154  1.00  4.50              
ATOM   3617  C   ASP A 224     110.951  88.221 123.070  1.00  4.50              
ATOM   3618  O   ASP A 224     109.905  87.571 123.118  1.00  4.50              
ATOM   3619  N   SER A 225     111.185  89.263 123.835  1.00  4.76              
ATOM   3620  H   SER A 225     112.098  89.695 123.713  1.00  4.76              
ATOM   3621  CA  SER A 225     110.441  89.659 125.001  1.00  4.76              
ATOM   3622  HA  SER A 225     109.502  89.110 125.056  1.00  4.76              
ATOM   3623  CB  SER A 225     111.287  89.339 126.250  1.00  4.76              
ATOM   3624  HB1 SER A 225     111.559  88.282 126.244  1.00  4.76              
ATOM   3625  HB2 SER A 225     110.692  89.529 127.143  1.00  4.76              
ATOM   3626  OG  SER A 225     112.465  90.128 126.310  1.00  4.76              
ATOM   3627  HG  SER A 225     113.126  89.708 125.721  1.00  4.76              
ATOM   3628  C   SER A 225     110.145  91.124 124.900  1.00  4.76              
ATOM   3629  O   SER A 225     110.520  91.790 123.932  1.00  4.76              
ATOM   3630  N   SER A 226     109.481  91.652 125.920  1.00  4.58              
ATOM   3631  H   SER A 226     109.219  91.080 126.705  1.00  4.58              
ATOM   3632  CA  SER A 226     109.030  93.026 125.883  1.00  4.58              
ATOM   3633  HA  SER A 226     108.395  93.192 126.738  1.00  4.58              
ATOM   3634  CB  SER A 226     110.205  93.972 126.094  1.00  4.58              
ATOM   3635  HB1 SER A 226     110.840  93.605 126.902  1.00  4.58              
ATOM   3636  HB2 SER A 226     109.764  94.909 126.388  1.00  4.58              
ATOM   3637  OG  SER A 226     110.985  94.245 124.955  1.00  4.58              
ATOM   3638  HG  SER A 226     111.197  93.410 124.504  1.00  4.58              
ATOM   3639  C   SER A 226     108.180  93.384 124.584  1.00  4.58              
ATOM   3640  O   SER A 226     107.451  92.441 124.255  1.00  4.58              
ATOM   3641  N   PRO A 227     108.140  94.544 123.798  1.00  4.49              
ATOM   3642  CD  PRO A 227     107.591  94.343 122.458  1.00  4.49              
ATOM   3643  HD1 PRO A 227     106.512  94.284 122.524  1.00  4.49              
ATOM   3644  HD2 PRO A 227     107.996  93.428 122.039  1.00  4.49              
ATOM   3645  CG  PRO A 227     107.968  95.513 121.560  1.00  4.49              
ATOM   3646  HG1 PRO A 227     107.231  95.675 120.773  1.00  4.49              
ATOM   3647  HG2 PRO A 227     108.965  95.362 121.143  1.00  4.49              
ATOM   3648  CB  PRO A 227     107.985  96.646 122.561  1.00  4.49              
ATOM   3649  HB1 PRO A 227     106.960  96.928 122.790  1.00  4.49              
ATOM   3650  HB2 PRO A 227     108.570  97.491 122.196  1.00  4.49              
ATOM   3651  CA  PRO A 227     108.626  95.982 123.774  1.00  4.49              
ATOM   3652  HA  PRO A 227     109.694  95.936 123.566  1.00  4.49              
ATOM   3653  C   PRO A 227     108.456  96.788 125.064  1.00  4.49              
ATOM   3654  O   PRO A 227     107.341  96.961 125.532  1.00  4.49              
ATOM   3655  N   GLN A 228     109.553  97.330 125.614  1.00  4.38              
ATOM   3656  H   GLN A 228     110.430  97.161 125.138  1.00  4.38              
ATOM   3657  CA  GLN A 228     109.541  98.345 126.693  1.00  4.38              
ATOM   3658  HA  GLN A 228     108.504  98.582 126.940  1.00  4.38              
ATOM   3659  CB  GLN A 228     110.242  97.881 128.007  1.00  4.38              
ATOM   3660  HB1 GLN A 228     109.762  98.417 128.828  1.00  4.38              
ATOM   3661  HB2 GLN A 228     111.281  98.208 127.984  1.00  4.38              
ATOM   3662  CG  GLN A 228     110.269  96.393 128.382  1.00  4.38              
ATOM   3663  HG1 GLN A 228     111.018  95.888 127.808  1.00  4.38              
ATOM   3664  HG2 GLN A 228     109.349  95.906 128.127  1.00  4.38              
ATOM   3665  CD  GLN A 228     110.603  96.125 129.838  1.00  4.38              
ATOM   3666  OE1 GLN A 228     111.655  96.508 130.329  1.00  4.38              
ATOM   3667  NE2 GLN A 228     109.748  95.430 130.556  1.00  4.38              
ATOM   3668 1HE2 GLN A 228     108.876  95.103 130.143  1.00  4.38              
ATOM   3669 2HE2 GLN A 228     109.997  95.218 131.504  1.00  4.38              
ATOM   3670  C   GLN A 228     110.187  99.652 126.206  1.00  4.38              
ATOM   3671  O   GLN A 228     110.524  99.789 125.031  1.00  4.38              
ATOM   3672  N   ARG A 229     110.421 100.579 127.150  1.00  4.41              
ATOM   3673  H   ARG A 229     110.072 100.369 128.073  1.00  4.41              
ATOM   3674  CA  ARG A 229     111.075 101.889 126.971  1.00  4.41              
ATOM   3675  HA  ARG A 229     110.334 102.531 126.492  1.00  4.41              
ATOM   3676  CB  ARG A 229     111.432 102.451 128.361  1.00  4.41              
ATOM   3677  HB1 ARG A 229     112.443 102.138 128.628  1.00  4.41              
ATOM   3678  HB2 ARG A 229     110.757 102.043 129.116  1.00  4.41              
ATOM   3679  CG  ARG A 229     111.347 103.979 128.429  1.00  4.41              
ATOM   3680  HG1 ARG A 229     111.910 104.422 127.606  1.00  4.41              
ATOM   3681  HG2 ARG A 229     111.790 104.310 129.370  1.00  4.41              
ATOM   3682  CD  ARG A 229     109.889 104.451 128.378  1.00  4.41              
ATOM   3683  HD1 ARG A 229     109.318 103.964 129.169  1.00  4.41              
ATOM   3684  HD2 ARG A 229     109.446 104.167 127.423  1.00  4.41              
ATOM   3685  NE  ARG A 229     109.818 105.912 128.497  1.00  4.41              
ATOM   3686  HE  ARG A 229     110.175 106.450 127.710  1.00  4.41              
ATOM   3687  CZ  ARG A 229     109.377 106.652 129.489  1.00  4.41              
ATOM   3688  NH1 ARG A 229     108.924 106.125 130.591  1.00  4.41              
ATOM   3689 1HH1 ARG A 229     108.924 105.123 130.665  1.00  4.41              
ATOM   3690 2HH1 ARG A 229     108.667 106.716 131.357  1.00  4.41              
ATOM   3691  NH2 ARG A 229     109.374 107.946 129.376  1.00  4.41              
ATOM   3692 1HH2 ARG A 229     109.662 108.311 128.460  1.00  4.41              
ATOM   3693 2HH2 ARG A 229     109.067 108.564 130.096  1.00  4.41              
ATOM   3694  C   ARG A 229     112.266 101.929 126.030  1.00  4.41              
ATOM   3695  O   ARG A 229     112.494 102.900 125.314  1.00  4.41              
ATOM   3696  N   GLN A 230     113.012 100.841 126.091  1.00  4.28              
ATOM   3697  H   GLN A 230     112.767 100.207 126.833  1.00  4.28              
ATOM   3698  CA  GLN A 230     113.949 100.300 125.122  1.00  4.28              
ATOM   3699  HA  GLN A 230     113.397 100.017 124.223  1.00  4.28              
ATOM   3700  CB  GLN A 230     115.017 101.344 124.710  1.00  4.28              
ATOM   3701  HB1 GLN A 230     114.498 102.001 124.022  1.00  4.28              
ATOM   3702  HB2 GLN A 230     115.796 100.880 124.114  1.00  4.28              
ATOM   3703  CG  GLN A 230     115.677 102.231 125.796  1.00  4.28              
ATOM   3704  HG1 GLN A 230     116.567 101.730 126.173  1.00  4.28              
ATOM   3705  HG2 GLN A 230     114.999 102.377 126.634  1.00  4.28              
ATOM   3706  CD  GLN A 230     116.037 103.625 125.257  1.00  4.28              
ATOM   3707  OE1 GLN A 230     117.170 104.098 125.310  1.00  4.28              
ATOM   3708  NE2 GLN A 230     115.082 104.354 124.714  1.00  4.28              
ATOM   3709 1HE2 GLN A 230     114.127 103.995 124.717  1.00  4.28              
ATOM   3710 2HE2 GLN A 230     115.313 105.217 124.262  1.00  4.28              
ATOM   3711  C   GLN A 230     114.441  99.035 125.805  1.00  4.28              
ATOM   3712  O   GLN A 230     115.013  99.093 126.894  1.00  4.28              
ATOM   3713  N   GLN A 231     114.040  97.894 125.254  1.00  4.16              
ATOM   3714  H   GLN A 231     113.564  97.920 124.359  1.00  4.16              
ATOM   3715  CA  GLN A 231     114.334  96.558 125.758  1.00  4.16              
ATOM   3716  HA  GLN A 231     115.330  96.539 126.186  1.00  4.16              
ATOM   3717  CB  GLN A 231     113.346  96.171 126.849  1.00  4.16              
ATOM   3718  HB1 GLN A 231     112.429  95.899 126.335  1.00  4.16              
ATOM   3719  HB2 GLN A 231     113.153  97.033 127.486  1.00  4.16              
ATOM   3720  CG  GLN A 231     113.801  95.004 127.748  1.00  4.16              
ATOM   3721  HG1 GLN A 231     114.168  94.173 127.148  1.00  4.16              
ATOM   3722  HG2 GLN A 231     112.942  94.641 128.312  1.00  4.16              
ATOM   3723  CD  GLN A 231     114.875  95.431 128.744  1.00  4.16              
ATOM   3724  OE1 GLN A 231     116.063  95.216 128.570  1.00  4.16              
ATOM   3725  NE2 GLN A 231     114.505  96.067 129.834  1.00  4.16              
ATOM   3726 1HE2 GLN A 231     113.520  96.265 129.997  1.00  4.16              
ATOM   3727 2HE2 GLN A 231     115.227  96.406 130.433  1.00  4.16              
ATOM   3728  C   GLN A 231     114.243  95.569 124.585  1.00  4.16              
ATOM   3729  O   GLN A 231     113.488  95.775 123.635  1.00  4.16              
ATOM   3730  N   GLU A 232     115.072  94.537 124.673  1.00  4.13              
ATOM   3731  H   GLU A 232     115.553  94.465 125.561  1.00  4.13              
ATOM   3732  CA  GLU A 232     115.818  93.865 123.596  1.00  4.13              
ATOM   3733  HA  GLU A 232     115.253  92.980 123.306  1.00  4.13              
ATOM   3734  CB  GLU A 232     115.986  94.756 122.333  1.00  4.13              
ATOM   3735  HB1 GLU A 232     115.938  95.796 122.628  1.00  4.13              
ATOM   3736  HB2 GLU A 232     115.118  94.582 121.704  1.00  4.13              
ATOM   3737  CG  GLU A 232     117.240  94.595 121.454  1.00  4.13              
ATOM   3738  HG1 GLU A 232     117.201  93.631 120.942  1.00  4.13              
ATOM   3739  HG2 GLU A 232     118.132  94.603 122.085  1.00  4.13              
ATOM   3740  CD  GLU A 232     117.350  95.742 120.426  1.00  4.13              
ATOM   3741  OE1 GLU A 232     117.368  96.921 120.845  1.00  4.13              
ATOM   3742  OE2 GLU A 232     117.466  95.465 119.210  1.00  4.13              
ATOM   3743  C   GLU A 232     117.124  93.407 124.302  1.00  4.13              
ATOM   3744  O   GLU A 232     117.609  94.108 125.191  1.00  4.13              
ATOM   3745  N   PRO A 233     117.625  92.185 124.074  1.00  4.09              
ATOM   3746  CD  PRO A 233     117.453  91.450 122.820  1.00  4.09              
ATOM   3747  HD1 PRO A 233     118.330  91.608 122.193  1.00  4.09              
ATOM   3748  HD2 PRO A 233     116.563  91.742 122.264  1.00  4.09              
ATOM   3749  CG  PRO A 233     117.351  89.975 123.188  1.00  4.09              
ATOM   3750  HG1 PRO A 233     117.767  89.333 122.411  1.00  4.09              
ATOM   3751  HG2 PRO A 233     116.310  89.719 123.382  1.00  4.09              
ATOM   3752  CB  PRO A 233     118.151  89.901 124.482  1.00  4.09              
ATOM   3753  HB1 PRO A 233     119.214  89.828 124.249  1.00  4.09              
ATOM   3754  HB2 PRO A 233     117.837  89.051 125.090  1.00  4.09              
ATOM   3755  CA  PRO A 233     117.854  91.237 125.181  1.00  4.09              
ATOM   3756  HA  PRO A 233     116.890  91.125 125.680  1.00  4.09              
ATOM   3757  C   PRO A 233     118.875  91.462 126.312  1.00  4.09              
ATOM   3758  O   PRO A 233     119.059  90.534 127.101  1.00  4.09              
ATOM   3759  N   PHE A 234     119.521  92.619 126.487  1.00  4.12              
ATOM   3760  H   PHE A 234     119.256  93.391 125.882  1.00  4.12              
ATOM   3761  CA  PHE A 234     120.110  92.921 127.803  1.00  4.12              
ATOM   3762  HA  PHE A 234     119.512  92.379 128.537  1.00  4.12              
ATOM   3763  CB  PHE A 234     121.549  92.387 127.915  1.00  4.12              
ATOM   3764  HB1 PHE A 234     122.185  92.928 127.218  1.00  4.12              
ATOM   3765  HB2 PHE A 234     121.562  91.337 127.621  1.00  4.12              
ATOM   3766  CG  PHE A 234     122.122  92.477 129.322  1.00  4.12              
ATOM   3767  CD1 PHE A 234     123.387  93.054 129.543  1.00  4.12              
ATOM   3768  HD1 PHE A 234     123.988  93.377 128.707  1.00  4.12              
ATOM   3769  CE1 PHE A 234     123.893  93.180 130.849  1.00  4.12              
ATOM   3770  HE1 PHE A 234     124.870  93.612 131.013  1.00  4.12              
ATOM   3771  CZ  PHE A 234     123.147  92.704 131.941  1.00  4.12              
ATOM   3772  HZ  PHE A 234     123.552  92.770 132.942  1.00  4.12              
ATOM   3773  CE2 PHE A 234     121.903  92.088 131.724  1.00  4.12              
ATOM   3774  HE2 PHE A 234     121.357  91.669 132.559  1.00  4.12              
ATOM   3775  CD2 PHE A 234     121.396  91.966 130.418  1.00  4.12              
ATOM   3776  HD2 PHE A 234     120.461  91.445 130.259  1.00  4.12              
ATOM   3777  C   PHE A 234     119.986  94.398 128.175  1.00  4.12              
ATOM   3778  O   PHE A 234     120.409  95.295 127.445  1.00  4.12              
ATOM   3779  N   THR A 235     119.478  94.623 129.391  1.00  4.06              
ATOM   3780  H   THR A 235     119.156  93.802 129.883  1.00  4.06              
ATOM   3781  CA  THR A 235     119.032  95.910 129.955  1.00  4.06              
ATOM   3782  HA  THR A 235     118.194  96.254 129.349  1.00  4.06              
ATOM   3783  CB  THR A 235     118.512  95.733 131.398  1.00  4.06              
ATOM   3784  HB  THR A 235     117.926  96.616 131.654  1.00  4.06              
ATOM   3785  CG2 THR A 235     117.642  94.496 131.637  1.00  4.06              
ATOM   3786 1HG2 THR A 235     118.219  93.578 131.527  1.00  4.06              
ATOM   3787 2HG2 THR A 235     117.226  94.533 132.645  1.00  4.06              
ATOM   3788 3HG2 THR A 235     116.816  94.483 130.927  1.00  4.06              
ATOM   3789  OG1 THR A 235     119.590  95.643 132.312  1.00  4.06              
ATOM   3790  HG1 THR A 235     119.754  94.703 132.462  1.00  4.06              
ATOM   3791  C   THR A 235     120.061  97.052 129.962  1.00  4.06              
ATOM   3792  O   THR A 235     119.724  98.172 130.352  1.00  4.06              
ATOM   3793  N   LYS A 236     121.323  96.774 129.620  1.00  4.06              
ATOM   3794  H   LYS A 236     121.481  95.848 129.246  1.00  4.06              
ATOM   3795  CA  LYS A 236     122.463  97.693 129.702  1.00  4.06              
ATOM   3796  HA  LYS A 236     122.122  98.641 130.111  1.00  4.06              
ATOM   3797  CB  LYS A 236     123.549  97.128 130.641  1.00  4.06              
ATOM   3798  HB1 LYS A 236     124.398  97.814 130.650  1.00  4.06              
ATOM   3799  HB2 LYS A 236     123.904  96.185 130.226  1.00  4.06              
ATOM   3800  CG  LYS A 236     123.126  96.855 132.102  1.00  4.06              
ATOM   3801  HG1 LYS A 236     123.911  96.242 132.548  1.00  4.06              
ATOM   3802  HG2 LYS A 236     122.216  96.258 132.121  1.00  4.06              
ATOM   3803  CD  LYS A 236     122.964  98.095 133.004  1.00  4.06              
ATOM   3804  HD1 LYS A 236     123.871  98.697 132.925  1.00  4.06              
ATOM   3805  HD2 LYS A 236     122.886  97.765 134.042  1.00  4.06              
ATOM   3806  CE  LYS A 236     121.759  98.987 132.677  1.00  4.06              
ATOM   3807  HE1 LYS A 236     121.796  99.235 131.613  1.00  4.06              
ATOM   3808  HE2 LYS A 236     121.847  99.927 133.231  1.00  4.06              
ATOM   3809  NZ  LYS A 236     120.460  98.340 132.990  1.00  4.06              
ATOM   3810  HZ1 LYS A 236     119.740  98.729 132.387  1.00  4.06              
ATOM   3811  HZ2 LYS A 236     120.471  97.350 132.756  1.00  4.06              
ATOM   3812  HZ3 LYS A 236     120.199  98.445 133.959  1.00  4.06              
ATOM   3813  C   LYS A 236     123.032  98.080 128.327  1.00  4.06              
ATOM   3814  O   LYS A 236     123.254  99.274 128.135  1.00  4.06              
ATOM   3815  N   PRO A 237     123.190  97.170 127.344  1.00  4.08              
ATOM   3816  CD  PRO A 237     123.466  95.751 127.488  1.00  4.08              
ATOM   3817  HD1 PRO A 237     122.742  95.250 128.123  1.00  4.08              
ATOM   3818  HD2 PRO A 237     124.467  95.628 127.905  1.00  4.08              
ATOM   3819  CG  PRO A 237     123.436  95.170 126.073  1.00  4.08              
ATOM   3820  HG1 PRO A 237     122.414  94.915 125.792  1.00  4.08              
ATOM   3821  HG2 PRO A 237     124.088  94.300 125.979  1.00  4.08              
ATOM   3822  CB  PRO A 237     123.919  96.336 125.218  1.00  4.08              
ATOM   3823  HB1 PRO A 237     123.548  96.267 124.194  1.00  4.08              
ATOM   3824  HB2 PRO A 237     125.010  96.361 125.222  1.00  4.08              
ATOM   3825  CA  PRO A 237     123.380  97.568 125.956  1.00  4.08              
ATOM   3826  HA  PRO A 237     124.144  98.343 125.914  1.00  4.08              
ATOM   3827  C   PRO A 237     122.135  98.125 125.279  1.00  4.08              
ATOM   3828  O   PRO A 237     122.272  99.028 124.453  1.00  4.08              
ATOM   3829  N   ILE A 238     120.941  97.635 125.632  1.00  4.19              
ATOM   3830  H   ILE A 238     120.886  96.864 126.290  1.00  4.19              
ATOM   3831  CA  ILE A 238     119.706  98.036 124.960  1.00  4.19              
ATOM   3832  HA  ILE A 238     119.852  97.701 123.940  1.00  4.19              
ATOM   3833  CB  ILE A 238     118.517  97.233 125.465  1.00  4.19              
ATOM   3834  HB  ILE A 238     118.884  96.231 125.678  1.00  4.19              
ATOM   3835  CG2 ILE A 238     117.930  97.756 126.780  1.00  4.19              
ATOM   3836 1HG2 ILE A 238     117.138  97.092 127.114  1.00  4.19              
ATOM   3837 2HG2 ILE A 238     118.700  97.755 127.546  1.00  4.19              
ATOM   3838 3HG2 ILE A 238     117.526  98.758 126.655  1.00  4.19              
ATOM   3839  CG1 ILE A 238     117.521  97.044 124.317  1.00  4.19              
ATOM   3840 1HG1 ILE A 238     116.751  96.408 124.701  1.00  4.19              
ATOM   3841 2HG1 ILE A 238     118.018  96.495 123.519  1.00  4.19              
ATOM   3842  CD1 ILE A 238     116.843  98.264 123.700  1.00  4.19              
ATOM   3843  HD1 ILE A 238     115.867  97.990 123.302  1.00  4.19              
ATOM   3844  HD2 ILE A 238     116.737  99.029 124.458  1.00  4.19              
ATOM   3845  HD3 ILE A 238     117.429  98.634 122.864  1.00  4.19              
ATOM   3846  C   ILE A 238     119.497  99.559 124.835  1.00  4.19              
ATOM   3847  O   ILE A 238     119.189 100.013 123.737  1.00  4.19              
ATOM   3848  N   PRO A 239     119.787 100.426 125.826  1.00  4.13              
ATOM   3849  CD  PRO A 239     120.106 100.159 127.224  1.00  4.13              
ATOM   3850  HD1 PRO A 239     120.854  99.386 127.352  1.00  4.13              
ATOM   3851  HD2 PRO A 239     119.198  99.895 127.764  1.00  4.13              
ATOM   3852  CG  PRO A 239     120.625 101.475 127.784  1.00  4.13              
ATOM   3853  HG1 PRO A 239     121.675 101.603 127.519  1.00  4.13              
ATOM   3854  HG2 PRO A 239     120.481 101.541 128.863  1.00  4.13              
ATOM   3855  CB  PRO A 239     119.768 102.483 127.027  1.00  4.13              
ATOM   3856  HB1 PRO A 239     120.242 103.463 127.019  1.00  4.13              
ATOM   3857  HB2 PRO A 239     118.784 102.546 127.495  1.00  4.13              
ATOM   3858  CA  PRO A 239     119.627 101.865 125.627  1.00  4.13              
ATOM   3859  HA  PRO A 239     118.615 102.042 125.271  1.00  4.13              
ATOM   3860  C   PRO A 239     120.555 102.544 124.607  1.00  4.13              
ATOM   3861  O   PRO A 239     120.460 103.759 124.451  1.00  4.13              
ATOM   3862  N   ARG A 240     121.440 101.842 123.902  1.00  4.19              
ATOM   3863  H   ARG A 240     121.529 100.846 124.090  1.00  4.19              
ATOM   3864  CA  ARG A 240     122.059 102.391 122.687  1.00  4.19              
ATOM   3865  HA  ARG A 240     122.335 103.438 122.826  1.00  4.19              
ATOM   3866  CB  ARG A 240     123.319 101.555 122.377  1.00  4.19              
ATOM   3867  HB1 ARG A 240     123.666 101.788 121.368  1.00  4.19              
ATOM   3868  HB2 ARG A 240     123.049 100.499 122.394  1.00  4.19              
ATOM   3869  CG  ARG A 240     124.484 101.816 123.355  1.00  4.19              
ATOM   3870  HG1 ARG A 240     124.115 102.361 124.225  1.00  4.19              
ATOM   3871  HG2 ARG A 240     125.215 102.456 122.861  1.00  4.19              
ATOM   3872  CD  ARG A 240     125.188 100.547 123.875  1.00  4.19              
ATOM   3873  HD1 ARG A 240     124.490 100.007 124.511  1.00  4.19              
ATOM   3874  HD2 ARG A 240     126.027 100.847 124.506  1.00  4.19              
ATOM   3875  NE  ARG A 240     125.668  99.634 122.816  1.00  4.19              
ATOM   3876  HE  ARG A 240     125.082  98.839 122.587  1.00  4.19              
ATOM   3877  CZ  ARG A 240     126.752  99.778 122.075  1.00  4.19              
ATOM   3878  NH1 ARG A 240     127.507 100.836 122.117  1.00  4.19              
ATOM   3879 1HH1 ARG A 240     127.325 101.574 122.765  1.00  4.19              
ATOM   3880 2HH1 ARG A 240     128.251 100.903 121.419  1.00  4.19              
ATOM   3881  NH2 ARG A 240     127.103  98.883 121.204  1.00  4.19              
ATOM   3882 1HH2 ARG A 240     126.557  98.047 121.027  1.00  4.19              
ATOM   3883 2HH2 ARG A 240     127.864  99.139 120.583  1.00  4.19              
ATOM   3884  C   ARG A 240     121.108 102.329 121.506  1.00  4.19              
ATOM   3885  O   ARG A 240     121.103 103.284 120.754  1.00  4.19              
ATOM   3886  N   LEU A 241     120.322 101.269 121.322  1.00  4.01              
ATOM   3887  H   LEU A 241     120.244 100.582 122.064  1.00  4.01              
ATOM   3888  CA  LEU A 241     119.701 100.943 120.034  1.00  4.01              
ATOM   3889  HA  LEU A 241     120.485 101.020 119.279  1.00  4.01              
ATOM   3890  CB  LEU A 241     119.225  99.471 120.025  1.00  4.01              
ATOM   3891  HB1 LEU A 241     118.675  99.292 119.101  1.00  4.01              
ATOM   3892  HB2 LEU A 241     118.540  99.285 120.852  1.00  4.01              
ATOM   3893  CG  LEU A 241     120.431  98.502 120.084  1.00  4.01              
ATOM   3894  HG  LEU A 241     121.292  99.053 119.729  1.00  4.01              
ATOM   3895  CD1 LEU A 241     120.730  98.004 121.496  1.00  4.01              
ATOM   3896 1HD1 LEU A 241     121.568  97.312 121.489  1.00  4.01              
ATOM   3897 2HD1 LEU A 241     120.960  98.836 122.153  1.00  4.01              
ATOM   3898 3HD1 LEU A 241     119.845  97.477 121.857  1.00  4.01              
ATOM   3899  CD2 LEU A 241     120.348  97.254 119.213  1.00  4.01              
ATOM   3900 1HD2 LEU A 241     121.316  96.764 119.156  1.00  4.01              
ATOM   3901 2HD2 LEU A 241     119.644  96.554 119.638  1.00  4.01              
ATOM   3902 3HD2 LEU A 241     120.020  97.495 118.209  1.00  4.01              
ATOM   3903  C   LEU A 241     118.656 101.944 119.552  1.00  4.01              
ATOM   3904  O   LEU A 241     118.768 102.449 118.435  1.00  4.01              
ATOM   3905  N   ILE A 242     117.739 102.331 120.439  1.00  4.01              
ATOM   3906  H   ILE A 242     117.691 101.839 121.320  1.00  4.01              
ATOM   3907  CA  ILE A 242     116.770 103.393 120.136  1.00  4.01              
ATOM   3908  HA  ILE A 242     116.317 103.155 119.172  1.00  4.01              
ATOM   3909  CB  ILE A 242     115.634 103.421 121.184  1.00  4.01              
ATOM   3910  HB  ILE A 242     116.080 103.607 122.162  1.00  4.01              
ATOM   3911  CG2 ILE A 242     114.620 104.551 120.920  1.00  4.01              
ATOM   3912 1HG2 ILE A 242     113.779 104.479 121.611  1.00  4.01              
ATOM   3913 2HG2 ILE A 242     115.087 105.525 121.059  1.00  4.01              
ATOM   3914 3HG2 ILE A 242     114.235 104.488 119.901  1.00  4.01              
ATOM   3915  CG1 ILE A 242     114.893 102.062 121.257  1.00  4.01              
ATOM   3916 1HG1 ILE A 242     114.010 102.176 121.884  1.00  4.01              
ATOM   3917 2HG1 ILE A 242     115.542 101.325 121.729  1.00  4.01              
ATOM   3918  CD1 ILE A 242     114.428 101.485 119.915  1.00  4.01              
ATOM   3919  HD1 ILE A 242     113.781 100.626 120.095  1.00  4.01              
ATOM   3920  HD2 ILE A 242     113.873 102.241 119.364  1.00  4.01              
ATOM   3921  HD3 ILE A 242     115.280 101.155 119.321  1.00  4.01              
ATOM   3922  C   ILE A 242     117.452 104.741 119.918  1.00  4.01              
ATOM   3923  O   ILE A 242     116.930 105.539 119.148  1.00  4.01              
ATOM   3924  N   LYS A 243     118.635 105.005 120.504  1.00  4.01              
ATOM   3925  H   LYS A 243     119.128 104.255 120.967  1.00  4.01              
ATOM   3926  CA  LYS A 243     119.256 106.337 120.421  1.00  4.01              
ATOM   3927  HA  LYS A 243     118.458 107.030 120.700  1.00  4.01              
ATOM   3928  CB  LYS A 243     120.356 106.561 121.471  1.00  4.01              
ATOM   3929  HB1 LYS A 243     120.849 107.514 121.272  1.00  4.01              
ATOM   3930  HB2 LYS A 243     121.094 105.761 121.448  1.00  4.01              
ATOM   3931  CG  LYS A 243     119.678 106.626 122.856  1.00  4.01              
ATOM   3932  HG1 LYS A 243     119.195 105.671 123.062  1.00  4.01              
ATOM   3933  HG2 LYS A 243     118.908 107.400 122.837  1.00  4.01              
ATOM   3934  CD  LYS A 243     120.647 106.955 123.998  1.00  4.01              
ATOM   3935  HD1 LYS A 243     121.142 107.902 123.777  1.00  4.01              
ATOM   3936  HD2 LYS A 243     121.412 106.180 124.067  1.00  4.01              
ATOM   3937  CE  LYS A 243     119.912 107.093 125.344  1.00  4.01              
ATOM   3938  HE1 LYS A 243     119.129 107.851 125.249  1.00  4.01              
ATOM   3939  HE2 LYS A 243     120.635 107.452 126.081  1.00  4.01              
ATOM   3940  NZ  LYS A 243     119.327 105.810 125.809  1.00  4.01              
ATOM   3941  HZ1 LYS A 243     119.081 105.829 126.787  1.00  4.01              
ATOM   3942  HZ2 LYS A 243     118.495 105.534 125.290  1.00  4.01              
ATOM   3943  HZ3 LYS A 243     119.974 105.046 125.635  1.00  4.01              
ATOM   3944  C   LYS A 243     119.524 106.803 118.976  1.00  4.01              
ATOM   3945  O   LYS A 243     118.955 107.819 118.588  1.00  4.01              
ATOM   3946  N   PRO A 244     120.261 106.068 118.125  1.00  3.97              
ATOM   3947  CD  PRO A 244     121.127 104.965 118.462  1.00  3.97              
ATOM   3948  HD1 PRO A 244     120.516 104.082 118.615  1.00  3.97              
ATOM   3949  HD2 PRO A 244     121.738 105.189 119.335  1.00  3.97              
ATOM   3950  CG  PRO A 244     122.020 104.732 117.256  1.00  3.97              
ATOM   3951  HG1 PRO A 244     122.311 103.686 117.184  1.00  3.97              
ATOM   3952  HG2 PRO A 244     122.889 105.389 117.311  1.00  3.97              
ATOM   3953  CB  PRO A 244     121.132 105.155 116.096  1.00  3.97              
ATOM   3954  HB1 PRO A 244     120.467 104.330 115.832  1.00  3.97              
ATOM   3955  HB2 PRO A 244     121.712 105.471 115.229  1.00  3.97              
ATOM   3956  CA  PRO A 244     120.338 106.317 116.691  1.00  3.97              
ATOM   3957  HA  PRO A 244     120.905 107.237 116.541  1.00  3.97              
ATOM   3958  C   PRO A 244     119.006 106.466 115.964  1.00  3.97              
ATOM   3959  O   PRO A 244     118.880 107.368 115.132  1.00  3.97              
ATOM   3960  N   GLU A 245     118.029 105.613 116.287  1.00  3.89              
ATOM   3961  H   GLU A 245     118.199 104.902 116.985  1.00  3.89              
ATOM   3962  CA  GLU A 245     116.693 105.636 115.679  1.00  3.89              
ATOM   3963  HA  GLU A 245     116.814 105.567 114.597  1.00  3.89              
ATOM   3964  CB  GLU A 245     115.876 104.431 116.192  1.00  3.89              
ATOM   3965  HB1 GLU A 245     115.161 104.758 116.948  1.00  3.89              
ATOM   3966  HB2 GLU A 245     116.555 103.738 116.693  1.00  3.89              
ATOM   3967  CG  GLU A 245     115.124 103.684 115.075  1.00  3.89              
ATOM   3968  HG1 GLU A 245     115.488 103.995 114.093  1.00  3.89              
ATOM   3969  HG2 GLU A 245     114.064 103.939 115.125  1.00  3.89              
ATOM   3970  CD  GLU A 245     115.329 102.171 115.203  1.00  3.89              
ATOM   3971  OE1 GLU A 245     114.348 101.428 115.431  1.00  3.89              
ATOM   3972  OE2 GLU A 245     116.498 101.736 115.107  1.00  3.89              
ATOM   3973  C   GLU A 245     115.977 106.957 115.975  1.00  3.89              
ATOM   3974  O   GLU A 245     115.231 107.459 115.135  1.00  3.89              
ATOM   3975  N   CYS A 246     116.256 107.582 117.128  1.00  3.91              
ATOM   3976  H   CYS A 246     116.887 107.141 117.790  1.00  3.91              
ATOM   3977  CA  CYS A 246     115.491 108.737 117.581  1.00  3.91              
ATOM   3978  HA  CYS A 246     114.465 108.573 117.245  1.00  3.91              
ATOM   3979  CB  CYS A 246     115.418 108.769 119.121  1.00  3.91              
ATOM   3980  HB1 CYS A 246     115.375 107.749 119.508  1.00  3.91              
ATOM   3981  HB2 CYS A 246     114.492 109.275 119.400  1.00  3.91              
ATOM   3982  SG  CYS A 246     116.797 109.668 119.888  1.00  3.91              
ATOM   3983  HG  CYS A 246     116.660 110.781 119.144  1.00  3.91              
ATOM   3984  C   CYS A 246     115.899 110.073 116.946  1.00  3.91              
ATOM   3985  O   CYS A 246     115.441 111.134 117.367  1.00  3.91              
ATOM   3986  N   TYR A 247     116.721 110.015 115.901  1.00  3.82              
ATOM   3987  H   TYR A 247     117.107 109.107 115.679  1.00  3.82              
ATOM   3988  CA  TYR A 247     117.029 111.139 115.017  1.00  3.82              
ATOM   3989  HA  TYR A 247     116.473 112.020 115.343  1.00  3.82              
ATOM   3990  CB  TYR A 247     118.526 111.464 115.114  1.00  3.82              
ATOM   3991  HB1 TYR A 247     118.740 112.340 114.501  1.00  3.82              
ATOM   3992  HB2 TYR A 247     119.087 110.628 114.703  1.00  3.82              
ATOM   3993  CG  TYR A 247     119.001 111.732 116.527  1.00  3.82              
ATOM   3994  CD1 TYR A 247     118.831 113.010 117.095  1.00  3.82              
ATOM   3995  HD1 TYR A 247     118.394 113.809 116.514  1.00  3.82              
ATOM   3996  CE1 TYR A 247     119.195 113.239 118.434  1.00  3.82              
ATOM   3997  HE1 TYR A 247     119.049 114.208 118.885  1.00  3.82              
ATOM   3998  CZ  TYR A 247     119.720 112.188 119.212  1.00  3.82              
ATOM   3999  OH  TYR A 247     120.022 112.400 120.520  1.00  3.82              
ATOM   4000  HH  TYR A 247     120.282 111.586 120.946  1.00  3.82              
ATOM   4001  CE2 TYR A 247     119.908 110.912 118.638  1.00  3.82              
ATOM   4002  HE2 TYR A 247     120.290 110.098 119.232  1.00  3.82              
ATOM   4003  CD2 TYR A 247     119.550 110.687 117.296  1.00  3.82              
ATOM   4004  HD2 TYR A 247     119.651 109.697 116.871  1.00  3.82              
ATOM   4005  C   TYR A 247     116.596 110.851 113.568  1.00  3.82              
ATOM   4006  O   TYR A 247     116.904 111.617 112.653  1.00  3.82              
ATOM   4007  N   ALA A 248     115.916 109.729 113.313  1.00  3.76              
ATOM   4008  H   ALA A 248     115.665 109.118 114.086  1.00  3.76              
ATOM   4009  CA  ALA A 248     115.805 109.191 111.962  1.00  3.76              
ATOM   4010  HA  ALA A 248     116.614 109.590 111.351  1.00  3.76              
ATOM   4011  CB  ALA A 248     116.019 107.674 112.025  1.00  3.76              
ATOM   4012  HB1 ALA A 248     116.053 107.268 111.014  1.00  3.76              
ATOM   4013  HB2 ALA A 248     116.959 107.441 112.528  1.00  3.76              
ATOM   4014  HB3 ALA A 248     115.197 107.196 112.559  1.00  3.76              
ATOM   4015  C   ALA A 248     114.501 109.522 111.228  1.00  3.76              
ATOM   4016  O   ALA A 248     114.532 109.692 110.012  1.00  3.76              
ATOM   4017  N   ALA A 249     113.384 109.668 111.943  1.00  3.76              
ATOM   4018  H   ALA A 249     113.469 109.583 112.946  1.00  3.76              
ATOM   4019  CA  ALA A 249     112.037 109.704 111.367  1.00  3.76              
ATOM   4020  HA  ALA A 249     111.357 109.765 112.219  1.00  3.76              
ATOM   4021  CB  ALA A 249     111.794 111.003 110.579  1.00  3.76              
ATOM   4022  HB1 ALA A 249     110.734 111.074 110.329  1.00  3.76              
ATOM   4023  HB2 ALA A 249     112.073 111.865 111.186  1.00  3.76              
ATOM   4024  HB3 ALA A 249     112.370 111.003 109.655  1.00  3.76              
ATOM   4025  C   ALA A 249     111.632 108.415 110.635  1.00  3.76              
ATOM   4026  O   ALA A 249     111.509 108.377 109.408  1.00  3.76              
ATOM   4027  N   GLY A 250     111.405 107.364 111.431  1.00  3.71              
ATOM   4028  H   GLY A 250     111.497 107.508 112.425  1.00  3.71              
ATOM   4029  CA  GLY A 250     110.606 106.210 111.010  1.00  3.71              
ATOM   4030  HA1 GLY A 250     110.513 105.508 111.838  1.00  3.71              
ATOM   4031  HA2 GLY A 250     111.119 105.709 110.186  1.00  3.71              
ATOM   4032  C   GLY A 250     109.206 106.613 110.548  1.00  3.71              
ATOM   4033  O   GLY A 250     108.739 107.727 110.775  1.00  3.71              
ATOM   4034  N   ARG A 251     108.555 105.687 109.854  1.00  3.63              
ATOM   4035  H   ARG A 251     109.034 104.808 109.717  1.00  3.63              
ATOM   4036  CA  ARG A 251     107.290 105.913 109.138  1.00  3.63              
ATOM   4037  HA  ARG A 251     106.731 106.725 109.605  1.00  3.63              
ATOM   4038  CB  ARG A 251     107.625 106.236 107.662  1.00  3.63              
ATOM   4039  HB1 ARG A 251     106.745 106.062 107.039  1.00  3.63              
ATOM   4040  HB2 ARG A 251     108.405 105.553 107.324  1.00  3.63              
ATOM   4041  CG  ARG A 251     108.123 107.663 107.407  1.00  3.63              
ATOM   4042  HG1 ARG A 251     108.559 107.720 106.409  1.00  3.63              
ATOM   4043  HG2 ARG A 251     108.894 107.923 108.131  1.00  3.63              
ATOM   4044  CD  ARG A 251     106.953 108.645 107.493  1.00  3.63              
ATOM   4045  HD1 ARG A 251     106.322 108.358 108.334  1.00  3.63              
ATOM   4046  HD2 ARG A 251     106.357 108.575 106.582  1.00  3.63              
ATOM   4047  NE  ARG A 251     107.421 110.026 107.684  1.00  3.63              
ATOM   4048  HE  ARG A 251     108.321 110.268 107.313  1.00  3.63              
ATOM   4049  CZ  ARG A 251     106.812 110.915 108.445  1.00  3.63              
ATOM   4050  NH1 ARG A 251     105.656 110.697 109.005  1.00  3.63              
ATOM   4051 1HH1 ARG A 251     105.189 109.808 108.912  1.00  3.63              
ATOM   4052 2HH1 ARG A 251     105.305 111.386 109.657  1.00  3.63              
ATOM   4053  NH2 ARG A 251     107.356 112.075 108.677  1.00  3.63              
ATOM   4054 1HH2 ARG A 251     108.257 112.319 108.320  1.00  3.63              
ATOM   4055 2HH2 ARG A 251     106.874 112.673 109.343  1.00  3.63              
ATOM   4056  C   ARG A 251     106.426 104.673 109.175  1.00  3.63              
ATOM   4057  O   ARG A 251     105.241 104.777 109.476  1.00  3.63              
ATOM   4058  N   VAL A 252     107.050 103.515 108.992  1.00  3.22              
ATOM   4059  H   VAL A 252     107.966 103.515 108.568  1.00  3.22              
ATOM   4060  CA  VAL A 252     106.456 102.237 109.350  1.00  3.22              
ATOM   4061  HA  VAL A 252     105.638 102.472 109.991  1.00  3.22              
ATOM   4062  CB  VAL A 252     105.895 101.491 108.127  1.00  3.22              
ATOM   4063  HB  VAL A 252     106.704 101.318 107.438  1.00  3.22              
ATOM   4064  CG1 VAL A 252     105.287 100.131 108.487  1.00  3.22              
ATOM   4065 1HG1 VAL A 252     104.812  99.690 107.613  1.00  3.22              
ATOM   4066 2HG1 VAL A 252     106.066  99.444 108.823  1.00  3.22              
ATOM   4067 3HG1 VAL A 252     104.545 100.240 109.276  1.00  3.22              
ATOM   4068  CG2 VAL A 252     104.840 102.334 107.400  1.00  3.22              
ATOM   4069 1HG2 VAL A 252     104.325 101.738 106.647  1.00  3.22              
ATOM   4070 2HG2 VAL A 252     104.131 102.712 108.127  1.00  3.22              
ATOM   4071 3HG2 VAL A 252     105.316 103.178 106.901  1.00  3.22              
ATOM   4072  C   VAL A 252     107.419 101.400 110.163  1.00  3.22              
ATOM   4073  O   VAL A 252     108.602 101.337 109.828  1.00  3.22              
ATOM   4074  N   LEU A 253     106.885 100.746 111.197  1.00  3.19              
ATOM   4075  H   LEU A 253     105.889 100.826 111.366  1.00  3.19              
ATOM   4076  CA  LEU A 253     107.638  99.751 111.978  1.00  3.19              
ATOM   4077  HA  LEU A 253     108.630  99.644 111.558  1.00  3.19              
ATOM   4078  CB  LEU A 253     107.793 100.270 113.421  1.00  3.19              
ATOM   4079  HB1 LEU A 253     106.808 100.289 113.879  1.00  3.19              
ATOM   4080  HB2 LEU A 253     108.163 101.295 113.385  1.00  3.19              
ATOM   4081  CG  LEU A 253     108.743  99.444 114.313  1.00  3.19              
ATOM   4082  HG  LEU A 253     108.488  98.387 114.251  1.00  3.19              
ATOM   4083  CD1 LEU A 253     110.209  99.637 113.918  1.00  3.19              
ATOM   4084 1HD1 LEU A 253     110.853  99.133 114.636  1.00  3.19              
ATOM   4085 2HD1 LEU A 253     110.389  99.203 112.936  1.00  3.19              
ATOM   4086 3HD1 LEU A 253     110.463 100.697 113.903  1.00  3.19              
ATOM   4087  CD2 LEU A 253     108.590  99.875 115.771  1.00  3.19              
ATOM   4088 1HD2 LEU A 253     109.225  99.254 116.404  1.00  3.19              
ATOM   4089 2HD2 LEU A 253     108.884 100.919 115.891  1.00  3.19              
ATOM   4090 3HD2 LEU A 253     107.554  99.757 116.089  1.00  3.19              
ATOM   4091  C   LEU A 253     106.934  98.388 111.904  1.00  3.19              
ATOM   4092  O   LEU A 253     105.702  98.389 111.829  1.00  3.19              
ATOM   4093  N   ASP A 254     107.637  97.239 111.909  1.00  3.21              
ATOM   4094  H   ASP A 254     108.652  97.230 111.961  1.00  3.21              
ATOM   4095  CA  ASP A 254     106.908  95.967 111.649  1.00  3.21              
ATOM   4096  HA  ASP A 254     105.884  96.035 112.001  1.00  3.21              
ATOM   4097  CB  ASP A 254     106.856  95.769 110.119  1.00  3.21              
ATOM   4098  HB1 ASP A 254     107.816  96.078 109.709  1.00  3.21              
ATOM   4099  HB2 ASP A 254     106.116  96.461 109.721  1.00  3.21              
ATOM   4100  CG  ASP A 254     106.572  94.352 109.569  1.00  3.21              
ATOM   4101  OD1 ASP A 254     105.978  93.484 110.247  1.00  3.21              
ATOM   4102  OD2 ASP A 254     106.923  94.136 108.385  1.00  3.21              
ATOM   4103  C   ASP A 254     107.517  94.742 112.311  1.00  3.21              
ATOM   4104  O   ASP A 254     108.448  94.165 111.776  1.00  3.21              
ATOM   4105  N   LEU A 255     106.947  94.283 113.421  1.00  3.65              
ATOM   4106  H   LEU A 255     106.050  94.667 113.684  1.00  3.65              
ATOM   4107  CA  LEU A 255     107.594  93.328 114.331  1.00  3.65              
ATOM   4108  HA  LEU A 255     108.657  93.269 114.085  1.00  3.65              
ATOM   4109  CB  LEU A 255     107.472  93.858 115.785  1.00  3.65              
ATOM   4110  HB1 LEU A 255     108.112  93.236 116.408  1.00  3.65              
ATOM   4111  HB2 LEU A 255     106.452  93.712 116.139  1.00  3.65              
ATOM   4112  CG  LEU A 255     107.862  95.342 115.993  1.00  3.65              
ATOM   4113  HG  LEU A 255     108.551  95.659 115.213  1.00  3.65              
ATOM   4114  CD1 LEU A 255     106.636  96.265 115.983  1.00  3.65              
ATOM   4115 1HD1 LEU A 255     106.952  97.298 116.118  1.00  3.65              
ATOM   4116 2HD1 LEU A 255     106.109  96.195 115.033  1.00  3.65              
ATOM   4117 3HD1 LEU A 255     105.955  95.989 116.788  1.00  3.65              
ATOM   4118  CD2 LEU A 255     108.531  95.552 117.355  1.00  3.65              
ATOM   4119 1HD2 LEU A 255     108.836  96.592 117.463  1.00  3.65              
ATOM   4120 2HD2 LEU A 255     107.839  95.290 118.155  1.00  3.65              
ATOM   4121 3HD2 LEU A 255     109.414  94.917 117.431  1.00  3.65              
ATOM   4122  C   LEU A 255     107.000  91.924 114.156  1.00  3.65              
ATOM   4123  O   LEU A 255     106.402  91.342 115.065  1.00  3.65              
ATOM   4124  N   SER A 256     107.088  91.393 112.940  1.00  3.57              
ATOM   4125  H   SER A 256     107.558  91.929 112.218  1.00  3.57              
ATOM   4126  CA  SER A 256     106.540  90.079 112.586  1.00  3.57              
ATOM   4127  HA  SER A 256     105.603  89.965 113.123  1.00  3.57              
ATOM   4128  CB  SER A 256     106.213  90.071 111.076  1.00  3.57              
ATOM   4129  HB1 SER A 256     105.229  90.522 110.944  1.00  3.57              
ATOM   4130  HB2 SER A 256     106.161  89.041 110.723  1.00  3.57              
ATOM   4131  OG  SER A 256     107.123  90.806 110.268  1.00  3.57              
ATOM   4132  HG  SER A 256     106.767  91.716 110.174  1.00  3.57              
ATOM   4133  C   SER A 256     107.453  88.916 112.980  1.00  3.57              
ATOM   4134  O   SER A 256     108.681  89.013 112.929  1.00  3.57              
ATOM   4135  N   ARG A 257     106.853  87.781 113.384  1.00  3.66              
ATOM   4136  H   ARG A 257     105.837  87.807 113.449  1.00  3.66              
ATOM   4137  CA  ARG A 257     107.547  86.550 113.860  1.00  3.66              
ATOM   4138  HA  ARG A 257     106.798  85.769 114.004  1.00  3.66              
ATOM   4139  CB  ARG A 257     108.622  86.055 112.852  1.00  3.66              
ATOM   4140  HB1 ARG A 257     108.932  85.057 113.167  1.00  3.66              
ATOM   4141  HB2 ARG A 257     109.500  86.691 112.971  1.00  3.66              
ATOM   4142  CG  ARG A 257     108.298  85.983 111.345  1.00  3.66              
ATOM   4143  HG1 ARG A 257     107.652  86.810 111.052  1.00  3.66              
ATOM   4144  HG2 ARG A 257     107.770  85.050 111.142  1.00  3.66              
ATOM   4145  CD  ARG A 257     109.580  86.052 110.481  1.00  3.66              
ATOM   4146  HD1 ARG A 257     109.929  87.088 110.481  1.00  3.66              
ATOM   4147  HD2 ARG A 257     109.334  85.771 109.456  1.00  3.66              
ATOM   4148  NE  ARG A 257     110.656  85.181 110.999  1.00  3.66              
ATOM   4149  HE  ARG A 257     110.382  84.513 111.697  1.00  3.66              
ATOM   4150  CZ  ARG A 257     111.963  85.303 110.819  1.00  3.66              
ATOM   4151  NH1 ARG A 257     112.542  85.985 109.874  1.00  3.66              
ATOM   4152 1HH1 ARG A 257     112.025  86.427 109.142  1.00  3.66              
ATOM   4153 2HH1 ARG A 257     113.564  85.915 109.826  1.00  3.66              
ATOM   4154  NH2 ARG A 257     112.766  84.700 111.636  1.00  3.66              
ATOM   4155 1HH2 ARG A 257     112.444  84.251 112.468  1.00  3.66              
ATOM   4156 2HH2 ARG A 257     113.761  84.935 111.545  1.00  3.66              
ATOM   4157  C   ARG A 257     108.276  86.704 115.210  1.00  3.66              
ATOM   4158  O   ARG A 257     108.783  85.709 115.717  1.00  3.66              
ATOM   4159  N   ASN A 258     108.408  87.915 115.755  1.00  3.66              
ATOM   4160  H   ASN A 258     107.929  88.686 115.315  1.00  3.66              
ATOM   4161  CA  ASN A 258     109.352  88.235 116.828  1.00  3.66              
ATOM   4162  HA  ASN A 258     110.361  88.038 116.464  1.00  3.66              
ATOM   4163  CB  ASN A 258     109.228  89.725 117.173  1.00  3.66              
ATOM   4164  HB1 ASN A 258     109.560  89.880 118.197  1.00  3.66              
ATOM   4165  HB2 ASN A 258     108.186  90.043 117.106  1.00  3.66              
ATOM   4166  CG  ASN A 258     110.077  90.608 116.296  1.00  3.66              
ATOM   4167  OD1 ASN A 258     109.579  91.328 115.463  1.00  3.66              
ATOM   4168  ND2 ASN A 258     111.381  90.577 116.449  1.00  3.66              
ATOM   4169 1HD2 ASN A 258     111.800  90.042 117.189  1.00  3.66              
ATOM   4170 2HD2 ASN A 258     111.879  91.278 115.900  1.00  3.66              
ATOM   4171  C   ASN A 258     109.217  87.405 118.113  1.00  3.66              
ATOM   4172  O   ASN A 258     110.219  87.219 118.798  1.00  3.66              
ATOM   4173  N   ASN A 259     107.995  86.955 118.404  1.00  3.51              
ATOM   4174  H   ASN A 259     107.281  87.266 117.752  1.00  3.51              
ATOM   4175  CA  ASN A 259     107.509  86.169 119.546  1.00  3.51              
ATOM   4176  HA  ASN A 259     106.761  85.466 119.175  1.00  3.51              
ATOM   4177  CB  ASN A 259     108.566  85.346 120.311  1.00  3.51              
ATOM   4178  HB1 ASN A 259     108.068  84.866 121.151  1.00  3.51              
ATOM   4179  HB2 ASN A 259     109.344  85.983 120.729  1.00  3.51              
ATOM   4180  CG  ASN A 259     109.182  84.240 119.482  1.00  3.51              
ATOM   4181  OD1 ASN A 259     108.582  83.208 119.231  1.00  3.51              
ATOM   4182  ND2 ASN A 259     110.398  84.415 119.033  1.00  3.51              
ATOM   4183 1HD2 ASN A 259     110.788  85.350 119.086  1.00  3.51              
ATOM   4184 2HD2 ASN A 259     110.774  83.715 118.427  1.00  3.51              
ATOM   4185  C   ASN A 259     106.784  87.117 120.515  1.00  3.51              
ATOM   4186  O   ASN A 259     105.560  87.033 120.665  1.00  3.51              
ATOM   4187  N   LEU A 260     107.526  88.105 121.031  1.00  3.56              
ATOM   4188  H   LEU A 260     108.529  88.070 120.878  1.00  3.56              
ATOM   4189  CA  LEU A 260     106.999  89.346 121.604  1.00  3.56              
ATOM   4190  HA  LEU A 260     107.874  89.922 121.909  1.00  3.56              
ATOM   4191  CB  LEU A 260     106.283  90.126 120.470  1.00  3.56              
ATOM   4192  HB1 LEU A 260     105.212  89.959 120.566  1.00  3.56              
ATOM   4193  HB2 LEU A 260     106.585  89.735 119.497  1.00  3.56              
ATOM   4194  CG  LEU A 260     106.547  91.639 120.457  1.00  3.56              
ATOM   4195  HG  LEU A 260     106.413  92.033 121.461  1.00  3.56              
ATOM   4196  CD1 LEU A 260     107.953  91.960 119.932  1.00  3.56              
ATOM   4197 1HD1 LEU A 260     108.085  91.530 118.945  1.00  3.56              
ATOM   4198 2HD1 LEU A 260     108.093  93.037 119.853  1.00  3.56              
ATOM   4199 3HD1 LEU A 260     108.705  91.556 120.609  1.00  3.56              
ATOM   4200  CD2 LEU A 260     105.552  92.322 119.519  1.00  3.56              
ATOM   4201 1HD2 LEU A 260     105.710  93.401 119.539  1.00  3.56              
ATOM   4202 2HD2 LEU A 260     105.676  91.952 118.500  1.00  3.56              
ATOM   4203 3HD2 LEU A 260     104.537  92.117 119.856  1.00  3.56              
ATOM   4204  C   LEU A 260     106.163  89.174 122.885  1.00  3.56              
ATOM   4205  O   LEU A 260     105.182  89.887 123.096  1.00  3.56              
ATOM   4206  N   PHE A 261     106.530  88.209 123.737  1.00  3.73              
ATOM   4207  H   PHE A 261     107.362  87.682 123.501  1.00  3.73              
ATOM   4208  CA  PHE A 261     105.645  87.658 124.775  1.00  3.73              
ATOM   4209  HA  PHE A 261     104.825  87.175 124.250  1.00  3.73              
ATOM   4210  CB  PHE A 261     106.376  86.560 125.553  1.00  3.73              
ATOM   4211  HB1 PHE A 261     105.730  86.222 126.364  1.00  3.73              
ATOM   4212  HB2 PHE A 261     107.280  86.977 126.000  1.00  3.73              
ATOM   4213  CG  PHE A 261     106.724  85.347 124.708  1.00  3.73              
ATOM   4214  CD1 PHE A 261     108.068  85.006 124.462  1.00  3.73              
ATOM   4215  HD1 PHE A 261     108.870  85.613 124.861  1.00  3.73              
ATOM   4216  CE1 PHE A 261     108.379  83.872 123.690  1.00  3.73              
ATOM   4217  HE1 PHE A 261     109.413  83.618 123.502  1.00  3.73              
ATOM   4218  CZ  PHE A 261     107.349  83.079 123.153  1.00  3.73              
ATOM   4219  HZ  PHE A 261     107.592  82.212 122.553  1.00  3.73              
ATOM   4220  CE2 PHE A 261     106.005  83.424 123.386  1.00  3.73              
ATOM   4221  HE2 PHE A 261     105.213  82.821 122.965  1.00  3.73              
ATOM   4222  CD2 PHE A 261     105.693  84.554 124.163  1.00  3.73              
ATOM   4223  HD2 PHE A 261     104.658  84.819 124.339  1.00  3.73              
ATOM   4224  C   PHE A 261     104.959  88.663 125.708  1.00  3.73              
ATOM   4225  O   PHE A 261     103.800  88.469 126.078  1.00  3.73              
ATOM   4226  N   PHE A 262     105.633  89.750 126.079  1.00  3.75              
ATOM   4227  H   PHE A 262     106.501  89.961 125.611  1.00  3.75              
ATOM   4228  CA  PHE A 262     105.192  90.607 127.173  1.00  3.75              
ATOM   4229  HA  PHE A 262     104.106  90.549 127.258  1.00  3.75              
ATOM   4230  CB  PHE A 262     105.775  90.108 128.511  1.00  3.75              
ATOM   4231  HB1 PHE A 262     105.492  90.809 129.298  1.00  3.75              
ATOM   4232  HB2 PHE A 262     106.865  90.108 128.449  1.00  3.75              
ATOM   4233  CG  PHE A 262     105.294  88.733 128.933  1.00  3.75              
ATOM   4234  CD1 PHE A 262     103.940  88.539 129.266  1.00  3.75              
ATOM   4235  HD1 PHE A 262     103.246  89.366 129.238  1.00  3.75              
ATOM   4236  CE1 PHE A 262     103.473  87.258 129.605  1.00  3.75              
ATOM   4237  HE1 PHE A 262     102.426  87.115 129.835  1.00  3.75              
ATOM   4238  CZ  PHE A 262     104.361  86.169 129.624  1.00  3.75              
ATOM   4239  HZ  PHE A 262     103.999  85.183 129.876  1.00  3.75              
ATOM   4240  CE2 PHE A 262     105.718  86.362 129.309  1.00  3.75              
ATOM   4241  HE2 PHE A 262     106.399  85.523 129.320  1.00  3.75              
ATOM   4242  CD2 PHE A 262     106.185  87.643 128.963  1.00  3.75              
ATOM   4243  HD2 PHE A 262     107.225  87.782 128.708  1.00  3.75              
ATOM   4244  C   PHE A 262     105.507  92.066 126.925  1.00  3.75              
ATOM   4245  O   PHE A 262     106.401  92.620 127.563  1.00  3.75              
ATOM   4246  N   ILE A 263     104.752  92.707 126.029  1.00  3.71              
ATOM   4247  H   ILE A 263     104.106  92.178 125.464  1.00  3.71              
ATOM   4248  CA  ILE A 263     104.765  94.169 125.911  1.00  3.71              
ATOM   4249  HA  ILE A 263     105.732  94.424 125.478  1.00  3.71              
ATOM   4250  CB  ILE A 263     103.695  94.726 124.968  1.00  3.71              
ATOM   4251  HB  ILE A 263     102.865  94.926 125.620  1.00  3.71              
ATOM   4252  CG2 ILE A 263     104.184  96.029 124.315  1.00  3.71              
ATOM   4253 1HG2 ILE A 263     103.407  96.416 123.657  1.00  3.71              
ATOM   4254 2HG2 ILE A 263     104.414  96.786 125.058  1.00  3.71              
ATOM   4255 3HG2 ILE A 263     105.081  95.843 123.727  1.00  3.71              
ATOM   4256  CG1 ILE A 263     103.113  93.812 123.885  1.00  3.71              
ATOM   4257 1HG1 ILE A 263     102.288  94.337 123.403  1.00  3.71              
ATOM   4258 2HG1 ILE A 263     102.686  92.955 124.393  1.00  3.71              
ATOM   4259  CD1 ILE A 263     104.082  93.357 122.789  1.00  3.71              
ATOM   4260  HD1 ILE A 263     104.932  92.838 123.230  1.00  3.71              
ATOM   4261  HD2 ILE A 263     103.578  92.684 122.101  1.00  3.71              
ATOM   4262  HD3 ILE A 263     104.415  94.217 122.209  1.00  3.71              
ATOM   4263  C   ILE A 263     104.701  94.846 127.291  1.00  3.71              
ATOM   4264  O   ILE A 263     104.282  94.285 128.305  1.00  3.71              
ATOM   4265  N   SER A 264     105.256  96.035 127.356  1.00  3.83              
ATOM   4266  H   SER A 264     105.600  96.445 126.493  1.00  3.83              
ATOM   4267  CA  SER A 264     105.607  96.735 128.574  1.00  3.83              
ATOM   4268  HA  SER A 264     104.986  96.389 129.400  1.00  3.83              
ATOM   4269  CB  SER A 264     107.050  96.436 128.879  1.00  3.83              
ATOM   4270  HB1 SER A 264     107.415  97.035 129.708  1.00  3.83              
ATOM   4271  HB2 SER A 264     107.608  96.702 127.989  1.00  3.83              
ATOM   4272  OG  SER A 264     107.226  95.058 129.184  1.00  3.83              
ATOM   4273  HG  SER A 264     106.551  94.530 128.721  1.00  3.83              
ATOM   4274  C   SER A 264     105.338  98.230 128.347  1.00  3.83              
ATOM   4275  O   SER A 264     105.229  98.697 127.207  1.00  3.83              
ATOM   4276  N   PRO A 265     105.178  99.016 129.420  1.00  3.82              
ATOM   4277  CD  PRO A 265     105.424  98.679 130.818  1.00  3.82              
ATOM   4278  HD1 PRO A 265     106.394  98.212 130.970  1.00  3.82              
ATOM   4279  HD2 PRO A 265     104.637  98.025 131.191  1.00  3.82              
ATOM   4280  CG  PRO A 265     105.392 100.004 131.565  1.00  3.82              
ATOM   4281  HG1 PRO A 265     106.383 100.461 131.539  1.00  3.82              
ATOM   4282  HG2 PRO A 265     105.048  99.880 132.593  1.00  3.82              
ATOM   4283  CB  PRO A 265     104.422 100.835 130.736  1.00  3.82              
ATOM   4284  HB1 PRO A 265     104.648 101.898 130.834  1.00  3.82              
ATOM   4285  HB2 PRO A 265     103.409 100.633 131.081  1.00  3.82              
ATOM   4286  CA  PRO A 265     104.585 100.336 129.291  1.00  3.82              
ATOM   4287  HA  PRO A 265     103.603 100.251 128.827  1.00  3.82              
ATOM   4288  C   PRO A 265     105.443 101.308 128.457  1.00  3.82              
ATOM   4289  O   PRO A 265     106.655 101.394 128.640  1.00  3.82              
ATOM   4290  N   LYS A 266     104.780 102.072 127.578  1.00  3.87              
ATOM   4291  H   LYS A 266     103.779 101.962 127.579  1.00  3.87              
ATOM   4292  CA  LYS A 266     105.321 102.957 126.532  1.00  3.87              
ATOM   4293  HA  LYS A 266     104.546 102.874 125.770  1.00  3.87              
ATOM   4294  CB  LYS A 266     105.188 104.447 126.900  1.00  3.87              
ATOM   4295  HB1 LYS A 266     104.311 104.546 127.538  1.00  3.87              
ATOM   4296  HB2 LYS A 266     104.971 104.989 125.978  1.00  3.87              
ATOM   4297  CG  LYS A 266     106.348 105.165 127.592  1.00  3.87              
ATOM   4298  HG1 LYS A 266     107.109 105.414 126.851  1.00  3.87              
ATOM   4299  HG2 LYS A 266     106.789 104.507 128.342  1.00  3.87              
ATOM   4300  CD  LYS A 266     105.858 106.452 128.288  1.00  3.87              
ATOM   4301  HD1 LYS A 266     106.726 107.042 128.579  1.00  3.87              
ATOM   4302  HD2 LYS A 266     105.347 106.155 129.205  1.00  3.87              
ATOM   4303  CE  LYS A 266     104.888 107.354 127.496  1.00  3.87              
ATOM   4304  HE1 LYS A 266     104.557 108.152 128.166  1.00  3.87              
ATOM   4305  HE2 LYS A 266     103.997 106.789 127.205  1.00  3.87              
ATOM   4306  NZ  LYS A 266     105.518 107.964 126.304  1.00  3.87              
ATOM   4307  HZ1 LYS A 266     104.954 108.708 125.918  1.00  3.87              
ATOM   4308  HZ2 LYS A 266     106.448 108.322 126.532  1.00  3.87              
ATOM   4309  HZ3 LYS A 266     105.680 107.298 125.560  1.00  3.87              
ATOM   4310  C   LYS A 266     106.559 102.509 125.752  1.00  3.87              
ATOM   4311  O   LYS A 266     107.697 102.820 126.084  1.00  3.87              
ATOM   4312  N   GLN A 267     106.269 101.827 124.643  1.00  3.85              
ATOM   4313  H   GLN A 267     105.291 101.628 124.478  1.00  3.85              
ATOM   4314  CA  GLN A 267     107.229 101.053 123.850  1.00  3.85              
ATOM   4315  HA  GLN A 267     108.099 100.818 124.464  1.00  3.85              
ATOM   4316  CB  GLN A 267     106.506  99.732 123.505  1.00  3.85              
ATOM   4317  HB1 GLN A 267     105.959  99.361 124.374  1.00  3.85              
ATOM   4318  HB2 GLN A 267     107.277  99.018 123.257  1.00  3.85              
ATOM   4319  CG  GLN A 267     105.553  99.877 122.301  1.00  3.85              
ATOM   4320  HG1 GLN A 267     106.176  99.859 121.415  1.00  3.85              
ATOM   4321  HG2 GLN A 267     105.053 100.843 122.343  1.00  3.85              
ATOM   4322  CD  GLN A 267     104.477  98.812 122.107  1.00  3.85              
ATOM   4323  OE1 GLN A 267     104.720  97.674 121.754  1.00  3.85              
ATOM   4324  NE2 GLN A 267     103.222  99.172 122.246  1.00  3.85              
ATOM   4325 1HE2 GLN A 267     103.007 100.082 122.616  1.00  3.85              
ATOM   4326 2HE2 GLN A 267     102.517  98.474 122.075  1.00  3.85              
ATOM   4327  C   GLN A 267     107.731 101.752 122.577  1.00  3.85              
ATOM   4328  O   GLN A 267     108.802 101.424 122.088  1.00  3.85              
ATOM   4329  N   PHE A 268     106.962 102.709 122.050  1.00  3.80              
ATOM   4330  H   PHE A 268     106.081 102.905 122.494  1.00  3.80              
ATOM   4331  CA  PHE A 268     107.283 103.437 120.823  1.00  3.80              
ATOM   4332  HA  PHE A 268     108.312 103.210 120.544  1.00  3.80              
ATOM   4333  CB  PHE A 268     106.383 102.992 119.648  1.00  3.80              
ATOM   4334  HB1 PHE A 268     106.693 103.529 118.751  1.00  3.80              
ATOM   4335  HB2 PHE A 268     105.370 103.305 119.875  1.00  3.80              
ATOM   4336  CG  PHE A 268     106.394 101.506 119.309  1.00  3.80              
ATOM   4337  CD1 PHE A 268     107.617 100.817 119.187  1.00  3.80              
ATOM   4338  HD1 PHE A 268     108.555 101.343 119.294  1.00  3.80              
ATOM   4339  CE1 PHE A 268     107.633  99.430 118.961  1.00  3.80              
ATOM   4340  HE1 PHE A 268     108.578  98.909 118.897  1.00  3.80              
ATOM   4341  CZ  PHE A 268     106.427  98.723 118.821  1.00  3.80              
ATOM   4342  HZ  PHE A 268     106.440  97.653 118.671  1.00  3.80              
ATOM   4343  CE2 PHE A 268     105.204  99.409 118.898  1.00  3.80              
ATOM   4344  HE2 PHE A 268     104.279  98.857 118.816  1.00  3.80              
ATOM   4345  CD2 PHE A 268     105.186 100.796 119.135  1.00  3.80              
ATOM   4346  HD2 PHE A 268     104.237 101.295 119.218  1.00  3.80              
ATOM   4347  C   PHE A 268     107.261 104.950 121.069  1.00  3.80              
ATOM   4348  O   PHE A 268     106.916 105.731 120.186  1.00  3.80              
ATOM   4349  N   GLU A 269     107.607 105.395 122.286  1.00  3.78              
ATOM   4350  H   GLU A 269     107.990 104.721 122.934  1.00  3.78              
ATOM   4351  CA  GLU A 269     108.059 106.781 122.408  1.00  3.78              
ATOM   4352  HA  GLU A 269     107.387 107.415 121.852  1.00  3.78              
ATOM   4353  CB  GLU A 269     108.080 107.289 123.865  1.00  3.78              
ATOM   4354  HB1 GLU A 269     107.246 106.834 124.400  1.00  3.78              
ATOM   4355  HB2 GLU A 269     107.902 108.364 123.823  1.00  3.78              
ATOM   4356  CG  GLU A 269     109.366 107.084 124.685  1.00  3.78              
ATOM   4357  HG1 GLU A 269     110.219 107.478 124.132  1.00  3.78              
ATOM   4358  HG2 GLU A 269     109.516 106.014 124.845  1.00  3.78              
ATOM   4359  CD  GLU A 269     109.306 107.802 126.047  1.00  3.78              
ATOM   4360  OE1 GLU A 269     108.195 108.121 126.533  1.00  3.78              
ATOM   4361  OE2 GLU A 269     110.355 107.942 126.712  1.00  3.78              
ATOM   4362  C   GLU A 269     109.403 106.957 121.697  1.00  3.78              
ATOM   4363  O   GLU A 269     110.176 106.013 121.557  1.00  3.78              
ATOM   4364  N   GLY A 270     109.662 108.166 121.206  1.00  3.79              
ATOM   4365  H   GLY A 270     109.021 108.928 121.370  1.00  3.79              
ATOM   4366  CA  GLY A 270     110.822 108.383 120.348  1.00  3.79              
ATOM   4367  HA1 GLY A 270     111.681 107.838 120.743  1.00  3.79              
ATOM   4368  HA2 GLY A 270     111.070 109.444 120.354  1.00  3.79              
ATOM   4369  C   GLY A 270     110.638 107.960 118.883  1.00  3.79              
ATOM   4370  O   GLY A 270     111.552 108.116 118.079  1.00  3.79              
ATOM   4371  N   TYR A 271     109.437 107.487 118.546  1.00  3.77              
ATOM   4372  H   TYR A 271     108.775 107.327 119.288  1.00  3.77              
ATOM   4373  CA  TYR A 271     109.001 107.102 117.204  1.00  3.77              
ATOM   4374  HA  TYR A 271     109.710 107.456 116.454  1.00  3.77              
ATOM   4375  CB  TYR A 271     108.870 105.568 117.116  1.00  3.77              
ATOM   4376  HB1 TYR A 271     108.472 105.354 116.132  1.00  3.77              
ATOM   4377  HB2 TYR A 271     108.109 105.252 117.829  1.00  3.77              
ATOM   4378  CG  TYR A 271     110.050 104.628 117.248  1.00  3.77              
ATOM   4379  CD1 TYR A 271     110.314 104.010 118.486  1.00  3.77              
ATOM   4380  HD1 TYR A 271     109.850 104.380 119.390  1.00  3.77              
ATOM   4381  CE1 TYR A 271     111.129 102.862 118.537  1.00  3.77              
ATOM   4382  HE1 TYR A 271     111.301 102.352 119.474  1.00  3.77              
ATOM   4383  CZ  TYR A 271     111.714 102.357 117.355  1.00  3.77              
ATOM   4384  OH  TYR A 271     112.461 101.226 117.398  1.00  3.77              
ATOM   4385  HH  TYR A 271     113.002 101.146 116.594  1.00  3.77              
ATOM   4386  CE2 TYR A 271     111.514 103.021 116.128  1.00  3.77              
ATOM   4387  HE2 TYR A 271     111.975 102.633 115.230  1.00  3.77              
ATOM   4388  CD2 TYR A 271     110.671 104.148 116.073  1.00  3.77              
ATOM   4389  HD2 TYR A 271     110.452 104.606 115.120  1.00  3.77              
ATOM   4390  C   TYR A 271     107.617 107.677 116.861  1.00  3.77              
ATOM   4391  O   TYR A 271     106.877 107.139 116.032  1.00  3.77              
ATOM   4392  N   GLU A 272     107.242 108.793 117.481  1.00  3.78              
ATOM   4393  H   GLU A 272     107.890 109.206 118.127  1.00  3.78              
ATOM   4394  CA  GLU A 272     106.242 109.669 116.869  1.00  3.78              
ATOM   4395  HA  GLU A 272     105.288 109.145 116.871  1.00  3.78              
ATOM   4396  CB  GLU A 272     106.130 110.924 117.758  1.00  3.78              
ATOM   4397  HB1 GLU A 272     106.372 110.650 118.784  1.00  3.78              
ATOM   4398  HB2 GLU A 272     105.097 111.231 117.782  1.00  3.78              
ATOM   4399  CG  GLU A 272     107.004 112.134 117.393  1.00  3.78              
ATOM   4400  HG1 GLU A 272     108.031 111.798 117.235  1.00  3.78              
ATOM   4401  HG2 GLU A 272     107.005 112.820 118.243  1.00  3.78              
ATOM   4402  CD  GLU A 272     106.480 112.884 116.162  1.00  3.78              
ATOM   4403  OE1 GLU A 272     107.286 113.523 115.456  1.00  3.78              
ATOM   4404  OE2 GLU A 272     105.269 112.777 115.866  1.00  3.78              
ATOM   4405  C   GLU A 272     106.649 109.925 115.392  1.00  3.78              
ATOM   4406  O   GLU A 272     107.819 109.786 115.020  1.00  3.78              
ATOM   4407  N   ASN A 273     105.684 110.208 114.524  1.00  3.72              
ATOM   4408  H   ASN A 273     104.766 110.436 114.893  1.00  3.72              
ATOM   4409  CA  ASN A 273     105.825 110.126 113.070  1.00  3.72              
ATOM   4410  HA  ASN A 273     104.852 110.487 112.730  1.00  3.72              
ATOM   4411  CB  ASN A 273     106.819 111.159 112.489  1.00  3.72              
ATOM   4412  HB1 ASN A 273     107.293 110.745 111.600  1.00  3.72              
ATOM   4413  HB2 ASN A 273     107.604 111.403 113.203  1.00  3.72              
ATOM   4414  CG  ASN A 273     106.109 112.450 112.110  1.00  3.72              
ATOM   4415  OD1 ASN A 273     105.852 112.713 110.941  1.00  3.72              
ATOM   4416  ND2 ASN A 273     105.730 113.277 113.043  1.00  3.72              
ATOM   4417 1HD2 ASN A 273     105.973 113.125 114.033  1.00  3.72              
ATOM   4418 2HD2 ASN A 273     105.268 114.123 112.796  1.00  3.72              
ATOM   4419  C   ASN A 273     105.803 108.698 112.476  1.00  3.72              
ATOM   4420  O   ASN A 273     105.606 108.559 111.260  1.00  3.72              
ATOM   4421  N   ILE A 274     105.773 107.638 113.308  1.00  3.68              
ATOM   4422  H   ILE A 274     106.017 107.781 114.284  1.00  3.68              
ATOM   4423  CA  ILE A 274     105.138 106.357 112.943  1.00  3.68              
ATOM   4424  HA  ILE A 274     105.690 105.980 112.081  1.00  3.68              
ATOM   4425  CB  ILE A 274     105.249 105.260 114.040  1.00  3.68              
ATOM   4426  HB  ILE A 274     105.098 105.713 115.019  1.00  3.68              
ATOM   4427  CG2 ILE A 274     104.189 104.145 113.886  1.00  3.68              
ATOM   4428 1HG2 ILE A 274     104.311 103.383 114.653  1.00  3.68              
ATOM   4429 2HG2 ILE A 274     103.186 104.547 114.015  1.00  3.68              
ATOM   4430 3HG2 ILE A 274     104.280 103.689 112.904  1.00  3.68              
ATOM   4431  CG1 ILE A 274     106.661 104.630 113.953  1.00  3.68              
ATOM   4432 1HG1 ILE A 274     107.403 105.416 114.088  1.00  3.68              
ATOM   4433 2HG1 ILE A 274     106.809 104.210 112.957  1.00  3.68              
ATOM   4434  CD1 ILE A 274     106.937 103.518 114.976  1.00  3.68              
ATOM   4435  HD1 ILE A 274     107.999 103.272 114.965  1.00  3.68              
ATOM   4436  HD2 ILE A 274     106.653 103.848 115.976  1.00  3.68              
ATOM   4437  HD3 ILE A 274     106.380 102.617 114.723  1.00  3.68              
ATOM   4438  C   ILE A 274     103.707 106.583 112.468  1.00  3.68              
ATOM   4439  O   ILE A 274     102.789 106.890 113.220  1.00  3.68              
ATOM   4440  N   SER A 275     103.548 106.454 111.162  1.00  3.66              
ATOM   4441  H   SER A 275     104.364 106.149 110.644  1.00  3.66              
ATOM   4442  CA  SER A 275     102.315 106.608 110.402  1.00  3.66              
ATOM   4443  HA  SER A 275     101.610 107.244 110.936  1.00  3.66              
ATOM   4444  CB  SER A 275     102.681 107.268 109.064  1.00  3.66              
ATOM   4445  HB1 SER A 275     101.771 107.584 108.551  1.00  3.66              
ATOM   4446  HB2 SER A 275     103.199 106.539 108.438  1.00  3.66              
ATOM   4447  OG  SER A 275     103.542 108.391 109.258  1.00  3.66              
ATOM   4448  HG  SER A 275     104.066 108.246 110.066  1.00  3.66              
ATOM   4449  C   SER A 275     101.643 105.246 110.178  1.00  3.66              
ATOM   4450  O   SER A 275     100.423 105.173 110.054  1.00  3.66              
ATOM   4451  N   CYS A 276     102.405 104.150 110.196  1.00  3.23              
ATOM   4452  H   CYS A 276     103.414 104.249 110.253  1.00  3.23              
ATOM   4453  CA  CYS A 276     101.847 102.804 110.225  1.00  3.23              
ATOM   4454  HA  CYS A 276     100.905 102.832 110.772  1.00  3.23              
ATOM   4455  CB  CYS A 276     101.486 102.382 108.783  1.00  3.23              
ATOM   4456  HB1 CYS A 276     102.054 102.973 108.065  1.00  3.23              
ATOM   4457  HB2 CYS A 276     100.439 102.627 108.613  1.00  3.23              
ATOM   4458  SG  CYS A 276     101.742 100.620 108.408  1.00  3.23              
ATOM   4459  HG  CYS A 276     101.054 100.091 109.433  1.00  3.23              
ATOM   4460  C   CYS A 276     102.732 101.820 111.022  1.00  3.23              
ATOM   4461  O   CYS A 276     103.949 101.950 111.185  1.00  3.23              
ATOM   4462  N   LEU A 277     102.070 100.816 111.569  1.00  3.20              
ATOM   4463  H   LEU A 277     101.075 100.717 111.395  1.00  3.20              
ATOM   4464  CA  LEU A 277     102.675  99.812 112.417  1.00  3.20              
ATOM   4465  HA  LEU A 277     103.756  99.808 112.290  1.00  3.20              
ATOM   4466  CB  LEU A 277     102.330 100.190 113.872  1.00  3.20              
ATOM   4467  HB1 LEU A 277     101.245 100.176 113.969  1.00  3.20              
ATOM   4468  HB2 LEU A 277     102.662 101.214 114.051  1.00  3.20              
ATOM   4469  CG  LEU A 277     102.930  99.298 114.970  1.00  3.20              
ATOM   4470  HG  LEU A 277     102.645  98.266 114.789  1.00  3.20              
ATOM   4471  CD1 LEU A 277     104.451  99.395 115.030  1.00  3.20              
ATOM   4472 1HD1 LEU A 277     104.825  98.864 115.906  1.00  3.20              
ATOM   4473 2HD1 LEU A 277     104.876  98.917 114.150  1.00  3.20              
ATOM   4474 3HD1 LEU A 277     104.767 100.437 115.077  1.00  3.20              
ATOM   4475  CD2 LEU A 277     102.402  99.732 116.337  1.00  3.20              
ATOM   4476 1HD2 LEU A 277     102.686  98.988 117.080  1.00  3.20              
ATOM   4477 2HD2 LEU A 277     102.844 100.686 116.600  1.00  3.20              
ATOM   4478 3HD2 LEU A 277     101.318  99.830 116.327  1.00  3.20              
ATOM   4479  C   LEU A 277     102.138  98.448 111.975  1.00  3.20              
ATOM   4480  O   LEU A 277     100.963  98.364 111.590  1.00  3.20              
ATOM   4481  N   ASN A 278     102.918  97.360 112.030  1.00  3.21              
ATOM   4482  H   ASN A 278     103.918  97.395 112.223  1.00  3.21              
ATOM   4483  CA  ASN A 278     102.233  96.081 111.892  1.00  3.21              
ATOM   4484  HA  ASN A 278     101.234  96.179 112.302  1.00  3.21              
ATOM   4485  CB  ASN A 278     101.997  95.801 110.383  1.00  3.21              
ATOM   4486  HB1 ASN A 278     101.814  96.730 109.848  1.00  3.21              
ATOM   4487  HB2 ASN A 278     101.094  95.218 110.261  1.00  3.21              
ATOM   4488  CG  ASN A 278     103.112  95.091 109.673  1.00  3.21              
ATOM   4489  OD1 ASN A 278     103.850  95.679 108.884  1.00  3.21              
ATOM   4490  ND2 ASN A 278     103.214  93.810 109.912  1.00  3.21              
ATOM   4491 1HD2 ASN A 278     102.478  93.346 110.449  1.00  3.21              
ATOM   4492 2HD2 ASN A 278     104.131  93.401 109.760  1.00  3.21              
ATOM   4493  C   ASN A 278     102.841  95.001 112.786  1.00  3.21              
ATOM   4494  O   ASN A 278     104.012  95.081 113.116  1.00  3.21              
ATOM   4495  N   LEU A 279     102.024  94.094 113.311  1.00  3.72              
ATOM   4496  H   LEU A 279     101.065  94.042 112.973  1.00  3.72              
ATOM   4497  CA  LEU A 279     102.442  93.077 114.267  1.00  3.72              
ATOM   4498  HA  LEU A 279     103.519  92.913 114.203  1.00  3.72              
ATOM   4499  CB  LEU A 279     102.075  93.477 115.716  1.00  3.72              
ATOM   4500  HB1 LEU A 279     101.963  92.549 116.277  1.00  3.72              
ATOM   4501  HB2 LEU A 279     101.105  93.969 115.707  1.00  3.72              
ATOM   4502  CG  LEU A 279     103.084  94.352 116.485  1.00  3.72              
ATOM   4503  HG  LEU A 279     104.096  94.068 116.202  1.00  3.72              
ATOM   4504  CD1 LEU A 279     102.889  95.853 116.256  1.00  3.72              
ATOM   4505 1HD1 LEU A 279     103.656  96.413 116.790  1.00  3.72              
ATOM   4506 2HD1 LEU A 279     102.976  96.074 115.199  1.00  3.72              
ATOM   4507 3HD1 LEU A 279     101.908  96.164 116.610  1.00  3.72              
ATOM   4508  CD2 LEU A 279     102.924  94.130 117.992  1.00  3.72              
ATOM   4509 1HD2 LEU A 279     103.679  94.699 118.537  1.00  3.72              
ATOM   4510 2HD2 LEU A 279     101.932  94.449 118.312  1.00  3.72              
ATOM   4511 3HD2 LEU A 279     103.050  93.073 118.222  1.00  3.72              
ATOM   4512  C   LEU A 279     101.726  91.768 113.867  1.00  3.72              
ATOM   4513  O   LEU A 279     100.592  91.454 114.278  1.00  3.72              
ATOM   4514  N   SER A 280     102.457  90.973 113.083  1.00  3.66              
ATOM   4515  H   SER A 280     103.348  91.315 112.755  1.00  3.66              
ATOM   4516  CA  SER A 280     101.966  89.702 112.564  1.00  3.66              
ATOM   4517  HA  SER A 280     100.895  89.634 112.762  1.00  3.66              
ATOM   4518  CB  SER A 280     102.123  89.670 111.041  1.00  3.66              
ATOM   4519  HB1 SER A 280     103.181  89.643 110.780  1.00  3.66              
ATOM   4520  HB2 SER A 280     101.676  90.569 110.611  1.00  3.66              
ATOM   4521  OG  SER A 280     101.478  88.534 110.501  1.00  3.66              
ATOM   4522  HG  SER A 280     100.519  88.684 110.554  1.00  3.66              
ATOM   4523  C   SER A 280     102.647  88.501 113.228  1.00  3.66              
ATOM   4524  O   SER A 280     103.878  88.396 113.319  1.00  3.66              
ATOM   4525  N   ARG A 281     101.806  87.559 113.670  1.00  3.65              
ATOM   4526  H   ARG A 281     100.809  87.757 113.573  1.00  3.65              
ATOM   4527  CA  ARG A 281     102.188  86.300 114.319  1.00  3.65              
ATOM   4528  HA  ARG A 281     101.269  85.909 114.747  1.00  3.65              
ATOM   4529  CB  ARG A 281     102.679  85.289 113.253  1.00  3.65              
ATOM   4530  HB1 ARG A 281     103.441  84.625 113.658  1.00  3.65              
ATOM   4531  HB2 ARG A 281     103.152  85.834 112.433  1.00  3.65              
ATOM   4532  CG  ARG A 281     101.546  84.421 112.677  1.00  3.65              
ATOM   4533  HG1 ARG A 281     101.827  84.143 111.661  1.00  3.65              
ATOM   4534  HG2 ARG A 281     100.622  84.999 112.615  1.00  3.65              
ATOM   4535  CD  ARG A 281     101.307  83.113 113.460  1.00  3.65              
ATOM   4536  HD1 ARG A 281     102.241  82.552 113.521  1.00  3.65              
ATOM   4537  HD2 ARG A 281     100.606  82.505 112.884  1.00  3.65              
ATOM   4538  NE  ARG A 281     100.736  83.320 114.807  1.00  3.65              
ATOM   4539  HE  ARG A 281      99.729  83.358 114.867  1.00  3.65              
ATOM   4540  CZ  ARG A 281     101.371  83.438 115.960  1.00  3.65              
ATOM   4541  NH1 ARG A 281     102.665  83.374 116.072  1.00  3.65              
ATOM   4542 1HH1 ARG A 281     103.230  83.295 115.250  1.00  3.65              
ATOM   4543 2HH1 ARG A 281     103.105  83.465 116.970  1.00  3.65              
ATOM   4544  NH2 ARG A 281     100.689  83.662 117.038  1.00  3.65              
ATOM   4545 1HH2 ARG A 281      99.712  83.874 116.941  1.00  3.65              
ATOM   4546 2HH2 ARG A 281     101.154  84.043 117.854  1.00  3.65              
ATOM   4547  C   ARG A 281     103.114  86.475 115.522  1.00  3.65              
ATOM   4548  O   ARG A 281     104.247  85.991 115.529  1.00  3.65              
ATOM   4549  N   ASN A 282     102.550  87.050 116.585  1.00  3.68              
ATOM   4550  H   ASN A 282     101.580  87.327 116.497  1.00  3.68              
ATOM   4551  CA  ASN A 282     103.182  87.149 117.908  1.00  3.68              
ATOM   4552  HA  ASN A 282     104.101  86.559 117.900  1.00  3.68              
ATOM   4553  CB  ASN A 282     103.616  88.588 118.199  1.00  3.68              
ATOM   4554  HB1 ASN A 282     104.098  88.643 119.169  1.00  3.68              
ATOM   4555  HB2 ASN A 282     102.757  89.243 118.222  1.00  3.68              
ATOM   4556  CG  ASN A 282     104.629  89.078 117.196  1.00  3.68              
ATOM   4557  OD1 ASN A 282     105.747  88.583 117.121  1.00  3.68              
ATOM   4558  ND2 ASN A 282     104.253  90.049 116.402  1.00  3.68              
ATOM   4559 1HD2 ASN A 282     103.343  90.464 116.499  1.00  3.68              
ATOM   4560 2HD2 ASN A 282     104.977  90.443 115.808  1.00  3.68              
ATOM   4561  C   ASN A 282     102.335  86.523 119.025  1.00  3.68              
ATOM   4562  O   ASN A 282     101.442  85.717 118.763  1.00  3.68              
ATOM   4563  N   GLY A 283     102.646  86.818 120.286  1.00  3.63              
ATOM   4564  H   GLY A 283     103.500  87.340 120.469  1.00  3.63              
ATOM   4565  CA  GLY A 283     101.993  86.175 121.422  1.00  3.63              
ATOM   4566  HA1 GLY A 283     102.529  85.255 121.660  1.00  3.63              
ATOM   4567  HA2 GLY A 283     100.964  85.920 121.171  1.00  3.63              
ATOM   4568  C   GLY A 283     101.956  87.031 122.671  1.00  3.63              
ATOM   4569  O   GLY A 283     102.533  86.650 123.684  1.00  3.63              
ATOM   4570  N   PHE A 284     101.304  88.191 122.584  1.00  3.69              
ATOM   4571  H   PHE A 284     100.681  88.336 121.800  1.00  3.69              
ATOM   4572  CA  PHE A 284     101.506  89.285 123.513  1.00  3.69              
ATOM   4573  HA  PHE A 284     102.397  88.990 124.068  1.00  3.69              
ATOM   4574  CB  PHE A 284     102.028  90.532 122.821  1.00  3.69              
ATOM   4575  HB1 PHE A 284     102.765  90.220 122.079  1.00  3.69              
ATOM   4576  HB2 PHE A 284     102.591  91.066 123.575  1.00  3.69              
ATOM   4577  CG  PHE A 284     101.063  91.491 122.164  1.00  3.69              
ATOM   4578  CD1 PHE A 284     100.304  92.396 122.931  1.00  3.69              
ATOM   4579  HD1 PHE A 284     100.330  92.353 124.011  1.00  3.69              
ATOM   4580  CE1 PHE A 284      99.578  93.419 122.297  1.00  3.69              
ATOM   4581  HE1 PHE A 284      99.052  94.150 122.889  1.00  3.69              
ATOM   4582  CZ  PHE A 284      99.602  93.535 120.898  1.00  3.69              
ATOM   4583  HZ  PHE A 284      99.071  94.343 120.418  1.00  3.69              
ATOM   4584  CE2 PHE A 284     100.359  92.630 120.135  1.00  3.69              
ATOM   4585  HE2 PHE A 284     100.432  92.726 119.061  1.00  3.69              
ATOM   4586  CD2 PHE A 284     101.088  91.614 120.766  1.00  3.69              
ATOM   4587  HD2 PHE A 284     101.712  90.960 120.174  1.00  3.69              
ATOM   4588  C   PHE A 284     100.464  89.457 124.616  1.00  3.69              
ATOM   4589  O   PHE A 284      99.335  89.901 124.402  1.00  3.69              
ATOM   4590  N   ALA A 285     100.867  89.083 125.827  1.00  3.77              
ATOM   4591  H   ALA A 285     101.819  88.733 125.915  1.00  3.77              
ATOM   4592  CA  ALA A 285      99.962  88.791 126.931  1.00  3.77              
ATOM   4593  HA  ALA A 285      98.945  88.973 126.610  1.00  3.77              
ATOM   4594  CB  ALA A 285     100.115  87.295 127.230  1.00  3.77              
ATOM   4595  HB1 ALA A 285      99.491  87.020 128.080  1.00  3.77              
ATOM   4596  HB2 ALA A 285      99.812  86.710 126.360  1.00  3.77              
ATOM   4597  HB3 ALA A 285     101.154  87.067 127.473  1.00  3.77              
ATOM   4598  C   ALA A 285     100.228  89.668 128.166  1.00  3.77              
ATOM   4599  O   ALA A 285     100.277  89.232 129.314  1.00  3.77              
ATOM   4600  N   SER A 286     100.506  90.933 127.887  1.00  3.89              
ATOM   4601  H   SER A 286     100.386  91.231 126.929  1.00  3.89              
ATOM   4602  CA  SER A 286     101.182  91.902 128.746  1.00  3.89              
ATOM   4603  HA  SER A 286     102.030  91.428 129.237  1.00  3.89              
ATOM   4604  CB  SER A 286     101.703  93.002 127.791  1.00  3.89              
ATOM   4605  HB1 SER A 286     102.601  92.623 127.316  1.00  3.89              
ATOM   4606  HB2 SER A 286     101.954  93.906 128.344  1.00  3.89              
ATOM   4607  OG  SER A 286     100.780  93.344 126.763  1.00  3.89              
ATOM   4608  HG  SER A 286     101.009  94.230 126.411  1.00  3.89              
ATOM   4609  C   SER A 286     100.352  92.579 129.840  1.00  3.89              
ATOM   4610  O   SER A 286     100.731  93.635 130.345  1.00  3.89              
ATOM   4611  N   ALA A 287      99.145  92.077 130.087  1.00  4.41              
ATOM   4612  H   ALA A 287      98.972  91.145 129.736  1.00  4.41              
ATOM   4613  CA  ALA A 287      97.968  92.886 130.422  1.00  4.41              
ATOM   4614  HA  ALA A 287      97.136  92.182 130.463  1.00  4.41              
ATOM   4615  CB  ALA A 287      98.074  93.480 131.836  1.00  4.41              
ATOM   4616  HB1 ALA A 287      97.108  93.892 132.128  1.00  4.41              
ATOM   4617  HB2 ALA A 287      98.361  92.705 132.546  1.00  4.41              
ATOM   4618  HB3 ALA A 287      98.812  94.283 131.859  1.00  4.41              
ATOM   4619  C   ALA A 287      97.540  93.923 129.359  1.00  4.41              
ATOM   4620  O   ALA A 287      96.368  94.289 129.319  1.00  4.41              
ATOM   4621  N   LEU A 288      98.447  94.312 128.453  1.00  3.78              
ATOM   4622  H   LEU A 288      99.320  93.810 128.471  1.00  3.78              
ATOM   4623  CA  LEU A 288      98.550  95.600 127.766  1.00  3.78              
ATOM   4624  HA  LEU A 288      99.528  95.622 127.302  1.00  3.78              
ATOM   4625  CB  LEU A 288      97.499  95.795 126.655  1.00  3.78              
ATOM   4626  HB1 LEU A 288      97.541  96.848 126.368  1.00  3.78              
ATOM   4627  HB2 LEU A 288      96.501  95.616 127.055  1.00  3.78              
ATOM   4628  CG  LEU A 288      97.701  94.972 125.374  1.00  3.78              
ATOM   4629  HG  LEU A 288      98.725  95.063 125.026  1.00  3.78              
ATOM   4630  CD1 LEU A 288      97.373  93.491 125.547  1.00  3.78              
ATOM   4631 1HD1 LEU A 288      97.461  93.008 124.579  1.00  3.78              
ATOM   4632 2HD1 LEU A 288      98.100  93.042 126.223  1.00  3.78              
ATOM   4633 3HD1 LEU A 288      96.368  93.386 125.957  1.00  3.78              
ATOM   4634  CD2 LEU A 288      96.776  95.517 124.279  1.00  3.78              
ATOM   4635 1HD2 LEU A 288      95.742  95.503 124.624  1.00  3.78              
ATOM   4636 2HD2 LEU A 288      97.061  96.547 124.054  1.00  3.78              
ATOM   4637 3HD2 LEU A 288      96.871  94.925 123.370  1.00  3.78              
ATOM   4638  C   LEU A 288      98.497  96.765 128.745  1.00  3.78              
ATOM   4639  O   LEU A 288      97.465  97.098 129.329  1.00  3.78              
ATOM   4640  N   ASN A 289      99.637  97.415 128.912  1.00  3.82              
ATOM   4641  H   ASN A 289     100.454  97.102 128.395  1.00  3.82              
ATOM   4642  CA  ASN A 289      99.734  98.598 129.738  1.00  3.82              
ATOM   4643  HA  ASN A 289      99.354  98.351 130.732  1.00  3.82              
ATOM   4644  CB  ASN A 289     101.216  98.978 129.869  1.00  3.82              
ATOM   4645  HB1 ASN A 289     101.297  99.944 130.361  1.00  3.82              
ATOM   4646  HB2 ASN A 289     101.686  99.034 128.892  1.00  3.82              
ATOM   4647  CG  ASN A 289     101.946  97.956 130.717  1.00  3.82              
ATOM   4648  OD1 ASN A 289     102.046  98.116 131.921  1.00  3.82              
ATOM   4649  ND2 ASN A 289     102.432  96.882 130.138  1.00  3.82              
ATOM   4650 1HD2 ASN A 289     102.325  96.742 129.132  1.00  3.82              
ATOM   4651 2HD2 ASN A 289     102.700  96.114 130.726  1.00  3.82              
ATOM   4652  C   ASN A 289      98.870  99.728 129.171  1.00  3.82              
ATOM   4653  O   ASN A 289      98.894 100.002 127.976  1.00  3.82              
ATOM   4654  N   GLY A 290      98.202 100.505 130.023  1.00  4.09              
ATOM   4655  H   GLY A 290      98.160 100.240 130.996  1.00  4.09              
ATOM   4656  CA  GLY A 290      97.525 101.740 129.593  1.00  4.09              
ATOM   4657  HA1 GLY A 290      96.856 102.077 130.385  1.00  4.09              
ATOM   4658  HA2 GLY A 290      96.921 101.527 128.709  1.00  4.09              
ATOM   4659  C   GLY A 290      98.477 102.897 129.249  1.00  4.09              
ATOM   4660  O   GLY A 290      98.102 104.063 129.307  1.00  4.09              
ATOM   4661  N   THR A 291      99.730 102.578 128.915  1.00  3.94              
ATOM   4662  H   THR A 291      99.936 101.591 128.854  1.00  3.94              
ATOM   4663  CA  THR A 291     100.721 103.485 128.325  1.00  3.94              
ATOM   4664  HA  THR A 291     100.194 104.358 127.954  1.00  3.94              
ATOM   4665  CB  THR A 291     101.743 104.002 129.344  1.00  3.94              
ATOM   4666  HB  THR A 291     102.477 104.617 128.826  1.00  3.94              
ATOM   4667  CG2 THR A 291     101.124 104.843 130.457  1.00  3.94              
ATOM   4668 1HG2 THR A 291     101.910 105.240 131.100  1.00  3.94              
ATOM   4669 2HG2 THR A 291     100.574 105.678 130.018  1.00  3.94              
ATOM   4670 3HG2 THR A 291     100.434 104.247 131.053  1.00  3.94              
ATOM   4671  OG1 THR A 291     102.396 102.919 129.945  1.00  3.94              
ATOM   4672  HG1 THR A 291     101.922 102.745 130.763  1.00  3.94              
ATOM   4673  C   THR A 291     101.427 102.835 127.123  1.00  3.94              
ATOM   4674  O   THR A 291     102.261 103.440 126.454  1.00  3.94              
ATOM   4675  N   GLU A 292     101.087 101.595 126.795  1.00  3.87              
ATOM   4676  H   GLU A 292     100.317 101.154 127.291  1.00  3.87              
ATOM   4677  CA  GLU A 292     101.814 100.763 125.842  1.00  3.87              
ATOM   4678  HA  GLU A 292     102.826 100.613 126.216  1.00  3.87              
ATOM   4679  CB  GLU A 292     101.117  99.404 125.840  1.00  3.87              
ATOM   4680  HB1 GLU A 292     100.194  99.435 125.266  1.00  3.87              
ATOM   4681  HB2 GLU A 292     100.854  99.183 126.867  1.00  3.87              
ATOM   4682  CG  GLU A 292     102.003  98.264 125.376  1.00  3.87              
ATOM   4683  HG1 GLU A 292     103.046  98.501 125.590  1.00  3.87              
ATOM   4684  HG2 GLU A 292     101.881  98.129 124.302  1.00  3.87              
ATOM   4685  CD  GLU A 292     101.601  97.002 126.135  1.00  3.87              
ATOM   4686  OE1 GLU A 292     101.949  96.880 127.331  1.00  3.87              
ATOM   4687  OE2 GLU A 292     100.902  96.153 125.552  1.00  3.87              
ATOM   4688  C   GLU A 292     101.938 101.390 124.452  1.00  3.87              
ATOM   4689  O   GLU A 292     103.048 101.534 123.928  1.00  3.87              
ATOM   4690  N   PHE A 293     100.817 101.894 123.928  1.00  3.83              
ATOM   4691  H   PHE A 293      99.952 101.743 124.431  1.00  3.83              
ATOM   4692  CA  PHE A 293     100.722 102.523 122.609  1.00  3.83              
ATOM   4693  HA  PHE A 293     101.622 102.251 122.056  1.00  3.83              
ATOM   4694  CB  PHE A 293      99.570 101.890 121.818  1.00  3.83              
ATOM   4695  HB1 PHE A 293      99.458 102.419 120.872  1.00  3.83              
ATOM   4696  HB2 PHE A 293      98.638 101.986 122.378  1.00  3.83              
ATOM   4697  CG  PHE A 293      99.850 100.423 121.516  1.00  3.83              
ATOM   4698  CD1 PHE A 293      99.552  99.431 122.470  1.00  3.83              
ATOM   4699  HD1 PHE A 293      99.043  99.701 123.383  1.00  3.83              
ATOM   4700  CE1 PHE A 293      99.901  98.087 122.239  1.00  3.83              
ATOM   4701  HE1 PHE A 293      99.678  97.332 122.983  1.00  3.83              
ATOM   4702  CZ  PHE A 293     100.538  97.725 121.040  1.00  3.83              
ATOM   4703  HZ  PHE A 293     100.809  96.692 120.862  1.00  3.83              
ATOM   4704  CE2 PHE A 293     100.825  98.707 120.077  1.00  3.83              
ATOM   4705  HE2 PHE A 293     101.321  98.425 119.158  1.00  3.83              
ATOM   4706  CD2 PHE A 293     100.491 100.054 120.316  1.00  3.83              
ATOM   4707  HD2 PHE A 293     100.739 100.807 119.583  1.00  3.83              
ATOM   4708  C   PHE A 293     100.794 104.068 122.673  1.00  3.83              
ATOM   4709  O   PHE A 293     100.367 104.759 121.752  1.00  3.83              
ATOM   4710  N   THR A 294     101.398 104.637 123.737  1.00  3.80              
ATOM   4711  H   THR A 294     101.777 104.027 124.451  1.00  3.80              
ATOM   4712  CA  THR A 294     101.255 106.087 124.034  1.00  3.80              
ATOM   4713  HA  THR A 294     100.415 106.426 123.424  1.00  3.80              
ATOM   4714  CB  THR A 294     100.745 106.380 125.461  1.00  3.80              
ATOM   4715  HB  THR A 294     100.508 107.441 125.538  1.00  3.80              
ATOM   4716  CG2 THR A 294      99.468 105.603 125.791  1.00  3.80              
ATOM   4717 1HG2 THR A 294      99.109 105.895 126.778  1.00  3.80              
ATOM   4718 2HG2 THR A 294      98.691 105.852 125.070  1.00  3.80              
ATOM   4719 3HG2 THR A 294      99.633 104.529 125.755  1.00  3.80              
ATOM   4720  OG1 THR A 294     101.742 106.080 126.415  1.00  3.80              
ATOM   4721  HG1 THR A 294     101.962 105.149 126.296  1.00  3.80              
ATOM   4722  C   THR A 294     102.350 107.059 123.610  1.00  3.80              
ATOM   4723  O   THR A 294     102.617 108.059 124.275  1.00  3.80              
ATOM   4724  N   THR A 295     102.963 106.824 122.453  1.00  3.76              
ATOM   4725  H   THR A 295     102.716 105.967 121.978  1.00  3.76              
ATOM   4726  CA  THR A 295     103.638 107.878 121.654  1.00  3.76              
ATOM   4727  HA  THR A 295     103.084 108.806 121.800  1.00  3.76              
ATOM   4728  CB  THR A 295     105.076 108.145 122.102  1.00  3.76              
ATOM   4729  HB  THR A 295     105.673 107.297 121.796  1.00  3.76              
ATOM   4730  CG2 THR A 295     105.664 109.447 121.557  1.00  3.76              
ATOM   4731 1HG2 THR A 295     106.590 109.691 122.078  1.00  3.76              
ATOM   4732 2HG2 THR A 295     105.895 109.328 120.502  1.00  3.76              
ATOM   4733 3HG2 THR A 295     104.957 110.268 121.682  1.00  3.76              
ATOM   4734  OG1 THR A 295     105.149 108.287 123.501  1.00  3.76              
ATOM   4735  HG1 THR A 295     104.260 108.595 123.740  1.00  3.76              
ATOM   4736  C   THR A 295     103.509 107.554 120.170  1.00  3.76              
ATOM   4737  O   THR A 295     104.454 107.634 119.397  1.00  3.76              
ATOM   4738  N   LEU A 296     102.292 107.171 119.774  1.00  3.72              
ATOM   4739  H   LEU A 296     101.542 107.100 120.452  1.00  3.72              
ATOM   4740  CA  LEU A 296     101.925 106.978 118.380  1.00  3.72              
ATOM   4741  HA  LEU A 296     102.794 107.149 117.740  1.00  3.72              
ATOM   4742  CB  LEU A 296     101.463 105.535 118.114  1.00  3.72              
ATOM   4743  HB1 LEU A 296     101.144 105.494 117.072  1.00  3.72              
ATOM   4744  HB2 LEU A 296     100.594 105.301 118.732  1.00  3.72              
ATOM   4745  CG  LEU A 296     102.567 104.486 118.320  1.00  3.72              
ATOM   4746  HG  LEU A 296     103.547 104.927 118.136  1.00  3.72              
ATOM   4747  CD1 LEU A 296     102.526 103.892 119.726  1.00  3.72              
ATOM   4748 1HD1 LEU A 296     103.242 103.088 119.829  1.00  3.72              
ATOM   4749 2HD1 LEU A 296     102.753 104.659 120.456  1.00  3.72              
ATOM   4750 3HD1 LEU A 296     101.532 103.485 119.905  1.00  3.72              
ATOM   4751  CD2 LEU A 296     102.381 103.320 117.357  1.00  3.72              
ATOM   4752 1HD2 LEU A 296     103.217 102.636 117.480  1.00  3.72              
ATOM   4753 2HD2 LEU A 296     101.439 102.808 117.555  1.00  3.72              
ATOM   4754 3HD2 LEU A 296     102.391 103.691 116.333  1.00  3.72              
ATOM   4755  C   LEU A 296     100.888 108.025 117.962  1.00  3.72              
ATOM   4756  O   LEU A 296      99.748 107.660 117.673  1.00  3.72              
ATOM   4757  N   PRO A 297     101.251 109.327 117.957  1.00  3.74              
ATOM   4758  CD  PRO A 297     102.592 109.897 117.965  1.00  3.74              
ATOM   4759  HD1 PRO A 297     103.226 109.405 117.230  1.00  3.74              
ATOM   4760  HD2 PRO A 297     103.023 109.822 118.962  1.00  3.74              
ATOM   4761  CG  PRO A 297     102.424 111.379 117.611  1.00  3.74              
ATOM   4762  HG1 PRO A 297     102.434 111.509 116.527  1.00  3.74              
ATOM   4763  HG2 PRO A 297     103.171 112.015 118.082  1.00  3.74              
ATOM   4764  CB  PRO A 297     101.049 111.703 118.163  1.00  3.74              
ATOM   4765  HB1 PRO A 297     100.607 112.567 117.664  1.00  3.74              
ATOM   4766  HB2 PRO A 297     101.118 111.880 119.238  1.00  3.74              
ATOM   4767  CA  PRO A 297     100.281 110.409 117.907  1.00  3.74              
ATOM   4768  HA  PRO A 297      99.562 110.271 118.716  1.00  3.74              
ATOM   4769  C   PRO A 297      99.466 110.482 116.611  1.00  3.74              
ATOM   4770  O   PRO A 297      98.562 111.306 116.503  1.00  3.74              
ATOM   4771  N   ASN A 298      99.783 109.643 115.620  1.00  3.70              
ATOM   4772  H   ASN A 298     100.554 109.015 115.790  1.00  3.70              
ATOM   4773  CA  ASN A 298      99.352 109.810 114.245  1.00  3.70              
ATOM   4774  HA  ASN A 298      98.408 110.358 114.238  1.00  3.70              
ATOM   4775  CB  ASN A 298     100.434 110.689 113.579  1.00  3.70              
ATOM   4776  HB1 ASN A 298     100.599 111.591 114.169  1.00  3.70              
ATOM   4777  HB2 ASN A 298     100.090 111.003 112.594  1.00  3.70              
ATOM   4778  CG  ASN A 298     101.758 109.955 113.444  1.00  3.70              
ATOM   4779  OD1 ASN A 298     102.536 109.798 114.374  1.00  3.70              
ATOM   4780  ND2 ASN A 298     102.021 109.416 112.283  1.00  3.70              
ATOM   4781 1HD2 ASN A 298     101.276 109.414 111.609  1.00  3.70              
ATOM   4782 2HD2 ASN A 298     102.667 108.649 112.363  1.00  3.70              
ATOM   4783  C   ASN A 298      99.093 108.510 113.457  1.00  3.70              
ATOM   4784  O   ASN A 298      99.062 108.548 112.224  1.00  3.70              
ATOM   4785  N   LEU A 299      98.994 107.358 114.127  1.00  3.66              
ATOM   4786  H   LEU A 299      98.976 107.392 115.138  1.00  3.66              
ATOM   4787  CA  LEU A 299      98.867 106.049 113.474  1.00  3.66              
ATOM   4788  HA  LEU A 299      99.767 105.904 112.876  1.00  3.66              
ATOM   4789  CB  LEU A 299      98.809 104.994 114.592  1.00  3.66              
ATOM   4790  HB1 LEU A 299      97.839 105.095 115.080  1.00  3.66              
ATOM   4791  HB2 LEU A 299      99.581 105.214 115.330  1.00  3.66              
ATOM   4792  CG  LEU A 299      98.979 103.535 114.140  1.00  3.66              
ATOM   4793  HG  LEU A 299      98.254 103.300 113.364  1.00  3.66              
ATOM   4794  CD1 LEU A 299     100.370 103.256 113.580  1.00  3.66              
ATOM   4795 1HD1 LEU A 299     100.404 102.227 113.231  1.00  3.66              
ATOM   4796 2HD1 LEU A 299     100.594 103.917 112.749  1.00  3.66              
ATOM   4797 3HD1 LEU A 299     101.117 103.397 114.360  1.00  3.66              
ATOM   4798  CD2 LEU A 299      98.756 102.603 115.332  1.00  3.66              
ATOM   4799 1HD2 LEU A 299      98.952 101.576 115.044  1.00  3.66              
ATOM   4800 2HD2 LEU A 299      99.435 102.870 116.141  1.00  3.66              
ATOM   4801 3HD2 LEU A 299      97.731 102.682 115.688  1.00  3.66              
ATOM   4802  C   LEU A 299      97.640 105.954 112.548  1.00  3.66              
ATOM   4803  O   LEU A 299      96.570 106.454 112.885  1.00  3.66              
ATOM   4804  N   LYS A 300      97.774 105.240 111.421  1.00  3.67              
ATOM   4805  H   LYS A 300      98.713 104.970 111.155  1.00  3.67              
ATOM   4806  CA  LYS A 300      96.669 105.009 110.469  1.00  3.67              
ATOM   4807  HA  LYS A 300      95.755 105.411 110.908  1.00  3.67              
ATOM   4808  CB  LYS A 300      96.934 105.756 109.145  1.00  3.67              
ATOM   4809  HB1 LYS A 300      96.355 105.292 108.343  1.00  3.67              
ATOM   4810  HB2 LYS A 300      97.988 105.662 108.883  1.00  3.67              
ATOM   4811  CG  LYS A 300      96.561 107.248 109.197  1.00  3.67              
ATOM   4812  HG1 LYS A 300      96.987 107.744 108.324  1.00  3.67              
ATOM   4813  HG2 LYS A 300      96.993 107.697 110.092  1.00  3.67              
ATOM   4814  CD  LYS A 300      95.039 107.463 109.188  1.00  3.67              
ATOM   4815  HD1 LYS A 300      94.591 106.903 110.006  1.00  3.67              
ATOM   4816  HD2 LYS A 300      94.612 107.101 108.251  1.00  3.67              
ATOM   4817  CE  LYS A 300      94.703 108.945 109.362  1.00  3.67              
ATOM   4818  HE1 LYS A 300      94.865 109.472 108.419  1.00  3.67              
ATOM   4819  HE2 LYS A 300      95.377 109.365 110.111  1.00  3.67              
ATOM   4820  NZ  LYS A 300      93.310 109.114 109.829  1.00  3.67              
ATOM   4821  HZ1 LYS A 300      93.131 110.068 110.133  1.00  3.67              
ATOM   4822  HZ2 LYS A 300      92.633 108.817 109.126  1.00  3.67              
ATOM   4823  HZ3 LYS A 300      93.158 108.531 110.647  1.00  3.67              
ATOM   4824  C   LYS A 300      96.335 103.549 110.209  1.00  3.67              
ATOM   4825  O   LYS A 300      95.151 103.200 110.262  1.00  3.67              
ATOM   4826  N   TYR A 301      97.351 102.712 110.014  1.00  3.20              
ATOM   4827  H   TYR A 301      98.285 103.085 110.006  1.00  3.20              
ATOM   4828  CA  TYR A 301      97.192 101.266 109.917  1.00  3.20              
ATOM   4829  HA  TYR A 301      96.132 101.023 109.992  1.00  3.20              
ATOM   4830  CB  TYR A 301      97.680 100.761 108.547  1.00  3.20              
ATOM   4831  HB1 TYR A 301      98.710 101.088 108.412  1.00  3.20              
ATOM   4832  HB2 TYR A 301      97.080 101.240 107.771  1.00  3.20              
ATOM   4833  CG  TYR A 301      97.619  99.254 108.318  1.00  3.20              
ATOM   4834  CD1 TYR A 301      96.519  98.490 108.766  1.00  3.20              
ATOM   4835  HD1 TYR A 301      95.711  98.956 109.305  1.00  3.20              
ATOM   4836  CE1 TYR A 301      96.469  97.100 108.545  1.00  3.20              
ATOM   4837  HE1 TYR A 301      95.636  96.522 108.917  1.00  3.20              
ATOM   4838  CZ  TYR A 301      97.522  96.460 107.859  1.00  3.20              
ATOM   4839  OH  TYR A 301      97.487  95.123 107.619  1.00  3.20              
ATOM   4840  HH  TYR A 301      96.745  94.691 108.045  1.00  3.20              
ATOM   4841  CE2 TYR A 301      98.613  97.221 107.394  1.00  3.20              
ATOM   4842  HE2 TYR A 301      99.409  96.718 106.869  1.00  3.20              
ATOM   4843  CD2 TYR A 301      98.665  98.610 107.624  1.00  3.20              
ATOM   4844  HD2 TYR A 301      99.514  99.174 107.265  1.00  3.20              
ATOM   4845  C   TYR A 301      97.898 100.586 111.077  1.00  3.20              
ATOM   4846  O   TYR A 301      99.073 100.886 111.328  1.00  3.20              
ATOM   4847  N   LEU A 302      97.185  99.652 111.726  1.00  3.17              
ATOM   4848  H   LEU A 302      96.206  99.516 111.497  1.00  3.17              
ATOM   4849  CA  LEU A 302      97.858  98.567 112.448  1.00  3.17              
ATOM   4850  HA  LEU A 302      98.899  98.638 112.212  1.00  3.17              
ATOM   4851  CB  LEU A 302      97.779  98.788 113.967  1.00  3.17              
ATOM   4852  HB1 LEU A 302      96.750  98.945 114.249  1.00  3.17              
ATOM   4853  HB2 LEU A 302      98.319  99.703 114.191  1.00  3.17              
ATOM   4854  CG  LEU A 302      98.355  97.657 114.832  1.00  3.17              
ATOM   4855  HG  LEU A 302      97.825  96.742 114.597  1.00  3.17              
ATOM   4856  CD1 LEU A 302      99.848  97.449 114.652  1.00  3.17              
ATOM   4857 1HD1 LEU A 302     100.167  96.584 115.231  1.00  3.17              
ATOM   4858 2HD1 LEU A 302     100.059  97.246 113.616  1.00  3.17              
ATOM   4859 3HD1 LEU A 302     100.375  98.334 114.974  1.00  3.17              
ATOM   4860  CD2 LEU A 302      98.166  97.976 116.310  1.00  3.17              
ATOM   4861 1HD2 LEU A 302      98.685  97.237 116.923  1.00  3.17              
ATOM   4862 2HD2 LEU A 302      98.554  98.968 116.540  1.00  3.17              
ATOM   4863 3HD2 LEU A 302      97.109  97.935 116.539  1.00  3.17              
ATOM   4864  C   LEU A 302      97.431  97.199 111.919  1.00  3.17              
ATOM   4865  O   LEU A 302      96.243  97.010 111.654  1.00  3.17              
ATOM   4866  N   ASP A 303      98.350  96.226 111.810  1.00  3.23              
ATOM   4867  H   ASP A 303      99.326  96.387 112.031  1.00  3.23              
ATOM   4868  CA  ASP A 303      97.804  94.835 111.837  1.00  3.23              
ATOM   4869  HA  ASP A 303      96.730  94.813 111.679  1.00  3.23              
ATOM   4870  CB  ASP A 303      98.429  93.973 110.710  1.00  3.23              
ATOM   4871  HB1 ASP A 303      98.938  94.617 109.993  1.00  3.23              
ATOM   4872  HB2 ASP A 303      97.609  93.502 110.164  1.00  3.23              
ATOM   4873  CG  ASP A 303      99.384  92.854 111.169  1.00  3.23              
ATOM   4874  OD1 ASP A 303     100.619  93.046 111.108  1.00  3.23              
ATOM   4875  OD2 ASP A 303      98.879  91.783 111.570  1.00  3.23              
ATOM   4876  C   ASP A 303      98.060  94.255 113.232  1.00  3.23              
ATOM   4877  O   ASP A 303      99.055  94.620 113.835  1.00  3.23              
ATOM   4878  N   LEU A 304      97.212  93.376 113.754  1.00  3.69              
ATOM   4879  H   LEU A 304      96.350  93.187 113.262  1.00  3.69              
ATOM   4880  CA  LEU A 304      97.405  92.666 115.021  1.00  3.69              
ATOM   4881  HA  LEU A 304      98.472  92.666 115.234  1.00  3.69              
ATOM   4882  CB  LEU A 304      96.662  93.335 116.203  1.00  3.69              
ATOM   4883  HB1 LEU A 304      96.474  92.593 116.977  1.00  3.69              
ATOM   4884  HB2 LEU A 304      95.700  93.698 115.861  1.00  3.69              
ATOM   4885  CG  LEU A 304      97.403  94.490 116.881  1.00  3.69              
ATOM   4886  HG  LEU A 304      97.663  95.234 116.141  1.00  3.69              
ATOM   4887  CD1 LEU A 304      96.515  95.129 117.953  1.00  3.69              
ATOM   4888 1HD1 LEU A 304      97.049  95.946 118.435  1.00  3.69              
ATOM   4889 2HD1 LEU A 304      95.617  95.531 117.487  1.00  3.69              
ATOM   4890 3HD1 LEU A 304      96.246  94.379 118.694  1.00  3.69              
ATOM   4891  CD2 LEU A 304      98.660  94.022 117.603  1.00  3.69              
ATOM   4892 1HD2 LEU A 304      98.389  93.260 118.329  1.00  3.69              
ATOM   4893 2HD2 LEU A 304      99.357  93.590 116.893  1.00  3.69              
ATOM   4894 3HD2 LEU A 304      99.151  94.867 118.087  1.00  3.69              
ATOM   4895  C   LEU A 304      97.056  91.163 114.870  1.00  3.69              
ATOM   4896  O   LEU A 304      96.329  90.552 115.675  1.00  3.69              
ATOM   4897  N   SER A 305      97.582  90.535 113.815  1.00  3.32              
ATOM   4898  H   SER A 305      98.217  91.046 113.203  1.00  3.32              
ATOM   4899  CA  SER A 305      97.072  89.228 113.366  1.00  3.32              
ATOM   4900  HA  SER A 305      95.995  89.215 113.536  1.00  3.32              
ATOM   4901  CB  SER A 305      97.250  89.044 111.847  1.00  3.32              
ATOM   4902  HB1 SER A 305      96.709  89.837 111.330  1.00  3.32              
ATOM   4903  HB2 SER A 305      96.809  88.090 111.556  1.00  3.32              
ATOM   4904  OG  SER A 305      98.602  89.075 111.421  1.00  3.32              
ATOM   4905  HG  SER A 305      98.824  90.027 111.398  1.00  3.32              
ATOM   4906  C   SER A 305      97.673  88.038 114.127  1.00  3.32              
ATOM   4907  O   SER A 305      98.888  87.840 114.108  1.00  3.32              
ATOM   4908  N   CYS A 306      96.855  87.229 114.826  1.00  3.60              
ATOM   4909  H   CYS A 306      95.851  87.307 114.694  1.00  3.60              
ATOM   4910  CA  CYS A 306      97.343  86.202 115.738  1.00  3.60              
ATOM   4911  HA  CYS A 306      96.514  85.918 116.375  1.00  3.60              
ATOM   4912  CB  CYS A 306      97.722  84.973 114.903  1.00  3.60              
ATOM   4913  HB1 CYS A 306      98.717  85.118 114.483  1.00  3.60              
ATOM   4914  HB2 CYS A 306      97.009  84.875 114.080  1.00  3.60              
ATOM   4915  SG  CYS A 306      97.616  83.488 115.935  1.00  3.60              
ATOM   4916  HG  CYS A 306      96.285  83.583 116.103  1.00  3.60              
ATOM   4917  C   CYS A 306      98.404  86.685 116.738  1.00  3.60              
ATOM   4918  O   CYS A 306      99.599  86.417 116.597  1.00  3.60              
ATOM   4919  N   ASN A 307      97.927  87.394 117.761  1.00  3.64              
ATOM   4920  H   ASN A 307      96.922  87.535 117.787  1.00  3.64              
ATOM   4921  CA  ASN A 307      98.720  87.974 118.844  1.00  3.64              
ATOM   4922  HA  ASN A 307      99.712  87.525 118.883  1.00  3.64              
ATOM   4923  CB  ASN A 307      98.844  89.502 118.620  1.00  3.64              
ATOM   4924  HB1 ASN A 307      99.264  89.954 119.518  1.00  3.64              
ATOM   4925  HB2 ASN A 307      97.854  89.935 118.478  1.00  3.64              
ATOM   4926  CG  ASN A 307      99.717  89.940 117.466  1.00  3.64              
ATOM   4927  OD1 ASN A 307     100.820  90.426 117.630  1.00  3.64              
ATOM   4928  ND2 ASN A 307      99.242  89.812 116.265  1.00  3.64              
ATOM   4929 1HD2 ASN A 307      98.312  89.459 116.109  1.00  3.64              
ATOM   4930 2HD2 ASN A 307      99.789  90.198 115.498  1.00  3.64
[truncated: 678,060 more chars]
