# Supplementary material for: Variation in selection constraints on teleost TLRs with emphasis on their repertoire in the Walking catfish, Clarias batrachus
Source: Sci Rep. 2020 Dec 7;10:21394. doi: 10.1038/s41598-020-78347-6 (PMC7721727; doi:10.1038/s41598-020-78347-6)
Supplement: Supplementary file 30 — Supplementary Information 30. [file 41598_2020_78347_MOESM30_ESM.zip › T8/struct/S514316_results/threading1.pdb]

Rank   :1 Template name:3j0aA
REMARK :Column 1 -  30 present Atom & Residue records of query sequence.
REMARK :Column 31 - 54 present XYZ coordinates of query sequence obtained after threading alignment.
REMARK :Column 55 - 59 present residue number in Template
REMARK :Column 60 - 59 present residue name of Template
ATOM   1001  CA  MET     1     132.143 101.254  80.968   15 ASN
ATOM   1002  CA  ILE     2     135.353 102.323  79.223   16 LEU
ATOM   1003  CA  SER     3     134.061 104.788  76.605   17 THR
ATOM   1004  CA  SER     4     130.945 106.961  76.748   18 GLN
ATOM   1005  CA  ILE     5     127.535 105.553  75.808   19 VAL
ATOM   1006  CA  GLY     6     126.661 106.336  72.156   20 PRO
ATOM   1011  CA  LYS    11     123.308 104.514  72.270   21 GLN
ATOM   1012  CA  GLU    12     121.788 107.600  73.931   22 VAL
ATOM   1013  CA  LEU    13     119.810 110.075  71.796   23 LEU
ATOM   1014  CA  SER    14     120.887 113.591  70.917   24 ASN
ATOM   1015  CA  ASN    15     117.904 115.017  72.771   25 THR
ATOM   1016  CA  LEU    16     119.062 113.670  76.135   26 THR
ATOM   1017  CA  LYS    17     119.008 116.676  78.493   27 GLU
ATOM   1018  CA  THR    18     120.062 114.896  81.710   28 ARG
ATOM   1019  CA  LEU    19     122.990 112.459  81.471   29 LEU
ATOM   1020  CA  LYS    20     124.636 110.786  84.458   30 LEU
ATOM   1021  CA  ILE    21     127.888 108.829  84.187   31 LEU
ATOM   1022  CA  GLN    22     129.307 107.964  87.605   32 SER
ATOM   1023  CA  GLY    23     131.097 105.039  89.258   33 PHE
ATOM   1024  CA  ASN    24     132.916 104.345  85.979   34 ASN
ATOM   1025  CA  CYS    25     136.331 104.929  84.411   35 TYR
ATOM   1026  CA  PRO    26     137.503 106.740  81.273   36 ILE
ATOM   1027  CA  ARG    27     140.829 108.152  82.536   37 ARG
ATOM   1028  CA  CYS    28     142.215 109.767  79.371   38 THR
ATOM   1029  CA  HIS    29     139.800 112.413  78.106   39 VAL
ATOM   1030  CA  ASN    30     140.676 113.237  74.490   40 THR
ATOM   1031  CA  ALA    31     139.232 115.994  72.288   41 ALA
ATOM   1032  CA  PRO    32     135.741 115.532  70.797   42 SER
ATOM   1033  CA  TYR    33     134.470 113.574  73.801   43 SER
ATOM   1034  CA  PRO    34     130.730 114.128  73.397   44 PHE
ATOM   1035  CA  CYS    35     129.973 115.402  69.876   45 PRO
ATOM   1036  CA  VAL    36     126.812 113.284  70.116   46 PHE
ATOM   1037  CA  PRO    37     124.628 114.934  72.757   47 LEU
ATOM   1038  CA  CYS    38     124.256 118.704  72.317   48 GLU
ATOM   1039  CA  ALA    39     121.118 119.373  74.357   49 GLN
ATOM   1040  CA  ASN    40     135.414 108.618  87.407   59 TYR
ATOM   1041  CA  GLY    41     139.120 108.738  88.327   60 THR
ATOM   1042  CA  SER    42     140.124 111.016  85.410   61 PRO
ATOM   1043  CA  ILE    43     143.885 111.316  84.930   62 LEU
ATOM   1044  CA  SER    44     144.207 114.067  82.327   63 THR
ATOM   1045  CA  ILE    45     141.967 116.450  80.402   64 ILE
ATOM   1046  CA  HIS    46     142.577 117.553  76.810   65 ASP
ATOM   1047  CA  ILE    47     141.222 120.595  74.977   66 LYS
ATOM   1048  CA  ARG    48     137.981 120.668  72.968   67 GLU
ATOM   1049  CA  ALA    49     136.541 118.259  75.548   68 ALA
ATOM   1050  CA  PHE    50     133.278 120.183  75.911   69 PHE
ATOM   1051  CA  ASP    51     133.125 122.044  72.585   70 ARG
ATOM   1052  CA  HIS    52     129.737 120.723  71.465   71 ASN
ATOM   1053  CA  LEU    53     127.923 121.615  74.700   72 LEU
ATOM   1054  CA  ARG    54     126.726 125.262  74.520   73 PRO
ATOM   1055  CA  ASN    55     123.539 124.665  76.528   74 ASN
ATOM   1056  CA  LEU    56     125.615 122.891  79.178   75 LEU
ATOM   1057  CA  THR    57     124.241 124.231  82.473   76 ARG
ATOM   1058  CA  LEU    58     126.207 122.554  85.262   77 ILE
ATOM   1059  CA  LEU    59     129.059 120.044  85.536   78 LEU
ATOM   1060  CA  HIS    60     129.989 118.134  88.694   79 ASP
ATOM   1061  CA  LEU    61     133.556 116.818  88.839   80 LEU
ATOM   1062  CA  ALA    62     133.237 115.210  92.266   81 GLY
ATOM   1063  CA  GLY    63     135.926 113.026  93.841   82 SER
ATOM   1064  CA  ASN    64     138.205 113.189  90.798   83 SER
ATOM   1065  CA  SER    65     141.993 112.996  90.523   84 LYS
ATOM   1066  CA  ILE    66     143.175 115.276  87.715   85 ILE
ATOM   1067  CA  SER    67     146.924 115.947  87.502   86 TYR
ATOM   1068  CA  VAL    68     147.436 117.948  84.302   87 PHE
ATOM   1069  CA  MET    69     145.162 120.933  83.686   88 LEU
ATOM   1070  CA  GLN    70     144.974 122.199  80.102   89 HIS
ATOM   1071  CA  LYS    71     144.359 125.975  79.599   90 PRO
ATOM   1072  CA  ASP    72     141.685 125.555  76.901   91 ASP
ATOM   1073  CA  TRP    73     139.785 122.599  78.367   92 ALA
ATOM   1074  CA  PHE    74     136.482 124.247  79.298   93 PHE
ATOM   1075  CA  GLY    75     136.076 126.096  76.001   94 GLN
ATOM   1076  CA  ASN    76     132.657 126.268  74.346   95 GLY
ATOM   1077  CA  LEU    77     130.693 126.398  77.607   96 LEU
ATOM   1078  CA  THR    78     128.693 129.601  77.215   97 PHE
ATOM   1079  CA  ASN    79     125.724 128.734  79.432   98 HIS
ATOM   1080  CA  LEU    80     127.813 127.352  82.308   99 LEU
ATOM   1081  CA  ARG    81     126.523 128.574  85.662  100 PHE
ATOM   1082  CA  GLU    82     127.517 126.300  88.569  101 GLU
ATOM   1083  CA  LEU    83     130.539 123.975  88.658  102 LEU
ATOM   1084  CA  TYR    84     131.271 121.542  91.494  103 ARG
ATOM   1085  CA  LEU    85     134.971 120.734  91.916  104 LEU
ATOM   1086  CA  SER    86     134.578 118.733  95.130  105 TYR
ATOM   1087  CA  TYR    87     137.839 116.820  95.659  106 PHE
ATOM   1088  CA  ASN    88     139.084 117.335  92.099  107 CYS
ATOM   1089  CA  PHE    89     142.524 116.324  93.343  108 GLY
ATOM   1090  CA  LEU    90     144.269 119.690  93.166  109 LEU
ATOM   1091  CA  SER    91     147.931 118.651  93.293  110 SER
ATOM   1092  CA  ASP    92     148.465 121.992  91.555  111 ASP
ATOM   1093  CA  GLN    93     146.979 124.072  94.377  112 ALA
ATOM   1094  CA  ILE    94     147.427 127.652  93.108  113 VAL
ATOM   1095  CA  GLU    95     144.384 129.040  91.294  114 LEU
ATOM   1096  CA  HIS    96     146.421 131.339  89.046  115 LYS
ATOM   1097  CA  GLY    97     146.698 128.557  86.473  116 ASP
ATOM   1098  CA  ASN    98     142.916 128.204  86.676  117 GLY
ATOM   1099  CA  PHE    99     140.978 128.732  83.471  118 TYR
ATOM   1100  CA  LEU   100     137.544 130.158  84.221  119 PHE
ATOM   1101  CA  SER   101     137.866 133.301  82.099  120 ARG
ATOM   1102  CA  ASN   102     135.574 132.406  79.193  121 ASN
ATOM   1103  CA  LEU   103     132.863 131.590  81.745  122 LEU
ATOM   1104  CA  TRP   104     130.758 134.766  82.020  123 LYS
ATOM   1105  CA  PHE   105     127.619 132.973  83.176  124 ALA
ATOM   1106  CA  LEU   106     129.725 131.351  85.889  125 LEU
ATOM   1107  CA  ARG   107     127.562 132.020  88.955  126 THR
ATOM   1108  CA  LYS   108     128.266 129.416  91.632  127 ARG
ATOM   1109  CA  LEU   109     131.832 128.155  91.319  128 LEU
ATOM   1110  CA  ASP   110     132.449 125.599  94.078  129 ASP
ATOM   1111  CA  LEU   111     135.871 124.456  95.286  130 LEU
ATOM   1112  CA  SER   112     135.778 122.052  98.243  131 SER
ATOM   1113  CA  TYR   113     138.115 119.382  99.618  132 LYS
ATOM   1114  CA  ASN   114     140.965 120.952  97.605  133 ASN
ATOM   1115  CA  TYR   115     144.495 122.001  98.669  134 GLN
ATOM   1116  CA  ALA   116     144.516 125.722  97.841  135 ILE
ATOM   1117  CA  LEU   117     147.304 127.431  99.811  136 ARG
ATOM   1118  CA  GLN   118     146.797 131.041  98.708  137 SER
ATOM   1124  CA  VAL   124     143.481 132.890  98.928  138 LEU
ATOM   1125  CA  SER   125     145.008 135.342  96.449  139 TYR
ATOM   1126  CA  LEU   126     142.222 136.068  93.969  140 LEU
ATOM   1127  CA  SER   127     143.424 135.986  90.366  141 HIS
ATOM   1128  CA  PRO   128     142.523 138.951  88.074  142 PRO
ATOM   1129  CA  SER   129     140.179 136.591  86.212  143 SER
ATOM   1130  CA  PHE   130     137.507 137.147  88.911  144 PHE
ATOM   1131  CA  ALA   131     137.181 140.649  87.463  145 GLY
ATOM   1132  CA  ASN   132     135.501 139.309  84.338  146 LYS
ATOM   1133  CA  LEU   133     133.249 137.196  86.539  147 LEU
ATOM   1134  CA  SER   134     130.238 139.493  86.914  148 ASN
ATOM   1135  CA  SER   135     127.562 136.821  87.376  149 SER
ATOM   1136  CA  LEU   136     129.807 135.226  90.015  150 LEU
ATOM   1137  CA  ARG   137     127.465 135.083  93.021  151 LYS
ATOM   1138  CA  THR   138     128.755 132.338  95.311  152 SER
ATOM   1139  CA  LEU   139     131.838 130.201  95.944  153 ILE
ATOM   1140  CA  HIS   140     132.545 127.647  98.698  154 ASP
ATOM   1141  CA  MET   141     136.218 127.570  99.732  155 PHE
ATOM   1142  CA  GLN   142     136.207 124.719 102.238  156 SER
ATOM   1143  CA  GLY   143     138.795 122.128 103.270  157 SER
ATOM   1144  CA  LEU   144     141.791 123.657 101.484  158 ASN
ATOM   1145  CA  VAL   145     144.695 125.065 103.557  159 GLN
ATOM   1146  CA  PHE   146     145.264 128.865 103.375  160 ILE
ATOM   1147  CA  ARG   147     147.173 130.186 106.409  161 PHE
ATOM   1148  CA  LYS   148     147.698 133.933 105.938  162 LEU
ATOM   1149  CA  ILE   149     145.191 136.347 104.380  163 VAL
ATOM   1150  CA  GLU   150     147.037 139.490 103.289  164 CYS
ATOM   1151  CA  LYS   151     145.491 142.634 101.837  165 GLU
ATOM   1152  CA  ASP   152     147.041 142.107  98.416  166 HIS
ATOM   1153  CA  SER   153     145.026 138.884  98.159  167 GLU
ATOM   1154  CA  LEU   154     141.806 140.907  97.912  168 LEU
ATOM   1155  CA  LYS   155     142.548 143.438  95.158  169 GLU
ATOM   1156  CA  HIS   156     140.036 142.183  92.523  170 PRO
ATOM   1157  CA  LEU   157     137.334 142.660  95.173  171 LEU
ATOM   1158  CA  TYR   158     137.611 146.439  95.372  172 GLN
ATOM   1159  CA  GLY   159     137.667 146.488  91.579  173 GLY
ATOM   1161  CA  GLN   161     133.952 145.707  91.311  174 LYS
ATOM   1162  CA  ASN   162     131.464 148.361  92.438  175 THR
ATOM   1163  CA  LEU   163     128.412 146.097  92.263  176 LEU
ATOM   1164  CA  SER   164     128.792 142.337  92.736  177 SER
ATOM   1165  CA  THR   165     127.455 139.960  95.399  178 PHE
ATOM   1166  CA  LEU   166     129.955 137.457  96.831  179 PHE
ATOM   1167  CA  ASP   167     129.177 134.591  99.196  180 SER
ATOM   1168  CA  LEU   168     132.742 134.079 100.440  181 LEU
ATOM   1169  CA  GLY   169     132.497 130.744 102.252  182 ALA
ATOM   1170  CA  ILE   170     136.209 130.428 102.998  183 ALA
ATOM   1171  CA  ASN   171     138.037 129.413 106.178  184 ASN
ATOM   1172  CA  PHE   172     135.676 126.458 106.584  185 SER
ATOM   1173  CA  ILE   173     137.522 123.565 108.262  186 LEU
ATOM   1174  CA  VAL   174     141.004 124.983 107.691  187 TYR
ATOM   1175  CA  ALA   175     144.166 125.188 109.819  188 SER
ATOM   1176  CA  VAL   176     144.920 128.932 109.614  189 ARG
ATOM   1177  CA  ASP   177     147.054 130.749 112.200  190 VAL
ATOM   1178  CA  PRO   178     147.120 134.521 111.660  191 SER
ATOM   1179  CA  ASP   179     146.258 137.355 109.268  192 VAL
ATOM   1180  CA  VAL   180     147.137 140.992 108.515  193 ASP
ATOM   1181  CA  PHE   181     145.615 144.141 110.042  194 TRP
ATOM   1182  CA  LYS   182     145.997 147.919 109.866  195 GLY
ATOM   1183  CA  GLN   183     147.946 148.926 106.752  196 LYS
ATOM   1184  CA  PHE   184     146.670 151.685 104.440  197 CYS
ATOM   1185  CA  HIS   185     143.246 150.034 104.128  198 MET
ATOM   1186  CA  HIS   186     141.889 146.938 105.914  199 ASN
ATOM   1187  CA  LEU   187     129.932 140.736 100.627  206 LEU
ATOM   1188  CA  LYS   188     126.775 138.641 100.340  207 GLU
ATOM   1189  CA  LEU   189     127.670 135.762 102.657  208 ILE
ATOM   1190  CA  LEU   190     130.667 135.053 104.894  209 LEU
ATOM   1191  CA  TYR   191     131.088 131.630 106.519  210 ASP
ATOM   1192  CA  LEU   192     133.734 130.706 109.102  211 VAL
ATOM   1193  CA  SER   193     132.751 127.147 109.985  212 SER
ATOM   1194  CA  GLU   194     135.713 126.128 112.141  213 GLY
ATOM   1195  CA  ASN   195     138.737 128.381 111.635  214 ASN
ATOM   1196  CA  ARG   196     141.454 128.301 114.285  215 GLY
ATOM   1197  CA  LEU   197     142.630 125.760 116.856  216 TRP
ATOM   1198  CA  TYR   198     142.526 127.935 119.985  217 THR
ATOM   1199  CA  PRO   199     140.546 130.988 121.087  218 VAL
ATOM   1200  CA  ILE   200     143.741 133.027 121.425  219 ASP
ATOM   1201  CA  THR   201     144.633 132.879 117.727  220 ILE
ATOM   1202  CA  ASN   202     141.037 133.401 116.601  221 THR
ATOM   1203  CA  SER   203     140.869 136.838 118.225  222 GLY
ATOM   1204  CA  GLU   204     143.410 138.449 115.838  223 ASN
ATOM   1205  CA  VAL   205     141.174 137.430 112.940  224 PHE
ATOM   1206  CA  ARG   206     138.270 139.403 114.348  225 SER
ATOM   1207  CA  ARG   207     140.548 142.440 114.337  226 ASN
ATOM   1208  CA  ALA   208     141.025 142.098 110.566  227 ALA
ATOM   1209  CA  ASP   209     137.350 141.809 109.638  228 ILE
ATOM   1210  CA  ASN   210     136.862 145.311 111.032  229 SER
ATOM   1211  CA  SER   211     135.001 147.923 108.961  230 LYS
ATOM   1212  CA  ILE   212     133.233 145.458 106.658  231 SER
ATOM   1213  CA  LYS   213     129.675 145.615 105.306  232 GLN
ATOM   1214  CA  PRO   214     128.462 142.010 105.161  233 ALA
ATOM   1215  CA  PRO   215     124.873 140.778 104.938  234 PHE
ATOM   1216  CA  ARG   216     125.417 137.531 106.844  235 SER
ATOM   1217  CA  PHE   217     128.065 136.108 109.170  236 LEU
ATOM   1218  CA  ASN   218     127.803 132.554 110.556  237 ILE
ATOM   1219  CA  LEU   219     130.072 131.636 113.476  238 LEU
ATOM   1220  CA  PRO   220     129.367 127.904 113.507  239 ALA
ATOM   1221  CA  GLY   221     131.119 124.808 114.862  240 HIS
ATOM   1223  CA  MET   223     132.801 126.361 117.900  241 HIS
ATOM   1224  CA  ASP   224     130.656 128.430 120.291  242 ILE
ATOM   1225  CA  SER   225     129.522 126.007 123.014  243 MET
ATOM   1226  CA  SER   226     128.048 128.754 125.187  244 GLY
ATOM   1227  CA  PRO   227     126.510 132.210 124.834  245 ALA
ATOM   1228  CA  GLN   228     126.912 135.282 127.020  246 GLY
ATOM   1229  CA  ARG   229     128.208 138.854 127.339  247 PHE
ATOM   1230  CA  GLN   230     130.969 137.719 125.028  248 GLY
ATOM   1231  CA  GLN   231     131.839 134.162 125.986  249 PHE
ATOM   1232  CA  GLU   232     133.360 131.621 123.606  250 HIS
ATOM   1233  CA  PRO   233     135.969 129.410 125.277  251 ASN
ATOM   1234  CA  PHE   234     138.261 131.079 127.816  252 ILE
ATOM   1235  CA  THR   235     136.845 133.934 129.910  253 LYS
ATOM   1236  CA  LYS   236     139.935 136.067 129.308  254 ASP
ATOM   1237  CA  PRO   237     140.554 136.254 125.522  255 PRO
ATOM   1238  CA  ILE   238     136.826 136.074 124.745  256 ASP
ATOM   1239  CA  PRO   239     136.448 139.831 125.271  257 GLN
ATOM   1240  CA  ARG   240     138.610 140.856 122.287  258 ASN
ATOM   1241  CA  LEU   241     136.255 139.033 119.912  259 THR
ATOM   1242  CA  ILE   242     133.150 141.238 120.071  260 PHE
ATOM   1243  CA  LYS   243     135.522 144.205 120.232  261 ALA
ATOM   1244  CA  PRO   244     136.084 144.077 116.476  262 GLY
ATOM   1245  CA  GLU   245     132.540 143.200 115.429  263 LEU
ATOM   1246  CA  CYS   246     131.242 146.180 117.411  264 ALA
ATOM   1247  CA  TYR   247     132.322 148.733 114.795  265 ARG
ATOM   1248  CA  ALA   248     131.007 146.668 111.883  266 SER
ATOM   1249  CA  ALA   249     127.238 146.651 111.437  267 SER
ATOM   1250  CA  GLY   250     126.211 142.996 111.279  268 VAL
ATOM   1251  CA  ARG   251     122.783 142.285 109.803  269 ARG
ATOM   1252  CA  VAL   252     122.603 138.487 109.824  270 HIS
ATOM   1253  CA  LEU   253     124.121 136.201 112.444  271 LEU
ATOM   1254  CA  ASP   254     123.770 132.409 112.423  272 ASP
ATOM   1255  CA  LEU   255     125.110 129.753 114.793  273 LEU
ATOM   1256  CA  SER   256     124.139 126.417 113.240  274 SER
ATOM   1257  CA  ARG   257     125.630 123.108 114.458  275 HIS
ATOM   1258  CA  ASN   258     127.305 125.091 117.226  276 GLY
ATOM   1259  CA  ASN   259     126.090 122.846 120.049  277 PHE
ATOM   1260  CA  LEU   260     125.199 125.832 122.251  278 VAL
ATOM   1261  CA  PHE   261     124.267 124.154 125.548  279 PHE
ATOM   1262  CA  PHE   262     123.624 127.200 127.766  280 SER
ATOM   1263  CA  ILE   263     122.630 130.662 126.558  281 LEU
ATOM   1264  CA  SER   264     123.621 133.201 129.198  282 ASN
ATOM   1265  CA  PRO   265     121.950 136.548 129.782  283 SER
ATOM   1266  CA  LYS   266     122.474 139.306 127.210  284 ARG
ATOM   1267  CA  GLN   267     124.287 137.793 124.213  285 VAL
ATOM   1268  CA  PHE   268     123.740 140.044 121.196  286 PHE
ATOM   1269  CA  GLU   269     123.980 143.496 122.778  287 GLU
ATOM   1270  CA  GLY   270     126.694 145.098 120.662  288 THR
ATOM   1271  CA  TYR   271     124.860 144.120 117.470  289 LEU
ATOM   1272  CA  GLU   272     121.540 145.970 117.458  290 LYS
ATOM   1273  CA  ASN   273     121.531 146.313 113.672  291 ASP
ATOM   1274  CA  ILE   274     120.915 142.572 113.415  292 LEU
ATOM   1275  CA  SER   275     117.892 142.582 111.096  293 LYS
ATOM   1276  CA  CYS   276     117.735 138.767 110.958  294 VAL
ATOM   1277  CA  LEU   277     119.165 135.916 113.054  295 LEU
ATOM   1278  CA  ASN   278     119.369 132.123 112.756  296 ASN
ATOM   1279  CA  LEU   279     119.901 129.140 115.079  297 LEU
ATOM   1280  CA  SER   280     119.579 125.684 113.501  298 ALA
ATOM   1281  CA  ARG   281     120.390 122.365 115.217  299 TYR
ATOM   1282  CA  ASN   282     121.307 123.347 118.770  300 ASN
ATOM   1283  CA  GLY   283     120.572 122.397 122.426  301 LYS
ATOM   1284  CA  PHE   284     119.528 125.523 124.285  302 ILE
ATOM   1285  CA  ALA   285     118.601 125.140 127.932  303 ASN
ATOM   1286  CA  SER   286     119.505 128.379 129.685  304 LYS
ATOM   1288  CA  LEU   288     117.130 131.153 128.516  305 ILE
ATOM   1289  CA  ASN   289     117.327 134.381 130.630  306 ALA
ATOM   1290  CA  GLY   290     114.830 137.213 130.537  307 ASP
ATOM   1291  CA  THR   291     117.692 139.384 129.208  308 GLU
ATOM   1292  CA  GLU   292     118.978 136.878 126.626  309 ALA
ATOM   1293  CA  PHE   293     117.372 138.223 123.421  310 PHE
ATOM   1294  CA  THR   294     118.030 141.784 124.663  311 TYR
ATOM   1295  CA  THR   295     119.885 144.047 122.239  312 GLY
ATOM   1296  CA  LEU   296     117.906 142.859 119.226  313 LEU
ATOM   1297  CA  PRO   297     116.004 146.109 118.689  314 ASP
ATOM   1298  CA  ASN   298     114.906 145.278 115.135  315 ASN
ATOM   1299  CA  LEU   299     114.606 141.546 114.436  316 LEU
ATOM   1300  CA  LYS   300     112.526 140.066 111.602  317 GLN
ATOM   1301  CA  TYR   301     113.547 136.463 110.901  318 VAL
ATOM   1302  CA  LEU   302     114.548 133.826 113.493  319 LEU
ATOM   1303  CA  ASP   303     114.618 130.071 112.905  320 ASN
ATOM   1304  CA  LEU   304     114.863 128.180 116.175  321 LEU
ATOM   1305  CA  SER   305     114.976 124.746 114.530  322 SER
ATOM   1306  CA  CYS   306     115.599 121.811 116.881  323 TYR
ATOM   1307  CA  ASN   307     117.059 123.566 119.918  324 ASN
ATOM   1308  CA  LYS   308     114.434 123.376 122.673  325 LEU
ATOM   1309  CA  ILE   309     113.686 120.729 125.355  326 LEU
ATOM   1310  CA  ASP   310     114.530 121.111 129.025  327 GLY
ATOM   1311  CA  LEU   311     111.724 123.248 130.470  328 GLU
ATOM   1312  CA  ALA   312     110.919 126.880 129.581  329 LEU
ATOM   1313  CA  TYR   313     110.141 130.129 131.412  330 TYR
ATOM   1314  CA  ASN   314     107.654 132.992 130.868  331 SER
ATOM   1315  CA  TYR   315     107.947 135.703 128.215  332 SER
ATOM   1316  CA  ALA   316     110.637 134.480 125.811  333 ASN
ATOM   1317  CA  PHE   317     110.951 137.424 123.411  334 PHE
ATOM   1318  CA  GLU   318     110.291 140.511 125.551  335 TYR
ATOM   1319  CA  GLU   319     112.407 142.743 123.354  336 GLY
ATOM   1320  CA  LEU   320     111.235 141.792 119.862  337 LEU
ATOM   1321  CA  LYS   321     108.242 143.981 118.893  338 PRO
ATOM   1322  CA  GLU   322     109.211 143.947 115.216  339 LYS
ATOM   1323  CA  LEU   323     109.658 140.156 115.087  340 VAL
ATOM   1324  CA  GLU   324     107.685 138.429 112.340  341 ALA
ATOM   1325  CA  VAL   325     108.932 134.999 111.190  342 TYR
ATOM   1326  CA  LEU   326     109.933 132.319 113.700  343 ILE
ATOM   1327  CA  ASP   327     110.580 128.640 112.984  344 ASP
ATOM   1328  CA  LEU   328     110.456 126.278 115.980  345 LEU
ATOM   1329  CA  SER   329     110.277 123.029 114.024  346 GLN
ATOM   1330  CA  SER   330     111.129 119.619 115.512  347 LYS
ATOM   1331  CA  ASN   331     111.375 120.121 119.282  348 ASN
ATOM   1332  CA  SER   332     110.664 118.322 122.563  349 HIS
ATOM   1333  CA  HIS   333     108.881 120.972 124.641  350 ILE
ATOM   1334  CA  TYR   334     106.636 119.615 127.400  351 ALA
ATOM   1335  CA  PHE   335     103.942 122.166 128.264  352 ILE
ATOM   1336  CA  ARG   336     103.960 125.800 127.124  353 ILE
ATOM   1337  CA  VAL   337     102.952 128.282 129.833  354 GLN
ATOM   1338  CA  PRO   338     100.315 131.023 129.500  355 ASP
ATOM   1339  CA  GLY   339     102.460 134.137 129.062  356 GLN
ATOM   1340  CA  VAL   340     104.925 132.839 126.490  357 THR
ATOM   1341  CA  THR   341     104.705 134.981 123.341  358 PHE
ATOM   1348  CA  GLN   348     104.692 138.226 125.336  359 LYS
ATOM   1349  CA  ASN   349     105.794 141.671 124.105  360 PHE
ATOM   1350  CA  LEU   350     105.135 141.032 120.415  361 LEU
ATOM   1351  CA  PRO   351     103.031 142.668 117.696  362 GLU
ATOM   1352  CA  LYS   352     104.428 142.418 114.142  363 LYS
ATOM   1353  CA  LEU   353     104.428 138.599 114.237  364 LEU
ATOM   1354  CA  ARG   354     102.871 137.556 110.926  365 GLN
ATOM   1355  CA  VAL   355     104.033 133.950 110.519  366 THR
ATOM   1356  CA  LEU   356     104.291 131.345 113.276  367 LEU
ATOM   1357  CA  ASN   357     105.599 127.957 112.133  368 ASP
ATOM   1358  CA  MET   358     105.327 125.431 114.968  369 LEU
ATOM   1359  CA  SER   359     105.747 121.988 113.412  370 ARG
ATOM   1360  CA  SER   360     106.056 119.318 116.121  371 ASP
ATOM   1361  CA  ASN   361     106.730 122.205 118.506  372 ASN
ATOM   1362  CA  SER   362     104.760 121.608 121.728  373 ALA
ATOM   1363  CA  ILE   363     101.320 120.912 123.213  374 LEU
ATOM   1364  CA  PHE   364     100.473 124.453 122.058  375 THR
ATOM   1365  CA  THR   365      98.666 126.885 124.380  376 THR
ATOM   1366  CA  LEU   366      97.393 130.033 122.629  377 ILE
ATOM   1367  CA  THR   367      96.602 133.044 124.823  378 HIS
ATOM   1372  CA  CYS   372      98.763 136.060 123.995  379 PHE
ATOM   1373  CA  SER   373      99.506 135.339 120.309  380 ILE
ATOM   1374  CA  ASP   374      99.597 138.583 118.201  381 PRO
ATOM   1375  CA  SER   375      98.175 139.227 114.727  382 SER
ATOM   1376  CA  LEU   376      99.553 136.218 112.843  383 ILE
ATOM   1377  CA  ALA   377      97.737 135.511 109.529  384 PRO
ATOM   1378  CA  GLU   378      99.224 132.017 109.087  385 ASP
ATOM   1379  CA  LEU   379     100.250 129.412 111.666  386 ILE
ATOM   1380  CA  GLN   380     101.276 125.757 111.336  387 PHE
ATOM   1381  CA  PHE   381     100.493 123.399 114.219  388 LEU
ATOM   1382  CA  GLN   382     101.124 119.732 113.389  389 SER
ATOM   1383  CA  ASP   383     102.487 116.700 115.220  390 GLY
ATOM   1384  CA  ASN   384     100.868 117.557 118.549  391 ASN
ATOM   1385  CA  GLN   385      98.242 116.361 121.043  392 LYS
ATOM   1386  CA  LEU   386      95.146 117.789 122.784  393 LEU
ATOM   1387  CA  GLY   387      94.925 121.561 122.302  394 VAL
ATOM   1388  CA  LYS   388      93.506 124.067 124.827  395 THR
ATOM   1389  CA  LEU   389      91.308 127.120 124.309  396 LEU
ATOM   1390  CA  TRP   390      92.592 129.081 121.348  397 PRO
ATOM   1391  CA  LYS   391      92.920 132.863 121.197  398 LYS
ATOM   1392  CA  ASP   392      93.252 134.469 117.753  399 ILE
ATOM   1393  CA  GLU   393      91.798 137.359 115.741  400 ASN
ATOM   1394  CA  LYS   394      90.501 138.246 112.253  401 LEU
ATOM   1395  CA  TYR   395      88.038 124.345 116.740  418 ILE
ATOM   1396  CA  VAL   396      84.820 126.261 117.438  419 LEU
ATOM   1397  CA  LYS   397      86.279 129.309 119.199  420 TYR
ATOM   1398  CA  LEU   398      89.253 129.355 116.778  421 PHE
ATOM   1399  CA  PHE   399      86.874 129.705 113.826  422 LEU
ATOM   1400  CA  TRP   400      84.618 132.253 115.520  423 LEU
ATOM   1401  CA  ASN   401      86.988 135.045 114.508  424 ARG
ATOM   1402  CA  LEU   402      88.581 134.016 111.194  425 VAL
ATOM   1403  CA  THR   403      86.107 134.667 108.330  426 PRO
ATOM   1404  CA  ASN   404      89.167 135.541 106.233  427 HIS
ATOM   1405  CA  LEU   405      90.303 131.909 106.500  428 LEU
ATOM   1406  CA  THR   406      90.860 130.155 103.180  429 GLN
ATOM   1407  CA  ASN   407      92.932 126.979 103.460  430 ILE
ATOM   1408  CA  LEU   408      92.501 124.516 106.329  431 LEU
ATOM   1409  CA  ASP   409      93.743 120.950 106.772  432 ILE
ATOM   1410  CA  ILE   410      92.756 118.233 109.257  433 LEU
ATOM   1411  CA  SER   411      94.241 114.905 108.194  434 ASN
ATOM   1412  CA  SER   412      94.613 112.146 110.789  435 GLN
ATOM   1413  CA  ASN   413      93.388 114.195 113.759  436 ASN
ATOM   1414  CA  SER   414      91.172 111.452 115.223  437 ARG
ATOM   1415  CA  ILE   415      88.243 113.693 116.158  438 PHE
ATOM   1416  CA  TRP   416      86.643 112.643 119.460  439 SER
ATOM   1417  CA  THR   417      83.153 114.187 119.576  440 SER
ATOM   1418  CA  MET   418      81.250 116.037 116.855  441 CYS
ATOM   1419  CA  HIS   419      78.750 118.695 117.920  442 SER
ATOM   1420  CA  GLU   420      75.581 119.462 115.995  443 GLY
ATOM   1421  CA  ASN   421      76.572 122.928 114.810  444 ASP
ATOM   1422  CA  VAL   422      79.138 124.150 117.317  445 GLN
ATOM   1423  CA  TYR   423      82.451 123.423 115.582  446 THR
ATOM   1424  CA  LYS   424      82.677 124.823 112.047  447 PRO
ATOM   1425  CA  TYR   425      80.700 128.036 112.669  448 SER
ATOM   1426  CA  LEU   426      81.447 131.501 111.258  449 GLU
ATOM   1427  CA  PRO   427      83.666 130.968 108.209  450 ASN
ATOM   1428  CA  VAL   428      82.057 132.042 104.899  451 PRO
ATOM   1429  CA  THR   429      85.322 132.337 102.948  452 SER
ATOM   1430  CA  LEU   430      86.102 128.743 103.954  453 LEU
ATOM   1431  CA  LYS   431      87.698 127.310 100.808  454 GLU
ATOM   1432  CA  ARG   432      89.665 124.170 101.676  455 GLN
ATOM   1433  CA  PHE   433      88.484 121.912 104.490  456 LEU
ATOM   1434  CA  ARG   434      89.811 118.373 104.844  457 PHE
ATOM   1435  CA  LEU   435      88.423 115.989 107.461  458 LEU
ATOM   1436  CA  SER   436      90.261 112.778 106.678  459 GLY
ATOM   1437  CA  HIS   437      90.876 110.030 109.226  460 GLU
ATOM   1438  CA  ASN   438      88.744 110.933 112.256  461 ASN
ATOM   1439  CA  ASN   439      85.838 109.799 114.419  462 MET
ATOM   1440  CA  LEU   440      82.505 111.393 115.353  463 LEU
ATOM   1441  CA  LYS   441      79.846 110.937 118.041  464 GLN
ATOM   1442  CA  SER   442      78.558 107.506 116.959  465 LEU
ATOM   1443  CA  LEU   443      78.110 108.436 113.303  466 ALA
ATOM   1444  CA  ASN   444      77.282 111.285 110.916  467 TRP
ATOM   1445  CA  TRP   445      75.298 125.277 107.368  473 TRP
ATOM   1446  CA  THR   446      77.080 128.607 106.916  474 ASP
ATOM   1447  CA  LEU   447      79.854 127.443 104.593  475 VAL
ATOM   1448  CA  MET   448      79.014 128.253 100.992  476 PHE
ATOM   1449  CA  ARG   449      82.222 127.281  99.181  477 GLU
ATOM   1450  CA  ASN   450      83.096 124.488 101.593  478 GLY
ATOM   1451  CA  PHE   451      85.143 121.763  99.913  479 LEU
ATOM   1452  CA  ILE   452      84.925 118.926 102.423  480 SER
ATOM   1453  CA  GLN   453      87.017 115.759 102.534  481 HIS
ATOM   1454  CA  LEU   454      85.322 112.718 104.061  482 LEU
ATOM   1455  CA  GLU   455      87.847 109.889 104.004  483 GLN
ATOM   1456  CA  GLU   456      87.105 106.889 106.262  484 VAL
ATOM   1457  CA  LEU   457      85.179 108.582 109.078  485 LEU
ATOM   1458  CA  ILE   458      84.208 105.246 110.621  486 TYR
ATOM   1459  CA  LEU   459      80.554 106.171 109.990  487 LEU
ATOM   1460  CA  SER   460      78.004 103.506 110.932  488 ASN
ATOM   1461  CA  HIS   461      75.535 103.052 108.102  489 HIS
ATOM   1462  CA  ASN   462      72.697 102.540 110.611  490 ASN
ATOM   1463  CA  SER   463      72.635 106.274 111.365  491 TYR
ATOM   1464  CA  MET   464      73.530 107.053 107.758  492 LEU
ATOM   1465  CA  THR   465      70.307 105.409 106.566  493 ASN
ATOM   1466  CA  TYR   466      68.433 108.443 107.874  494 SER
ATOM   1467  CA  VAL   467      71.174 110.894 106.907  495 LEU
ATOM   1468  CA  SER   468      70.075 114.545 107.416  496 PRO
ATOM   1469  CA  GLY   469      69.382 116.030 103.943  497 PRO
ATOM   1470  CA  ASN   470      70.338 119.394 105.421  498 GLY
ATOM   1471  CA  ILE   471      74.060 118.623 105.334  499 VAL
ATOM   1472  CA  THR   472      74.656 118.891 101.579  500 PHE
ATOM   1473  CA  LEU   473      71.947 121.552 101.325  501 SER
ATOM   1474  CA  ASN   474      73.908 124.740 102.028  502 HIS
ATOM   1475  CA  ILE   475      76.914 123.668  99.978  503 LEU
ATOM   1476  CA  PRO   476      76.261 125.137  96.533  504 THR
ATOM   1477  CA  SER   477      79.788 125.836  95.258  505 ALA
ATOM   1478  CA  LEU   478      81.238 122.373  95.924  506 LEU
ATOM   1479  CA  ARG   479      84.039 121.314  93.587  507 ARG
ATOM   1480  CA  TYR   480      84.011 117.671  94.623  508 GLY
ATOM   1481  CA  LEU   481      83.086 115.499  97.579  509 LEU
ATOM   1482  CA  ASP   482      85.285 112.479  98.249  510 SER
ATOM   1483  CA  LEU   483      83.520 109.699 100.142  511 LEU
ATOM   1484  CA  SER   484      86.129 106.926  99.949  512 ASN
ATOM   1485  CA  HIS   485      87.418 104.243 102.333  513 SER
ATOM   1486  CA  ASN   486      84.108 104.756 104.159  514 ASN
ATOM   1487  CA  LYS   487      81.606 102.133 105.321  515 ARG
ATOM   1488  CA  ILE   488      78.070 102.721 104.059  516 LEU
ATOM   1489  CA  SER   489      75.470 100.349 102.591  517 THR
ATOM   1490  CA  TYR   490      72.980 102.639 100.872  518 VAL
ATOM   1491  CA  LEU   491      74.303 105.388  98.591  519 LEU
ATOM   1492  CA  GLN   492      71.880 108.314  98.918  520 SER
ATOM   1493  CA  ASP   493      71.819 111.020  96.245  521 HIS
ATOM   1494  CA  ARG   494      70.894 114.626  97.054  522 ASN
ATOM   1495  CA  PHE   495      71.622 116.470  93.794  523 ASP
ATOM   1496  CA  LEU   496      70.734 119.868  95.257  524 LEU
ATOM   1499  CA  ALA   499      74.223 121.284  94.501  525 PRO
ATOM   1500  CA  LEU   500      74.737 122.310  90.866  526 ALA
ATOM   1501  CA  ASN   501      78.487 123.032  90.841  527 ASN
ATOM   1502  CA  LEU   502      79.654 119.556  91.880  528 LEU
ATOM   1503  CA  LYS   503      82.165 118.302  89.325  529 GLU
ATOM   1504  CA  ARG   504      83.360 115.079  90.962  530 ILE
ATOM   1505  CA  LEU   505      82.435 112.525  93.637  531 LEU
ATOM   1506  CA  ASP   506      84.999 109.900  94.640  532 ASP
ATOM   1507  CA  LEU   507      83.409 106.682  95.902  533 ILE
ATOM   1508  CA  SER   508      85.757 103.741  96.503  534 SER
ATOM   1509  CA  TYR   509      86.451 101.085  99.157  535 ARG
ATOM   1510  CA  ASN   510      82.830 100.960 100.337  536 ASN
ATOM   1511  CA  LYS   511      79.902  98.568 100.734  537 GLN
ATOM   1512  CA  ILE   512      77.271 100.483  98.773  538 LEU
ATOM   1513  CA  SER   513      74.523  98.788  96.749  539 LEU
ATOM   1514  CA  THR   514      71.655 101.280  96.460  540 ALA
ATOM   1515  CA  ILE   515      70.549 103.286  93.381  541 PRO
ATOM   1516  CA  HIS   516      68.813 106.704  93.193  542 ASN
ATOM   1517  CA  ASN   517      67.058 108.496  90.270  543 PRO
ATOM   1518  CA  SER   518      68.381 111.868  91.440  544 ASP
ATOM   1519  CA  THR   519      71.556 112.672  89.507  545 VAL
ATOM   1520  CA  PHE   520      73.600 115.885  89.501  546 PHE
ATOM   1521  CA  PRO   521      73.845 118.080  86.391  547 VAL
ATOM   1522  CA  SER   522      77.527 119.079  86.360  548 SER
ATOM   1523  CA  ASN   523      78.705 115.616  87.397  549 LEU
ATOM   1524  CA  GLU   524      81.311 114.194  85.030  550 SER
ATOM   1530  CA  THR   530      83.774 111.920  86.832  551 VAL
ATOM   1531  CA  LEU   531      82.016 109.563  89.223  552 LEU
ATOM   1532  CA  CYS   532      84.530 107.260  90.913  553 ASP
ATOM   1533  CA  LEU   533      82.816 103.976  91.789  554 ILE
ATOM   1534  CA  HIS   534      85.459 101.235  91.893  555 THR
ATOM   1535  CA  ASN   535      86.233  98.438  94.349  556 HIS
ATOM   1536  CA  ASN   536      83.032  98.091  96.360  557 ASN
ATOM   1537  CA  PRO   537      80.982  95.221  97.751  558 LYS
ATOM   1538  CA  TYR   538      78.562  94.976  94.794  559 PHE
ATOM   1539  CA  HIS   539      75.943  92.180  94.927  560 ILE
ATOM   1540  CA  CYS   540      75.778  90.728  91.440  561 CYS
ATOM   1541  CA  THR   541      72.518  88.617  91.548  562 GLU
ATOM   1542  CA  CYS   542      68.882  88.836  90.565  563 CYS
ATOM   1543  CA  GLY   543      67.807  90.810  93.666  564 GLU
ATOM   1544  CA  MET   544      69.102  94.285  92.735  565 LEU
ATOM   1545  CA  LEU   545      68.772  94.744  88.985  566 SER
ATOM   1546  CA  ASP   546      67.832  98.433  89.140  567 THR
ATOM   1547  CA  PHE   547      71.249  99.469  90.505  568 PHE
ATOM   1548  CA  ILE   548      73.241  97.545  87.886  569 ILE
ATOM   1549  CA  LEU   549      70.891  99.121  85.345  570 ASN
ATOM   1550  CA  TRP   550      71.595 102.714  86.415  571 TRP
ATOM   1551  CA  ILE   551      75.380 102.433  86.119  572 LEU
ATOM   1552  CA  LYS   552      74.950 101.157  82.540  573 ASN
ATOM   1553  CA  ASN   553      72.551 103.949  81.582  574 HIS
ATOM   1554  CA  SER   554      75.017 106.540  82.917  575 THR
ATOM   1555  CA  LYS   555      77.202 105.689  79.900  576 ASN
ATOM   1556  CA  VAL   556      80.987 105.605  80.123  577 VAL
ATOM   1557  CA  LYS   557      81.155 109.409  80.239  578 THR
ATOM   1558  CA  ILE   558      79.778 109.226  83.792  579 ILE
ATOM   1559  CA  PRO   559      81.763 106.418  85.393  580 ALA
ATOM   1560  CA  LYS   560      85.127 105.465  86.873  581 GLY
ATOM   1561  CA  LEU   561      87.672 102.794  85.779  582 PRO
ATOM   1562  CA  TYR   562      85.642  99.635  84.997  583 PRO
ATOM   1563  CA  THR   563      88.877  97.684  85.486  584 ALA
ATOM   1564  CA  SER   564      88.751  98.054  89.276  585 ASP
ATOM   1565  CA  LEU   565      85.149  96.735  89.637  586 ILE
ATOM   1566  CA  LYS   566      84.598  93.047  90.531  587 TYR
ATOM   1567  CA  CYS   567      81.664  91.140  92.127  588 CYS
ATOM   1568  CA  SER   568      82.184  90.070  95.740  589 VAL
ATOM   1569  CA  VAL   569      79.179  88.016  97.004  590 TYR
ATOM   1570  CA  PRO   570      79.040  85.683  93.959  591 PRO
ATOM   1571  CA  GLU   571      81.121  82.601  94.784  592 ASP
ATOM   1572  CA  ALA   572      81.097  81.119  91.281  593 SER
ATOM   1573  CA  ILE   573      81.797  84.314  89.348  594 PHE
ATOM   1574  CA  LYS   574      84.464  86.424  91.049  595 SER
ATOM   1575  CA  GLY   575      86.449  89.048  89.162  596 GLY
ATOM   1576  CA  ASN   576      83.998  90.370  86.572  597 VAL
ATOM   1577  CA  SER   577      83.109  93.981  85.835  598 SER
ATOM   1578  CA  LEU   578      79.530  95.180  86.249  599 LEU
ATOM   1579  CA  ILE   579      79.540  96.023  82.527  600 PHE
ATOM   1580  CA  THR   580      79.615  92.285  81.645  601 SER
ATOM   1581  CA  PHE   581      77.075  90.588  83.947  602 LEU
ATOM   1582  CA  ASP   582      73.914  89.221  82.324  603 SER
ATOM   1583  CA  ILE   583      70.588  90.496  83.592  604 THR
ATOM   1584  CA  LYS   584      68.783  87.138  83.561  605 GLU
ATOM   1585  CA  GLN   585      66.090  86.186  86.058  606 GLY
ATOM   1586  CA  CYS   586      66.734  83.608  88.810  607 CYS
ATOM   1587  CA  LEU   587      76.421  75.602  76.488  608 PHE
ATOM   1588  CA  ASP   588      78.752  78.063  78.219  609 SER
ATOM   1589  CA  PRO   589      81.442  77.441  75.592  610 LEU
ATOM   1590  CA  ASN   590      78.973  78.774  73.000  611 PHE
ATOM   1591  CA  VAL   591      78.133  81.842  75.072  612 ILE
ATOM   1592  CA  ALA   592      81.794  82.846  75.471  613 VAL
ATOM   1593  CA  TRP   593      82.387  82.083  71.776  614 CYS
ATOM   1594  CA  ILE   594      79.538  84.185  70.386  615 THR
ATOM   1595  CA  TYR   595      80.071  87.158  72.691  616 VAL
ATOM   1596  CA  ILE   596      83.760  87.292  71.756  617 THR
ATOM   1597  CA  VAL   597      82.575  87.340  68.132  618 LEU
ATOM   1598  CA  THR   598      80.093  90.143  68.752  619 THR
ATOM   1599  CA  THR   599      82.905  91.890  70.567  620 LEU
ATOM   1600  CA  LEU   600      85.176  91.233  67.605  621 PHE
ATOM   1601  CA  PHE   601      82.369  92.488  65.306  622 LEU
ATOM   1602  CA  ILE   602      82.205  95.978  66.896  623 MET
ATOM   1603  CA  VAL   603      85.732  96.642  68.357  624 THR
ATOM   1604  CA  CYS   604      87.171  96.605  64.847  625 ILE
ATOM   1625  CA  PHE   625      84.256  98.723  63.578  626 LEU
ATOM   1626  CA  ALA   626      84.141 101.555  66.007  627 THR
ATOM   1627  CA  LYS   627      87.759 102.440  66.405  628 VAL
ATOM   1628  CA  ALA   628      87.734 103.488  62.823  629 THR
ATOM   1629  CA  LYS   629      84.599 105.564  63.086  630 LYS
ATOM   1630  CA  VAL   630      85.346 107.144  66.488  631 PHE
ATOM   1631  CA  LYS   631      89.005 107.947  65.813  632 ARG
ATOM   1632  CA  GLY   632      91.923 117.356  63.908  633 ASP
ATOM   1633  CA  TYR   633      93.286 117.352  60.341  634 HIS
ATOM   1634  CA  GLN   634      96.167 114.807  60.208  635 PRO
ATOM   1635  CA  HIS   635      99.438 116.542  59.382  636 GLN
ATOM   1636  CA  LEU   636      98.220 112.881  55.427  638 THR
ATOM   1637  CA  SER   637      98.714 116.429  54.088  639 GLU
ATOM   1638  CA  SER   638     100.143 116.803  50.538  640 PRO
ATOM   1639  CA  ARG   639     103.223 118.755  51.571  641 ASP
ATOM   1640  CA  ASP   640     105.164 118.931  54.834  642 MET
ATOM   1641  CA  ASN   641     103.435 121.352  57.175  643 TYR
ATOM   1642  CA  VAL   642     104.639 121.644  60.773  644 LYS
ATOM   1643  CA  TYR   643     101.785 123.668  62.226  645 TYR
ATOM   1644  CA  ASP   644      97.975 123.702  62.105  646 ASP
ATOM   1645  CA  ALA   645      97.261 127.436  62.533  647 ALA
ATOM   1646  CA  PHE   646      99.431 130.533  62.880  648 TYR
ATOM   1647  CA  VAL   647      98.188 132.809  65.637  649 LEU
ATOM   1648  CA  THR   648      98.730 136.467  64.684  650 CYS
ATOM   1649  CA  TYR   649      98.039 138.962  67.489  651 PHE
ATOM   1650  CA  ASP   650      99.193 142.119  69.308  652 SER
ATOM   1651  CA  THR   651     101.401 142.478  72.387  653 SER
ATOM   1652  CA  LYS   652      98.902 144.527  74.403  654 LYS
ATOM   1653  CA  ASP   653      96.335 141.743  73.932  655 ASP
ATOM   1657  CA  SER   657      98.471 138.939  75.372  656 PHE
ATOM   1658  CA  ASP   658      96.180 138.366  78.372  657 THR
ATOM   1659  CA  TRP   659      93.608 136.691  76.116  658 TRP
ATOM   1660  CA  VAL   660      95.851 134.880  73.619  659 VAL
ATOM   1661  CA  LEU   661      97.763 133.334  76.531  660 GLN
ATOM   1662  CA  ASN   662      94.840 132.348  78.789  661 ASN
ATOM   1663  CA  HIS   663      91.877 131.566  76.539  662 ALA
ATOM   1664  CA  LEU   664      92.941 131.160  72.904  663 LEU
ATOM   1665  CA  ARG   665      96.091 129.055  73.296  664 LEU
ATOM   1666  CA  VAL   666      94.870 127.035  76.299  665 LYS
ATOM   1667  CA  GLN   667      91.567 126.173  74.574  666 HIS
ATOM   1668  CA  LEU   668      93.287 125.133  71.328  667 LEU
ATOM   1669  CA  GLU   669      96.173 123.302  73.004  668 ASP
ATOM   1670  CA  GLU   670      94.114 121.398  75.584  669 THR
ATOM   1671  CA  GLN   671      92.804 119.098  72.850  670 GLN
ATOM   1672  CA  GLY   672      95.261 116.546  71.465  671 TYR
ATOM   1673  CA  ASP   673      97.932 118.133  73.673  672 SER
ATOM   1674  CA  HIS   674     100.688 117.149  69.654  675 ASN
ATOM   1675  CA  PHE   675      98.261 117.500  66.732  676 ARG
ATOM   1676  CA  LEU   676      96.706 120.928  67.260  677 PHE
ATOM   1677  CA  PRO   677      99.914 122.966  67.077  678 ASN
ATOM   1678  CA  VAL   678      99.978 126.752  66.936  679 LEU
ATOM   1679  CA  CYS   679     102.619 128.902  65.242  680 CYS
ATOM   1680  CA  LEU   680     103.791 132.095  66.929  681 PHE
ATOM   1681  CA  GLU   681     106.253 134.909  66.231  682 GLU
ATOM   1682  CA  GLU   682     107.893 135.252  69.649  683 GLU
ATOM   1683  CA  ARG   683     107.850 131.659  70.904  684 ARG
ATOM   1684  CA  ASP   684     109.296 130.139  67.764  685 ASP
ATOM   1685  CA  TRP   685     111.373 132.505  65.664  686 PHE
ATOM   1686  CA  LEU   686     114.776 132.757  64.028  687 VAL
ATOM   1687  CA  PRO   687     117.214 135.331  65.254  688 PRO
ATOM   1688  CA  GLY   688     118.942 134.718  61.816  689 GLY
ATOM   1689  CA  CYS   689     115.944 135.963  60.074  690 GLU
ATOM   1690  CA  PRO   690     114.147 139.388  59.446  691 ASN
ATOM   1691  CA  ILE   691     110.838 140.605  61.315  692 ARG
ATOM   1692  CA  LEU   692     108.527 140.737  58.319  693 ILE
ATOM   1693  CA  ASP   693     109.841 137.493  56.967  694 ALA
ATOM   1694  CA  SER   694     109.388 135.693  60.278  695 ASN
ATOM   1695  CA  LEU   695     105.674 135.844  59.640  696 ILE
ATOM   1696  CA  THR   696     106.219 134.895  55.991  697 GLN
ATOM   1697  CA  ARG   697     107.685 131.505  56.893  698 ASP
ATOM   1698  CA  SER   698     104.987 130.994  59.526  699 ALA
ATOM   1699  CA  ILE   699     102.433 131.283  56.712  700 ILE
ATOM   1700  CA  ARG   700     103.947 128.494  54.641  701 TRP
ATOM   1701  CA  GLN   701     104.413 126.139  57.609  702 ASN
ATOM   1702  CA  SER   702     100.982 126.739  59.159  703 SER
ATOM   1703  CA  ARG   703      97.916 125.068  57.600  704 ARG
ATOM   1704  CA  LYS   704      95.752 128.127  58.291  705 LYS
ATOM   1705  CA  THR   705      96.202 131.677  59.597  706 ILE
ATOM   1706  CA  VAL   706      93.970 132.739  62.502  707 VAL
ATOM   1707  CA  PHE   707      94.613 136.391  63.347  708 CYS
ATOM   1708  CA  VAL   708      92.888 138.294  66.135  709 LEU
ATOM   1709  CA  LEU   709      91.936 141.702  64.816  710 VAL
ATOM   1710  CA  THR   710      91.590 144.356  67.504  711 SER
ATOM   1711  CA  HIS   711      91.868 148.076  68.241  712 ARG
ATOM   1712  CA  SER   712      95.551 147.358  68.901  713 HIS
ATOM   1713  CA  TYR   713      96.222 144.729  66.211  714 PHE
ATOM   1714  CA  VAL   714      95.734 147.524  63.658  715 LEU
ATOM   1715  CA  ASN   715      98.188 149.864  65.374  716 ARG
ATOM   1716  CA  SER   716     101.280 147.734  64.777  717 ASP
ATOM   1717  CA  GLY   717     100.161 144.223  63.880  718 GLY
ATOM   1718  CA  SER   718      98.635 145.052  60.505  719 TRP
ATOM   1719  CA  PHE   719     101.377 147.501  59.540  720 CYS
ATOM   1720  CA  LYS   720     103.506 144.524  58.518  721 LEU
ATOM   1721  CA  MET   721     100.786 142.385  56.927  722 GLU
ATOM   1722  CA  ALA   722      99.169 144.898  54.544  723 ALA
ATOM   1723  CA  MET   723     102.594 145.806  53.164  724 PHE
ATOM   1724  CA  TYR   724     103.246 142.157  52.283  725 SER
ATOM   1725  CA  LEU   725      99.925 141.686  50.464  726 TYR
ATOM   1726  CA  ALA   726     100.817 144.642  48.193  727 ALA
ATOM   1727  CA  HIS   727     103.951 143.123  46.661  728 GLN
ATOM   1728  CA  GLN   728     103.256 139.413  46.897  729 GLY
ATOM   1729  CA  ARG   729      99.797 137.884  47.152  730 ARG
ATOM   1730  CA  LEU   730      98.965 134.760  49.143  731 CYS
ATOM   1731  CA  LEU   731      95.604 135.141  50.907  732 LEU
ATOM   1732  CA  ASP   732      92.652 135.798  48.696  733 SER
ATOM   1733  CA  GLU   733      89.165 137.018  49.678  734 ASP
ATOM   1734  CA  SER   734      86.691 134.205  49.930  735 LEU
ATOM   1735  CA  ASP   735      89.186 131.502  50.975  736 ASN
ATOM   1736  CA  ASP   736      89.097 129.381  54.101  737 SER
ATOM   1737  CA  VAL   737      92.880 129.745  54.229  738 ALA
ATOM   1738  CA  ILE   738      92.501 132.964  56.230  739 LEU
ATOM   1739  CA  VAL   739      90.308 133.278  59.335  740 ILE
ATOM   1740  CA  LEU   740      89.468 136.658  60.901  741 MET
ATOM   1741  CA  LEU   741      88.602 136.861  64.607  742 VAL
ATOM   1742  CA  LEU   742      87.323 140.068  66.211  743 VAL
ATOM   1743  CA  LEU   743      88.152 140.045  69.926  744 VAL
ATOM   1744  CA  GLU   744      87.044 143.662  70.220  745 GLY
ATOM   1745  CA  PRO   745      84.983 146.142  68.211  746 SER
ATOM   1746  CA  VAL   746      87.267 148.195  65.979  747 LEU
ATOM   1747  CA  LEU   747      86.186 151.747  65.106  748 SER
ATOM   1748  CA  GLN   748      86.492 153.391  61.687  749 GLN
ATOM   1749  CA  ASN   749      88.803 156.289  62.574  750 TYR
ATOM   1750  CA  SER   750      91.479 153.782  63.565  751 GLN
ATOM   1751  CA  HIS   751      91.546 152.410  60.023  752 LEU
ATOM   1752  CA  PHE   752      95.121 150.574  54.391  755 HIS
ATOM   1753  CA  LEU   753      93.148 148.991  51.555  756 GLN
ATOM   1754  CA  ARG   754      93.636 145.376  52.639  757 SER
ATOM   1755  CA  LEU   755      92.187 145.842  56.137  758 ILE
ATOM   1756  CA  ARG   756      88.739 146.826  54.877  759 ARG
ATOM   1757  CA  ARG   757      88.858 144.000  52.341  760 GLY
ATOM   1758  CA  ARG   758      88.521 141.116  54.799  761 PHE
ATOM   1759  CA  LEU   759      85.762 142.995  56.619  762 VAL
ATOM   1760  CA  CYS   760      83.705 143.523  53.454  763 GLN
ATOM   1761  CA  SER   761      83.300 139.770  53.060  764 LYS
ATOM   1762  CA  HIS   762      82.099 139.621  56.673  765 GLN
ATOM   1763  CA  SER   763      83.312 136.104  57.496  766 GLN
ATOM   1764  CA  VAL   764      84.858 136.778  60.909  767 TYR
ATOM   1765  CA  LEU   765      84.173 135.101  64.257  768 LEU
ATOM   1766  CA  GLU   766      83.393 137.774  66.847  769 ARG
ATOM   1767  CA  TRP   767      83.960 137.089  70.540  770 TRP
ATOM   1768  CA  PRO   768      80.551 136.610  72.239  771 PRO
ATOM   1769  CA  ARG   769      79.849 138.996  75.122  772 GLU
ATOM   1770  CA  THR   770      77.776 136.639  77.270  773 ASP
ATOM   1771  CA  PRO   771      79.196 133.578  79.044  774 PHE
ATOM   1772  CA  ALA   772      76.445 131.239  77.858  775 GLN
ATOM   1773  CA  ALA   773      77.584 131.732  74.263  776 ASP
ATOM   1774  CA  GLU   774      81.119 130.657  75.175  777 VAL
ATOM   1775  CA  PRO   775      81.253 127.352  73.315  778 GLY
ATOM   1776  CA  TRP   776      79.582 128.209  70.032  779 TRP
ATOM   1777  CA  PHE   777      82.725 130.203  69.330  780 PHE
ATOM   1778  CA  TRP   778      85.096 127.375  70.233  781 LEU
ATOM   1779  CA  GLN   779      83.101 125.139  67.913  782 HIS
ATOM   1780  CA  CYS   780      83.621 127.230  64.778  783 LYS
ATOM   1781  CA  LEU   781      87.121 128.173  65.913  784 LEU
ATOM   1782  CA  ARG   782      87.843 124.446  65.853  785 SER
ATOM   1783  CA  ASN   783      85.888 123.929  62.631  786 GLN
ATOM   1784  CA  ALA   784      87.084 126.528  60.086  787 GLN
ATOM   1785  CA  ILE   785      90.652 125.468  60.856  788 ILE
ATOM   1786  CA  ARG   786      89.897 121.765  60.440  789 LEU
ATOM   1787  CA  VAL   787      87.979 122.664  57.267  790 LYS
ATOM   1788  CA  GLU   788      89.523 121.514  54.002  791 LYS
ATOM   1789  CA  ASN   789      91.172 124.442  52.181  792 GLU
ATOM   1790  CA  LYS   790      89.526 125.566  48.948  793 LYS
ATOM   1791  CA  VAL   791      91.204 124.141  45.839  794 GLU
ATOM   1792  CA  VAL   792      92.838 126.133  43.004  795 LYS
ATOM   1793  CA  TYR   793      90.752 124.817  40.128  796 LYS
ATOM   1794  CA  ASN   794      87.473 126.497  39.089  797 LYS
TER
