# Supplementary material for: Variation in selection constraints on teleost TLRs with emphasis on their repertoire in the Walking catfish, Clarias batrachus
Source: Sci Rep. 2020 Dec 7;10:21394. doi: 10.1038/s41598-020-78347-6 (PMC7721727; doi:10.1038/s41598-020-78347-6)
Supplement: Supplementary file 30 — Supplementary Information 30. [file 41598_2020_78347_MOESM30_ESM.zip › T8/struct/S514316_results/threading8.pdb]

Rank   :8 Template name:3wpcA0
REMARK :Column 1 -  30 present Atom & Residue records of query sequence.
REMARK :Column 31 - 54 present XYZ coordinates of query sequence obtained after threading alignment.
REMARK :Column 55 - 59 present residue number in Template
REMARK :Column 60 - 59 present residue name of Template
ATOM      1  CA  MET     1      -0.633  24.689  17.055  204 HIS
ATOM      2  CA  ILE     2       1.100  26.676  16.181  205 ILE
ATOM      3  CA  SER     3       1.602  29.565  15.017  206 VAL
ATOM      4  CA  SER     4       3.217  31.741  14.366  207 THR
ATOM      5  CA  ILE     5       6.518  32.226  13.426  208 LEU
ATOM      6  CA  GLY     6       9.906  32.643  13.948  209 ALA
ATOM      7  CA  GLU     7      13.449  33.484  13.528  210 PRO
ATOM      8  CA  ASP     8      14.672  33.150  16.073  211 GLU
ATOM      9  CA  ASP     9      13.091  31.116  17.226  212 ASP
ATOM     10  CA  PHE    10      14.152  28.921  16.438  213 LEU
ATOM     11  CA  LYS    11      16.640  28.757  17.497  214 ALA
ATOM     12  CA  GLU    12      20.067  28.107  17.465  215 ASN
ATOM     13  CA  LEU    13      19.839  25.658  16.180  216 LEU
ATOM     14  CA  SER    14      21.420  24.458  14.123  217 THR
ATOM     15  CA  ASN    15      22.241  22.086  12.972  218 ALA
ATOM     16  CA  LEU    16      20.022  21.004  11.820  219 LEU
ATOM     17  CA  LYS    17      18.339  18.884   9.496  220 ARG
ATOM     18  CA  THR    18      15.771  18.183   8.623  221 VAL
ATOM     19  CA  LEU    19      12.775  19.975   8.895  222 LEU
ATOM     20  CA  LYS    20       9.577  20.235  10.006  223 ASP
ATOM     21  CA  ILE    21       6.872  22.124  10.019  224 VAL
ATOM     22  CA  GLN    22       4.262  22.228   9.218  225 GLY
ATOM     23  CA  GLY    23       0.590  22.396   8.885  226 GLY
ATOM     24  CA  ASN    24      -0.138  23.919  11.044  227 ASN
ATOM     25  CA  CYS    25      -1.535  26.288  10.726  228 CYS
ATOM     26  CA  PRO    26      -4.291  26.039   9.472  229 ARG
ATOM     27  CA  ARG    27      -6.212  25.313   6.430  230 ARG
ATOM     28  CA  CYS    28      -9.446  25.004   6.698  231 CYS
ATOM     29  CA  HIS    29     -11.484  24.276   5.001  232 ASP
ATOM     30  CA  ASN    30     -10.463  22.275   3.403  233 HIS
ATOM     31  CA  ALA    31     -10.099  20.210   5.184  234 ALA
ATOM     32  CA  PRO    32     -10.317  16.909   6.470  235 ARG
ATOM     33  CA  TYR    33     -10.918  16.224   8.970  236 ASN
ATOM     34  CA  PRO    34     -11.758  17.321  12.407  237 PRO
ATOM     35  CA  CYS    35     -11.218  20.786  12.764  238 CYS
ATOM     36  CA  VAL    36      -9.508  23.744  13.457  239 VAL
ATOM     37  CA  PRO    37     -10.147  26.985  12.731  240 GLU
ATOM     38  CA  CYS    38      -7.836  29.337  11.425  241 CYS
ATOM     39  CA  ALA    39      -6.829  32.506  12.167  242 PRO
ATOM     40  CA  ASN    40      -6.956  35.365   9.890  243 HIS
ATOM     41  CA  GLY    41      -4.715  36.998   9.894  244 LYS
ATOM     42  CA  SER    42      -2.560  35.422  10.113  245 PHE
ATOM     43  CA  ILE    43      -0.384  32.872   8.704  246 PRO
ATOM     44  CA  SER    44       2.535  34.186  10.440  247 GLN
ATOM     45  CA  ILE    45       5.546  34.533   9.321  248 LEU
ATOM     46  CA  HIS    46       9.017  35.234   9.581  249 HIS
ATOM     47  CA  ILE    47      11.113  36.756   7.164  250 SER
ATOM     48  CA  ARG    48      13.700  35.793   7.356  251 ASP
ATOM     49  CA  ALA    49      13.622  33.406   8.868  252 THR
ATOM     50  CA  PHE    50      14.490  30.804   8.390  253 PHE
ATOM     51  CA  ASP    51      17.087  31.056   7.661  254 SER
ATOM     52  CA  HIS    52      19.575  30.459   8.879  255 HIS
ATOM     53  CA  LEU    53      19.740  27.722   8.851  256 LEU
ATOM     54  CA  ARG    54      21.715  25.937   7.483  257 SER
ATOM     55  CA  ASN    55      22.217  23.284   6.726  258 ARG
ATOM     56  CA  LEU    56      19.796  22.206   6.058  259 LEU
ATOM     57  CA  THR    57      17.672  19.935   4.489  260 GLU
ATOM     58  CA  LEU    58      15.041  19.106   4.042  261 GLY
ATOM     59  CA  LEU    59      11.905  20.626   4.038  262 LEU
ATOM     60  CA  HIS    60       8.844  21.292   5.411  263 VAL
ATOM     61  CA  LEU    61       5.966  22.968   4.826  264 LEU
ATOM     62  CA  ALA    62       3.309  22.603   4.537  265 LYS
ATOM     63  CA  GLY    63      -0.261  23.096   4.393  266 ASP
ATOM     64  CA  ASN    64      -0.671  25.548   5.692  267 SER
ATOM     65  CA  SER    65      -1.973  27.882   5.174  268 SER
ATOM     66  CA  ILE    66      -0.880  29.675   3.299  269 LEU
ATOM     67  CA  SER    67      -0.654  32.422   1.143  270 TYR
ATOM     68  CA  VAL    68       1.303  33.637  -0.124  271 GLN
ATOM     69  CA  MET    69       4.697  33.364  -1.191  272 LEU
ATOM     70  CA  GLN    70       7.717  33.954   0.168  273 ASN
ATOM     71  CA  LYS    71      10.616  34.677  -1.389  274 PRO
ATOM     72  CA  ASP    72      12.941  34.847   0.134  275 ARG
ATOM     73  CA  TRP    73      12.729  32.973   2.204  276 TRP
ATOM     74  CA  PHE    74      13.773  30.628   1.238  277 PHE
ATOM     75  CA  GLY    75      16.257  31.180   0.206  278 ARG
ATOM     76  CA  ASN    76      19.743  30.681   0.592  279 GLY
ATOM     77  CA  LEU    77      19.326  28.176   1.696  280 LEU
ATOM     78  CA  THR    78      21.087  25.974   0.804  281 GLY
ATOM     79  CA  ASN    79      21.278  23.162   0.693  282 ASN
ATOM     80  CA  LEU    80      18.781  22.216   0.351  283 LEU
ATOM     81  CA  ARG    81      16.539  19.783  -0.689  284 THR
ATOM     82  CA  GLU    82      13.944  18.684  -0.690  285 VAL
ATOM     83  CA  LEU    83      10.754  20.031  -0.729  286 LEU
ATOM     84  CA  TYR    84       7.680  20.827   0.675  287 ASP
ATOM     85  CA  LEU    85       4.789  22.249  -0.074  288 LEU
ATOM     86  CA  SER    86       2.161  21.883  -0.094  289 SER
ATOM     87  CA  TYR    87      -1.446  22.083   0.021  290 GLU
ATOM     88  CA  ASN    88      -1.903  24.750   0.531  291 ASN
ATOM     89  CA  PHE    89      -2.769  28.211  -0.346  292 PHE
ATOM     90  CA  LEU    90      -1.760  28.797  -2.917  293 LEU
ATOM     91  CA  SER    91      -2.303  29.113  -5.659  294 TYR
ATOM     92  CA  ASP    92      -2.495  31.394  -7.431  295 ASP
ATOM     93  CA  GLN    93      -0.028  32.409  -6.910  296 CYS
ATOM     94  CA  ILE    94       1.865  30.555  -7.792  297 ILE
ATOM     95  CA  GLU    95       1.904  31.061 -10.570  298 THR
ATOM     96  CA  HIS    96       3.457  33.260 -10.941  299 LYS
ATOM     97  CA  GLY    97       5.580  33.596  -9.100  300 THR
ATOM     98  CA  ASN    98       8.937  34.264  -7.986  301 LYS
ATOM     99  CA  PHE    99      10.189  32.691  -6.160  302 ALA
ATOM    100  CA  LEU   100      11.298  30.144  -6.552  303 PHE
ATOM    101  CA  SER   101      13.473  30.569  -8.024  304 GLN
ATOM    102  CA  ASN   102      16.666  29.820  -8.859  305 GLY
ATOM    103  CA  LEU   103      16.847  27.625  -7.085  306 LEU
ATOM    104  CA  TRP   104      18.617  25.308  -7.087  307 ALA
ATOM    105  CA  PHE   105      19.264  22.774  -6.204  308 GLN
ATOM    106  CA  LEU   106      16.956  21.466  -5.524  309 LEU
ATOM    107  CA  ARG   107      14.937  18.613  -5.449  310 ARG
ATOM    108  CA  LYS   108      12.433  17.400  -5.069  311 ARG
ATOM    109  CA  LEU   109       9.179  18.661  -5.189  312 LEU
ATOM    110  CA  ASP   110       6.213  19.678  -3.790  313 ASN
ATOM    111  CA  LEU   111       3.183  20.794  -4.606  314 LEU
ATOM    112  CA  SER   112       0.530  20.210  -4.323  315 SER
ATOM    113  CA  TYR   113      -3.059  20.370  -4.030  316 PHE
ATOM    114  CA  ASN   114      -3.355  23.173  -3.794  317 ASN
ATOM    115  CA  TYR   115      -5.700  24.785  -4.276  318 TYR
ATOM    116  CA  ALA   116      -8.360  26.993  -5.315  319 HIS
ATOM    117  CA  LEU   117     -10.991  28.128  -3.303  320 LYS
ATOM    118  CA  GLN   118     -13.659  28.378  -4.464  321 LYS
ATOM    119  CA  SER   119     -13.458  28.011  -7.295  322 VAL
ATOM    120  CA  TYR   120     -12.400  26.674 -10.581  323 SER
ATOM    121  CA  PRO   121      -9.583  27.010 -12.726  324 PHE
ATOM    122  CA  GLU   122      -9.420  28.431 -15.954  325 ALA
ATOM    123  CA  THR   123      -7.121  28.284 -17.476  326 HIS
ATOM    124  CA  VAL   124      -3.726  27.657 -16.710  327 LEU
ATOM    125  CA  SER   125      -0.641  28.780 -15.964  328 THR
ATOM    126  CA  LEU   126       2.615  28.026 -15.356  329 LEU
ATOM    127  CA  SER   127       5.117  29.720 -13.416  330 ALA
ATOM    128  CA  PRO   128       7.962  31.390 -14.802  331 PRO
ATOM    129  CA  SER   129      10.276  30.918 -13.143  332 SER
ATOM    130  CA  PHE   130      10.234  28.216 -12.329  333 PHE
ATOM    131  CA  ALA   131      11.677  26.977 -14.280  334 GLY
ATOM    132  CA  ASN   132      14.320  27.096 -13.539  335 SER
ATOM    133  CA  LEU   133      14.765  25.026 -11.788  336 LEU
ATOM    134  CA  SER   134      16.835  22.881 -11.834  337 LEU
ATOM    135  CA  SER   135      17.595  20.397 -10.819  338 SER
ATOM    136  CA  LEU   136      15.227  19.044 -10.343  339 LEU
ATOM    137  CA  ARG   137      13.199  16.277  -9.806  340 GLN
ATOM    138  CA  THR   138      10.781  15.284  -9.220  341 GLU
ATOM    139  CA  LEU   139       7.477  16.480  -9.346  342 LEU
ATOM    140  CA  HIS   140       4.647  17.567  -7.785  343 ASP
ATOM    141  CA  MET   141       1.575  18.378  -8.726  344 MET
ATOM    142  CA  GLN   142      -1.150  17.918  -8.180  345 HIS
ATOM    143  CA  GLY   143      -4.753  18.182  -7.698  346 GLY
ATOM    144  CA  LEU   144      -5.183  21.038  -7.938  347 ILE
ATOM    145  CA  VAL   145      -6.866  22.321  -9.770  348 PHE
ATOM    146  CA  PHE   146      -7.732  23.021 -12.854  349 PHE
ATOM    147  CA  ARG   147      -8.685  23.661 -16.124  350 ARG
ATOM    148  CA  LYS   148      -7.587  23.199 -18.712  351 SER
ATOM    149  CA  ILE   149      -4.778  21.726 -20.188  352 LEU
ATOM    150  CA  GLU   150      -1.985  22.641 -21.739  353 SER
ATOM    151  CA  LYS   151       0.579  23.517 -24.183  354 GLN
ATOM    152  CA  ASP   152       1.699  25.959 -23.081  355 LYS
ATOM    153  CA  SER   153       1.090  25.753 -20.367  356 THR
ATOM    154  CA  LEU   154       2.929  24.019 -18.926  357 LEU
ATOM    155  CA  LYS   155       5.367  24.828 -19.780  358 GLN
ATOM    156  CA  HIS   156       7.785  25.908 -18.581  359 PRO
ATOM    157  CA  LEU   157       8.957  23.579 -17.362  360 LEU
ATOM    158  CA  TYR   158       9.741  21.934 -19.269  361 ALA
ATOM    159  CA  GLY   159      12.270  21.533 -20.314  362 ARG
ATOM    160  CA  LEU   160      13.786  20.700 -18.098  363 LEU
ATOM    161  CA  GLN   161      16.260  18.665 -16.918  364 PRO
ATOM    162  CA  ASN   162      16.210  16.285 -15.346  365 MET
ATOM    163  CA  LEU   163      13.634  15.652 -14.603  366 LEU
ATOM    164  CA  SER   164      11.393  13.351 -13.673  367 GLN
ATOM    165  CA  THR   165       8.953  12.313 -12.611  368 ARG
ATOM    166  CA  LEU   166       5.621  13.311 -12.728  369 LEU
ATOM    167  CA  ASP   167       2.853  14.621 -11.288  370 TYR
ATOM    168  CA  LEU   168      -0.407  15.014 -11.964  371 LEU
ATOM    169  CA  GLY   169      -3.012  14.550 -11.354  372 GLN
ATOM    170  CA  ILE   170      -6.584  14.587 -10.527  373 MET
ATOM    171  CA  ASN   171      -7.477  17.145 -11.320  374 ASN
ATOM    172  CA  PHE   172      -9.594  18.199 -12.716  375 PHE
ATOM    173  CA  ILE   173      -9.229  18.508 -15.469  376 ILE
ATOM    174  CA  VAL   174     -10.252  19.119 -18.702  377 ASN
ATOM    175  CA  ALA   175      -9.412  19.436 -21.365  378 GLN
ATOM    176  CA  VAL   176      -6.512  18.256 -22.907  379 ALA
ATOM    177  CA  ASP   177      -3.361  18.457 -24.318  380 GLN
ATOM    178  CA  PRO   178      -1.570  15.989 -25.069  381 LEU
ATOM    179  CA  ASP   179       0.776  15.699 -26.477  382 GLY
ATOM    180  CA  VAL   180       2.609  17.573 -25.622  383 ILE
ATOM    181  CA  PHE   181       4.438  16.378 -23.952  384 PHE
ATOM    182  CA  LYS   182       6.251  14.947 -25.397  385 LYS
ATOM    183  CA  GLN   183       8.911  15.810 -25.818  386 ASP
ATOM    184  CA  PHE   184      10.024  16.207 -23.263  387 PHE
ATOM    185  CA  HIS   185      12.838  15.619 -21.447  388 PRO
ATOM    186  CA  HIS   186      13.458  13.667 -19.454  389 GLY
ATOM    187  CA  LEU   187      11.341  12.162 -18.552  390 LEU
ATOM    188  CA  LYS   188       9.489   9.656 -16.788  391 ARG
ATOM    189  CA  LEU   189       7.086   8.930 -15.698  392 TYR
ATOM    190  CA  LEU   190       3.766   9.878 -15.718  393 ILE
ATOM    191  CA  TYR   191       0.981  11.008 -14.033  394 ASP
ATOM    192  CA  LEU   192      -2.150  11.366 -14.909  395 LEU
ATOM    193  CA  SER   193      -4.614  10.801 -13.953  396 SER
ATOM    194  CA  GLU   194      -8.109  10.644 -12.833  397 ASP
ATOM    195  CA  ASN   195      -9.324  12.939 -14.046  398 ASN
ATOM    196  CA  ARG   196     -11.017  14.868 -16.637  399 ARG
ATOM    197  CA  LEU   197     -10.640  14.207 -19.299  400 ILE
ATOM    198  CA  THR   235     -11.357  13.480 -22.666  401 SER
ATOM    199  CA  LYS   236     -10.538  12.810 -25.200  402 GLY
ATOM    200  CA  PRO   237      -8.604  13.714 -28.175  403 ALA
ATOM    201  CA  ILE   238      -7.334  17.117 -28.278  404 VAL
ATOM    202  CA  PRO   239      -9.499  19.842 -29.133  405 GLU
ATOM    203  CA  ARG   240       3.625  -8.757 -10.450  406 GLU
ATOM    204  CA  LEU   241       2.344 -12.160 -10.826  407 ASP
ATOM    205  CA  ILE   242       0.243 -12.819 -12.506  408 PHE
ATOM    206  CA  LYS   243      -0.371 -10.317 -13.737  409 MET
ATOM    207  CA  PRO   244       1.832  -7.935 -14.770  410 PRO
ATOM    208  CA  GLU   245       3.326  -5.063 -13.137  411 SER
ATOM    209  CA  CYS   246       3.859  -1.566 -13.896  412 CYS
ATOM    210  CA  TYR   247       6.114  -0.377 -12.953  413 LYS
ATOM    211  CA  ALA   248       8.848  -0.773 -13.400  414 ASN
ATOM    212  CA  ALA   249       9.279   0.081 -16.096  415 LEU
ATOM    213  CA  GLY   250      10.122   2.292 -18.909  416 SER
ATOM    214  CA  ARG   251       8.551   4.506 -19.442  417 PHE
ATOM    215  CA  VAL   252       5.461   5.689 -18.508  418 THR
ATOM    216  CA  LEU   253       2.091   6.343 -18.626  419 LEU
ATOM    217  CA  ASP   254      -0.632   7.360 -16.817  420 ASP
ATOM    218  CA  LEU   255      -3.911   7.466 -17.416  421 LEU
ATOM    219  CA  SER   256      -6.250   6.736 -16.233  422 SER
ATOM    220  CA  ARG   257      -9.598   6.718 -14.893  423 ARG
ATOM    221  CA  ASN   258     -10.798   8.839 -16.324  424 ASN
ATOM    222  CA  ASN   259     -12.662  10.423 -18.987  425 ASN
ATOM    223  CA  LEU   260     -12.931   9.062 -21.370  426 LEU
ATOM    224  CA  PHE   261     -14.773   7.751 -24.095  427 VAL
ATOM    225  CA  PHE   262     -14.478   6.642 -26.570  428 THR
ATOM    226  CA  ILE   263     -11.444   5.579 -28.197  429 VAL
ATOM    227  CA  SER   264      -9.266   7.454 -29.875  430 GLN
ATOM    228  CA  PRO   265      -6.701   7.416 -32.207  431 PRO
ATOM    229  CA  LYS   266      -5.265   9.778 -32.681  432 GLU
ATOM    230  CA  GLN   267      -4.977  11.258 -30.250  433 MET
ATOM    231  CA  PHE   268      -2.715  10.046 -29.126  434 PHE
ATOM    232  CA  GLU   269      -0.608  10.442 -30.793  435 ALA
ATOM    233  CA  GLY   270       1.948  11.562 -30.553  436 GLN
ATOM    234  CA  TYR   271       3.197  10.074 -28.599  437 LEU
ATOM    235  CA  GLU   272       4.702   7.785 -28.997  438 SER
ATOM    236  CA  ASN   273       6.852   6.695 -27.659  439 ARG
ATOM    237  CA  ILE   274       5.813   5.641 -25.263  440 LEU
ATOM    238  CA  SER   275       5.737   3.027 -22.811  441 GLN
ATOM    239  CA  CYS   276       3.915   1.930 -21.022  442 CYS
ATOM    240  CA  LEU   277       0.452   2.176 -20.551  443 LEU
ATOM    241  CA  ASN   278      -2.364   3.285 -18.833  444 ARG
ATOM    242  CA  LEU   279      -5.721   3.043 -18.837  445 LEU
ATOM    243  CA  SER   280      -7.851   2.491 -17.232  446 SER
ATOM    244  CA  ARG   281     -11.151   2.368 -15.784  447 HIS
ATOM    245  CA  ASN   282     -12.469   4.399 -17.430  448 ASN
ATOM    246  CA  GLY   283     -14.927   5.235 -19.807  449 SER
ATOM    247  CA  PHE   284     -15.136   3.581 -21.862  450 ILE
ATOM    248  CA  ALA   285     -16.704   2.456 -24.616  451 SER
ATOM    249  CA  SER   286     -16.339   1.248 -27.075  452 GLN
ATOM    250  CA  ALA   287     -16.166  -0.893 -30.065  453 ALA
ATOM    251  CA  LEU   288     -13.351  -2.238 -30.387  454 VAL
ATOM    252  CA  ASN   289     -10.757  -2.603 -32.891  455 ASN
ATOM    253  CA  GLY   290      -8.329  -2.677 -34.063  456 GLY
ATOM    254  CA  THR   291      -7.453  -0.170 -34.909  457 SER
ATOM    255  CA  GLU   292      -7.180   1.808 -33.015  458 GLN
ATOM    256  CA  PHE   293      -4.866   2.291 -31.440  459 PHE
ATOM    257  CA  THR   294      -2.617   2.892 -32.901  460 VAL
ATOM    258  CA  THR   295      -0.239   4.655 -32.972  461 PRO
ATOM    259  CA  LEU   296       1.339   3.701 -30.814  462 LEU
ATOM    260  CA  PRO   297       3.907   2.304 -30.627  463 THR
ATOM    261  CA  ASN   298       5.828   1.231 -28.931  464 SER
ATOM    262  CA  LEU   299       4.444   0.153 -26.793  465 LEU
ATOM    263  CA  LYS   300       4.104  -1.898 -24.057  466 GLN
ATOM    264  CA  TYR   301       2.456  -2.662 -21.926  467 VAL
ATOM    265  CA  LEU   302      -0.928  -2.590 -21.374  468 LEU
ATOM    266  CA  ASP   303      -3.664  -1.265 -19.767  469 ASP
ATOM    267  CA  LEU   304      -7.021  -1.692 -19.661  470 LEU
ATOM    268  CA  SER   305      -9.029  -2.131 -17.899  471 SER
ATOM    269  CA  CYS   306     -12.229  -2.103 -16.189  472 HIS
ATOM    270  CA  ASN   307     -14.042  -0.846 -18.131  473 ASN
ATOM    271  CA  LYS   308     -16.236  -0.731 -21.016  474 LYS
ATOM    272  CA  ILE   309     -15.742  -2.259 -23.239  475 LEU
ATOM    273  CA  ASP   310     -16.511  -3.640 -26.413  476 ASP
ATOM    274  CA  LEU   311     -15.978  -6.715 -27.393  477 LEU
ATOM    275  CA  ALA   312     -15.271  -8.192 -30.261  478 TYR
ATOM    276  CA  TYR   313     -14.196  -7.901 -32.851  479 HIS
ATOM    277  CA  ASN   314     -11.792  -9.229 -35.042  480 GLY
ATOM    278  CA  TYR   315      -9.149  -8.272 -35.173  481 ARG
ATOM    279  CA  ALA   316      -8.594  -6.637 -33.091  482 SER
ATOM    280  CA  PHE   317      -6.301  -4.877 -31.059  483 PHE
ATOM    281  CA  GLU   318      -4.058  -5.663 -32.498  484 THR
ATOM    282  CA  GLU   319      -2.379  -3.761 -33.582  485 GLU
ATOM    283  CA  LEU   320      -0.468  -3.088 -31.861  486 LEU
ATOM    284  CA  LYS   321       2.704  -3.675 -31.556  487 PRO
ATOM    285  CA  GLU   322       4.555  -4.445 -29.549  488 ARG
ATOM    286  CA  LEU   323       3.092  -5.413 -27.472  489 LEU
ATOM    287  CA  GLU   324       2.724  -7.012 -24.381  490 GLU
ATOM    288  CA  VAL   325       1.244  -7.402 -22.066  491 ALA
ATOM    289  CA  LEU   326      -2.113  -7.319 -21.189  492 LEU
ATOM    290  CA  ASP   327      -4.973  -5.982 -19.857  493 ASP
ATOM    291  CA  LEU   328      -8.192  -6.679 -19.531  494 LEU
ATOM    292  CA  SER   329     -10.163  -6.828 -17.735  495 SER
ATOM    293  CA  SER   330     -13.212  -6.643 -15.853  496 TYR
ATOM    294  CA  ASN   331     -14.938  -5.678 -17.927  497 ASN
ATOM    295  CA  SER   332     -17.660  -6.200 -18.277  498 SER
ATOM    296  CA  HIS   333     -20.198  -5.430 -19.205  499 GLN
ATOM    297  CA  TYR   334     -20.934  -5.713 -22.044  500 PRO
ATOM    298  CA  PHE   335     -20.820  -8.529 -22.413  501 PHE
ATOM    299  CA  ARG   336     -22.895  -9.229 -20.896  502 SER
ATOM    300  CA  VAL   337     -25.131  -8.794 -22.340  503 MET
ATOM    301  CA  PRO   338     -27.744 -10.373 -23.129  504 ARG
ATOM    302  CA  GLY   339     -28.155 -12.798 -25.631  505 GLY
ATOM    303  CA  VAL   340     -26.523 -11.585 -27.583  506 VAL
ATOM    304  CA  THR   341     -23.671 -11.990 -29.382  507 GLY
ATOM    305  CA  HIS   342     -20.108 -12.418 -28.756  508 HIS
ATOM    306  CA  ASN   343     -16.547 -12.266 -29.414  509 ASN
ATOM    307  CA  LEU   344     -13.436 -13.693 -29.154  510 LEU
ATOM    308  CA  PHE   345     -11.295 -14.297 -30.705  511 SER
ATOM    309  CA  PHE   346      -9.286 -12.534 -31.579  512 PHE
ATOM    310  CA  ILE   347      -7.221 -12.804 -29.735  513 VAL
ATOM    311  CA  GLN   348      -5.430 -14.778 -30.495  514 ALA
ATOM    312  CA  ASN   349      -4.041 -13.457 -32.416  515 GLN
ATOM    313  CA  LEU   350      -2.119 -11.839 -31.338  516 LEU
ATOM    314  CA  PRO   351       1.048 -11.729 -31.079  517 PRO
ATOM    315  CA  LYS   352       3.060 -11.489 -29.212  518 THR
ATOM    316  CA  LEU   353       1.916 -11.445 -26.743  519 LEU
ATOM    317  CA  ARG   354       1.867 -12.077 -23.272  520 ARG
ATOM    318  CA  VAL   355       0.608 -11.914 -20.749  521 TYR
ATOM    319  CA  LEU   356      -2.739 -11.910 -19.771  522 LEU
ATOM    320  CA  ASN   357      -5.819 -10.585 -18.781  523 SER
ATOM    321  CA  MET   358      -9.114 -11.518 -18.373  524 LEU
ATOM    322  CA  SER   359     -10.839 -11.260 -16.404  525 ALA
ATOM    323  CA  SER   360     -13.738 -11.148 -14.255  526 HIS
ATOM    324  CA  ASN   361     -15.776 -10.611 -16.071  527 ASN
ATOM    325  CA  SER   362     -18.160 -11.837 -16.564  528 GLY
ATOM    326  CA  ILE   363     -18.472 -13.775 -18.487  529 ILE
ATOM    327  CA  PHE   364     -20.298 -16.056 -20.243  530 HIS
ATOM    328  CA  THR   365     -21.882 -17.209 -22.290  531 SER
ATOM    329  CA  LEU   366     -22.396 -17.600 -25.864  532 ARG
ATOM    330  CA  THR   367     -19.807 -17.045 -27.063  533 VAL
ATOM    331  CA  THR   368     -16.388 -17.237 -28.320  534 SER
ATOM    332  CA  ARG   369     -15.306 -20.580 -28.991  535 GLN
ATOM    333  CA  TYR   370     -12.828 -21.577 -28.456  536 GLN
ATOM    334  CA  MET   371      -9.889 -20.361 -26.897  537 LEU
ATOM    335  CA  CYS   372      -6.897 -19.172 -28.164  538 CYS
ATOM    336  CA  SER   373      -3.429 -19.207 -28.227  539 SER
ATOM    337  CA  ASP   374      -0.021 -19.124 -28.700  540 THR
ATOM    338  CA  SER   375       1.841 -17.773 -27.146  541 SER
ATOM    339  CA  LEU   376       0.988 -16.919 -24.716  542 LEU
ATOM    340  CA  ALA   377       1.487 -16.767 -21.194  543 TRP
ATOM    341  CA  GLU   378       0.071 -16.375 -18.735  544 ALA
ATOM    342  CA  LEU   379      -3.262 -16.417 -17.654  545 LEU
ATOM    343  CA  GLN   380      -6.045 -14.753 -16.384  546 ASP
ATOM    344  CA  PHE   381      -9.048 -15.770 -15.626  547 PHE
ATOM    345  CA  GLN   382     -10.959 -15.464 -13.763  548 SER
ATOM    346  CA  ASP   383     -14.144 -14.948 -12.071  549 GLY
ATOM    347  CA  ASN   384     -16.113 -15.347 -14.082  550 ASN
ATOM    348  CA  GLN   385     -18.453 -17.336 -15.928  551 SER
ATOM    349  CA  LEU   386     -17.745 -20.126 -16.342  552 LEU
ATOM    350  CA  GLY   387     -18.996 -22.392 -15.412  553 SER
ATOM    351  CA  LYS   388     -21.567 -22.298 -16.743  554 GLN
ATOM    352  CA  LEU   389     -20.677 -22.413 -19.426  555 MET
ATOM    353  CA  TRP   390     -19.290 -24.853 -19.563  556 TRP
ATOM    354  CA  LYS   391     -21.298 -26.569 -19.085  557 ALA
ATOM    355  CA  ASP   392     -22.594 -26.615 -21.521  558 GLU
ATOM    356  CA  GLU   393     -23.040 -28.762 -23.666  559 GLY
ATOM    357  CA  LYS   394     -20.484 -30.024 -25.738  560 ASP
ATOM    358  CA  TYR   395     -17.415 -25.852 -25.312  562 TYR
ATOM    359  CA  VAL   396     -15.402 -27.332 -24.147  563 LEU
ATOM    360  CA  LYS   397     -12.752 -27.514 -24.701  564 ARG
ATOM    361  CA  LEU   398     -11.763 -24.997 -24.292  565 PHE
ATOM    362  CA  PHE   399      -9.473 -23.726 -23.161  566 PHE
ATOM    363  CA  TRP   400      -7.432 -25.129 -24.130  567 GLN
ATOM    364  CA  ASN   401      -5.775 -24.530 -26.387  568 GLY
ATOM    365  CA  LEU   402      -3.987 -22.614 -25.491  569 LEU
ATOM    366  CA  THR   403      -0.980 -22.793 -25.501  570 ARG
ATOM    367  CA  ASN   404       1.431 -22.480 -24.173  571 SER
ATOM    368  CA  LEU   405       0.748 -21.879 -21.603  572 LEU
ATOM    369  CA  THR   406       1.274 -21.123 -18.234  573 ILE
ATOM    370  CA  ASN   407       0.083 -20.254 -15.803  574 ARG
ATOM    371  CA  LEU   408      -3.171 -20.162 -14.485  575 LEU
ATOM    372  CA  ASP   409      -6.137 -18.716 -13.610  576 ASP
ATOM    373  CA  ILE   410      -9.145 -19.705 -12.426  577 LEU
ATOM    374  CA  SER   411     -10.963 -18.977 -10.549  578 SER
ATOM    375  CA  SER   412     -14.060 -18.244  -8.749  579 GLN
ATOM    376  CA  ASN   413     -16.053 -18.925 -10.696  580 ASN
ATOM    377  CA  SER   414     -18.443 -20.097 -10.513  581 ARG
ATOM    378  CA  ILE   415     -18.576 -22.825 -10.415  582 LEU
ATOM    379  CA  TRP   416     -19.950 -25.919  -9.893  583 HIS
ATOM    380  CA  THR   417     -19.260 -28.454 -10.451  584 THR
ATOM    381  CA  MET   418     -16.699 -30.463 -11.993  585 LEU
ATOM    382  CA  HIS   419     -15.528 -32.047 -15.029  586 LEU
ATOM    383  CA  GLU   420     -13.336 -34.855 -15.251  587 PRO
ATOM    384  CA  ASN   421     -12.052 -35.316 -17.831  588 CYS
ATOM    385  CA  VAL   422     -12.202 -32.615 -18.864  589 THR
ATOM    386  CA  TYR   423     -10.471 -31.146 -17.193  590 LEU
ATOM    387  CA  LYS   424      -8.148 -32.362 -18.051  591 GLY
ATOM    388  CA  TYR   425      -8.115 -31.236 -20.487  592 ASN
ATOM    389  CA  LEU   426      -6.999 -28.741 -20.071  593 LEU
ATOM    390  CA  PRO   427      -4.046 -26.697 -20.532  594 PRO
ATOM    391  CA  VAL   428      -1.070 -28.708 -20.816  595 LYS
ATOM    392  CA  THR   429       1.269 -27.571 -19.925  596 SER
ATOM    393  CA  LEU   430       0.700 -26.158 -17.640  597 LEU
ATOM    394  CA  LYS   431       1.495 -24.730 -14.499  598 GLN
ATOM    395  CA  ARG   432       0.311 -23.519 -12.286  599 LEU
ATOM    396  CA  PHE   433      -2.841 -23.490 -10.879  600 LEU
ATOM    397  CA  ARG   434      -5.786 -21.939 -10.059  601 ARG
ATOM    398  CA  LEU   435      -8.783 -22.383  -8.385  602 LEU
ATOM    399  CA  SER   436     -10.351 -21.108  -6.645  603 ARG
ATOM    400  CA  HIS   437     -13.119 -20.293  -4.418  604 ASN
ATOM    401  CA  ASN   438     -15.277 -21.392  -5.729  605 ASN
ATOM    402  CA  ASN   439     -17.987 -23.809  -6.013  606 TYR
ATOM    403  CA  LEU   440     -17.318 -26.420  -5.422  607 LEU
ATOM    404  CA  LYS   441     -17.927 -29.708  -4.436  608 ALA
ATOM    405  CA  SER   442     -16.749 -32.114  -4.578  609 PHE
ATOM    406  CA  LEU   443     -13.775 -33.577  -5.699  610 PHE
ATOM    407  CA  ASN   444     -11.772 -34.988  -8.168  611 ASN
ATOM    408  CA  TRP   445      -8.977 -36.352  -7.431  612 TRP
ATOM    409  CA  THR   446      -7.141 -38.013  -8.780  613 SER
ATOM    410  CA  LEU   447      -7.198 -37.031 -11.403  614 SER
ATOM    411  CA  MET   448      -5.273 -34.992 -11.420  615 LEU
ATOM    412  CA  ARG   449      -2.850 -36.103 -12.425  616 THR
ATOM    413  CA  ASN   450      -3.120 -35.634 -15.107  617 LEU
ATOM    414  CA  PHE   451      -2.134 -33.067 -15.410  618 LEU
ATOM    415  CA  ILE   452       0.905 -32.652 -15.477  619 PRO
ATOM    416  CA  GLN   453       2.888 -30.898 -14.771  620 ASN
ATOM    417  CA  LEU   454       1.957 -29.363 -12.749  621 LEU
ATOM    418  CA  GLU   455       2.372 -27.361  -9.916  622 GLU
ATOM    419  CA  GLU   456       1.189 -25.727  -7.993  623 THR
ATOM    420  CA  LEU   457      -1.933 -25.770  -6.466  624 LEU
ATOM    421  CA  ILE   458      -4.950 -24.314  -5.849  625 ASP
ATOM    422  CA  LEU   459      -7.706 -24.551  -4.001  626 LEU
ATOM    423  CA  SER   460      -9.118 -23.165  -2.209  627 ALA
ATOM    424  CA  HIS   461     -12.006 -22.131  -0.349  628 GLY
ATOM    425  CA  ASN   462     -14.087 -23.657  -1.387  629 ASN
ATOM    426  CA  SER   463     -16.544 -26.434  -1.212  630 GLN
ATOM    427  CA  MET   464     -15.729 -28.900  -0.209  631 LEU
ATOM    428  CA  THR   465     -16.122 -31.833   1.615  632 LYS
ATOM    429  CA  TYR   466      -9.516 -41.521  -3.039  637 GLY
ATOM    430  CA  VAL   467      -5.971 -40.875  -2.987  638 SER
ATOM    431  CA  SER   468      -3.831 -37.990  -3.129  639 LEU
ATOM    432  CA  GLY   469      -2.367 -38.298  -6.240  640 PRO
ATOM    433  CA  ASN   474       0.289 -40.596  -7.362  641 SER
ATOM    434  CA  ILE   475       3.518 -39.480  -8.430  642 GLY
ATOM    435  CA  PRO   476       3.076 -36.749  -8.651  643 THR
ATOM    436  CA  SER   477       4.104 -33.308  -9.073  644 GLN
ATOM    437  CA  LEU   478       3.268 -31.551  -7.205  645 LEU
ATOM    438  CA  ARG   479       3.573 -28.840  -5.039  646 GLN
ATOM    439  CA  TYR   480       2.352 -26.947  -3.442  647 ARG
ATOM    440  CA  LEU   481      -0.668 -26.811  -1.793  648 LEU
ATOM    441  CA  ASP   482      -3.845 -25.600  -1.248  649 ASP
ATOM    442  CA  LEU   483      -6.572 -25.903   0.668  650 VAL
ATOM    443  CA  SER   484      -8.141 -24.520   2.271  651 SER
ATOM    444  CA  HIS   485     -10.954 -23.024   4.085  652 ARG
ATOM    445  CA  ASN   486     -12.972 -24.798   3.234  653 ASN
ATOM    446  CA  LYS   487     -15.392 -27.474   3.919  654 SER
ATOM    447  CA  ILE   488     -14.222 -29.570   5.341  655 ILE
ATOM    448  CA  SER   489     -14.266 -32.590   6.974  656 ILE
ATOM    449  CA  TYR   490     -12.926 -34.934   7.440  657 PHE
ATOM    450  CA  LEU   491      -9.855 -36.743   6.645  658 VAL
ATOM    451  CA  GLN   492      -8.424 -39.134   4.636  659 VAL
ATOM    452  CA  ASP   493      -6.398 -41.920   5.702  660 PRO
ATOM    453  CA  ARG   494      -3.042 -41.638   4.732  661 GLY
ATOM    454  CA  PHE   495      -3.562 -39.702   2.686  662 PHE
ATOM    455  CA  LEU   496      -1.923 -37.534   1.711  663 PHE
ATOM    456  CA  GLU   497       0.468 -38.727   1.267  664 ALA
ATOM    457  CA  ASN   498       1.884 -39.662  -1.121  665 LEU
ATOM    458  CA  ALA   499       2.578 -37.409  -2.411  666 ALA
ATOM    459  CA  LEU   500       5.324 -36.250  -2.826  667 THR
ATOM    460  CA  ASN   501       6.792 -33.920  -3.215  668 ARG
ATOM    461  CA  LEU   502       5.402 -32.003  -1.795  669 LEU
ATOM    462  CA  LYS   503       5.244 -29.033   0.055  670 ARG
ATOM    463  CA  ARG   504       3.755 -26.908   1.228  671 GLU
ATOM    464  CA  LEU   505       0.824 -26.565   2.918  672 LEU
ATOM    465  CA  ASP   506      -2.484 -25.732   3.339  673 ASN
ATOM    466  CA  LEU   507      -4.909 -26.078   5.595  674 LEU
ATOM    467  CA  SER   508      -6.673 -24.519   6.997  675 SER
ATOM    468  CA  TYR   509      -9.698 -23.277   8.569  676 ALA
ATOM    469  CA  ASN   510     -11.629 -25.259   8.216  677 ASN
ATOM    470  CA  LYS   511     -13.605 -28.180   9.111  678 ALA
ATOM    471  CA  ILE   512     -12.201 -29.860  10.837  679 LEU
ATOM    472  CA  SER   513     -11.644 -32.117  13.441  680 ARG
ATOM    473  CA  THR   514      -9.448 -33.268  14.422  681 THR
ATOM    474  CA  ILE   515      -5.855 -33.608  13.987  682 VAL
ATOM    475  CA  HIS   516      -3.839 -35.553  12.041  683 GLU
ATOM    476  CA  ASN   517      -0.945 -37.513  11.987  684 PRO
ATOM    477  CA  SER   518      -0.869 -39.738  10.361  685 SER
ATOM    478  CA  THR   519      -2.118 -38.924   7.978  686 TRP
ATOM    479  CA  PHE   520      -0.089 -38.112   6.375  687 PHE
ATOM    480  CA  PRO   521       1.417 -40.245   6.201  688 GLY
ATOM    481  CA  SER   522       3.069 -40.399   8.396  689 PHE
ATOM    482  CA  ASN   523       5.179 -38.815   7.826  690 LEU
ATOM    483  CA  GLU   524       5.794 -35.945   7.879  691 ALA
ATOM    484  CA  ALA   525       7.737 -34.081   8.141  692 GLY
ATOM    485  CA  HIS   527       9.057 -32.648   6.049  693 SER
ATOM    486  CA  LEU   528       7.384 -30.609   5.354  694 LEU
ATOM    487  CA  GLU   529       6.976 -27.154   5.061  695 GLU
ATOM    488  CA  THR   530       5.030 -25.258   5.625  696 VAL
ATOM    489  CA  LEU   531       2.186 -25.761   7.458  697 LEU
ATOM    490  CA  CYS   532      -0.989 -25.142   7.954  698 ASP
ATOM    491  CA  LEU   533      -3.362 -25.204  10.336  699 VAL
ATOM    492  CA  HIS   534      -5.208 -23.693  11.676  700 SER
ATOM    493  CA  ASN   535      -8.307 -22.284  12.894  701 ALA
ATOM    494  CA  ASN   536      -9.939 -24.553  13.005  702 ASN
ATOM    495  CA  PRO   537     -12.124 -26.968  14.521  703 PRO
ATOM    496  CA  TYR   538     -10.782 -28.407  16.758  704 LEU
ATOM    497  CA  HIS   539     -10.668 -31.294  18.747  705 HIS
ATOM    498  CA  CYS   540     -10.109 -31.190  21.993  706 CYS
ATOM    499  CA  THR   541      -9.176 -33.319  23.843  707 ALA
ATOM    500  CA  CYS   542      -7.527 -35.270  26.413  708 CYS
ATOM    501  CA  GLY   543      -5.265 -36.908  22.304  709 ALA
ATOM    502  CA  ASP   546      -4.258 -37.146  18.848  710 ALA
ATOM    503  CA  PHE   547      -3.172 -34.898  17.744  711 PHE
ATOM    504  CA  ILE   548      -1.816 -33.275  19.447  712 VAL
ATOM    505  CA  LEU   549       0.869 -34.109  20.224  713 ASP
ATOM    506  CA  TRP   550       1.801 -34.378  17.623  714 PHE
ATOM    507  CA  ILE   551       1.580 -31.770  16.413  715 LEU
ATOM    508  CA  LYS   552       3.481 -30.411  17.955  716 LEU
ATOM    509  CA  ASN   553       5.740 -31.807  17.153  717 GLN
ATOM    510  CA  SER   554       5.995 -30.886  14.441  718 VAL
ATOM    511  CA  LYS   555       6.203 -28.172  14.755  719 GLN
ATOM    512  CA  VAL   556       7.670 -25.889  13.795  720 ALA
ATOM    513  CA  LYS   557       6.664 -25.467  11.263  721 ALA
ATOM    514  CA  ILE   558       4.020 -24.646  11.593  722 VAL
ATOM    515  CA  PRO   559       1.937 -22.033  11.460  723 PRO
ATOM    516  CA  LYS   560       1.229 -19.430  13.794  724 GLY
ATOM    517  CA  LEU   561       0.951 -21.183  15.988  725 LEU
ATOM    518  CA  TYR   562       1.036 -21.051  18.903  726 PRO
ATOM    519  CA  THR   563      -1.210 -19.503  19.626  727 SER
ATOM    520  CA  SER   564      -3.366 -19.345  17.640  728 ARG
ATOM    521  CA  LEU   565      -4.385 -21.745  17.025  729 VAL
ATOM    522  CA  LYS   566      -6.985 -23.566  17.902  730 LYS
ATOM    523  CA  CYS   567      -9.401 -24.977  20.195  731 CYS
ATOM    524  CA  SER   568     -12.385 -26.758  19.442  732 GLY
ATOM    525  CA  VAL   569     -13.967 -28.100  21.248  733 SER
ATOM    526  CA  PRO   570     -13.735 -30.272  24.187  734 PRO
ATOM    527  CA  GLU   571     -16.553 -28.946  26.138  735 GLY
ATOM    528  CA  ALA   572     -15.782 -26.199  28.167  736 GLN
ATOM    529  CA  ILE   573     -13.418 -25.578  26.934  737 LEU
ATOM    530  CA  LYS   574     -13.828 -24.938  24.357  738 GLN
ATOM    531  CA  GLY   575     -13.114 -22.566  21.886  739 GLY
ATOM    532  CA  ASN   576     -10.745 -21.723  23.044  740 ARG
ATOM    533  CA  SER   577      -7.130 -21.592  22.998  741 SER
ATOM    534  CA  LEU   578      -5.308 -24.540  22.094  742 ILE
ATOM    535  CA  ILE   579      -3.203 -24.800  23.893  743 PHE
ATOM    536  CA  THR   580      -4.113 -23.629  26.261  744 ALA
ATOM    537  CA  PHE   581      -4.460 -25.218  28.304  745 GLN
ATOM    538  CA  ASP   582      -2.858 -28.132  29.627  746 ASP
ATOM    539  CA  ILE   583      -2.793 -30.737  27.602  747 LEU
TER
