# Supplementary material for: Variation in selection constraints on teleost TLRs with emphasis on their repertoire in the Walking catfish, Clarias batrachus
Source: Sci Rep. 2020 Dec 7;10:21394. doi: 10.1038/s41598-020-78347-6 (PMC7721727; doi:10.1038/s41598-020-78347-6)
Supplement: Supplementary file 30 — Supplementary Information 30. [file 41598_2020_78347_MOESM30_ESM.zip › T8/struct/S514316_results/threading9.pdb]

Rank   :9 Template name:3w3gA
REMARK :Column 1 -  30 present Atom & Residue records of query sequence.
REMARK :Column 31 - 54 present XYZ coordinates of query sequence obtained after threading alignment.
REMARK :Column 55 - 59 present residue number in Template
REMARK :Column 60 - 59 present residue name of Template
ATOM   1001  CA  MET     1      44.633  -0.525  61.049    1 ARG
ATOM   1002  CA  ILE     2       6.370 -27.832  37.481  192 ILE
ATOM   1003  CA  SER     3       2.917 -28.048  35.914  193 LYS
ATOM   1004  CA  SER     4       1.644 -31.010  37.917  194 TYR
ATOM   1005  CA  ILE     5       1.641 -31.678  41.658  195 ILE
ATOM   1006  CA  GLY     6       0.474 -35.080  42.873  196 SER
ATOM   1007  CA  GLU     7      -0.298 -36.679  46.203  197 GLU
ATOM   1008  CA  ASP     8       3.210 -38.232  46.251  198 GLU
ATOM   1009  CA  ASP     9       5.381 -35.119  45.708  199 ASP
ATOM   1010  CA  PHE    10       5.236 -34.120  49.354  200 PHE
ATOM   1011  CA  LYS    11       5.919 -37.609  50.719  201 LYS
ATOM   1012  CA  GLU    12       6.843 -37.733  54.359  202 GLY
ATOM   1013  CA  LEU    13       7.098 -33.906  54.627  203 LEU
ATOM   1014  CA  SER    14       5.051 -33.882  57.834  204 ILE
ATOM   1015  CA  ASN    15       6.977 -30.893  59.238  205 ASN
ATOM   1016  CA  LEU    16       6.534 -28.530  56.279  206 LEU
ATOM   1017  CA  LYS    17       5.535 -25.004  57.354  207 THR
ATOM   1018  CA  THR    18       6.124 -23.256  54.050  208 LEU
ATOM   1019  CA  LEU    19       5.464 -24.261  50.445  209 LEU
ATOM   1020  CA  LYS    20       6.208 -21.945  47.547  210 ASP
ATOM   1021  CA  ILE    21       4.881 -23.013  44.148  211 LEU
ATOM   1022  CA  GLN    22       4.441 -19.542  42.638  212 SER
ATOM   1023  CA  GLY    23       5.211 -18.821  38.971  213 GLY
ATOM   1024  CA  ASN    24       4.551 -22.302  37.628  214 ASN
ATOM   1025  CA  CYS    25       2.164 -21.611  34.683  215 CYS
ATOM   1026  CA  PRO    26       2.464 -17.837  35.244  216 PRO
ATOM   1027  CA  ARG    27       0.197 -14.969  34.473  217 ARG
ATOM   1028  CA  CYS    28       2.941 -12.756  33.094  218 CYS
ATOM   1029  CA  HIS    29       2.398  -9.299  34.462  219 PHE
ATOM   1030  CA  ASN    30       5.459  -7.089  34.652  220 ASN
ATOM   1031  CA  ALA    31       7.877  -9.744  35.925  221 ALA
ATOM   1032  CA  PRO    32      11.537  -8.712  36.400  222 PRO
ATOM   1033  CA  TYR    33      12.647 -12.128  35.115  223 PHE
ATOM   1034  CA  PRO    34      11.839 -14.076  31.931  224 PRO
ATOM   1035  CA  CYS    35       8.220 -15.256  32.022  225 CYS
ATOM   1036  CA  VAL    36       6.554 -17.950  29.872  226 VAL
ATOM   1037  CA  PRO    37       2.891 -19.111  30.313  227 PRO
ATOM   1038  CA  CYS    38       1.885 -22.781  30.202  228 CYS
ATOM   1039  CA  ALA    39       0.542 -23.860  26.765  229 ASP
ATOM   1040  CA  ASN    40      -2.931 -22.399  26.332  230 GLY
ATOM   1041  CA  GLY    41      -2.166 -20.077  29.232  231 GLY
ATOM   1042  CA  SER    42      -3.138 -23.444  35.009  233 SER
ATOM   1043  CA  ILE    43      -0.933 -25.482  37.366  234 ILE
ATOM   1044  CA  SER    44      -2.570 -28.862  38.026  235 ASN
ATOM   1045  CA  ILE    45      -2.595 -29.791  41.727  236 ILE
ATOM   1046  CA  HIS    46      -4.258 -33.047  42.699  237 ASP
ATOM   1047  CA  ILE    47      -7.107 -32.694  45.303  238 ARG
ATOM   1048  CA  ARG    48      -4.996 -34.665  47.790  239 PHE
ATOM   1049  CA  ALA    49      -1.565 -33.102  47.175  240 ALA
ATOM   1050  CA  PHE    50      -1.526 -31.343  50.607  241 PHE
ATOM   1051  CA  ASP    51      -3.475 -33.824  52.761  242 GLN
ATOM   1052  CA  HIS    52      -0.406 -34.647  54.914  243 ASN
ATOM   1053  CA  LEU    53       0.789 -31.014  55.284  244 LEU
ATOM   1054  CA  ARG    54      -0.806 -30.367  58.668  245 THR
ATOM   1055  CA  ASN    55       1.842 -27.910  59.884  246 GLN
ATOM   1056  CA  LEU    56       1.656 -25.633  56.764  247 LEU
ATOM   1057  CA  THR    57       1.623 -21.894  57.756  248 ARG
ATOM   1058  CA  LEU    58       2.662 -20.266  54.453  249 TYR
ATOM   1059  CA  LEU    59       1.437 -21.237  50.998  250 LEU
ATOM   1060  CA  HIS    60       2.451 -19.282  47.883  251 ASN
ATOM   1061  CA  LEU    61       0.407 -19.995  44.813  252 LEU
ATOM   1062  CA  ALA    62       0.971 -16.649  43.099  253 SER
ATOM   1063  CA  GLY    63       1.105 -16.634  39.305  254 SER
ATOM   1064  CA  ASN    64      -0.014 -20.205  38.738  255 THR
ATOM   1065  CA  SER    65      -2.924 -19.113  36.421  256 SER
ATOM   1066  CA  ILE    66      -5.479 -20.706  38.778  257 LEU
ATOM   1067  CA  SER    67      -9.131 -20.417  37.835  258 ARG
ATOM   1068  CA  VAL    68     -10.460 -22.777  40.476  259 LYS
ATOM   1069  CA  MET    69      -9.454 -23.456  44.070  260 ILE
ATOM   1070  CA  GLN    70     -10.172 -26.890  45.496  261 ASN
ATOM   1071  CA  LYS    71     -11.502 -26.418  49.018  262 ALA
ATOM   1072  CA  ASP    72     -10.124 -29.824  49.853  263 ALA
ATOM   1073  CA  TRP    73      -6.542 -28.538  49.440  264 TRP
ATOM   1074  CA  PHE    74      -6.946 -26.786  52.851  265 PHE
ATOM   1075  CA  GLY    75      -8.810 -29.558  54.659  266 LYS
ATOM   1076  CA  ASN    76      -5.849 -30.851  56.706  267 ASN
ATOM   1077  CA  LEU    77      -4.122 -27.502  56.944  268 MET
ATOM   1078  CA  THR    78      -6.223 -25.685  59.533  269 PRO
ATOM   1079  CA  ASN    79      -3.328 -23.581  60.850  270 HIS
ATOM   1080  CA  LEU    80      -2.531 -21.929  57.547  271 LEU
ATOM   1081  CA  ARG    81      -1.620 -18.290  58.326  272 LYS
ATOM   1082  CA  GLU    82      -0.612 -16.716  55.012  273 VAL
ATOM   1083  CA  LEU    83      -2.011 -17.523  51.563  274 LEU
ATOM   1084  CA  TYR    84      -0.770 -15.856  48.339  275 ASP
ATOM   1085  CA  LEU    85      -3.150 -16.069  45.383  276 LEU
ATOM   1086  CA  SER    86      -1.952 -12.916  43.445  277 GLU
ATOM   1087  CA  TYR    87      -1.671 -12.988  39.622  278 PHE
ATOM   1088  CA  ASN    88      -4.234 -15.729  39.034  279 ASN
ATOM   1089  CA  PHE    89      -7.732 -15.663  37.437  280 TYR
ATOM   1090  CA  LEU    90      -9.812 -15.955  40.546  281 LEU
ATOM   1091  CA  SER    91     -12.624 -13.370  40.263  282 VAL
ATOM   1092  CA  ASP    92     -15.125 -16.253  39.961  283 GLY
ATOM   1093  CA  GLN    93     -13.593 -17.853  43.091  284 GLU
ATOM   1094  CA  ILE    94     -13.635 -14.540  44.953  285 ILE
ATOM   1095  CA  GLU    95     -17.434 -14.558  44.285  286 ALA
ATOM   1096  CA  HIS    96     -18.318 -18.164  45.228  287 SER
ATOM   1097  CA  GLY    97     -15.288 -19.197  47.210  288 GLY
ATOM   1098  CA  ASN    98     -15.932 -22.587  48.845  289 ALA
ATOM   1099  CA  PHE    99     -12.258 -22.590  49.950  290 PHE
ATOM   1100  CA  LEU   100     -12.853 -19.513  52.146  291 LEU
ATOM   1101  CA  SER   101     -14.633 -21.731  54.715  292 THR
ATOM   1102  CA  ASN   102     -11.492 -23.866  55.142  293 MET
ATOM   1103  CA  LEU   103      -9.220 -21.080  56.495  294 LEU
ATOM   1104  CA  TRP   104     -10.298 -20.308  60.098  295 PRO
ATOM   1105  CA  PHE   105      -6.790 -19.222  61.160  296 ARG
ATOM   1106  CA  LEU   106      -5.585 -17.376  58.022  297 LEU
ATOM   1107  CA  ARG   107      -4.202 -13.882  58.886  298 GLU
ATOM   1108  CA  LYS   108      -3.009 -12.580  55.514  299 ILE
ATOM   1109  CA  LEU   109      -4.779 -13.188  52.255  300 LEU
ATOM   1110  CA  ASP   110      -3.441 -11.726  48.979  301 ASP
ATOM   1111  CA  LEU   111      -5.776 -11.863  45.975  302 LEU
ATOM   1112  CA  SER   112      -4.215  -9.021  43.979  303 SER
ATOM   1113  CA  TYR   113      -4.180  -8.770  40.182  304 PHE
ATOM   1114  CA  ASN   114      -6.847 -11.361  39.527  305 ASN
ATOM   1115  CA  TYR   115      -8.767  -9.012  37.152  306 TYR
ATOM   1116  CA  ALA   116     -10.534 -10.335  34.045  307 ILE
ATOM   1117  CA  LEU   117      -8.980  -8.720  30.894  308 LYS
ATOM   1118  CA  GLN   118     -11.347  -6.199  29.216  309 GLY
ATOM   1119  CA  SER   119     -13.684  -6.083  32.187  310 SER
ATOM   1120  CA  TYR   120     -14.717  -3.124  34.429  311 TYR
ATOM   1121  CA  PRO   121     -17.598  -4.397  36.509  312 PRO
ATOM   1122  CA  GLU   122     -19.734  -1.973  38.483  313 GLN
ATOM   1123  CA  THR   123     -19.099  -3.669  41.822  314 HIS
ATOM   1124  CA  VAL   124     -16.611  -5.975  43.448  315 ILE
ATOM   1125  CA  SER   125     -18.309  -9.323  44.137  316 ASN
ATOM   1126  CA  LEU   126     -17.194 -10.680  47.532  317 ILE
ATOM   1127  CA  SER   127     -18.508 -14.105  48.691  318 SER
ATOM   1128  CA  PRO   128     -20.417 -14.079  51.996  319 ARG
ATOM   1129  CA  SER   129     -17.967 -16.840  52.851  320 ASN
ATOM   1130  CA  PHE   130     -15.320 -14.168  53.576  321 PHE
ATOM   1131  CA  ALA   131     -17.100 -13.920  56.958  322 SER
ATOM   1132  CA  ASN   132     -15.539 -17.291  57.782  323 LYS
ATOM   1133  CA  LEU   133     -12.024 -15.773  57.807  324 LEU
ATOM   1134  CA  SER   134     -12.183 -15.199  61.529  325 LEU
ATOM   1135  CA  SER   135      -8.457 -14.669  62.120  326 SER
ATOM   1136  CA  LEU   136      -7.933 -12.307  59.107  327 LEU
ATOM   1137  CA  ARG   137      -5.722  -9.318  59.706  328 ARG
ATOM   1138  CA  THR   138      -4.788  -8.094  56.236  329 ALA
ATOM   1139  CA  LEU   139      -6.616  -8.351  52.924  330 LEU
ATOM   1140  CA  HIS   140      -4.833  -7.434  49.695  331 HIS
ATOM   1141  CA  MET   141      -7.102  -6.858  46.760  332 LEU
ATOM   1142  CA  GLN   142      -5.207  -4.646  44.338  333 ARG
ATOM   1143  CA  GLY   143      -5.951  -4.968  40.620  334 GLY
ATOM   1144  CA  LEU   144      -9.411  -6.599  40.815  335 TYR
ATOM   1145  CA  VAL   145     -10.612  -3.551  38.754  336 VAL
ATOM   1146  CA  PHE   146     -14.133  -2.206  39.523  337 PHE
ATOM   1147  CA  ARG   147     -16.104   1.032  39.425  338 GLN
ATOM   1148  CA  LYS   148     -17.622   1.485  42.823  339 GLU
ATOM   1149  CA  ILE   149     -17.442   0.181  46.341  340 LEU
ATOM   1150  CA  GLU   150     -20.823  -0.017  48.083  341 ARG
ATOM   1151  CA  LYS   151     -21.541  -0.542  51.780  342 GLU
ATOM   1152  CA  ASP   152     -23.234  -3.836  50.900  343 ASP
ATOM   1153  CA  SER   153     -20.370  -5.346  48.897  344 ASP
ATOM   1154  CA  LEU   154     -18.121  -5.355  51.960  345 PHE
ATOM   1155  CA  LYS   155     -20.686  -6.807  54.455  346 GLN
ATOM   1156  CA  HIS   156     -18.771 -10.141  54.791  347 PRO
ATOM   1157  CA  LEU   157     -15.653  -8.288  56.073  348 LEU
ATOM   1158  CA  TYR   158     -17.429  -6.174  58.712  349 MET
ATOM   1159  CA  GLY   159     -17.680  -9.230  60.945  350 GLN
ATOM   1160  CA  LEU   160     -13.939  -9.864  61.045  351 LEU
ATOM   1161  CA  GLN   161     -12.747  -8.758  64.474  352 PRO
ATOM   1162  CA  ASN   162      -9.020  -8.486  63.618  353 ASN
ATOM   1163  CA  LEU   163      -9.091  -7.088  60.091  354 LEU
ATOM   1164  CA  SER   164      -6.735  -4.073  60.341  355 SER
ATOM   1165  CA  THR   165      -5.475  -3.690  56.745  356 THR
ATOM   1166  CA  LEU   166      -7.611  -3.326  53.665  357 ILE
ATOM   1167  CA  ASP   167      -5.567  -2.850  50.502  358 ASN
ATOM   1168  CA  LEU   168      -7.491  -1.696  47.447  359 LEU
ATOM   1169  CA  GLY   169      -4.765   0.066  45.478  360 GLY
ATOM   1170  CA  ILE   170      -4.930   0.039  41.643  361 ILE
ATOM   1171  CA  ASN   171      -8.632  -0.822  41.227  362 ASN
ATOM   1172  CA  PHE   172      -9.626   2.337  39.271  363 PHE
ATOM   1173  CA  ILE   173     -12.514   2.742  41.755  364 ILE
ATOM   1174  CA  VAL   174     -14.576   5.829  40.822  365 LYS
ATOM   1175  CA  ALA   175     -16.767   6.054  43.916  366 GLN
ATOM   1176  CA  VAL   176     -16.787   4.655  47.394  367 ILE
ATOM   1177  CA  ASP   177     -19.415   4.948  50.144  368 ASP
ATOM   1178  CA  PRO   178     -16.827   6.062  52.736  369 PHE
ATOM   1179  CA  ASP   179     -19.109   5.459  55.739  370 LYS
ATOM   1180  CA  VAL   180     -18.773   1.676  55.261  371 LEU
ATOM   1181  CA  PHE   181     -15.289   2.018  56.855  372 PHE
ATOM   1182  CA  LYS   182     -16.807   3.055  60.242  373 GLN
ATOM   1183  CA  GLN   183     -18.325  -0.388  60.541  374 ASN
ATOM   1184  CA  PHE   184     -15.112  -2.308  61.377  375 PHE
ATOM   1185  CA  HIS   185     -13.727  -3.141  64.868  376 SER
ATOM   1186  CA  HIS   186     -10.001  -2.709  64.214  377 ASN
ATOM   1187  CA  LEU   187      -9.485  -1.063  60.850  378 LEU
ATOM   1188  CA  LYS   188      -6.146   0.782  61.019  379 GLU
ATOM   1189  CA  LEU   189      -4.927   1.002  57.365  380 ILE
ATOM   1190  CA  LEU   190      -7.233   1.873  54.498  381 ILE
ATOM   1191  CA  TYR   191      -5.097   1.875  51.407  382 TYR
ATOM   1192  CA  LEU   192      -6.807   3.355  48.317  383 LEU
ATOM   1193  CA  SER   193      -3.880   4.785  46.309  384 SER
ATOM   1194  CA  GLU   194      -4.246   4.715  42.477  385 GLU
ATOM   1195  CA  ASN   195      -7.985   4.761  42.149  386 ASN
ATOM   1196  CA  ARG   196     -10.321   7.378  40.605  387 ARG
ATOM   1197  CA  LEU   197     -11.996   9.036  43.599  388 ILE
ATOM   1198  CA  TYR   198     -13.175  12.608  42.679  389 SER
ATOM   1199  CA  PRO   199     -14.088  15.721  44.728  390 PRO
ATOM   1200  CA  ILE   200     -17.172  14.912  46.754  391 LEU
ATOM   1201  CA  THR   201     -19.621  17.792  46.180  392 VAL
ATOM   1224  CA  ASP   224     -22.769  15.816  46.967  393 LYS
ATOM   1225  CA  SER   225      16.878  -7.047  40.801  394 PHE
ATOM   1226  CA  SER   226      17.382  -8.932  44.076  395 ASP
ATOM   1227  CA  PRO   227      17.265 -12.707  43.461  396 PRO
ATOM   1228  CA  GLN   228      16.094 -13.350  47.084  397 HIS
ATOM   1229  CA  ARG   229      13.000 -11.031  46.733  398 SER
ATOM   1230  CA  GLN   230       9.445 -11.831  47.565  399 ASN
ATOM   1231  CA  GLN   231       8.424 -11.045  43.941  400 PHE
ATOM   1232  CA  GLU   232       4.662 -11.407  43.985  401 TYR
ATOM   1233  CA  PRO   233       3.722  -9.763  47.266  402 HIS
ATOM   1234  CA  PHE   234       3.664  -6.009  48.143  403 PHE
ATOM   1235  CA  THR   235       6.190  -6.191  50.886  404 THR
ATOM   1236  CA  LYS   236       7.010  -2.548  51.885  405 ARG
ATOM   1237  CA  PRO   237       4.680  -0.848  54.418  406 PRO
ATOM   1241  CA  LEU   241       1.618   0.404  52.445  407 LEU
ATOM   1242  CA  ILE   242       1.713   3.695  54.310  408 ILE
ATOM   1243  CA  LYS   243       4.809   5.267  55.918  409 LYS
ATOM   1244  CA  PRO   244       5.234   3.874  59.490  410 PRO
ATOM   1245  CA  GLU   245       6.006   7.440  60.688  411 GLN
ATOM   1246  CA  CYS   246       2.422   8.292  59.533  412 CYS
ATOM   1247  CA  TYR   247       0.589   5.082  60.453  413 ALA
ATOM   1248  CA  ALA   248       2.077   5.106  63.978  414 ALA
ATOM   1249  CA  ALA   249      -0.272   7.996  64.835  415 TYR
ATOM   1250  CA  GLY   250      -3.426   5.796  64.475  416 GLY
ATOM   1251  CA  ARG   251      -6.046   5.099  61.748  417 LYS
ATOM   1252  CA  VAL   252      -4.527   5.735  58.331  418 ALA
ATOM   1253  CA  LEU   253      -6.213   6.620  55.025  419 LEU
ATOM   1254  CA  ASP   254      -4.234   6.768  51.752  420 ASP
ATOM   1255  CA  LEU   255      -5.924   8.523  48.792  421 LEU
ATOM   1256  CA  SER   256      -2.764   9.441  46.859  422 SER
ATOM   1257  CA  ARG   257      -2.834   9.250  43.059  423 LEU
ATOM   1258  CA  ASN   258      -6.603   9.614  42.711  424 ASN
ATOM   1259  CA  ASN   259      -8.629  12.399  40.876  425 SER
ATOM   1260  CA  LEU   260      -9.186  14.600  43.925  426 ILE
ATOM   1261  CA  PHE   261      -8.411  17.825  42.108  427 PHE
ATOM   1262  CA  PHE   262      -9.876  19.919  44.906  428 PHE
ATOM   1263  CA  ILE   263     -11.276  19.007  48.298  429 ILE
ATOM   1264  CA  SER   264     -15.044  18.744  48.045  430 GLY
ATOM   1265  CA  PRO   265     -17.106  19.870  51.073  431 PRO
ATOM   1266  CA  LYS   266     -18.154  16.188  51.598  432 ASN
ATOM   1267  CA  GLN   267     -14.718  14.623  50.979  433 GLN
ATOM   1268  CA  PHE   268     -14.219  13.317  54.501  434 PHE
ATOM   1269  CA  GLU   269     -17.833  12.969  55.691  435 GLU
ATOM   1270  CA  GLY   270     -18.487   9.794  57.734  436 ASN
ATOM   1271  CA  TYR   271     -14.870   8.774  57.888  437 LEU
ATOM   1272  CA  GLU   272     -13.596   7.040  60.982  438 PRO
ATOM   1273  CA  ASN   273     -11.337   9.124  63.246  439 ASP
ATOM   1274  CA  ILE   274      -8.341   9.443  60.858  440 ILE
ATOM   1275  CA  SER   275      -4.898  10.235  62.372  441 ALA
ATOM   1276  CA  CYS   276      -2.857   9.788  59.189  442 CYS
ATOM   1277  CA  LEU   277      -3.926  10.987  55.800  443 LEU
ATOM   1278  CA  ASN   278      -2.282  10.835  52.336  444 ASN
ATOM   1279  CA  LEU   279      -3.559  13.004  49.463  445 LEU
ATOM   1280  CA  SER   280      -0.277  13.140  47.465  446 SER
ATOM   1281  CA  ARG   281      -0.382  13.565  43.688  447 ALA
ATOM   1282  CA  ASN   282      -4.005  14.371  43.099  448 ASN
ATOM   1283  CA  GLY   283      -3.360  17.552  41.088  449 SER
ATOM   1284  CA  PHE   284      -5.169  19.133  44.004  450 ASN
ATOM   1285  CA  ALA   285      -5.626  22.933  43.591  451 ALA
ATOM   1286  CA  SER   286      -7.555  23.622  46.809  452 GLN
ATOM   1287  CA  ALA   287      -7.360  27.136  48.270  453 VAL
ATOM   1288  CA  LEU   288      -7.005  26.122  51.935  454 LEU
ATOM   1289  CA  ASN   289      -9.259  28.133  54.242  455 SER
ATOM   1290  CA  GLY   290      -9.516  26.297  57.620  456 GLY
ATOM   1291  CA  THR   291     -12.691  24.231  57.020  457 THR
ATOM   1292  CA  GLU   292     -11.696  21.526  54.483  458 GLU
ATOM   1293  CA  PHE   293     -10.547  18.912  57.049  459 PHE
ATOM   1294  CA  THR   294     -13.043  19.629  59.796  460 SER
ATOM   1295  CA  THR   295     -14.838  16.236  59.534  461 ALA
ATOM   1296  CA  LEU   296     -11.484  14.556  60.383  462 ILE
ATOM   1297  CA  PRO   297     -10.092  17.043  62.949  463 PRO
ATOM   1298  CA  ASN   298      -7.548  14.706  64.590  464 HIS
ATOM   1299  CA  LEU   299      -5.133  14.254  61.673  465 VAL
ATOM   1300  CA  LYS   300      -1.553  14.278  63.063  466 LYS
ATOM   1301  CA  TYR   301       0.348  13.415  59.922  467 TYR
ATOM   1302  CA  LEU   302      -0.824  15.003  56.721  468 LEU
ATOM   1303  CA  ASP   303       0.854  14.224  53.407  469 ASP
ATOM   1304  CA  LEU   304      -0.138  16.740  50.706  470 LEU
ATOM   1305  CA  SER   305       2.933  16.384  48.437  471 THR
ATOM   1306  CA  CYS   306       2.959  16.847  44.641  472 ASN
ATOM   1307  CA  ASN   307      -0.212  18.986  44.443  473 ASN
ATOM   1308  CA  LYS   308      -1.062  22.599  43.531  474 ARG
ATOM   1309  CA  ILE   309      -2.356  23.888  46.841  475 LEU
ATOM   1310  CA  ASP   310      -2.694  27.488  48.058  476 ASP
ATOM   1311  CA  LEU   311      -1.958  28.007  51.772  477 PHE
ATOM   1312  CA  ALA   312      -1.535  31.799  51.635  478 ASP
ATOM   1313  CA  TYR   313      -4.515  32.136  54.009  479 ASN
ATOM   1314  CA  ASN   314      -3.489  32.435  57.706  480 ALA
ATOM   1315  CA  TYR   315      -6.324  29.991  58.488  481 SER
ATOM   1316  CA  ALA   316      -5.018  27.181  56.169  482 ALA
ATOM   1317  CA  PHE   317      -5.213  23.795  57.971  483 LEU
ATOM   1318  CA  GLU   318      -5.981  25.358  61.365  484 THR
ATOM   1319  CA  GLU   319      -8.956  23.033  61.872  485 GLU
ATOM   1320  CA  LEU   320      -6.175  20.400  62.436  486 LEU
ATOM   1321  CA  LYS   321      -5.110  21.500  65.902  487 SER
ATOM   1322  CA  GLU   322      -3.228  18.278  66.790  488 ASP
ATOM   1323  CA  LEU   323      -1.203  18.402  63.536  489 LEU
ATOM   1324  CA  GLU   324       2.404  17.242  64.070  490 GLU
ATOM   1325  CA  VAL   325       3.788  16.557  60.598  491 VAL
ATOM   1326  CA  LEU   326       2.872  18.390  57.402  492 LEU
ATOM   1327  CA  ASP   327       4.537  17.407  54.123  493 ASP
ATOM   1328  CA  LEU   328       4.073  19.982  51.337  494 LEU
ATOM   1329  CA  SER   329       7.013  18.806  49.221  495 SER
ATOM   1330  CA  SER   330       6.721  19.634  45.500  496 TYR
ATOM   1331  CA  ASN   331       3.728  21.973  45.812  497 ASN
ATOM   1332  CA  SER   332       3.527  24.311  42.812  498 SER
ATOM   1333  CA  HIS   333       1.444  27.284  43.444  499 HIS
ATOM   1334  CA  TYR   334      -1.159  27.977  40.753  500 TYR
ATOM   1335  CA  PHE   335      -2.530  31.264  42.159  501 PHE
ATOM   1336  CA  ARG   336       0.549  33.477  42.786  502 ARG
ATOM   1337  CA  VAL   337      -0.522  36.959  43.864  503 ILE
ATOM   1338  CA  PRO   338       2.289  39.538  43.976  504 ALA
ATOM   1339  CA  GLY   339       2.479  40.930  47.524  505 GLY
ATOM   1340  CA  VAL   340       0.719  37.846  48.997  506 VAL
ATOM   1341  CA  THR   341       2.340  34.606  47.826  507 THR
ATOM   1342  CA  HIS   342       3.949  32.987  49.762  508 HIS
ATOM   1343  CA  ASN   343       2.247  33.857  53.021  509 HIS
ATOM   1344  CA  LEU   344       3.331  31.324  55.639  510 LEU
ATOM   1345  CA  PHE   345       1.473  32.715  58.691  511 GLU
ATOM   1346  CA  PHE   346      -0.744  29.590  59.152  512 PHE
ATOM   1347  CA  ILE   347       2.262  27.754  60.658  513 ILE
ATOM   1348  CA  GLN   348       2.076  29.852  63.895  514 GLN
ATOM   1349  CA  ASN   349      -1.282  28.492  64.658  515 ASN
ATOM   1350  CA  LEU   350      -0.285  24.945  65.532  516 PHE
ATOM   1351  CA  PRO   351       0.581  24.146  69.153  517 THR
ATOM   1352  CA  LYS   352       1.997  20.685  68.282  518 ASN
ATOM   1353  CA  LEU   353       3.550  21.102  64.791  519 LEU
ATOM   1354  CA  ARG   354       6.975  19.386  64.903  520 LYS
ATOM   1355  CA  VAL   355       7.925  18.641  61.285  521 VAL
ATOM   1356  CA  LEU   356       7.330  20.768  58.183  522 LEU
ATOM   1357  CA  ASN   357       8.508  19.982  54.691  523 ASN
ATOM   1358  CA  MET   358       8.340  22.864  52.228  524 LEU
ATOM   1359  CA  SER   359      10.876  21.376  49.836  525 SER
ATOM   1360  CA  SER   360      10.668  22.166  46.086  526 HIS
ATOM   1361  CA  ASN   361       7.878  24.715  46.571  527 ASN
ATOM   1362  CA  SER   362       9.898  27.283  44.527  528 ASN
ATOM   1363  CA  ILE   363       9.428  29.879  47.184  529 ILE
ATOM   1364  CA  PHE   364      11.089  33.114  46.020  530 TYR
ATOM   1365  CA  THR   365       8.816  35.669  47.737  531 THR
ATOM   1366  CA  LEU   366       7.516  35.973  51.321  532 LEU
ATOM   1367  CA  THR   367       4.956  38.421  52.690  533 THR
ATOM   1368  CA  THR   368       4.699  37.767  56.421  534 ASP
ATOM   1369  CA  ARG   369       4.776  40.993  58.405  535 LYS
ATOM   1370  CA  TYR   370       6.915  39.645  61.299  536 TYR
ATOM   1371  CA  MET   371       6.896  33.692  62.020  538 LEU
ATOM   1372  CA  CYS   372       6.991  32.219  65.486  539 GLU
ATOM   1373  CA  SER   373       6.640  28.571  66.513  540 SER
ATOM   1374  CA  ASP   374       7.460  27.221  69.896  541 LYS
ATOM   1375  CA  SER   375       6.997  23.633  68.825  542 SER
ATOM   1376  CA  LEU   376       8.598  23.178  65.346  543 LEU
ATOM   1377  CA  ALA   377      11.606  20.805  65.485  544 VAL
ATOM   1378  CA  GLU   378      12.475  20.336  61.844  545 GLU
ATOM   1379  CA  LEU   379      12.001  22.544  58.784  546 LEU
ATOM   1380  CA  GLN   380      12.894  21.297  55.298  547 VAL
ATOM   1381  CA  PHE   381      13.323  24.268  52.927  548 PHE
ATOM   1382  CA  GLN   382      15.352  22.759  50.090  549 SER
ATOM   1383  CA  ASP   383      14.557  23.415  46.426  550 GLY
ATOM   1384  CA  ASN   384      13.430  26.979  47.025  551 ASN
ATOM   1385  CA  GLN   385      15.019  30.324  46.110  552 ARG
ATOM   1386  CA  LEU   386      16.754  31.650  49.240  553 LEU
ATOM   1387  CA  GLY   387      19.399  33.024  46.896  554 ASP
ATOM   1388  CA  LYS   388      16.690  35.519  45.784  555 ILE
ATOM   1389  CA  LEU   389      15.193  36.057  49.275  556 LEU
ATOM   1390  CA  TRP   390      18.673  36.759  50.708  557 TRP
ATOM   1391  CA  LYS   391      19.762  38.940  47.754  558 ASN
ATOM   1392  CA  ASP   392      16.862  41.239  48.676  559 ASP
ATOM   1393  CA  GLU   393      17.914  44.889  48.200  560 ASP
ATOM   1394  CA  LYS   394      13.616  42.011  54.339  563 ARG
ATOM   1395  CA  TYR   395      14.261  38.229  54.687  564 TYR
ATOM   1396  CA  VAL   396      17.425  38.376  56.878  565 ILE
ATOM   1397  CA  LYS   397      15.523  37.019  59.855  566 SER
ATOM   1398  CA  LEU   398      12.928  34.615  58.408  567 ILE
ATOM   1399  CA  PHE   399      13.774  31.538  60.515  568 PHE
ATOM   1400  CA  TRP   400      14.544  33.372  63.744  569 LYS
ATOM   1401  CA  ASN   401      11.168  32.877  65.480  570 GLY
ATOM   1402  CA  LEU   402      11.530  29.063  65.103  571 LEU
ATOM   1403  CA  THR   403      12.423  28.846  68.750  572 LYS
ATOM   1404  CA  ASN   404      12.429  25.063  69.102  573 ASN
ATOM   1405  CA  LEU   405      14.074  24.291  65.735  574 LEU
ATOM   1406  CA  THR   406      16.956  21.807  65.867  575 THR
ATOM   1407  CA  ASN   407      17.045  20.631  62.218  576 ARG
ATOM   1408  CA  LEU   408      17.162  22.891  59.178  577 LEU
ATOM   1409  CA  ASP   409      17.611  21.889  55.544  578 ASP
ATOM   1410  CA  ILE   410      18.582  24.711  53.151  579 LEU
ATOM   1411  CA  SER   411      19.994  22.413  50.475  580 SER
ATOM   1412  CA  SER   412      19.407  23.062  46.718  581 LEU
ATOM   1413  CA  ASN   413      18.636  26.746  47.099  582 ASN
ATOM   1414  CA  SER   414      21.298  27.993  44.602  583 ARG
ATOM   1415  CA  ILE   415      23.140  29.842  47.363  584 LEU
ATOM   1416  CA  TRP   416      26.378  31.568  46.266  585 LYS
ATOM   1417  CA  THR   417      27.055  33.364  49.567  586 HIS
ATOM   1418  CA  MET   418      24.907  33.605  52.686  587 ILE
ATOM   1419  CA  HIS   419      24.998  37.176  54.113  588 PRO
ATOM   1420  CA  GLU   420      26.645  37.253  57.537  589 ASN
ATOM   1421  CA  ASN   421      23.525  38.714  59.171  590 GLU
ATOM   1422  CA  VAL   422      21.247  36.127  57.530  591 ALA
ATOM   1423  CA  TYR   423      23.506  33.337  58.917  592 PHE
ATOM   1424  CA  LYS   424      23.620  34.878  62.411  593 LEU
ATOM   1425  CA  TYR   425      19.765  35.003  62.504  594 ASN
ATOM   1426  CA  LEU   426      19.324  31.245  61.970  595 LEU
ATOM   1427  CA  PRO   427      17.628  29.584  64.996  596 PRO
ATOM   1428  CA  VAL   428      19.940  29.617  68.030  597 ALA
ATOM   1429  CA  THR   429      18.714  26.145  68.932  598 SER
ATOM   1430  CA  LEU   430      20.132  24.482  65.743  599 LEU
ATOM   1431  CA  LYS   431      21.753  21.112  66.140  600 THR
ATOM   1432  CA  ARG   432      21.795  20.173  62.402  601 GLU
ATOM   1433  CA  PHE   433      22.179  22.433  59.451  602 LEU
ATOM   1434  CA  ARG   434      22.303  21.234  55.833  603 HIS
ATOM   1435  CA  LEU   435      23.517  23.570  53.147  604 ILE
ATOM   1436  CA  SER   436      24.563  20.921  50.683  605 ASN
ATOM   1437  CA  HIS   437      24.069  21.154  46.912  606 ASP
ATOM   1438  CA  ASN   438      24.130  24.863  46.690  607 ASN
ATOM   1439  CA  ASN   439      26.865  26.821  44.928  608 MET
ATOM   1440  CA  LEU   440      28.749  28.283  47.917  609 LEU
ATOM   1441  CA  LYS   441      32.189  29.684  47.130  610 LYS
ATOM   1442  CA  SER   442      32.539  31.437  50.514  611 PHE
ATOM   1443  CA  LEU   443      31.783  30.207  54.034  612 PHE
ATOM   1444  CA  ASN   444      32.392  32.383  57.108  613 ASN
ATOM   1445  CA  TRP   445      33.573  29.891  59.773  614 TRP
ATOM   1446  CA  THR   446      33.591  32.474  62.539  615 THR
ATOM   1447  CA  LEU   447      29.783  32.594  62.471  616 LEU
ATOM   1448  CA  MET   448      29.681  29.118  64.133  617 LEU
ATOM   1449  CA  ARG   449      30.288  30.933  67.518  618 GLN
ATOM   1450  CA  ASN   450      26.620  31.853  67.406  619 GLN
ATOM   1451  CA  PHE   451      25.524  28.141  67.452  620 PHE
ATOM   1452  CA  ILE   452      26.685  26.401  70.618  621 PRO
ATOM   1453  CA  GLN   453      24.356  23.479  70.052  622 ARG
ATOM   1454  CA  LEU   454      25.557  22.793  66.459  623 LEU
ATOM   1455  CA  GLU   455      26.495  19.152  66.018  624 GLU
ATOM   1456  CA  GLU   456      26.149  18.513  62.291  625 LEU
ATOM   1457  CA  LEU   457      27.133  20.881  59.545  626 LEU
ATOM   1458  CA  ILE   458      26.585  19.631  56.007  627 ASP
ATOM   1459  CA  LEU   459      28.370  21.609  53.296  628 LEU
ATOM   1460  CA  SER   460      28.691  18.842  50.649  629 ARG
ATOM   1461  CA  HIS   461      28.295  19.545  46.939  630 GLY
ATOM   1462  CA  ASN   462      29.321  23.160  46.940  631 ASN
ATOM   1463  CA  SER   463      32.208  25.173  45.494  632 LYS
ATOM   1464  CA  MET   464      34.285  25.863  48.604  633 LEU
ATOM   1465  CA  THR   465      38.046  26.597  48.332  634 LEU
ATOM   1466  CA  TYR   466      39.141  27.617  51.771  635 PHE
ATOM   1467  CA  VAL   467      38.780  26.430  55.301  636 LEU
ATOM   1468  CA  SER   468      39.660  28.314  58.506  637 THR
ATOM   1469  CA  GLY   469      42.915  27.480  60.351  638 ASP
ATOM   1470  CA  ASN   470      41.096  27.850  63.723  639 SER
ATOM   1471  CA  ILE   471      37.816  25.925  63.666  640 LEU
ATOM   1472  CA  THR   472      38.051  25.294  67.406  641 SER
ATOM   1473  CA  LEU   473      37.897  28.988  68.144  642 ASP
ATOM   1474  CA  ASN   474      34.489  28.891  66.491  643 PHE
ATOM   1475  CA  ILE   475      32.878  25.695  67.847  644 THR
ATOM   1476  CA  PRO   476      33.133  23.271  70.740  645 SER
ATOM   1477  CA  SER   477      30.045  21.244  69.788  646 SER
ATOM   1478  CA  LEU   478      30.580  20.307  66.168  647 LEU
ATOM   1479  CA  ARG   479      30.636  16.489  65.749  648 ARG
ATOM   1480  CA  TYR   480      30.098  15.887  62.039  649 THR
ATOM   1481  CA  LEU   481      31.433  18.095  59.319  650 LEU
ATOM   1482  CA  ASP   482      30.685  17.042  55.795  651 LEU
ATOM   1483  CA  LEU   483      32.757  18.643  53.038  652 LEU
ATOM   1484  CA  SER   484      32.718  16.169  50.114  653 SER
ATOM   1485  CA  HIS   485      32.379  17.428  46.507  654 HIS
ATOM   1486  CA  ASN   486      33.945  20.763  47.004  655 ASN
ATOM   1487  CA  LYS   487      37.206  22.243  45.644  656 ARG
ATOM   1488  CA  ILE   488      39.391  22.095  48.761  657 ILE
ATOM   1489  CA  SER   489      43.042  21.723  47.705  658 SER
ATOM   1490  CA  TYR   490      44.655  22.607  51.045  659 HIS
ATOM   1491  CA  LEU   491      44.108  21.667  54.645  660 LEU
ATOM   1492  CA  GLN   492      45.111  24.485  56.971  661 PRO
ATOM   1493  CA  ASP   493      47.796  24.033  59.650  662 SER
ATOM   1494  CA  ARG   494      45.821  23.064  62.728  663 GLY
ATOM   1495  CA  PHE   495      42.731  21.501  61.127  664 PHE
ATOM   1496  CA  LEU   496      42.913  17.755  61.835  665 LEU
ATOM   1497  CA  GLU   497      42.300  19.444  65.294  666 SER
ATOM   1498  CA  ASN   498      41.974  21.256  67.596  667 GLU
ATOM   1499  CA  ALA   499      38.322  20.427  67.374  668 VAL
ATOM   1500  CA  LEU   500      38.119  17.704  69.989  669 SER
ATOM   1501  CA  ASN   501      34.317  17.315  69.603  670 SER
ATOM   1502  CA  LEU   502      34.702  16.330  65.951  671 LEU
ATOM   1503  CA  LYS   503      34.015  12.615  65.417  672 LYS
ATOM   1504  CA  ARG   504      33.354  12.542  61.673  673 HIS
ATOM   1505  CA  LEU   505      35.078  14.608  59.031  674 LEU
ATOM   1506  CA  ASP   506      34.315  14.035  55.356  675 ASP
ATOM   1507  CA  LEU   507      36.796  15.419  52.874  676 LEU
ATOM   1508  CA  SER   508      36.093  12.950  50.114  677 SER
ATOM   1509  CA  TYR   509      35.937  14.065  46.478  678 SER
ATOM   1510  CA  ASN   510      37.888  17.289  46.763  679 ASN
ATOM   1511  CA  LYS   511      41.139  18.481  45.145  680 LEU
ATOM   1512  CA  ILE   512      43.673  17.369  47.782  681 LEU
ATOM   1513  CA  SER   513      47.087  16.247  46.389  682 LYS
ATOM   1514  CA  THR   514      48.562  15.783  49.798  683 THR
ATOM   1515  CA  ILE   515      47.729  15.890  53.447  684 ILE
ATOM   1516  CA  HIS   516      50.168  18.423  54.896  685 ASN
ATOM   1517  CA  ASN   517      52.262  18.348  58.037  686 LYS
ATOM   1518  CA  SER   518      50.704  20.908  60.499  687 SER
ATOM   1519  CA  THR   519      47.087  20.143  59.535  688 ALA
ATOM   1520  CA  PHE   520      48.720  17.114  61.039  689 LEU
ATOM   1521  CA  PRO   521      48.841  18.125  64.661  690 GLU
ATOM   1522  CA  SER   522      47.787  16.026  67.662  691 THR
ATOM   1523  CA  ASN   523      45.941  17.840  70.490  692 LYS
ATOM   1524  CA  GLU   524      44.109  17.294  72.699  693 THR
ATOM   1525  CA  ALA   525      42.650  13.871  71.992  694 THR
ATOM   1526  CA  LEU   526      41.825  13.887  68.295  695 THR
ATOM   1527  CA  HIS   527      38.651  11.936  69.079  696 LYS
ATOM   1528  CA  LEU   528      38.120  11.779  65.332  697 LEU
ATOM   1529  CA  GLU   529      36.892   8.313  64.652  698 SER
ATOM   1530  CA  THR   530      35.949   8.828  61.021  699 MET
ATOM   1531  CA  LEU   531      38.002  10.578  58.357  700 LEU
ATOM   1532  CA  CYS   532      36.942  10.177  54.716  701 GLU
ATOM   1533  CA  LEU   533      39.466  10.900  51.958  702 LEU
ATOM   1534  CA  HIS   534      38.551   8.775  48.885  703 HIS
ATOM   1535  CA  ASN   535      38.283  10.559  45.616  704 GLY
ATOM   1536  CA  ASN   536      41.170  13.006  46.092  705 ASN
ATOM   1537  CA  PRO   537      43.876  13.352  43.368  706 PRO
ATOM   1538  CA  TYR   538      46.695  12.276  45.702  707 PHE
ATOM   1539  CA  HIS   539      50.394  12.657  44.910  708 GLU
ATOM   1540  CA  CYS   540      52.204   9.527  45.865  709 CYS
ATOM   1541  CA  THR   541      55.781  10.658  46.272  710 THR
ATOM   1542  CA  CYS   542      57.470  10.592  49.685  711 CYS
ATOM   1543  CA  GLY   543      55.275  13.635  50.436  712 ASP
ATOM   1544  CA  MET   544      52.556  11.105  51.345  713 ILE
ATOM   1545  CA  LEU   545      54.918   9.785  54.041  714 GLY
ATOM   1546  CA  ASP   546      53.896  12.149  56.848  715 ASP
ATOM   1547  CA  PHE   547      50.217  11.391  56.432  716 PHE
ATOM   1548  CA  ILE   548      50.900   7.625  56.295  717 ARG
ATOM   1549  CA  LEU   549      52.916   7.840  59.557  718 ARG
ATOM   1550  CA  TRP   550      50.107   9.907  61.150  719 TRP
ATOM   1551  CA  ILE   551      47.665   7.181  60.040  720 MET
ATOM   1552  CA  LYS   552      49.588   4.712  62.177  721 ASP
ATOM   1553  CA  ASN   553      50.111   6.945  65.209  722 GLU
ATOM   1554  CA  SER   554      46.305   7.554  65.456  723 HIS
ATOM   1555  CA  LYS   555      41.534   5.194  66.778  725 ASN
ATOM   1556  CA  VAL   556      40.813   7.327  63.702  726 VAL
ATOM   1557  CA  LYS   557      39.164   5.039  61.150  727 LYS
ATOM   1558  CA  ILE   558      39.789   5.827  57.515  728 ILE
ATOM   1559  CA  PRO   559      37.164   3.831  55.623  729 PRO
ATOM   1560  CA  LYS   560      37.557   2.586  52.093  730 ARG
ATOM   1561  CA  LEU   561      41.369   3.046  52.258  731 LEU
ATOM   1562  CA  TYR   562      41.418   1.044  49.032  732 VAL
ATOM   1563  CA  THR   563      39.712   4.018  47.295  733 ASP
ATOM   1564  CA  SER   564      42.138   6.594  48.639  734 VAL
ATOM   1565  CA  LEU   565      44.004   6.530  45.313  735 ILE
ATOM   1567  CA  CYS   567      47.185   8.095  43.841  736 CYS
ATOM   1568  CA  SER   568      46.520  10.297  40.819  737 ALA
ATOM   1569  CA  VAL   569      50.294  10.686  40.265  738 SER
ATOM   1570  CA  PRO   570      52.997   9.963  39.419  739 PRO
ATOM   1571  CA  GLU   571      52.151   7.650  36.466  740 GLY
ATOM   1572  CA  ALA   572      53.752   4.611  38.077  741 ASP
ATOM   1573  CA  ILE   573      51.698   5.013  41.269  742 GLN
ATOM   1574  CA  LYS   574      48.433   6.002  39.526  743 ARG
ATOM   1575  CA  GLY   575      45.458   3.786  40.473  744 GLY
ATOM   1576  CA  ASN   576      47.159   2.426  43.623  745 LYS
ATOM   1577  CA  SER   577      46.027   2.982  47.220  746 SER
ATOM   1578  CA  LEU   578      48.049   5.561  49.102  747 ILE
ATOM   1579  CA  ILE   579      48.731   2.667  51.500  748 VAL
ATOM   1580  CA  THR   580      50.727   0.529  49.004  749 SER
ATOM   1581  CA  PHE   581      53.839   2.760  48.810  750 LEU
ATOM   1809  CA  GLU   809      56.984   2.032  50.768  751 GLU
ATOM   1810  CA  LYS   810      58.985   3.866  53.427  752 LEU
TER
