# Supplementary material for: Variation in selection constraints on teleost TLRs with emphasis on their repertoire in the Walking catfish, Clarias batrachus
Source: Sci Rep. 2020 Dec 7;10:21394. doi: 10.1038/s41598-020-78347-6 (PMC7721727; doi:10.1038/s41598-020-78347-6)
Supplement: Supplementary file 30 — Supplementary Information 30. [file 41598_2020_78347_MOESM30_ESM.zip › T8/t8cln]

>CbTLR8_3302_bp
-----------------------------------------------------------------------------------------------------------------------------------------------------------------------------------------------------------------------------------------------------------------------------------------------------------------------------------------------------------------------------------------------------------------------------------------------------------------------------------------------------------------------------------------------------------------------------------------------------------------------------------------------------------------------------------------------------------------------------------------------------------------------------------A---TCTCGTCCATTGGAGAAGATGATTTCAAGGAGCTCTCAAACCTCAAAACTCTTAAAATCCAGGGGAACTGTCCACGCTGCCACAACGCTCCGTATCCCTGCGTTCCCTGTG------CAAACGGCTCCATCAGTATTCACATACGAGCTTTCGACCACC---GGAACC---CTTTATTGCATCTTGCTGGCAATTCGATTTCTGTCATGCAGAAAGATTGGTTTGGGAACCTCACAAATC---GGGAGCTCTACCTGTCCTACAATTTTC---GCGATCAGATC---------GAACATGGCAATT---------TTT---GCAATTTATGGTTTC---GAAAACTTGATCTCTCGTATAATTACGCACTACAA---TCGTATCCAGAAACAG---GCCTTTCCCCGTCCTTCGC-CAACTTGTCCAGTCTTCGCACGCTGCACATGCAAGGTTTGGTTTTCAGAAAGATCGAAAAAGACTCTCTGAAACATCTTTATGGTTTGCAGAATCTGTCCACATTAGATCTAGGAATAAACTTTATCGTGGCTGTGGATCCAGATGTCTTTAAGCAATTTCATCATTTA------AAGCTGCTGTATCTGTCAGAAAACCGCCTCTATCCTATCAC------TAACTCTGAGGTGAGAAGAGCAGACAATAGCATAAAGCCACCACGCTTCAACCTCCCGGGCCTGATGGATTCTAGT--CCTCAACGACAACAAGAACCTTTTACTAAGCCTATCCCGAGGCTCATCAAACCGGAGTGCTACGCTGCTGGCCGCGTCTTGGACC---GCAGAAATAACCTGTTTTTCATTTCCCCCAAGCAATTTGAAGGTTATGAAAACATTTCCTGCCTCAACCTGTCCAGAAACGGCTTTGCGTCAGCGT---ACGGGACAGAATTCACAACACTGCCTAACC---AATATT---ACTTGTCTTGCAATAAGATTGATTTGGCCTACAATTACGCTTTCGAGGAAT---AGGAGCTGGAAGTGCTTGACCTCAGCAGTAACTCCCATTACTTCAGAGTGCCTGGGG---CGCATAACCTGTTTTTCATCCAGAATCTACCGAAGC---GAGTAC---ACA---GCTCCAACAGCATCTTCACCC---CGACCAGGTACATGTGCAGCGACTCGCTGGCCGAGCTTCAGTTCCAGGACAATCAACTGGGGAAGCTTTG------GAAAGATGAGAAGTATG---AACTTTTCTGGAACT---CAAATC---CCAATCTCGATATATCGTCGAACAGCATCTGGACGATGCATGAAAACGTTTACAAATACCTGCCTGTCACTT---AAAGATTCAGAC---GCCACAATAATC---AGAGCCTCAACTGGACGT------GGAACTTTATACAGCTCGAAGAGCTCATTCTCAGCCACAACAGCA---CGTATGTCTCTGGAAACA---CCC---ATATACCATC---GTTACGTTACCTTGACC---GCCATAACAAGATCTCTTACCTGCAAGATCGCTTTCTTGAAAATGCTCTTAATCTTAAAAGGCTGGATC---GTTATAATAAAA---GCACCATTCATAATTCAACCTTCCCATCCAATGAGGCACTTCATTTGGAAACATTGTGCCTTCATAACAACCCCTATCACTGCACGTGCGGCATGTTGGACTTTATTCTGTGGATTAAGAATAGC---AAGG---AAATCCCCAAACTGTACACTTCAT---AATGCAGCGTCCCTGAAGCAATCAAGGGTAACAGTC------CTTTTGACATCAAACA---GTGCCTTGACCCCAATGTCGCCTG---GATCTACATCGTCACCACTTTGTTCATTGTGTGCGTCACCTTTG---CCACCT---TGCACTTGTTTTACTGGGACCTTTCGTACGTGTTCTACTTCGCAAAGGCTAAAGTCAAAGGCTACCAGCACC---GCTCCAGA------GACAATGTCTACGATGCCTTTGTTACCTACGACACCAAAGACCCGCAGGTGTCCGATTGGGTCC---ACCATCTCCGGGTTCAACTGGAGGAACAAGGCGATCACTTCCTTCCGGTCTGTTTGGAAGAACGTGACTGGCTGCCTGGCTGCCCCATCCTGGACAGCC---CCCGGAGCATCCGCCAGAGTCGCAAGACTGTCTTCGTCCTCACGCACTCCTACG---ACAGCGGCTCGTTCAAGATGGCCATGTACCTGGCGCACCAGCGGCTCCTGGATGAAAGTGACGATG---TCGTCCTGCTGCTGCTCGAGCCC---GTGCTACAGAACTCGCATTTCCTGCGCCTACGGAGGCGCCTTTGCAGCCACAGCGTGCTGGAGTGGCCCCGG------ACGCCCGCTGCAGAGCCATGGTTCTGGCAGTGTC---GAAACGCAATTCGGGTCGAGAACAAAGTCGTGTACAACAACATCTACT----CCAGATACTTTACTA-----------------------------------TCAAAAAGAGGCCGCGAGAGAAA-

>IpTLR8_3302_bp
-----------------------------------------------ATGGAGGATGCCAAATACAGGTTA----ATGCTAGTATGCTGGGTGATAATCACG--TTTATATTTGGCTTGGCAGTGTGCTCAC---ATA---AATTCT---GGACACAGCCATGTGACATCCACCAGAA------TACCACTACCGGGACTGTTGAGTTTGACTGCCGTGGACGACAATTACGAGTCGTGCCCTT---GGTTTTTGAGAACACCACCAGCCTTGATTTATCTGAGAATGAAATCAAGAATC---CACTGGACTCAT---AAGGCCTGCAAAAAT---TCAATC---ATC---ACTGGA---ACCATA------------ATCAACA------TG---ACATCACTGAGGGGGTTTTTGCAAATT---CAAACCTGGAACACT---GGCTTAATGGACTGGGTTTGCCGGAGGTACCTGCACACCTTCCGAAGTCCC---AAGAAC---GATTGGACGAGAACAAAATTTTCTCAC---G---TCCCAGAAACTTTTCACAAT---AAAACC---CCCATATTTATCTATCCAAAAATTGCTATTATTGGAATCCCTGTT---TTAATTTTGAGATTGAAATTGGAACATTTTCAGGCTTGCACAAATTACAACATC---GTTTGTCATATAATAACCTTTCCCATGTTCCCAGAGATTTGCCTGTCTCCT------CACTTGAACTTGCTTCCAACAATATATCATTCATTGGGGAAGATGATTTTAAAGAGCTCCGAAATCTCAAAACCCTTAAAATTCAGGGAAATTGTCCACGCTGTCACAATGCTCCATATCCCTGCATTCCGTGTT------CCAATGGTTCTATCGATATCCATGAACGAGCTTTCAACCAACTCCGAAAGCTTGAATTACTGCATCTTGCTGGGAATTCTATTTCTATCATCAAGAAAGTTTGGTTTGAGAAAACTCTGTATCTGCGGGAACTCTACCTTTCCTTCAATTTTCTTACAGGACAGATC---------AAGGATGGAGCAT---------TTT---GTAACT---GGCTTCTGGAAAAACTCGATCTCTCATTTAATTATGGATTACAA---GCTTATCCAGAAACTGTGCACC---CTCCAACCTTTGC-CAACTTGTTCAGTCTCCGCACACTGCATATCCAAGGTTTGGTTTTCAAAAAGATCCAAAACAACTCATTGGCATCTCTTTATGGTTTGAAAAATCTGTCCACATTAGATTTAGGAGTAAATTTTATTGTCAGTGTGGATTCAGGTATATTTAACAAATTTCATAATTTA------AAACTGCTGTATCTGTCAGAAAACCGTCTCTATCCTATCAC------TAACTCTGATGTTAGTAAGCCAGATAATAACATAAAGCCTCCACTCTTCAACCTACCTCAGCTGACATATTCTAGT--TCTAAAAGGAAAC---ACC---CATATCAGCTTAACAAAGGGCTTATCAAACCAGAATGCTTCGCTGCTGGCCATGTGTTGGATC---GCAGAAATAATCTGTTTTTCATTTCCCCAAAGCAATTTGAGGGACATAAAAACATTTCCTGTCTCAACCTGTCCAGAAATGCCTTCGCATCAGCAT---ATGGAACAGAATTCACATCACTGCCCAGCC---AATATT---ACTTATCTTTTAACAAGATTGATTTGGCCTACGATTATGCTTTTAATGAAT------AGTTGGAGGTGCTTGACCTCAGCTTTAATGAACATTATTTCCGTGTGCCTGGGG---CTCATAATT---AGTTCA---AAAATTTGCCTAAGC---GAGTAT---ATA---GTTCCAACAGCATTTTTACCC---CAACTAAGCACATGTGCAGCGACTCGCTTGCTGAGCTCCAGTTCCACCATAATCAACTGGGAAGGCTTTGGAAAGAGAAAGACGAAACGTATTTTAAACTTTTCTGGAACT---CAAATC---CACATCTTGATATATCATACAACAATATCAAGAATATCCCTACAGAAGTGTACAAATACTTGCCTATCACAA---AAAGATTCAGAC---ATGGCAACGCCC---CGAGTCTTAATTGGACTT------AGAACTTTACACAGCTTGAAGAGCTCATTCTTGGCTACAACAGCC---CGTATGCCTCTAGAAACA---CCCAGAATATCCCGTC---CTTGCTTTACCTCGACC---GCCATAACAGAATCTCTCAGCTGGCCACTGGATTTATCCAAGGTGCTGTCAATCTTAAAATGCTGGATC---GTAATAATAAAT---GCACCATTAATCAATCCACCTTCCCATCCAAGGACACAAATCATT---ACACTTTGTGGCTCCATAACAACCCCTATCGTTGCACATGTGACA---TGGACTTTATCCTTTGGATTTTTGAAAGC---GACG---AAATCCCCCATCTGGTCACTATGG---AATGCAATGTCCCTGAAGCAACCAAGGGCAAAGGGG---TATTCTTTGACATCAGGGA---ATGCATTGATGGCCAAGTCGCCTTCCTGGCTTACTTCTTCTCCACTTTGCTTATTGTGGGTGTCACCTTTGTGGCAACCT---TGCATATGTTCTACTGGGACTTTTCATATGTGTTCTACTATG---AGGCCAAATTCAAAGGGTACCAGCACTTTAGCTCTGGA------GATAATGTCTACGGTGCCTTTGTTACATACGACACCAAAGACTCACAGGTTTCCGAGTGGGTCC---ACCATCTCCGGGCTCAGCTGGAAGAACAAGGTGATCACTTCCTTCCAGTCTGTTTGGAAGAACGTGACTGGCTGCCTGGCTGCCCCATCCTGGACAGCC---CCCAGAGCATTCGCCAGAGTCGCAAGACTGTCTTTGTCCTCACTCATTCCTATG---AGAGCGGCTCATTCAAGATGGCTATGTACCTGGCGCACCAGCGTCTGCTGGATGAAAGTGAGGATG---TCGTGCTGCTGCTACTTGATCCT---GTACTGCAGAACTCGCATTTCCTGCGCCTGCGAAGGCGCCTCTGCAGCCACAGCGTGCTCGAGTGGCCCCGG------ACGCCTGCCGCAGAGCCCTGGTTCTGGCAGTGTC---GAAATGCAATTCGGGTCGAGAACAAGGTCATGTACAGCACCATCTACT----CCAGATACGTTCCTA-----------------------------------TCAAAAACAGACCCAGAGAGAAAG

>PhTLR8_3302_bp
-----------------------------------------------ATGGAGGCTAGCAAACACTGGCTA----ATGCTAGTATGGTGGGTGCTAATCACG--TTTC---TCGGCTTGGTATTGTGCACGCTGGATA---AATACC---GGACCCAGCCATGTGACGTCCAT---AA------TTACCCTAACGGGACCGTTGAGTTTAACTGCCGTGGCCGACGATTACGAGACATGCCTGT---GATTTTTGAGAACACCACCAGCCTTGATGCATCTGAGAATGAAATCAAGAACC---CAGTGGAATCGC---AAGGCCGGCAAAAAT------ATCTCAATC---ACTGGA---ACCGCT------------ATCACAA------CC---ACATCACTGAGGGAGTTTTTGCAAATT---CAAAGC---AAAGCT---GGCTTAATGGATTGGGTCTGCCAGAGATACCGGCGCAGCTTCCAGTGTCTC---AAGAAC---GATTGGATGAGAACAACATTTTCTCAC---G---TCCCCGGAACTTTTCACAGT---AAAATC---CCCATCTTTATCTATCCAAAAATTGCTATTATTGGAATCGCTGTTTTATGGGTTTTAAGATTGATAATGGCACTTTTTCAAGCTTGCACAAGTTACGACATC---GTTTGTCGTATAATAACCTCACCCATGTTCCCAGAGCTTTGCCTGTCTCCT------CACTTGAACTCGCTTCCAACAATATATCGTTCATTGGAGAAGATGATTTCACAGGGCTCCCAAATCTCAAAACCCTTAAAATCCAGGGAAATTGTCCACGCTGTCACAATGCTCCATATCCCTGCACTCCGTGTG------CCAATGGTTCTATCGATATTCATGAACGAGCTTTCGACCACCTTAGAAACCTTAGAATATTGCATCTTGCTGGGAATTCTATTTCTGTCATCAAGAAAGCTTGGTTCGAGAACATTTCGCAGCTGCAGCAACTCTACCTTTCCTTCAATTTTC---CTGGACCGATC---------ACGGATGGAGCGT---------TTT---GTAACT---GGTTTCTGGAAAAACTCGATCTCTCGTTTAATTATAATTTACAA---GCATATCCAGAAACCGTGCACC---CACCAACCTTTGC-CAAGTTGTACAGTCTTCGCACGCTGCATATTCAAGGTTTGGTTTTCAAAAAGATCCAAAACGACTCACTGGCACCTCTTTATGGTTTGCAAAATCTGTCCACTTTAGATATAGGAGTCAATTTTATTGTGCATGTGGATCCAGATATATTTAATAAATTTGTTAATTTA------AAACTGCTGTATCTATCAGAAAACCGTCTTTATCCTGTCAC------TAACTCTGCAGATAGAGGTCCGGATAATAACATAAAACCGCCACGCTTCAACCTACCTGGGCTGACAGATTCGAGT--TCTAAAAGGAAAC---ACC---CTTATCAGCCTATCAGAAGGCTTGTCAAACCAGAGTGCTTCGCAGCTGGCCATGTGT---ATC---GCAGAAATAATCTGTTTTTCATTTCCGCAAAGCAATTTGAGGGATATAAAAACATTGCCTGTCTCAACCTGTCCCGCAATGGCTTCGCATCAGCGT---ATGGAACAGAATTCACGTCACTGCCTAACC---AATATT---ACTTGTCTTTTAACAAGATCGATTTGGCCTATGATTATGCGTTTGAAGAATTGCAGGAGTTGGAGGTGCTTGACCTCAGCTATAACGAACATTATTTCCTTGTGCCTGGGG---CCCATAATT---AGTTCA---AGAACTTACCTAAGC---GAGTAT---ATA---GTTCCAACAACATTTTTACAC---CGACTAAGCACATGTGCAGCCACTCGCTTGCTGAGCTCCAGTTCCAGCAGAATCAACTGGGGAGGCTTTG------GAAAGACGAAACATACG---AACTTTTCTGGAACT---CGAATC---CGCATCTGGATATATCGCACAACAGCATCAAGAAGATCCCTACAAAAGTCTACAAATACTTGCCTGTCACAA---AAAGGTTCAGAC---ACGACAATTTCC---CGAGTCTCAACTGGACTT------GGACCTTTACACAGCTTGAAGAGCTCATTCTTGGCTACAACAGTCTCACGTTTGTCTCTAAAACCA---CCCAGAATATCCCGTC---CTTGCGTTATCTTGACC---GCCATAACAAAATCTCTCAGCTGGCCAACGGATTTCTCGACGGCGCCGTCAATCTTAACAAGCTCGATC---GTTATAATAAAT---GCATCCTTAATCGGTCCACCTTCCCATCCAAGGAAACAAATCATTTGGACACTTTGTGGCTCCATAAGAACCCCTATCGTTGCACGTGTGACA---TGGACTTTATCCTTTGGATTTTTGAAAGC---GAAG---AAATCCCCAATCTGGTCACTTCGG---AATGCAACGTCCCCGATGCGACTAAGGGCAAAGGGGTGGTGTTCTTTGACATCAGAGA---ATGCGTTGATGACCACGTCGCCTCCC---TCTACTTCTTCACCACTTTGCTCGTTGTGGGCGTCACTTTTGTGGCAACTT---TGCACATGTTCTACTGGGACGTTTCGTACGTGTTCTACTACA---AGGCCAAATTCAAAGGGTACCAGCACT---GCTCTGGA------GATAATGTCTATGATGCCTTTGTTACCTATGACACCAAAAACCCGCAGGTCTCCGAGTGGGTCC---ACCATCTCCGGGTTCAGCTGGAGGAACAAGGCAATCACTTCCTTCCGGTCTGTTTGGAAGAACGTGACTGGCTGCCCGGCTGCCCCGTCCTGGACAGCC---CCCAGAGCATTCGCCAGAGTCGCAAGACGGTCTTCGTCCTCACTCATTCCTACG---AGAGCGGCTCGTTCAAGATGGCCATGTACCTGGCGCACCAGCGGCTGCTGGATGAAAGCGAGGATG---TCGTTCTGCTGCTACTTGAGCCC---GTGCTGCAGAACACGCATTTCCTGCGCCTGCGGAGGCGACTCTGCAGCCACAGCGTGCTCGAGTGGCCGCGG------ACGCCCGCCGCGGAGCCCTGGTTCTGGCAGTGTC---GAAACGCAATTCGGGTCGAGAACAAGGCCA---TGGCCACCAGATGTCGCTCTCGCGCACGTTGTCAGGGGCGTTGGCTTGCTGTGTTCTCATTGGCTGTATGCAAA-------------------

>TfTLR8_3302_bp
-----------------------------------------------ATGGAGGCTAGCAAACACTGGCTA----ATGCTAATATGCTGGGTTATAATCACA--TTTTGGATCAGCTTGGTTGCATGCAAGCCGAATAACGAACCCC------CCCGCCGATGTGACATCCAG---AA------TAACACGAACGGGACTGTT---TTTGACTGCCACGGCCGAAGGTTACGAGTCATGCCCCA---GGTTTATT---ACACCACCAGCCTTGACGCATCTGAGAATGAAATCAGGAACC---CCGCAGACTCAC---AAGACCTGCAAAAAT---AGTATCTCAGAC---ACTGGA---ACCACA------------GACAAAA------AGTGTCCGTCAGCAGGGGGGTTTTTACCAATCTGTCAAACCTGGAAATCTTGGAGCTTAACGGAGTCGGTGTGTCAGAGGTTCCAGCACATCTTCCGATTTCCC---GACAAC---GATTGGACGAAAACAACATTTCGTTTC---G---TCGCCAAAATTTATCACAAT---AAAACC---CCCATCTTTATCTGTCCAAAAATTGCTATTATGGAAGACCTTGTCAGAGGCGTTTTGAAATTGTTAATGGAACTTTTTCAGACTTGGACCAGT---AACATC---GTTTGTCATACAATAACATCACCCATGTTCCCAGATATTTGCCTGTCTCCT------CATTTGAACTTGCATCCAACG---TATCGTTCATCGGAGAAGATGATTTCAAAGGTCTCCCAAACCTTAAAACCCTTAAAATCCAGGGGAACTGTCCTCGCTGTCACAATGCTCCATATCCCTGCACTCCATGTG------AAAATGGCTCTATCGATATTCATGAACAAGCTTTCGGCAACCTCAAAAATCTCACTTTATTGCATCTTGCCGGGAATTCCATCTCTCTCATCAAGAAAGCATGGTTCGAGAACCTTTCGCAGCTGCAGGAGCTCTACCTCTCCTACAATTTTCTGGCAAGTCAGATT---------GAGGATGGGGCGT---------TTT---GTAACT---GGCTTT---AAAAACTCGACCTCTCGTATAATTATCATCTTCAA---GCTTATCCAGACACCGTGCGTCTATCACCGACCTTCGC-CAACTTGCAAAGCCTTCGCATCCTGCATATCCAAGGTCTGGTGTTCAAAAAGATCCAGAACGACTCTCTCGCGCCTCTTTACGGTTTGCAGAATCTGTCCGTATTAGATATAGGAGTCAATTTTATCGTAGCTGTGGATTCAAATATATTTAACCAATTTTCTAATTTA------CAGCTGCTGTATCTGTCAGAAAACCGTCTCTATCCGATCTC------TAACTCTTCGGTTAGGAATCCCGATAATAACATGATGCCGTCACACTTTGTCCAACCCGAGCTGACAGAT--------TCTCAAAAGACAC---AAC---CCTATCAGGTTAACAAACAGCTCGTCAAACCGGAGTGTGTCGCTGCTGGTCGTGTGCTGGATC---GCAGAAATAATCTTTTTTTCATTTCCCCAAAGCAGTTTGTGGACTATAAAAACATTTCCTGTCTCAACCTCTCTAGAAATGGCTTCTCATCAGCAT---ATGGAACAGAATTCACATCACTGCCTAACC---AATATC---ATCTGTCATTCAACAGGATTGATTTGGCTTACGATTATGCCTTTAAAGAGTTACAGGAGTTGGAGGTGCTTGACCTCAGCTTTAACCCACATTATTTTATTGTGCCTGGAG---CCCATAATTTGCAATTCCTACAGAATTTGCCTAAAC---GAGTAT---ATA---GCTCCAACAGCATTTTTACCC---CGAGTAAGCGCATGTACAGCAAATCGCTCGCCGAGCTCCAGTTCCAGGACAATAACCTTGCGAGGATTTG------GAGAGACAGAAAGTATGTGCAACTTTTCTGGAATT---CAAATC---CCTACCTTGATATATCGCACAACTACATCCAGAATATCCCTAAAGACGTTTATAAATACTTGCCTCTCACAC---AGACATTCAGAT---ATGGTAATATCC---CGAGCC---ACTGGACTT------GGGCCTTTACACAGCTTGAGGAGCTCAGTCTTAGCTATAACCACC---CGCATGTCTCTCAGAATA---CCCAGAATATCCCGTC---CTTGCGTTACCTGGACC---GCAATAACAGAATCTCTCAGTTGGCCACCTCATTGCTCAATGGAGCTTTCAACCTTAAAATGT---ATC---GTTATAATAAAT---GCACTGTTAATCAGTCCACTTTCCCTGCAAATGGCGAAACTAATT---GCACTTTATGGCTCCATAGGAACCCCTTTCATTGTACATGTGACATATTGGAATTTGCCAGGTGGATTTCGGGAACC---AAAG---AAATCCCCTATCTGTACACTT------CTTGCACTGCCCCGTTTTCAAACAAGGGCAAACTGGTGG---ACTTTGACCTCCAGGA---ATGCCTTGATGGCTATGTCGCCTTCCTGGCCTACTTCTTCACTACTTTTTTTATTGTGGGTGTCACCTTTG---CAACCT---TGCACATTTTCTACTGGGACGTTTCATATGTGTTCTATTATG---AGGCCAAATTCAAAGGGTACCAGCACT---GCTCTGGA------GATAATGTCTACGATGCCTTTGTCACCTACGACACCAAAGACCCACAGGTCTCAGAGTGGGTCT---ACCATCTCCGTGTTCAGCTGGAGGAAGAAGGTGATCGCTTCCTTCCAGTCTGTTTGGAAGAACGTGACTGGCTACCCGGATGCCCCATCTTGGACAGCC---CCCAGAGCATTCGCCAGAGTCGCAAGACAATCTTCGTCCTCACTCAATCTTATG---ACAGTGGCTCGTTCAAGATGGCCATTTACCTGGCGCACCAGCGTCTTCTGGATGAAAATGAGGATG---TCGTGCTGCTTCTACTTGAGCCC---GTGCTGCAAAACTCGCATTTCCTGCGCCTGCGGAGGCGACTCTGCAGCCACAGCGTGCTCGAGTGGCCCCAG------ACCCCTGCTGCAGAGCCCTGGTTCTGGCAGTGTG---GAAATGCAATTCGGCTCGAGAACAAGGTCATGTACAGCAGCATCTACT----CCAGATACTTCACTA-----------------------------------TCAAAAAAAGACCCAGAGAAAAA-

>DrTLR8a_3302_bp
---------------------------------------------------ATGGTGAAGAAT---------------CTGGACATCGGCCTTATTTTGATC--C---AGCTCACAC---CCC---GTGAGT---ACG---GGATCC---AGACTCAACCCTGCGATATACATGAAAA------CA---CCGCAGAGACGGTTGTGGTCAACTGTCGAGGACGTAAACTTAAAGTTTTGCCGCA---ATTTC---CAAACACAACCTACATTGACCTCTCAGAAAACTACATCAAGAATCTTACTGTTCAATCGTTCCATGGCTTGGAGAATC---CCTTAT---ATC---ACTGGT---ATCAAA------------ACAGAGA------GGTTGTTATTGCCAAAGGAGTGTTTTCGAATT---CCAAACTACGAGTACTGGACCTCAATGGGATCAAGT---AATACATCCCAAAAGACATTCCCAAAAATC---AAAAGCTCAGCCTGGTGGAGAATAAGATCACCTGGA---A---CT---CAACCTTTGAGCATGTCAAAAATCTTTCAGTCCTTTACCTTTCAAATAATTGCTACTATTGGAATCCTTGCTCAAGACGTTACCGCA---AAAAAGGAAGCCTCTCTTATTTGGTCAACC---AACGCCTTACTTTGTCCTTCAACAACC---CTCAAGTCCCCA---GATTACCAGTCTCCT---AAAGACTTGAGCTTGGATCAAACAGTT---CATACATCGGAGAGCATGATTTCCGAGGCCTCTTCAATC---CAGTTCTTAAAATCCAAGGAAACTGCCCGCGCTGTCATACTGCACCGTATCCATGCATTCCTTGTA------AAAATACATCAATTGAGATTCATCCCCAAGCTTTTTCTGACCTCAGAAATCTCCATATTCTGCATCTCGCTGGGAATTCAATCAAGTCCATCAATCCTGCTTGGTTTGCCAACCTTTCTAATCTTCAGCAGCTCTTTCTCTCTTTTAATTTATTGTTCAGCGCTATTACCGATCCAGCTGATACAGTTT---------TCTTGGGAAATCTACCATTGT---CCAAACTTGATCTATCATACAATTTTGCATTTAAA---ACGTACCCCT---CCG---TCCTTTCACCAGGATTTGC-AAATTTAACCTCACTCAGGTCATTGCACCTTCGAGGTTTGGTTTTCAGGAAAATCCAAAAAGACACATTTAAGTCTCTATTTGACCTACAACATCTGAATGTATTGGATGTAGGAGTAAACTTCATTGTTTTTGCCACATCATACATATTT---------CAACATGTG------AGACTACTCTATCTTGCAGAAAACAGACTGTACCCGGTGACCGTAAATGGGGAGTTGAGTAAAGCCACTTTTGTTGGTTCAAACCATAGATCAATAATGCCGTTGATGGCAGAA-----------CCTT---ATA------------CTTTTGATGCTCCAAAAAATCTCGTTAAGTCAGAATGCTACAATGCCGGCCGTGTGCTGGATCTCAGTCGAAATAACCTGTTTT---TTTCTCCTGAACAATTTGACACATACGGGAACATCTCCTGCCTCAACCTCTCCAGGAATGGCTTTTCCACGGCTCCCAATGGATCTGAATTTACATCCCTTCCCAATCTCAAATATCTGGATTTATCCTTCAACAAAGTCGATCTTGCCTATGATAACGCCTTCCGAGAGCTACAGAGTCTTGAAGTGCTCGATATCAGTTACAATTCGCATTATTTCACTGTGGCCGGTG---CCCACAACA---TGTTTCTTCAATATCTGCCCTCAC---AGGTGT---ACA---GCTTTAATAGCATCAACACGT---CAACCAAAACCATGTCAAGCAAGTCTCTTCGAGAACTGCAATTTCGGGGCAATAAACTCGGAAGGATGTGGAGGGACAAAGACAATACCTATG------TTTTTAAAAACTTCACCAACCTCATCCACCTTGACATATCCAACAACAGCATTGGGAAAATTCCCTATACAGTTTATACGCAACTTCCCATTACTATTCAACGCTTGCAAA---GCCACAATCAGCTTGCAAACATTAACTGGACAATGT---GGCGTTTCCAGAATCTCAGAGAACTCATTTTACATGACAACAACATTATTGAAATCGCTAGCAATTTGTCAGTCGATGTTCCCTC---CT---AGTTGCTCAATCTCCAGCATAATCGAATCTCCAAGC---CCATTGGATTTCTGCAGGGGGTGG---ACCTTAAGGAACTTGATCTCAGTTATAATTATCTTA---CTGTTAACCAGTCTACATTTCCA------ACTGAGAGTGATC---AGATGCTATGGCTTCACGGAAACCCATTCCACTGCACGTGCAACCTGCTTGAATTTGTTCTGTGGATTCTGGATACT---AATG---AGATCCCTCGGTTGG---CCGGTG---CTTGTACCATGCCGGAGGAAAGGAAAGGTCTGGCTG------AGTTTGACATTCAAGA---ATGCATTGATGATCAGC---CCTTTGTGGCGTACTTCATTTCCGCTGCGTGCATCATATGCACTACTTTCGCAGCCATCACTATGCACTTGTTCTACTGGGACGTCTCCTACTTGTACTACTATC---AAGCCAGATTCACTGGATATCAGCAGT---GCTCAGAA------AGTTGCATCTATGATGCCTTCATCACCTACGACACCAAGGACCCGCAGGTGTCAGACTGGGTGC---ATCACCTGCGTGTGCAGCTGGAGGAGCGAAGCGAACTCTTCCTCCCGATCTGCCTGGAGGAGCGAGACTGGATCCCTGGCTCCCCGGTGT---ACAGCC---CCCAGAGCATCCAGAACAGCCGAAAAACGGTCTTCGTGC---CCGAGGGCTACG---ACAGCGGCTCCTTCAAGCTGGCGGTGTTTCTGGCCCATCAGCGCCTCCTGGAGGAGAATGAGGACG---TTGTTCTGCTGTTGTTGGAGCCG---GTGCTGCAACACTCTCATTTTGTCCGTCTGCGGAGGCGGTTGTGCGCTCGCAGCATCCTGGAGTGGCCACAC------TCATCCTCCGCCGAGGCCTGGTTCTGGCAGTCGCTCAGAAACGCTATACGAGTCGACAACCAGGCCCTGTACAGTGAGCTCTACA----GCAGATACTTTACCA-----------------------------------CTAAG-------------------

>CaTLR8_3302_bp
---------------------------------------------------ATGATGACAGAA---------------TTAGACCTCTGGCTCATTATGACA--C---AGATCACAC---CCCTTTGTAAAACTGAAATGGCAAATCCGAAGAACCAACCGTGTGATATATATGACAA------TG---CCGCAA---CGG---AGGTTGACTGCCATGGACGTAGACTCCAAGTGTTTCCAAA---GTTCTTACCAAACACAACCGACCTTGATCTATCTGAGAACAGGATCAAGAACA---CAGCCGAAAACTTCCAAAACCTGGCAAATC---CCCATC---ATC---ACTGGC---ATGACA------------AGTATAA------AGTTCTTGTTGGCGCCGGGGTGTTTTCGAATA---CCAAGCTACGTAAACTGGAGC---ACGGGATCGGAC---AGGACGTACCAAAAGATATTCCAAAGAATCTGCAAGAAC---AGCTGGTTGAGAACAAGATCACCCGGT---A---CTCAGCATCCTTCGGGCATTTGCGAAACCTGTCACTCATTTACCTTTCGAGAAACTGCTACTACTGGAATCCTTGCTCGAGG---TATCACA---AAGATGGAAGTTTTTCTGCCC---GCAAGT---AAAACCTTACTTTGTCTTTTAACAACT---CTCAAGTCCCCAAAGGATTACCTGTCTCAC------AAC---AGCTTGCTTCAAACAGAATATCGTACGTCGGAGAGCATGATTTCCAAGGACTCGACAATC------GTC---ATATCCAAGGGAATTGTCCAAGGTGTCATACGGCTCCATATCCGTGCATTCCGTGTA------AAAATGTTTCCATTGAAATTCATCCCCGAGCCTTTGCCGGCCTCGGAAAGCTGCGGATTCTGGACCTCGCTGGAAATTCGATCGAGAAAATCGATCCTACTTGGTTCGCAAACATCTCAAAGCTTGAGCAACTCTACCTGTCGTTTAACTTCTTGTTCGAGGCTGTT---------CAAAATAATGTAT---------TCT---ATAATCTGCCACTGC---GGAAACTCGATCTCTCGTTTAACTACGCTCTCAAG---ATTTACCCCACCACGGTTAAAATATCGCCCAGCTTTGC-GAACTTAACCTCGCTGAGGACGCTGCACCTTCGTGGTTTGGTTTTTCAAGAGATCCAGGAAGAGACCTTCAGCTCTCTGTACGGTTTACGAAATCTGTCGGTGTTGGATGTAGGAGTGAACTTCATTGTCCGTGCAAAAGCGGAAATATTTGAAAAATTTCAACATGTG------AAACTAATCTATCTTTCGGAAAACAGACTTTACCCGG---------------AGTTGCGTAAAGATGCAGGCGTTGGTTTGAAATCATCATCCGTGATGACCTCGATGTCAGAT-----------CCTGTTCCTA---AAGGGAATTCTTTCGACATTCCAGAAGATCTTG---AACCAGAGTGCTCCGCCACCGGCCGAGTGTTGGATCTCAGCCGAAATAACCTGTTCT---TCACTCCTGAACAGTTTCAGCCATTCGGGAACATATCTTGCCTCAATCTCTCAGGAAACGGCTTTGCCACGGCTCCGAATGGATCTGAATTCACATCGCTCCCAGACCTCAAATATCTGGACTTGTCCTCCAACAGAATTGACCTGGCATACGATTACGCTTTCCGAGAGTTACAGAGTCTCGAGGTGC---ATCTTAGTGACAACTCCCATTACTTCACTGTGGAAGGCG---CCCTCAATT---ACTTTCTCAAATATCTGCCCTCCT---AAGTGT---ATA---GCAACAACCGAATCTATACGT---CCACCAAAACCATGTCAAGCAAGTCTCTTCAAGAGCTGCAATTCCAGAAAAATAAACTCGGTAGGATGTGGAGGT---AAGACCAAACCTACGATAGGTTATTCGAAGACT---CCAATG---CCCATCTCGACATATCCCTTAACAACATTAAGACGATCCCTTTTAGGATCTATACATATCTTCCCAAATGCATTCAAAAGTTGGTAT---GCGAAAATCGCC---CAAGCATTAGTTGGGAATTAT---GACAATTCCCTCATCTACGAGAGCTCATTT---GCAAAAACAACATCCTTAGAATATCTAGTAACTTGTCAAGCGACGTCCCTTC---TTTACAGTTCCTTAATCTGTGGCACAACAGGATATCCGAGCTTTCCAGTGGATTCCTCCAGGGAGCGA---ACC---AGAGGCTTGATCTCGGACACAACAAACTCA---ACATCAACCAGTCCACGTTTCCATCTGAAAACGAGATTCACC---AGACGCTGTGGCTCAATGGCAACCCTTTCCACTGCACATGCAACATGTTTGATTTTGTTCTGTGGATTCGCAAGACT---AAAG---AGATCCCTAAACTGG---CTGCGG---CATGTGCCATGCCTGAGGAGAGGCAAGGTA---CAG---TACAATTTGACATTACAGA---ATGCAATGACGACCAGTTGGCGTTTCTGGCGTATTTCTTCTCCACTTTTTGCATTATATGCACCACATTTGTGGCTGTCGCAATGCACCTTTTCTACTGGGATGTTTCCTACTTATTCTACTATG---AAGCCATATTTACTGGGTATCAGAAAC---GCTCTGAC------AGCTGCATCTACGATGCCTTCATCACCTACGACACCAAGGACACACAGGTGTCTGAGTGGGTTATCAATCACCTGCGAGTGCAGCTGGAGGAACAAGGCGAGCGATTCCTGCCCATCTGCCTGGAGGAACGGGACTGGATTCCCGGTTCTCCGGTTCTGGACAGTC---CGCAGAGCATCCAGCACAGCCGCAAAACCGTCTTCGTCC---CCGAGCGCTACG---ACAGTGGCTCCTTTAAGATGGCCATCTTCCTGGCTCACCAGAGGCTCCTGGAGGATAACGAGGACG---TCGTGCTTCTGCTGCTGGAGCCA---GTGTTACAGCACTCACACTTCATGCGGCTGCGCAGGCGTCTCTGTGGACGCAGTGTCCTCGAGTGGCCACAT------TCACCGTCCGCCGAGGCCTGGTTCTGGCAGTCGCTGCGCAACGCCATCCGAGTGGACAACCAGGCCATGTACAGCGACCTCTACA----GCAGATATCTCACCA-----------------------------------CTAAA-------------------

>CcTLR8_3302_bp
---------------------------------------------------ATGATGATAAAA---------------TTAGACCTCTGGCTCATTATGACA--CTGCAGATCACAC---CCCTGTGTCAAATGGACAAGGCGAGTC---AGACTCAACCCTGCGATATACATGAGAA------TG---CTGCAA---CAGTTGTGGTCAACTGCCGTGGACGTGCACTCAAAAAGGTGCCAAT---GCTCTTACCAAACACAACCTACCTTGATCTATCCGAGAACAAGATCAAGAACA---CAGCAGGAGATTTCCGAGACCTGGCGAATC---CCAATC---ATC---ACTGGT---ATAATA------------ATCAGAA------GGTTCTTATTGGTGCCGGGGTGTTTTCAAATA---CCATGCTGCGTACACTGGAGC---ACGGGATCGGTC---AGGATGTACCAAAGGATATTCCAAAGAATCTGCGAGAAC---AGCTGGTTGAGAACAAGATCACCCGGT---A---CTCAACATCATTCAGGCATGTGCAAAATCTGTCACTCATTTACCTTTCAAAAAACTGCTACTACTGGAATCCTTGCTCAAGTTTTTATCATA---AAGGAGGAAGTTTTTCTGTCCTTACCAAGT---AACATCTTACTTTGTCTTACAACAACA---CTCAAGTCCCTAAAGGCCTACCTGCCTCAC---GGACACTTGAGCTTGCGTCAAACAGAATATCGTACGTCGGAGAGCATGACTTCCAAGGACTCGACAATC---CAATTC---AAATCCAAGGGAACTGTCCACGATGTCATAATGCTCCGTATCCGTGCATTCCGTGTA------AAAATGTTTCCATTGAAATTCATCCACGAGCCTTTGCCGGCCTTGAAAAGCTGCGGCTTCTGCACCTTGCGGGGAATTCGA---AGAAAATCGATCCTACTTGGTTCGCAAACCTCTCAAAGCTTGAGGAACTCTACCTATCGTTTAATTTCTTGTTCAATGCTGTT---------GCCAATAATGTTT---------TTC---ATAATCTGCCACTGC---CAAAACTCGATCTCTCGTTTAACTACGCCCTCAAG---TGTTACCCCAACACGGTTACACTATCGCCCAGCTTTGC-GAACTTGACCTCTCTGAGGAATCTGCACCTTCGAGGTTTGGTTTTTCGAGAAATCCAAGAAGAGACCTTAAGCCCTCTGTTTGGTTTACGAAATCTGTCGGTGTTGGATGTAGGAATAAACTTCATTGTCCGTGCGAAATTGGACATATTTGAAAAGTTGCAACATGTG------AAACTAATCTATCTTTCAGAAAACAGATTTTACCCGGTGACTGTAAATGGAGAGTTGCGTAAAGACGTGGGCATTGGTTTAAAATCTTCATCCATGATGCCCTCAATGTCAGAA-----------CCTTATCCTA---AAGATAATGTTTTTGACATTCCAAAAAATCTCG---AACCAGAGTGCTACGCTGCCGGCCGTGTGTTGGATCTCAGCCGAAATAACCTGTTCT---TTTCTCCTAAACAGTTTGAGACATACGGGAAAATATCTTGCCTCAATCTCTCAGGAAATGGCTTTGCCACGGCTCCTAATGGATCTGAATTCACATCGCTCCCAGACCTCAAATATCTGGACTTGTCCTTCAACAAAATTGATCTGGCATACGATTACGCCTTCCGAGAGTTACAGAGTCTTGAAGTAC---ATCTTAGTTACAACCCTCATTACTTCACTGTACAAGGTG---CGCACAATT---ACTTTCTCAAATATTTGCCCTCCT---AAGTGT---ATA---GCTACAACAGCATCTATACGT---CCACCAAAACCATGTCAAGCAAGTCTCTTCAAGAGCTGCAATTCCAGCACAACAGCCTCGGCAAGATGTGGAGGG---AAGACAGAACCTACGATAGGCTATTCGAAGACT---CCAACC---CCTATCTTGACATATCCTATAACTACATCGAGAAGATCCCTCTTAGAATTTATAAACATCTTCCCCGAAGCATTCAAAGGTTGCGAA---GCCACAATCACCTGGCGAATGTTAGTTGGGAAATCT---GACAATTCCCTCATCTCCGAGAGCTCATTT---GTAACAACAACATCCTTAAAATATCTGGTAACTTGTCAAGTGATGTTCCTTC---TT---AGTTCCTTGATCTGCGGCACAACC---TATCTGAGCTCTCCGGTGGATTCCTCCTGGGAGCGG---ACC---AGAATCTTGATCTCAGTCACAACCACCTCA---CCATCAACCAGTCCACGTTTCCATCTGAAACCGAGAGTTACC---AGACGCTGTCGCTCAATGGAAACCCTTTCCACTGCACATGCAACCTGCTTGAATTCATTCTGTGGATTCGCAAGACT---AACG---AGATCCCCAGACTGG---CTGCAG---CGTGTGCCATGCCGGAAGAGAGGAAAGGTTTGGCAGTGGTGCATTTTGACATTAAAGA---ATGCATCGATGACCAGTTGGCCTTTCTGGCGTACTTCTTCTCCATTGTTTGCATTATATGCACTACTTTCGTGGCCGTCTCAATGCACCTTTTCTACTGGGACGTTTCCTACTTATTCTACTATT---AAGCCAGATTCACTGGCTATCAGCACC---GCTCTGAC------AGCTGCATCTATGACGCCTTCATCACCTACGACACCAAGGACACGCAGGTGTCCGACTGGGTGCTCAATCACCTGCGAGTGCAGCTGGAGGAACAAGGCGAGCGATTTCTACCCATTTGCCTGGAGGAACGGGACTGGATTCCCGGCTCTGCCGTTCTGGACAGTC---CGCAGAGCATCCAGCACAGCCGCAAAACCGTCTTCGTCC---CCGAGCGCTACG---ACAGCGGCTCCTTTAAGCTGGCCGTGTTCCTGGCGCACCAGAGGCTTCTCGAGGAAAACGAGGACG---TCGTGCTGCTGCTGCTGGAGCCC---GTGTTGCAGCACTCGCACTTTCTGCGGCTGCGCAGGCGGCTCTGCGGGCGCAGCATTCTCGAGTGGCCGCAC------TCACCGTCCGCCGAAGCCTGGTTCTGGCAGTCGCTGCGGAACGCCATCCGCGTGGACAACCAGGCCATGTACAGCGAACTCTACA----GCAGATATTTCACCA-----------------------------------CTAAG-------------------

>MaTLR8_3302_bp
--------------------------------------------------------------------------------------------------------------------------------------------------------------------------------------------------A---CGATTGTGGTCAACTGCGGTGGACGTGGACTCAAGG---TGCCGAC---GCTCCAGAGAAACACCACCTCCCTTGACCTTTCTGAGAACAGGATCAAGAACT---CATCAGGAGTTTTCCGATACCTGGAGAATC---CCGCTT---ATC---ACTGGC---ATAAGA------------ATCAGAA------GGTTGTTGTTGGCGACGAGGAGTTTG---ATT---CCAAGTTGCGTACGTTGGAGCTCGACGGGTTCAGAC---AGAACGTACCAAAAAAACTTCCAAAAAACCTGCAGGAAC---TGCTTGTTG---ACAACATCATCTGGT---A---CTCGACGACTTTTGCGCATGTGCCAAATC---CACTTCTTTTTCTTTCGAAAAACTGCTTCTACTGGAATCCTTGCT---GAGATTATCACA---AAGATGGGAGTCTTTCGGTCC---CAAGAT---AACATCTTACTTTATCGTACAACAACA---CTCGAGTGCCCAGAGGATTACCGGTGTCTT---GGACTCTCGAGCTCGCTTCAAACAGAATCGCGTACGTCGGAGAGCATGACTTCCAAGGACTCGACAATC---CAACTC---AGATCCAAGGAAACTGCCCAAGGTGTAACAATGCTCCATATCCATGTGTTCCTTGTA------AAAATGTTTCCATTGAAATCCATCCGCGAGCTTTTTCCAACCTTAAAAAGCTGCAGATTCTGCACCTCGCAGGGAATTCACTCACGTCCG---ATCCTGGCTGGCTCGCCAATATTTTGGAACTTAAGAAGCTCTACCTTTCGTTCAATTACTTGTTCACAGCTGTC---------CAAGAGAATGTTT---------TCTTGGGTAATCTGCCACTGCTTACCAAACTTGATCTTTCATTTAACTTTGCCCTTAAG---ACTTACCCGCCCACTGTTACGCTATCGCCCAGCTTCGC-GAATTTGACCTCGCTGAGGATACTGAACCTTCGAGGATTGGTGTTTCAAGAAATCCATGATGATACATTCCGCTCTCTGTACGGCTTACGAAATCTCTCTGTGTTGGATGTAGGAATAAACTTCATTGTGCGTGCAAATTCAAACATATTTGAAAAATTCCAACACGTG------AAACTACTCTATCTTTCAGAAAACAGACTTTACCCGGTGATC---AATAGGAACTTGAGAAAAGACACAGGTGTTGGTTTAAAATCCTCGTTCGCGATGCCGTCGGTGTCAGAC-----------CCTTACCCTA---AAGATCATTCCTATGATGTTCCAAAAAATCTCG---AGCCAGAGTGCTACGCCACCGGTCGAGTGTTGGATCTCAGTCGAAATAACCTGTTCC---TTTCTCCTGCACAGTTTGAGTCATACGGGAACATATCTTGCCTCAATCTCTCCA---ATGGCTTTTCCACGGCTCCGAATGGATCCGAATTCACATCGCTTCCAGGTCTCAAATACC---ATTTGTCCTACAACAAAA---ATCTGGCTTACGATCACGCCTTCCAAGAGTTACAGAGTCTTGAGGTGCTGGACC---GTTACAACCCCCATTATTTCACCGTACAAGGTG---CGCACAATT---ACTTCCTCCAATATTTGCCCTCTC---AGGTGT---ACA---GCTACAATTACATCTTCACGT---CCACCAAAACCATCTCAAGCGCATCTATTCAAGAGCTGCAATTCATTCACAATAGTCTCGGCAGGATGTGGAGGGATCGAGACAGAACCTACGATAGGCTTTTCGCAAACT---CCAATC---CTTATCTTGACATATCCTGCAATGATATCGAGAAAATCCCTTTTAGAGTTTATACGCTTCTTCCCAGAAGCATTCAGAAGTTGCGAT---GCCAAAACGATCTGGTGGTTTTTAACTGGACGATGT---GAAATTTCCCACATCTCCAAGAGCTCATTT---ATAACAACAAGATCTATCAGATATCAAGTAATTTGGCAAGTGATGCTCCCTC---TTTACAGTTCCTCAATCTCCAGTACAACCGAATATCCAAGCTCTCCGATGGATTTC---AGGGAGCGG---ACCTTGAGGCACTTGATCTCAGTCACAACTATCTCA---CCATCAACCAGTCCACGTTTCCACCTGAAACCGAGAGTTACC---AGAAGCTGTGGCTCAACGGCAACCCGTTCCACTGCACGTGCGACCTACTTGAATTCATTCTGTGGATTTCTAAAACC---AATG---AAATCCCTAAATTGG---CCTCGGTGCTGTGCGCCATGCCGGAAGAGAGGAAAGGTCAGTCTGTTA---AATTTAAAACTGAAGA---ATGCAACAATGACCAATTGGCCTTTCTGGCGTGCTTCCTCTCACTTGTGTGCATTATATGCACCACTTTCGTGGTCATCGCAATGCACCTTTTCTACTGGGATGCCTCCTACTTATTCTACTATT---AAGCCAGATTCACTGGGTATCAGCACC---GCTCCGAC------AGCTGCATCTACGACGCCTTCATCACCTACGACACCAAGGACGTGCAGGTGTCCGACTGGGTGCTCAACCACCTGCGGGTGCAGCTGGAGGAACGAGGCGAGCGCTTCCTACCCATCTGCCTGGAGGAGCGGGACTGGATCCCCGGCTCTCCCGTCTTGGACAGCC---CCCAGAGCATCCAGCACAGCCGCAAAACCGTCTTCGTGC---CCGAGGCTTACG---ACAGCGGCTCCTTCAAGCTGGCCGTCTTCCTGGCTCACCAGAGGCTGGTGGAGGACAACGAGGACG---TCGTGCTGCTGCTCCTGGAGCCC---GTGCTGCAATACTCGCATTTCCTGCGGCTGCGCAGGCGTCTGTGCGCTCGCAGCATCCTCGAGTGGCCGCGC------TCCTCGTCCGCCGAAGCCTGGTTCTGGCAATCCCTGCGGAACGCCATACGGGTGGACAACCAGGCCATGTACAGCGAACTCTATA----GCCGATACTTCACCA-----------------------------------CCAAG-------------------

>TrTLR8_3302_bp
------------------------------------ATGACTTTGGCCTGGATGCTGCTGTCG-----------------TGTCTGTCGTGGCTTTCTGAGC---------TCCATCATGCTGCATGTAAACCTACATGGCTGCTGCCACAGTTC---CCCTGCCAAGTCACAGGATA------CAACTCTTCCAGT---GTCTTCTTCGACTGCTCAAGGCGCCACCTACATCAAGTCCCCAAAGGTA---CGAGCAACG---CCGATCTCAACCTGTCAGAAAATTCAATCAAGGAGATTTCGCCTCTTGCATTTTCCACAATGTGGAACC---CCAAGCTCAACCTCAGCTGGGCAAACAAGA------------AAACGGG------GG---ACATCAGCAATAATCTGTTCAGAAATC---CAAAGCTGCAGCATCTGCGCC---GTGGCAATGGCATGTATAGAATTCCTGGAAACATCCCTGTTAGCG---GGATCCTTAAGATGGGCAACAACAAGATCACCTCTCTGGA---TGCACACAGCCTTGCTGGCT---AAAATG---CTCATTTTTCTTTGTCAAGAAACTGCTACCGTTGGAATCCTTGTGGGAAACATGTTAGCATTGAGAAGGACAGCTTTTCCAGCATGTCCAACTTGGTGTTTCTGGACTTGTCCTTTAACAATTTATCTCAGGTCCCGAAAGGATTACCCCAATCATTGCAATTCC---AGT---ATAACAATAAAATACAAAACATATACTCAGATGATTTTTATGGATTACAGAATT---AAGAGCTCAAAC---AAGGCAACTGCCCAAGGTGTGAAAATGCTCCATTTCCATGTGATACTTGTC------AGAATATATCTGTCAGGATCCATCCTAATGCATTCTATAATT---CAAATTTGGAAACAC---ACCTGGGAGGAAATTCAC---AAGAGC---ATCCCTCTTGGTTTGAGAGACTTTACAAGCTCAAACAATTGTTCCTTGCATTCAACTTTCTGT---AACCAATTACT------GAGCAGGGGGCAT---------TCC---AATACATCCCCAATA---AAAAAATGGATCTATCTTTTAACTATAACC---GG---TCCTATCCTAAAACCATCAATCTTTCTCCAGAGTTTTC-AAATCTGGCAGCCCTTCAAACATTACATCTGGAGGGCTTGGTCTTCCAAAATATTGGACCGGACACACTTCGACCACTGTACCAGCTCAAAAATCTGTCTGTGCTAAACCTGGGGACTAACTTCATTATTCAGGCTGATTCTAGCATATTTAAAAAACTATCTCATCTA------AAAATGATATATCTTGGAGAAAACAGGCTGTATCCCATTCCAGAGAAAAATATGCCGAGTCTGAGCAGGCAGTACAACCAGAGGTTGGACTTTTCCGTTTCATCATACATGAAA-----------CCCCACGGAA---GAGATTATTTCTTCAAGATATCTCAGACACTTATCAAGCAAGAGTGCTTCGATGCTGGAAAAGTGC---GCCTTAACTCGAATAACTTCCTCTTTATTTCCACAAAGGAGTTTGAAGG------AGATATTAAGTGTCTCAATCTCTCGAGAAATGGATTCGCACCAGCGCTCAATGGGACAGAGTTTTCCTTCCTGCCTAATT---CGTACT---ATCTGTCATTCAATAAAATTGATCTGGCCTACAGCTTGGCATTCAACGACC---AGAAGCTACAAGTGCTGGACCTCAGTTACAATCCTCACTACTTTAATGTACAAGGGA---CCCATAAAGTTAACTTCT---GAAACCTGCCGGTCCTCAGGGTGC---ATA---GCCACAATGACATTTCCACAC---CTACAAAATACATGGAAAGCAAGTCTT---CGGAGCTTCGCTTCACACACAATTATCTTGGGACTCTTTGGAAAGAAAATGATCTTTCCTACAAGAAACTTTTTACTAAACTTACTAATT---CCATTT---ACATATCCTTCAACCAAATTA---AGATCCCTGATGAGATGTATAAACATTTGCCACAGAACCTCACCACAC---TCA---GTCACAACTTCC---CTGATTTTAAATGGAACAAGCTTATATTTTTACCACAGATTAAAGTTT---ACCTCAGCTTCAACCGTT---CCAACG---CAGGTAT------ACACATTGCCCACAC---CC---CACTCCTCAACCTCAAACATAATGGCATTTCTCACTTGGATGATGGATTTC---TGGGTGCAAAAAGACTTCAGGTTCTCAATCTCAAATCCAACCAACTCACCACCATTAACGAATCCACGTTCCAGCCCAGACCTGAGAATCAGTTCCAGACTTTGTACCTGGAGGAAAACCCCTTTCAGTGTACATGTGATTTAC---ATTTCATCTTATGGATCGAAAACAGT---GACG---AAATCCCCGGGCTCGCCACGGATG---AATGTGATGCACCTGCAAATCAAAAGGGTCGTGTTC---TTAAGTTTGACATTACTCA---GTGTG---ACAACAGTGAGGCATTCT---TCTACATCCTTACCAGTTCCTTTGTTATTGGTTTTATGCTTG---CCACTGTGGCCCATCTTTTTTACTGGGATGCCACCTATGTCCTACACTATA---AAGCTAAGT---AGGGATACAGCTCTT---ACTCATCA------GAGATTTTGTATGGTGCTTTTG---CCTACGACACCAGAGATCCACATGTCTCTGAATGGG------AGAACCTTCTGG---AAC---AGGAGGAAGGAGAGAAGAACCTTCCTCTGTGTCTGGAGGAGAGGGACTGGACCCCCGGAGTACCGCTGG---ACAACCTCACTCAGAGCATCCGATACAGTCGGAAGACCCTATTTGTCC---CGCAGGATTACATCAAGACCGGGATTTTCAAGATGGCCATGTATCTGGCACACCAGAGACTGCTTGATGAAAATGTGGATG---TTGTTTTGCTGTTGCTGGAACCT---GTTCTGCAGCATTCTCACTTCCTTCGTCTGCGACGGAGACTGTGCGGTGAAAGTG---TGGACTGGCCGAGA------ACAGCTGCCGCAGAACCCTGGTTTTGGCAAAACC---GGAACGTGGTCAGGGTGGAAAATCAGGTTATGTACAACAAAAATTATT----CAAAGTACTTCACAA-----------------------------------GTAAA-------------------

>SlTLR8_3302_bp
--------------------------------------------------------------------------------------------------------------------------------------------ATGTTACCACAGTTC---CCTTGTGATGTCAAGGCCTG------CAATACCTCTGAG---GTCGTATTTGACTGTAAAGGGCGCCATCTGCACGCAGTACCTGATAAGA---CTAGTAATGCAACTGAGCTGGACTTATCAGAAAATTACATTAAGAATATTTCAG---ATTCATTTTCGAAGCTGC---ATC---CTAAACTCGATCTCAAATGGGCAAACAAGA------------AAGAAGG------AC---TCATTGCTGCGAATACTTTCAAAAATC---CACAGC---ATCATC---TAC---CTGGCAACTGTC---CACAAATTCCCAGCAATCTCCCTCTCAGTGTGGAAATCCTTGAGC---ACACAAACAACATTACATTGTTGGA---TAACAGGAGCGTTGCTGGCT---CAAATG---CACAACTGTGGTTAT---------------------------------------------------------------------------------------------------------------------------------------------------------------GTTCTAACCAAATACAGTACATATCTGAATTTGATTTTTTTGGGCTATATAATT---AAACCT---AAATTCAAGGGAACTGTCCAAGATGTCAAACGGCTCCATATCCCTGTGTCCCTTGCC------CAAACATTTCACTT----------------------------------------------------------------------------------------------------------------------------------------------------------------------------------------------------------------------------------------------------------------------------------------------------------------------------------------------------------------------------------------------------------------------------------------------------------------------------------------------GAAAACAGGCTGCATCCCATTCCAGTGGAACATCCCCCATCTCCAAGTGACGGATACAATCAGAGGCCAGACCTTTCTATTTCACCTTTGAGGAAA-----------CCCCAACCTA---AAGACTTTGCTTTTGAGATATCACACAGCCTTATCAAGGAAGAGTGCTTTGAATTGGGTCGAGTGC---TCCTCAGCTCAAATAATCTGTTCTTCATTTCCCCAGAGCAATTTAACGGCTATGGAGATATTGCATGCCTCAACCTCTCAAGAAATGGCTTTTCAGCAGCACTTAATGGCACAGAGTTCTCTTTGCTCCCTAATC---CATACCTGGACCTGTCATTCAATAGGATTGATCTGGCCTATGACAACGCCTTCAAAGAAC---AGAAACTACAAGTAC---ACCTCAGTTACAACGAGCACTACTTTAAAGCATATGGTA---CGCATAATT---ATTTTACAAAAAATCTGCCTGTTC---GGGTGC---ATA---GTCATAATGGCATTTCCACAC---CAACAAAACAGATGTACAGCGAATCATTATCAGAACTGCAGTTTACAGATAATAATCTTGGGACTCTTTGGAAAGAAAGGGATGGCTCATACAAAATGCTTTTCACTAATCTCATTAATT---CCATTT---ATATATCCCGAAACCGCATTGCAAAGATTCCTATTGATGTTTATAAATATTTGCCACGTAACCTCACCAAACTACGTA---GCCATAACGGGCTCGCTGACTTTAGATGGGACTCGC---GGTATTTCCATCAACTTCAAATTT---ACC---GCTTCAATTCTTTATCTAACG---CAGGTA---ATTCAAACATTACTCAGAC---TT---CTTTTCTTGACC---ATCACAACTGTATTTTCCAATTGGACAATGGATTTA---AGGGTCCCAAAAGCCTTAAGACTCTTAGCCTTAGCAACAACAAAC---CCACCATCAATCAATCCACCTTCCAGTCCAGACCTGATAATCAGATTCAGACTTTGTTCTTGCAGGGAAACCCATTCCAGTGTACCTGTGATTTAT---ATTTCATTCTATGGATTGAAAAAAGT---GAAG---ATATACCGAGAC---CCACTATGG---CATGTCACACACCAGCAAACCAGAAGGGTCAAGCAC---TATACTTTGACATTAACCA---GTGTG---ATGACAGTCAAGCATTCCTGGTCTACATTGTCACAACTTCCTTCATTATTGCTTTTA---TTGTGGCAACTGTTGCTCACTTATTTTACTGGGACGCTTCCTATG---TTCACTATA---AAGCTAAGT---AGGGATATAGATCCT---GCTCACCA------GACAGTGTTTATGATGTCTTTG---CTTATGACACCAGAGATCCACGTGTCTCTGAGTGGG------GAAATCTGCGGT---AACTGGAGGATGAAGGGGAGAAGCATCTTCCTTTGTGTCTGGAGGAGAGGGATTGGCCCCCAGGAGTCCCACTGGTGGAGAACCTCACTCAGAGCATCCGATACAGTCGCAAGACCCTTTTTGTCT---CTGAGGGCTATGTTAAGACTGGGGTTTTTAAGCTGGCAATGTATC---CTCACCAAAGACTTCTGGATGAAAATTTGGATG---TTGTGCTGC---TGCTGGAGCCT---GTTCTGCAGCACTCTCACTTCCTGCGCC---GGAGGAGGCTGTGTGGGAAAAGTGTTG---AGTGGCCGAGA------ACAGCAGCGGCAGAGCCCTGGTTTTGGCAAAACCTTAGAAATGTTGTCAGAG---ACAATCAGG---TATACAACAAGACTTATT----CAAAGTACTTCTCCA-----------------------------------GCAGG-------------------

>ToTLR8_3302_bp
---------------------------------------------ATGCACCTGCTGCTGTTC-----------------TGTCTCTATTGCCATTATGAGC---------TCCAGCCTGCCGCATGTAAACCTGGGTGGATGTTACCACAGTTC---CCTTGTGATGTCAAAGCCGA------CAATACCTCTGTG---GTCATATTTGACTGCAAAGGGCGTCGTCTGCATGCAGTACCCGATGAGA---CTAGTAATGCAACTGAGCTGGACTTATCAGAAAATTACATCAACAACATTTCAG---ATTCATTTTCTAAGCTGG---ATC---CTAAGCTCAACCTCAGCTGGGCAAACAAGA------------AAGAAGC------AG---CCATTGCTGCGAATGCTTTCAAAAATC---CAATGC---ATCATC---TAC---CTGGCAACTGTC---CACAAATTCCCAGCAATCTCCCTCCCAGCGTGGGAATCCTTGAGC---GCAATAACAACATTACGTTGTTGGA---TAACAGGAGCCTTGTCGGTT---CAAACG---CACAGCTGTGGCTATCCAAAAACTGCTACACCTGGAATCCTTGTAGGAAATCTG---CTATTATGGAAGGCATTTTTGCAATTATGGCCAAACTGGAGGCTTTGGATTTGTCCTTTAACAACT---CCCACGTTCCCAAAGGATTACCTCAGTCAT---GAGTGT---AGCTGGGTTCTAACAAAATTCAATACATATCTGAAGAGGATTTCCGTGGGCTATATAGTT---AAACCC---AGATTCAAGGGAATTGTCCAAGATGTCAAACAGCTCCATATCCCTGTGTCCCTTGCC------AAAACATTTCGCTTGGTATCCATCCTAATGCATTTGACAGTC---CGCAGCTTGAGACACTACACC---GAGGAAACTCACTGGACCACC---AGCCCTCCTGGTTTGAGAAGC---AGAATCTTAAACAATTGTTCCTGTCATTTAACTTCTTGG---AAGCAATTACT------GGGGAGGCAAAAT---------TTC---AATACCTTCCCAGGC---AAAAATTTGATTTGTCTTTCAACTTTGCTCTCAAG---TACTACCCTACAACAC---ATCTTTCAAAAGACTTTTC-AAATCTCGTGTCACTGAGAACTTTGCATTTGCAGGGTTTGGTCTTCCAGAGTATTGGACCGGGCACACTCAAACCTCTGTATGAGCTCAAAAATCTATCTGCACTGAACTTAGGGACAAACTTCATTATTCAGTCTAATTCCTCCATATTCAGCAGATTCCCGCGTCTG------AAAATGATATACCTCGGAGAAAACAGGCTGTATCCCATCCCAGTTAAAAATCCCCCACTTCCAAATGACGGATACAATCAGAGGCCAGGCCTTTCTATTCCACCTTTCATAAAA-----------CCCCATCCAA---AAGACTTTGCTTTTGAGATATCACACCTCCTTATCAAGCAAGAGCGCTTTCAATCGGGTCGAGTGC---TCCTCAGCTCGAATAATCTGTTCTTCATTTCTCCAAAGCAATTTGACGGCTATGGAGATATTGCATGTCTCAACCTCTCAAGAAATGGCTTTTCAGCAGCACTTAATGGCACAGAGTTCTCCTTGCTGCCTAATC---CATACCTGGACCTGTCATTCAATAAGATTGATTTGGCCTATGACAACGCCTTCAAAGAATTACAGAAACTACAAGTAC---ACCTCAGTTATAATGAGCACTACTTTAAAGCATACGGGA---CACATAACT---ATTTTATTAAAAATCTGCCTGTTC---GAGTGC---ATA---GTTATAATGCCATTTCCACAT---CAACAAAACAAATGTACAGCAAATCATTATCAGAACTTCAGTTTACAGATAATAATCTTGGGACTCTTTGGAGAGAAAATGATGGCTCATACAACATGCTTTTTACTAATCTTATTAATT---CAATTT---ATATATCCCGCAACAAAATTACAAAGATTCCAATTGATGTTTATAAATATTTGCCACATAACCTCACCAAACTACGCA---GCCAAAACTTGCTCACTGATTTTCAGTGGGACAGAC---GGTATTTCCATCAACTTCAAATTTTGGACCTCAGCTCCAATTCTTTATCTAAAG---CAGGTA---ACTCAAACATCACTCAGAC---TT---CTTTCCTTAACC---ATCACAATTGCATTTTCCAGTTGGACAGTGGATTTA---AGGGTCCTAAAAGCCTTACTACTCTTAGCCTTAGCAACAACAAAC---CCACCATCAATCAATCCACCTTCCAGTCGGGACCTGATAATCAGATTCATACTTCGTACTTGCAGGGCAACCCATTTCAGTGTACCTGTGATATAT---ATTTCATTCTGTGGATTGAAAACAGT---GAAA---ATATCCCAAGAC---CCACTGAGG---CATGTCATACACCAGAAAACCAGAAGGGTCAAGCAC---TATACTTTGACATTAACCA---GTGTG---ATGACATTCAAGCATTCC---TGTACATTGTCACAACTTTCTTCATTATTGCTTTTA---TTG---CAACTGTTGCTCACTTATTTTACTGGGATGCTTCCTATG---TACACTATA---AAGCTAAGT---AGGGATACAGTTCCT---ACTCATCA------GACAGTGTATACAATGTCTTTG---CTTACGACACCAGAGATCCACATGTCTCTGAGTCAG------GAAATCTGCGAG---AACTGGAAGAGGAGGGCGAGAAGCATCTTCCTTTGTGTCTGGAGGAGAGGGATTGGCCCCCAGGAGTCCCACTGG---AAAACCTCACTCAGAGTATCCGGTACAGTCACAAGACCCTTTTTGTCT---CAGAGGCCTATGTTAAGACAGGTGTTTTCAAGCTTGCAATGTATTTGGCCCACCAAAGACTTCTGGATGAAAATGTGGATG---TTGTGCTGC---TGCTGGAGCCT---GTCCTGCAGCACTCTCACTTCCTGCGTC---GGAGGAGGCTGTGTGGGAAAAGTGTTG---AGTGGCCGAGG------ACAGCAGCCGCAGAGCCTTGGTTTTGGCAAAACC---GGAATGTTGTCAGAG---ACAATCAGG---TATACAACAAGACTTATT----TAAAGTACTTTACCA-----------------------------------GCAGG-------------------

>LmTLR8_3302_bp
---------------------------------------------ATGCACTTGCTGCTGTTC-----------------TGTCTGTGTTGCCATTATGAGA---------TCCAGCCTGCTGCATGTAAACCCACATGGATGTCACCGCAATTC---CCTTGTGATGTCACAGCTTA------CAATACCTCAACG---GTCAAATTTGACTGTAAAGGACGTCATCTGCTTAAAGTACCAGATGGGA---CAAGTAATGCCACAGAGCTCAACTTATCTGAAAATTACATTGCGAACATTTCAGTTAATGCGCTTTCTGAACTGC---ATC---CTCAACTCAACCTCAGCTGGGCAAACAAGA------------ACAACGG------GC---TCATTGCCACCAATGCTTTCAAAAACC---CAAAACTGCGTGAAC---AAC---CTGGCAATTGTC---ATGAAATTCCCGGCAATATCCCTCTCAGTGTGGAAATCCTTGAGC---ACAATAACAAGATTATGTTGTTGGA---CAACACGAGCCTTGCTGGTT---CAAACG---CACATTTATGGT---CCAAAAACTGCTACTTTTGGAATCCTTGTGGGAAATCTGTTACGATTATGGACGACAGTTTTGCAGTTA---CCAAACTGCAGGATC---ACTTGTCCTATAACAACT---CTGAAGTTCCTAAAGGATTACCCAATTCAT---TCATGTTACAGCTGGGTTCTAACCGAATACAGTACATATCTGAAGATGATTTCCTTGGGCTGCAAAATT---ATATCC---AAATACAAGGGAACTGTCCAAGATGTCAAAATGCTCCATATCCCTGTGTTCCTTGCC------AAAATATTTCAATTGGCATCCATCCCAATGCATTTCACAGCC---CACAGCTTGAGACAT---ACCTGGGAGGAAACTCAC---ATCACC---ATCCATCCTGGTTTGAGAAGC---ACAAGCTTAAACAATTGTTCCTGGCTTTTAACTTCTTAC---AACCAATTACA------GAGGAGGCAACAT---------TTC---GATACCTTCCTAGGT---AAAAAGTTGATCTCTCATTCAACTTTGCGCTCAAG---TCCTATCCTACGACAT---GCCTTTCAAAAGAGTTTTC-AAATCTCGTGTCACTCAGAACTTTGCATATGGAGGGTTTGGTCTTCCAGAATATTGAACCAGACACACTCAAATCTCTGTATGGGCTAAAAAATCTGTCGGCATTGAATCTAGGGACTAATTTCATTATTCATTCTGATTCCAACATATTCAGGAAATTCTCCCACCTG------AAAATGATATACCTCGCAGAAAACAGGCTGTATCCGGTTTCAGTGACAAGCCCCCACGCTCCAAGTGAGGGATACAATCAGGGATCGGACCTTTCTATTTCACCATTCATAAAA-----------GCCCATCCAA---AAGATTTCGCCTATGAGATATCACACAGCCTTATCAAGCAAGAGTGCTTTGACTCTGGACGGGTGC---TCCTCAGCTCAAATAATCTGTTCTTTATTTCGCCAAAGCAATTTGAGGGCTATGGAAATATTGCATGTCTCAATCTCTCAGGAAATGGATTTTCAGCAGCACTTAATGGAACAGAGTTCTCCTTGCTGCCTAATC---CATACCTGGACCTGTCATTCAATAAGATTGATCTGGCCTATGACAACGCCTTCAAAGAAC---AGAAACTACAAGTAC---ACCTCAGTCACAATCCTCACTACTTTGAAGCGTTTGGGG---CGCATAATT---ATTTTACCAAAAATCTGCCTGCAT---GAGTGC---ATA---GTCATAACTCCATTTCAACAT---CGACAAAAG---TGCACAGCAAATCAT---CAGAGCTTCAGTTTACAAATAATCATCTCGGGACTCTTTGGAAAGAAAGGGATGGCTCATATAAGATGCTTTTTACTAACCTTACTAACT---CCATTT---ATATATCCCACAACAGAATTTCAAAGATTCCAGACAATGTTTATGAATATTTGCCACGTAACCTCACCATACTACGCA---GTCACAACTCACTTACTGATTTTGAATGGGACAAAC---GGTGTTTCCATCAACTTCAAATTT---ACC---GCTTCAATTCTTTATCTAACA---CAGGTA---ACTCAAACTTCTCAAACAC---TT---CTTTCCTTGACC---GTCATAATGGTATTTTCCACTTGGACAATGGATTTC---AGGGTGCAACAACCC---AGACTCTTAGCCTTAGCTACAACAAAC---CTATCATCAATCAGTCCACTTTCGAACCGACATCTGAAAATCAGATTGAGACTTTATTCTTGCAGAGAAACCCGTTCCAATGTACATGTGATTCAT---ATTTTATTGTGTGGATTGAAAACAGT---AATG---AGATCCCTAGAC---CCACTGAGG---CATGTGGCACACCAGAAAACGAGAAGGGTCAAGCTC---TATACTTCGACATTAACCA---GTGTG---ATGACAGTCAGGCATTCT---TCTACATTCTCACAAATTCCTTCATTGTTATTTTTATGTTTG---CAACAGTTGCTCACTTATTTTACTGGGATGCTTCCTATGTCCTACACTTTA---AGGCTAAGCTCAAGGGTTACAGATCCT---ACTCACCA------GACAGCGTTTATGATGTCTTTG---CTTATGACACCGGAGATCCACATGTCTCTGAGTGGG---TGCGGAATCTGCGAG---AACTGGAAGAGGAAGGAGAGAAGCATCTCCCTCTGTGTCTGGAGGACAGGGATTGGCCCCCTGGAGTCCCACTGGTGGACAACCTCACTCAGAGCATCCGATACAGTCGCAAGACCCTGTTTGTCC---CAGAGGGCTACGTCAAGACCGGGGTTTTCAAGCTGGCGATGTATCTGGCCCACCAAAGACTGCTCGACGAAAATG---ACG---TCGTGCTGC---TGCTGGAGCCC---GTCCTTCAGCACTCTCACTTCCTGCGCC---GGAGGAGGCTGTGCGGGCAAAGTATTGTGGAGTGGCCGAGA------ACAGCTGCTGCAGAGCCCTGGTTTTGGCAAAACC---GGAATGTGGTCAGAG---ACAATCAGG---TGTACAACAAGACCTATT----CAAAGTACTTCACCA-----------------------------------GCAAC-------------------

>MmTLR8_3302_bp
---------------------------------------------ATGCACTTCCTGCTGTTG-----------------TCACTGTGGTGCCATTATGACA---------TCCAGCCTGCTGCTTGTAAACCTGTATGGA---TGCCGCAGTTC---CCTTGTGATGTCGAGGCCTA------CAATACCTCTAAT---ATCCTATTTGACTGCAAAGGTCGTCGCCTGCATAGAGTACCCTACGGGA---CTCATAACGCAACTGAGCTCGACTTGTCAGAAAATTTCATTCACAATATTTCGTTTCATTCATTTCCTGAACTGC---ATC---CACTGCTCAATCTCAGCTGGGCAAACAAGA------------AGAAACC------AG---TCATTGATG---ACGCATTCAAAAATC---CAAAACTGTATCAAC---GAC---ATGGCAATTGTC---CCAGAATCCCTGACAATCTCCCTCGCAGCG---GAAAGCTTGGTC---ATAATAACAAAATTATGT---TGGA---TAACAGGAGCC---CTGGTA---CAAACA---CACATTTATGGTTATCCAAAAACTGCTACATGTGGAATCCTTGTCAGAAGTCTGTTGAGATTATGGACAACAGTTTTGTGGTTA---CCAAACTGCGAGTTCTGGACTTGTCCTATAACAACA---CTAAAGTTCCCAAAGGATTACCCAAGTCAT---AGGTGT---TGCTGGGTTCTAACAAAATACAGGACATATTTGAAGATGATTTTCACAGGC---CACTTT---AAGTCC---AAATACAAGGGAACTGTCCAAGATGTC---ATGCTCCATTTCCCTGTGTTCCTTGCA------AAAACATTTCTCTTGGCATCCATCCTAATGCGTTTCACAATT---CAAAGCTTGAGAGTC---ACATGGGAGGAAACTCAC---ACCAAG---ATCCTTCCTGGTTTGAGAGGC---CCAATCTTAAACAATTGTTCCTGGCATTTAACTTCTTGC---AACCAATTACT------GAGGAGGCAAAAT---------TTC---GTTACCTTCCCCACCTTGAAAAACTCGATCTCTCATTCAACTTTGCCCTCAAG---TACTATCCCAAGACGA---ATCTCTCAAAAGAGTTTTC-AAAACTTGTGTCACTTAAAACTTTGCATTTAGAGGGTTTGGTCTTCCAGAGTATCGGACCAGACACGCTCAGTCCTCTGTATGAGCTCAAAAATCTGTCTGTGCTGAACTTAGGGACTAACTTCATTATTCAGTCCAATTCCACCGTATTCAGTAAATTCTCCAAAATG------AAAATGATATACCTCGCAGAAAACAGGCTGTATCCCATACCGGTGAAGAATCCCCCACATCCAAGTGAGGGATACAATCAGAGGTCAGACCTTTCTATTTCACCGCTCATGAAA-----------CCGCGTACAA---AAGATTTCAGTTTTAAGGTATCACACAGCTTTGTCAAGGCAGAATGCTTCAACGCTGGACGAGTGC---TCCTCAGCTCAAATAATCTCTTCTTCATTTCTCCGAAGCAATTTGACGGCTATGGCGATATTGCATGTCTTAACCTCTCAGGAAATGGATTTAGCTCAGCACTTAATGGAACAGAGTTCTCCTTGCTGCCTAATC---CATACCTGGACCTGTCATGCAATAAGATCGATTTGGCCTATGACCACGCCTTCACAGAAC---AGAAAC---AAGTAC---ACCTCAGTCACAATTCTCACTACTTTGAAGCGTTTGGGG---CCAATAATT---ATTTTACAAAAAATCTGCCCGTCC---GAGTGC---ATA---GTCATAACTCCATTTCCAGAT---CGACAAAACAGATGTACAGCAAATCAT---CTGAGCTTCGGTTTTCGAATAATAAGCTCGGGATTCTTTGGAAAGAAAAAGATGGCTCATATAAGATGCTTTTTACTAATCTTACTAATT---CCATTT---ATATATCCTACAACGGCATTTCAAAGATCCCGGACAACACTTATAAATATTTGCCACGCAATCTTACCAAACTATACA---ATCACAACTCCCTTACTGACTTTAAATGGGACTATC---AGTTTTTCCATCAACTTCAAACTT---ACC---GCTTCAATTCGTTACGTCATG---GAGGTA---ACTCAAACTTCACCCACACTAATT---CATTCCTTGACC---GCCATAATAATATTTTCCACTTGGACAATGGACTTTTTAAGCATT---AAAACCTTAAGGCCCTTAGCCTTAGCTACAACAAAC---GCATCA---ATCAATCCACCTTCCAATTGGGACCAGAGAATCAGATTAAGACTTTGTACTTGCAGAGAAACCCGTTCCAGTGTACCTGCGATTCAT---ATTTCATTCTGTGGATTGAAAACAGT---GATA---AGATCCCTAGAC---CCACTGAAG---TATGTATCACACCAGAAAACCAGAGGGGTCAAGCTC------GTTTTGACATTAACCA---GTGTG---ATGACAGTGAGGCGTTGT---TCTACATTCTCACACATGCCTGCATTGGTATTTTTATGTTTG---CAACTGTTGCTCACTTGTTTTACTGGGACGCTTCCTATGTCCTGCACTATA---AAGCTAAGA---AGGGATACAGCCCCT---GCTCGCCA------GACAGTGCTTATGATGTCTTTG---CTTACGACACCACAGACCCGCACGTTTCTGAGTGGG------GGAATCTGCGAG---AAC---AAGAGGAAGGAGAGAAGCATCTTCCTCTGTGTCTGGAAGAGAGGGATTGGCCTCCTGGAGTCCCGATGGTGGATAACCTCACTCAGAGCATCCGATACAGCCACAAGACGCTGTTTGTCT---CGGAGGGCTACGTCAAGACCGGTGTTTTCAAGATGGCGATGTATCTGGCCCACCAAAGACTGCTGGATGAAAACGTGGATG---TCGTGCTGC---TGTTGGAGCCC---GTGCTGCAGCACTCTCACTTCCTGCGCC---GGAGGAGGCTGTGTGGGAAAAGTGTCGTGGAGTGGCCGAGA------ACAGCGGCCGCAGAGCCCTGGTTTTGGCAAAACC---GGAATGTGGTCAGAG---ACAATCAGGCCATGTACAACAAGGCTTATT----CAAAGTACTTCACCA-----------------------------------GCAAA-------------------

>LcTLR8_3302_bp
-------------------------------------------------------------------------------------------------------------------------------------------------------------------------------------------------------------------------------------------------------------------------------------------------------------------------------------------------------------------------------------------------------------------------------------------------------------------------------------------------------------------------------------------------------------------------------------------------------------------------------------------------------------------------------------------------------------------------------------------------------------------------------------------------------------------------------------------------ATGAGCAGCTATTCCAG--------------------------------------------------------------------------------------------------------------------------------------------------------------------------------------------------------------------------------------------------------------------------------------------------------------CTCTACCCTACAACATTATATCTTTCAAAAAACTTTGCAAAAACTCCAGTCACTGAGAACTTTGCATTTGGAAGGTTTGGTGTTCCAGACTATTGTACAAGACACACTCAGCCCTCTGTACGGGCTCCGGAATCTGTCTGCGCTGAATTTAGGGACTAACTTCATTATTAAATCTGATTCCAAAATTTTCAGCAAATTCCAACAGCTG------AAAATGATATACCTTGCAGAAAACAGGCTATATCCCAGTCCAGTGAAAAGTATCGCTAATCCGAGTGATGGATTCCATCAGCGCTTGGACCTTTCTATTTCACCTTACATAAAA-----------CCACATAC------AGACTTTGCTTACGATGTATCACATAGTCTTATCAAGCAAGAGTGCTTTGACTCTGGTCGAGTGC---TCCTCAGCTCAAATAATCTGTTCTTCATTTCTCCAAAACAATTTGAGGGCTATGGAAATATTGCATGTCTCAACCTCTCAGGAAACGGATTTTCGGCAGCACTTAATGGCACAGAGTTTTCTTCACTGCCTAATC---CCTACCTGGACCTGTCATTCAATAAAA---ATCTTGCATATGACAATGCCTTCA---AACTACAGAAAC---AAGTAC---ACCTCAGTTATAATCCGCACTACTTCAAATCAACGGGGG---CACATAATT---ATTTCA---AAAATCTGCCTGCTC---GAGTGC---ATA---GTCATAACGCAATTTCCATCT---CAACAAAACAGATGCACAGCAAATCATTATCTGAACTTCAGTTTACAGATAATAATCTTGGGACTCTTTGGAAAGAGAGAGATGGCTCATATGAGATGCTTTTTACTAATCTTACTAATC---CAATTT---ATATATCCCAAAACAGAA---CAAAGATTCCAGATAATGTTTATGAACGTTTGCCACATAATCTCACCAAACTACGCA---GCGGTAACTCCCTCACTGATTTTAAATGGAACAGAC---AGTGTTTTCATCAACTTCAAATTT---ACC---GTTTTAATTCTTTATCTCATG---AAGGTA---ACTCAAACATCACCCAAAG---TT---CTTTCCTTGATC---GTCATAACCACATTTTCCACTTGGATGATGGATTTA---AGGGTCCGAAAAGCCTTACAACTCTTAGCCTTAGCAACAATAAAC---CCACAATCAATCAATCTACCCTCCTGTCAATATCAAATAATCAGATTAAGACTTTGTTCTTGCAGCAAAACCCATTCCAGTGTACCTGTTATTCATTTGAGTTCATTCTGTGGATTGAAAATAGT---AATG---AGATCCCGAGAC---CCACTAAGG---AATGTGCCACACCAGAAAACCAGAAGGGTAGAGCAC---TATACTTTGACATTAACCA---GTGTGTTAATGACAGTCAGGCATTCCAGATCTACATTCTTATCACTTCCTTTATTTTTGCTTTTATGTTTG---CAACTGTTGCTCACTTATTTTACTGGGATGCTTCATATGTCGTACACTTTA---AAGCTAGGT---AGGGATACAGATCCT---ACTCACCA------GAGAGTGTTTATGATGTCTTTG---CTTATGACACCAGAGATCCACATGTCTCTGAGTGGG------AAAATCTGCGGG---AACTGGAAGAGGAAGGAGAGACACATCTCCCTTTATGTCTGGAGGAGAGGGATTGGCCCC---GAGTCCCCCTGGTGGACAACCTCACTCAGAGCATCCAATACAGTCGCAAGACCCTTTTTGTCT---CAGAGGGCTACGTTAAGACTGGGGTTTTCAAGC---CAATGTATCTGGCCCATCAAAGACTGCTGGATGAAAATGTGGATG---TTGTGCTGC---TGC---AGCCC---GTCCTACAGCACTCTCACTTCCTCCGTC---GGAGGAGGCTGTGTGAGAAAAGTGTTG---AGTGGCCGAGA------ACAGCAGCTGCAGAGGCTTGGTTTTGGCAAAATCTGCGGAGTGTTGTCAGAG---ACAATCAGATTATGTACAACAAGACTTATT----CAAAGTACTTCACCA-----------------------------------ACAAG-------------------

>SmTLR8_3302_bp
------------------------ATGAAAGCCACATGGTGGCTGCAGCTGCTGCTGCTGCTC-----------------TGTCTGTATTGCCATTGTGAGATCCAGCCCTTCCAGCCTGCTGCATGTAAACCTGTGTGGATGTCACCGCGGTTC---CCTTGCGATGTCACCGCCTG------CAACACCTCCGAG---GTCAGGTTTGACTGTAGAAGATTTCATCTGCACAGAGTGCCCTACGGGA---CGGGGAACGCAACTGAGCTCAACTTATCAGAAAATTACATTACGAATATTTCGCTGCATTCCTTTTCCAATCTGC---ATC---CCAAACTCATTC---ACTGGG---ACAAGA------------ACAAAGG------ACTGCTCATTGATGATGACCTTTTCAAAAATC---CCAAAC---ATCATCTGGGACTGGCTGGCAACCGTC---AGAAAATCCCCACCAATCTCCCGCTCAGTGTGGAAATCCTTGAGC---ACAATAACAAGATTAAAC---TGGA---TAACA---CCCTCGATAGCATACCAAACG---CAAAACTGTGGTTGTCCAAAAACTGTTACACGTGGAATCCTTGTAAAAGGAATG---CCATTAAGGAAGGCACTTTTGCAGTTC---ACAAACTGCAGGTTCTGGATTTGTCATTTAACAACT---CCCACGTTCCCAAAGGATTACCACCGTCAT---CGAGGTTACAGCTGGGCTCCAACAAAATACAGTACATATCTGAAGATGATTTCGTTGGGCTACATGATT---AAATACTACGAATACAAGGGAACTGTCCAAGGTGTCAAAATGCACCGTATCCCTGTGTCCCTTGCC------AAAACATTTCTCTTGGCATCCATCCGAATGCATTTAACTCTC---CACGGCTTGAGACACTGCACCTGGGAGGAAACTCGCTGCAACTCCTGGATCCCTCCTGGTTCAAGAGGCTCAAAAAGC---GAGAGTTGTTCCTGTCGTTTAACTTCTTGT---AAGCTATCACT------GGGACTGGAACAT---------TTCTTAGATACCTGCCCAGGC---AAAAGCTCGATCTCTCTTTCAACTTTGCGCTCAAG---CTCTACCCTACAACAT---ATCTTTCGCACGAGTTTTC-AAATCTCGTTTCCCTGAGAACTTTGCATTTGGAGGGTTTGGTCTTCCAGAATATTGGACCAGACACACTCAGACCACTGTACGAACTCAGAAATCTGTCTGCACTCAACTTAGGGACTAACTTCATCATTCACTCTGATTTGACCTTATTCCACAGATTCCCTAACCTG------AAAATGTTATACCTGGCAGAAAACAGGCTGTATCCCATTCCAGTGAAAAGTCCCCCAAAGCTGAGTGGTGGACACAATCAGGTGTCAGACTTTTCCATTTCGCCCTACATAAAC-----------CCCCACACAA---AAGACTTTGCTTATGAGGTATCACACAAACTTGTCAAGCAAGAGTGCTTTGACTCTGGCCAAATGC---TCCTCAGCTCAAATAATCTGTTCTTCATTTCTCCAAAGCAGTTTGACGGCTATGAAAATATCGCATGTCTCAACCTCTCTGGAAACGGATTTTCAGCAGCACTCAATGGCACAGAGTTCTCCCTGCTGCCCAACC---CATACCTGGACCTGTCATTCAACAAGATTGATCTGGCCTATGACCACGCCTTCAAAGAGCTGGAGAAACTACAAGTAC---ACCTCAGTTACAATTCACACTACTTTCAAGCATACGGGG---CGCACAATT---ATTTCC---AAAATCTGCCCGCTC---GAGTGC---ATA---GTCACAATGCCATTTCCACTT---CAACAAAACAGTTGTACAGCACATCTT---CAGAACTTCAGTTTACAAATAATTATCTTGGAACCCTTTGGAAAG---GAGATGCCACATACACAATGCTTTTTACTAATCTTACTAATT---CATTTT---ATATATCCCAAAACAAACTTCAAAATATTCCCGACGAAGTTTATGAATATTTTCCACGTAACCTCACCAAACTGTGCA---GCCGCAACTTGCTCACAGATTTTAAATGGGAGGCGC---AGTTTTTCCATCAACTTCAAATTT---ATC---GCTTTAACTCTATATCTGCCGTGGCTGCTA---ACTCGAGCATCACGAAAAC---TT---CTTTGCTTGACT---GTCACAACCAGATTTTCCACTTGGACGATGGATTTATTAAGGGTCCGAAAAGCTTCAAGACTCTCATCCTTAGCTTCAACCTAC---ACACCATCAATCAGACTACCTTCCAGACGAGATCCGAGGATTCGATTCAGACCTTGTTCTTGCAGGGAAATCCGTTCCAGTGTATCTGTGATTCATTCGATTTCATTCTGTGGATTGAAAACAGT---CAAA---AAATCCCCAGAC---CCGCTGAGG---CATGTGACACACCGGCAAACCAGAAGGATCAACCGC---TATACTTTGACATTACCCA---GTGTG---ATGACAGTCAGGCATTCCATGTATACATTCTCACAACTTCCTTCATTATTGCTTTTATGTTTGTGGCAACTGTTGCTCACTTATTTTACTGGGATGCCTCCTATGTATTACACTATA---GAGCAAAGT---AAGGATACAGATCCT---ACTCCCCG------GACAGCTTTTATAATTTGTTCG---CTTACGACACCAGAGATCCACACGTCTCTGAGTGGG------GAAATCTCCTGG---AACTGGAGGAGGAGGGAGAGAAGCATATTCCTCTGTGTCTGGAGGAGAGGGATTGGACGCCGGGAGTCCCGGTCATGGACAACCTCACTCACAGCATCCAATACAGTAGCAAGACCCTGTTTGTCCTCACGGAGGGCTACGTTAAGACTGGGGTTTTCAAGCTGGCAATGTATC---CCCACCAGAGACTAC---ACGAAAATGTGGATG---TCGTTCTGC---TGCTGGAGCCC---GTCCTGCAGCACTCGCACTTCCTGCGCC---GGAGGAGGCTGTGCGGGAGGAGCGTGGTGGAGTGGCCGAGA------ACAGCGGCCGCAGAGCCCTGGTTTTGGCAAAACC---GGAACGTCGTCAGGGTGGACAACCAGGTCATGTACAACAAGACTTATT----CAAAGTACATCA-CA-----------------------------------GCAGGTGAAGTACTT---------

>AtTLR8_3302_bp
---------------------------------------------------ATGCTGCTGTTC-----------------TGTCTGTGCTGCCATTATGAGG---------TCCAGCATGCTGCATGTAAACTTGTTTGGTGGTCACCACAGTTC---CCTTGTGATGTCACAA---G------CAATGACTCTAAT---GTCATTTTTGACTGTAGAGGACGACATCTGGAGT---TACCTCATGGGA---CAAGTAATGCAACTTGGCTTGACCTCTCAGAAAACC---TTAAGAATATTTCAA---ATTCTTTTTCTCACCTGTCAAATCTTACCACACTCGATCTCAGCTGGGCAAACAATA------------AAAAAAGATACCCACTTAAAATTGATGCAAAGGCTTTCCAAAATC---CAAAACTCAGTCATC---AAC---CAGGCAATCATC---ATGAAATTCCCAGGAATATTCCTGTCAGTG---AAATTCTTGAGC---ACA---ACCACATTGTGCTGCTGGA---TAACAGGAGCTTTGCTGGAT---CAAATC---CAGAGCTCTGGATATCTAAAAACTGCTACACAGGGAATCCTTGTAATAAACCGGTTACTATTATGGAGGGCAGTTTTGCCATTATGCTTAAAC---AGGTTCTGGATTTGTCCTTTAACAACT---CTCAGGTTCCCAAAGGATTACCTAAATCAA---TCGTGT---AGCTGGGTTCAAACAAAA---AACACATATCTGAAGTTGATTTCCTCGGGCTACATTATT---AAATCC---CAATACAAAGGAACTGTCCAAGATGTGAAATTGCACCATATCCCTGTGTTCCTTGTC------CAAACAGGTCTGTTACCATCCAGCCTAATGCATTTGATCATC---CAAAGCTTCAGGTGTTGCACCTGGGAGGAAACTCACTGGACCACC---ATCCCTCCTGGTTTCAGAAGC---AAAATCTTAAAGAATTGTACCTGTCATTTAATTTCCTACTTAAAGCAATTACT------GAGGAAGCAACAT---------TTC---ACTACCTTCCTAAGC---AAATACTGGATCTGTCTTTCAACTATGAGC---AG---ATATACCCTACAACGT---ATCTATCACAAGAATTTTC-AAAGCTTCAGTCACTGAGGACTTTAAATTTGCAAGGCTTAGTCTTCCAGAATATTGAACAAAGCACATTCAAACCTCTGTACGAACTCAAAAATCTGTCTGCACTGAACTTAGGGACCAACTTCATTATACACTCTGATGCCACAATTTTTAGCAGATTACCTCACCTG------AAAATGATATACCTTGCAGAAAACAGGCTGTATCCCTTCCCAGAGAAAAATCCCCCACAACTATGTGCTGGCAACATTCAGAGGTCAGACTTTTCTATTGCCCCGCTCTTAAAA-----------CCCTATCCAA---ACGACTTTGTTTATGAAATATCACACAACCTCATTAAGAAGGAGTGCATTGACTCTGGAAAAATGCTCATTCTCAGCTCAAATAATTTGTTCTTCATTTCTCCAAAGCTTTTTGAAGGCTATGGAAATGTTGCATGTCTCAACCTCTCAGGAAATGGATTTTCAGCAGCTCTTAATGGCACAGAGTTCTCTTCACTGCCTAACT---CCTACCTGGATCTGTCAAACAATAAGCTTGATTTGGCTTTTGACAATGCCTTTAAAGAAC---AGAAACTTCAAGTACTGGACCTTAGTTACAATTCACACTACTTTAAAGCATATGGGCTATTACATAATT---ACTTTT---AAAATCTACCCAACC---GGGTACTCAATA---GCCATAACTTCATTTCTACATTAT---CAAAACAGATGCATAGTCGATCAT---CAGAACTTCAATTTACAAATAACAATCTTGGAAATCTTTGGAAACACAGGGATGGCTCCTACAAGATGCTTTTTACTAATCTTATTAATC---CTATTT---ATATATCACACAACAGCATTGCAAAGATTCCAGACAATGTTTATGGACATTTGCCACGAAATCTCACCTTACTACGCA---GGCATAATTCACTCACTGATTTCAACTGGGGTCAAC---AAGGTTTCCATCAACTTCAAATTT---ACC---GTTTTAATAAGTTATCTAATG---CAGGAA---ACT---ATA---TTCACAC---TT---CTTTTCTGGACC---GTCATAACACCATTTTCCACCTGGACAATGGATTCATTAATGGTCTGGGAAGCCTTAAGACTCTTAGTCTTAGCAGCAATAAAT---CCATCATTGACCAATCTACTAATGCATCACAACCTAATCCTCACATTCAGACCTTGTTCTTGCAGAAGAACCCATTTGAATGTACCTGTGTTTCAGTTGAATTCATTATGTGGCTTGAAAGTTGT---GGTA---AGATCCCGAGACTGGCCACCGATG---CATGTGACACACCAGCAAATAACAGGGGTCAACTGT------CATTTGATATCAACCA---GTGTG---ATGACAGTAAGGCATTCATGGGTTACACTCTTACAACTTCCTTTATTATTATTTTTATGTTTG---CAACCGTTGCTCACCTATTTTATTGGGATGCTTCCTATC---TACACTATACAAAAGCTAAGC---AGGGATACAAATCCT---AGCCACTG------GACAACATACACAATGTCTTTG---CTTATGACACCGGAGATCCACATGTTTCTGAATGGG------AGAATCTACGAG---AGCTGGAGGAGGAAGGTGG------CCTTCCTCTGTGTTTGGAAGAAAGGGATTGGTCCCCAGGCATCCCACTGG---ACAACCTCACTCAGAGCATTCGATACAGTCGCAAGACACTGTTTGTCC---CAGAGGGATATGTTAAGACTGGGGTATTCAAGCTGGCCATGTATCTGGCCCACCAAAGGCTGCTGGATGAAAATGTGGATG---TTGTGTTGC---TGCTGGACCCT---GTCCTACAACACTCTCACTTCCTGCGCC---GGAGAAGGCTGTGTGGGAAAAGTGTTG---AGTGGCCGAGA------ACCGCGGCCGCTCAGCGCTGGTTTTGGCAAAACC---GGAACGTTG---GAGTTGACAATCAGG---TGTACAATAAGACTTATT----CAAAGTACTTCACCA-----------------------------------GTAAG-------------------

>OnTLR8_3302_bp
---------------------------------ATGATTACCAAATGCTGGATGCTGTTGTTC-----------------TGTCTGTGTTGCCGTCATGGGG---------TCCAGCTGGCTGCACATAAACCCTTCTGGA---CACGGCAGTTT---CCTTGTGATGTCATATCCAA------CAATGCTTCAAATACAGTCAAATTTGACTGTAAAGGCCGGCATC---AGAAAGTACCAAAAGGTA---CTACTAATGCCACTGATCTTGACTTGTCAGAAAACGTCATTAGGAGTATTAAAGCTGATTCACTTTCTCATCTGT---ATCTGGCACATC---ATCTCAACTGGGCAAACAACACCAAGACTGATTATGGATGCGGAGCAT---AGATCGCTGAAAATGCTTTCAAAAATC---CAAAAC---AGCAACTACGAC---GCGGCAACTGTC---CTGAAATTCCACGCAATCTCCCCCACAGTGTGGAAAGACTTGAGC---ACATTAACAAAGTTAGTATGGATAAAC---ACAATAGCTTTATTGGCT---AAAACA---GAATGCTGTTGTTATCTAAAAATTGCTACTTCCGCAACCCTTGTGGGAAGTCTGTCGCTATCAACGAAAACACTTTTGCACTACTCAAAAAAC---AGTATCTGGACTTGTCTTATAACAACT---CACAGGTTCCTAAAGGACTACCCCAGTCAATTACAATCTTACGTCTGGATGCCAACAAAA---AGTTCATATCTAAAGATGATTTTCAAGGGT---AAAATG---AATTCCTGGATATACAAGGCAACTGTCCAAGATGTCACAATGCTCGGTACCCTTGTGTTCCTTGCC------CTAACGGTTCTATTGACATACATCCTGATGCATTTCAAAGAC---CACAGCTTGAGACAC---ACCTGGGAGGAAACTCAC---ATTACCTTGATCCCTCTTGGTTTCAAAGTC---CAAATCTTACACAATTGTTTCTGGAATTTAACTTTTTACAAAAAGCTG---CT------GGTGAGGACACACCAGTTAAAGCTTTCAGTTATCTTCACAGGC---AAAAACTTGACCTGTCTTTCAATTATGCTCTTGGA---TTGTACCCAGAAAAAT---CTCTTTCAAAAGACTTTTC-ACAGCTCAGGTCACTGAAAACTTTGCATTTGAATGCTTTGGTATTCCAGAGTATTGGACCAGACACACTCAGACCTCTGTACAATCTGAAAAATCTGTCTCATTTGTACTTAAGCACTAACTTCATTATTCACTCTGACCCTACCGTGTTTAGCAAGCTTTCCCACTTA------AGAATGATATATCTCGGAGAAAACAGGTTGTATCCCACTACAGTAGAAAGTCTACCAACTCTAAGGGACAGAAATAACGAGAATTCAGAAGTTTCTATGTCACCATTCGTAAAA-----------CTCACTCCAA---AAGACTCAGTTTATGAAGTACTACACAGGAATACAAAGCAAGAATGCGCTAACTCTGGACGAGTGCTCATCCTCAGCTCAAATAATCTGTTCTTCATTTCGCCAAAGCAGTTTGAGGGATATGGAAATATTTCATGTC---ACCTCTCCAGAAATGGATTTTCACAGGCACTTAATGGCACAGAGTTCAAGATGTTGCCTAATC---CATATCTGGACTTATCCTTCAATAGGGTTGATCTGGCCTATAACAACGCCTTCAAAGAAC---AGAAATTACAAGTAC---ACCTCAGTTACAATTCACACTACTTTGAAGCATTTGGGG---CGCTTAATT---ATTTTACACAAAATCTACCTGTGC---GAGTGCTTAATA---GTCATAATGAGATTTCCACAC---CAACTAAAGAAATGTATAGCAAATCAT---CAGAACTTATATTTGCACAAAATCATC---GGAAACTTTGGAAAGACAGAGATGGCTCATACAAGAAACTTTTCACTAATCTTTCTAATT---CAGTTT---ATATATCCTCTAATGGCATTGCAAAGATTCCAGATGATGTTTATGAATATTTGCCACATAACCTCACCACACTGCGCA---GTCATAACTTACTCAGTGATGTTAATTGGGACAAACT---GCCTTTCCATCAACTTCAAATTATGGACC---GTTACAATTCTCTGTCTACTT---CAACTATTAACTCAAACATGGCCCAAAC---TT---CTTTCCTTGACC---GTCATAATCACATTTTCCATGCAGACAATTGTTTTT---AGAGTC---AAAGCCTCA---CTCTCAGCC---GTAACAACAAAT---CTATTGTCAATGAAACTACCTTCAAATCAGGACCTGCAAACCT------GACTCTGTTCCTACAAGGAAATCCATTTGAGTGTACTTGTGATTTGT---ACTTCGTTTTATGGATTGAACAGAGT---GATG---AGATCCCAAGAC---CCACTCAGG---CATGTAACACACCAG---ACT---AGGGAGAAGGAT---TACATTTTAGCATTCATCA---GTGTG---ATCCCAGTCAGGCATTCCAGATCTACACTC---CAACTTCTATCATTATTCTTTTCA---TTGTTTCAACAGTTGCTCACTTATTTTACTGGGATGCTTCCTATGTCCTACACTATA---AAGCTAAGC---AAGGGTACACATCCTTTAACTCGCCA------GATACTATTTATGATGTCTTTG---CATATGACACAAAAGACCCACAGGTCTCTGAGTGGG------GCAATCTGCGGGTACAACTGGAGGAAGAGGGAGACAAGTATCATCCATTGTGTCTGGAAGAGAGGGACTGGCCCCCAGGAGTCCCACTGGTGGACAACCTCACCCAGAGCATCCAGTACAGTCGCAAGACTCTGTTTGTCT---CAAAGGGCTACGTTAAGACCGGTGCTTTCAAGCTGGCAATGTATATGGCCCACCAAAGACTGCTGGATGAAAATGTGGATG------TACTGC---TGCTGGAGCCT---GTCCTGCAGCATTCTCACTTTCTGCGCT---GGAAGCGACTGTGTGAAAGCAGTGTTG---AGTGGCCACGA------ACAGCAGCAGCAGAGCCCTGGTTTTGGCAAAACCTGCGAAGTGTCA---GAG---ATAATCAAG---TGTACAACAAGACTTATT----CAAAATACTTCACCA-----------------------------------CCAAG-------------------

>SsTLR8_3302_bp
-----------------------------------------------ATGGATGCTACCACCTGCTGGTTA-----CAGTTGGCTTCCTTGTTCCTATGTCA----CCTCCTGGTACCTACCTCATGTAA------TT---TGTCACGGCAGTTT---CCATGTGACATTACGGTCAATACTACCAATACCACGAATGACATCATCTTTAATTGTGAGGAGCGTCGAC---AAAATGTACCTGTTGGCATCACCAGGAATG---CCGTGCTGGACCTATCAGAAAACAACATCAGAAATGTATCTCTTGGTGCATTTTCTAATCTGGAGAACC---CCCTTCTCAATCTCAACTGTGTCAACAAAG------------AAGGTGA------CACACACA---CTGAAGGTGCCTTCAAAAATC---CAAACCTACAGGACC---GGCTTAATGGCAATGGCCTCGTCAAAATTCCTCAAAATCTCCCACTCATTCTGGATAAACTCATGCTGGACAATAACAAGATCAATTTCTCGAA---TA---GCAACCTTGTCGGTATACAACATG---AGGAGCTGTACTTATCCAAAAATTGCTATTACTGGAATCCCTGTGAGACTGACTTTACTATTGGAAATGGCACCTTCTCAGTAT---CTAACT---AGGTTT---TGTTGGCCTATAATAATT---CTCATGTTCCAAAAGGACTGCCAAACTCTATACAAGAATTACACCTTGATTCGAACAAGATACAGCAAATTGCTGAGGATGATTTCCTTGGAC---CCCATC---CAATCCTGGAATTACAGGGAAACTGTCCACGGTGCTCCAATGCTCCATATCCTTGTGTTCCCTGTC------CTAATGATTCTCTCGATATTCATCCTCATGCATTTCATGGTCTTACAAAGTTACAGACACTGCACC---CAGGCAACTCACTTCGTTTCATCAATAACTCCTGGTTTGAGAGCT---ACAATCTTACACATCTGTTCCTGTCTTATAATTACT---CAAATACTATC---------ACCAATGGAACCT---------TTTTTAGCTATCTACCAAAGC---AAAAGATTGATTTGTCATTTAATTATGATTTGCTT---GCCTACCCTGAAACCCTACAGCTTTCAAAAAACTTTTC-ACAATTGGTGTCTCTTACAACATTACATATAATGGGTTTTGTTTTCAGGGAAATTCATTTAGAAACACTCAGACCGCTTTATGAACTCAAACATCTTTCAGTGTTGAACATCGGAACTAACTTTATTGTTCGATCTGATTCCCACATATTCAACAAATTCTCAAACTCAAGTCTCAAAGTCATATATCTTGCGGAAAACAGGCTTTATCCAATTTCAGTAAATGAGTCCCCAGGTTGTGGCACAGGCAGCAACTTAAAGTCGGTGTTGTACACGTCACCACTGACTGGATATTAT-----TCCAATTCAA---GGGACTTTTCTTACGGAA---ATCACAACCTTG---AGCCAGAATGCTTTATCTCTGGTCGAGTGCTGGTCCTTAGTTCAAATAATCTATTTTTCATTTCTCCAAAGCAATTTGAGGGCTATGGTGACATTGCATGTC---ACTTATCAAGAAATGGATTTTCAGCAGCAT---ACGGGACAGAGTTCACCTCATTACCAGACC---AATATCTCGACCTGTCCTTTAACAAGATTGACCTGGCCTATGACAACGCCTTCAAGGAAT---AGAAACTCGAAATAC---ACC---GCTACAACAGCCACTATTTTGAAGTGTCTGGTG---CACATAATT---ATTTTT---AAAATCTACCGACTT---AAGTAT---ATATGTCACACAATAACATTTTTACAT---CCACTAAGCAGA---CAAGCACATCTT---AAGAGCTTCAATTTCAACACAATTTGTTGGCCACATTATGGAAAGAGGGGGATGACTCATACAATAGCCTTTTTAAAATGC---CGAATT---CCTATCTGGATATTTCATTTAACAGTATTGAGAAGATCCCATCAAAAGTCTATGAAAACATACCATATACCCTTCAAAAACTATGTATTAGTCATAATTCACTCGGCCATTTTGATTGGGATAAACTGGCAGGATTTCAACAAC---GTCTCCTGGATC---GCTACAATTCTTTATTTCATGTGTCAGCAAATCTCTCAAACTTCACAGATAC---ACTTCAGATTCTTGACT---GCCACAATCAGATTTTTCAACTTTCTCGTGAATTTCTTTGGGGTGCTCAAAGCCTTCAGATACTTGACCTCAGCTACAACCAAC---CTAACATCAACGAGACCACCTTCCTCTCGGGCCCTGAAAATTACA---AAACCTTGTCCTTGCAAGGTAATCCATTCCAGTGTACCTGTGATTTAC---AGTTCATCCAGTGGA---AGGAGAACAAAAACG---AGATCCCCAGACTGGCCAGTGAGG---CCTGCAACATGCCAGCTGAAA---GAGGCCAACCAATTATACTGTTTCACATTGCAGA---ATGCATCAACGATGACA---CCTTCC---TTTACTCCCTCTCCACTTCCT---TCATGTTCACTGTGGTCATTACTATGGCAGCGCATGTGTTTTATTGGGATGCCTCCTATATTCTATACTATC---GGGCAAAGC---AGGGCTACCATTCGT---GGTCAACAACAACTGACAATCTCTATGATGCCTTTGTTACCTACGACACCAGAGACCCATTGGTGTCAGACTGGGTAC---ACCAACTGCGGGTGCAGCTGGAAGAGAGGGGGGAGAGACACCTGCCTCTCTGTCTGGAGGAACGAGACTGGGCCCCCGGGGTCCCCC------ACAATCTCTTCCAGAGCATTCGACAGAGCCGCAAGACTGTCTTTGTGC---CCAAGGCTTACATCAGGACTGGGAACTTCCGGATGGCTGTGTACCTGGCCCACCAGAGGTTGCTGGATGAGAACA---ATG---TTGTGTTGGTTCTCCTGGAACCC---GTGCTGCAGCACTCTCACTTCCTCCTTCTGCGGCGGCGTCTGTGTGGGAGAAGTGTTC---AGTGGCCCCAG------ACTGCAGCCGCTGAGACCTGGTTCTGGCAGCACC---GGAACGCTGTCAGGT---ACAACCAGG---TGTACAACAAGATCTACT----CCAGGTACTTCACCA-----------------------------------GCAAG-------------------

>GmTLR8_3302_bp
--------------------------------------------------------------------------------------------------------------------------------------------------------------------------------------------------------------------------------------------------------------------------------------------------------------------------------------------------------------------------------------------------------------------------------A---ATC---CAAACT---AAATACTGTATT---GCTACAATCGTC---CTCGTGTCCCCGGTATTCTTCCTCACAGTC---CAACGATTTGGCTTAACAACAACAATATCCTGG---TCAA---TAATA---GTTTTTCTGGGA---GAAATG---CGCATTTATTCTTGCAAAGAAACGGCTGTTCTAGCAATAAATGCTCCAATCCAG---ATATTTCAGACGACAGTTTTCCAGTTT---CAAAACTTAAGGTTCTGGACCTTTCCTCCAACAGAT---GACGTGTTCCAAAGGGACTACCAACAACGCTTACCAAGCTGGCACTTAGTAACAACCAAATACATTACATTTCTGAAGAGGACTTTAAAGAGCTCCATCACT---AAGCAC---CAATACATGGAAACTGCCCAAGATGTGGAAATGCTCCATTTCCCTGTG---CTTGCC------CTAATATTTCTCTTGGAATCCATCCTAAGGTGTTTATTGACCTTACCGAACTACAGACGTTGGATT---CTGGCAACTCCC---CACAACTTAATGACTTTTGGTTTGAAAATCTCCAAAATC---CAAAACTCTCGCTATCATTCAATCTTTTACAAAATGCCATTCAG------GGTGAACTTAAGT---------GTTTTAGTAGTCTTTCAAAAT---AACATT---ATCTGTCGTTCAATTATGGACGTAAC---TCATACCCAAAGACTGTTCAGCTGTCAAAGGGTTTTTC-AAAACTTAGGTCGCTTCAAGTATTGCACTTGGTTGGATTAGTTTTTAGAGAAATAGAATTTGATACTTTGAAACCTCTTGTTTCGCTTAAAAACCTAACTGTGCTAAATCTAGGGACTAACTTTATTGTTCACTCTAATTCCACTATATTCAAAGAACTCCATCAGCTG------AAAGGCATATTCCTATCAGAGAATAGACTGTATCCCGTTTCAGTAAGTACACCTAACCCACCTGGCCAGGGAGGTAACGTTGAAGCCGACCTGACTTTTTCACCACACCTGGTG-----------GCCGACACGT------ATTTTGGTAGTAGAATTT---------TGGCAAATCCAGAGTGTATCAAGGCAGGTCGTGCCCTTAGTTTTAGCTCAAATAATCTTTTCTTCA---CTCCGGAGCAATTTGAAGGCTATGATAATATCTCATGCCTTAACCTTTCAGGAAATGGGTTTTCATCTGCAT---ATGGGACAGAATTTGAGTCGTTGCCAAATC---CATATTTGGATCTGTCATTTAATAAGATTGACTTGGCCTATAGACATGCATTCCAGGAATTACAGAAGC---AGGTATTGGACATCAGTTTCAATGACCACTACTTTAAAGCCTATGGGATCACACATAATT---ATTTTGTTAAAAATCTGCCTGTTCTTGAGATAT---ATA---GCAATAATTGTATTCATACTT---CTACCAAAATGTTACAGAGTGAGTCAT---ATGAGCTTCGATTTGGACACAATGAGCTTGGGACTCTTTGGAA------AGATGACTCGTATTTCAATCTGTTTACTAATCTCACTAATT---AAATAC---ACATTTCATCCAACAACATTGCTGAAATTCCTGATAATATATATGTTTTGTTACCACGGCAGCTCACAACCCTGTTTA---ATTACAACAAACTCTCAGATTTTAATTGGACTAAAC---AACATTTCAACAACCTCCAGAACCTCGATC---GTCACAATTATATTACTTATG---AAATCGT---------CACGTCCCAAAC---TT---GAACTCTTAATCTGGCTCATAATCAAATTGCACAACTGTCAAATGGATTTT---AGAGCGCCG---GCCTTACAACCCTCTCGC---ACCACAACATGC---CTGTTATCAACCAGACTAACTTCT---CAAAACCTAAAAACTACCTTCAAACGTTGTCTTTACATAGAAATCCCTTTCAATGCTCATGTGACACACTGGATTTTATTCTGTGGATCGAAGACAAC---GATGTCACAATCCCAAACC---CCACGGATGTCTACTGCTACGTATC---ATACGGCCATCGTCAGGTTA---TTTACTTTGAGTTTGACCA---GTGTGTCAACAATACTCTGGCACTGC---TCTCAGTTCTCACAACCACCTTCATCGTTGTCACCACGTCGATGGCAACGGTGGCACACATCTTCTACTGGGACACCTCCTACGTCCTGCGTTACC---AGGCCAAATGGAAGGGCTATCGTTCTTCGGCCTCGCAA------GACAACGTGTACGAAGTCTTCG---CATATGACACCAAAGACCCCTGGGTCTCGGAGTGGGTGCTGGAGTCGC---GGGAGAAGCTGGAGGTGGAGGGGGAGAAGGTGTTGCGCTTATGTCTGGAGGAGCGGGACTGGCCCCTCGGCGTCCCGG---TCGACAACCTCACCCAGAGCATTCGCTACAGCCGCAAGACCCTGTTTGTGC---CCAAGGCGTACGCCAAGACGGGGGTGTTCCGCTTGGCCATGTACCTGGCCCACCAGCGGCTGCTGGATGAGAACCTGGACG---TCGTGGTGC---TGTTGGAGCCG---GTGCTGCAGAACTCTCACTTCCTGCGTC---GGAGGAGGCTGTGCGGGGAGAGTGTTTTGGAGTGGCCCAGG------ACTGCGGCCGCTGAGCCCTGGTTTTGGCAGAACCTCAGGAATG---TCAGGGTGGACAACCAGACGATGTACCCCAGCACTTACT----CTCAGTACTTCACCT-----------------------------------GCAGC---------CGGGAGAGAG

>DrTLR8b_3302_bp
------------------------------------------------------------------------------ATGATTGTTGCGTTCTTTTTGCTA------TGTACGGTCCACTCATCTGAAGGCTACAACTGGGCTTGGAGAAAACTC--CCCTGCGATG---ATCTCTC------CAACACATCC------GTCACCTTGGACTGCTCAGAAAGATATT---AGAAAATCCCCAAAAACC---TCTGGAACACAACTAATC---ACT---CAAACAACAAAATACATAACATCTCAAAGGACGCCTTCTGGAACT---ACAACGTCACATGGA---ACC---GAAGAAATCAGATTGAAAAATGCCACGAAAAGGA------------------CAATGGGGTTTTCTCAAGAC---CCAACC---AGACTCTGCTCCTCGACAATAATAAGATTTCGGTTTTACCCAAAAATCTCCCTGCAGGTCTGCAATGGC---GCCTCAATTCCAACCACATCAAATCAATTGA---ACAGTCAGACTTTAAAGGAA---CTAAACTCACGGTTT---AAC---ACAAGAACTGCTATCAT---AACATCAGTGCAGAAT------CCATTCAGAATGAGACGTTTCAACATTTAC---AAC---CTGAGCTACAACTGTCCAAAAATGGACTGCATAATGTGCCGTTTGCTTTACCCAGAACCCTTCACAATCTCTCTCTTCTGC---ACAGGATTGATCATGTTCATGAATCTGATC---ACCATC---CACGTC---AAGTTCTTGATTTATCTGGAAACTGTCCTATTTGTTTTACCACTCCTTTCCCATGCACAAGCTGTCAGACAAACAATAACGCTCTACAGATTCATCCGAATGCATTCAGCAAACTATCCCAACTGCAAGACCTACGACTATCCGGAAATTCTTTACAAAGCATCAACTCTATGTGGTTCCAAAACC---CCAACT---AGTACTTATATCTTTCCTTTAACTCGC------GCGAATTT---------GAAAGCGGACAAT---------TTTTTAGCGTCCTACCGCAAGTGGAGGTTGTCGATATCTCCTACAATAACCCATCGGAA---AGGATTTACCCGAGAC---AACTCTCTGAAGGTTTCTC-CAGATTGGAATCCCTCCAAACGCTTCACCTGGAAGGCTATATTTTCCACAAGCTCTCCGAAGACGACCTCCGACCTTTATTTAGTTTACGAAATCTCTCCGTTTTAAATCTGGCCGTCAACTTTCTCCAGCAGGTCAACTTATCGGTGTTCAGGAACTTTCACAACTTG------TCTTTAATTTCGTTGATTGACAACAGGCTAACTTTCTC-----------AAGTCCTATCCGAAGATGGGAGGGTCAAAGTAAAAGTGGTTTTAAGGATGATAATCAGGGAGACCACCGCGAAGGACCTTACATTCACACAAATGAAGAGTTCCGCCATTATCCTCCATTCACCAAAGCCGAGTGTCTTGCAACTGGACCAGTTTTGGATCTCAGCAGGAACAACATTTACCACGTCAATCCACCTTTATTCACAGGAGCGGAGAACATCACTTGCCTCAATCTTTCCTCCAATTTCA---TTTCCTACTTCAACGGCACAGAGTTCGCCCACTTTCCCAAACTCAAGTACCTTGACCTATCTCACAACAGAATCTACATGCATTCAGATTCGGCTT---GTGAAC---AGGCAT---AAGTTCTGGATC---GTCACAATCAACATTATTTTGAAGTGGCGGGTGTCAGAAACTGTCTTACATTTC---AAAACCTTCAGTTTCTCAAAGTACTCAATC---GTTGGAACGAGATCAACATGC---CCAATAAAACCCTGCAAAGCGACTCGCTCAACGAACTGCAGTTTCAAGGCAATCGATTGGACATCATGTGGAA---GAAGCAACGCGGATACCAAAGTCTCTTTAAATCCCTTTCAAATCTTACATACCTTGATATATCGTATAACAAGCTTAGTGAGATACCAGACGACATCTTCGACTACTTTCCAAAGACGC---GATATATTAGCA---GCAGGAACACGCTCACTGATTTTGCGTGGGAACAGCTCCAAAGTTTACCCCAGCTGGAAACTCTGGATC---GTAAAAACAAAC---GGG---TCCCTAGGAAACTATCAAAGCATACACGTTC---AC---AGGTCT---ACT---GCCATAATCAGATCTCAAAGT---GGTACAGCTTTCTCGAAAATGTCAAAAGCCTTCAGATCCTCAACTTTGCCAACAACAAGC---AGCATCTCGGCGCATCGTCCTTCACAACTGGCAGCAATCACCAGCTGCAAATACTCGATCTGCAGAGAAATCCCATCCACTGCACGTGCAACCTTT---ACTTCATTCTCTGGTTGGAAAAAAGT---GACACGATCCTTCCTCGGC---CAACCGATGTCTTATGCGACCTTCCAGAATCCAAAAGAGGGCATCCGATGGTCAGTCTGGACTTTAAAAACGCATGTATCAACAACAGCATTGCTGAGATTTTATACATACTCACTTCGTCAGTCATTACGCTTGTTATGTGTACAACCATCGGCATACATGTGTTCTACTGGGACATATCGTACGCTTATAACTTCTGCATGGCCAGATTTAAGAGCTAT---TATT---AGACGAAT------GACTGCATCTATGATGCTTTCGTTATGTACGACACCAAGGATCCGATGGTGGCGGAGTGGGTACTCAATCACCTGCGTCTTGAGC---AAGATAGAGGAAGACATGTGCGTCCGCTTTGTCTTGAGGAAAGAGATTGGACTCCTGGAATACCAATCATGGATAACC---ATC---GCGTACACCGGAGTAGGAAGACTATATTTGTGT---CGGAGGGATTTGTTCACAGTGGGATTTTCAAGATGGCGGCTTTCC---CGCAACAGCGGCTCCTTGAAGAGGGTGTGGATG---TGGTGTTGGTTTTGTTGGAGCCG---GTTCTTCGTCAGTCGAGGATAT---ACTTGCGACGCTGTCTGTGTGGACACAGTGTGCTGGAGTGGCCGAGA------AACCCGGCGGCTGAAGGCTGGTTCTGGCAGAGTT---GAAACGCGGTTAGGTTTGAGAGTCAAGGTGTGCAAAGTAAAATGTTTA----AAAATTACTTTAACG--------------------------------------GA-------------------

>CiTLR8_3302_bp
ATGGGAAAAACCTATCATTTCCATACAAACTCAACCAAGCCCAAGGTTCAGTTAAGGAGTCTCCACAATCACAAGAAAATGATATTTGTGTTCATTTTGATT------TGTACTGCCCACTCGTCTCAAGGCCTCATCTGGGATTGGAGAAAGCTT--CCATGTGATG---CACTTTC------CAACAGCTCT------GTTGTCTTGGACTGTTCAGAAAGATCTT---AAAAAATCCCGAAAAACC---TTTGGAATACAACTGAAC---ACTTTGCGAACAATGAAATACGTTACCTCCCAAAGGATGCCTTCTGGAATC---CTAACGTTACACGGA---ACCTCAGAAAGAATCGGATTGAAAAATGCCTTGAAAAAGA------------------CCGAGGGATTTTCTCAAGATTGGCTAACCTGGAGACTTTGCTACTCGACAATAATAAGATCTCAGCAATTCCTAGAGACCTTCCTCCTGGATTGCAACAGC---GCCTCAATTCGAACCGTATCAAGAACATTGG---ACCATCAGACTTTGAAAGAACAAGGAAACTCAAAGTTT---AAT---ATAAGAACTGCTATCAT---AATGTCAGTA---AAC---------TTCACAAAGAAACATTTCAGCATTTAC---AAC---CTGAGC---AACTGTCCAGAAATGGAATACAGAAAATACCATCGGCTTTACCTGGATCCCTCAACACACTCTCACTTCTTC---ATAGGATTGAGCGAGTTCATGCCTCTGACC---ACAACC---CAAACC---CAGTTCTTGATTTATCTGGAAACTGCCCTTTTTGTTTTACTGCTCCTTTCCCATGCACTACCTGTCGGACAAAGAATCACGCTCTACACATTCATCCGGATGCTTTCAATGAATTATCCCAACTGCAAGACTTACGACTGTCTGGAAATTCTT---AAACAATCAAATCGTCATGGTTCCGGAATCTTACTAAGT---AGTATTTGTATCTTTCCTTCAACTCAT------GTGAATTT---------CAAAGCGGACAAT---------TCTTCAGTGTGTTACCACAAGTGGAAGTTG---ATTTCTCATATAATAATCCATATCAA---ACATTTTACCAAAGAA---ATCTCTCAAAAGGCTTTGG-TAGTTTGAAATCATTGCATACACTTCACATAGAAGGCTACAATTTCCACAATCTTTGTGAGGAAGATCTCCGACCTCTCTTTGGGTTGAGAAACCTATCCGTTCTAAACTTGGGAGTCAACTTTCTCCAACATATCAATATATCGGTGTTCAGAAACTTTCACAACCTG------TCTTTGATTTCATTGATTGACAACAGGCTAACACTCAC-----------AAGTCCTCTTTGGAGACGAGAGTGTAGAAATGAAATC---CTTGCTGATGAGGACGAGGGAGACAGACGCGAAGACCCCTACATTCACACAAATGAACAGTTCCGCAATTACCCACCGTTTACCAAAGCTGAGTGTCTGGCAACAGGACCAGTTTTGGACCTCAGTAGGAACAACATTTACCACATCAAACAAACTTACTTTACAGGAGCAGAGAATACCACATGCCTCAATCTTTCCTCCAACTTCATTGCTTCATATTTCAATGGTACAGAGTTTGTTCACTTTCCCAAGC---AGTACCTTGACTTGTCTCACAACAGAGTCTACATGCGTTCAGATTCAGCAC---ATGAAC---AAGAAT---AAGTTTTGGATC---GTCACAACAAACATTACTTTGAGGTGGCGGGTGTCAGGAGCACTC---CATTCCTGGAAAACCTCCAGTTCCTCAAAGTGC---ATCTCAGTTGGAATGAGA---ATACGC---CCAATAAGACTCTGCAGAGCGACTCAT---AGGAGCTACAGTTTCAAGGCAATCGACTGGATA---TGTGGAA---GAAGGGCCGTGGATTCAAAGGTCTTTTTAAGTCTCTCTCGAACT---CACACCTTGATATATCATATAACAAGCTTGCCGAAATACCGGACGATATTTTCAGCTATTTCCCATGTACGC---AATATCTTTGCA---GCAGGAACACACTTGCTGATTTTAAGTGGGAACAGCTCAAATATTTACCCCACTTGGAGACTCTGGATC---GTA---ACAAAT---GTAAAGTCACTAGAAACCTATCAAAACATACAAATTC---AT---GGGTCT---ACT---GCCATAATC---TCGTCAAGT---ATCACAGCTTTCTCAAAGATGTCAAAAGCC------TCCTTAATCTCGCTTTCAACTATT---AACATT---GTGACGCATCCTTCCAGACAAGTAGCGATCACTCCCTACGCTTGC---ACCTGCAGAGAAACCCTATCCATTGCTCCTGTGACCTTCTGGACTTCATTCTCTGGT---AGAAAAGT---GACACAGTCCTTCCTTATC---CAACAGACATCTTATGCGATCTTCCGGAATCCAAAAGGGGACATCCAA---TCAATCTGGACTTTAAAAATGCCTGCATCAACAATAGTATCGCTCAAATCCTATATGTACTCACCTCATCCATCATTATTGTCA---TGTCTACAACTATCGCAATACATGTGTTCTACTGGGACATATCGTACATTTATAATTTCTGGACAGCCAAAATTAAAAGTTAT---TACT---AGACGACT------GACTGCACTTATGATGCTTTTGTTATGTATGACACCAATGATCCGATGGCGGAAGAGTGGGTAC---ACCACTTGCGTTTTGAGTTGGAAGATAGAGGAAAACGAGTTCGTCCGTTATGTTTGGCGGAAAGAGATTGGACTCCTGGTACACCCATCATGGATAACC---ACCAGAGCATACACCGGAGTAGGAAGACAATATTTGTGT---CAGAGGGATTTGTTCACAGTGGGATTTTCAAGATGGCGGCTTTCC---CGCAACAAAGGCTTCTGGAAGAGGGCGTGGACG---TGGTGCTGGTATTGTTGGAACCG---GTTCTTCGGCAGTCGAGAATCT---ACTTGCGGCGCTGCCTGTGTGGACACAGTGTGCTGGAGTGGCCCAGA------AACCCGGCAGCAGAAGGCTGGTTCTGGCAGAGTT---GAAACGCAGTTAGGTTTGAGAGTCAAGGTGGTCAAAGCAAAATGTTTA----CAAATTACTTCAGCG-----------------------------------GACGA-------------------

>OmTLR8_3302_bp
------------------------------------ATGAAGGAACACTGGTTTCCTCTTTCCCCTGCCTTTCAGAGACTGCTGTTCATCCTGGTGTTGCTG------TGTCTCTCCCTCTCCTGCTCTGGGAGGACCTGGGCTCAGAGGAAACTA--CCCTGCGATGTCATCTCTCT------CAACCAATCA------GAGTCCTTTGACTGCTCGGACAGGAAGCTACTCCAGGTACCCCAGGATATCAGCCGGAATGCCACACGGCTCGACCTTTCCTCTAACAGGATCAAGAAACTCTCCGGCATCTCGTTCAGGAACCTCCGAAACC---CTCGAC---ACCTTAGC------------AATAACTTCCACCCCCAGAAACATCCTC---CAA---AGAACCAAACATTCTCCATGCTGGATCAGCTCAAGGAACTGCTCCTTGATAGTAATGGTCTTTCTGCAGTGCCAAGTGCCCTTCCGTCCAAGCTGCGGTTTT---GCC---AGTTCAACTGCATCAAAACCATCAG---GCCAAACGACTTCATGCATGTCAGACTCT---AAACAATCCACT---TTGGAAATTGCGACTACGAGAGTGTCTGTAATGGAC------TCATCGAAAACAGAACTTTCTCCCACCTCACCAACCTTGCTAGTTTATCGCTGTCAAACAACAGAC------GTGTCCCCCTGTTCCTCCCCCCATCCCTCCAGCAGCTCAAACTCAAACAGAACACTATCACCTACATTCACCAGCATGATCTTAGTGGCCTCACTAGCC---GGCTTCTGGGCCTGTCAGGTAACTGCCCTGTGTGTTCTAACACCCCGTTTTTCTGCTCGCCCTGTAATACACCCAATGGGGCACTACAGATACACCCATATGCCTTCAGGGAGCTATCCAAGCTGCAGGAGC---GACTATCCGGAAACTCTC---ATCACCTACAGTCCTCCTGGTTTGAGAACCTCACCAACTTGCGCTACCTGTACCTTTCATTCAATCGTC---TTGGTGAGATA---------GCCAATGGGGACT---------TCCTCTCTGTGTTACCCGGCG---AGG---TGGACTTGTCTTACAATCACCCTGGACAATCTTCATATTCCCACAACT---AGCTCTCTAGGAACTTTTC-CAACCTGACATCTCTGAAGACATTACACCTAGAAAACTATGTTTTTTCAACTCTTCACAAAAATGACTTGAACCCACTTTACAATTTATCTCACCTGTCTGTGCTCAATCTGGGAACTAACTTTATCTATCAGACAAACCTCTCATTGTTTGGCATGTTCCACAACTTG------TCCAGTGTTGGCCTCTCTGAGAACAAATTTGCTTTCCTGTCTAAGAAAGAAGATGTTT-------------TGTCAACATGTGGGTG---CTGTGGCTA---GCTGAA---AGACAGGTTTGGG-CCTTACGTACACAAGGATCGACTCTTTCGTCAACATCTGCCTAACATTAAGCCAAAGTGTATTGCGTACGGTTCAGTGCTTGACCTTAGCAGAAACAACATCTTCCACA---ACCCTGATATGCTGCAAGGCCTGGACAACACAGCTTGTCTCAACCTGTCATCTAACTCCATTGGAGACATGTTCAACGGTAGTGAGTTTGTACATTTCCCCAAACTTAAGTACTTGGATCTATCCCGGAATAAGATCTACCTGCACTATGAGCATGCATTCAGTGAGC---CAGAACTGGAGGTGTTGGACC---GTCATAATAATCATTACTTTGTGGTGGCAGGGC---ACCACAGCT---CATTCATGGAAAACC---GCTCTC---AGGTTT---ACC---GCTGGAACGAGATCAGCACCCTCACTCATAACAACATCTCAAGCAGCTCCCTACAGGAGTTGGACTTCCAAGGCAACCGCC---ACATCATGTGGAA------AATATGCCAGAACTATGAACTTTTCAGAGCGCTCCAAAACC---CTTCCCTGGATCTGTCATACAACAAGCTCCACCGTGTACCGCCTGAGGTCTACAAACACTTCCCCAAGACCC---GACGCCTGTCTC---GTAAAAACCGAC---AGGTCTTTGACTGGGAGAGGCTCACACAACTACCGCATCTGGAGGAGCTGGACT---GTAAGAACAAACTGGAGCAGGTGGCCTGTGCTTTA---------ACCAGTTC---AC---AGTTCCTGGACC---GCCATAACAGGATTTCCCAGC---CGCCTGGTTTCCTCAGGGGCGCCAGGAGCCTGTATGTGCTGGACCTCAGCTTCAACCTGTTGGAGCTCATCAACCAGACCACATTTGAGTCTGGAGCAGAGAACCACCTCCAGCAGCTGTCCCTACAGGGCAACCCGCTCCACTGCACCTGTGACCTGTTGGACTTCCATCTGTGGA---GGAGCAAT---GAGGTGGAGCTCCCTCTGCTGGCTACTGAGG---CATGCGACATGCCCGTGGAGAGGAGAGGCAAGTCTGTGT---GCTATGACA---AGGA---GTGTG---ACGATGAAAACGCAATGGCCTTCTGCATCATCACATCATTTCTCATCATTCTCACTCTGTTGGTATCTCTCACAGCACACCTGTTCTACTGGGATCTCTCCTATATTCTGGACTACTGTGGGGCCAAGA---AGCATCACCGTCGCT---TGCCCACA------GACTTTATCTACGACGCCTTTGTCATGTATGACACCGCAGACCCGCTGGCTTCTGATTGGGTAT---ACCATC---GGGTCGAGC---AGGAGCGTGGAGAGAGGGCACGATACCTCTGCCTGGAGGAGCGTGATTGGTCACTGGGTATGCCTGTCATGGACAACCTGTCCAATAGCGTGCGGCAGAGCAGGAAGACAGTGTTTGTGC---CGGACGGCTTCCTGTTGCGTGGTG---TCAAAATGGCTGCCCTGCTGGTGCAGCAGCGGCTGGTGGAGGAGGGGGTGGACTCCATGGTGCTGCTGTTACTGCAGCCCCAGGTCTTGCAACACTCACGCATCCTCCACCTGCGCAGGCGGCTCTGCAGGCGCAGTGTTCTGGAGTGGCCCGCGGATGCCAGTCCAGCTGCCCAGCGATGGTTCTGGCACCACC---AGAGAACCATTAGGAAAGATCAGA---GCACTCACACATCCCTACACA----GCACATACTTCACTG-----------------------------------GGCGG-------------------
