# Supplementary material for: Variation in selection constraints on teleost TLRs with emphasis on their repertoire in the Walking catfish, Clarias batrachus
Source: Sci Rep. 2020 Dec 7;10:21394. doi: 10.1038/s41598-020-78347-6 (PMC7721727; doi:10.1038/s41598-020-78347-6)
Supplement: Supplementary file 31 — Supplementary Information 31. [file 41598_2020_78347_MOESM31_ESM.zip]

Archive with 115 entries (105 files):
- T9/ABSREL/
- T9/ABSREL/LABELLED TREE.svg
- T9/ABSREL/LABELLEDTREE.pdf
- T9/ABSREL/LABELLEDTREE.png
- T9/ABSREL/log.txt
- T9/ABSREL/result.json
- T9/ABSREL/tree.new
- T9/ABSREL/tree.png
- T9/BIS2/
- T9/BIS2/CB MAP ON SEQ.tar
- T9/BIS2/mapping_on_sequence.tar
- T9/BIS2/mapping_on_structure.tar
- T9/BIS2/summary.tar
- T9/BIS2/summary.tgz
- T9/BIS2/summary/
- T9/BIS2/summary/alignment.fasta
- T9/BIS2/summary/PF00000-NONREDUNDANT-5DD-dim0.html
- T9/BIS2/summary/PF00000-NONREDUNDANT-5DD-dim0-table.html
- T9/BIS2/summary/PF00000-NONREDUNDANT-5DD-dim0-table.txt
- T9/BIS2/summary/PF00000-NONREDUNDANT-5DD-dim1.html
- T9/BIS2/summary/PF00000-NONREDUNDANT-5DD-dim1-table.html
- T9/BIS2/summary/PF00000-NONREDUNDANT-5DD-dim1-table.txt
- T9/BIS2/summary/README.txt
- T9/BIS2/summary/stats.txt
- T9/BIS2/summary/summary.txt
- T9/BIS2/summary/tree.txt
- T9/BIS2/T9.png
- T9/BUSTED/
- T9/BUSTED/busted-chart (1).png
- T9/BUSTED/busted-chart.png
- T9/BUSTED/datamonkey-table.csv
- T9/BUSTED/log.txt
- T9/BUSTED/result.json
- T9/BUSTED/tree.new
- T9/BUSTED/tree.png
- T9/FUBAR/
- T9/FUBAR/datamonkey-chart.png
- T9/FUBAR/datamonkey-table.csv
- T9/FUBAR/log.txt
- T9/FUBAR/result.json
- T9/FUBAR/tree.new
- T9/FUBAR/tree.png
- T9/MEME/
- T9/MEME/datamonkey-chart.png
- T9/MEME/datamonkey-table.csv
- T9/MEME/log.txt
- T9/MEME/result.json
- T9/MEME/tree.new
- T9/MEME/tree.png
- T9/PARRIS/
- T9/PARRIS/PARRIS.png
- T9/slac/
- T9/slac/datamonkey-chart.png
- T9/slac/datamonkey-table.csv
- T9/slac/log.txt
- T9/slac/result.json
- T9/slac/tree.new
- T9/slac/tree.png
- T9/struct/
- T9/struct/S514930_results.tar
- T9/struct/S514930_results.tar.bz2
- T9/struct/S514930_results/
- T9/struct/S514930_results/BFP.png
- T9/struct/S514930_results/Bsites.clr
- T9/struct/S514930_results/Bsites.inf
- T9/struct/S514930_results/CH_CF_3fxiA_BS02_NAG.pdb
- T9/struct/S514930_results/CH_complex1.pdb
- T9/struct/S514930_results/CH_complex2.pdb
- T9/struct/S514930_results/CH_complex3.pdb
- T9/struct/S514930_results/CH_complex4.pdb
- T9/struct/S514930_results/CH_complex5.pdb
- T9/struct/S514930_results/CH_FN_3A79B07.pdb
- T9/struct/S514930_results/CH_FN_3A7CA00.pdb
- T9/struct/S514930_results/CH_TM_3h81A_BS02_CA.pdb
- T9/struct/S514930_results/cscore.txt
- T9/struct/S514930_results/index.html
- T9/struct/S514930_results/lscore.html
- T9/struct/S514930_results/lscore.txt
- T9/struct/S514930_results/model1.gif
- T9/struct/S514930_results/model1.pdb
- T9/struct/S514930_results/model1_2a0zA.pdb
- T9/struct/S514930_results/model1_2z64A.pdb
- T9/struct/S514930_results/model1_3ciyB.pdb
- T9/struct/S514930_results/model1_3fxiA.pdb
- T9/struct/S514930_results/model1_3j0aA.pdb
- T9/struct/S514930_results/model1_3rg1A.pdb
- T9/struct/S514930_results/model1_3w3gA.pdb
- T9/struct/S514930_results/model1_3wpbA.pdb
- T9/struct/S514930_results/model1_4z0cA.pdb
- T9/struct/S514930_results/model1_5gmfA.pdb
- T9/struct/S514930_results/model2.gif
- T9/struct/S514930_results/model2.pdb
- T9/struct/S514930_results/model3.gif
- T9/struct/S514930_results/model3.pdb
- T9/struct/S514930_results/model4.gif
- T9/struct/S514930_results/model4.pdb
- T9/struct/S514930_results/model5.gif
- T9/struct/S514930_results/model5.pdb
- T9/struct/S514930_results/prob.txt
- T9/struct/S514930_results/RSQ_1.png
- T9/struct/S514930_results/RSQ_2.png
- T9/struct/S514930_results/RSQ_3.png
- T9/struct/S514930_results/RSQ_4.png
- T9/struct/S514930_results/RSQ_5.png
- T9/struct/S514930_results/threading1.pdb
- T9/struct/S514930_results/threading10.pdb
- T9/struct/S514930_results/threading2.pdb
- T9/struct/S514930_results/threading3.pdb
- T9/struct/S514930_results/threading4.pdb
- T9/struct/S514930_results/threading5.pdb
- T9/struct/S514930_results/threading6.pdb
- T9/struct/S514930_results/threading7.pdb
- T9/struct/S514930_results/threading8.pdb
- T9/struct/S514930_results/threading9.pdb
- T9/t9cln
