# Supplementary material for: Variation in selection constraints on teleost TLRs with emphasis on their repertoire in the Walking catfish, Clarias batrachus
Source: Sci Rep. 2020 Dec 7;10:21394. doi: 10.1038/s41598-020-78347-6 (PMC7721727; doi:10.1038/s41598-020-78347-6)
Supplement: Supplementary file 31 — Supplementary Information 31. [file 41598_2020_78347_MOESM31_ESM.zip › T9/ABSREL/log.txt]

Analysis Description
--------------------
aBSREL (Adaptive branch-site random effects likelihood) uses an adaptive
random effects branch-site model framework to test whether each branch
has evolved under positive selection, using a procedure which infers an
optimal number of rate categories per branch.

- __Requirements__: in-frame codon alignment and a phylogenetic tree

- __Citation__: Less Is More: An Adaptive Branch-Site Random Effects Model for Efficient
Detection of Episodic Diversifying Selection (2015). Mol Biol Evol 32
(5): 1342-1353

- __Written by__: Sergei L Kosakovsky Pond, Ben Murrell, Steven Weaver and Temple iGEM /
UCSD viral evolution group

- __Contact Information__: spond@temple.edu

- __Analysis Version__: 2.1


>code –> Universal

>Loaded a multiple sequence alignment with **24** sequences, **1141** codons, and **1** partitions from `/home/datamonkey/datamonkey-js-server/production/app/absrel/output/5dfb4b5ec27e2160748fb226`

>branches –> FG


### * Selected 24 branches for testing: `CBTLR9_3425_BP, IPTLR9_3425_BP, PHTLR9_3425_BP, TFTLR9_3425_BP, CCTLR9_3425_BP, CATLR9_3425_BP, CITLR9_3425_BP, MATLR9_3425_BP, DRTLR9_3425_BP, SSTLR9_3425_BP, OMTLR9_3425_BP, GMTLR9_3425_BP, TRTLR9_3425_BP, ONTLR9_3425_BP, SLTLR9_3425_BP, TOTLR9_3425_BP, LCTLR9_3425_BP, SMTLR9_3425_BP, ATTLR9_3425_BP, SATLR9_3425_BP, LMTLR9_3425_BP, MMTLR9_3425_BP, PFTLR9_3425_BP, ECTLR9_3425_BP`


### Obtaining branch lengths and nucleotide substitution biases under the nucleotide GTR model
* Log(L) = -39516.11, AIC-c = 79138.29 (53 estimated parameters)

### Fitting the baseline model with a single dN/dS class per branch, and no site-to-site variation. 
* Log(L) = -39047.69, AIC-c = 78304.19 (104 estimated parameters)
* Branch-level non-synonymous/synonymous rate ratio distribution has median  0.98, and 95% of the weight in  0.47 -  2.64

### Determining the optimal number of rate classes per branch using a step up procedure

|              Branch               |  Length  |  Rates   |     Max. dN/dS     |    Log(L)     |     AIC-c     |Best AIC-c so far|
|-----------------------------------|----------|----------|--------------------|---------------|---------------|-----------------|
|          GMTLR9_3425_BP           |   0.28   |    2     |    2.12 (50.29%)   |   -39032.12   |   78277.08    |    78277.08     |
|          GMTLR9_3425_BP           |   0.28   |    3     |    3.69 (19.10%)   |   -39032.00   |   78280.87    |    78277.08     |
|               Node6               |   0.25   |    2     |    2.64 (45.37%)   |   -39016.64   |   78250.15    |    78250.15     |
|               Node6               |   0.25   |    3     |    3.67 (26.89%)   |   -39016.60   |   78254.09    |    78250.15     |
|          TRTLR9_3425_BP           |   0.23   |    2     |    4.38 ( 7.25%)   |   -39014.72   |   78250.34    |    78250.15     |
|              Node23               |   0.18   |    2     |    3.07 (33.24%)   |   -39010.80   |   78242.49    |    78242.49     |
|              Node23               |   0.18   |    3     |    4.19 (20.01%)   |   -39010.74   |   78246.41    |    78242.49     |
|              Node14               |   0.18   |    2     |    1.36 (50.96%)   |   -39006.72   |   78238.36    |    78238.36     |
|              Node14               |   0.18   |    3     |    1.48 (37.53%)   |   -39006.73   |   78242.42    |    78238.36     |
|          ONTLR9_3425_BP           |   0.18   |    2     |    3.33 (18.48%)   |   -39000.73   |   78230.41    |    78230.41     |
|          ONTLR9_3425_BP           |   0.18   |    3     |    4.02 (13.64%)   |   -39000.72   |   78234.44    |    78230.41     |
|          SATLR9_3425_BP           |   0.13   |    2     |   21.44 ( 3.13%)   |   -38990.21   |   78213.41    |    78213.41     |
|          SATLR9_3425_BP           |   0.13   |    3     |   23.00 ( 2.98%)   |   -38990.20   |   78217.43    |    78213.41     |
|          ATTLR9_3425_BP           |   0.13   |    2     |    1.87 (28.95%)   |   -38989.82   |   78216.67    |    78213.41     |
|               Node7               |   0.13   |    2     |    1.49 (24.43%)   |   -38990.20   |   78217.43    |    78213.41     |
|          DRTLR9_3425_BP           |   0.12   |    2     |    1.87 (25.96%)   |   -38989.07   |   78215.17    |    78213.41     |
|          SMTLR9_3425_BP           |   0.11   |    2     |    2.55 (46.60%)   |   -38982.15   |   78201.33    |    78201.33     |
|          SMTLR9_3425_BP           |   0.11   |    3     |    2.59 (46.20%)   |   -38982.15   |   78205.36    |    78201.33     |
|               Node5               |   0.11   |    2     |   11.01 (12.33%)   |   -38975.70   |   78192.47    |    78192.47     |
|               Node5               |   0.11   |    3     |   11.63 (11.67%)   |   -38975.70   |   78196.49    |    78192.47     |
|          MMTLR9_3425_BP           |   0.09   |    2     |    6.31 ( 5.83%)   |   -38971.12   |   78187.35    |    78187.35     |
|          MMTLR9_3425_BP           |   0.09   |    3     |    6.41 ( 5.63%)   |   -38971.13   |   78191.39    |    78187.35     |
|          ECTLR9_3425_BP           |   0.09   |    2     |    8.81 ( 1.76%)   |   -38969.42   |   78187.98    |    78187.35     |
|          CBTLR9_3425_BP           |   0.09   |    2     |    2.10 (50.74%)   |   -38969.54   |   78188.21    |    78187.35     |
|               Node4               |   0.08   |    2     |    3.18 (29.77%)   |   -38969.28   |   78187.69    |    78187.35     |
|          TFTLR9_3425_BP           |   0.07   |    2     |    8.78 ( 3.98%)   |   -38967.64   |   78184.42    |    78184.42     |
|          TFTLR9_3425_BP           |   0.07   |    3     |   13.01 ( 2.42%)   |   -38967.62   |   78188.42    |    78184.42     |
|          LCTLR9_3425_BP           |   0.06   |    2     |   46.44 ( 1.44%)   |   -38963.65   |   78180.47    |    78180.47     |
|          LCTLR9_3425_BP           |   0.06   |    3     |   50.14 ( 1.35%)   |   -38963.64   |   78184.50    |    78180.47     |
|          PFTLR9_3425_BP           |   0.06   |    2     |   38.73 ( 2.04%)   |   -38953.15   |   78163.51    |    78163.51     |
|          PFTLR9_3425_BP           |   0.06   |    3     |   40.21 ( 1.96%)   |   -38953.14   |   78167.54    |    78163.51     |
|          LMTLR9_3425_BP           |   0.06   |    2     |    2.05 (27.36%)   |   -38952.86   |   78166.96    |    78163.51     |
|          TOTLR9_3425_BP           |   0.06   |    2     |    2.10 (11.14%)   |   -38953.10   |   78167.46    |    78163.51     |
|              Node16               |   0.05   |    2     |    1.97 ( 9.22%)   |   -38952.95   |   78167.15    |    78163.51     |
|              Node19               |   0.05   |    2     |    8.53 (24.95%)   |   -38947.78   |   78156.82    |    78156.82     |
|              Node19               |   0.05   |    3     |    8.89 (22.13%)   |   -38947.78   |   78160.85    |    78156.82     |
|               Node3               |   0.05   |    2     |    0.72 (49.60%)   |   -38947.78   |   78160.84    |    78156.82     |
|          SLTLR9_3425_BP           |   0.04   |    2     |  108.76 ( 0.96%)   |   -38942.79   |   78150.87    |    78150.87     |
|          SLTLR9_3425_BP           |   0.04   |    3     |  111.97 ( 0.92%)   |   -38942.79   |   78154.90    |    78150.87     |
|          IPTLR9_3425_BP           |   0.04   |    2     |    4.75 ( 8.84%)   |   -38942.00   |   78153.33    |    78150.87     |
|          PHTLR9_3425_BP           |   0.04   |    2     |    4.44 (16.04%)   |   -38941.07   |   78151.48    |    78150.87     |
|          CATLR9_3425_BP           |   0.03   |    2     |    2.13 (50.81%)   |   -38942.36   |   78154.05    |    78150.87     |
|              Node43               |   0.03   |    2     |    5.80 (33.74%)   |   -38942.63   |   78154.58    |    78150.87     |
|              Node31               |   0.03   |    2     |   18.79 ( 4.76%)   |   -38939.95   |   78149.24    |    78149.24     |
|              Node31               |   0.03   |    3     |   17.88 ( 5.14%)   |   -38939.95   |   78153.27    |    78149.24     |
|              Node15               |   0.02   |    2     |   1.34 (100.00%)   |   -38939.95   |   78153.26    |    78149.24     |
|               Node2               |   0.02   |    2     |   2.33 (100.00%)   |   -38939.95   |   78153.27    |    78149.24     |
|          CCTLR9_3425_BP           |   0.02   |    2     |    1.25 (12.05%)   |   -38939.95   |   78153.27    |    78149.24     |
|          OMTLR9_3425_BP           |   0.02   |    2     |    7.65 ( 4.97%)   |   -38939.71   |   78152.78    |    78149.24     |
|              Node29               |   0.02   |    2     |   23.73 ( 9.90%)   |   -38937.33   |   78148.03    |    78148.03     |
|              Node29               |   0.02   |    3     |   21.28 (10.45%)   |   -38937.34   |   78152.08    |    78148.03     |
|              Node30               |   0.02   |    2     |   11.31 (12.17%)   |   -38935.45   |   78148.30    |    78148.03     |
|          CITLR9_3425_BP           |   0.01   |    2     |   27.69 ( 5.17%)   |   -38933.31   |   78144.03    |    78144.03     |
|          CITLR9_3425_BP           |   0.01   |    3     |   49.88 ( 2.14%)   |   -38933.26   |   78147.97    |    78144.03     |
|          SSTLR9_3425_BP           |   0.01   |    2     |    9.03 ( 5.26%)   |   -38932.76   |   78146.97    |    78144.03     |
|          MATLR9_3425_BP           |   0.01   |    2     |    1.20 (47.50%)   |   -38933.31   |   78148.07    |    78144.03     |
|               Node9               |   0.01   |    2     |    2.11 (23.40%)   |   -38933.28   |   78148.01    |    78144.03     |
|              Node10               |   0.01   |    2     |   46.69 ( 4.83%)   |   -38932.25   |   78145.95    |    78144.03     |
|               Node1               |   0.01   |    2     |   22.42 ( 2.68%)   |   -38931.54   |   78144.52    |    78144.03     |
|              Node34               |   0.01   |    2     |    1.99 (28.40%)   |   -38933.30   |   78148.04    |    78144.03     |
|              Node38               |   0.00   |    2     |    0.99 (24.92%)   |   -38933.28   |   78148.01    |    78144.03     |
|              Node40               |   0.00   |    2     |    4.63 (38.03%)   |   -38933.33   |   78148.10    |    78144.03     |

### Rate class analyses summary
*  17 branches with **2** rate classes
*  28 branches with **1** rate classes

### Improving parameter estimates of the adaptive rate class model
* Log(L) = -38930.12, AIC-c = 78137.66 (138 estimated parameters)

### Testing selected branches for selection

|              Branch               |  Rates   |     Max. dN/dS     |      Test LRT      |Uncorrected p-value |
|-----------------------------------|----------|--------------------|--------------------|--------------------|
|          GMTLR9_3425_BP           |     2    |    2.54 (40.03%)   |       13.97        |       0.00031      |
|               Node6               |     2    |    3.33 (32.74%)   |    Not selected    |    for testing     |
|          TRTLR9_3425_BP           |     1    |   0.89 (100.00%)   |        0.00        |       1.00000      |
|              Node23               |     2    |    3.11 (31.91%)   |    Not selected    |    for testing     |
|              Node14               |     2    |    1.43 (49.38%)   |    Not selected    |    for testing     |
|          ONTLR9_3425_BP           |     2    |    3.39 (19.06%)   |        7.39        |       0.00878      |
|          SATLR9_3425_BP           |     2    |   19.57 ( 3.47%)   |       18.55        |       0.00003      |
|          ATTLR9_3425_BP           |     1    |   1.00 (100.00%)   |        0.00        |       1.00000      |
|               Node7               |     1    |   1.02 (100.00%)   |    Not selected    |    for testing     |
|          DRTLR9_3425_BP           |     1    |   0.80 (100.00%)   |        0.00        |       1.00000      |
|          SMTLR9_3425_BP           |     2    |    2.68 (45.60%)   |       14.42        |       0.00025      |
|               Node5               |     2    |   12.90 (11.33%)   |    Not selected    |    for testing     |
|          MMTLR9_3425_BP           |     2    |    6.51 ( 5.93%)   |        5.53        |       0.02267      |
|          ECTLR9_3425_BP           |     1    |   0.74 (100.00%)   |        0.00        |       1.00000      |
|          CBTLR9_3425_BP           |     1    |   1.08 (100.00%)   |        0.15        |       0.41823      |
|               Node4               |     1    |   0.83 (100.00%)   |    Not selected    |    for testing     |
|          TFTLR9_3425_BP           |     2    |    9.21 ( 3.95%)   |        4.98        |       0.02998      |
|          LCTLR9_3425_BP           |     2    |   57.91 ( 1.25%)   |        8.38        |       0.00530      |
|          PFTLR9_3425_BP           |     2    |   41.58 ( 1.96%)   |       16.86        |       0.00007      |
|          LMTLR9_3425_BP           |     1    |   0.96 (100.00%)   |        0.00        |       1.00000      |
|          TOTLR9_3425_BP           |     1    |   0.93 (100.00%)   |        0.00        |       1.00000      |
|              Node16               |     1    |   0.53 (100.00%)   |    Not selected    |    for testing     |
|              Node19               |     2    |    8.64 (24.97%)   |    Not selected    |    for testing     |
|               Node3               |     1    |   0.70 (100.00%)   |    Not selected    |    for testing     |
|          SLTLR9_3425_BP           |     2    |  141.04 ( 0.74%)   |        6.48        |       0.01392      |
|          IPTLR9_3425_BP           |     1    |   0.88 (100.00%)   |        0.00        |       1.00000      |
|          PHTLR9_3425_BP           |     1    |   1.10 (100.00%)   |        0.17        |       0.41291      |
|          CATLR9_3425_BP           |     1    |   1.07 (100.00%)   |        0.04        |       0.46013      |
|              Node43               |     1    |   2.57 (100.00%)   |    Not selected    |    for testing     |
|              Node31               |     2    |   20.61 ( 5.36%)   |    Not selected    |    for testing     |
|              Node15               |     1    |   1.40 (100.00%)   |    Not selected    |    for testing     |
|               Node2               |     1    |   2.36 (100.00%)   |    Not selected    |    for testing     |
|          CCTLR9_3425_BP           |     1    |   1.06 (100.00%)   |        0.03        |       0.46772      |
|          OMTLR9_3425_BP           |     1    |   0.79 (100.00%)   |        0.00        |       1.00000      |
|              Node29               |     2    |   24.18 ( 9.84%)   |    Not selected    |    for testing     |
|              Node30               |     1    |   1.09 (100.00%)   |    Not selected    |    for testing     |
