# Supplementary material for: Variation in selection constraints on teleost TLRs with emphasis on their repertoire in the Walking catfish, Clarias batrachus
Source: Sci Rep. 2020 Dec 7;10:21394. doi: 10.1038/s41598-020-78347-6 (PMC7721727; doi:10.1038/s41598-020-78347-6)
Supplement: Supplementary file 31 — Supplementary Information 31. [file 41598_2020_78347_MOESM31_ESM.zip › T9/ABSREL/result.json]

{
  "analysis": {
    "authors": "Sergei L Kosakovsky Pond, Ben Murrell, Steven Weaver and Temple iGEM / UCSD viral evolution group",
    "citation": "Less Is More: An Adaptive Branch-Site Random Effects Model for Efficient Detection of Episodic Diversifying Selection (2015). Mol Biol Evol 32 (5): 1342-1353",
    "contact": "spond@temple.edu",
    "info": "aBSREL (Adaptive branch-site random effects likelihood)\n                            uses an adaptive random effects branch-site model framework\n                            to test whether each branch has evolved under positive selection,\n                            using a procedure which infers an optimal number of rate categories per branch.",
    "requirements": "in-frame codon alignment and a phylogenetic tree",
    "version": "2.1"
  },
  "branch attributes": {
    "0": {
      "ATTLR9_3425_BP": {
        "Baseline MG94xREV": 0.1283419373591671,
        "Baseline MG94xREV omega ratio": 0.9795875731512399,
        "Corrected P-value": 1,
        "Full adaptive model": 0.1274892498508322,
        "LRT": 0,
        "Nucleotide GTR": 0.1269008617382278,
        "Rate Distributions": [
          [
            0.9976532107419528,
            1
          ]
        ],
        "Rate classes": 1,
        "Uncorrected P-value": 1,
        "original name": "ATTLR9_3425_BP"
      },
      "CATLR9_3425_BP": {
        "Baseline MG94xREV": 0.03130158230912432,
        "Baseline MG94xREV omega ratio": 1.061837612049628,
        "Corrected P-value": 1,
        "Full adaptive model": 0.03114910243563297,
        "LRT": 0.04422103185788728,
        "Nucleotide GTR": 0.03154063351345436,
        "Rate Distributions": [
          [
            1.06754402142902,
            1
          ]
        ],
        "Rate classes": 1,
        "Uncorrected P-value": 0.4601282231885253,
        "original name": "CATLR9_3425_BP"
      },
      "CBTLR9_3425_BP": {
        "Baseline MG94xREV": 0.08742270937162801,
        "Baseline MG94xREV omega ratio": 1.065783120778743,
        "Corrected P-value": 1,
        "Full adaptive model": 0.08707661869375642,
        "LRT": 0.1494054144131951,
        "Nucleotide GTR": 0.08671065022594221,
        "Rate Distributions": [
          [
            1.076148002546006,
            1
          ]
        ],
        "Rate classes": 1,
        "Uncorrected P-value": 0.41822664449434,
        "original name": "CBTLR9_3425_BP"
      },
      "CCTLR9_3425_BP": {
        "Baseline MG94xREV": 0.01950684101095481,
        "Baseline MG94xREV omega ratio": 1.028806782958972,
        "Corrected P-value": 1,
        "Full adaptive model": 0.01971174012413644,
        "LRT": 0.03051610266265925,
        "Nucleotide GTR": 0.01924307665933683,
        "Rate Distributions": [
          [
            1.059638719508776,
            1
          ]
        ],
        "Rate classes": 1,
        "Uncorrected P-value": 0.4677221960088125,
        "original name": "CCTLR9_3425_BP"
      },
      "CITLR9_3425_BP": {
        "Baseline MG94xREV": 0.0145411658178481,
        "Baseline MG94xREV omega ratio": 1.692580976812885,
        "Corrected P-value": 0.05189177296342273,
        "Full adaptive model": 0.005296282810696367,
        "LRT": 9.791150793083943,
        "Nucleotide GTR": 0.01473261555130996,
        "Rate Distributions": [
          [
            0.6065988350654689,
            0.9486191795129365
          ],
          [
            29.24816100843543,
            0.05138082048706349
          ]
        ],
        "Rate classes": 2,
        "Uncorrected P-value": 0.002594588648171137,
        "original name": "CITLR9_3425_BP"
      },
      "DRTLR9_3425_BP": {
        "Baseline MG94xREV": 0.1248013876523718,
        "Baseline MG94xREV omega ratio": 0.8037230639193483,
        "Corrected P-value": 1,
        "Full adaptive model": 0.1250848148585618,
        "LRT": 0,
        "Nucleotide GTR": 0.1209577814158442,
        "Rate Distributions": [
          [
            0.8008832919724379,
            1
          ]
        ],
        "Rate classes": 1,
        "Uncorrected P-value": 1,
        "original name": "DRTLR9_3425_BP"
      },
      "ECTLR9_3425_BP": {
        "Baseline MG94xREV": 0.09408862790694011,
        "Baseline MG94xREV omega ratio": 0.7361663092348394,
        "Corrected P-value": 1,
        "Full adaptive model": 0.09388705922761988,
        "LRT": 0,
        "Nucleotide GTR": 0.09262088729481609,
        "Rate Distributions": [
          [
            0.7413007001359884,
            1
          ]
        ],
        "Rate classes": 1,
        "Uncorrected P-value": 1,
        "original name": "ECTLR9_3425_BP"
      },
      "GMTLR9_3425_BP": {
        "Baseline MG94xREV": 0.2783588112625957,
        "Baseline MG94xREV omega ratio": 0.8061919967698297,
        "Corrected P-value": 0.00660487799538223,
        "Full adaptive model": 0.1112943274225274,
        "LRT": 13.97208916739328,
        "Nucleotide GTR": 0.2740342128345855,
        "Rate Distributions": [
          [
            0.2014958966035582,
            0.5996718157744464
          ],
          [
            2.53591452101714,
            0.4003281842255536
          ]
        ],
        "Rate classes": 2,
        "Uncorrected P-value": 0.0003145179997801062,
        "original name": "GMTLR9_3425_BP"
      },
      "IPTLR9_3425_BP": {
        "Baseline MG94xREV": 0.04036108134392256,
        "Baseline MG94xREV omega ratio": 0.8767180502513944,
        "Corrected P-value": 1,
        "Full adaptive model": 0.04021552649582159,
        "LRT": 0,
        "Nucleotide GTR": 0.04007786205885798,
        "Rate Distributions": [
          [
            0.8834282530554347,
            1
          ]
        ],
        "Rate classes": 1,
        "Uncorrected P-value": 1,
        "original name": "IPTLR9_3425_BP"
      },
      "LCTLR9_3425_BP": {
        "Baseline MG94xREV": 0.06016735892896855,
        "Baseline MG94xREV omega ratio": 1.166790359628148,
        "Corrected P-value": 0.100704763788645,
        "Full adaptive model": 0.02619043145738333,
        "LRT": 8.380884996848181,
        "Nucleotide GTR": 0.05947559563936782,
        "Rate Distributions": [
          [
            1,
            0.9874960825920778
          ],
          [
            57.91107165257098,
            0.01250391740792223
          ]
        ],
        "Rate classes": 2,
        "Uncorrected P-value": 0.005300250725718159,
        "original name": "LCTLR9_3425_BP"
      },
      "LMTLR9_3425_BP": {
        "Baseline MG94xREV": 0.05730807719821569,
        "Baseline MG94xREV omega ratio": 0.9697741441560902,
        "Corrected P-value": 1,
        "Full adaptive model": 0.05715909457563378,
        "LRT": 0,
        "Nucleotide GTR": 0.056400740225712,
        "Rate Distributions": [
          [
            0.9602743492758026,
            1
          ]
        ],
        "Rate classes": 1,
        "Uncorrected P-value": 1,
        "original name": "LMTLR9_3425_BP"
      },
      "MATLR9_3425_BP": {
        "Baseline MG94xREV": 0.01203785435222097,
        "Baseline MG94xREV omega ratio": 1.10710004697084,
        "Corrected P-value": 1,
        "Full adaptive model": 0.01206967179342145,
        "LRT": 0.0355369165627053,
        "Nucleotide GTR": 0.01189083556586405,
        "Rate Distributions": [
          [
            1.084286281653954,
            1
          ]
        ],
        "Rate classes": 1,
        "Uncorrected P-value": 0.4648115436696733,
        "original name": "MATLR9_3425_BP"
      },
      "MMTLR9_3425_BP": {
        "Baseline MG94xREV": 0.09475000770544817,
        "Baseline MG94xREV omega ratio": 0.7969625506732712,
        "Corrected P-value": 0.3627132954101633,
        "Full adaptive model": 0.03437126163704387,
        "LRT": 5.526710941572674,
        "Nucleotide GTR": 0.09362955706111258,
        "Rate Distributions": [
          [
            0.6002963096407353,
            0.940710226354532
          ],
          [
            6.50832787928677,
            0.05928977364546795
          ]
        ],
        "Rate classes": 2,
        "Uncorrected P-value": 0.02266958096313521,
        "original name": "MMTLR9_3425_BP"
      },
      "Node1": {
        "Baseline MG94xREV": 0.007072533294980844,
        "Baseline MG94xREV omega ratio": 0.4723356139134283,
        "Corrected P-value": null,
        "Full adaptive model": 0.007150861056110822,
        "LRT": null,
        "Nucleotide GTR": 0.007221248377886624,
        "Rate Distributions": [
          [
            0.4768751177909484,
            1
          ]
        ],
        "Rate classes": 1,
        "Uncorrected P-value": null
      },
      "Node10": {
        "Baseline MG94xREV": 0.00723344199699833,
        "Baseline MG94xREV omega ratio": 1.953277599830039,
        "Corrected P-value": null,
        "Full adaptive model": 0.007096721707430745,
        "LRT": null,
        "Nucleotide GTR": 0.007009155363676987,
        "Rate Distributions": [
          [
            1.990861756297682,
            1
          ]
        ],
        "Rate classes": 1,
        "Uncorrected P-value": null
      },
      "Node14": {
        "Baseline MG94xREV": 0.1824967016865685,
        "Baseline MG94xREV omega ratio": 0.5828298260062211,
        "Corrected P-value": null,
        "Full adaptive model": 0.06563972888182175,
        "LRT": null,
        "Nucleotide GTR": 0.172743686649789,
        "Rate Distributions": [
          [
            0,
            0.506208683879302
          ],
          [
            1.426090023224411,
            0.493791316120698
          ]
        ],
        "Rate classes": 2,
        "Uncorrected P-value": null
      },
      "Node15": {
        "Baseline MG94xREV": 0.02486930925879787,
        "Baseline MG94xREV omega ratio": 1.286454789645438,
        "Corrected P-value": null,
        "Full adaptive model": 0.02513294593754715,
        "LRT": null,
        "Nucleotide GTR": 0.02810528979723301,
        "Rate Distributions": [
          [
            1.399962595433147,
            1
          ]
        ],
        "Rate classes": 1,
        "Uncorrected P-value": null
      },
      "Node16": {
        "Baseline MG94xREV": 0.0549849584777831,
        "Baseline MG94xREV omega ratio": 0.5329992085581804,
        "Corrected P-value": null,
        "Full adaptive model": 0.05475338448715967,
        "LRT": null,
        "Nucleotide GTR": 0.05360713671177511,
        "Rate Distributions": [
          [
            0.5341128418788822,
            1
          ]
        ],
        "Rate classes": 1,
        "Uncorrected P-value": null
      },
      "Node19": {
        "Baseline MG94xREV": 0.04891147110049161,
        "Baseline MG94xREV omega ratio": 1.835011395505488,
        "Corrected P-value": null,
        "Full adaptive model": 0.01819094406674402,
        "LRT": null,
        "Nucleotide GTR": 0.04966129160284241,
        "Rate Distributions": [
          [
            0.1331411871419428,
            0.7503254592906449
          ],
          [
            8.643385656501353,
            0.2496745407093551
          ]
        ],
        "Rate classes": 2,
        "Uncorrected P-value": null
      },
      "Node2": {
        "Baseline MG94xREV": 0.02081324526672184,
        "Baseline MG94xREV omega ratio": 2.382903424120416,
        "Corrected P-value": null,
        "Full adaptive model": 0.02123625435073027,
        "LRT": null,
        "Nucleotide GTR": 0.02049329761729782,
        "Rate Distributions": [
          [
            2.357025094307446,
            1
          ]
        ],
        "Rate classes": 1,
        "Uncorrected P-value": null
      },
      "Node23": {
        "Baseline MG94xREV": 0.183351818966977,
        "Baseline MG94xREV omega ratio": 0.9864650687963833,
        "Corrected P-value": null,
        "Full adaptive model": 0.06862879836779053,
        "LRT": null,
        "Nucleotide GTR": 0.1786837294609409,
        "Rate Distributions": [
          [
            0.3821693067367937,
            0.6808950976306982
          ],
          [
            3.105908882903504,
            0.3191049023693018
          ]
        ],
        "Rate classes": 2,
        "Uncorrected P-value": null
      },
      "Node29": {
        "Baseline MG94xREV": 0.01707274515405231,
        "Baseline MG94xREV omega ratio": 1.688591459877813,
        "Corrected P-value": null,
        "Full adaptive model": 0.00665861769341081,
        "LRT": null,
        "Nucleotide GTR": 0.01681612371685205,
        "Rate Distributions": [
          [
            9.191871676843959e-14,
            0.9015735319174145
          ],
          [
            24.18052615128642,
            0.09842646808258548
          ]
        ],
        "Rate classes": 2,
        "Uncorrected P-value": null
      },
      "Node3": {
        "Baseline MG94xREV": 0.0476070965360847,
        "Baseline MG94xREV omega ratio": 0.6717460593226263,
        "Corrected P-value": null,
        "Full adaptive model": 0.04887339600618473,
        "LRT": null,
        "Nucleotide GTR": 0.04781920986171066,
        "Rate Distributions": [
          [
            0.6990210779501951,
            1
          ]
        ],
        "Rate classes": 1,
        "Uncorrected P-value": null
      },
      "Node30": {
        "Baseline MG94xREV": 0.01571603018149934,
        "Baseline MG94xREV omega ratio": 1.054146897430418,
        "Corrected P-value": null,
        "Full adaptive model": 0.01613299937491494,
        "LRT": null,
        "Nucleotide GTR": 0.01594680359538407,
        "Rate Distributions": [
          [
            1.092447811879548,
            1
          ]
        ],
        "Rate classes": 1,
        "Uncorrected P-value": null
      },
      "Node31": {
        "Baseline MG94xREV": 0.02564531222236689,
        "Baseline MG94xREV omega ratio": 1.237889116043525,
        "Corrected P-value": null,
        "Full adaptive model": 0.009505285653029308,
        "LRT": null,
        "Nucleotide GTR": 0.0250115427797758,
        "Rate Distributions": [
          [
            0.5535564753395358,
            0.946391822596616
          ],
          [
            20.61173205386375,
            0.05360817740338397
          ]
        ],
        "Rate classes": 2,
        "Uncorrected P-value": null
      },
      "Node34": {
        "Baseline MG94xREV": 0.006186276257329394,
        "Baseline MG94xREV omega ratio": 1.207304526511492,
        "Corrected P-value": null,
        "Full adaptive model": 0.006495655576221458,
        "LRT": null,
        "Nucleotide GTR": 0.006523610979408756,
        "Rate Distributions": [
          [
            0.9970084524321573,
            1
          ]
        ],
        "Rate classes": 1,
        "Uncorrected P-value": null
      },
      "Node38": {
        "Baseline MG94xREV": 0.004601461803245754,
        "Baseline MG94xREV omega ratio": 0.2802162824741939,
        "Corrected P-value": null,
        "Full adaptive model": 0.004328978146073013,
        "LRT": null,
        "Nucleotide GTR": 0.004318753263630925,
        "Rate Distributions": [
          [
            0.2509414636664718,
            1
          ]
        ],
        "Rate classes": 1,
        "Uncorrected P-value": null
      },
      "Node4": {
        "Baseline MG94xREV": 0.08077159247407001,
        "Baseline MG94xREV omega ratio": 0.8245182809531119,
        "Corrected P-value": null,
        "Full adaptive model": 0.07831907339344378,
        "LRT": null,
        "Nucleotide GTR": 0.0775113544517589,
        "Rate Distributions": [
          [
            0.8290608683204365,
            1
          ]
        ],
        "Rate classes": 1,
        "Uncorrected P-value": null
      },
      "Node40": {
        "Baseline MG94xREV": 0.004386738331779137,
        "Baseline MG94xREV omega ratio": 2.642084001557356,
        "Corrected P-value": null,
        "Full adaptive model": 0.0044385697808149,
        "LRT": null,
        "Nucleotide GTR": 0.004764744553347798,
        "Rate Distributions": [
          [
            2.672566544845748,
            1
          ]
        ],
        "Rate classes": 1,
        "Uncorrected P-value": null
      },
      "Node43": {
        "Baseline MG94xREV": 0.02622630577790447,
        "Baseline MG94xREV omega ratio": 2.538497093416758,
        "Corrected P-value": null,
        "Full adaptive model": 0.02540392085135376,
        "LRT": null,
        "Nucleotide GTR": 0.02658398316098989,
        "Rate Distributions": [
          [
            2.573686940556352,
            1
          ]
        ],
        "Rate classes": 1,
        "Uncorrected P-value": null
      },
      "Node5": {
        "Baseline MG94xREV": 0.1127580926811588,
        "Baseline MG94xREV omega ratio": 1.425303840609065,
        "Corrected P-value": null,
        "Full adaptive model": 0.04959680798631132,
        "LRT": null,
        "Nucleotide GTR": 0.1120870739545132,
        "Rate Distributions": [
          [
            0.6988203008046554,
            0.8866569665301632
          ],
          [
            12.90188419725466,
            0.1133430334698368
          ]
        ],
        "Rate classes": 2,
        "Uncorrected P-value": null
      },
      "Node6": {
        "Baseline MG94xREV": 0.2476396641101886,
        "Baseline MG94xREV omega ratio": 0.8068168527718313,
        "Corrected P-value": null,
        "Full adaptive model": 0.1010120957086293,
        "LRT": null,
        "Nucleotide GTR": 0.2363282865392474,
        "Rate Distributions": [
          [
            0.2226005124727038,
            0.6725574499155109
          ],
          [
            3.330634804348017,
            0.3274425500844891
          ]
        ],
        "Rate classes": 2,
        "Uncorrected P-value": null
      },
      "Node7": {
        "Baseline MG94xREV": 0.12742150485842,
        "Baseline MG94xREV omega ratio": 1.021658616746887,
        "Corrected P-value": null,
        "Full adaptive model": 0.1288268753002597,
        "LRT": null,
        "Nucleotide GTR": 0.1310050553538929,
        "Rate Distributions": [
          [
            1.015253945377681,
            1
          ]
        ],
        "Rate classes": 1,
        "Uncorrected P-value": null
      },
      "Node9": {
        "Baseline MG94xREV": 0.01071040796034286,
        "Baseline MG94xREV omega ratio": 0.5642932443768808,
        "Corrected P-value": null,
        "Full adaptive model": 0.01138443385195431,
        "LRT": null,
        "Nucleotide GTR": 0.011071789451746,
        "Rate Distributions": [
          [
            0.6154007506765066,
            1
          ]
        ],
        "Rate classes": 1,
        "Uncorrected P-value": null
      },
      "OMTLR9_3425_BP": {
        "Baseline MG94xREV": 0.01731855415945902,
        "Baseline MG94xREV omega ratio": 0.7631587037082777,
        "Corrected P-value": 1,
        "Full adaptive model": 0.01786026784353462,
        "LRT": 0,
        "Nucleotide GTR": 0.01693422785429247,
        "Rate Distributions": [
          [
            0.7878802153017475,
            1
          ]
        ],
        "Rate classes": 1,
        "Uncorrected P-value": 1,
        "original name": "OMTLR9_3425_BP"
      },
      "ONTLR9_3425_BP": {
        "Baseline MG94xREV": 0.1775822560141335,
        "Baseline MG94xREV omega ratio": 0.8758288048265177,
        "Corrected P-value": 0.1580497943710654,
        "Full adaptive model": 0.06517025738863232,
        "LRT": 7.386735908716219,
        "Nucleotide GTR": 0.1750613815892645,
        "Rate Distributions": [
          [
            0.528273203420873,
            0.8094358013273977
          ],
          [
            3.394618409614107,
            0.1905641986726023
          ]
        ],
        "Rate classes": 2,
        "Uncorrected P-value": 0.008780544131725854,
        "original name": "ONTLR9_3425_BP"
      },
      "PFTLR9_3425_BP": {
        "Baseline MG94xREV": 0.05887276812207105,
        "Baseline MG94xREV omega ratio": 0.7997141028399966,
        "Corrected P-value": 0.001688183201418836,
        "Full adaptive model": 0.02851867730574087,
        "LRT": 16.86312161217211,
        "Nucleotide GTR": 0.05852286722540032,
        "Rate Distributions": [
          [
            0.6592568870773831,
            0.9804486289323319
          ],
          [
            41.57714793587,
            0.01955137106766813
          ]
        ],
        "Rate classes": 2,
        "Uncorrected P-value": 0.0000733992696269059,
        "original name": "PFTLR9_3425_BP"
      },
      "PHTLR9_3425_BP": {
        "Baseline MG94xREV": 0.04004195928192274,
        "Baseline MG94xREV omega ratio": 1.087327033960351,
        "Corrected P-value": 1,
        "Full adaptive model": 0.04018754745091354,
        "LRT": 0.1657826472510351,
        "Nucleotide GTR": 0.03989670685036696,
        "Rate Distributions": [
          [
            1.098509108349919,
            1
          ]
        ],
        "Rate classes": 1,
        "Uncorrected P-value": 0.4129128375592476,
        "original name": "PHTLR9_3425_BP"
      },
      "SATLR9_3425_BP": {
        "Baseline MG94xREV": 0.1305958480065306,
        "Baseline MG94xREV omega ratio": 0.9901945371967897,
        "Corrected P-value": 0.0007533373249146713,
        "Full adaptive model": 0.05574699835010861,
        "LRT": 18.55270123995433,
        "Nucleotide GTR": 0.1285884980225102,
        "Rate Distributions": [
          [
            0.8627142368302274,
            0.9652797521970908
          ],
          [
            19.56667078557256,
            0.03472024780290917
          ]
        ],
        "Rate classes": 2,
        "Uncorrected P-value": 0.00003138905520477797,
        "original name": "SATLR9_3425_BP"
      },
      "SLTLR9_3425_BP": {
        "Baseline MG94xREV": 0.0429787289579034,
        "Baseline MG94xREV omega ratio": 0.947427676670735,
        "Corrected P-value": 0.2367167234083802,
        "Full adaptive model": 0.02316692822267498,
        "LRT": 6.480923189621535,
        "Nucleotide GTR": 0.04244590639849641,
        "Rate Distributions": [
          [
            0.8630192367827159,
            0.992602143334483
          ],
          [
            141.0425024805882,
            0.007397856665516955
          ]
        ],
        "Rate classes": 2,
        "Uncorrected P-value": 0.01392451314166943,
        "original name": "SLTLR9_3425_BP"
      },
      "SMTLR9_3425_BP": {
        "Baseline MG94xREV": 0.1133637355172979,
        "Baseline MG94xREV omega ratio": 1.016760578236807,
        "Corrected P-value": 0.005515424414995973,
        "Full adaptive model": 0.04071976179914482,
        "LRT": 14.42232894360495,
        "Nucleotide GTR": 0.1121234390416212,
        "Rate Distributions": [
          [
            0,
            0.5440292327678921
          ],
          [
            2.683007438619839,
            0.4559707672321079
          ]
        ],
        "Rate classes": 2,
        "Uncorrected P-value": 0.0002507011097725442,
        "original name": "SMTLR9_3425_BP"
      },
      "SSTLR9_3425_BP": {
        "Baseline MG94xREV": 0.01283600494222999,
        "Baseline MG94xREV omega ratio": 0.6164592798963535,
        "Corrected P-value": 1,
        "Full adaptive model": 0.01228905188039429,
        "LRT": 0,
        "Nucleotide GTR": 0.01292039949862023,
        "Rate Distributions": [
          [
            0.5946448276745411,
            1
          ]
        ],
        "Rate classes": 1,
        "Uncorrected P-value": 1,
        "original name": "SSTLR9_3425_BP"
      },
      "TFTLR9_3425_BP": {
        "Baseline MG94xREV": 0.0744840397753088,
        "Baseline MG94xREV omega ratio": 0.8415927482019311,
        "Corrected P-value": 0.4497330621430776,
        "Full adaptive model": 0.02707830076468655,
        "LRT": 4.981245947812567,
        "Nucleotide GTR": 0.07408783539011446,
        "Rate Distributions": [
          [
            0.6655032848242832,
            0.9605344448944546
          ],
          [
            9.205332483584511,
            0.03946555510554539
          ]
        ],
        "Rate classes": 2,
        "Uncorrected P-value": 0.02998220414287184,
        "original name": "TFTLR9_3425_BP"
      },
      "TOTLR9_3425_BP": {
        "Baseline MG94xREV": 0.0556735785142017,
        "Baseline MG94xREV omega ratio": 0.9240753498335151,
        "Corrected P-value": 1,
        "Full adaptive model": 0.05625669640742601,
        "LRT": 0,
        "Nucleotide GTR": 0.05587872788572562,
        "Rate Distributions": [
          [
            0.9301280542478227,
            1
          ]
        ],
        "Rate classes": 1,
        "Uncorrected P-value": 1,
        "original name": "TOTLR9_3425_BP"
      },
      "TRTLR9_3425_BP": {
        "Baseline MG94xREV": 0.229837495609281,
        "Baseline MG94xREV omega ratio": 0.8958496156143578,
        "Corrected P-value": 1,
        "Full adaptive model": 0.2299484809810943,
        "LRT": 0,
        "Nucleotide GTR": 0.2240214594334503,
        "Rate Distributions": [
          [
            0.8947105683166008,
            1
          ]
        ],
        "Rate classes": 1,
        "Uncorrected P-value": 1,
        "original name": "TRTLR9_3425_BP"
      }
    },
    "attributes": {
      "Baseline MG94xREV": {
        "attribute type": "branch length",
        "display order": 1
      },
      "Baseline MG94xREV omega ratio": {
        "attribute type": "branch label",
        "display order": 1
      },
      "Corrected P-value": {
        "attribute type": "branch label",
        "display order": 6
      },
      "Full adaptive model": {
        "attribute type": "branch length",
        "display order": 2
      },
      "LRT": {
        "attribute type": "branch label",
        "display order": 4
      },
      "Nucleotide GTR": {
        "attribute type": "branch length",
        "display order": 0
      },
      "Rate Distributions": {
        "attribute type": "branch label",
        "display order": 3
      },
      "Rate classes": {
        "attribute type": "branch label",
        "display order": 2
      },
      "Uncorrected P-value": {
        "attribute type": "branch label",
        "display order": 5
      },
      "original name": {
        "attribute type": "node label",
        "display order": -1
      }
    }
  },
  "data partitions": {
    "0": {
      "coverage": [
        [
          0,
          1,
          2,
          3,
          4,
          5,
          6,
          7,
          8,
          9,
          10,
          11,
          12,
          13,
          14,
          15,
          16,
          17,
          18,
          19,
          20,
          21,
          22,
          23,
          24,
          25,
          26,
          27,
          28,
          29,
          30,
          31,
          32,
          33,
          34,
          35,
          36,
          37,
          38,
          39,
          40,
          41,
          42,
          43,
          44,
          45,
          46,
          47,
          48,
          49,
          50,
          51,
          52,
          53,
          54,
          55,
          56,
          57,
          58,
          59,
          60,
          61,
          62,
          63,
          64,
          65,
          66,
          67,
          68,
          69,
          70,
          71,
          72,
          73,
          74,
          75,
          76,
          77,
          78,
          79,
          80,
          81,
          82,
          83,
          84,
          85,
          86,
          87,
          88,
          89,
          90,
          91,
          92,
          93,
          94,
          95,
          96,
          97,
          98,
          99,
          100,
          101,
          102,
          103,
          104,
          105,
          106,
          107,
          108,
          109,
          110,
          111,
          112,
          113,
          114,
          115,
          116,
          117,
          118,
          119,
          120,
          121,
          122,
          123,
          124,
          125,
          126,
          127,
          128,
          129,
          130,
          131,
          132,
          133,
          134,
          135,
          136,
          137,
          138,
          139,
          140,
          141,
          142,
          143,
          144,
          145,
          146,
          147,
          148,
          149,
          150,
          151,
          152,
          153,
          154,
          155,
          156,
          157,
          158,
          159,
          160,
          161,
          162,
          163,
          164,
          165,
          166,
          167,
          168,
          169,
          170,
          171,
          172,
          173,
          174,
          175,
          176,
          177,
          178,
          179,
          180,
          181,
          182,
          183,
          184,
          185,
          186,
          187,
          188,
          189,
          190,
          191,
          192,
          193,
          194,
          195,
          196,
          197,
          198,
          199,
          200,
          201,
          202,
          203,
          204,
          205,
          206,
          207,
          208,
          209,
          210,
          211,
          212,
          213,
          214,
          215,
          216,
          217,
          218,
          219,
          220,
          221,
          222,
          223,
          224,
          225,
          226,
          227,
          228,
          229,
          230,
          231,
          232,
          233,
          234,
          235,
          236,
          237,
          238,
          239,
          240,
          241,
          242,
          243,
          244,
          245,
          246,
          247,
          248,
          249,
          250,
          251,
          252,
          253,
          254,
          255,
          256,
          257,
          258,
          259,
          260,
          261,
          262,
          263,
          264,
          265,
          266,
          267,
          268,
          269,
          270,
          271,
          272,
          273,
          274,
          275,
          276,
          277,
          278,
          279,
          280,
          281,
          282,
          283,
          284,
          285,
          286,
          287,
          288,
          289,
          290,
          291,
          292,
          293,
          294,
          295,
          296,
          297,
          298,
          299,
          300,
          301,
          302,
          303,
          304,
          305,
          306,
          307,
          308,
          309,
          310,
          311,
          312,
          313,
          314,
          315,
          316,
          317,
          318,
          319,
          320,
          321,
          322,
          323,
          324,
          325,
          326,
          327,
          328,
          329,
          330,
          331,
          332,
          333,
          334,
          335,
          336,
          337,
          338,
          339,
          340,
          341,
          342,
          343,
          344,
          345,
          346,
          347,
          348,
          349,
          350,
          351,
          352,
          353,
          354,
          355,
          356,
          357,
          358,
          359,
          360,
          361,
          362,
          363,
          364,
          365,
          366,
          367,
          368,
          369,
          370,
          371,
          372,
          373,
          374,
          375,
          376,
          377,
          378,
          379,
          380,
          381,
          382,
          383,
          384,
          385,
          386,
          387,
          388,
          389,
          390,
          391,
          392,
          393,
          394,
          395,
          396,
          397,
          398,
          399,
          400,
          401,
          402,
          403,
          404,
          405,
          406,
          407,
          408,
          409,
          410,
          411,
          412,
          413,
          414,
          415,
          416,
          417,
          418,
          419,
          420,
          421,
          422,
          423,
          424,
          425,
          426,
          427,
          428,
          429,
          430,
          431,
          432,
          433,
          434,
          435,
          436,
          437,
          438,
          439,
          440,
          441,
          442,
          443,
          444,
          445,
          446,
          447,
          448,
          449,
          450,
          451,
          452,
          453,
          454,
          455,
          456,
          457,
          458,
          459,
          460,
          461,
          462,
          463,
          464,
          465,
          466,
          467,
          468,
          469,
          470,
          471,
          472,
          473,
          474,
          475,
          476,
          477,
          478,
          479,
          480,
          481,
          482,
          483,
          484,
          485,
          486,
          487,
          488,
          489,
          490,
          491,
          492,
          493,
          494,
          495,
          496,
          497,
          498,
          499,
          500,
          501,
          502,
          503,
          504,
          505,
          506,
          507,
          508,
          509,
          510,
          511,
          512,
          513,
          514,
          515,
          516,
          517,
          518,
          519,
          520,
          521,
          522,
          523,
          524,
          525,
          526,
          527,
          528,
          529,
          530,
          531,
          532,
          533,
          534,
          535,
          536,
          537,
          538,
          539,
          540,
          541,
          542,
          543,
          544,
          545,
          546,
          547,
          548,
          549,
          550,
          551,
          552,
          553,
          554,
          555,
          556,
          557,
          558,
          559,
          560,
          561,
          562,
          563,
          564,
          565,
          566,
          567,
          568,
          569,
          570,
          571,
          572,
          573,
          574,
          575,
          576,
          577,
          578,
          579,
          580,
          581,
          582,
          583,
          584,
          585,
          586,
          587,
          588,
          589,
          590,
          591,
          592,
          593,
          594,
          595,
          596,
          597,
          598,
          599,
          600,
          601,
          602,
          603,
          604,
          605,
          606,
          607,
          608,
          609,
          610,
          611,
          612,
          613,
          614,
          615,
          616,
          617,
          618,
          619,
          620,
          621,
          622,
          623,
          624,
          625,
          626,
          627,
          628,
          629,
          630,
          631,
          632,
          633,
          634,
          635,
          636,
          637,
          638,
          639,
          640,
          641,
          642,
          643,
          644,
          645,
          646,
          647,
          648,
          649,
          650,
          651,
          652,
          653,
          654,
          655,
          656,
          657,
          658,
          659,
          660,
          661,
          662,
          663,
          664,
          665,
          666,
          667,
          668,
          669,
          670,
          671,
          672,
          673,
          674,
          675,
          676,
          677,
          678,
          679,
          680,
          681,
          682,
          683,
          684,
          685,
          686,
          687,
          688,
          689,
          690,
          691,
          692,
          693,
          694,
          695,
          696,
          697,
          698,
          699,
          700,
          701,
          702,
          703,
          704,
          705,
          706,
          707,
          708,
          709,
          710,
          711,
          712,
          713,
          714,
          715,
          716,
          717,
          718,
          719,
          720,
          721,
          722,
          723,
          724,
          725,
          726,
          727,
          728,
          729,
          730,
          731,
          732,
          733,
          734,
          735,
          736,
          737,
          738,
          739,
          740,
          741,
          742,
          743,
          744,
          745,
          746,
          747,
          748,
          749,
          750,
          751,
          752,
          753,
          754,
          755,
          756,
          757,
          758,
          759,
          760,
          761,
          762,
          763,
          764,
          765,
          766,
          767,
          768,
          769,
          770,
          771,
          772,
          773,
          774,
          775,
          776,
          777,
          778,
          779,
          780,
          781,
          782,
          783,
          784,
          785,
          786,
          787,
          788,
          789,
          790,
          791,
          792,
          793,
          794,
          795,
          796,
          797,
          798,
          799,
          800,
          801,
          802,
          803,
          804,
          805,
          806,
          807,
          808,
          809,
          810,
          811,
          812,
          813,
          814,
          815,
          816,
          817,
          818,
          819,
          820,
          821,
          822,
          823,
          824,
          825,
          826,
          827,
          828,
          829,
          830,
          831,
          832,
          833,
          834,
          835,
          836,
          837,
          838,
          839,
          840,
          841,
          842,
          843,
          844,
          845,
          846,
          847,
          848,
          849,
          850,
          851,
          852,
          853,
          854,
          855,
          856,
          857,
          858,
          859,
          860,
          861,
          862,
          863,
          864,
          865,
          866,
          867,
          868,
          869,
          870,
          871,
          872,
          873,
          874,
          875,
          876,
          877,
          878,
          879,
          880,
          881,
          882,
          883,
          884,
          885,
          886,
          887,
          888,
          889,
          890,
          891,
          892,
          893,
          894,
          895,
          896,
          897,
          898,
          899,
          900,
          901,
          902,
          903,
          904,
          905,
          906,
          907,
          908,
          909,
          910,
          911,
          912,
          913,
          914,
          915,
          916,
          917,
          918,
          919,
          920,
          921,
          922,
          923,
          924,
          925,
          926,
          927,
          928,
          929,
          930,
          931,
          932,
          933,
          934,
          935,
          936,
          937,
          938,
          939,
          940,
          941,
          942,
          943,
          944,
          945,
          946,
          947,
          948,
          949,
          950,
          951,
          952,
          953,
          954,
          955,
          956,
          957,
          958,
          959,
          960,
          961,
          962,
          963,
          964,
          965,
          966,
          967,
          968,
          969,
          970,
          971,
          972,
          973,
          974,
          975,
          976,
          977,
          978,
          979,
          980,
          981,
          982,
          983,
          984,
          985,
          986,
          987,
          988,
          989,
          990,
          991,
          992,
          993,
          994,
          995,
          996,
          997,
          998,
          999,
          1000,
          1001,
          1002,
          1003,
          1004,
          1005,
          1006,
          1007,
          1008,
          1009,
          1010,
          1011,
          1012,
          1013,
          1014,
          1015,
          1016,
          1017,
          1018,
          1019,
          1020,
          1021,
          1022,
          1023,
          1024,
          1025,
          1026,
          1027,
          1028,
          1029,
          1030,
          1031,
          1032,
          1033,
          1034,
          1035,
          1036,
          1037,
          1038,
          1039,
          1040,
          1041,
          1042,
          1043,
          1044,
          1045,
          1046,
          1047,
          1048,
          1049,
          1050,
          1051,
          1052,
          1053,
          1054,
          1055,
          1056,
          1057,
          1058,
          1059,
          1060,
          1061,
          1062,
          1063,
          1064,
          1065,
          1066,
          1067,
          1068,
          1069,
          1070,
          1071,
          1072,
          1073,
          1074,
          1075,
          1076,
          1077,
          1078,
          1079,
          1080,
          1081,
          1082,
          1083,
          1084,
          1085,
          1086,
          1087,
          1088,
          1089,
          1090,
          1091,
          1092,
          1093,
          1094,
          1095,
          1096,
          1097,
          1098,
          1099,
          1100,
          1101,
          1102,
          1103,
          1104,
          1105,
          1106,
          1107,
          1108,
          1109,
          1110,
          1111,
          1112,
          1113,
          1114,
          1115,
          1116,
          1117,
          1118,
          1119,
          1120,
          1121,
          1122,
          1123,
          1124,
          1125,
          1126,
          1127,
          1128,
          1129,
          1130,
          1131,
          1132,
          1133,
          1134,
          1135,
          1136,
          1137,
          1138,
          1139,
          1140
        ]
      ],
      "name": "absrel.filter.default"
    }
  },
  "fits": {
    "Baseline MG94xREV": {
      "AIC-c": 78304.19015247916,
      "Equilibrium frequencies": [
        [
          0.02327791833249405
        ],
        [
          0.02091963608075702
        ],
        [
          0.01810349576478641
        ],
        [
          0.02021435349290601
        ],
        [
          0.02480382331433427
        ],
        [
          0.0222909518684472
        ],
        [
          0.0192902090258966
        ],
        [
          0.0215394368727393
        ],
        [
          0.01925363314483861
        ],
        [
          0.01730305059366837
        ],
        [
          0.0149737644541771
        ],
        [
          0.01671969721919716
        ],
        [
          0.02823664008643977
        ],
        [
          0.02537599051230741
        ],
        [
          0.02195994877699578
        ],
        [
          0.02452046682209055
        ],
        [
          0.01470144293537804
        ],
        [
          0.01321204205965497
        ],
        [
          0.01143347554172597
        ],
        [
          0.0127666125512898
        ],
        [
          0.01566514616239806
        ],
        [
          0.01407811266404264
        ],
        [
          0.01218295825060352
        ],
        [
          0.01360348453507211
        ],
        [
          0.0121598583230024
        ],
        [
          0.01092794498534181
        ],
        [
          0.009456856945132635
        ],
        [
          0.01055952130486274
        ],
        [
          0.01783318194471582
        ],
        [
          0.01602650508162561
        ],
        [
          0.01386906377097157
        ],
        [
          0.0154861890391026
        ],
        [
          0.01198676251473721
        ],
        [
          0.01077238548623671
        ],
        [
          0.009322238411504702
        ],
        [
          0.01040920632366751
        ],
        [
          0.01277251407448218
        ],
        [
          0.01147853267882336
        ],
        [
          0.009933326131241246
        ],
        [
          0.01109154653808931
        ],
        [
          0.009914491697949265
        ],
        [
          0.008910056100560403
        ],
        [
          0.007710610369024515
        ],
        [
          0.008609663330808476
        ],
        [
          0.01454021335137137
        ],
        [
          0.0130671466194917
        ],
        [
          0.01130808550256819
        ],
        [
          0.01262660210198448
        ],
        [
          0.02051750360235493
        ],
        [
          0.01982577846999365
        ],
        [
          0.02432702616046715
        ],
        [
          0.02186245895938336
        ],
        [
          0.01891939858089017
        ],
        [
          0.02112539013217542
        ],
        [
          0.01697043875509298
        ],
        [
          0.01468592784995881
        ],
        [
          0.01639829902398319
        ],
        [
          0.02769385482880555
        ],
        [
          0.02488819474390927
        ],
        [
          0.02153781865039194
        ],
        [
          0.02404911655305726
        ]
      ],
      "Log Likelihood": -39047.6947683104,
      "display order": 1,
      "estimated parameters": 104,
      "branch-annotations": {
        "ATTLR9_3425_BP": {
          "LRT": 0,
          "omegas": [
            {
              "omega": 0.9795875731512399,
              "prop": 1
            }
          ],
          "p": 1,
          "uncorrected p": 1,
          "tested": true
        },
        "CATLR9_3425_BP": {
          "LRT": 0.04422103185788728,
          "omegas": [
            {
              "omega": 1.061837612049628,
              "prop": 1
            }
          ],
          "p": 1,
          "uncorrected p": 0.4601282231885253,
          "tested": true
        },
        "CBTLR9_3425_BP": {
          "LRT": 0.1494054144131951,
          "omegas": [
            {
              "omega": 1.065783120778743,
              "prop": 1
            }
          ],
          "p": 1,
          "uncorrected p": 0.41822664449434,
          "tested": true
        },
        "CCTLR9_3425_BP": {
          "LRT": 0.03051610266265925,
          "omegas": [
            {
              "omega": 1.028806782958972,
              "prop": 1
            }
          ],
          "p": 1,
          "uncorrected p": 0.4677221960088125,
          "tested": true
        },
        "CITLR9_3425_BP": {
          "LRT": 9.791150793083943,
          "omegas": [
            {
              "omega": 1.692580976812885,
              "prop": 1
            }
          ],
          "p": 0.05189177296342273,
          "uncorrected p": 0.002594588648171137,
          "tested": true
        },
        "DRTLR9_3425_BP": {
          "LRT": 0,
          "omegas": [
            {
              "omega": 0.8037230639193483,
              "prop": 1
            }
          ],
          "p": 1,
          "uncorrected p": 1,
          "tested": true
        },
        "ECTLR9_3425_BP": {
          "LRT": 0,
          "omegas": [
            {
              "omega": 0.7361663092348394,
              "prop": 1
            }
          ],
          "p": 1,
          "uncorrected p": 1,
          "tested": true
        },
        "GMTLR9_3425_BP": {
          "LRT": 13.97208916739328,
          "omegas": [
            {
              "omega": 0.8061919967698297,
              "prop": 1
            }
          ],
          "p": 0.00660487799538223,
          "uncorrected p": 0.0003145179997801062,
          "tested": true
        },
        "IPTLR9_3425_BP": {
          "LRT": 0,
          "omegas": [
            {
              "omega": 0.8767180502513944,
              "prop": 1
            }
          ],
          "p": 1,
          "uncorrected p": 1,
          "tested": true
        },
        "LCTLR9_3425_BP": {
          "LRT": 8.380884996848181,
          "omegas": [
            {
              "omega": 1.166790359628148,
              "prop": 1
            }
          ],
          "p": 0.100704763788645,
          "uncorrected p": 0.005300250725718159,
          "tested": true
        },
        "LMTLR9_3425_BP": {
          "LRT": 0,
          "omegas": [
            {
              "omega": 0.9697741441560902,
              "prop": 1
            }
          ],
          "p": 1,
          "uncorrected p": 1,
          "tested": true
        },
        "MATLR9_3425_BP": {
          "LRT": 0.0355369165627053,
          "omegas": [
            {
              "omega": 1.10710004697084,
              "prop": 1
            }
          ],
          "p": 1,
          "uncorrected p": 0.4648115436696733,
          "tested": true
        },
        "MMTLR9_3425_BP": {
          "LRT": 5.526710941572674,
          "omegas": [
            {
              "omega": 0.7969625506732712,
              "prop": 1
            }
          ],
          "p": 0.3627132954101633,
          "uncorrected p": 0.02266958096313521,
          "tested": true
        },
        "Node1": {
          "LRT": "test not run",
          "omegas": [
            {
              "omega": 0.4723356139134283,
              "prop": 1
            }
          ],
          "p": 1,
          "uncorrected p": 1,
          "tested": false
        },
        "Node10": {
          "LRT": "test not run",
          "omegas": [
            {
              "omega": 1.953277599830039,
              "prop": 1
            }
          ],
          "p": 1,
          "uncorrected p": 1,
          "tested": false
        },
        "Node14": {
          "LRT": "test not run",
          "omegas": [
            {
              "omega": 0.5828298260062211,
              "prop": 1
            }
          ],
          "p": 1,
          "uncorrected p": 1,
          "tested": false
        },
        "Node15": {
          "LRT": "test not run",
          "omegas": [
            {
              "omega": 1.286454789645438,
              "prop": 1
            }
          ],
          "p": 1,
          "uncorrected p": 1,
          "tested": false
        },
        "Node16": {
          "LRT": "test not run",
          "omegas": [
            {
              "omega": 0.5329992085581804,
              "prop": 1
            }
          ],
          "p": 1,
          "uncorrected p": 1,
          "tested": false
        },
        "Node19": {
          "LRT": "test not run",
          "omegas": [
            {
              "omega": 1.835011395505488,
              "prop": 1
            }
          ],
          "p": 1,
          "uncorrected p": 1,
          "tested": false
        },
        "Node2": {
          "LRT": "test not run",
          "omegas": [
            {
              "omega": 2.382903424120416,
              "prop": 1
            }
          ],
          "p": 1,
          "uncorrected p": 1,
          "tested": false
        },
        "Node23": {
          "LRT": "test not run",
          "omegas": [
            {
              "omega": 0.9864650687963833,
              "prop": 1
            }
          ],
          "p": 1,
          "uncorrected p": 1,
          "tested": false
        },
        "Node29": {
          "LRT": "test not run",
          "omegas": [
            {
              "omega": 1.688591459877813,
              "prop": 1
            }
          ],
          "p": 1,
          "uncorrected p": 1,
          "tested": false
        },
        "Node3": {
          "LRT": "test not run",
          "omegas": [
            {
              "omega": 0.6717460593226263,
              "prop": 1
            }
          ],
          "p": 1,
          "uncorrected p": 1,
          "tested": false
        },
        "Node30": {
          "LRT": "test not run",
          "omegas": [
            {
              "omega": 1.054146897430418,
              "prop": 1
            }
          ],
          "p": 1,
          "uncorrected p": 1,
          "tested": false
        },
        "Node31": {
          "LRT": "test not run",
          "omegas": [
            {
              "omega": 1.237889116043525,
              "prop": 1
            }
          ],
          "p": 1,
          "uncorrected p": 1,
          "tested": false
        },
        "Node34": {
          "LRT": "test not run",
          "omegas": [
            {
              "omega": 1.207304526511492,
              "prop": 1
            }
          ],
          "p": 1,
          "uncorrected p": 1,
          "tested": false
        },
        "Node38": {
          "LRT": "test not run",
          "omegas": [
            {
              "omega": 0.2802162824741939,
              "prop": 1
            }
          ],
          "p": 1,
          "uncorrected p": 1,
          "tested": false
        },
        "Node4": {
          "LRT": "test not run",
          "omegas": [
            {
              "omega": 0.8245182809531119,
              "prop": 1
            }
          ],
          "p": 1,
          "uncorrected p": 1,
          "tested": false
        },
        "Node40": {
          "LRT": "test not run",
          "omegas": [
            {
              "omega": 2.642084001557356,
              "prop": 1
            }
          ],
          "p": 1,
          "uncorrected p": 1,
          "tested": false
        },
        "Node43": {
          "LRT": "test not run",
          "omegas": [
            {
              "omega": 2.538497093416758,
              "prop": 1
            }
          ],
          "p": 1,
          "uncorrected p": 1,
          "tested": false
        },
        "Node5": {
          "LRT": "test not run",
          "omegas": [
            {
              "omega": 1.425303840609065,
              "prop": 1
            }
          ],
          "p": 1,
          "uncorrected p": 1,
          "tested": false
        },
        "Node6": {
          "LRT": "test not run",
          "omegas": [
            {
              "omega": 0.8068168527718313,
              "prop": 1
            }
          ],
          "p": 1,
          "uncorrected p": 1,
          "tested": false
        },
        "Node7": {
          "LRT": "test not run",
          "omegas": [
            {
              "omega": 1.021658616746887,
              "prop": 1
            }
          ],
          "p": 1,
          "uncorrected p": 1,
          "tested": false
        },
        "Node9": {
          "LRT": "test not run",
          "omegas": [
            {
              "omega": 0.5642932443768808,
              "prop": 1
            }
          ],
          "p": 1,
          "uncorrected p": 1,
          "tested": false
        },
        "OMTLR9_3425_BP": {
          "LRT": 0,
          "omegas": [
            {
              "omega": 0.7631587037082777,
              "prop": 1
            }
          ],
          "p": 1,
          "uncorrected p": 1,
          "tested": true
        },
        "ONTLR9_3425_BP": {
          "LRT": 7.386735908716219,
          "omegas": [
            {
              "omega": 0.8758288048265177,
              "prop": 1
            }
          ],
          "p": 0.1580497943710654,
          "uncorrected p": 0.008780544131725854,
          "tested": true
        },
        "PFTLR9_3425_BP": {
          "LRT": 16.86312161217211,
          "omegas": [
            {
              "omega": 0.7997141028399966,
              "prop": 1
            }
          ],
          "p": 0.001688183201418836,
          "uncorrected p": 0.0000733992696269059,
          "tested": true
        },
        "PHTLR9_3425_BP": {
          "LRT": 0.1657826472510351,
          "omegas": [
            {
              "omega": 1.087327033960351,
              "prop": 1
            }
          ],
          "p": 1,
          "uncorrected p": 0.4129128375592476,
          "tested": true
        },
        "SATLR9_3425_BP": {
          "LRT": 18.55270123995433,
          "omegas": [
            {
              "omega": 0.9901945371967897,
              "prop": 1
            }
          ],
          "p": 0.0007533373249146713,
          "uncorrected p": 0.00003138905520477797,
          "tested": true
        },
        "SLTLR9_3425_BP": {
          "LRT": 6.480923189621535,
          "omegas": [
            {
              "omega": 0.947427676670735,
              "prop": 1
            }
          ],
          "p": 0.2367167234083802,
          "uncorrected p": 0.01392451314166943,
          "tested": true
        },
        "SMTLR9_3425_BP": {
          "LRT": 14.42232894360495,
          "omegas": [
            {
              "omega": 1.016760578236807,
              "prop": 1
            }
          ],
          "p": 0.005515424414995973,
          "uncorrected p": 0.0002507011097725442,
          "tested": true
        },
        "SSTLR9_3425_BP": {
          "LRT": 0,
          "omegas": [
            {
              "omega": 0.6164592798963535,
              "prop": 1
            }
          ],
          "p": 1,
          "uncorrected p": 1,
          "tested": true
        },
        "TFTLR9_3425_BP": {
          "LRT": 4.981245947812567,
          "omegas": [
            {
              "omega": 0.8415927482019311,
              "prop": 1
            }
          ],
          "p": 0.4497330621430776,
          "uncorrected p": 0.02998220414287184,
          "tested": true
        },
        "TOTLR9_3425_BP": {
          "LRT": 0,
          "omegas": [
            {
              "omega": 0.9240753498335151,
              "prop": 1
            }
          ],
          "p": 1,
          "uncorrected p": 1,
          "tested": true
        },
        "TRTLR9_3425_BP": {
          "LRT": 0,
          "omegas": [
            {
              "omega": 0.8958496156143578,
              "prop": 1
            }
          ],
          "p": 1,
          "uncorrected p": 1,
          "tested": true
        }
      },
      "annotation-tag": "ω"
    },
    "Full adaptive model": {
      "AIC-c": 78137.65535488572,
      "Log Likelihood": -38930.12362165281,
      "display order": 2,
      "estimated parameters": 138,
      "branch-annotations": {
        "ATTLR9_3425_BP": {
          "LRT": 0,
          "omegas": [
            {
              "omega": 0.9976532107419528,
              "prop": 1
            }
          ],
          "p": 1,
          "uncorrected p": 1,
          "tested": true
        },
        "CATLR9_3425_BP": {
          "LRT": 0.04422103185788728,
          "omegas": [
            {
              "omega": 1.06754402142902,
              "prop": 1
            }
          ],
          "p": 1,
          "uncorrected p": 0.4601282231885253,
          "tested": true
        },
        "CBTLR9_3425_BP": {
          "LRT": 0.1494054144131951,
          "omegas": [
            {
              "omega": 1.076148002546006,
              "prop": 1
            }
          ],
          "p": 1,
          "uncorrected p": 0.41822664449434,
          "tested": true
        },
        "CCTLR9_3425_BP": {
          "LRT": 0.03051610266265925,
          "omegas": [
            {
              "omega": 1.059638719508776,
              "prop": 1
            }
          ],
          "p": 1,
          "uncorrected p": 0.4677221960088125,
          "tested": true
        },
        "CITLR9_3425_BP": {
          "LRT": 9.791150793083943,
          "omegas": [
            {
              "omega": 0.6065988350654689,
              "prop": 0.9486191795129365
            },
            {
              "omega": 29.24816100843543,
              "prop": 0.05138082048706349
            }
          ],
          "p": 0.05189177296342273,
          "uncorrected p": 0.002594588648171137,
          "tested": true
        },
        "DRTLR9_3425_BP": {
          "LRT": 0,
          "omegas": [
            {
              "omega": 0.8008832919724379,
              "prop": 1
            }
          ],
          "p": 1,
          "uncorrected p": 1,
          "tested": true
        },
        "ECTLR9_3425_BP": {
          "LRT": 0,
          "omegas": [
            {
              "omega": 0.7413007001359884,
              "prop": 1
            }
          ],
          "p": 1,
          "uncorrected p": 1,
          "tested": true
        },
        "GMTLR9_3425_BP": {
          "LRT": 13.97208916739328,
          "omegas": [
            {
              "omega": 0.2014958966035582,
              "prop": 0.5996718157744464
            },
            {
              "omega": 2.53591452101714,
              "prop": 0.4003281842255536
            }
          ],
          "p": 0.00660487799538223,
          "uncorrected p": 0.0003145179997801062,
          "tested": true
        },
        "IPTLR9_3425_BP": {
          "LRT": 0,
          "omegas": [
            {
              "omega": 0.8834282530554347,
              "prop": 1
            }
          ],
          "p": 1,
          "uncorrected p": 1,
          "tested": true
        },
        "LCTLR9_3425_BP": {
          "LRT": 8.380884996848181,
          "omegas": [
            {
              "omega": 1,
              "prop": 0.9874960825920778
            },
            {
              "omega": 57.91107165257098,
              "prop": 0.01250391740792223
            }
          ],
          "p": 0.100704763788645,
          "uncorrected p": 0.005300250725718159,
          "tested": true
        },
        "LMTLR9_3425_BP": {
          "LRT": 0,
          "omegas": [
            {
              "omega": 0.9602743492758026,
              "prop": 1
            }
          ],
          "p": 1,
          "uncorrected p": 1,
          "tested": true
        },
        "MATLR9_3425_BP": {
          "LRT": 0.0355369165627053,
          "omegas": [
            {
              "omega": 1.084286281653954,
              "prop": 1
            }
          ],
          "p": 1,
          "uncorrected p": 0.4648115436696733,
          "tested": true
        },
        "MMTLR9_3425_BP": {
          "LRT": 5.526710941572674,
          "omegas": [
            {
              "omega": 0.6002963096407353,
              "prop": 0.940710226354532
            },
            {
              "omega": 6.50832787928677,
              "prop": 0.05928977364546795
            }
          ],
          "p": 0.3627132954101633,
          "uncorrected p": 0.02266958096313521,
          "tested": true
        },
        "Node1": {
          "LRT": "test not run",
          "omegas": [
            {
              "omega": 0.4768751177909484,
              "prop": 1
            }
          ],
          "p": 1,
          "uncorrected p": 1,
          "tested": false
        },
        "Node10": {
          "LRT": "test not run",
          "omegas": [
            {
              "omega": 1.990861756297682,
              "prop": 1
            }
          ],
          "p": 1,
          "uncorrected p": 1,
          "tested": false
        },
        "Node14": {
          "LRT": "test not run",
          "omegas": [
            {
              "omega": 0,
              "prop": 0.506208683879302
            },
            {
              "omega": 1.426090023224411,
              "prop": 0.493791316120698
            }
          ],
          "p": 1,
          "uncorrected p": 1,
          "tested": false
        },
        "Node15": {
          "LRT": "test not run",
          "omegas": [
            {
              "omega": 1.399962595433147,
              "prop": 1
            }
          ],
          "p": 1,
          "uncorrected p": 1,
          "tested": false
        },
        "Node16": {
          "LRT": "test not run",
          "omegas": [
            {
              "omega": 0.5341128418788822,
              "prop": 1
            }
          ],
          "p": 1,
          "uncorrected p": 1,
          "tested": false
        },
        "Node19": {
          "LRT": "test not run",
          "omegas": [
            {
              "omega": 0.1331411871419428,
              "prop": 0.7503254592906449
            },
            {
              "omega": 8.643385656501353,
              "prop": 0.2496745407093551
            }
          ],
          "p": 1,
          "uncorrected p": 1,
          "tested": false
        },
        "Node2": {
          "LRT": "test not run",
          "omegas": [
            {
              "omega": 2.357025094307446,
              "prop": 1
            }
          ],
          "p": 1,
          "uncorrected p": 1,
          "tested": false
        },
        "Node23": {
          "LRT": "test not run",
          "omegas": [
            {
              "omega": 0.3821693067367937,
              "prop": 0.6808950976306982
            },
            {
              "omega": 3.105908882903504,
              "prop": 0.3191049023693018
            }
          ],
          "p": 1,
          "uncorrected p": 1,
          "tested": false
        },
        "Node29": {
          "LRT": "test not run",
          "omegas": [
            {
              "omega": 9.191871676843959e-14,
              "prop": 0.9015735319174145
            },
            {
              "omega": 24.18052615128642,
              "prop": 0.09842646808258548
            }
          ],
          "p": 1,
          "uncorrected p": 1,
          "tested": false
        },
        "Node3": {
          "LRT": "test not run",
          "omegas": [
            {
              "omega": 0.6990210779501951,
              "prop": 1
            }
          ],
          "p": 1,
          "uncorrected p": 1,
          "tested": false
        },
        "Node30": {
          "LRT": "test not run",
          "omegas": [
            {
              "omega": 1.092447811879548,
              "prop": 1
            }
          ],
          "p": 1,
          "uncorrected p": 1,
          "tested": false
        },
        "Node31": {
          "LRT": "test not run",
          "omegas": [
            {
              "omega": 0.5535564753395358,
              "prop": 0.946391822596616
            },
            {
              "omega": 20.61173205386375,
              "prop": 0.05360817740338397
            }
          ],
          "p": 1,
          "uncorrected p": 1,
          "tested": false
        },
        "Node34": {
          "LRT": "test not run",
          "omegas": [
            {
              "omega": 0.9970084524321573,
              "prop": 1
            }
          ],
          "p": 1,
          "uncorrected p": 1,
          "tested": false
        },
        "Node38": {
          "LRT": "test not run",
          "omegas": [
            {
              "omega": 0.2509414636664718,
              "prop": 1
            }
          ],
          "p": 1,
          "uncorrected p": 1,
          "tested": false
        },
        "Node4": {
          "LRT": "test not run",
          "omegas": [
            {
              "omega": 0.8290608683204365,
              "prop": 1
            }
          ],
          "p": 1,
          "uncorrected p": 1,
          "tested": false
        },
        "Node40": {
          "LRT": "test not run",
          "omegas": [
            {
              "omega": 2.672566544845748,
              "prop": 1
            }
          ],
          "p": 1,
          "uncorrected p": 1,
          "tested": false
        },
        "Node43": {
          "LRT": "test not run",
          "omegas": [
            {
              "omega": 2.573686940556352,
              "prop": 1
            }
          ],
          "p": 1,
          "uncorrected p": 1,
          "tested": false
        },
        "Node5": {
          "LRT": "test not run",
          "omegas": [
            {
              "omega": 0.6988203008046554,
              "prop": 0.8866569665301632
            },
            {
              "omega": 12.90188419725466,
              "prop": 0.1133430334698368
            }
          ],
          "p": 1,
          "uncorrected p": 1,
          "tested": false
        },
        "Node6": {
          "LRT": "test not run",
          "omegas": [
            {
              "omega": 0.2226005124727038,
              "prop": 0.6725574499155109
            },
            {
              "omega": 3.330634804348017,
              "prop": 0.3274425500844891
            }
          ],
          "p": 1,
          "uncorrected p": 1,
          "tested": false
        },
        "Node7": {
          "LRT": "test not run",
          "omegas": [
            {
              "omega": 1.015253945377681,
              "prop": 1
            }
          ],
          "p": 1,
          "uncorrected p": 1,
          "tested": false
        },
        "Node9": {
          "LRT": "test not run",
          "omegas": [
            {
              "omega": 0.6154007506765066,
              "prop": 1
            }
          ],
          "p": 1,
          "uncorrected p": 1,
          "tested": false
        },
        "OMTLR9_3425_BP": {
          "LRT": 0,
          "omegas": [
            {
              "omega": 0.7878802153017475,
              "prop": 1
            }
          ],
          "p": 1,
          "uncorrected p": 1,
          "tested": true
        },
        "ONTLR9_3425_BP": {
          "LRT": 7.386735908716219,
          "omegas": [
            {
              "omega": 0.528273203420873,
              "prop": 0.8094358013273977
            },
            {
              "omega": 3.394618409614107,
              "prop": 0.1905641986726023
            }
          ],
          "p": 0.1580497943710654,
          "uncorrected p": 0.008780544131725854,
          "tested": true
        },
        "PFTLR9_3425_BP": {
          "LRT": 16.86312161217211,
          "omegas": [
            {
              "omega": 0.6592568870773831,
              "prop": 0.9804486289323319
            },
            {
              "omega": 41.57714793587,
              "prop": 0.01955137106766813
            }
          ],
          "p": 0.001688183201418836,
          "uncorrected p": 0.0000733992696269059,
          "tested": true
        },
        "PHTLR9_3425_BP": {
          "LRT": 0.1657826472510351,
          "omegas": [
            {
              "omega": 1.098509108349919,
              "prop": 1
            }
          ],
          "p": 1,
          "uncorrected p": 0.4129128375592476,
          "tested": true
        },
        "SATLR9_3425_BP": {
          "LRT": 18.55270123995433,
          "omegas": [
            {
              "omega": 0.8627142368302274,
              "prop": 0.9652797521970908
            },
            {
              "omega": 19.56667078557256,
              "prop": 0.03472024780290917
            }
          ],
          "p": 0.0007533373249146713,
          "uncorrected p": 0.00003138905520477797,
          "tested": true
        },
        "SLTLR9_3425_BP": {
          "LRT": 6.480923189621535,
          "omegas": [
            {
              "omega": 0.8630192367827159,
              "prop": 0.992602143334483
            },
            {
              "omega": 141.0425024805882,
              "prop": 0.007397856665516955
            }
          ],
          "p": 0.2367167234083802,
          "uncorrected p": 0.01392451314166943,
          "tested": true
        },
        "SMTLR9_3425_BP": {
          "LRT": 14.42232894360495,
          "omegas": [
            {
              "omega": 0,
              "prop": 0.5440292327678921
            },
            {
              "omega": 2.683007438619839,
              "prop": 0.4559707672321079
            }
          ],
          "p": 0.005515424414995973,
          "uncorrected p": 0.0002507011097725442,
          "tested": true
        },
        "SSTLR9_3425_BP": {
          "LRT": 0,
          "omegas": [
            {
              "omega": 0.5946448276745411,
              "prop": 1
            }
          ],
          "p": 1,
          "uncorrected p": 1,
          "tested": true
        },
        "TFTLR9_3425_BP": {
          "LRT": 4.981245947812567,
          "omegas": [
            {
              "omega": 0.6655032848242832,
              "prop": 0.9605344448944546
            },
            {
              "omega": 9.205332483584511,
              "prop": 0.03946555510554539
            }
          ],
          "p": 0.4497330621430776,
          "uncorrected p": 0.02998220414287184,
          "tested": true
        },
        "TOTLR9_3425_BP": {
          "LRT": 0,
          "omegas": [
            {
              "omega": 0.9301280542478227,
              "prop": 1
            }
          ],
          "p": 1,
          "uncorrected p": 1,
          "tested": true
        },
        "TRTLR9_3425_BP": {
          "LRT": 0,
          "omegas": [
            {
              "omega": 0.8947105683166008,
              "prop": 1
            }
          ],
          "p": 1,
          "uncorrected p": 1,
          "tested": true
        }
      },
      "annotation-tag": "ω"
    },
    "Nucleotide GTR": {
      "AIC-c": 79138.29432387349,
      "Equilibrium frequencies": [
        [
          0.2711602849387547
        ],
        [
          0.2525524615236232
        ],
        [
          0.1945519930556512
        ],
        [
          0.2817352604819709
        ]
      ],
      "Log Likelihood": -39516.1123011606,
      "display order": 0,
      "estimated parameters": 53
    }
  },
  "input": {
    "file name": "/home/datamonkey/datamonkey-js-server/production/app/absrel/output/5dfb4b5ec27e2160748fb226",
    "number of sequences": 24,
    "number of sites": 1141,
    "partition count": 1,
    "trees": {
      "0": "((((((((CBTLR9_3425_BP:0.08431068503974856,((IPTLR9_3425_BP:0.03148957206919449,PHTLR9_3425_BP:0.04629586655177785)Node10:0.01080289635268076,TFTLR9_3425_BP:0.06239704135384953)Node9:0.01081026995493234)Node7:0.1291897277380384,(((CCTLR9_3425_BP:0.02188331780354738,CATLR9_3425_BP:0.02855631336132236)Node16:0.04839377544612058,(CITLR9_3425_BP:0.01552491715275985,MATLR9_3425_BP:0.01123583190518029)Node19:0.05047529573136374)Node15:0.02529933951744188,DRTLR9_3425_BP:0.1186014382008415)Node14:0.1258989102182315)Node6:0.1492223297752861,(SSTLR9_3425_BP:0.0140280295805863,OMTLR9_3425_BP:0.01621604555654033)Node23:0.204116308306477)Node5:0.06271892850515939,GMTLR9_3425_BP:0.2455416812162371)Node4:0.04974452188371208,TRTLR9_3425_BP:0.2079147266087193)Node3:0.03592137719290819,ONTLR9_3425_BP:0.1645495086628147)Node2:0.01000444473471837,(((SLTLR9_3425_BP:0.0418406261173266,TOTLR9_3425_BP:0.05334075907373198)Node31:0.02396265999176161,(LCTLR9_3425_BP:0.0557108101540444,SMTLR9_3425_BP:0.1016512859670663)Node34:0.002907219628103076)Node30:0.01094247816483301,ATTLR9_3425_BP:0.116198876007716)Node29:0.006671147437992825)Node1:0.007543009589971793,(SATLR9_3425_BP:0.115006291083136,(LMTLR9_3425_BP:0.05761270838209369,MMTLR9_3425_BP:0.08761804987135878)Node40:0.003752127066558988)Node38:0.001600670820187288,(PFTLR9_3425_BP:0.05831952425676274,ECTLR9_3425_BP:0.08800416293174934)Node43:0.01868657821364459)"
    }
  },
  "test results": {
    "P-value threshold": 0.05,
    "positive test results": 4,
    "tested": 24
  },
  "tested": {
    "0": {
      "ATTLR9_3425_BP": "test",
      "CATLR9_3425_BP": "test",
      "CBTLR9_3425_BP": "test",
      "CCTLR9_3425_BP": "test",
      "CITLR9_3425_BP": "test",
      "DRTLR9_3425_BP": "test",
      "ECTLR9_3425_BP": "test",
      "GMTLR9_3425_BP": "test",
      "IPTLR9_3425_BP": "test",
      "LCTLR9_3425_BP": "test",
      "LMTLR9_3425_BP": "test",
      "MATLR9_3425_BP": "test",
      "MMTLR9_3425_BP": "test",
      "Node1": "background",
      "Node10": "background",
      "Node14": "background",
      "Node15": "background",
      "Node16": "background",
      "Node19": "background",
      "Node2": "background",
      "Node23": "background",
      "Node29": "background",
      "Node3": "background",
      "Node30": "background",
      "Node31": "background",
      "Node34": "background",
      "Node38": "background",
      "Node4": "background",
      "Node40": "background",
      "Node43": "background",
      "Node5": "background",
      "Node6": "background",
      "Node7": "background",
      "Node9": "background",
      "OMTLR9_3425_BP": "test",
      "ONTLR9_3425_BP": "test",
      "PFTLR9_3425_BP": "test",
      "PHTLR9_3425_BP": "test",
      "SATLR9_3425_BP": "test",
      "SLTLR9_3425_BP": "test",
      "SMTLR9_3425_BP": "test",
      "SSTLR9_3425_BP": "test",
      "TFTLR9_3425_BP": "test",
      "TOTLR9_3425_BP": "test",
      "TRTLR9_3425_BP": "test"
    }
  },
  "timers": {
    "Baseline model fitting": {
      "order": 2,
      "timer": 18
    },
    "Complexity analysis": {
      "order": 3,
      "timer": 452
    },
    "Full adaptive model fitting": {
      "order": 4,
      "timer": 202
    },
    "Overall": {
      "order": 0,
      "timer": 1245
    },
    "Preliminary model fitting": {
      "order": 1,
      "timer": 2
    },
    "Testing for selection": {
      "order": 5,
      "timer": 570
    }
  },
  "trees": {
    "branchLengths": {
      "Baseline MG94xREV": {
        "ATTLR9_3425_BP": 0.1283419373591671,
        "CATLR9_3425_BP": 0.03130158230912432,
        "CBTLR9_3425_BP": 0.08742270937162801,
        "CCTLR9_3425_BP": 0.01950684101095481,
        "CITLR9_3425_BP": 0.0145411658178481,
        "DRTLR9_3425_BP": 0.1248013876523718,
        "ECTLR9_3425_BP": 0.09408862790694011,
        "GMTLR9_3425_BP": 0.2783588112625957,
        "IPTLR9_3425_BP": 0.04036108134392256,
        "LCTLR9_3425_BP": 0.06016735892896855,
        "LMTLR9_3425_BP": 0.05730807719821569,
        "MATLR9_3425_BP": 0.01203785435222097,
        "MMTLR9_3425_BP": 0.09475000770544817,
        "Node1": 0.007072533294980844,
        "Node10": 0.00723344199699833,
        "Node14": 0.1824967016865685,
        "Node15": 0.02486930925879787,
        "Node16": 0.0549849584777831,
        "Node19": 0.04891147110049161,
        "Node2": 0.02081324526672184,
        "Node23": 0.183351818966977,
        "Node29": 0.01707274515405231,
        "Node3": 0.0476070965360847,
        "Node30": 0.01571603018149934,
        "Node31": 0.02564531222236689,
        "Node34": 0.006186276257329394,
        "Node38": 0.004601461803245754,
        "Node4": 0.08077159247407001,
        "Node40": 0.004386738331779137,
        "Node43": 0.02622630577790447,
        "Node5": 0.1127580926811588,
        "Node6": 0.2476396641101886,
        "Node7": 0.12742150485842,
        "Node9": 0.01071040796034286,
        "OMTLR9_3425_BP": 0.01731855415945902,
        "ONTLR9_3425_BP": 0.1775822560141335,
        "PFTLR9_3425_BP": 0.05887276812207105,
        "PHTLR9_3425_BP": 0.04004195928192274,
        "SATLR9_3425_BP": 0.1305958480065306,
        "SLTLR9_3425_BP": 0.0429787289579034,
        "SMTLR9_3425_BP": 0.1133637355172979,
        "SSTLR9_3425_BP": 0.01283600494222999,
        "TFTLR9_3425_BP": 0.0744840397753088,
        "TOTLR9_3425_BP": 0.0556735785142017,
        "TRTLR9_3425_BP": 0.229837495609281
      },
      "Full adaptive model": {
        "ATTLR9_3425_BP": 0.1274892498508322,
        "CATLR9_3425_BP": 0.03114910243563297,
        "CBTLR9_3425_BP": 0.08707661869375642,
        "CCTLR9_3425_BP": 0.01971174012413644,
        "CITLR9_3425_BP": 0.005296282810696367,
        "DRTLR9_3425_BP": 0.1250848148585618,
        "ECTLR9_3425_BP": 0.09388705922761988,
        "GMTLR9_3425_BP": 0.1112943274225274,
        "IPTLR9_3425_BP": 0.04021552649582159,
        "LCTLR9_3425_BP": 0.02619043145738333,
        "LMTLR9_3425_BP": 0.05715909457563378,
        "MATLR9_3425_BP": 0.01206967179342145,
        "MMTLR9_3425_BP": 0.03437126163704387,
        "Node1": 0.007150861056110822,
        "Node10": 0.007096721707430745,
        "Node14": 0.06563972888182175,
        "Node15": 0.02513294593754715,
        "Node16": 0.05475338448715967,
        "Node19": 0.01819094406674402,
        "Node2": 0.02123625435073027,
        "Node23": 0.06862879836779053,
        "Node29": 0.00665861769341081,
        "Node3": 0.04887339600618473,
        "Node30": 0.01613299937491494,
        "Node31": 0.009505285653029308,
        "Node34": 0.006495655576221458,
        "Node38": 0.004328978146073013,
        "Node4": 0.07831907339344378,
        "Node40": 0.0044385697808149,
        "Node43": 0.02540392085135376,
        "Node5": 0.04959680798631132,
        "Node6": 0.1010120957086293,
        "Node7": 0.1288268753002597,
        "Node9": 0.01138443385195431,
        "OMTLR9_3425_BP": 0.01786026784353462,
        "ONTLR9_3425_BP": 0.06517025738863232,
        "PFTLR9_3425_BP": 0.02851867730574087,
        "PHTLR9_3425_BP": 0.04018754745091354,
        "SATLR9_3425_BP": 0.05574699835010861,
        "SLTLR9_3425_BP": 0.02316692822267498,
        "SMTLR9_3425_BP": 0.04071976179914482,
        "SSTLR9_3425_BP": 0.01228905188039429,
        "TFTLR9_3425_BP": 0.02707830076468655,
        "TOTLR9_3425_BP": 0.05625669640742601,
        "TRTLR9_3425_BP": 0.2299484809810943
      }
    }
  }
}
