# Supplementary material for: Variation in selection constraints on teleost TLRs with emphasis on their repertoire in the Walking catfish, Clarias batrachus
Source: Sci Rep. 2020 Dec 7;10:21394. doi: 10.1038/s41598-020-78347-6 (PMC7721727; doi:10.1038/s41598-020-78347-6)
Supplement: Supplementary file 31 — Supplementary Information 31. [file 41598_2020_78347_MOESM31_ESM.zip › T9/ABSREL/tree.new]

((((((((CBTLR9_3425_BP:0.08707661869375642,((IPTLR9_3425_BP:0.04021552649582159,PHTLR9_3425_BP:0.04018754745091354):0.007096721707430745,TFTLR9_3425_BP:0.02707830076468655):0.01138443385195431):0.1288268753002597,(((CCTLR9_3425_BP:0.01971174012413644,CATLR9_3425_BP:0.03114910243563297):0.05475338448715967,(CITLR9_3425_BP:0.005296282810696367,MATLR9_3425_BP:0.01206967179342145):0.01819094406674402):0.02513294593754715,DRTLR9_3425_BP:0.1250848148585618):0.06563972888182175):0.1010120957086293,(SSTLR9_3425_BP:0.01228905188039429,OMTLR9_3425_BP:0.01786026784353462):0.06862879836779053):0.04959680798631132,GMTLR9_3425_BP:0.1112943274225274):0.07831907339344378,TRTLR9_3425_BP:0.2299484809810943):0.04887339600618473,ONTLR9_3425_BP:0.06517025738863232):0.02123625435073027,(((SLTLR9_3425_BP:0.02316692822267498,TOTLR9_3425_BP:0.05625669640742601):0.009505285653029308,(LCTLR9_3425_BP:0.02619043145738333,SMTLR9_3425_BP:0.04071976179914482):0.006495655576221458):0.01613299937491494,ATTLR9_3425_BP:0.1274892498508322):0.00665861769341081):0.007150861056110822,(SATLR9_3425_BP:0.05574699835010861,(LMTLR9_3425_BP:0.05715909457563378,MMTLR9_3425_BP:0.03437126163704387):0.0044385697808149):0.004328978146073013,(PFTLR9_3425_BP:0.02851867730574087,ECTLR9_3425_BP:0.09388705922761988):0.02540392085135376):0
