# Supplementary material for: Variation in selection constraints on teleost TLRs with emphasis on their repertoire in the Walking catfish, Clarias batrachus
Source: Sci Rep. 2020 Dec 7;10:21394. doi: 10.1038/s41598-020-78347-6 (PMC7721727; doi:10.1038/s41598-020-78347-6)
Supplement: Supplementary file 31 — Supplementary Information 31. [file 41598_2020_78347_MOESM31_ESM.zip › T9/BIS2/summary/PF00000-NONREDUNDANT-5DD-dim0-table.txt]

# list_of_positions	number_of_sequences	aa_type	p_value	cluster_id	Ssymm	Senv
462/619	15/5/4	NED/YSF	6.069968e-09	7	1	1
611/863/1035	13/11	SA/DS/ST	4.006179e-07	5	1	1
912/985/999/1058/1088	15/9	YF/VI/RW/ML/LM	7.64816e-07	1	1	1
950/955/987	19/5	AT/YH/NK	2.35272e-05	3	1	1
647/968/1129	20/4	MI/YH/NK	9.410879e-05	2	1	1
402/666/667/881	22/2	LF/AS/ND/PL	0.003623188	4	1	1
629/869	22/2	TS/FL	0.003623188	6	1	1
128/131/134/139/141/142/143/144/150/153/159/161/164/176/178/183/186/187/191/192/193/199/207/210/265/274/325/326/327/328/330/332/340/341/345/353/356/357/359/366/368/369/378/381/383/384/385/387/388/392/408/410/413/414/429/434/435/436/437/553/560/562/564/576/577/582/585/586/588/589/592/594/599/605/608/613/614/616/618/630/631/633/634/638/641/642/644/648/649/653/660/663/668/673/682/688/690/691/693/697…	24	F/L/L/L/G/N/S/L/P/P/L/L/N/P/L/L/N/C/N/P/C/I/L/L/Q/C/L/D/L/S/N/L/T/F/L/L/N/Y/P/L/L/S/L/L/L/S/G/F/F/S/L/L/N/F/L/L/S/Q/N/C/D/S/N/G/M/C/L/S/N/Y/Q/L/F/L/L/N/R/D/Y/L/K/L/D/N/H/F/M/G/H/F/L/L/N/R/S/F/G/N/L/W/Y/F/L/L/L/D/I/S/N/L/P/L/L/F/W/N/L/L/L/N/L/P/L/D/L/S/N/P/F/L/L/N/K/P/L/L/H/N/P/F/C/C/S/L/L/T/C/P/E/S/D/S/C/Q/G/P/L/H/L/Y/G/W/D/W/Y/Q/L/W/G/D/A/F/V/F/D/T/A/V/D/W/Y/E/E/L/C/L/E/E/R/D/W/P/G/C/I/N/L/H/V/S…	1	8	1	1
