# Supplementary material for: Variation in selection constraints on teleost TLRs with emphasis on their repertoire in the Walking catfish, Clarias batrachus
Source: Sci Rep. 2020 Dec 7;10:21394. doi: 10.1038/s41598-020-78347-6 (PMC7721727; doi:10.1038/s41598-020-78347-6)
Supplement: Supplementary file 31 — Supplementary Information 31. [file 41598_2020_78347_MOESM31_ESM.zip › T9/BIS2/summary/stats.txt]

Job_name T9A
SequenceLength 1347
NumberOfSequences 24
AveragePairwiseIdentity 65.4436052204039
AverageNumOfExceptions 1.09428359317001
MaxNumOfExceptions 7
