# Supplementary material for: Variation in selection constraints on teleost TLRs with emphasis on their repertoire in the Walking catfish, Clarias batrachus
Source: Sci Rep. 2020 Dec 7;10:21394. doi: 10.1038/s41598-020-78347-6 (PMC7721727; doi:10.1038/s41598-020-78347-6)
Supplement: Supplementary file 31 — Supplementary Information 31. [file 41598_2020_78347_MOESM31_ESM.zip › T9/BIS2/summary/summary.txt]

Running date: Wed Jan 15 10:48:19 CET 2020
job name: T9A
jobID: IL1Jz5uHNP
Only hits: y
Alphabet Reduction: None
Dimension: 2
