# Supplementary material for: Variation in selection constraints on teleost TLRs with emphasis on their repertoire in the Walking catfish, Clarias batrachus
Source: Sci Rep. 2020 Dec 7;10:21394. doi: 10.1038/s41598-020-78347-6 (PMC7721727; doi:10.1038/s41598-020-78347-6)
Supplement: Supplementary file 31 — Supplementary Information 31. [file 41598_2020_78347_MOESM31_ESM.zip › T9/BIS2/summary/tree.txt]

(CCTLR9:0.02863436,CATLR9:0.03991646,((DRTLR9:0.16386009,(CITLR9:0.01420667,MATLR9:0.02194051)1.000000:0.06572667)0.204000:0.02451472,(((SSTLR9:0.01629942,OMTLR9:0.02512363)1.000000:0.30521540,(GMTLR9:0.58781201,(ONTLR9:0.27247317,((((SLTLR9:0.07498189,TOTLR9:0.09098302)1.000000:0.05672503,LCTLR9:0.13902889)0.018000:0.00632751,(ATTLR9:0.18992371,SMTLR9:0.17274967)0.944000:0.02940048)0.983000:0.02882080,((ECTLR9:0.16052896,PFTLR9:0.09436265)1.000000:0.05416116,(LMTLR9:0.09266457,(TRTLR9:0.41348146,(SATLR9:0.20100364,MMTLR9:0.13491775)0.325000:0.02031236)0.909000:0.01426960)0.947000:0.01383459)0.866000:0.01383875)0.933000:0.03673890)0.999000:0.14687198)0.999000:0.16156654)1.000000:0.39455350,((IPTLR9:0.04516908,CBTLR9:0.14192683)0.848000:0.01458302,(PHTLR9:0.05921648,TFTLR9:0.10341157)0.191000:0.00276357)1.000000:0.15463597)1.000000:0.32153927)1.000000:0.05752689);
