# Supplementary material for: Variation in selection constraints on teleost TLRs with emphasis on their repertoire in the Walking catfish, Clarias batrachus
Source: Sci Rep. 2020 Dec 7;10:21394. doi: 10.1038/s41598-020-78347-6 (PMC7721727; doi:10.1038/s41598-020-78347-6)
Supplement: Supplementary file 31 — Supplementary Information 31. [file 41598_2020_78347_MOESM31_ESM.zip › T9/BUSTED/datamonkey-table.csv]

Site index	Unconstrained likelihood	Constrained likelihood	Optimized Null Likelihood	Constrained Statistic	Optimized Null Statistic
1	-3.82	-3.82	-3.82	0	0
2	-4.36	-4.36	-4.36	0	0
3	-3.92	-3.92	-3.92	0	0
4	-4.22	-4.22	-4.22	0	0
5	-4.36	-4.36	-4.36	0	0
6	-9.85	-9.85	-9.88	0	0.06
7	-16.83	-17.01	-16.81	0.36	-0.05
8	-22.91	-23.4	-22.95	0.99	0.09
9	-33.31	-33.12	-33.3	-0.38	-0.02
10	-34.14	-34.69	-34.17	1.09	0.05
11	-29.8	-30.41	-29.89	1.21	0.16
12	-32.42	-32.4	-32.35	-0.04	-0.14
13	-36.61	-36.81	-36.57	0.4	-0.08
14	-37.18	-37.45	-37.17	0.53	-0.03
15	-30.83	-30.26	-30.88	-1.15	0.08
16	-38.24	-39.5	-38.85	2.53	1.21
17	-48.84	-49.16	-49.16	0.63	0.64
18	-58.27	-59.11	-58.22	1.67	-0.1
19	-38.41	-39.54	-38.76	2.27	0.71
20	-40.48	-41.2	-40.64	1.43	0.32
21	-19.74	-19.93	-19.85	0.38	0.22
22	-26.2	-26.14	-26.26	-0.1	0.14
23	-39.7	-40.57	-39.92	1.75	0.45
24	-49.12	-48.82	-49.05	-0.6	-0.15
25	-45.47	-46.25	-45.76	1.56	0.58
26	-32.13	-31.47	-31.99	-1.32	-0.27
27	-43.95	-44.67	-44.06	1.44	0.23
28	-35.47	-35.11	-35.42	-0.73	-0.1
29	-45.51	-44.99	-45.28	-1.04	-0.45
30	-62.84	-63.31	-62.64	0.93	-0.4
31	-41.54	-41.23	-41.47	-0.61	-0.13
32	-39.38	-39.95	-39.31	1.14	-0.13
33	-32.08	-31.71	-32.02	-0.73	-0.11
34	-40.08	-40.26	-40.07	0.36	-0.02
35	-48.55	-47.83	-48.45	-1.44	-0.21
36	-58.56	-59.68	-58.65	2.24	0.18
37	-29.22	-28.8	-29.18	-0.84	-0.08
38	-36.11	-36.08	-36.28	-0.05	0.35
39	-62.18	-62.45	-62.07	0.54	-0.22
40	-20.96	-20.37	-21.02	-1.19	0.11
41	-35.23	-34.89	-35.11	-0.68	-0.23
42	-21.14	-20.25	-21.06	-1.78	-0.16
43	-12.3	-11.65	-12.26	-1.31	-0.08
44	-23.43	-23.12	-23.37	-0.62	-0.11
45	-45.99	-46.4	-45.82	0.81	-0.35
46	-38.77	-38.62	-38.64	-0.3	-0.26
47	-60.55	-60.34	-60.23	-0.43	-0.65
48	-43.09	-43.41	-42.83	0.64	-0.51
49	-64.65	-65.91	-64.88	2.52	0.47
50	-39.02	-39.21	-39.05	0.37	0.06
51	-61.62	-62.1	-61.61	0.95	-0.04
52	-19.38	-19.48	-19.32	0.2	-0.13
53	-9.64	-9.36	-9.65	-0.56	0.02
54	-9.16	-9.27	-9.11	0.2	-0.11
55	-40.56	-40.64	-40.89	0.17	0.67
56	-32.53	-32.23	-32.5	-0.6	-0.06
57	-20.38	-19.73	-20.32	-1.3	-0.13
58	-62.59	-63.16	-62.99	1.13	0.8
59	-55.87	-56.38	-56.01	1.03	0.3
60	-18.91	-18.25	-18.88	-1.32	-0.05
61	-51.76	-52.44	-51.79	1.34	0.06
62	-29.93	-29.34	-29.86	-1.19	-0.14
63	-50.06	-51.06	-50	2	-0.13
64	-48.92	-49.68	-48.7	1.51	-0.45
65	-22.9	-23.41	-22.95	1.02	0.09
66	-37.6	-36.59	-37.55	-2.02	-0.1
67	-54.38	-54.78	-54.46	0.8	0.14
68	-23.73	-23.45	-23.66	-0.57	-0.15
69	-61.83	-63.11	-62.06	2.56	0.47
70	-37.45	-36.73	-37.37	-1.44	-0.16
71	-64.5	-64.92	-64.86	0.82	0.71
72	-57.28	-57.28	-57.28	-0.01	-0.01
73	-29.47	-28.98	-29.37	-0.97	-0.2
74	-50.25	-51.05	-50.15	1.59	-0.2
75	-26.59	-26.17	-26.6	-0.83	0.03
76	-33.2	-32.71	-33.32	-0.99	0.23
77	-36.27	-36	-36.13	-0.55	-0.3
78	-22.88	-22.17	-22.68	-1.42	-0.39
79	-34.88	-34.93	-34.86	0.11	-0.03
80	-52.06	-53.1	-52.2	2.08	0.28
81	-45.34	-44.8	-45.1	-1.07	-0.48
82	-28.06	-28.95	-28.45	1.78	0.78
83	-24.68	-24	-24.65	-1.37	-0.06
84	-36.64	-36.28	-36.45	-0.72	-0.37
85	-49.29	-49.23	-49.15	-0.12	-0.28
86	-39.17	-38.68	-39.08	-0.98	-0.17
87	-38.52	-38.44	-38.77	-0.17	0.49
88	-58.06	-58.72	-58.12	1.32	0.12
89	-39.61	-39.56	-39.66	-0.09	0.11
90	-45.74	-45.89	-45.75	0.3	0.02
91	-31.75	-31.44	-31.87	-0.62	0.22
92	-34.16	-33.83	-34.12	-0.66	-0.08
93	-52.62	-51.97	-52.57	-1.29	-0.1
94	-43.79	-43.86	-43.65	0.14	-0.27
95	-43.78	-43.33	-43.84	-0.9	0.11
96	-25.3	-24.58	-25.34	-1.44	0.08
97	-19.53	-18.77	-19.48	-1.52	-0.11
98	-51.4	-51.48	-51.34	0.16	-0.13
99	-49.25	-49.87	-49.26	1.25	0.02
100	-41.19	-40.64	-41.15	-1.09	-0.07
101	-36.58	-36.25	-36.58	-0.65	0
102	-45.61	-45.56	-45.5	-0.1	-0.21
103	-37.05	-36.86	-37.01	-0.38	-0.08
104	-19.91	-20.33	-19.91	0.85	0.01
105	-30.29	-30.01	-30.23	-0.55	-0.12
106	-29.38	-28.54	-29.33	-1.68	-0.09
107	-14.85	-14.3	-14.85	-1.1	0
108	-51.81	-52.15	-51.73	0.68	-0.16
109	-36.17	-35.11	-36.07	-2.14	-0.2
110	-45.94	-46.04	-45.83	0.2	-0.21
111	-63.39	-63.32	-63.14	-0.15	-0.49
112	-33.86	-33.9	-33.9	0.08	0.09
113	-36.99	-36.61	-36.84	-0.75	-0.31
114	-54.07	-53.34	-53.82	-1.47	-0.5
115	-62.46	-62.38	-62.53	-0.15	0.15
116	-51.73	-51.86	-51.4	0.27	-0.66
117	-40.39	-41.17	-40.31	1.56	-0.16
118	-46.81	-46.62	-46.88	-0.37	0.15
119	-38.37	-37.96	-38.38	-0.83	0
120	-18.25	-17.66	-18.26	-1.19	0.02
121	-45.44	-46.58	-45.47	2.29	0.06
122	-35.26	-35.28	-35.38	0.04	0.23
123	-54.36	-55.17	-54.34	1.62	-0.03
124	-30.29	-30.09	-30.39	-0.41	0.19
125	-44.98	-44.5	-44.87	-0.96	-0.2
126	-80.6	-80.98	-80.39	0.76	-0.42
127	-52.25	-53.08	-52.56	1.65	0.62
128	-48.16	-47.34	-48.09	-1.64	-0.15
129	-15.82	-15.15	-15.83	-1.33	0.02
130	-53.3	-54.23	-53.7	1.87	0.8
131	-61.02	-61.47	-61.06	0.91	0.08
132	-34.94	-34.13	-34.86	-1.62	-0.16
133	-59.06	-59.5	-59.37	0.89	0.64
134	-48.45	-48.25	-48.47	-0.41	0.04
135	-32.79	-32.08	-32.76	-1.42	-0.06
136	-82.28	-82.73	-82.08	0.92	-0.39
137	-57.87	-58.35	-57.97	0.96	0.19
138	-55.53	-54.58	-55.39	-1.9	-0.28
139	-55.02	-55.6	-54.94	1.17	-0.15
140	-27.76	-27.25	-27.8	-1.02	0.08
141	-27.95	-28.18	-27.93	0.47	-0.02
142	-13.79	-13.17	-13.77	-1.25	-0.04
143	-24.99	-23.98	-24.95	-2.03	-0.08
144	-25.33	-24.58	-25.36	-1.51	0.04
145	-29.35	-28.77	-29.45	-1.17	0.2
146	-24.88	-24.84	-25.1	-0.08	0.44
147	-59.9	-59.64	-59.86	-0.52	-0.1
148	-15.73	-16.38	-15.8	1.29	0.14
149	-7.41	-7.66	-7.44	0.51	0.06
150	-24.98	-24.41	-24.8	-1.15	-0.36
151	-24.11	-23.45	-24.12	-1.31	0.01
152	-43.46	-44.23	-43.53	1.55	0.14
153	-30.15	-29.73	-30.13	-0.85	-0.04
154	-27.43	-26.62	-27.39	-1.62	-0.07
155	-36.03	-36.15	-35.68	0.26	-0.69
156	-42.66	-43.64	-42.85	1.96	0.38
157	-24.36	-23.82	-24.34	-1.07	-0.04
158	-54.47	-55.39	-55.45	1.84	1.96
159	-50.62	-50.18	-50.59	-0.89	-0.06
160	-39.12	-38.18	-39.04	-1.88	-0.16
161	-33.83	-33.72	-33.7	-0.21	-0.25
162	-28.47	-27.84	-28.4	-1.25	-0.13
163	-25.35	-25.04	-25.43	-0.63	0.15
164	-44.81	-45.45	-45.13	1.28	0.63
165	-25.97	-24.98	-25.89	-1.97	-0.16
166	-60.32	-60.84	-60.18	1.03	-0.29
167	-31.31	-30.9	-31.16	-0.82	-0.3
168	-28.63	-28.33	-28.65	-0.61	0.04
169	-57.96	-58.21	-57.86	0.5	-0.21
170	-37.66	-36.99	-37.67	-1.35	0.01
171	-61.77	-62.73	-61.69	1.93	-0.15
172	-68.49	-68.45	-68.2	-0.09	-0.58
173	-37.53	-36.94	-37.57	-1.17	0.09
174	-52.21	-51.92	-52.18	-0.58	-0.07
175	-48.29	-49.14	-48.99	1.7	1.41
176	-30.3	-29.69	-30.18	-1.2	-0.23
177	-35.49	-34.67	-35.39	-1.63	-0.2
178	-49.71	-50.61	-49.68	1.8	-0.06
179	-28.73	-28.15	-28.7	-1.17	-0.05
180	-32.3	-32.14	-32.23	-0.32	-0.14
181	-57.25	-57.01	-57.3	-0.46	0.1
182	-30.17	-29.58	-30.03	-1.19	-0.28
183	-55.38	-55.67	-55.46	0.57	0.15
184	-20.08	-19.38	-20.05	-1.39	-0.05
185	-59.15	-59.98	-59.16	1.66	0.02
186	-40.72	-40.9	-40.72	0.36	-0.01
187	-23.25	-22.52	-23.28	-1.47	0.05
188	-14.67	-13.99	-14.66	-1.36	-0.02
189	-24.65	-24.7	-24.6	0.1	-0.09
190	-21.13	-20.42	-21.05	-1.43	-0.15
191	-33.2	-32.79	-33.09	-0.81	-0.21
192	-13.56	-12.95	-13.57	-1.21	0.02
193	-21.3	-20.47	-21.25	-1.66	-0.11
194	-22.07	-21.39	-22.08	-1.36	0.02
195	-50.64	-51.07	-51.05	0.85	0.82
196	-48.62	-48.38	-48.54	-0.48	-0.15
197	-38.55	-37.86	-38.5	-1.38	-0.09
198	-24.23	-23.82	-24.2	-0.82	-0.05
199	-39.66	-39.63	-39.53	-0.05	-0.25
200	-14.42	-13.69	-14.39	-1.47	-0.06
201	-48.86	-48.97	-49.22	0.23	0.72
202	-32.34	-32.33	-32.3	-0.01	-0.08
203	-72.18	-72.89	-72.21	1.42	0.05
204	-24.84	-24.06	-24.8	-1.57	-0.09
205	-15.3	-14.65	-15.3	-1.31	-0.01
206	-55.23	-55.18	-55.16	-0.09	-0.13
207	-43.34	-43.01	-43.21	-0.65	-0.26
208	-24.94	-24.25	-24.96	-1.38	0.05
209	-57.4	-57.75	-57.42	0.69	0.03
210	-49.81	-50.26	-49.45	0.9	-0.72
211	-26.13	-25.41	-26	-1.44	-0.27
212	-30.31	-30.48	-30.41	0.33	0.19
213	-35.99	-35.41	-35.99	-1.16	0.01
214	-30.81	-30.1	-30.74	-1.42	-0.14
215	-43.13	-42.43	-42.96	-1.4	-0.35
216	-39.44	-38.6	-39.28	-1.69	-0.33
217	-37.16	-36.51	-36.98	-1.3	-0.36
218	-36.08	-36.09	-35.97	0.02	-0.23
219	-28.52	-27.96	-28.64	-1.12	0.23
220	-24.48	-23.87	-24.51	-1.2	0.08
221	-48.82	-49.32	-48.64	1	-0.36
222	-34.27	-33.67	-34.28	-1.2	0.01
223	-54.86	-55.77	-55.07	1.84	0.42
224	-39.53	-39.69	-39.66	0.32	0.26
225	-29.61	-28.92	-29.59	-1.38	-0.02
226	-66.5	-67.04	-66.61	1.08	0.23
227	-40.53	-41.07	-40.7	1.08	0.35
228	-40.28	-39.94	-40.1	-0.67	-0.35
229	-33.79	-33.12	-33.68	-1.34	-0.22
230	-54.69	-54.42	-54.77	-0.53	0.17
231	-13.11	-12.6	-13.05	-1.02	-0.13
232	-30.58	-30.16	-30.57	-0.83	-0.01
233	-33.56	-33.18	-33.54	-0.74	-0.04
234	-50.17	-49.59	-50.09	-1.17	-0.16
235	-23.41	-22.94	-23.36	-0.95	-0.1
236	-17.12	-16.25	-17.1	-1.73	-0.04
237	-26.16	-25.51	-26	-1.3	-0.32
238	-49.93	-50.83	-50.06	1.8	0.26
239	-13.73	-13.02	-13.69	-1.43	-0.07
240	-17.66	-16.93	-17.68	-1.45	0.05
241	-43.93	-44.06	-43.79	0.25	-0.28
242	-28.61	-27.94	-28.6	-1.34	-0.01
243	-39.68	-39.2	-39.41	-0.97	-0.54
244	-47.21	-48.07	-47.68	1.72	0.93
245	-42.9	-43.01	-42.99	0.23	0.18
246	-62.43	-64.16	-62.64	3.47	0.42
247	-29.51	-29.14	-29.4	-0.74	-0.21
248	-49.62	-49.46	-49.44	-0.34	-0.37
249	-40.66	-40.15	-40.56	-1.02	-0.2
250	-13.2	-12.64	-13.21	-1.11	0.01
251	-44.08	-43.52	-43.98	-1.12	-0.21
252	-26.49	-25.66	-26.45	-1.65	-0.07
253	-41.85	-41.21	-41.78	-1.28	-0.13
254	-34.52	-34.33	-34.59	-0.38	0.15
255	-62.41	-64.85	-62.69	4.87	0.56
256	-32.49	-31.89	-32.47	-1.2	-0.03
257	-55.06	-55.88	-55.1	1.64	0.08
258	-70.79	-71.81	-70.81	2.05	0.03
259	-28.29	-27.52	-28.31	-1.54	0.03
260	-30.33	-29.62	-30.29	-1.41	-0.06
261	-21.74	-21.26	-21.61	-0.96	-0.27
262	-49.83	-49.83	-49.85	0.02	0.04
263	-7.99	-7.47	-7.97	-1.05	-0.04
264	-21.33	-20.32	-21.26	-2.01	-0.13
265	-12.04	-11.48	-12.04	-1.12	0.01
266	-14.5	-13.89	-14.51	-1.23	0.01
267	-31.29	-30.57	-31.36	-1.43	0.15
268	-25.69	-24.94	-25.66	-1.5	-0.07
269	-25.51	-24.73	-25.52	-1.58	0.01
270	-29.66	-29.01	-29.7	-1.3	0.09
271	-32.5	-31.66	-32.37	-1.68	-0.26
272	-41.29	-40.8	-41.13	-0.98	-0.33
273	-49.09	-49.04	-48.79	-0.12	-0.61
274	-29.48	-28.79	-29.43	-1.38	-0.1
275	-26.19	-25.33	-26.15	-1.73	-0.08
276	-22.37	-21.57	-22.34	-1.61	-0.06
277	-32.33	-31.47	-32.25	-1.7	-0.15
278	-18.31	-17.76	-18.32	-1.11	0.01
279	-36.13	-35.83	-36.3	-0.61	0.34
280	-52.23	-52.17	-52.36	-0.1	0.26
281	-23.58	-22.74	-23.58	-1.68	0.01
282	-66.76	-67.63	-66.6	1.74	-0.33
283	-44.21	-43.72	-43.97	-0.97	-0.47
284	-33.86	-33.2	-33.8	-1.32	-0.12
285	-79.23	-81	-79.68	3.54	0.9
286	-34.64	-34.49	-34.61	-0.29	-0.07
287	-37.89	-37.22	-37.78	-1.34	-0.23
288	-54.37	-55.2	-54.45	1.67	0.17
289	-52.82	-53.47	-52.86	1.31	0.08
290	-37.53	-37.12	-37.46	-0.83	-0.14
291	-26.75	-26.08	-26.72	-1.34	-0.05
292	-25.64	-25.72	-25.48	0.17	-0.32
293	-47.38	-46.97	-47.21	-0.83	-0.36
294	-32.81	-33	-32.8	0.39	-0.02
295	-30.35	-30.22	-30.51	-0.26	0.33
296	-21.88	-21.92	-21.82	0.1	-0.12
297	-41.33	-40.55	-41.19	-1.55	-0.28
298	-30.4	-30.05	-30.41	-0.69	0.03
299	-57.46	-58.34	-57.52	1.76	0.14
300	-56.54	-57.08	-56.55	1.08	0.02
301	-34.47	-33.72	-34.4	-1.51	-0.15
302	-35.33	-34.5	-35.36	-1.65	0.06
303	-32.25	-31.52	-32.12	-1.45	-0.27
304	-37.08	-36.35	-37.09	-1.45	0.03
305	-27.33	-26.55	-27.24	-1.55	-0.18
306	-18.66	-17.81	-18.56	-1.69	-0.19
307	-37.19	-36.33	-37.07	-1.71	-0.24
308	-49.86	-49.41	-49.72	-0.89	-0.27
309	-57.55	-58.52	-57.79	1.94	0.48
310	-44.68	-44.71	-44.37	0.07	-0.62
311	-31.97	-32.32	-31.95	0.68	-0.05
312	-14.37	-13.69	-14.35	-1.34	-0.03
313	-48.02	-47.95	-47.78	-0.13	-0.48
314	-45.16	-45.61	-45.19	0.89	0.06
315	-30.27	-29.52	-30.21	-1.51	-0.13
316	-18.45	-17.58	-18.42	-1.74	-0.07
317	-67.21	-68.08	-67.01	1.73	-0.41
318	-58.35	-58.41	-58.31	0.12	-0.09
319	-37.08	-36.38	-36.93	-1.41	-0.32
320	-45.37	-46.11	-45.8	1.48	0.86
321	-32.8	-32.92	-32.46	0.25	-0.68
322	-36.26	-35.68	-36.27	-1.17	0.01
323	-39.39	-39.57	-39.16	0.38	-0.45
324	-48.48	-49.01	-48.57	1.04	0.17
325	-46.12	-46.19	-45.93	0.14	-0.39
326	-10.58	-10.57	-10.56	-0.03	-0.04
327	-19.03	-18.82	-18.96	-0.41	-0.13
328	-18.7	-19.01	-18.74	0.62	0.09
329	-38.96	-39.64	-38.94	1.35	-0.05
330	-23.43	-23.01	-23.44	-0.84	0.03
331	-32.85	-32.54	-32.84	-0.62	-0.02
332	-29.12	-29.5	-28.95	0.76	-0.33
333	-23.6	-23.61	-23.61	0.02	0
334	-33.73	-33.47	-33.7	-0.52	-0.05
335	-41.64	-41.85	-41.77	0.42	0.27
336	-42.09	-42.41	-42.16	0.64	0.14
337	-30.94	-31.26	-30.96	0.63	0.04
338	-73.39	-74.91	-73.51	3.05	0.24
339	-29.5	-29.22	-29.57	-0.56	0.14
340	-30.4	-30.3	-30.38	-0.2	-0.03
341	-15.03	-14.87	-15.04	-0.31	0.03
342	-23.58	-23.42	-23.56	-0.33	-0.05
343	-49.29	-49.58	-49.2	0.57	-0.2
344	-26.79	-27.11	-26.82	0.64	0.06
345	-17.6	-17.39	-17.58	-0.43	-0.03
346	-21.24	-21.7	-21.25	0.92	0.02
347	-52.4	-51.72	-52.36	-1.36	-0.07
348	-42.17	-42.49	-42.04	0.63	-0.27
349	-35.2	-35.3	-35.07	0.19	-0.27
350	-38.45	-38.7	-38.77	0.5	0.64
351	-32.67	-32.99	-33.28	0.64	1.23
352	-14.9	-15.25	-14.99	0.72	0.18
353	-33.52	-33.78	-33.61	0.54	0.2
354	-28.28	-29.02	-28.42	1.48	0.28
355	-31.74	-31.68	-31.79	-0.12	0.1
356	-23.92	-24.3	-23.92	0.76	-0.01
357	-17.87	-17.37	-17.9	-0.98	0.06
358	-31.65	-31.27	-31.64	-0.77	-0.02
359	-21.29	-21.29	-21.19	0.01	-0.2
360	-51.34	-51.69	-51.12	0.7	-0.44
361	-13.4	-13.98	-13.45	1.14	0.09
362	-53.53	-54.02	-53.5	0.97	-0.06
363	-40.26	-40.04	-40.27	-0.45	0.01
364	-43.74	-43.38	-43.62	-0.72	-0.24
365	-57.17	-57.68	-57.12	1.03	-0.09
366	-35.13	-35.25	-35.08	0.22	-0.1
367	-20.18	-20.13	-20.16	-0.1	-0.04
368	-47.2	-47.71	-47.12	1.03	-0.16
369	-30.16	-30.33	-30.26	0.34	0.19
370	-32.72	-32.82	-32.68	0.2	-0.08
371	-49.92	-50.25	-49.83	0.65	-0.18
372	-42.53	-43	-42.43	0.95	-0.19
373	-15.95	-15.66	-15.93	-0.56	-0.03
374	-49.83	-50.26	-50.1	0.85	0.55
375	-38.29	-38.86	-38.32	1.13	0.05
376	-22.77	-23.09	-22.69	0.63	-0.16
377	-47.34	-47.64	-47.16	0.59	-0.36
378	-42.91	-43.28	-42.72	0.74	-0.38
379	-29.56	-29.52	-29.55	-0.09	-0.03
380	-57.25	-57.79	-56.98	1.07	-0.54
381	-52.19	-53.15	-52.16	1.91	-0.06
382	-29.24	-29.23	-29.32	-0.02	0.16
383	-42.14	-42.51	-41.97	0.74	-0.34
384	-7.62	-7.65	-7.64	0.06	0.05
385	-24.5	-24.5	-24.6	0.01	0.21
386	-32.7	-32.66	-32.77	-0.07	0.14
387	-19.69	-20.26	-20.12	1.15	0.87
388	-16.26	-16.19	-16.29	-0.13	0.06
389	-22.06	-21.9	-22.12	-0.32	0.12
390	-48.77	-49.41	-48.77	1.28	-0.01
391	-70.42	-70.91	-70.47	0.99	0.11
392	-18.93	-19.09	-18.89	0.33	-0.08
393	-41.77	-41.43	-41.71	-0.67	-0.12
394	-74.29	-75.13	-74.6	1.67	0.63
395	-30.36	-30.95	-30.39	1.17	0.05
396	-40.88	-40.55	-40.81	-0.67	-0.13
397	-51.56	-51.71	-51.39	0.3	-0.35
398	-61.72	-62.88	-61.63	2.33	-0.17
399	-42.39	-42.18	-42.35	-0.41	-0.07
400	-33.21	-33.34	-33.06	0.27	-0.3
401	-32.26	-32.19	-32.22	-0.13	-0.09
402	-37.77	-37.85	-37.64	0.16	-0.26
403	-41.27	-42.29	-41.1	2.04	-0.33
404	-44.72	-45.56	-44.7	1.67	-0.05
405	-49.47	-50.32	-49.6	1.71	0.27
406	-20.88	-21.04	-20.83	0.32	-0.09
407	-49.94	-49.58	-49.76	-0.71	-0.36
408	-63.82	-65.04	-64.05	2.44	0.46
409	-17.21	-17.38	-17.17	0.33	-0.09
410	-32.15	-32.34	-32.26	0.38	0.23
411	-17.62	-17.55	-17.59	-0.15	-0.06
412	-39.73	-39.94	-39.68	0.43	-0.1
413	0	0	0	0	0
414	-22.09	-21.6	-22.13	-0.99	0.08
415	-15.35	-15.25	-15.43	-0.21	0.15
416	-25.2	-25.57	-25.32	0.74	0.24
417	-49.91	-50.69	-49.95	1.56	0.08
418	-56.17	-56.75	-56.1	1.17	-0.14
419	-53.91	-54.44	-54.04	1.07	0.27
420	-41.51	-41.78	-41.31	0.54	-0.4
421	-19.24	-19.57	-19.25	0.65	0.01
422	-59.89	-61.39	-59.73	3.01	-0.32
423	-58.1	-58.49	-57.87	0.79	-0.45
424	-15.94	-15.96	-15.88	0.05	-0.12
425	-40.58	-41.24	-40.57	1.32	-0.02
426	-50.16	-49.71	-50.17	-0.89	0.02
427	-7.1	-6.83	-7.11	-0.54	0.01
428	-49.62	-51.1	-49.56	2.96	-0.12
429	-42.9	-43.24	-42.77	0.67	-0.26
430	-26.96	-27.18	-26.84	0.45	-0.23
431	-70.55	-71.47	-70.55	1.84	0.01
432	-58.46	-59.23	-58.67	1.54	0.42
433	-35.74	-36.08	-35.71	0.68	-0.07
434	-47.38	-48.27	-47.83	1.78	0.9
435	-24.54	-24.78	-24.65	0.47	0.2
436	-15.16	-15.01	-15.17	-0.29	0.02
437	-22.16	-22.47	-22.29	0.61	0.26
438	-19.29	-18.78	-19.32	-1.03	0.07
439	-30.15	-29.62	-30.19	-1.06	0.08
440	-24.78	-24.85	-24.71	0.15	-0.15
441	-50.24	-51.07	-50.34	1.67	0.2
442	-36.03	-36.05	-36.03	0.02	-0.02
443	-33.04	-33.76	-33.13	1.44	0.19
444	-48.77	-48.41	-48.83	-0.72	0.14
445	-37.89	-38.14	-37.89	0.48	-0.02
446	-35.34	-36.3	-35.36	1.93	0.03
447	-58.46	-59.04	-58.48	1.15	0.04
448	-62.98	-63.8	-62.57	1.64	-0.81
449	-60.43	-61.36	-60.79	1.86	0.72
450	-60.25	-60.49	-59.85	0.48	-0.79
451	-52.1	-53.06	-52.3	1.92	0.41
452	-44.79	-45.15	-44.81	0.73	0.06
453	-62.53	-63.23	-62.6	1.39	0.13
454	-44.25	-45.19	-44.29	1.88	0.07
455	-37.65	-37.9	-37.54	0.5	-0.22
456	-10.18	-10.2	-10.06	0.05	-0.23
457	-11.42	-11.77	-11.4	0.71	-0.04
458	-4.74	-4.65	-4.74	-0.19	0.01
459	-9.43	-9.35	-9.44	-0.15	0.02
460	-19.32	-19.26	-19.31	-0.13	-0.02
461	-47.25	-47.93	-47.24	1.37	0
462	-34.45	-34.64	-34.39	0.36	-0.13
463	-34.82	-34.72	-34.64	-0.2	-0.35
464	-51.19	-51.53	-50.98	0.68	-0.41
465	-39.38	-40.38	-39.95	2.01	1.14
466	-67.92	-68.78	-68.23	1.73	0.62
467	-35.5	-36.65	-35.6	2.31	0.2
468	-39.21	-38.94	-39.18	-0.54	-0.06
469	-34.92	-35.67	-34.96	1.49	0.09
470	-26.2	-26.1	-26.15	-0.21	-0.1
471	-17.62	-17.61	-17.65	-0.01	0.06
472	-39.01	-39.28	-38.83	0.53	-0.37
473	-80.13	-81.84	-80.37	3.43	0.49
474	-40.14	-40.52	-40.05	0.75	-0.19
475	-55.99	-56.7	-56.43	1.41	0.89
476	-56.96	-58	-57.06	2.08	0.2
477	-40.84	-40.68	-40.82	-0.33	-0.04
478	-47.55	-48.03	-47.55	0.96	0
479	-61.53	-61.85	-61.42	0.63	-0.22
480	-50.82	-52.33	-50.98	3.01	0.31
481	-44.82	-45.67	-45.26	1.7	0.89
482	-18.24	-19.13	-18.42	1.78	0.36
483	-30.98	-32.14	-31.12	2.31	0.28
484	-4.47	-4.47	-4.47	0	0
485	-4.33	-4.33	-4.33	0	0
486	-22.33	-22.48	-22.34	0.31	0.01
487	-57.18	-58.16	-57.15	1.97	-0.06
488	-47.69	-48.27	-47.8	1.17	0.23
489	-43.38	-43.77	-43.32	0.77	-0.13
490	-40.28	-40.57	-40.62	0.59	0.68
491	-31.94	-32.29	-32.02	0.7	0.16
492	-20.35	-20.2	-20.38	-0.3	0.06
493	-26.68	-26.43	-26.57	-0.5	-0.21
494	-40.95	-41.24	-40.98	0.58	0.06
495	-42.34	-43.36	-42.43	2.04	0.18
496	-41.26	-41.3	-41.07	0.08	-0.37
497	-28.32	-27.95	-28.22	-0.74	-0.2
498	-8.73	-8.59	-8.71	-0.28	-0.03
499	-3.76	-3.76	-3.76	0	0
500	-4.55	-4.55	-4.55	0	0
501	-4.44	-4.44	-4.44	0	0
502	-4.55	-4.55	-4.55	0	0
503	0	0	0	0	0
504	-3.79	-3.79	-3.79	0	0
505	-4.38	-4.38	-4.38	0	0
506	-11.85	-11.77	-11.81	-0.17	-0.09
507	-37.27	-37.25	-37.01	-0.05	-0.52
508	-24.98	-25	-24.94	0.06	-0.07
509	-17.74	-17.46	-17.72	-0.55	-0.04
510	-40.85	-40.93	-40.91	0.14	0.11
511	-35.84	-36.55	-36.13	1.43	0.58
512	-57.09	-57.66	-57.31	1.13	0.44
513	-62.62	-63.91	-62.7	2.58	0.16
514	-45.76	-45.79	-45.55	0.05	-0.43
515	-59.25	-60.38	-59.23	2.26	-0.04
516	-54.63	-56.08	-54.66	2.89	0.05
517	-53.75	-54.96	-54.08	2.42	0.65
518	-53.47	-53.5	-53.33	0.06	-0.28
519	-41.28	-41.6	-41.08	0.64	-0.41
520	-51.02	-51.7	-50.93	1.36	-0.17
521	-56.66	-57.71	-57.03	2.1	0.74
522	-49.01	-50.04	-48.94	2.07	-0.14
523	-20.39	-20.57	-20.44	0.36	0.11
524	-3.82	-3.82	-3.82	0	0
525	-4.22	-4.22	-4.22	0	0
526	-4.33	-4.33	-4.33	0	0
527	-3.92	-3.92	-3.92	0	0
528	-4.22	-4.22	-4.22	0	0
529	-3.71	-3.71	-3.71	0	0
530	-3.82	-3.82	-3.82	0	0
531	-4.06	-4.06	-4.06	0	0
532	-3.82	-3.82	-3.82	0	0
533	-4.68	-4.68	-4.68	0	0
534	-4.47	-4.47	-4.47	0	0
535	-3.82	-3.82	-3.82	0	0
536	-3.69	-3.69	-3.69	0	0
537	-4.22	-4.22	-4.22	0	0
538	-3.7	-3.7	-3.7	0	0
539	-3.76	-3.76	-3.76	0	0
540	-4.57	-4.57	-4.57	0	0
541	-3.69	-3.69	-3.69	0	0
542	-4.47	-4.47	-4.47	0	0
543	-41.27	-41.92	-41.41	1.3	0.29
544	-49.11	-50.06	-49.03	1.9	-0.17
545	-45.87	-46.68	-46.15	1.63	0.56
546	-41.71	-42.31	-41.75	1.19	0.07
547	-44.7	-44.75	-44.69	0.09	-0.02
548	-61.82	-62.35	-62.41	1.05	1.18
549	-36.97	-37.44	-37.1	0.93	0.26
550	-22.99	-23.24	-23.1	0.51	0.22
551	-38.27	-38.25	-38.38	-0.03	0.23
552	-63.88	-63.58	-63.84	-0.59	-0.08
553	-60.37	-60.88	-60.54	1.01	0.34
554	-33.5	-33.05	-33.52	-0.88	0.05
555	-41.11	-40.54	-40.94	-1.15	-0.35
556	-80.28	-81.8	-80.26	3.03	-0.04
557	-34.45	-35.21	-34.43	1.52	-0.04
558	-63.25	-64.54	-63.16	2.58	-0.16
559	-28.14	-28.82	-28.2	1.35	0.11
560	-42.19	-42.41	-42.09	0.43	-0.2
561	-9.74	-9.34	-9.75	-0.79	0.03
562	-23.82	-23.32	-23.85	-1	0.06
563	-41.21	-41.86	-41.08	1.31	-0.25
564	-32.67	-33.01	-32.57	0.69	-0.19
565	-12.99	-12.44	-13	-1.1	0.02
566	-16.03	-16.14	-16.07	0.21	0.07
567	-25.32	-25.63	-25.38	0.63	0.13
568	-44.89	-44.83	-44.94	-0.11	0.09
569	-35.76	-36.15	-36	0.77	0.47
570	-50.23	-50.85	-50.76	1.25	1.06
571	-16.29	-16.49	-16.28	0.4	-0.01
572	-45.78	-45.85	-45.99	0.13	0.42
573	-49.16	-49.44	-49.07	0.55	-0.17
574	-45.6	-45.68	-45.71	0.16	0.23
575	-28.09	-28.31	-28.46	0.45	0.74
576	-27.21	-27.36	-27.14	0.3	-0.15
577	-32.54	-33.22	-32.54	1.36	-0.01
578	-29.28	-29.63	-29.18	0.7	-0.21
579	-8.05	-7.52	-8.03	-1.05	-0.04
580	-39.08	-39.26	-39.03	0.37	-0.09
581	-43.44	-43.68	-43.21	0.48	-0.45
582	-48.11	-49.05	-48.33	1.87	0.44
583	-36.48	-37.24	-36.4	1.52	-0.17
584	-27.72	-27.26	-27.51	-0.91	-0.42
585	-5.98	-5.63	-5.98	-0.69	0
586	-19.39	-19.3	-19.43	-0.19	0.08
587	-24.46	-24.63	-24.42	0.33	-0.08
588	-20.34	-20.27	-20.32	-0.16	-0.06
589	-26.8	-27.13	-26.84	0.67	0.08
590	-20.86	-20.81	-20.91	-0.1	0.1
591	-17.34	-17.27	-17.43	-0.16	0.16
592	-9.03	-9.3	-9.1	0.54	0.13
593	-28.87	-28.67	-28.82	-0.39	-0.09
594	-35.24	-35.07	-35.02	-0.34	-0.42
595	-30.24	-30.82	-30.62	1.15	0.75
596	-4.08	-4.08	-4.08	0	0
597	-56.45	-57.31	-56.48	1.71	0.05
598	-39.98	-39.53	-39.96	-0.9	-0.04
599	-64.98	-65.3	-64.77	0.64	-0.42
600	-41.16	-41.4	-41.24	0.48	0.16
601	-44.01	-43.93	-43.84	-0.14	-0.32
602	-75.83	-77.15	-76.17	2.64	0.66
603	-56.88	-57.14	-56.55	0.51	-0.66
604	-22.55	-22.64	-22.53	0.18	-0.04
605	-47.4	-47.95	-47.35	1.1	-0.11
606	-41.54	-41.78	-41.36	0.49	-0.36
607	-11.65	-11.62	-11.81	-0.08	0.32
608	-38.04	-39.51	-38.18	2.95	0.3
609	-39.71	-40.8	-40.28	2.18	1.16
610	-23.92	-24.04	-23.96	0.25	0.09
611	-30.51	-30.77	-30.42	0.51	-0.18
612	-13.39	-13.2	-13.35	-0.37	-0.07
613	-55.3	-55.37	-54.87	0.12	-0.86
614	-13.45	-12.95	-13.45	-1.01	0.01
615	-21.35	-21.45	-21.42	0.19	0.13
616	-38.44	-39.26	-38.24	1.64	-0.41
617	-22.83	-22.49	-22.8	-0.68	-0.06
618	-26.9	-26.67	-26.78	-0.47	-0.25
619	-19.7	-20.03	-19.7	0.66	0
620	-19.39	-19.4	-19.45	0.03	0.12
621	-33.68	-33.69	-33.49	0.02	-0.37
622	-74.52	-75.11	-74.4	1.17	-0.24
623	-56.87	-57.42	-56.76	1.09	-0.23
624	-31.94	-32.19	-31.91	0.5	-0.05
625	-34.51	-34.09	-34.56	-0.85	0.08
626	-40.14	-40.83	-40.57	1.36	0.85
627	-38.45	-38	-38.32	-0.9	-0.27
628	-23.42	-24.07	-23.52	1.3	0.19
629	-62.5	-63.36	-62.37	1.71	-0.27
630	-59.84	-60.92	-59.97	2.15	0.26
631	-29.93	-30.2	-29.73	0.54	-0.39
632	-8.59	-8.55	-8.61	-0.08	0.05
633	-38.07	-37.97	-38.15	-0.19	0.15
634	-41.74	-42.09	-41.73	0.69	-0.03
635	-11.44	-11.36	-11.42	-0.14	-0.04
636	-42.94	-43.18	-43.02	0.49	0.17
637	-33.25	-33.32	-33.37	0.14	0.23
638	-27.37	-27.24	-27.42	-0.25	0.1
639	-30.48	-30.34	-30.54	-0.27	0.12
640	-18.73	-18.38	-18.73	-0.68	0.01
641	-36.6	-36.75	-36.53	0.3	-0.14
642	-22.53	-22.39	-22.49	-0.27	-0.07
643	-15.74	-15.67	-15.78	-0.14	0.09
644	-30.88	-30.96	-30.66	0.17	-0.43
645	-38.62	-38.66	-38.64	0.09	0.03
646	-4.08	-4.08	-4.08	0	0
647	-44.01	-44.45	-43.98	0.88	-0.06
648	-34.59	-34.82	-34.56	0.46	-0.05
649	-12.08	-11.95	-12.09	-0.27	0.02
650	-37.86	-38.36	-37.86	1	-0.01
651	-20.16	-20.09	-20.19	-0.13	0.06
652	-41.95	-41.81	-42	-0.27	0.11
653	-33.56	-33.77	-33.53	0.41	-0.06
654	-49.56	-50.19	-49.73	1.26	0.34
655	-34.19	-33.74	-34.12	-0.91	-0.15
656	-39.89	-40.84	-39.77	1.91	-0.24
657	-30.91	-31.3	-31.08	0.77	0.35
658	-34.16	-33.84	-34.18	-0.63	0.04
659	-22.38	-22.89	-22.3	1.03	-0.16
660	-46.81	-47.96	-46.68	2.29	-0.26
661	-34.6	-35.05	-34.48	0.89	-0.25
662	-19.55	-19.32	-19.45	-0.46	-0.19
663	-16.3	-15.98	-16.19	-0.64	-0.23
664	-47.25	-48	-47.15	1.49	-0.21
665	-6.69	-6.78	-6.7	0.18	0.02
666	-32.59	-31.96	-32.58	-1.27	-0.02
667	-21.73	-22.33	-21.66	1.19	-0.15
668	-28.01	-27.78	-28.01	-0.45	0
669	-12.35	-11.85	-12.38	-1	0.05
670	-33.02	-32.85	-32.9	-0.35	-0.25
671	-43.93	-44.11	-43.9	0.36	-0.04
672	-24.64	-24.3	-24.68	-0.68	0.08
673	-42.67	-42.65	-42.49	-0.04	-0.35
674	-30.41	-30.39	-30.38	-0.03	-0.06
675	-27.19	-26.97	-27.18	-0.43	-0.02
676	-20.75	-20.29	-20.7	-0.94	-0.11
677	-41.03	-41.37	-41.08	0.7	0.1
678	-34.14	-34.49	-34.09	0.7	-0.1
679	-65.28	-66.38	-65.47	2.2	0.38
680	-25.55	-26.07	-25.34	1.04	-0.41
681	-33.85	-34.17	-33.89	0.63	0.07
682	-38.66	-38.32	-38.69	-0.67	0.05
683	-33.83	-34.66	-34.03	1.68	0.4
684	-60.96	-60.51	-60.7	-0.9	-0.54
685	-3.79	-3.79	-3.79	0	0
686	-35.25	-35.55	-35.34	0.6	0.18
687	-36.36	-36.67	-36.43	0.62	0.14
688	-44.97	-45.72	-45.43	1.5	0.92
689	-44.75	-46.57	-45.13	3.64	0.75
690	-29.11	-28.55	-29	-1.13	-0.22
691	-27.52	-27.98	-27.58	0.9	0.12
692	-24.21	-24.32	-24.17	0.22	-0.08
693	-39.57	-39.29	-39.46	-0.56	-0.22
694	-34.27	-34.67	-34.39	0.81	0.24
695	-24.38	-24.16	-24.39	-0.44	0
696	-24.18	-24.11	-24.29	-0.14	0.21
697	-32.24	-32.39	-32.31	0.3	0.14
698	-9.79	-9.24	-9.78	-1.1	-0.02
699	-17.51	-16.94	-17.54	-1.15	0.05
700	-59.64	-59.68	-59.74	0.07	0.19
701	-33.87	-33.86	-33.79	-0.02	-0.15
702	-54.81	-55.63	-54.9	1.64	0.18
703	-25.01	-25.18	-24.77	0.35	-0.48
704	-35.49	-35.41	-35.4	-0.15	-0.18
705	-30.96	-31.56	-30.9	1.2	-0.13
706	-17.47	-16.88	-17.39	-1.17	-0.14
707	-34.63	-34.8	-34.55	0.34	-0.17
708	-39.91	-41.09	-40.39	2.36	0.94
709	-17.76	-17.26	-17.78	-0.99	0.04
710	-14.45	-14.34	-14.42	-0.22	-0.05
711	-29.11	-28.85	-29.19	-0.51	0.16
712	-31.12	-31.6	-31.17	0.97	0.1
713	-24.74	-24.67	-24.73	-0.13	-0.02
714	-32.65	-33.1	-32.69	0.9	0.09
715	-41.89	-41.4	-41.88	-0.99	-0.02
716	-17.82	-17.87	-17.88	0.11	0.13
717	-44.5	-44.95	-44.64	0.91	0.28
718	-27.35	-26.75	-27.34	-1.2	-0.01
719	-18.47	-18.45	-18.5	-0.04	0.06
720	-12.7	-12.58	-12.7	-0.22	0
721	-21.88	-21.78	-21.86	-0.2	-0.04
722	-50.76	-50.73	-50.76	-0.07	0
723	-26.3	-27.07	-26.28	1.54	-0.05
724	-50.83	-51.72	-50.91	1.77	0.15
725	-39.37	-39.56	-39.5	0.37	0.25
726	-21.95	-22.13	-21.91	0.35	-0.09
727	-62.54	-62.95	-62.42	0.82	-0.23
728	-48.57	-48.74	-48.45	0.35	-0.23
729	-50.29	-50.99	-50.29	1.4	-0.01
730	-38.63	-38.41	-38.54	-0.46	-0.2
731	-39.58	-39.08	-39.54	-1	-0.07
732	-50.72	-50.98	-50.67	0.52	-0.09
733	-38.92	-39.55	-38.83	1.25	-0.19
734	-25.62	-25.78	-25.7	0.31	0.15
735	-34.22	-34.24	-34.21	0.03	-0.02
736	-28.07	-27.5	-28.09	-1.15	0.04
737	-31.97	-32.4	-31.96	0.87	-0.01
738	-46.08	-45.84	-46.12	-0.48	0.1
739	-47.23	-48.11	-47.59	1.77	0.72
740	-54.62	-54.2	-54.37	-0.84	-0.51
741	-59.2	-59.61	-59.23	0.82	0.06
742	-53.83	-53.86	-54.03	0.06	0.42
743	-44.15	-44.67	-44.55	1.05	0.81
744	-26.12	-25.62	-26.09	-1	-0.06
745	-52.62	-52.34	-52.25	-0.55	-0.74
746	-34.49	-34.8	-34.56	0.63	0.15
747	-39.55	-39.17	-39.41	-0.76	-0.27
748	-46.63	-46.94	-46.72	0.62	0.2
749	-43.83	-43.84	-43.94	0.03	0.22
750	-54.81	-55.6	-54.64	1.58	-0.35
751	-8.82	-9.06	-8.83	0.47	0.02
752	-31.75	-32.02	-31.74	0.53	-0.02
753	-15.92	-15.84	-15.96	-0.17	0.07
754	-27.73	-27.69	-27.8	-0.08	0.13
755	-33.92	-34.17	-33.98	0.49	0.12
756	-35.78	-34.83	-35.59	-1.9	-0.39
757	-49.15	-50.65	-49.31	2.99	0.32
758	-22.46	-22.4	-22.5	-0.12	0.08
759	-23.75	-23.13	-23.67	-1.24	-0.16
760	-29	-28.5	-28.95	-1	-0.1
761	-48.78	-49.09	-49.12	0.62	0.67
762	-34.52	-34.03	-34.52	-0.97	-0.01
763	-70.05	-70.47	-70.18	0.85	0.26
764	-48.21	-48.34	-48.14	0.25	-0.16
765	-41.6	-41.56	-41.39	-0.09	-0.43
766	-41.87	-41.5	-41.9	-0.73	0.06
767	-18.81	-18.77	-18.86	-0.07	0.1
768	-13.53	-13.76	-13.41	0.47	-0.24
769	-18.21	-17.73	-18.28	-0.96	0.14
770	-15.68	-16.08	-15.73	0.81	0.11
771	-32.62	-31.84	-32.52	-1.56	-0.2
772	-37.09	-37.94	-37.36	1.7	0.54
773	-48.11	-47.95	-48.19	-0.33	0.17
774	-65.89	-66.72	-66.29	1.65	0.81
775	-27.62	-27.85	-27.67	0.46	0.11
776	-63.26	-63.13	-63.24	-0.26	-0.03
777	-46.1	-47.07	-46.03	1.94	-0.14
778	-26.22	-26.43	-26.16	0.41	-0.13
779	-51.85	-51.85	-51.39	-0.01	-0.92
780	-41.97	-42.13	-41.91	0.32	-0.11
781	-56.6	-57.23	-56.71	1.25	0.22
782	-34.59	-34.65	-34.68	0.11	0.17
783	-48.94	-49.41	-48.84	0.94	-0.2
784	-53.95	-54.42	-53.88	0.95	-0.13
785	-25.97	-25.98	-25.94	0.03	-0.05
786	-38.27	-39.37	-38.43	2.21	0.31
787	-68.89	-70.07	-69.1	2.35	0.43
788	-58.29	-59.32	-58.47	2.06	0.37
789	-34.36	-34.46	-34.12	0.21	-0.47
790	-44.99	-45.67	-45.17	1.35	0.37
791	-36.44	-36.54	-36.43	0.21	-0.02
792	-8.05	-7.52	-8.03	-1.05	-0.04
793	-23.47	-22.82	-23.44	-1.31	-0.07
794	-14.19	-14.28	-14.21	0.19	0.05
795	-20.75	-20.21	-20.77	-1.09	0.04
796	-26.3	-26.22	-26.34	-0.15	0.09
797	-20.12	-20.42	-20.19	0.61	0.14
798	-56.74	-57.25	-56.96	1.02	0.42
799	-24.65	-24.96	-24.66	0.63	0.03
800	-52.58	-52.56	-52.36	-0.04	-0.44
801	-49.11	-49.97	-49.34	1.72	0.48
802	-19.17	-19.37	-19.19	0.4	0.04
803	-48.89	-49.39	-48.84	1	-0.09
804	-48.97	-49.04	-48.84	0.14	-0.26
805	-45.09	-45.39	-45.07	0.6	-0.03
806	-18.7	-18.44	-18.66	-0.52	-0.07
807	-24.92	-24.97	-24.96	0.09	0.06
808	-53.68	-53.87	-53.55	0.36	-0.27
809	-35	-34.91	-34.98	-0.19	-0.04
810	-47.51	-47.57	-47.36	0.12	-0.28
811	-48.88	-50.3	-49.11	2.85	0.47
812	-51.22	-52.11	-51.39	1.78	0.34
813	-22.23	-22.43	-22.62	0.41	0.79
814	-40.73	-41.34	-40.96	1.21	0.45
815	-42.43	-43.47	-42.4	2.08	-0.07
816	-20.67	-20.61	-20.68	-0.11	0.04
817	-28.23	-28.88	-28.6	1.3	0.74
818	-17.33	-17.38	-17.4	0.09	0.14
819	-36.34	-36.66	-36.4	0.64	0.12
820	-12.86	-12.36	-12.88	-0.99	0.04
821	-21.86	-21.63	-21.83	-0.45	-0.05
822	-33.29	-33.25	-33.21	-0.1	-0.17
823	-8.45	-8.12	-8.46	-0.67	0.02
824	-25.65	-25.73	-25.61	0.16	-0.1
825	-48	-48.29	-47.96	0.59	-0.08
826	-16.75	-16.81	-16.74	0.13	-0.02
827	-33.3	-33.72	-33.21	0.84	-0.17
828	-48.35	-49.34	-48.35	1.99	-0.01
829	-41.15	-41.74	-41.07	1.19	-0.16
830	-53.75	-54.39	-53.8	1.28	0.09
831	-24.92	-24.86	-24.97	-0.12	0.11
832	-42.22	-42.05	-42.06	-0.33	-0.32
833	-45	-45.29	-45.09	0.57	0.17
834	-48.42	-48.92	-48.67	1	0.5
835	-21.21	-21.6	-21.24	0.78	0.05
836	-31.93	-32.6	-31.91	1.34	-0.03
837	-42.08	-42.19	-41.98	0.23	-0.19
838	-39.77	-39.81	-39.71	0.08	-0.12
839	-16.01	-15.75	-16.04	-0.51	0.06
840	-23.72	-23.71	-23.6	-0.02	-0.25
841	-18.04	-18.2	-18.03	0.32	-0.01
842	-15.92	-15.6	-15.88	-0.64	-0.08
843	-21.74	-21.9	-21.74	0.32	0
844	-22.08	-21.88	-21.98	-0.4	-0.2
845	-15.18	-15.74	-15.4	1.12	0.43
846	-21.55	-22.24	-21.56	1.37	0.01
847	-4.42	-4.31	-4.42	-0.22	0
848	-10.71	-10.62	-10.7	-0.18	-0.01
849	-13.71	-13.58	-13.76	-0.26	0.1
850	-44.28	-44.72	-44.25	0.86	-0.07
851	-36.25	-36.03	-36.33	-0.43	0.16
852	-48.88	-48.95	-48.78	0.15	-0.2
853	-51.41	-52.22	-51.73	1.62	0.64
854	-40.82	-41.56	-40.81	1.48	-0.03
855	-21.41	-21.72	-21.44	0.6	0.05
856	-39.37	-40.07	-39.37	1.39	0
857	-20.57	-20.03	-20.57	-1.08	-0.01
858	-21.61	-21.26	-21.7	-0.7	0.18
859	-32.81	-32.72	-32.82	-0.19	0.01
860	-12.79	-12.7	-12.82	-0.19	0.06
861	-31.88	-32.04	-31.81	0.32	-0.13
862	-24.82	-24.68	-24.83	-0.28	0.03
863	-30.77	-32.06	-30.88	2.59	0.22
864	-38.05	-38.14	-37.87	0.18	-0.35
865	-26.99	-27.77	-26.87	1.56	-0.24
866	-42.05	-41.97	-42.15	-0.17	0.19
867	-43.35	-43.77	-43.41	0.83	0.11
868	-29.86	-30.59	-29.99	1.45	0.25
869	-41.29	-41.89	-41.51	1.21	0.44
870	-24.51	-23.95	-24.55	-1.12	0.08
871	-19.38	-18.92	-19.35	-0.92	-0.07
872	-55.92	-56.25	-55.84	0.66	-0.16
873	-30.02	-30.34	-30.03	0.65	0.02
874	-36.18	-35.91	-36.06	-0.55	-0.24
875	-19.48	-19.54	-19.72	0.12	0.48
876	-45.47	-45.01	-45.21	-0.91	-0.5
877	-51.49	-52.03	-51.66	1.09	0.35
878	-55.14	-55.74	-55.15	1.2	0.03
879	-64.98	-66.28	-64.93	2.61	-0.09
880	-24.48	-24.71	-24.78	0.45	0.6
881	-41.22	-41.09	-41.18	-0.26	-0.1
882	-25.08	-25.08	-25.11	0	0.06
883	-41.58	-41.83	-41.66	0.49	0.16
884	-32.58	-33.55	-32.74	1.93	0.31
885	-20.14	-20.18	-20.15	0.08	0.03
886	-21.67	-21.69	-21.71	0.04	0.07
887	-47.69	-48.43	-47.59	1.47	-0.21
888	-64.66	-65.2	-64.8	1.08	0.29
889	-29.12	-29.04	-29.08	-0.18	-0.08
890	-32.39	-32.33	-32.44	-0.13	0.1
891	-15.61	-15.06	-15.61	-1.09	0
892	-39.64	-40.7	-40.11	2.13	0.94
893	-47.81	-48.86	-47.83	2.1	0.05
894	-27.71	-28.18	-27.75	0.94	0.07
895	-15.8	-15.61	-15.81	-0.37	0.03
896	-34.43	-34.07	-34.4	-0.71	-0.04
897	-50.78	-51.45	-50.62	1.35	-0.3
898	-56.13	-56.82	-56.16	1.38	0.05
899	-57.86	-58.35	-57.47	0.97	-0.79
900	-35.89	-37.23	-36.14	2.68	0.5
901	-42.38	-41.93	-42.25	-0.91	-0.27
902	-42.92	-42.97	-42.77	0.12	-0.29
903	-34.86	-35.04	-34.81	0.37	-0.1
904	-36	-36.59	-36.08	1.19	0.17
905	-31.88	-32.22	-31.89	0.68	0.02
906	-27.31	-27.55	-27.32	0.49	0.03
907	-25.65	-26.48	-25.85	1.66	0.39
908	-30.33	-30.56	-30.41	0.47	0.17
909	-21.7	-21.51	-21.69	-0.37	-0.01
910	-17.35	-16.78	-17.38	-1.14	0.05
911	-10.58	-10.05	-10.6	-1.07	0.03
912	-38.12	-38.66	-38.17	1.09	0.11
913	-16.27	-16.22	-16.26	-0.09	-0.01
914	-23.78	-23.56	-23.74	-0.45	-0.08
915	-31.46	-31.43	-31.24	-0.07	-0.46
916	-46.39	-46.78	-46.18	0.77	-0.42
917	-24.39	-25.25	-24.38	1.71	-0.03
918	-41.67	-41.55	-41.67	-0.25	0
919	-51.1	-51.18	-51.24	0.16	0.27
920	-40.82	-40.55	-40.86	-0.54	0.09
921	-35.88	-36.25	-35.87	0.76	-0.02
922	-38.84	-39.23	-38.8	0.78	-0.09
923	-52.83	-52.88	-52.8	0.1	-0.05
924	-50.84	-51.22	-50.62	0.77	-0.44
925	-15.14	-15.4	-15.06	0.52	-0.16
926	-53.57	-53.16	-53.42	-0.83	-0.31
927	-21.13	-21.08	-21.13	-0.1	0
928	-46.86	-47.44	-46.95	1.16	0.17
929	-19.79	-20.09	-20.21	0.61	0.84
930	-28.74	-28.72	-28.75	-0.05	0.02
931	-50.6	-51.52	-50.49	1.84	-0.23
932	-30.71	-30.9	-30.63	0.38	-0.16
933	-27.79	-27.22	-27.79	-1.14	0.02
934	-28.63	-28.74	-28.43	0.22	-0.41
935	-7.5	-7.4	-7.51	-0.18	0.03
936	-22.21	-22.39	-22.22	0.36	0.02
937	-24.2	-24.18	-24.23	-0.05	0.06
938	-20.35	-20.4	-20.4	0.11	0.09
939	-32.48	-32.35	-32.57	-0.25	0.19
940	-15.52	-15.39	-15.58	-0.27	0.11
941	-11.85	-11.27	-11.86	-1.15	0.03
942	-37.04	-36.93	-36.87	-0.23	-0.35
943	-20.82	-20.7	-20.84	-0.24	0.03
944	-11.45	-10.87	-11.46	-1.16	0.02
945	-27.78	-28.18	-27.86	0.79	0.16
946	-40.07	-39.7	-40.06	-0.74	-0.02
947	-28.05	-28.02	-28.09	-0.07	0.07
948	-27.77	-27.18	-27.78	-1.18	0.01
949	-36.4	-36.69	-36.12	0.58	-0.56
950	-22.67	-23.02	-22.76	0.7	0.18
951	-14.2	-13.56	-14.19	-1.28	-0.03
952	-25.03	-25.02	-25.1	-0.04	0.14
953	-32.17	-31.47	-32.17	-1.39	0
954	-36.66	-36.59	-36.71	-0.14	0.08
955	-36.56	-36.8	-36.66	0.49	0.21
956	-24.13	-24	-23.96	-0.27	-0.34
957	-35.94	-35.76	-36.06	-0.37	0.23
958	-37.67	-37.51	-37.61	-0.31	-0.11
959	-40.92	-41.23	-40.69	0.64	-0.44
960	-46.31	-46.71	-46.04	0.8	-0.52
961	-40.06	-40.36	-39.98	0.59	-0.16
962	-7.76	-7.75	-7.82	-0.03	0.13
963	-54.42	-55.11	-54.15	1.38	-0.53
964	-61.06	-62.25	-61.14	2.38	0.15
965	-32.31	-32.41	-32.33	0.2	0.04
966	-47.99	-49.34	-48.38	2.7	0.8
967	-78.65	-79.88	-78.44	2.46	-0.42
968	-42.25	-42.6	-42.31	0.69	0.13
969	-32.09	-32.24	-32.18	0.3	0.19
970	-27.02	-26.92	-27.26	-0.2	0.47
971	-13.04	-12.29	-13.05	-1.5	0.02
972	-27.04	-27.14	-26.97	0.21	-0.13
973	-16.69	-16.38	-16.74	-0.62	0.11
974	-7.85	-7.33	-7.83	-1.05	-0.04
975	-22.7	-22.97	-22.73	0.54	0.06
976	-18.43	-18.52	-18.5	0.16	0.12
977	-15.36	-15.16	-15.32	-0.4	-0.08
978	-44.27	-44.72	-44.16	0.89	-0.23
979	-48.94	-49.9	-49.26	1.92	0.63
980	-39.28	-39.19	-39.31	-0.18	0.06
981	-34.64	-34.55	-34.64	-0.17	0.01
982	-18.4	-18.41	-18.48	0.01	0.15
983	-4.52	-4.44	-4.52	-0.15	0.01
984	-38.73	-39.08	-38.76	0.7	0.05
985	-25.27	-25.13	-25.26	-0.27	-0.01
986	-13.67	-13.04	-13.67	-1.26	0.01
987	-15.1	-14.61	-15.13	-0.98	0.05
988	-16.84	-16.34	-16.87	-1.02	0.05
989	-22.87	-22.59	-22.91	-0.56	0.09
990	-26.63	-26.23	-26.46	-0.79	-0.33
991	-26.4	-26.58	-26.49	0.37	0.19
992	-48.59	-48.49	-48.52	-0.2	-0.12
993	-19.79	-19.74	-19.74	-0.1	-0.1
994	-46.72	-47.16	-46.99	0.88	0.54
995	-7.84	-7.32	-7.82	-1.05	-0.04
996	-19.65	-19.54	-19.68	-0.22	0.05
997	-56.67	-56.27	-56.45	-0.8	-0.43
998	-67.58	-68.77	-67.69	2.37	0.22
999	-40.65	-41.22	-40.56	1.13	-0.18
1000	-29.61	-30.14	-29.9	1.07	0.59
1001	-19.5	-18.96	-19.48	-1.09	-0.04
1002	-38.45	-39.27	-38.57	1.64	0.24
1003	-36.54	-36.57	-36.51	0.07	-0.05
1004	-34.83	-35.04	-34.83	0.41	-0.01
1005	-20.04	-19.94	-20.06	-0.22	0.03
1006	-26.4	-26.19	-26.36	-0.43	-0.09
1007	-7.06	-6.64	-7.05	-0.83	-0.01
1008	-25.69	-25.65	-25.8	-0.06	0.23
1009	-33.54	-33.68	-33.84	0.28	0.59
1010	-39.07	-39.33	-39.04	0.53	-0.06
1011	-15.23	-15.14	-15.25	-0.18	0.04
1012	-36.04	-35.14	-35.95	-1.79	-0.18
1013	-26.82	-27.01	-26.83	0.38	0.02
1014	-26.34	-26.82	-26.44	0.97	0.21
1015	-44.15	-44.27	-44.08	0.23	-0.14
1016	-44.38	-44.94	-44.29	1.13	-0.17
1017	-33.05	-33.62	-32.87	1.14	-0.36
1018	-15.04	-14.9	-15.1	-0.28	0.13
1019	-15.5	-15.56	-15.53	0.13	0.07
1020	-24.48	-24.59	-24.56	0.22	0.17
1021	-14.73	-14.31	-14.76	-0.84	0.07
1022	-44.6	-45.42	-44.55	1.64	-0.1
1023	-29.41	-29.65	-29.57	0.49	0.32
1024	-44.88	-45.49	-44.75	1.23	-0.25
1025	-42.46	-43.11	-42.49	1.3	0.06
1026	-35.92	-36.67	-35.85	1.5	-0.13
1027	-27.13	-26.65	-27.15	-0.96	0.04
1028	-30.18	-30.75	-30.32	1.14	0.27
1029	-32.61	-32.32	-32.67	-0.6	0.11
1030	-11.64	-11.78	-11.55	0.28	-0.18
1031	-23.08	-22.98	-23.11	-0.19	0.06
1032	-39.62	-40.03	-39.65	0.82	0.07
1033	-17.34	-16.8	-17.33	-1.09	-0.03
1034	-23.69	-23.8	-23.8	0.23	0.23
1035	-26.55	-26.26	-26.59	-0.58	0.08
1036	-12.48	-12.32	-12.47	-0.33	-0.03
1037	-20.04	-20.47	-20.11	0.86	0.14
1038	-57.84	-57.86	-57.79	0.04	-0.1
1039	-43.11	-43.68	-42.83	1.15	-0.56
1040	-48.2	-49.11	-48.61	1.83	0.83
1041	-44.03	-44.51	-44.38	0.97	0.71
1042	-44.6	-44.74	-44.41	0.29	-0.38
1043	-52.74	-53.08	-52.8	0.68	0.13
1044	-28.04	-29.52	-28.23	2.96	0.39
1045	-15.98	-16	-15.94	0.04	-0.07
1046	-8.64	-8.7	-8.62	0.13	-0.04
1047	-9.97	-10.28	-10.04	0.63	0.13
1048	-14.3	-14.6	-14.39	0.6	0.19
1049	-45.5	-46.22	-45.56	1.45	0.13
1050	-17.22	-17.68	-17.26	0.92	0.08
1051	-33.66	-33.76	-33.71	0.2	0.1
1052	-40.64	-40.55	-40.71	-0.17	0.14
1053	-8.55	-8.99	-8.57	0.86	0.04
1054	-21.44	-21.93	-21.75	0.98	0.61
1055	-36.77	-37.35	-36.98	1.17	0.42
1056	-20.31	-20.13	-20.26	-0.37	-0.11
1057	-24.52	-24.73	-24.54	0.42	0.04
1058	-26.41	-26.21	-26.39	-0.4	-0.03
1059	-31.94	-32.34	-31.96	0.79	0.04
1060	-13.61	-13.08	-13.57	-1.04	-0.07
1061	-32.45	-32.93	-32.48	0.95	0.05
1062	-23.14	-22.52	-23.15	-1.23	0.03
1063	-32.18	-32.42	-32.2	0.47	0.03
1064	-29.46	-29.77	-29.43	0.63	-0.06
1065	-35.03	-35.03	-34.95	0.01	-0.15
1066	-15.88	-15.78	-15.91	-0.2	0.05
1067	-14.51	-14.13	-14.61	-0.76	0.21
1068	-12.57	-12.44	-12.56	-0.25	-0.02
1069	-23.26	-23.16	-23.26	-0.19	0.01
1070	-12.69	-12.17	-12.66	-1.05	-0.06
1071	-30.55	-30.55	-30.5	0	-0.1
1072	-20.45	-21.14	-20.66	1.38	0.42
1073	-32.66	-32.89	-32.57	0.45	-0.2
1074	-29.82	-29.96	-29.69	0.28	-0.27
1075	-18.31	-18.22	-18.36	-0.2	0.1
1076	-28.87	-28.57	-28.79	-0.62	-0.16
1077	-25.42	-25.52	-25.47	0.2	0.09
1078	-12.3	-11.79	-12.27	-1.02	-0.05
1079	-34.89	-34.92	-34.76	0.07	-0.24
1080	-35.69	-36.17	-36.09	0.98	0.81
1081	-19.96	-20.45	-19.91	0.98	-0.1
1082	-18.66	-18.85	-18.64	0.37	-0.04
1083	-15.93	-15.8	-16	-0.25	0.13
1084	-33.63	-33.65	-33.46	0.04	-0.34
1085	-5.69	-5.5	-5.7	-0.39	0.02
1086	-29.06	-28.91	-29.14	-0.31	0.14
1087	-14.63	-14.13	-14.65	-1.01	0.04
1088	-29.74	-29.98	-29.73	0.48	-0.01
1089	-20.17	-19.93	-20.09	-0.48	-0.17
1090	0	0	0	0	0
1091	-26.56	-26.93	-26.54	0.73	-0.04
1092	-44.06	-45.21	-44.04	2.29	-0.05
1093	-43.99	-43.33	-44	-1.31	0.03
1094	-24.51	-24.49	-24.55	-0.05	0.08
1095	-11.24	-10.65	-11.24	-1.17	0.02
1096	-41.16	-41.78	-41.13	1.25	-0.05
1097	-17.03	-16.85	-17.1	-0.35	0.15
1098	-39.84	-39.93	-39.89	0.17	0.09
1099	-33.84	-33.91	-33.86	0.14	0.04
1100	-32.95	-32.86	-32.99	-0.18	0.08
1101	-14.86	-14.27	-14.85	-1.17	-0.01
1102	-11.58	-11	-11.59	-1.16	0.02
1103	-33.39	-33.79	-33.47	0.79	0.17
1104	-43.93	-44.08	-44.22	0.31	0.59
1105	-10.16	-9.65	-10.17	-1.01	0.02
1106	-32.96	-33.4	-32.88	0.88	-0.17
1107	-26.24	-26.59	-26.47	0.72	0.48
1108	-34.03	-34.63	-34.54	1.19	1.03
1109	-15.67	-15.47	-15.7	-0.4	0.06
1110	-33.74	-34.15	-33.56	0.83	-0.36
1111	-18.43	-18.74	-18.39	0.61	-0.08
1112	-14.57	-14.07	-14.58	-1	0.02
1113	-11.08	-10.55	-11.09	-1.07	0.01
1114	-46.69	-46.77	-46.54	0.17	-0.29
1115	-50.15	-50.85	-50.31	1.39	0.32
1116	-14.78	-15.17	-14.82	0.77	0.08
1117	-30.92	-31.8	-30.85	1.77	-0.14
1118	-22.02	-23.15	-22.43	2.25	0.82
1119	-54.53	-54.24	-54.45	-0.58	-0.16
1120	-29.3	-30.08	-29.24	1.56	-0.11
1121	-43.32	-44.07	-43.61	1.52	0.58
1122	-27.89	-28.59	-27.92	1.39	0.06
1123	-13.75	-13.66	-13.81	-0.17	0.12
1124	-31.12	-30.87	-31.03	-0.49	-0.16
1125	-21.11	-21.43	-21.12	0.63	0.01
1126	-51.07	-51.71	-50.94	1.27	-0.26
1127	-42.51	-43.1	-42.7	1.17	0.37
1128	-30.3	-30.07	-30.55	-0.47	0.49
1129	-12.91	-12.82	-12.93	-0.17	0.05
1130	-23.11	-23.36	-23.12	0.48	0
1131	-27.35	-27.38	-27.28	0.07	-0.13
1132	-12.72	-12.48	-12.75	-0.48	0.06
1133	-27.54	-28.16	-27.97	1.25	0.86
1134	-19.21	-19.09	-19.27	-0.25	0.11
1135	-16.43	-16.3	-16.48	-0.28	0.09
1136	-38.4	-38.14	-38.47	-0.52	0.12
1137	-25.72	-25.51	-25.71	-0.4	-0.02
1138	-4.79	-4.78	-4.79	-0.02	0
1139	-4.5	-4.47	-4.49	-0.05	0
1140	-15.9	-15.91	-15.88	0.01	-0.05
1141	-8.96	-8.94	-8.95	-0.04	-0.01
