# Supplementary material for: Variation in selection constraints on teleost TLRs with emphasis on their repertoire in the Walking catfish, Clarias batrachus
Source: Sci Rep. 2020 Dec 7;10:21394. doi: 10.1038/s41598-020-78347-6 (PMC7721727; doi:10.1038/s41598-020-78347-6)
Supplement: Supplementary file 31 — Supplementary Information 31. [file 41598_2020_78347_MOESM31_ESM.zip › T9/BUSTED/log.txt]

Analysis Description
--------------------
BUSTED (branch-site unrestricted statistical test of episodic
diversification) uses a random effects branch-site model fitted jointly
to all or a subset of tree branches in order to test for alignment-wide
evidence of episodic diversifying selection. Assuming there is evidence
of positive selection (i.e. there is an omega > 1), BUSTED will also
perform a quick evidence-ratio style analysis to explore which
individual sites may have been subject to selection. v2.0 adds support
for synonymous rate variation, and relaxes the test statistic to 0.5
(chi^2_0 + chi^2_2). Version 2.1 adds a grid search for the initial
starting point. Version 2.2 changes the grid search to LHC, and adds an
initial search phase to use adaptive Nedler-Mead. 

- __Requirements__: in-frame codon alignment and a phylogenetic tree (optionally annotated
with {})

- __Citation__: *Gene-wide identification of episodic selection*, Mol Biol Evol.
32(5):1365-71

- __Written by__: Sergei L Kosakovsky Pond

- __Contact Information__: spond@temple.edu

- __Analysis Version__: 2.2


####Choose Genetic Code

1. [**Universal**] Universal code. (Genebank transl_table=1).
2. [**Vertebrate-mtDNA**] Vertebrate mitochondrial DNA code. (Genebank transl_table=2).
3. [**Yeast-mtDNA**] Yeast mitochondrial DNA code. (Genebank transl_table=3).
4. [**Mold-Protozoan-mtDNA**] Mold, Protozoan and Coelenterate mitochondrial DNA and the Mycloplasma/Spiroplasma code. (Genebank transl_table=4).
5. [**Invertebrate-mtDNA**] Invertebrate mitochondrial DNA code. (Genebank transl_table=5).
6. [**Ciliate-Nuclear**] Ciliate, Dasycladacean and Hexamita Nuclear code. (Genebank transl_table=6).
7. [**Echinoderm-mtDNA**] Echinoderm mitochondrial DNA code. (Genebank transl_table=9).
8. [**Euplotid-Nuclear**] Euplotid Nuclear code. (Genebank transl_table=10).
9. [**Alt-Yeast-Nuclear**] Alternative Yeast Nuclear code. (Genebank transl_table=12).
10. [**Ascidian-mtDNA**] Ascidian mitochondrial DNA code. (Genebank transl_table=13).
11. [**Flatworm-mtDNA**] Flatworm mitochondrial DNA code. (Genebank transl_table=14).
12. [**Blepharisma-Nuclear**] Blepharisma Nuclear code. (Genebank transl_table=15).
13. [**Chlorophycean-mtDNA**] Chlorophycean Mitochondrial Code (transl_table=16).
14. [**Trematode-mtDNA**] Trematode Mitochondrial Code (transl_table=21).
15. [**Scenedesmus-obliquus-mtDNA**] Scenedesmus obliquus mitochondrial Code (transl_table=22).
16. [**Thraustochytrium-mtDNA**] Thraustochytrium Mitochondrial Code (transl_table=23).
17. [**Pterobranchia-mtDNA**] Pterobranchia Mitochondrial Code (transl_table=24).
18. [**SR1-and-Gracilibacteria**] Candidate Division SR1 and Gracilibacteria Code (transl_table=25).
19. [**Pachysolen-Nuclear**] Pachysolen tannophilus Nuclear Code (transl_table=26).

>Please choose an option (or press q to cancel selection):

>Select a coding sequence alignment file (`/home/datamonkey/`) 

>Please select a tree file for the data: (`/home/datamonkey/`) 
>Loaded a multiple sequence alignment with **24** sequences, **1141** codons, and **1** partitions from `/home/datamonkey/datamonkey-js-server/production/app/busted/output/5dfb4b85c27e2160748fb260`


####Choose the set of branches to test for selection

1. [**All**] Include all branches in the analysis
2. [**Internal**] Include all internal branches in the analysis
3. [**Leaves**] Include all leaf branches in the analysis
4. [**Unlabeled branches**] Set of 24 unlabeled branches
5. [**FG**] Set FG with 21 branches

>Please choose an option (or press q to cancel selection):

####Synonymous rate variation

1. [**Yes**] Allow synonymous substitution rates to vary from site to site (but not from branch to branch)
2. [**No**] Synonymous substitution rates are constant across sites. This is the 'classic' behavior, i.e. the original published test

>Please choose an option (or press q to cancel selection):The number omega rate classes to include in the model (permissible range = [1,10], default value = 3, integer): The number omega rate classes to include in the model (permissible range = [1,10], default value = 3, integer): The number of points in the initial distributional guess for likelihood fitting (permissible range = [1,10000], default value = 250, integer): The number of initial random guesses to 'seed' rate values optimization (permissible range = [1,25], default value = 1, integer): 

>Save the resulting JSON file to (`/home/datamonkey/`) 

### Branches to test for selection in the BUSTED analysis
* Selected 21 branches to test in the BUSTED analysis: `Node10, Node9, Node7, Node16, Node19, Node15, Node14, Node6, Node23, Node5, Node4, Node3, Node2, Node31, Node34, Node30, Node29, Node1, Node40, Node38, Node43`


### Obtaining branch lengths and nucleotide substitution biases under the nucleotide GTR model
* Log(L) = -39516.11, AIC-c = 79138.29 (53 estimated parameters)

### Obtaining the global omega estimate based on relative GTR branch lengths and nucleotide substitution biases
* Log(L) = -39076.55, AIC-c = 78275.37 (61 estimated parameters)
* non-synonymous/synonymous rate ratio for *background* =   0.9093
* non-synonymous/synonymous rate ratio for *test* =   0.9145

### Improving branch lengths, nucleotide substitution biases, and global dN/dS ratios under a full codon model
* Log(L) = -39075.53, AIC-c = 78273.35 (61 estimated parameters)
* non-synonymous/synonymous rate ratio for *background* =   0.9084
* non-synonymous/synonymous rate ratio for *test* =   0.9071

### Performing the full (dN/dS > 1 allowed) branch-site model fit


>Save BUSTED model fit to this file ['/dev/null' to skip] (`/home/datamonkey/`) * Log(L) = -38646.65, AIC-c = 77441.70 (74 estimated parameters)
* For *test* branches, the following rate distribution for branch-site combinations was inferred

|          Selection mode           |     dN/dS     |Proportion, %|               Notes               |
|-----------------------------------|---------------|-------------|-----------------------------------|
|        Negative selection         |     0.000     |   41.624    |                                   |
|        Negative selection         |     0.999     |    0.000    |       Not supported by data       |
|      Diversifying selection       |     1.695     |   58.376    |                                   |

* For *background* branches, the following rate distribution for branch-site combinations was inferred

|          Selection mode           |     dN/dS     |Proportion, %|               Notes               |
|-----------------------------------|---------------|-------------|-----------------------------------|
|        Negative selection         |     0.738     |    8.795    |                                   |
|        Negative selection         |     0.753     |   83.059    |       Collapsed rate class        |
|      Diversifying selection       |     3.543     |    8.146    |                                   |

* The following rate distribution for site-to-site **synonymous** rate variation was inferred

|               Rate                | Proportion, % |               Notes               |
|-----------------------------------|---------------|-----------------------------------|
|               0.425               |    41.544     |                                   |
|               1.208               |    51.862     |                                   |
|               2.985               |     6.594     |                                   |


### Performing the constrained (dN/dS > 1 not allowed) model fit
