# Supplementary material for: Variation in selection constraints on teleost TLRs with emphasis on their repertoire in the Walking catfish, Clarias batrachus
Source: Sci Rep. 2020 Dec 7;10:21394. doi: 10.1038/s41598-020-78347-6 (PMC7721727; doi:10.1038/s41598-020-78347-6)
Supplement: Supplementary file 31 — Supplementary Information 31. [file 41598_2020_78347_MOESM31_ESM.zip › T9/BUSTED/result.json]

{
  "Evidence Ratios": {
    "constrained": [
      [
        1,
        1.000000000000002,
        1,
        1,
        1.000000000000002,
        0.9999722877550833,
        1.19950302943298,
        1.64415875483925,
        0.8278599781662088,
        1.722316316549665,
        1.834836873977072,
        0.980824614654251,
        1.223624640600331,
        1.300920291911951,
        0.5626099003022664,
        3.540541351906443,
        1.371350420457232,
        2.307799820660996,
        3.106308658094608,
        2.047880954087678,
        1.208494581051713,
        0.9489140910666152,
        2.395709576384355,
        0.7396287929539508,
        2.179817577339131,
        0.5170390473504344,
        2.0569057955896,
        0.6925659912390304,
        0.5956467720911918,
        1.593816091391309,
        0.7383744208752296,
        1.770451156825949,
        0.693392489654016,
        1.198520737416898,
        0.4879678900198099,
        3.067211401061913,
        0.6580110775511442,
        0.9734617476718046,
        1.309141684540854,
        0.5524347034353322,
        0.7131154550244098,
        0.410272012955215,
        0.520072793472766,
        0.7332258302180198,
        1.496709597823112,
        0.8612335484437857,
        0.8064979073781188,
        1.377156220114676,
        3.531170229278365,
        1.204362353634191,
        1.606861103847503,
        1.103089006029706,
        0.7543609960240237,
        1.106146629273112,
        1.088710338425687,
        0.7423281548961242,
        0.5213536907192596,
        1.759099992168956,
        1.671132041724281,
        0.5159701199328179,
        1.958787837779159,
        0.5513814333272608,
        2.720854414165476,
        2.126912326637366,
        1.663955542312948,
        0.3647024970810986,
        1.489022159513751,
        0.7530678903662948,
        3.600560646588488,
        0.4870569697692683,
        1.51040802661356,
        0.996934202071501,
        0.6146718921625508,
        2.218633269012969,
        0.6605164578543806,
        0.6092334677602216,
        0.760230436867508,
        0.491071641095953,
        1.056700936045275,
        2.822274710749824,
        0.584821005323567,
        2.439492278705563,
        0.503933484509551,
        0.6989458176477245,
        0.9408358042118504,
        0.6126920658285883,
        0.9202312326544577,
        1.930178303955477,
        0.9582493794008176,
        1.16129642448061,
        0.733133429006233,
        0.7194901782456239,
        0.5254867719964188,
        1.073519579815061,
        0.638802829264828,
        0.4873348145499143,
        0.4680879275362078,
        1.083228006129806,
        1.867611122653619,
        0.5784121282123486,
        0.722311889725457,
        0.9489152151647575,
        0.8284768749585567,
        1.529851036140425,
        0.7601488438632072,
        0.4312465763587173,
        0.5761250758664369,
        1.40714505482634,
        0.3436247692221483,
        1.106288067427263,
        0.9295830219537804,
        1.041869171379399,
        0.685942208761066,
        0.4785443668979666,
        0.925850523959442,
        1.14465600906502,
        2.17893854867226,
        0.8296079491784587,
        0.6601560514301347,
        0.5512826262351589,
        3.134628482440475,
        1.018686317751408,
        2.24907683124689,
        0.8156505358768738,
        0.6201794767423165,
        1.465464989625013,
        2.286391566829165,
        0.4406328221234456,
        0.5154927047726325,
        2.545727526023345,
        1.573357478199354,
        0.4448131950527354,
        1.557408698276857,
        0.8165652652621415,
        0.4925982627574789,
        1.582825451468025,
        1.614824919160759,
        0.3868367151657823,
        1.791827406071604,
        0.6018086911498908,
        1.261751416601004,
        0.5357486775754121,
        0.3621861797826343,
        0.469435918978199,
        0.5580217438385785,
        0.9590905937495035,
        0.7692601165130638,
        1.907536731470624,
        1.291233398282539,
        0.563999160660395,
        0.5184149813318808,
        2.169888303141995,
        0.6542291657737135,
        0.4444888363733839,
        1.1369429112298,
        2.66421222318661,
        0.5844522584289967,
        2.515246100655477,
        0.6402675580654308,
        0.3901857116378687,
        0.8987369844559527,
        0.5349993046538627,
        0.7283994068908921,
        1.895217299073815,
        0.3730160566837974,
        1.675991042255973,
        0.6641671085768757,
        0.738630278944459,
        1.286536592118437,
        0.5089014346486194,
        2.630861008939522,
        0.9578035145132452,
        0.5562719968697867,
        0.7474950754036013,
        2.344146458225853,
        0.548626861328853,
        0.4436213689627231,
        2.458358095639542,
        0.5579715199526978,
        0.8516882186646438,
        0.7930605769832332,
        0.5518930072416786,
        1.330584695590578,
        0.4993547887224162,
        2.29323115228965,
        1.195094385040696,
        0.4793510310877793,
        0.5069005036428782,
        1.052289927448122,
        0.4903135014915062,
        0.6659185358586314,
        0.5450804656726476,
        0.4352763192874137,
        0.5068508198914626,
        1.53042533636854,
        0.7877490315906737,
        0.5022866356468132,
        0.6635069175730629,
        0.9730297786960883,
        0.4801207498897397,
        1.121279445009622,
        0.9972051520839064,
        2.037297833559337,
        0.4569867858889322,
        0.5201649793025821,
        0.9562223017011667,
        0.7215433661261974,
        0.5027300285276187,
        1.415258193505567,
        1.571754598461804,
        0.4869572877331766,
        1.180490427889767,
        0.5604964877376645,
        0.4905322436910011,
        0.496522787216833,
        0.4293180558199337,
        0.523136845272156,
        1.010565771726355,
        0.5698437695672419,
        0.5475014139635818,
        1.645816117861754,
        0.5491666885842378,
        2.50392457134907,
        1.17345305207781,
        0.5018841508241243,
        1.718384259802773,
        1.717323732347047,
        0.7145010942157433,
        0.5108014316006985,
        0.7668135298946042,
        0.6010899993493589,
        0.6601775096726465,
        0.6894140892326202,
        0.5582131763723979,
        0.622661952154443,
        0.4200133553327368,
        0.5218483638969809,
        2.454642576784941,
        0.4896974183501915,
        0.4849885238866462,
        1.135882175362447,
        0.5114982801666089,
        0.6165715296463441,
        2.357266735223541,
        1.122266556773254,
        5.664610222122507,
        0.6911213282684191,
        0.8451934687353334,
        0.6014825692213205,
        0.5729819313500351,
        0.5702982844203007,
        0.4374473364274654,
        0.5269155397380302,
        0.8285942567348119,
        11.42369341747909,
        0.5492842095783298,
        2.275127755016704,
        2.781624377265468,
        0.4635855348104269,
        0.4939879705548092,
        0.6198975616775796,
        1.008534052074002,
        0.5922442245278277,
        0.3663115396803498,
        0.5715403389090706,
        0.5417511884666694,
        0.4891633495635,
        0.4712348171827658,
        0.4546004670256253,
        0.5220534586365703,
        0.4306812048658983,
        0.6128114534561849,
        0.942037886103146,
        0.5004765470022058,
        0.4220109732296128,
        0.4475270670102679,
        0.4270080542717882,
        0.5737559000581471,
        0.7367015357997582,
        0.9496254237797818,
        0.4325511664550026,
        2.38536909875902,
        0.6161360883840271,
        0.5161133864017245,
        5.879718033917159,
        0.8632795689034213,
        0.5114092194205136,
        2.30433632965541,
        1.928215745039597,
        0.6619419462560604,
        0.5107253074455241,
        1.089497004472571,
        0.6614772273775341,
        1.212945284206651,
        0.8796068559672032,
        1.049727586881063,
        0.4601152672467487,
        0.7065077771728667,
        2.415989819105921,
        1.713474651891143,
        0.4707931304084255,
        0.4392262814542069,
        0.483347403934779,
        0.4854380532980554,
        0.4613981614052297,
        0.4296504175514701,
        0.4256183256197515,
        0.6415570900648602,
        2.634148520251556,
        1.036157904465215,
        1.408032262139055,
        0.5106751876315669,
        0.937117343502245,
        1.564327897963049,
        0.4700182572741582,
        0.4187507537611089,
        2.378406629230879,
        1.062699625067015,
        0.495080852673014,
        2.100159617155204,
        1.130719775578632,
        0.5563778436540169,
        1.207161610928398,
        1.685486260685577,
        1.071109709501063,
        0.9865033512201491,
        0.8145194547875988,
        1.363265735717709,
        1.967625868135034,
        0.6561754505758232,
        0.7325188152201316,
        1.465021867661785,
        1.010974637337248,
        0.7721267702585433,
        1.23350850693251,
        1.378516587951061,
        1.372501859965964,
        4.600810490562748,
        0.7565124081940503,
        0.904251932961968,
        0.8585156229778271,
        0.8495897124557181,
        1.32936214940393,
        1.377321665761196,
        0.8065212248910127,
        1.586620635729565,
        0.5066626614402558,
        1.373367882313865,
        1.100086580041939,
        1.284546438867228,
        1.37442426837235,
        1.430813411302263,
        1.307856494554937,
        2.096556019699168,
        0.9399253246342025,
        1.462891024500458,
        0.6113527903500199,
        0.6820080065994448,
        1.004597476224695,
        1.421681575994054,
        1.771731058854069,
        1.623765852928367,
        0.7991524945573844,
        0.6994032044041678,
        1.672847192885693,
        1.118259779239033,
        0.9510213173985791,
        1.669480368069068,
        1.18333185633515,
        1.107714289069708,
        1.386967757288142,
        1.60413273136545,
        0.7546894283399935,
        1.531098429738061,
        1.755811265881566,
        1.369311875987503,
        1.342733458305551,
        1.447301662460929,
        0.9559627175632712,
        1.707197576835552,
        2.599623367645459,
        0.9913717784465095,
        1.450334054794138,
        1.029820878797203,
        1.005441706492114,
        0.9632300088408298,
        1.780363080871802,
        0.934998383678714,
        0.8521631724336113,
        1.894756471492688,
        1.638501185826422,
        1.17791245641161,
        0.7139742264518344,
        2.310120918774009,
        1.796620309459902,
        0.7168298970755823,
        1.161828081762278,
        3.211835552776451,
        0.8153362528157282,
        1.142328893074464,
        0.9355803215967161,
        1.083356308437026,
        2.779723383046981,
        2.309370984468559,
        2.356574504033167,
        1.174813747760472,
        0.7011100128834324,
        3.380170596265329,
        1.182162271094579,
        1.208419189768717,
        0.9295384066425397,
        1.237825760608557,
        0.9999999999999999,
        0.6080518268423395,
        0.9020228352397084,
        1.448631811267056,
        2.183035068714467,
        1.793129779126107,
        1.704140844898459,
        1.307929553686737,
        1.384973434259984,
        4.512897224542803,
        1.482884990658629,
        1.02383143643998,
        1.932922366503234,
        0.6411348689864079,
        0.7638613883119535,
        4.3914569006064,
        1.399917483740023,
        1.25159876782581,
        2.503146833668743,
        2.165085266988805,
        1.407895007320491,
        2.431223716458626,
        1.262213707750226,
        0.8636460019403638,
        1.360006247640547,
        0.598910849944554,
        0.5891215292863017,
        1.077028941877054,
        2.304170491604454,
        1.011931688492658,
        2.053889459892695,
        0.6979310950600541,
        1.273835074448643,
        2.621836833874797,
        1.778029857618039,
        2.274830441055487,
        2.528189086137706,
        1.271016415686095,
        2.607212046473338,
        1.440538094761115,
        2.006792606037176,
        2.557107236094921,
        1.282668444166019,
        1.026523966082473,
        1.425271110211279,
        0.91157255897122,
        0.9273672565432238,
        0.935126269818988,
        1.984724945471222,
        1.197848992596912,
        0.9030994552444438,
        1.40772595917141,
        2.728396498653142,
        2.379017442321749,
        3.16913363768545,
        0.7629698920673353,
        2.104732020474132,
        0.899658666512506,
        0.9928737618837401,
        1.302518151196379,
        5.549528529647679,
        1.451677039074825,
        2.027190718133506,
        2.825040665858698,
        0.8476818671485775,
        1.61961093489677,
        1.368486619465755,
        4.510962195971043,
        2.341298513109664,
        2.437862138458936,
        3.174527669020978,
        1,
        1,
        1.165783138555576,
        2.675860169395419,
        1.791040279333359,
        1.471048355214806,
        1.3456733228346,
        1.416532642121697,
        0.8603199421204994,
        0.7779463166824266,
        1.334530790217854,
        2.773636044436399,
        1.039088401032922,
        0.6892538962036564,
        0.8700318412939364,
        0.9999999999999996,
        0.9999999999999991,
        1,
        0.9999999999999991,
        0.9999999999999999,
        1.000000000000001,
        1,
        0.9196626783428171,
        0.9752309832906823,
        1.028646205114877,
        0.7608703083527468,
        1.073934481249998,
        2.048640635573605,
        1.758759994629034,
        3.638885766978496,
        1.026624449401989,
        3.089637811922297,
        4.238561398934085,
        3.348436443180764,
        1.031333367287972,
        1.377288244747814,
        1.972836640956468,
        2.854259513977971,
        2.811785717221957,
        1.197350282099201,
        1,
        1,
        1.000000000000001,
        1,
        1.000000000000001,
        1,
        1,
        1,
        1,
        1,
        1,
        1,
        1,
        1.000000000000001,
        1,
        1,
        0.9999999999999991,
        1,
        1,
        1.919726617233571,
        2.584848702227764,
        2.255450705771463,
        1.811340327625066,
        1.045449562220498,
        1.693397853070189,
        1.593623859511395,
        1.291581710967557,
        0.9859015122763596,
        0.7449211803149822,
        1.656289237371998,
        0.643536333548392,
        0.5634572922661699,
        4.559215254677898,
        2.135417770324627,
        3.639703987909966,
        1.96766541137548,
        1.240457684986213,
        0.6728774194472504,
        0.6057242945524386,
        1.925274846523275,
        1.411015922563902,
        0.5778975830074409,
        1.113211802492614,
        1.370468741405444,
        0.9472516473767566,
        1.472646477632312,
        1.865654476552814,
        1.222460007341283,
        1.064658323217473,
        1.319350901124376,
        1.082990149851901,
        1.252364386620377,
        1.161851031991495,
        1.970480432747937,
        1.417402920358952,
        0.5922284899568977,
        1.201797003940746,
        1.273947488811127,
        2.552785872603241,
        2.14073984878143,
        0.6356433897143878,
        0.7077734164028657,
        0.9115890777684582,
        1.1815548318489,
        0.9252346121471695,
        1.397101160850478,
        0.9490766907932524,
        0.9252325109434477,
        1.309134425201773,
        0.8229798863615596,
        0.8446157235496482,
        1.77363110865092,
        1,
        2.356057595889296,
        0.6380638969012029,
        1.374807059459091,
        1.271432568825354,
        0.9302790811067274,
        3.746290094796851,
        1.289874840397129,
        1.092857436512,
        1.734480063517327,
        1.278658975667112,
        0.9630998367493129,
        4.360712698945418,
        2.9787338528118,
        1.131643127469581,
        1.293400875449477,
        0.8325939630955875,
        1.063347668461389,
        0.6040421972089169,
        1.100808056651923,
        2.270066061327687,
        0.7100760307440059,
        0.7892937088032221,
        1.393547674381966,
        1.012820511853255,
        1.010455423933859,
        1.791714874304833,
        1.725555940228088,
        1.287119724624509,
        0.6524699416114045,
        1.976108407929775,
        0.638629788963264,
        1.911378198557883,
        2.349824798105468,
        2.927090178683612,
        1.310002142510347,
        0.9612880938354349,
        0.9082314438070529,
        1.409953585175312,
        0.9300959551961723,
        1.275328028864419,
        1.072297323071866,
        0.8807952173998193,
        0.8732880508989636,
        0.7109596994314566,
        1.159790462599256,
        0.8727783750688136,
        0.9318386264328542,
        1.089713937905258,
        1.044491407618379,
        0.9999999999999991,
        1.550808229081207,
        1.259113269191025,
        0.8750868154056598,
        1.647617394743716,
        0.9349031670144964,
        0.8732320652511837,
        1.22942746357165,
        1.875891652438267,
        0.6332657673216177,
        2.598942981831163,
        1.472930169080684,
        0.7286103613373109,
        1.676700705125946,
        3.145785090320125,
        1.562028515199789,
        0.795184087595245,
        0.7257779804222734,
        2.110560260365547,
        1.094909927804708,
        0.5306355888339503,
        1.815781113888279,
        0.7971266191761773,
        0.6069322967363586,
        0.8382075874586478,
        1.197134126610998,
        0.713131918327117,
        0.980295307398789,
        0.9838494521355828,
        0.8069736750945463,
        0.6261426275817715,
        1.416614943840544,
        1.417539538707381,
        3.005236833820121,
        1.684113999843146,
        1.372067381135961,
        0.7145824112856857,
        2.314773926507898,
        0.6370987337073547,
        1.000000000000001,
        1.347208409011272,
        1.365985429884973,
        2.113083621215787,
        6.162289068167452,
        0.5688748899047057,
        1.570459096226281,
        1.114423379608102,
        0.7556009874464685,
        1.496128439567986,
        0.8014248826867265,
        0.9343916849056614,
        1.160333618771288,
        0.5777634215652185,
        0.5622941462570953,
        1.033913893922779,
        0.9900459708321463,
        2.275955438169733,
        1.19281986810906,
        0.9285691401720518,
        1.818197945617446,
        0.5561895995019797,
        1.186242908240046,
        3.25779602027834,
        0.610927587409591,
        0.8960891906527343,
        0.7743986202878299,
        1.62405789382157,
        0.9352778079730745,
        1.571611923794369,
        0.6088896425776256,
        1.058701219293799,
        1.57524688796438,
        0.5490721325380105,
        0.978983148287531,
        0.8942489165507942,
        0.9047878247668857,
        0.9678097449338678,
        2.160684048214748,
        2.419859771721496,
        1.205647901189788,
        1.191949457472715,
        1.510336546854315,
        1.191750492804356,
        2.013571354593595,
        0.7954589612842732,
        0.6061888731295452,
        1.297693629221916,
        1.869472312973127,
        1.165175181545054,
        1.016508090976992,
        0.5626180461640721,
        1.546401718912921,
        0.7875184124399391,
        2.427274732206788,
        0.6579040319561075,
        1.504415737100383,
        1.029649655627489,
        1.686851427688979,
        0.6067053271255424,
        0.7583842458473419,
        1.368088482330488,
        0.6849366760101553,
        1.36463590669776,
        1.015678943687373,
        2.206928928031385,
        1.267661336109229,
        1.303913604087279,
        0.9205324139668399,
        0.959502032252039,
        1.280436238698605,
        0.3864198761481607,
        4.454554610857062,
        0.9424789684407202,
        0.536803496868137,
        0.605807216394978,
        1.365529519762114,
        0.6141989067967584,
        1.5263206774271,
        1.130341510804798,
        0.9580029981220257,
        0.6929889631626909,
        0.9636958164416071,
        1.266960515722887,
        0.6200353502015122,
        1.496423599049328,
        0.4588729844106877,
        2.3382153090148,
        0.848422392136051,
        2.286121152384192,
        1.261600172317314,
        0.877258380556253,
        2.644420093815848,
        1.229736474710353,
        0.9970296343687772,
        1.174740747271446,
        1.872383204276575,
        1.058160820008647,
        1.596723816251829,
        1.604925821783594,
        1.015944843582414,
        3.017199166840925,
        3.244165400841684,
        2.801512143533417,
        1.108212676119628,
        1.968925505174609,
        1.109625356006564,
        0.5922284899568977,
        0.5205207295089351,
        1.0983692130157,
        0.579315483857801,
        0.9271189965063285,
        1.356785850571423,
        1.661962826825526,
        1.371083156909388,
        0.9814342903666119,
        2.368523655998475,
        1.223906455296431,
        1.647142642065701,
        1.071605552753116,
        1.352894855928998,
        0.7724981401033624,
        1.045776672237711,
        1.199325929367819,
        0.9090399154173922,
        1.063080667606915,
        4.163825318271532,
        2.431707245267187,
        1.229606168350358,
        1.832843857459111,
        2.822402292372817,
        0.9470213394689901,
        1.91438352240026,
        1.046178210553069,
        1.377721123091001,
        0.6087988933407131,
        0.7975995845252106,
        0.9528903050443053,
        0.7170378482004424,
        1.082075605279611,
        1.340182136446274,
        1.06528802044197,
        1.524530965865599,
        2.699782579586604,
        1.80959098174804,
        1.894295936886168,
        0.9439318166102483,
        0.8473231701479933,
        1.329715383338464,
        1.650086744420389,
        1.479629312834529,
        1.958087470689765,
        1.123080491783673,
        1.038677593301845,
        0.7739274743710485,
        0.9898065779854915,
        1.174891770509459,
        0.727306510981264,
        1.172689758750544,
        0.818743262986619,
        1.746922125439832,
        1.987355385802756,
        0.8953546768989914,
        0.9121188016374737,
        0.8797790175878735,
        1.540624235051224,
        0.8052742005189361,
        1.0752351052552,
        2.251528820345325,
        2.096976421639834,
        1.352818688467161,
        2.001738703329724,
        0.5823555066638807,
        0.7040612998975038,
        0.9100398543199256,
        0.9107511013531884,
        1.174944383075077,
        0.86748279258624,
        3.646619534923765,
        1.095843023572929,
        2.176555334486829,
        0.9186876835622819,
        1.516292705289018,
        2.063503485184534,
        1.83120829112321,
        0.5713293964757541,
        0.6300797359403555,
        1.392105694988074,
        1.383409079780149,
        0.759572116078922,
        1.063486106018196,
        0.6347569031101329,
        1.723390521707368,
        1.821415910224604,
        3.68262224235286,
        1.255123164142027,
        0.8760543708524668,
        0.99796659476713,
        1.278727431363124,
        2.629369642462395,
        1.040213893866001,
        1.018733239313538,
        2.082027744411697,
        1.713901354752587,
        0.9158286842902732,
        0.93849574095263,
        0.5795857723575925,
        2.895313724843387,
        2.854460600958822,
        1.601863723833104,
        0.8319475984247973,
        0.7008435296964209,
        1.959632058935542,
        1.992465527088497,
        1.624629233411965,
        3.821175249501443,
        0.6342654456651942,
        1.061198892459401,
        1.201795316713916,
        1.814915606203914,
        1.402896427161162,
        1.276499810532117,
        2.295015676508306,
        1.26367105476872,
        0.8319944106949796,
        0.5653184521342056,
        0.5856907892778146,
        1.72624162151316,
        0.9555116021159954,
        0.799450851167844,
        0.9660269525311642,
        1.466868243484752,
        2.35699439074951,
        0.8838977679384237,
        1.083474159772913,
        0.7646791852066662,
        1.458993819563914,
        1.479156734198978,
        1.050658774892719,
        1.472159525329481,
        1.294802319486789,
        0.6594822533879445,
        0.9492858723759392,
        1.782672028209531,
        1.356041388056731,
        0.9758902314877469,
        2.503560622127356,
        1.208736979616009,
        0.5667628476741379,
        1.117572689323669,
        0.9119632356663242,
        1.195072426851107,
        0.9772832769346236,
        1.05647749238781,
        0.880479921309886,
        0.8733874199427725,
        0.563366552312977,
        0.8933983138089491,
        0.8876681167382068,
        0.5589661578894447,
        1.486405726086533,
        0.6901355055547386,
        0.964191774490635,
        0.5537012467170473,
        1.336303598218186,
        1.421823492527455,
        0.5279680673590191,
        0.9812853277585435,
        0.4998876265530318,
        0.9321208116969105,
        1.275265277691717,
        0.8754611243387839,
        0.8296561047916623,
        0.8559280116135659,
        1.37515008314906,
        1.493731716344278,
        1.341302609067599,
        0.9859408800965399,
        1.992046944945918,
        3.283926164402255,
        1.104012901005773,
        3.858067654197099,
        3.421383522386355,
        1.414588723539041,
        1.160363272205267,
        0.9052558211436665,
        0.4726762364357789,
        1.108345838704178,
        0.7325132354417806,
        0.5924886122195764,
        1.306876146413674,
        1.084120195653943,
        0.817208250308028,
        1.56318811277715,
        2.614974987401634,
        0.9153805612298063,
        0.9176859170695448,
        1.004451614519369,
        0.9293177719331692,
        1.421817277146436,
        0.8729426482738507,
        0.5334855911877657,
        0.6132387599159239,
        0.6015646948556413,
        0.7561964245284124,
        0.6724432477463405,
        1.203204978506234,
        0.9054000259436351,
        0.9519244405912302,
        1.556411965750955,
        0.5925799583212,
        0.8953369056319117,
        0.6714961345556121,
        3.271017813806871,
        1.761201836533226,
        1.703835810369384,
        0.580939675969528,
        2.26677890243521,
        1.033651952799064,
        1.227211877721756,
        0.8980048640970271,
        0.8057119677650382,
        0.6603587523551998,
        0.9689554431760604,
        1.149087464184349,
        1.301931996274865,
        0.9160299156819652,
        0.4082186086556887,
        1.207223119554826,
        1.62159953240446,
        1.123599335136804,
        1.75558794911915,
        1.766352337038175,
        0.87119310049583,
        1.064669372539177,
        1.113503771839809,
        0.6576013858031555,
        2.267581128167811,
        1.27843753378624,
        1.850567683124106,
        1.915041352766995,
        2.121131342600175,
        0.6178818634178307,
        1.76447591502881,
        0.7420560250091002,
        1.148650945091193,
        0.9076086878879884,
        1.505283091532981,
        0.5810618754308171,
        1.119582987177891,
        0.7468519904844091,
        0.8464554767280053,
        1.539722640297139,
        1.018512106317268,
        1.775013769160125,
        2.492079997006448,
        1.62368964157176,
        1.153430555241965,
        1.4022716967443,
        4.388574441151905,
        1.018994745855125,
        1.067905081883059,
        1.367240701813477,
        1.349346650507753,
        2.068335297024671,
        1.585121598428055,
        1.106082539539891,
        0.9173592863069279,
        1.540137846413696,
        1.633691175613885,
        1.794934002971504,
        0.8304400678580611,
        1.234800357588445,
        0.8186442878701179,
        1.487727263623991,
        0.5932463982529032,
        1.609632127271478,
        0.5408190360863483,
        1.266306431801591,
        1.372841882221014,
        1.004123037894808,
        0.9039924052335327,
        0.6845116429796266,
        0.8808906360800649,
        0.9083863789257426,
        0.592657979879886,
        0.999309711327638,
        1.991240684302657,
        1.252991452432632,
        1.14880300661626,
        0.906698233113838,
        0.7350574272096684,
        1.105573295518328,
        0.6019000930576417,
        1.033729719508446,
        1.629531335652623,
        1.633739831882868,
        1.201702470900836,
        0.8819506716039806,
        1.017808885672102,
        0.8246083587113672,
        0.8560227387904824,
        0.6024859903244396,
        1.269227583274698,
        0.7851117562735326,
        0.9999999999999999,
        1.437132944689158,
        3.140832206245608,
        0.5188810700091319,
        0.9774792124103169,
        0.5560148764837255,
        1.870883690017959,
        0.8404136161360691,
        1.091192640295972,
        1.072346878376367,
        0.9131885616494573,
        0.5583114288960361,
        0.5612838028135997,
        1.487600073328769,
        1.165257243509938,
        0.602558586197622,
        1.556308088275822,
        1.431162167429463,
        1.816487756923988,
        0.8171099393678907,
        1.5107828536295,
        1.359792807603467,
        0.6074598098382052,
        0.5856586403624028,
        1.089517109512841,
        2.00721537726509,
        1.472229355586965,
        2.417461055381128,
        3.07918346733201,
        0.749178466279988,
        2.186273112298811,
        2.133087404345289,
        2.007601615853189,
        0.9171632951427323,
        0.7834287246774007,
        1.370720133811335,
        1.885941700803152,
        1.794700145679918,
        0.791179298373876,
        0.9188219093879809,
        1.271599694430205,
        1.036676366718012,
        0.7862823029792392,
        1.872081846710546,
        0.8827941892592618,
        0.8711066999180792,
        0.7691651966123252,
        0.8179251918521718,
        0.9883187040697583,
        0.9760018583112504,
        1.005823652596181,
        0.982447577893448
      ]
    ],
    "optimized null": [
      [
        1,
        1.000000000000003,
        1.000000000000001,
        1,
        1.000000000000003,
        1.027954869192472,
        0.9771542249989027,
        1.045323251825194,
        0.9911685117864921,
        1.02660947314784,
        1.084118924622664,
        0.9313804043327758,
        0.9622707815980686,
        0.9838398780842428,
        1.043246407311395,
        1.83514946047597,
        1.376199472001645,
        0.949466339363507,
        1.429124400604215,
        1.172815752731322,
        1.118300716324324,
        1.070313855056594,
        1.250919766348629,
        0.929614908874442,
        1.333617810441255,
        0.8758395742977815,
        1.121066337716202,
        0.951572856077537,
        0.7983662740403195,
        0.8197539400204112,
        0.9364384427123753,
        0.935263279653799,
        0.945337329506819,
        0.9881934246279989,
        0.900472967932817,
        1.094053285188441,
        0.9608059340894045,
        1.18998339557323,
        0.8947487667927173,
        1.054452950536039,
        0.8927199738475085,
        0.923533574276495,
        0.9594343870817674,
        0.9481839052203304,
        0.8403884627987731,
        0.8798574820679469,
        0.7234116995721593,
        0.7761602956977739,
        1.262556761640758,
        1.029791618108118,
        0.9820159312792819,
        0.9351126887950395,
        1.010397442718489,
        0.9453283924091394,
        1.398956152059332,
        0.9713214710584324,
        0.9356679802841729,
        1.493904683896506,
        1.159729795589899,
        0.9749128785488146,
        1.031476784698816,
        0.9314011039072921,
        0.9361738598163735,
        0.7985264106671368,
        1.044438044902718,
        0.9517977535294184,
        1.073447701007356,
        0.9256485990629504,
        1.26265003191838,
        0.9220958125004435,
        1.423306349605347,
        0.9971370472530828,
        0.9033961505264749,
        0.9035706930216549,
        1.014191247368576,
        1.123769735440781,
        0.8622859773340762,
        0.8241464529886543,
        0.9830535359961174,
        1.151391645467042,
        0.7871024551649293,
        1.478464688129483,
        0.9698955040476954,
        0.8320692203691372,
        0.8698778169282245,
        0.9181378895173161,
        1.275967164095826,
        1.063218927865452,
        1.057416216162252,
        1.008774175963154,
        1.118424724427227,
        0.9608450482654448,
        0.950986521019729,
        0.8736577757890147,
        1.056092837146218,
        1.039650964739446,
        0.9483301042476284,
        0.937397931904091,
        1.0098822545304,
        0.9665796826549158,
        1.001816928563874,
        0.8986283491763356,
        0.9593110076152961,
        1.00676599187353,
        0.943179406432984,
        0.9555119027087813,
        1.001296209855621,
        0.9241079287974494,
        0.9053459183962668,
        0.8999679477574982,
        0.7835203312377891,
        1.04600619480925,
        0.8577493510276135,
        0.7789010518447971,
        1.077294951666055,
        0.7206790011356345,
        0.9225835174759598,
        1.075796467811071,
        1.001717801116015,
        1.012371025310365,
        1.032675147765268,
        1.121234948790303,
        0.9851469194910901,
        1.097435465734973,
        0.9030853790477836,
        0.8125137304143699,
        1.363667063950542,
        0.9285816962011599,
        1.012483748031134,
        1.493106893408785,
        1.040450356700022,
        0.9213630705853593,
        1.375659578061058,
        1.020038477339199,
        0.972153210023154,
        0.8244635553750497,
        1.100649958649476,
        0.8688358558100059,
        0.928470405838277,
        1.041468802412562,
        0.9895733651144908,
        0.9808986036363729,
        0.9593834071090083,
        1.021155571513428,
        1.105089893343659,
        1.243479558738245,
        0.9531093586961721,
        1.07333646204204,
        1.032430918028971,
        0.8345331505171789,
        1.006104522577817,
        1.07397052909297,
        0.9822722555593537,
        0.9670240700299195,
        0.7068250758167735,
        1.211392124257551,
        0.9787907944977271,
        2.661102398356996,
        0.9688553923914263,
        0.9237248764745224,
        0.8809351581525786,
        0.9370624867696549,
        1.078971708688857,
        1.372066553101913,
        0.9209753679359453,
        0.8666459095677551,
        0.8621754495272853,
        1.020899760468944,
        0.901615412712665,
        1.006932989786799,
        0.9274210236732862,
        0.7475169846334712,
        1.046076281127553,
        0.9645738083504934,
        2.023826061888548,
        0.8910596738361745,
        0.9057440102893909,
        0.9697684316224771,
        0.9753834434805634,
        0.9321391550322293,
        1.052650078778594,
        0.8672690746870598,
        1.080217646764686,
        0.9761568900301236,
        1.007749361737011,
        0.9942342879944092,
        1.026723630701542,
        0.9917959327908143,
        0.9563303078682178,
        0.9264873643982396,
        0.8988120532272567,
        1.008728444355621,
        0.9475144077599699,
        1.012110675635384,
        1.507452215960655,
        0.9273561478319753,
        0.9555032428823585,
        0.9733475822945995,
        0.8836573331375379,
        0.9680642985605706,
        1.430312428355734,
        0.9605752762909676,
        1.026198181914076,
        0.9565817102577873,
        0.9954884020565976,
        0.9372114374550036,
        0.8788901481870631,
        1.026618972371419,
        1.016566363539417,
        0.698714095012087,
        0.8754682254082617,
        1.10087877507098,
        1.003758068281894,
        0.9327649012413188,
        0.8399411209325413,
        0.8488542466289325,
        0.8348010942552702,
        0.8917078560677574,
        1.121318165628601,
        1.039957480877723,
        0.8339111636286943,
        1.007124645290014,
        1.235243132006605,
        1.136978374111148,
        0.988401094907799,
        1.122877787397454,
        1.190495365425055,
        0.8389519695227051,
        0.8949316386996831,
        1.086018681257527,
        0.9388103700932579,
        0.9932146769808862,
        0.9798379559689129,
        0.9217345714201809,
        0.953549744460294,
        0.9795150235353997,
        0.8539347513864999,
        1.137602735048932,
        0.9642331438874091,
        1.024206378874813,
        0.8674456421834842,
        0.9970924794075214,
        0.7621935854380724,
        1.593766381632201,
        1.091958526702808,
        1.234615182810673,
        0.8999200422160661,
        0.8331482449494917,
        0.9069967896074733,
        1.004453989814643,
        0.9000129758757401,
        0.967390518693236,
        0.935389320398498,
        1.076431019230188,
        1.323028285164151,
        0.9829367501277982,
        1.039407939646096,
        1.01560179407817,
        1.015446253122901,
        0.9680911624220327,
        0.8753573403131675,
        1.021550185326364,
        0.9815864295699549,
        0.936065571146855,
        1.005453833239163,
        1.007385686372297,
        1.076814206129695,
        0.9650586792489896,
        1.006148559929508,
        1.043669854982915,
        0.8802925819476252,
        0.8493620051525149,
        0.7387919738044724,
        0.9507694583975057,
        0.9629529337254414,
        0.972674178715839,
        0.9272914142587065,
        1.007442208089834,
        1.182851122904342,
        1.138124558822162,
        1.002526717698797,
        0.8495092530768956,
        0.790051419914998,
        0.9403890672892017,
        1.572014947849161,
        0.9675364283064131,
        0.8934374570362561,
        1.088729971138271,
        1.042027841994398,
        0.9319119204483192,
        0.9736574253131615,
        0.8519365225683948,
        0.8362671859947345,
        0.9919172702983188,
        1.180105570076017,
        0.9440631856678574,
        0.8695198413750753,
        1.01466519251704,
        1.070810766833509,
        1.010676303599622,
        0.9281122230479382,
        1.029060859795687,
        0.8753457011253275,
        1.017594950761218,
        0.9150760536361635,
        0.9079863421600717,
        0.8861248980888131,
        0.872329334502116,
        1.269861848088039,
        0.7333516814596305,
        0.9762993268260451,
        0.9830739902583732,
        0.7882617688951158,
        1.031715757595865,
        0.9384779106807586,
        0.9674660402309985,
        0.8150946870335674,
        0.9574560282800032,
        0.8533882150745685,
        1.53687082591025,
        0.7134410085652928,
        1.005207207698886,
        0.7969444856479145,
        1.087071742264364,
        0.8243860153581043,
        0.9814394028891971,
        0.9372232578295191,
        1.047032178106089,
        0.9774209275473921,
        1.016370084029641,
        0.9901366125653255,
        0.8497483858825765,
        1.002218455761741,
        0.9747213173181487,
        1.141979301566009,
        1.072580678290507,
        1.022334799532004,
        1.129233205430279,
        1.074009302672156,
        0.9853865472637331,
        1.013823953333345,
        0.9774757902083604,
        0.9055944153737899,
        1.030867010704529,
        0.9844262239836832,
        1.007974217550488,
        0.9677516084139115,
        0.8738649052177887,
        0.8727043508575195,
        1.378765777744937,
        1.847255236978628,
        1.094350340898889,
        1.103465514517332,
        1.151553819391728,
        1.049890491059514,
        0.9957386646831793,
        1.030584833050832,
        0.9890133102736501,
        0.9039611968874097,
        0.8024396399412318,
        1.04836653961798,
        0.9716659160630184,
        1.002890040657544,
        0.8879033288294526,
        0.9548891330520941,
        0.9507343865025358,
        0.9825821231893848,
        0.9233760631078171,
        1.099564063285254,
        0.958787464572339,
        0.9160345382286801,
        0.9085921051848016,
        0.9862829500278719,
        1.313977834977182,
        1.027179770057005,
        0.923545697243621,
        0.8343901983328431,
        0.8264466162166162,
        0.9838502941893769,
        0.7618555651679538,
        0.9684595993267767,
        1.082473054987985,
        0.8450200032876597,
        1.025041466031062,
        1.107939602302844,
        1.074597097011189,
        1.548357264657243,
        1.032931230667629,
        1.062232125953426,
        0.997086909926084,
        1.057214078429257,
        0.9617585268281786,
        0.9414493259830773,
        1.367208999471243,
        1.025698944654571,
        0.9357130281095716,
        0.8406242651981386,
        0.9192965450585515,
        0.9672341890071736,
        0.8595747740571742,
        0.9567653448001271,
        0.8767881781010919,
        0.8482376520153814,
        0.9776056238702605,
        1.143421242474818,
        0.9540847452038949,
        0.8372014424751578,
        1.25553221278642,
        0.9546805444395017,
        1.119580353269453,
        0.9724077773885679,
        0.9515146094534533,
        1.000000000000001,
        1.039084443849127,
        1.079044163043757,
        1.129471499211643,
        1.039850763294694,
        0.9302018796422847,
        1.144390671496807,
        0.8180520718135954,
        1.004894793507081,
        0.8535457963327072,
        0.8004828491059164,
        0.9408835385662015,
        0.9919485927709216,
        1.007648436051201,
        1.007260131142262,
        0.9416298535003086,
        0.8790555955542116,
        0.8897489971314676,
        1.00512568024666,
        1.231588978231878,
        0.9647988950854083,
        1.565593623837134,
        1.107616639729923,
        1.011454037821246,
        1.138594562388828,
        1.037407102258603,
        1.042033516352009,
        0.9280852970697722,
        1.102735448536755,
        0.9924788213374144,
        1.099251964691097,
        1.070949330284929,
        0.9915718224677391,
        1.017630227419868,
        1.019036677573107,
        0.667366025614385,
        1.435004232273769,
        0.672865408144087,
        1.227802498116214,
        1.028534412674096,
        1.06789288124259,
        1.035161611285483,
        0.894853079150655,
        0.8908149842390428,
        0.9801246002731031,
        1.006055469278025,
        1.011288380195537,
        0.9878177040896623,
        0.9987254478580696,
        0.9385496942762381,
        0.8377863995337974,
        0.8162010194808993,
        1.765664564362138,
        1.363432636717252,
        1.106442155383186,
        0.9695904427025279,
        1.043622363419044,
        0.9502576504607416,
        1.032772260845565,
        0.830361839801877,
        1.278280162334331,
        0.9072422604161271,
        1.56184882000803,
        1.105630432412148,
        0.9779113777570448,
        1.002084576673836,
        0.894209842243951,
        1.165701344052765,
        1.559463912240073,
        1.196979098776529,
        1.147947699250358,
        1.000000000000002,
        1,
        1.006231346904175,
        0.9718751062585542,
        1.120820156441952,
        0.9373727460063438,
        1.405230169965666,
        1.084060405484492,
        1.032892429458882,
        0.9003685653284471,
        1.03026794234364,
        1.092885537558997,
        0.8293768272187533,
        0.9064068709507549,
        0.9830071619882566,
        0.9999700968888653,
        1.000132163666108,
        0.9998709976877265,
        1.000132163666108,
        1.000000000000001,
        0.9998196533525375,
        0.9997626862449547,
        0.9581750753580025,
        0.7728041081095232,
        0.9679719212769795,
        0.9803992447153991,
        1.056247480017111,
        1.336964617975253,
        1.246801759898881,
        1.085740039182189,
        0.8054891009729538,
        0.9806326072109726,
        1.02531816212598,
        1.386113672969678,
        0.8694713564435774,
        0.8165742567419697,
        0.9173651867499165,
        1.445417891731141,
        0.9324062021664052,
        1.05615059207731,
        0.9999999999999996,
        1,
        1,
        1.000000000000001,
        1.000000000000003,
        1.000000000000001,
        0.9999999999999996,
        1,
        0.9999999999999996,
        1,
        1.000000000000001,
        1,
        1.000000000000002,
        1.000000000000003,
        1.000000000000001,
        1,
        1.000000000000002,
        1.000000000000002,
        1.000000000000001,
        1.15890800062229,
        0.9174504862255327,
        1.325410045467659,
        1.033731099586492,
        0.9896256155550169,
        1.804972414081266,
        1.137364288696427,
        1.116813280924688,
        1.121784235095211,
        0.9612332633579587,
        1.186735655425059,
        1.026203470876457,
        0.8383663418090248,
        0.979129378798961,
        0.9780000716138094,
        0.921044344686578,
        1.055747138569218,
        0.9034361197254516,
        1.015260741224778,
        1.029183208142724,
        0.8824306275787078,
        0.9086149144820092,
        1.010053205378847,
        1.035779366211541,
        1.066344417525406,
        1.047585565395684,
        1.265770388634351,
        1.69592614562604,
        0.9948269453146836,
        1.231703629376457,
        0.9172139460811702,
        1.120934996053023,
        1.450533379197086,
        0.9256468685061465,
        0.9948516207392047,
        0.9016985647443061,
        0.9820571833421681,
        0.9582928259039505,
        0.7995954669817649,
        1.248615873891894,
        0.9200852252308318,
        0.8119388273150759,
        1.002278451984278,
        1.04039739951465,
        0.9615152053146221,
        0.9717608942287591,
        1.039390397618116,
        1.051390562472594,
        1.085279290831866,
        1.067948673109498,
        0.9583442065406298,
        0.8091687165525365,
        1.455094981858347,
        1.000000000000002,
        1.023776707565829,
        0.9785864207298627,
        0.8088174194013517,
        1.084708725208133,
        0.8506541370486607,
        1.393897038663255,
        0.7171366912514322,
        0.9792060070884238,
        0.9467123202767557,
        0.8370885333958801,
        1.17148126647406,
        1.159127131626574,
        1.78214212008453,
        1.047843249936483,
        0.9157934367199481,
        0.9635650472910284,
        0.6498393399753029,
        1.003025188060489,
        1.069338147162121,
        0.8149974104801808,
        0.9687271243356343,
        0.8820704637986145,
        0.9985580213983754,
        1.061594213889911,
        0.8298233919024427,
        0.8882434219885451,
        0.8921425727514007,
        0.9736518190423727,
        1.043184202821757,
        1.530099845868929,
        0.8723536855229023,
        1.098059870458441,
        0.8747027902376355,
        1.138645240530567,
        0.8230175552966156,
        1.02507148718005,
        1.080408812559394,
        0.9843022420043771,
        0.9797725870013521,
        1.087664069706269,
        1.122371749524362,
        1.049625630270761,
        1.060402389569065,
        1.00731213645246,
        0.9328071557161278,
        0.9668989917447938,
        1.045143435917125,
        0.8052708101340533,
        1.016585053401104,
        1.000000000000002,
        0.9720164524869734,
        0.9751421867473978,
        1.009753443335675,
        0.9943753479233494,
        1.029211103915161,
        1.058281677134495,
        0.9704039823554156,
        1.182551520243698,
        0.9292743514987379,
        0.887154644673583,
        1.189897655909385,
        1.017727451307738,
        0.9227241450007083,
        0.8760497986976742,
        0.8823634376377569,
        0.9093125954486406,
        0.8906267076377378,
        0.9005590383117429,
        1.009486792702338,
        0.9901267584802589,
        0.9286166862651499,
        1.000153700663748,
        1.025588979697728,
        0.8830565766887142,
        0.9786513558140816,
        1.039373968548326,
        0.8380514179627462,
        0.9714985261337482,
        0.9878715727641809,
        0.948248353512336,
        1.050765378836832,
        0.9507355325433803,
        1.206337782888477,
        0.8135243115100951,
        1.03612754283903,
        1.0269419911548,
        1.22436280408502,
        0.7645289613735851,
        0.9998196533525375,
        1.093278461423339,
        1.074365682523815,
        1.586527349138763,
        1.455953171725628,
        0.8942453644186222,
        1.059563542346199,
        0.9614140630534411,
        0.8975611422672953,
        1.12809530413257,
        1.002226456728967,
        1.111956656071605,
        1.071485113572844,
        0.991687271189043,
        1.02680929552239,
        1.100312881040893,
        0.926468000130783,
        1.094962724288298,
        0.7862523120884247,
        0.9144879754698287,
        0.9392577651929246,
        0.9302460337240593,
        0.9182691390907334,
        1.602905990495092,
        1.02186219929048,
        0.973170489581748,
        1.080955440421771,
        1.053261027129043,
        0.9878417569658121,
        1.045179359517503,
        0.9892246710148216,
        1.066244134862063,
        1.151260638423756,
        0.9970965062422169,
        1.030426976366385,
        1.000695038915889,
        0.9814191564530346,
        1.002494524262246,
        0.9758458696039022,
        1.076996218063887,
        1.135965182637904,
        0.9538101497519996,
        0.8902032000878387,
        0.8929939924504913,
        0.9970451209207062,
        0.9058872419326206,
        0.9660332688232165,
        0.9566561382037393,
        0.9097291136660131,
        1.077429276767828,
        0.9904909769110554,
        1.021976026913626,
        0.9927951777040304,
        1.049080488835303,
        1.432252896163326,
        0.775287040581046,
        1.029668061288968,
        1.231632267535872,
        1.501110973302726,
        0.969578291167282,
        0.6906382448258824,
        1.07831873933771,
        0.8741287164562545,
        1.102682752326092,
        1.118374870520009,
        0.8399983746636521,
        1.011462395076894,
        0.9924068041840325,
        1.03739305799909,
        1.064555296996862,
        1.062155128824088,
        0.8224521963290526,
        1.171709570504888,
        1.042961079334865,
        0.9225208576211948,
        0.9527367106943886,
        1.395208745565926,
        0.9950782825115843,
        1.141488719175798,
        0.9249331369727781,
        0.8080014678657258,
        1.031491476422493,
        1.050983519690728,
        0.8887080477899031,
        1.073481877652932,
        1.056828863891706,
        0.9059944428613455,
        1.312678192223022,
        1.088009682419636,
        1.500472549029803,
        1.054278698989318,
        0.9840242335072868,
        0.9346149799949262,
        0.9392152933168851,
        0.6309107215472717,
        0.9464064236980964,
        1.11879179403287,
        1.08812445547629,
        0.9065072039931653,
        0.935610081717613,
        0.9734766162096894,
        1.169871636273247,
        1.238366302725309,
        1.203348051477352,
        0.7910104735753447,
        1.20245653799262,
        0.9879854822180822,
        0.9820571833421681,
        0.9638604810447245,
        1.026706288171566,
        1.019930725552699,
        1.046996171040426,
        1.071178913210458,
        1.235020365252549,
        1.014147199322421,
        0.8033190801789064,
        1.268471462780532,
        1.021531095119319,
        0.9579648598452547,
        0.878339330557889,
        0.9875258099827684,
        0.9640828582516843,
        1.032755378692755,
        0.8743199001687368,
        0.9799004899955893,
        0.8677831271748274,
        1.261838174797695,
        1.18602471547535,
        1.485434815940176,
        1.254466639948278,
        0.964086025090327,
        1.020072725283513,
        1.446398475768157,
        1.074630691395654,
        1.062626454317144,
        1.022236602231324,
        0.9738142633046468,
        0.9163585314274156,
        1.010305674827238,
        0.9520826069260104,
        0.9588546037690445,
        0.9888015410142986,
        0.9165972983280407,
        0.995854256326738,
        0.9223890666832156,
        1.046947219497204,
        1.055613757209581,
        0.8512487744743918,
        1.089110392220546,
        1.282504277551195,
        1.027442015510352,
        0.9865462707708991,
        0.9074916416576232,
        0.9418062269870725,
        1.031321174951082,
        0.8807151791828827,
        0.993116247025485,
        0.9589180749634104,
        0.9980162334211174,
        0.9045935936666976,
        1.242183345065828,
        1.002900349604691,
        1.000466555895951,
        0.994337629894173,
        1.052879609963689,
        0.9659939166599913,
        1.084672009645288,
        0.9034546091448955,
        1.376318630708889,
        0.9837603728008593,
        1.026152990812115,
        0.9998576773273518,
        0.9966150704235938,
        1.095694380635758,
        1.006307462878829,
        1.029479659904052,
        0.9389763230587105,
        1.013094513199321,
        1.113786259921618,
        0.837635307233367,
        0.8855280252735075,
        1.10212928596005,
        1.058627468872802,
        1.133785660962457,
        1.244525784751097,
        1.038593309926253,
        0.9655450312919662,
        0.925073936394584,
        1.009293216345171,
        0.8867540410514536,
        1.272887693035705,
        0.778443686610688,
        1.191936642284764,
        1.014231518057906,
        0.9559070852745332,
        1.351885014590817,
        0.9524745194039863,
        1.030882154327303,
        1.081273423380805,
        1.166747532113339,
        1.017280690445964,
        1.036056460359012,
        0.9019454676714749,
        1.155354491034984,
        0.9614037095723924,
        1.051796142589088,
        0.9993821389780316,
        1.602529684434206,
        1.027479510466912,
        1.036170558703267,
        1.014892988294051,
        0.979197240612707,
        0.8587498820161183,
        1.024760825632681,
        0.6728679619236273,
        1.286448838894742,
        0.8734080271664618,
        0.8659638640540878,
        0.9533480723377897,
        1.08616520138446,
        1.009615304416557,
        1.014110843519928,
        1.214354958080103,
        1.087879719297682,
        0.9951373368492206,
        1.027801495408542,
        1.012676006162017,
        1.058919547174847,
        0.9925355899778275,
        0.9621062355999553,
        0.7961260505953197,
        0.8106244425577305,
        0.9843922278377737,
        1.001708228979437,
        1.144133050747984,
        1.046203421732726,
        0.99071515563421,
        0.9579251067037743,
        0.9739466741928483,
        0.8039604548049747,
        0.9234986393073094,
        0.855734667849545,
        0.998997243116978,
        1.08628383027329,
        1.518635055419689,
        1.008131210254583,
        0.8928385286704943,
        0.922064137342483,
        1.007822223812547,
        0.8156805088404306,
        1.017162272109093,
        1.010367661071911,
        1.030433398915001,
        1.04835520447082,
        1.100509632918162,
        1.05681898884268,
        1.014420353967581,
        0.838913252086801,
        1.013613018217247,
        1.008207253529655,
        1.085786654166367,
        0.9890661461981383,
        1.034944593098794,
        1.005821793909186,
        0.7575623010422659,
        1.094103930815004,
        0.9873190486118341,
        1.069988324356999,
        0.9999606324580524,
        1.041387424209484,
        1.107951132982858,
        0.84350494576934,
        1.122598287789647,
        0.9441954574962045,
        0.80152431678676,
        0.7698105461954039,
        0.9213619217153677,
        1.065017515822397,
        0.7666364430084225,
        1.077472112174176,
        1.019126574146296,
        1.488676134392901,
        0.8103230241716483,
        1.06802318945344,
        1.097963553716757,
        1.267827994195015,
        1.009882306754495,
        0.9369621095303404,
        1.053982662623829,
        0.9807581045547447,
        1.028745286139112,
        1.062899167534386,
        0.958797607129699,
        0.8908933313781103,
        1.369031519262111,
        1.030166167514144,
        1.005908922117959,
        1.079880145685532,
        1.005715608982914,
        1.026915343688183,
        0.9943587307292626,
        1.00286638623954,
        1.027876668120676,
        1.024609522370932,
        1.046552769192856,
        0.8498817379159093,
        1.10055128733987,
        0.9406466343279237,
        0.9526740619193826,
        1.312228562708331,
        0.9815148424979494,
        1.025156622234221,
        0.8064023296659546,
        1.114333616979886,
        0.9154895343913855,
        1.340036672356489,
        0.9807396387171156,
        1.129771612144386,
        0.9740840026816451,
        0.9946384350783767,
        1.013686556112709,
        0.9542623922912207,
        0.9967360130940603,
        1.120424608574883,
        1.343545506111376,
        0.9728060047460927,
        1.020577005926065,
        0.9138424681454572,
        1.012425657790541,
        1.112978694336125,
        0.9308977459622403,
        0.9167117957659772,
        0.8348880654734578,
        1.06504015889119,
        1.03304812550517,
        1.088260916907519,
        1.033794312333371,
        0.9511449945514941,
        1.172771618027518,
        0.8817315117047463,
        1.028117641569981,
        0.9375870352895126,
        1.021069242258619,
        1.143293184601754,
        1.054381490545418,
        0.9118718159533845,
        1.031485654347238,
        1.036300455021253,
        0.985681135531935,
        1.122682658528169,
        1.0384084840302,
        0.9874578495382847,
        1.074957112022232,
        0.9505704096037119,
        0.7560344848336209,
        1.511682802882634,
        1.423037524915419,
        0.8268930762738711,
        1.066115403185752,
        1.216993167434491,
        0.9652765059966367,
        0.9787025311243926,
        1.067487434168886,
        1.098943841455369,
        1.066401349689024,
        1.038693898171375,
        1.050658232673627,
        1.073118112152654,
        1.018722048861568,
        1.357925239929423,
        1.234288430812693,
        0.9462752470947684,
        1.017956285336382,
        0.9836390783848065,
        1.018318112404436,
        0.9642176282989712,
        1.026412349340712,
        1.012613619843015,
        1.015961554660003,
        0.9724702919413069,
        0.9289500067938014,
        1.027837321836408,
        1.109110726687213,
        0.9919498254271794,
        1.002825076305352,
        0.9700866339912333,
        0.9507938992601868,
        1.234989017290616,
        0.905619949654568,
        0.874487765380372,
        1.049593880761893,
        0.9218609439233706,
        1.047916426345098,
        0.9736321312862446,
        0.8856570731582005,
        1.49794089991,
        0.9504023632978751,
        0.9805106213211523,
        1.069546345983266,
        0.8433973269813436,
        1.011177506204837,
        1.074838074588128,
        1.020028946753696,
        0.9960798015380632,
        0.9184717146853468,
        1.000000000000001,
        0.9807783360932838,
        0.9747990114498675,
        1.015589238856409,
        1.03856454413254,
        1.008854548673514,
        0.9768166263832623,
        1.078881715344073,
        1.045240583054254,
        1.022522783829308,
        1.042314662482202,
        0.9928256557277091,
        1.008910908951513,
        1.088337967247286,
        1.344365429859788,
        1.01151916484837,
        0.9201971088813962,
        1.269033330746861,
        1.673574985870058,
        1.029274869506467,
        0.8353951063627983,
        0.9596752184744032,
        1.01142008856346,
        1.005881683493044,
        0.8647796085643281,
        1.172095109625523,
        1.040558542529521,
        0.9339851874315442,
        1.5048895215997,
        0.9246828934182689,
        0.9478321555720656,
        1.336398300214647,
        1.031166513691727,
        1.062166866512859,
        0.9208190063236547,
        1.004323092637023,
        0.8761871389942585,
        1.205184134126663,
        1.279393996102846,
        1.025924191812936,
        1.001933133524216,
        0.9381737602457764,
        1.029469688900755,
        1.53424002638155,
        1.057101914320961,
        1.04393985029471,
        1.062756090462305,
        0.99093208050941,
        1.001693801403541,
        0.9978755088087751,
        0.9753001768895994,
        0.9927608705818121
      ]
    ]
  },
  "Site Log Likelihood": {
    "constrained": [
      [
        -3.818534994902919,
        -4.360921910274996,
        -3.920772245145467,
        -4.219809631145458,
        -4.360921910274996,
        -9.854285582148153,
        -17.01481636913855,
        -23.40338375629637,
        -33.12009620416774,
        -34.68820232408387,
        -30.41157881585141,
        -32.40209635222901,
        -36.81432257262562,
        -37.44665957756765,
        -30.25968812789556,
        -39.5040360695877,
        -49.15721349328405,
        -59.10936884299226,
        -39.54025797353444,
        -41.19502378859815,
        -19.92927125944814,
        -26.14281880742967,
        -40.57259109360005,
        -48.81807872434008,
        -46.25250995089861,
        -31.46730563775627,
        -44.66809650055846,
        -35.10549021169959,
        -44.99182058780445,
        -63.30874996755816,
        -41.23331581424247,
        -39.95042446873995,
        -31.70930027274357,
        -40.2639763250784,
        -47.8348711568625,
        -59.68201694463777,
        -28.80188878595435,
        -36.08349695588129,
        -62.44606598143531,
        -20.37066590766922,
        -34.88855379923685,
        -20.25175553503821,
        -11.64582814935574,
        -23.11701102472413,
        -46.39718456960761,
        -38.62148550424715,
        -60.33953310139452,
        -43.40608634392411,
        -65.90972800306805,
        -39.20637626839485,
        -62.09772931553157,
        -19.48179866632505,
        -9.35931773674277,
        -9.265590979932563,
        -40.64236917560739,
        -32.23453508926459,
        -19.73200117947432,
        -63.15648116414995,
        -56.37896359301988,
        -18.24837096191492,
        -52.43577059530768,
        -29.33723701103852,
        -51.0638921762426,
        -49.67626351055384,
        -23.41137598675162,
        -36.59440961032045,
        -54.78242617866587,
        -23.45088263498147,
        -63.10851529908145,
        -36.73357966594632,
        -64.91654506365492,
        -57.28148751376248,
        -28.98050957630561,
        -51.04974041277842,
        -26.17112425499649,
        -32.70646528878894,
        -36.00022536068617,
        -22.16567853565816,
        -34.93036224308727,
        -53.10152327518669,
        -44.80414607999376,
        -28.95455659119824,
        -23.99900393345088,
        -36.27855124172346,
        -49.23032079203761,
        -38.67975335130123,
        -38.43826976324405,
        -58.71992938864901,
        -39.56283817286076,
        -45.89347336119297,
        -31.44456546248153,
        -33.82824987781896,
        -51.97423395018869,
        -43.86014182707727,
        -43.33310503898543,
        -24.58230710434195,
        -18.7734461450323,
        -51.4845952112619,
        -49.87337299478418,
        -40.64058810909387,
        -36.253736698786,
        -45.55550831515069,
        -36.86280819836013,
        -20.33062707925093,
        -30.01181134495392,
        -28.5370756056813,
        -14.30053162168304,
        -52.15302848913029,
        -35.10571705783509,
        -46.03850597248292,
        -63.3155611185438,
        -33.89619230345585,
        -36.61404904169837,
        -53.33533528151479,
        -62.37840026276898,
        -51.86389744295143,
        -41.17165459008763,
        -46.6233919906865,
        -37.95877851253969,
        -17.65621002676741,
        -46.58296768117006,
        -35.28010045690701,
        -55.16606581316152,
        -30.09103320557806,
        -44.49898634967025,
        -80.97751321208992,
        -53.07818361393547,
        -47.34053664896579,
        -15.15357560385317,
        -54.2305291340944,
        -61.47465310181011,
        -34.13482805331675,
        -59.49885314637619,
        -48.24852437273142,
        -32.08089966350522,
        -82.73493465647134,
        -58.34982548160946,
        -54.58146644914162,
        -55.59957107763985,
        -27.25358056514967,
        -28.17761383578071,
        -13.1687713859835,
        -23.97727379567067,
        -24.57819515193122,
        -28.76751297051695,
        -24.83819330146815,
        -59.64169843897963,
        -16.3766126680231,
        -7.661187204414217,
        -24.40664642128048,
        -23.45321521598637,
        -44.23395514456101,
        -29.7271042532726,
        -26.61678276111551,
        -36.15360123013741,
        -43.63761405614412,
        -23.8243757693741,
        -55.39497431325341,
        -50.17900945189971,
        -38.18248919890392,
        -33.71826198814547,
        -27.84410693100002,
        -25.03768507953697,
        -45.45377175502754,
        -24.98355612536441,
        -60.83819241119138,
        -30.89972626355882,
        -28.32867472331148,
        -58.21403908160815,
        -36.98845689155002,
        -62.73282790927362,
        -68.44619075827069,
        -36.94013785917676,
        -51.92376327435066,
        -49.13789183229044,
        -29.69476991990067,
        -34.67364751728998,
        -50.61171479902642,
        -28.14643336309411,
        -32.14295599603387,
        -57.01396818491704,
        -29.5775286604525,
        -55.66702346364625,
        -19.38431778606751,
        -59.98487534768838,
        -40.90213404114826,
        -22.51801902919728,
        -13.98951949420201,
        -24.69598851607033,
        -20.41653926927169,
        -32.7909557682818,
        -12.95146186964513,
        -20.47023557157386,
        -21.39141862656781,
        -51.06843956394036,
        -48.38042941747056,
        -37.86113735196198,
        -23.81671752855433,
        -39.62873123346623,
        -13.68541952892931,
        -48.97196653173719,
        -32.33360768405056,
        -72.89389396779883,
        -24.06059980381354,
        -14.64795736759908,
        -55.18053692972816,
        -43.01041242847043,
        -24.24979932126529,
        -57.75185493011037,
        -50.25967276588688,
        -25.41181472596234,
        -30.47787179082268,
        -35.40930368530931,
        -30.09972724334427,
        -42.4306771606639,
        -38.59756483906677,
        -36.5118451820956,
        -36.09485936451738,
        -27.95914283846536,
        -23.87264457880261,
        -49.31906412647555,
        -33.67414140147029,
        -55.77328387529798,
        -39.69139140946384,
        -28.91679106181919,
        -67.03809346380282,
        -41.0710688790783,
        -39.94317203240237,
        -33.11964678168049,
        -54.41953499255734,
        -12.60147230645517,
        -30.16319832314406,
        -33.18431135938362,
        -49.5898343608341,
        -22.93546684950376,
        -16.25398285209662,
        -25.51140307598398,
        -50.82737425425945,
        -13.01741219497891,
        -16.93188112566883,
        -44.06232770344635,
        -27.93596711492168,
        -39.19547166072477,
        -48.07139415585622,
        -43.01489180255528,
        -64.16428981084029,
        -29.1380225105441,
        -49.45522193997382,
        -40.15297594263554,
        -12.64394457240648,
        -43.52154986507552,
        -25.66105591012358,
        -41.20931776233943,
        -34.33281678457472,
        -64.84800976021022,
        -31.88924929974441,
        -55.88035307945636,
        -71.8129674942496,
        -27.52159601371257,
        -29.62070441157221,
        -21.26330522783365,
        -49.8340632932784,
        -7.468737711180985,
        -20.32181396389626,
        -11.47990172234913,
        -13.88643839953202,
        -30.57480504696437,
        -24.93832624817117,
        -24.7265033706057,
        -29.00893249873709,
        -31.65931930990738,
        -40.79862884408195,
        -49.03521785116252,
        -28.79019897805357,
        -25.32573936903404,
        -21.56631877938369,
        -31.47436142416738,
        -17.75744113384458,
        -35.82519618721589,
        -52.17472062657553,
        -22.74345994118956,
        -67.63427065797241,
        -43.72356113748624,
        -33.20033494621755,
        -81.00314464848415,
        -34.49449609874119,
        -37.21884963107495,
        -55.20039788276896,
        -53.47391575762047,
        -37.11615882473642,
        -26.07577607194249,
        -25.72410982300472,
        -46.97069349342467,
        -32.9983161012111,
        -30.21979917048566,
        -21.92388023024078,
        -40.55465894104439,
        -30.04943055128437,
        -58.33835753749641,
        -57.07877819932898,
        -33.72053929384248,
        -34.50407712431705,
        -31.52328769663757,
        -36.35334060697789,
        -26.5515686571261,
        -17.81445211947115,
        -36.33174222374844,
        -49.41365982391989,
        -58.51811520216452,
        -44.71424404594601,
        -32.31649664685432,
        -13.69450291394492,
        -47.95020399713022,
        -45.61067595567835,
        -29.51616716129036,
        -17.58088893740612,
        -68.0759850188352,
        -58.40931959886498,
        -36.38135633705163,
        -46.11126320888044,
        -32.92493992589209,
        -35.67652219069394,
        -39.57365315964124,
        -49.00547930174687,
        -46.19223831070477,
        -10.56949100757824,
        -18.82326003616951,
        -19.00691401837139,
        -39.64143077827709,
        -23.00575567616295,
        -32.54194486530886,
        -29.49942798480462,
        -23.61379907739341,
        -33.46650585950069,
        -41.84717882585323,
        -42.40692564475419,
        -31.25926483360473,
        -74.91255858915403,
        -29.22207413129622,
        -30.29593900057902,
        -14.87450027895114,
        -23.41764789149096,
        -49.57921670040488,
        -27.11433989571736,
        -17.38551497108742,
        -21.70365172599607,
        -51.71558626405434,
        -42.49221652190679,
        -35.30018546018858,
        -38.70371583646934,
        -32.98897317715068,
        -15.25357733860258,
        -33.78373608388371,
        -29.02171533363767,
        -31.67880279123928,
        -24.29984842711158,
        -17.37324900718738,
        -31.27008885062677,
        -21.29185334204116,
        -51.69208042149249,
        -13.97628486661248,
        -54.0176650932663,
        -40.0404235116561,
        -43.38140777742277,
        -57.68415385558816,
        -35.24540266819268,
        -20.13214742538157,
        -47.71289328051346,
        -30.32926137746486,
        -32.8198136904214,
        -50.2486899068994,
        -43.0028108835977,
        -15.66457805389779,
        -50.25548478605938,
        -38.85518134634327,
        -23.08604710152719,
        -47.63617897003957,
        -43.28160849086481,
        -29.51653230196273,
        -57.78635330229822,
        -53.15027558568129,
        -29.23159320784533,
        -42.51056000682254,
        -7.645495538403779,
        -24.50307090596784,
        -32.65832851365425,
        -20.26204408759905,
        -16.19462405007811,
        -21.89972737235347,
        -49.40965991143089,
        -70.9129626180069,
        -19.09275347556646,
        -41.43336356924746,
        -75.12640236556545,
        -30.94897873259063,
        -40.54667590196014,
        -51.70954575107599,
        -62.88486875199301,
        -42.18174377593711,
        -33.34346056103974,
        -32.19492662198006,
        -37.85233833923015,
        -42.28874663569921,
        -45.55520267379266,
        -50.32322099084602,
        -21.03914884735729,
        -49.58340031532775,
        -65.04046467239304,
        -17.38022765415496,
        -32.33861846168153,
        -17.54786306561525,
        -39.94468437679488,
        -2.220446049250314e-16,
        -21.59661478675014,
        -15.24788177302865,
        -25.56680244892949,
        -50.68847197527923,
        -56.75353691501528,
        -54.44258783167155,
        -41.77981715158558,
        -19.56653813169639,
        -61.39306756271061,
        -58.49024924662297,
        -15.96327895263174,
        -41.24109813811571,
        -49.71359748533546,
        -6.83073791722751,
        -51.09959547701269,
        -43.23856817172402,
        -27.18282002743813,
        -71.46650564837991,
        -59.23445738095174,
        -36.08400022524241,
        -48.27078998944069,
        -24.77647989252008,
        -15.01474423350149,
        -22.47148440811085,
        -18.77524185930558,
        -29.61850523697582,
        -24.85418163499461,
        -51.07314728461574,
        -36.04547355673326,
        -33.75573241113167,
        -48.40581966585636,
        -38.13579711381746,
        -36.30156797629078,
        -59.03959303671806,
        -63.79962929542423,
        -61.35756199651782,
        -60.48556010905472,
        -53.05518784494992,
        -45.1511367004499,
        -63.22714157679789,
        -45.19213274830864,
        -37.90233700565767,
        -10.20224714152605,
        -11.76966098138402,
        -4.646320405317046,
        -9.351383780827941,
        -19.25608960332222,
        -47.93072503044724,
        -34.63520391182022,
        -34.7194475133052,
        -51.52883402245936,
        -40.38109290463028,
        -68.78316668377347,
        -36.65027111268896,
        -38.94431042929784,
        -35.66591495803124,
        -26.09830035986354,
        -17.6121869309057,
        -39.27740090927175,
        -81.83931168856537,
        -40.51660401600559,
        -56.69553201279698,
        -57.99944773194716,
        -40.67653082268221,
        -48.03412017136019,
        -61.84533048308911,
        -52.33008910581338,
        -45.66682220370336,
        -19.12670381741202,
        -32.13709418804015,
        -4.471209775503871,
        -4.326626588015204,
        -22.48406121106988,
        -58.1622974203605,
        -48.27100414528897,
        -43.76841934907763,
        -40.57321056075598,
        -32.29244619990071,
        -20.2018428455343,
        -26.42774626192026,
        -41.24119828733147,
        -43.36037549242096,
        -41.2986959211264,
        -27.94976487946898,
        -8.59174695077238,
        -3.761222826904566,
        -4.551170336625868,
        -4.436232205050857,
        -4.551170336625868,
        -2.220446049250314e-16,
        -3.794811748830027,
        -4.379314536416515,
        -11.76860275535582,
        -37.24517477608504,
        -25.00414488801407,
        -17.46496781708513,
        -40.9252232695689,
        -36.5534864765042,
        -57.65602025864152,
        -63.91315616400259,
        -45.79087188075479,
        -60.37660923342958,
        -56.07605494495815,
        -54.96341049004363,
        -53.49919144771675,
        -41.60060481602882,
        -51.69698554166554,
        -57.70807282073851,
        -50.03942255436188,
        -20.57039637431003,
        -3.822984315854349,
        -4.219809631145458,
        -4.326626588015205,
        -3.920772245145467,
        -4.220865532809755,
        -3.708247129674044,
        -3.822984315854349,
        -4.056872458129449,
        -3.822984315854349,
        -4.675352506213303,
        -4.471209775503871,
        -3.818534994902919,
        -3.693361694605888,
        -4.220865532809755,
        -3.696757471792967,
        -3.760250078824293,
        -4.565064640984428,
        -3.693361694605888,
        -4.471209775503871,
        -41.91888204209592,
        -50.06184117134744,
        -46.67882484754045,
        -42.30723974933677,
        -44.74674109167474,
        -62.34567308250316,
        -37.43557517609648,
        -23.24098015892261,
        -38.25202055460556,
        -63.58365110663332,
        -60.87624851118647,
        -33.05453192452449,
        -40.53779147989329,
        -81.79823918048663,
        -35.21119986708529,
        -64.53857169993789,
        -28.81794227777343,
        -42.4055741210107,
        -9.341072392369378,
        -23.3190492030262,
        -41.86160456949892,
        -33.01452631688494,
        -12.44459067951382,
        -16.13819037907951,
        -25.6304625649459,
        -44.83475380182006,
        -36.15094780287355,
        -50.85324940386662,
        -16.48954540373304,
        -45.84600283963749,
        -49.43669653324226,
        -45.67731955028017,
        -28.31064358914922,
        -27.36395763588929,
        -33.22070768444874,
        -29.63100810307028,
        -7.522313877024818,
        -39.25886549863453,
        -43.67957552595134,
        -49.04681520026897,
        -37.24413358462685,
        -27.2646641310627,
        -5.633703854541852,
        -19.29539878209908,
        -24.63051488832213,
        -20.26691401719019,
        -27.1317939465505,
        -20.80642463351627,
        -17.26645160658311,
        -9.301919029344031,
        -28.67069916297918,
        -35.06691707657542,
        -30.81699958184988,
        -4.076282345321086,
        -57.31120474720917,
        -39.53069679370586,
        -65.29954281856477,
        -41.39923492610587,
        -43.93402712764503,
        -77.15428673207563,
        -57.13574910290337,
        -22.63635509066167,
        -47.95227527507604,
        -41.78168309667369,
        -11.61608503617066,
        -39.50985545715283,
        -40.79732181669593,
        -24.03895335344239,
        -30.76650831071409,
        -13.20269996398296,
        -55.36538864355898,
        -12.94749909966269,
        -21.45002286983027,
        -39.26016521636744,
        -22.49051860793611,
        -26.6671669112085,
        -20.02916412167818,
        -19.4045015016506,
        -33.68758824132979,
        -75.10638401768317,
        -57.42010429527548,
        -32.1883212631181,
        -34.08734962176355,
        -40.82511062845708,
        -38.00430800839106,
        -24.06976593231104,
        -63.35793009361709,
        -60.91623666854847,
        -30.19718305192558,
        -8.54643201673548,
        -37.9723414043968,
        -42.08543286004873,
        -11.36314483056964,
        -43.17955816794107,
        -33.32457426514934,
        -27.24142156852606,
        -30.34257242784138,
        -18.3843992874239,
        -36.74535744661459,
        -22.39140569015116,
        -15.66965267604001,
        -30.9614467337394,
        -38.66265986381256,
        -4.076282345321085,
        -44.45021168788197,
        -34.81634888695289,
        -11.94851403856617,
        -38.36344983296753,
        -20.09145840441876,
        -41.81226064804747,
        -33.76990426985007,
        -50.18661336983435,
        -33.73780183255052,
        -40.84460544745878,
        -31.29749695299237,
        -33.84279685322526,
        -22.89250839668441,
        -47.95631615678754,
        -35.04903989703978,
        -19.31721246763374,
        -15.98099792289353,
        -48.00040432837674,
        -6.783894314844376,
        -31.95629716799808,
        -22.32986706753934,
        -27.77826905773217,
        -11.85232177341497,
        -32.84723050922712,
        -44.1052940241352,
        -24.30167984551677,
        -42.64664159119843,
        -30.39056063533048,
        -26.97289123259302,
        -20.28581989248912,
        -41.37469989309166,
        -34.49020989671743,
        -66.37881296535086,
        -26.06684506846351,
        -34.16881287546052,
        -38.32255757252603,
        -34.66449628476276,
        -60.51412074930875,
        -3.794811748830027,
        -35.5509796135892,
        -36.66739028980746,
        -45.71848227368405,
        -46.56963299216542,
        -28.5504062649561,
        -27.97562271449094,
        -24.31584539480046,
        -39.28515826752123,
        -34.67396618906437,
        -24.16146113182508,
        -24.11408304223837,
        -32.38524804952247,
        -9.24412502750708,
        -16.93692349960288,
        -59.67706913073944,
        -33.85799837615725,
        -55.63094886317617,
        -25.1841512235093,
        -35.4125347281408,
        -31.5596641194443,
        -16.88002670081053,
        -34.80249046393346,
        -41.09434877558084,
        -17.26300444776748,
        -14.34233986613885,
        -28.85235108043468,
        -31.6031495051669,
        -24.67477279663803,
        -33.10168212488843,
        -41.39882153384522,
        -17.8732586772527,
        -44.9515018389754,
        -26.74759879267965,
        -18.44714671754488,
        -12.58382501204666,
        -21.77974393301398,
        -50.72762812837376,
        -27.07308215762748,
        -51.71534594139607,
        -39.55890464912674,
        -22.12798451487505,
        -62.94980698044191,
        -48.74128419792869,
        -50.99253285025263,
        -38.40533594084837,
        -39.07749758650738,
        -50.97829648718903,
        -39.54532837253723,
        -25.77636446229628,
        -34.23957652531962,
        -27.4950985265758,
        -32.40279353029867,
        -45.83667960346065,
        -48.11496741598595,
        -54.20437079366078,
        -59.60903966884345,
        -53.85553239985493,
        -44.67108583370646,
        -25.62272713009671,
        -52.33984614944504,
        -34.80247858229802,
        -39.16729887843601,
        -46.93722157285269,
        -43.84264514993893,
        -55.60401953469797,
        -9.056332119950966,
        -32.01663455674564,
        -15.84207061560119,
        -27.69141352868733,
        -34.16939589857268,
        -34.832661405271,
        -50.64738091189249,
        -22.39908811634151,
        -23.12692037935581,
        -28.4972152474853,
        -49.09374700127886,
        -34.03433149567289,
        -70.46953980709891,
        -48.33699107856192,
        -41.56209149935855,
        -41.50496504911235,
        -18.77068723291582,
        -13.76354462295604,
        -17.72983488272092,
        -16.08122745320915,
        -31.83696117382437,
        -37.94166303691178,
        -47.94613179104342,
        -66.71580851643152,
        -27.84870910164945,
        -63.12564968808898,
        -47.07340260698366,
        -26.42952421026756,
        -51.84813311874848,
        -42.1295841837872,
        -57.22851433776675,
        -34.64929555852181,
        -49.40696982923497,
        -54.41897611086282,
        -25.98391923574536,
        -39.37311864399959,
        -70.06548804780192,
        -59.31616933693595,
        -34.46007489071249,
        -45.66703000585525,
        -36.54414624902001,
        -7.522313877024818,
        -22.81890220777692,
        -14.27931819994217,
        -20.20871250499284,
        -26.22089438579329,
        -20.4229306287325,
        -57.25268071188952,
        -24.96385038963906,
        -52.55802120385751,
        -49.96930426552782,
        -19.37172815535471,
        -49.38534062176926,
        -49.03645080615089,
        -45.38823623144543,
        -18.44128654237161,
        -24.96901057145634,
        -53.86608973208312,
        -34.90849293058361,
        -47.56779736009581,
        -50.30359645006723,
        -52.10911328900992,
        -22.43246792969976,
        -41.33723186730541,
        -43.47208374170885,
        -20.61062610763362,
        -28.88080444099583,
        -17.37614912675543,
        -36.66204087908518,
        -12.36309236191492,
        -21.63252463815812,
        -33.24638030392697,
        -8.121274657122369,
        -25.73361930873909,
        -48.29249669706382,
        -16.81493576706534,
        -33.72340013727266,
        -49.34469619669565,
        -41.74069945963305,
        -54.39139058279413,
        -24.85893244591987,
        -42.05217058646046,
        -45.28895738789083,
        -48.91934041933492,
        -21.60090920215454,
        -32.59763393382319,
        -42.19373111863136,
        -39.80681735755052,
        -15.75179760412732,
        -23.71215636060202,
        -18.19955089931474,
        -15.60050846394633,
        -21.90307862791709,
        -21.87947324554132,
        -15.73920523625483,
        -22.24159387491766,
        -4.312360173758357,
        -10.61667727982559,
        -13.58370118010142,
        -44.71532247808205,
        -36.03233270103522,
        -48.95192152952411,
        -52.22495852973017,
        -41.56469259445032,
        -21.71658745246902,
        -40.06714925963623,
        -20.03365208147744,
        -21.26124754532849,
        -32.71501597497096,
        -12.69889838010697,
        -32.03786559371277,
        -24.67657454980026,
        -32.06365937785499,
        -38.13690902871921,
        -27.76857872296238,
        -41.96829964542022,
        -43.76735558851192,
        -30.58686976827147,
        -41.89212637654683,
        -23.95214237438885,
        -18.91839036705138,
        -56.25064156514053,
        -30.34161948675694,
        -35.90578358041218,
        -19.54393435759453,
        -45.0106222746459,
        -52.03268129375485,
        -55.73502906146368,
        -66.28061242667113,
        -24.70700459957154,
        -41.09237037954709,
        -25.07999273254679,
        -41.82668929430994,
        -33.54775441301513,
        -20.17549401634867,
        -21.69249186107643,
        -48.42637555854148,
        -65.19825786467139,
        -29.03527559518423,
        -32.32582381182915,
        -15.06064377660271,
        -40.70418287710324,
        -48.85520897253843,
        -28.18347929570708,
        -15.61370286362738,
        -34.06955613205172,
        -51.44822766907936,
        -56.821972376546,
        -58.34970344132962,
        -37.22642882297962,
        -41.92634802257059,
        -42.97488642298962,
        -35.04426737733898,
        -36.59457937756259,
        -32.21930228981482,
        -27.55451794324463,
        -26.4824704566284,
        -30.56045275718175,
        -21.51222181800298,
        -16.78348546824978,
        -10.04830866042527,
        -38.6633936645543,
        -16.22292227377633,
        -23.55676073926118,
        -31.42917266057202,
        -46.77804247751349,
        -25.25161721913706,
        -41.54674595941027,
        -51.18470022255212,
        -40.54891380456317,
        -36.25382758095797,
        -39.23236706905786,
        -52.87935754719375,
        -51.22233451601378,
        -15.39724137132529,
        -53.15828376541214,
        -21.07704168142724,
        -47.44257250764654,
        -20.09442853500649,
        -28.71917407020923,
        -51.5181294818674,
        -30.89656537175024,
        -27.21907844655891,
        -28.74393062427263,
        -7.402878113072987,
        -22.38835485960003,
        -24.17805584493261,
        -20.40322126251767,
        -32.35112932307301,
        -15.3884298890829,
        -11.27465199230697,
        -36.92844842412882,
        -20.70342963765787,
        -10.87147686760308,
        -28.1771553823934,
        -39.6981568279522,
        -28.01765335324864,
        -27.1838427442124,
        -36.68652593691516,
        -23.01850195657581,
        -13.56498582452791,
        -25.0155479020982,
        -31.4740059160561,
        -36.59448200083327,
        -36.80280499686738,
        -23.99891657806655,
        -35.75610058748251,
        -37.5112495905008,
        -41.23378121238905,
        -46.70777421689573,
        -40.35680288323468,
        -7.745745322466066,
        -55.10921773764865,
        -62.25090072286252,
        -32.40851533362606,
        -49.3370084464298,
        -79.88242978345642,
        -42.59507645269597,
        -32.23842980250789,
        -26.91988216389344,
        -12.28655145527646,
        -27.14001368419103,
        -16.3760674289162,
        -7.330087261851023,
        -22.9706493946788,
        -18.51503544634014,
        -15.16011138707677,
        -44.72154767422028,
        -49.90230756931389,
        -39.18902216996137,
        -34.55190877706228,
        -18.40825162167163,
        -4.443615887375993,
        -39.08432464696353,
        -25.13054120175007,
        -13.03868308955476,
        -14.61100581370046,
        -16.3356848208974,
        -22.58961922903638,
        -26.22877488137271,
        -26.58200186162393,
        -48.48630929146668,
        -19.74098484717352,
        -47.16236569584992,
        -7.319894582635095,
        -19.54240629381398,
        -56.27177919668438,
        -68.76525527157304,
        -41.21547069883687,
        -30.14092057386228,
        -18.95711604192615,
        -39.27093210462897,
        -36.57408453594854,
        -35.03890364718357,
        -19.93678127184081,
        -26.18693102360936,
        -6.640202740648921,
        -25.65476061447918,
        -33.68180837975814,
        -39.32976790924347,
        -15.14011369703058,
        -35.14299394528274,
        -27.00695562500031,
        -26.81849095957285,
        -44.26601795086186,
        -44.94373077557991,
        -33.61904475036815,
        -14.90406128137196,
        -15.55806084924359,
        -24.58655968059712,
        -14.30748403711778,
        -45.41967020887375,
        -29.65222098264898,
        -45.49483058514676,
        -43.10813828763482,
        -36.67024218985547,
        -26.64745396065321,
        -30.75217889846581,
        -32.31534452433828,
        -11.78290910066179,
        -22.98008408884934,
        -40.02790320661187,
        -16.80005225181743,
        -23.79865016291484,
        -26.25751199774761,
        -12.31639575696708,
        -20.46727115937232,
        -57.85872447400747,
        -43.68481853454661,
        -49.10906453431478,
        -44.5124219454329,
        -44.74224610794188,
        -53.07896479654178,
        -29.51513527683285,
        -15.99809297217206,
        -8.703626088195128,
        -10.28277020924072,
        -14.59500453346978,
        -46.22444373330494,
        -17.68399639116893,
        -33.75709106899076,
        -40.54886923702765,
        -8.986779196649621,
        -21.93043965810851,
        -37.3519543121684,
        -20.12861471219106,
        -24.72838846666676,
        -26.21094447772462,
        -32.34044276858275,
        -13.0835214762772,
        -32.9307771976602,
        -22.52079129517483,
        -32.41619198215793,
        -29.77330255273558,
        -35.0307741700768,
        -15.77885311129336,
        -14.1320684754855,
        -12.44094243380347,
        -23.16091487870326,
        -12.16603350721613,
        -30.54715277192197,
        -21.13927130484025,
        -32.88971546938199,
        -29.96197544007241,
        -18.21644832438775,
        -28.56545663154562,
        -25.52340035452064,
        -11.78830498236561,
        -34.91947500868,
        -36.17455615384533,
        -20.45366488319397,
        -18.8461379831373,
        -15.80221602312842,
        -33.64946920732721,
        -5.499666145272603,
        -28.90749299986716,
        -14.12567506855253,
        -29.97542751316887,
        -19.92982822601365,
        -2.220446049250314e-16,
        -26.92573435590846,
        -45.20551073405181,
        -43.332926373032,
        -24.4869607233562,
        -10.64895487756071,
        -41.78215185448391,
        -16.85266332253928,
        -39.9295283756036,
        -33.9116387901567,
        -32.86149347089983,
        -14.27234696408684,
        -11.00016066789721,
        -33.7872691161311,
        -44.08012650308549,
        -9.654735931642874,
        -33.4005935471106,
        -26.59394849794465,
        -34.62555214527855,
        -15.46581251254085,
        -34.14945862098649,
        -18.73792294536888,
        -14.06737879921497,
        -10.54758376678056,
        -46.77410032053017,
        -50.85110537846261,
        -15.16683995388657,
        -31.80418918644661,
        -23.14531770865272,
        -54.24163551806004,
        -30.07766375334567,
        -44.07389614244398,
        -28.58638629903614,
        -13.66000420717745,
        -30.8720827423889,
        -21.42657005883356,
        -51.70769672881396,
        -43.0956740409483,
        -30.0678886246912,
        -12.82422685038603,
        -23.35526476437339,
        -27.38416122052372,
        -12.47559519102199,
        -28.16478194574487,
        -19.08665261347348,
        -16.29558303016696,
        -38.14171874576271,
        -25.51483268797619,
        -4.780674869107905,
        -4.472154026258551,
        -15.91056602980657,
        -8.938580651923663
      ]
    ],
    "optimized null": [
      [
        -3.818534994902919,
        -4.360921910274997,
        -3.920772245145467,
        -4.219809631145458,
        -4.360921910274997,
        -9.88188455928259,
        -16.8097982565466,
        -22.95048106759434,
        -33.3001367346183,
        -34.17079384236416,
        -29.88539084137302,
        -32.35037048224334,
        -36.57404571157218,
        -37.16729552600449,
        -30.87719431030487,
        -38.84688235790672,
        -49.16074322469476,
        -58.22121903065827,
        -38.76388482842168,
        -40.63762569478592,
        -19.85170613792452,
        -26.26320774559202,
        -39.9227907263686,
        -49.04670071905903,
        -45.76116416524383,
        -31.99437017911182,
        -44.06117400753333,
        -35.4232029374836,
        -45.28474024288209,
        -62.64386771248447,
        -41.4709485614424,
        -39.31226285695832,
        -32.01924589697852,
        -40.07101142104602,
        -48.44754169752638,
        -58.65113754381156,
        -29.18043946652963,
        -36.2843330581583,
        -62.0654819539947,
        -21.01710804621827,
        -35.11318341600823,
        -21.06314230353918,
        -12.25820329083388,
        -23.37410575623849,
        -45.82002443408698,
        -38.64287972621485,
        -60.23081029094841,
        -42.83266946749125,
        -64.88123751822164,
        -39.04978247787633,
        -61.60529891700654,
        -19.31659600063246,
        -9.651545748816664,
        -9.10848560276408,
        -40.89310170847478,
        -32.50340117224157,
        -20.3168331907356,
        -62.99307213938827,
        -56.0136493700933,
        -18.88467021688786,
        -51.79443631042186,
        -29.86150020065277,
        -49.99699215031955,
        -48.69660495791984,
        -22.94565734676969,
        -37.55368023403392,
        -54.45518216187516,
        -23.65722193136775,
        -62.06063844285125,
        -37.37184770493051,
        -64.85714781329958,
        -57.28169096204182,
        -29.36558212166036,
        -50.15144812258069,
        -26.59994898731771,
        -33.31870787980653,
        -36.12619074285072,
        -22.68343675828768,
        -34.85811881433305,
        -52.20495141762953,
        -45.10119867778498,
        -28.4537708324899,
        -24.65374798717696,
        -36.45289365150838,
        -49.15190491989301,
        -39.08423846696081,
        -38.76510451504613,
        -58.12361803552151,
        -39.66131379580472,
        -45.75267227939518,
        -31.8669142239722,
        -34.11752015826128,
        -52.56740882137638,
        -43.65413270878665,
        -43.83584056798988,
        -25.33999603825089,
        -19.47949264028613,
        -51.34000233372571,
        -49.25854659948499,
        -41.15406520971118,
        -36.58085023186856,
        -45.50105840606849,
        -37.00943460021296,
        -19.9121999158617,
        -30.22755359892302,
        -29.33264279689571,
        -14.8532574884414,
        -51.7325392130934,
        -36.07448388388853,
        -45.8320995146065,
        -63.14462200714195,
        -33.90015521131046,
        -36.83756758644947,
        -53.82247037247859,
        -62.52989596615335,
        -51.40123182560895,
        -40.31223936282568,
        -46.88325531839585,
        -38.37577387027161,
        -18.264012824301,
        -45.47260968661239,
        -35.37601729417297,
        -54.34058148627466,
        -30.38777854927014,
        -44.87479453429322,
        -80.38771815497037,
        -52.56138621576866,
        -48.08598308743461,
        -15.82861419977136,
        -53.69697177248447,
        -61.0610948993944,
        -34.86302781770516,
        -59.37476310634187,
        -48.4710131590034,
        -32.76071912002468,
        -82.08270080599213,
        -57.96649981680794,
        -55.39061798861092,
        -54.94211830951686,
        -27.80202826490968,
        -27.93463169375045,
        -13.77357531400996,
        -24.95140620111206,
        -25.35535352866241,
        -29.45079700352743,
        -25.09787658877315,
        -59.85599892283859,
        -15.8015719135209,
        -7.437505456271809,
        -24.7984661252928,
        -24.11628041663699,
        -43.53064200692695,
        -30.13351507272758,
        -27.39408120808865,
        -35.67828616541625,
        -42.84947585746834,
        -24.34001859777084,
        -55.45134413375718,
        -50.59323867032738,
        -39.04428066400419,
        -33.69825558399104,
        -28.40459145195343,
        -25.43059929092497,
        -45.13075628959026,
        -25.88736795022301,
        -60.17866295943554,
        -31.16065126388973,
        -28.65231686223017,
        -57.85851806456112,
        -37.67086688494425,
        -61.69016909903173,
        -68.19830512793305,
        -37.57168205001778,
        -52.17872191160179,
        -48.99096029027959,
        -30.17976277841255,
        -35.38743280805058,
        -49.68152314644543,
        -28.70495611057669,
        -32.23321758822635,
        -57.29713472461627,
        -30.02952374048143,
        -55.45856754288753,
        -20.05462426498883,
        -59.16263303075197,
        -40.71812647769484,
        -23.27971392887408,
        -14.66072212836035,
        -24.60036792800767,
        -21.05289469142693,
        -33.09086237432997,
        -13.56697429313137,
        -21.24809666831736,
        -22.08299511426296,
        -51.05331482112199,
        -48.54358755194554,
        -38.50420456546323,
        -24.19991949478471,
        -39.5323859020081,
        -14.38668040359698,
        -49.21538903858887,
        -32.29618351698629,
        -72.20813051723776,
        -24.79931153977486,
        -15.29704481151915,
        -55.1604554209646,
        -43.20767986280599,
        -24.96377214859983,
        -57.42097358502249,
        -49.44896655148354,
        -25.99839716957312,
        -30.40805056912671,
        -35.99198701248638,
        -30.74238941770041,
        -42.95637957778098,
        -39.27925430102072,
        -36.97919558381766,
        -35.96973230480859,
        -28.6360408095271,
        -24.51421464206163,
        -48.63919934427679,
        -34.28059404774788,
        -55.06669236450252,
        -39.6598148751627,
        -29.59451032588254,
        -66.61260384125028,
        -40.70467126356851,
        -40.10374096112836,
        -33.6804131888787,
        -54.76756503916205,
        -13.04734114382929,
        -30.57163640122827,
        -33.53585647550121,
        -50.09135073351846,
        -23.36165468496094,
        -17.10075391814411,
        -26.00388080826171,
        -50.05831627780771,
        -13.69495762406035,
        -17.67942922426325,
        -43.79271567796606,
        -28.60346641520945,
        -39.40749789202444,
        -47.67999137959163,
        -42.98751434818065,
        -62.64081105195437,
        -29.40201303598372,
        -49.44086797319845,
        -40.56371729702745,
        -13.20528976874835,
        -43.97779951598332,
        -26.45470184497908,
        -41.78324032087107,
        -34.5944924222489,
        -62.69224345614738,
        -32.47117808061465,
        -55.09696813482389,
        -70.80541376618713,
        -28.30568855771314,
        -30.29351950468251,
        -21.60838317846492,
        -49.84688671348589,
        -7.973988688431312,
        -21.26001531991681,
        -12.04476095126343,
        -14.50674539008884,
        -31.3638707168014,
        -25.65515863510997,
        -25.52096944549785,
        -29.70166099248874,
        -32.37420548907329,
        -41.12505702094741,
        -48.79218874304065,
        -29.43190985249764,
        -26.15071258838995,
        -22.34263092209214,
        -32.24982642755631,
        -18.32040701967511,
        -36.29869635780654,
        -52.35579007333824,
        -23.5840381277695,
        -66.60182034166705,
        -43.97219130749411,
        -33.80030215478891,
        -79.68399404391057,
        -34.60851058624777,
        -37.77675587500183,
        -54.4506170269922,
        -52.85848932947692,
        -37.45821927138493,
        -26.72100370747411,
        -25.47815043810139,
        -47.20516609869089,
        -32.79714900804124,
        -30.51368329704466,
        -21.81778735969123,
        -41.19112305480699,
        -30.41141031866196,
        -57.52466455893597,
        -56.55087464457337,
        -34.39927316536212,
        -35.35546427522272,
        -32.11717093405727,
        -37.09348615167047,
        -27.23631447676123,
        -18.56270956068566,
        -37.06505713749839,
        -49.72092867896707,
        -57.78846332813279,
        -44.368594587841,
        -31.95031742366372,
        -14.34945355364939,
        -47.77722571826238,
        -45.19444288253613,
        -30.20765494099155,
        -18.41829337799339,
        -67.005103246792,
        -58.30503162983101,
        -36.92584981036582,
        -45.79899827689585,
        -32.46443000196944,
        -36.26802352838901,
        -39.15841107500679,
        -48.56691280376943,
        -45.93042669444866,
        -10.56434455756354,
        -18.96358324547235,
        -18.74299058585901,
        -38.94176522244551,
        -23.44332028558057,
        -32.84329876453895,
        -28.95474282578733,
        -23.60510022300083,
        -33.69950871452696,
        -41.77007925865514,
        -42.15598525351488,
        -30.96471861466952,
        -73.50786493069855,
        -29.5725091328324,
        -30.38186499006838,
        -15.04077995382127,
        -23.55786787427062,
        -49.19535372180269,
        -26.82459931042327,
        -17.58484371430554,
        -21.24998794943165,
        -52.36271629543574,
        -42.04012100454233,
        -35.06863813504069,
        -38.77449888132546,
        -33.28463912932438,
        -14.98549512817054,
        -33.61380224573325,
        -28.42253150347864,
        -31.78944350449293,
        -23.91516335486143,
        -17.89545653552975,
        -31.6417552428176,
        -21.18629755862128,
        -51.1201414002213,
        -13.45156107489786,
        -53.50417379979609,
        -40.26751287883395,
        -43.62004324429189,
        -57.12346673865682,
        -35.08310840516828,
        -20.16479487350973,
        -47.12066216754345,
        -30.2558411059639,
        -32.67542914661171,
        -49.83386880267549,
        -42.43436861266579,
        -15.93221502347898,
        -50.10255843187048,
        -38.31906729597347,
        -22.69220377027389,
        -47.160417417249,
        -42.72128763655375,
        -29.5452871334629,
        -56.97950183182776,
        -52.16286049805377,
        -29.31950715712904,
        -41.97037111493203,
        -7.640843721802242,
        -24.60014602834752,
        -32.76773736105818,
        -20.12242130573949,
        -16.29423514393859,
        -22.12007709918241,
        -48.76765225086131,
        -70.47481792549618,
        -18.89001783710042,
        -41.70993722897307,
        -74.60187393181992,
        -30.38844571588361,
        -40.81314616764745,
        -51.38594056357658,
        -61.63387962863473,
        -42.35258381475374,
        -33.05907403304558,
        -32.21731778305567,
        -37.64078457810905,
        -41.10180078301366,
        -44.69557854958558,
        -49.60003676558578,
        -20.83103644484138,
        -49.7608002170862,
        -64.05009804852716,
        -17.16650395650166,
        -32.26225934147985,
        -17.59295018017454,
        -39.68162771684506,
        -1.55431223447522e-15,
        -22.13244992885349,
        -15.42707283108171,
        -25.31793273988976,
        -49.94683303940585,
        -56.09722070050751,
        -54.0443990819481,
        -41.31054247110703,
        -19.24574002623462,
        -59.72777213423665,
        -57.87371956628756,
        -15.87879114188103,
        -40.57398110603393,
        -50.16573226054853,
        -7.1073407556733,
        -49.55979141850007,
        -42.77324774236808,
        -26.84158239737758,
        -70.55406956324319,
        -58.67030282386462,
        -35.70606894071492,
        -47.83066033625298,
        -24.64582333763862,
        -15.17272548458433,
        -22.29378977634429,
        -19.32460881184904,
        -30.18880213025298,
        -24.70534372902679,
        -50.33622041072955,
        -36.02606288428446,
        -33.1306270344469,
        -48.83400004431614,
        -37.88530112450094,
        -35.35516944031022,
        -58.48294485424207,
        -62.57330715766022,
        -60.7912265248256,
        -59.84953324412697,
        -52.30213236059269,
        -44.81425486838554,
        -62.59629128467677,
        -44.28781367533036,
        -37.54229864418281,
        -10.06045031430792,
        -11.39522336071562,
        -4.744941698035549,
        -9.438014537093178,
        -19.31090620591003,
        -47.24396932734822,
        -34.39125699604687,
        -34.64437800208841,
        -50.98376380798343,
        -39.94590597436535,
        -68.22648463809423,
        -35.59796246460517,
        -39.18396561704766,
        -34.96442450834977,
        -26.15301808674166,
        -17.65158538392077,
        -38.82720775744181,
        -80.37111426531271,
        -40.04653878548016,
        -56.43475132145313,
        -57.06134067180897,
        -40.8194444640822,
        -47.55401662156242,
        -61.41981020267318,
        -50.97690154577567,
        -45.26045862431433,
        -18.41538330001716,
        -31.11991107114017,
        -4.471209775503873,
        -4.326626588015204,
        -22.3368801402968,
        -57.14949855876796,
        -47.80226823246301,
        -43.31776976771281,
        -40.61651717260148,
        -32.02494774175062,
        -20.38465682933164,
        -26.57389293834284,
        -40.9824374318694,
        -42.42903786210005,
        -41.07327145905433,
        -28.22364346693385,
        -8.713833546573344,
        -3.761192923346325,
        -4.55130249155913,
        -4.436103194417069,
        -4.55130249155913,
        -1.55431223447522e-15,
        -3.794631385918152,
        -4.379077194498104,
        -11.8096263186915,
        -37.0125260259667,
        -24.94334911520107,
        -17.7184647776805,
        -40.90861679366958,
        -36.12671184192959,
        -57.3119929268513,
        -62.70374045544252,
        -45.54829008677876,
        -59.22899796434788,
        -54.65683399249104,
        -54.08142089907375,
        -53.32846906301994,
        -41.07785086459787,
        -50.93126347006615,
        -57.02765885408699,
        -48.93561606628391,
        -20.4449161384609,
        -3.822984315854348,
        -4.219809631145458,
        -4.326626588015204,
        -3.920772245145467,
        -4.220865532809757,
        -3.708247129674045,
        -3.822984315854348,
        -4.056872458129449,
        -3.822984315854348,
        -4.675352506213303,
        -4.471209775503872,
        -3.818534994902919,
        -3.69336169460589,
        -4.220865532809757,
        -3.696757471792968,
        -3.760250078824293,
        -4.56506464098443,
        -3.69336169460589,
        -4.471209775503872,
        -41.41417743602082,
        -49.02601752774245,
        -46.14719690487558,
        -41.74634734944129,
        -44.69186552220458,
        -62.40948131671053,
        -37.09827815436228,
        -23.09559190400337,
        -38.38113985487451,
        -63.83858980142286,
        -60.54287520132605,
        -33.52117475745494,
        -40.93515510642568,
        -80.25999717389294,
        -34.43029202685734,
        -63.16442224812393,
        -28.19534321264081,
        -42.0885438341237,
        -9.752409966200696,
        -23.84914504479502,
        -41.08146073229571,
        -32.57438244848532,
        -13.00295230561121,
        -16.06609518033444,
        -25.37954610353719,
        -44.93543234660996,
        -35.99956763549093,
        -50.75786647677579,
        -16.28349369447553,
        -45.9917471908218,
        -49.07314213610713,
        -45.71175683249044,
        -28.45754165170502,
        -27.13668071676676,
        -32.53726861911107,
        -29.17870683511557,
        -8.028070892008664,
        -39.03244567476243,
        -43.21380584174521,
        -48.33166557529851,
        -36.39969311450309,
        -27.50945143447926,
        -5.981610984629723,
        -19.42756750025144,
        -24.4244387631611,
        -20.31597645769117,
        -26.83602884113666,
        -20.90880393814712,
        -17.42599918123002,
        -9.098292535136256,
        -28.82297441247004,
        -35.02404276250899,
        -30.61904184096954,
        -4.076282345321088,
        -56.47771347906735,
        -39.95836746603065,
        -64.7690473435186,
        -41.24040214933037,
        -43.84454812581668,
        -76.16562413908987,
        -56.54871509893957,
        -22.52654609062187,
        -47.3468075697816,
        -41.35804580377769,
        -11.81195222387001,
        -38.18488719922249,
        -40.28363956707553,
        -23.96201668582562,
        -30.42126877832242,
        -13.34879387694917,
        -54.87293641829698,
        -13.45463094160844,
        -21.42101826579017,
        -38.23578594031986,
        -22.80112952487879,
        -26.77830034887251,
        -19.69586832309897,
        -19.45153423048174,
        -33.49064471564917,
        -74.40470137641671,
        -56.76042568827308,
        -31.90921279813953,
        -34.55661759818084,
        -40.5693141603366,
        -38.3161780262406,
        -23.51548624896331,
        -62.36971820361327,
        -59.97206702227721,
        -29.73237653153579,
        -8.610675499953988,
        -38.14593694285624,
        -41.72605380193158,
        -11.41517756277015,
        -43.02038708617674,
        -33.37021496712979,
        -27.41678524994492,
        -30.53671069908671,
        -18.73282435213259,
        -36.52756130131014,
        -22.49381806715955,
        -15.78440243818099,
        -30.65895486619876,
        -38.6355788115285,
        -4.076282345321088,
        -43.9830529064975,
        -34.56076918229593,
        -12.09165240404886,
        -37.85847906181935,
        -20.18756331441291,
        -42.0044611149638,
        -33.53331286807273,
        -49.7252036848333,
        -34.1213156593063,
        -39.76976466441638,
        -31.08411052390028,
        -34.17698517957056,
        -22.29525544320825,
        -46.67792032469235,
        -34.47790334318397,
        -19.45132774750447,
        -16.18567914773213,
        -47.14871133508081,
        -6.702664288347955,
        -32.58005462953322,
        -21.659292092338,
        -28.00516448966385,
        -12.37692686696227,
        -32.89935399350243,
        -43.9037837288878,
        -24.67838728109457,
        -42.48986718739594,
        -30.37792749749309,
        -27.17515288777386,
        -20.70085815197708,
        -41.07594854057309,
        -34.09076789804076,
        -65.46604573162026,
        -25.33922599137314,
        -33.88798448285589,
        -38.68519996516002,
        -34.02760480666531,
        -60.69645601519305,
        -3.794631385918152,
        -35.34212595200541,
        -36.42724461963411,
        -45.43188153174796,
        -45.1268454686526,
        -29.00272592651215,
        -27.58211179072506,
        -24.16815817604194,
        -39.4573260681881,
        -34.39161609685731,
        -24.38504914591155,
        -24.2880638247615,
        -32.3055861261273,
        -9.784368354638838,
        -17.53910989657498,
        -59.73931220952653,
        -33.79162650560674,
        -54.89926924705848,
        -24.76735355216309,
        -35.39725420474186,
        -30.89915292151609,
        -17.39436656194181,
        -34.5464346198176,
        -40.38511610216644,
        -17.77740793781619,
        -14.4248592023517,
        -29.18586492221521,
        -31.17011270660179,
        -24.7294517105599,
        -32.69376883576452,
        -41.88410596913726,
        -17.88035810428963,
        -44.63794737402302,
        -27.34421653275223,
        -18.49836082383915,
        -12.69629092195166,
        -21.86104310755395,
        -50.76283930198765,
        -26.27820667155087,
        -50.9058122350971,
        -39.49937022008778,
        -21.90510371678923,
        -62.42116894812703,
        -48.45268554380544,
        -50.28966365812791,
        -38.53533152425124,
        -39.54350425056177,
        -50.67339666540513,
        -38.82506376599243,
        -25.69807092058941,
        -34.21364868910669,
        -28.09199086812433,
        -31.95963186745771,
        -46.12346218671981,
        -47.58744695378757,
        -54.36854505678811,
        -59.22987154027661,
        -54.03465413205477,
        -44.55442758579803,
        -26.09154514028499,
        -52.24627213415125,
        -34.56446719047188,
        -39.41120012587297,
        -46.72407999116476,
        -43.93896447413947,
        -54.63806228884729,
        -8.830555584248232,
        -31.74364217907426,
        -15.96158457227783,
        -27.79531152464462,
        -33.9824950517122,
        -35.58802722593457,
        -49.31191768479304,
        -22.50039365015063,
        -23.66839826498121,
        -28.94999202807995,
        -49.11524876377748,
        -34.51683407750414,
        -70.17901305831406,
        -48.13643744111027,
        -41.39180446701383,
        -41.90271204541454,
        -18.85739322136511,
        -13.40893738310867,
        -18.27872112547652,
        -15.73342224568525,
        -32.51722089679239,
        -37.36434455876379,
        -48.19485850198912,
        -66.29473204610215,
        -27.6691850438562,
        -63.24049864475518,
        -46.03333019130343,
        -26.16001376534396,
        -51.39051699097313,
        -41.91345352232341,
        -56.71355162522487,
        -34.67721876396455,
        -48.84085961228395,
        -53.87934210364678,
        -25.94121870108789,
        -38.42568370134263,
        -69.10242293930406,
        -58.47111772901455,
        -34.12288230447782,
        -45.17390862005428,
        -36.42803653232521,
        -8.028070892008664,
        -23.43501904929859,
        -14.21184755374788,
        -20.7743552865294,
        -26.34249301493196,
        -20.18657190125868,
        -56.95576884226438,
        -24.66229739831533,
        -52.35775813570005,
        -49.34485003742225,
        -19.19098297505423,
        -48.8433543846894,
        -48.83757048699705,
        -45.07343695122363,
        -18.66283418469587,
        -24.95648109048205,
        -53.55002110684754,
        -34.98355495170811,
        -47.3648129278475,
        -49.10973177739265,
        -51.39112684798914,
        -22.62148153466217,
        -40.95807358038461,
        -42.39792059196446,
        -20.68493368397746,
        -28.60048544745283,
        -17.40298246191438,
        -36.40235373555556,
        -12.88135262614277,
        -21.83213853111572,
        -33.20728820973168,
        -8.464154243415825,
        -25.60563477929236,
        -47.95767534168678,
        -16.7404289289264,
        -33.21462628348309,
        -48.34737059191291,
        -41.06681045361039,
        -53.7984218700003,
        -24.97075614769148,
        -42.056792835554,
        -45.08935367512778,
        -48.66732719380811,
        -21.23618984325347,
        -31.9121206665797,
        -41.98058484658788,
        -39.70891326899739,
        -16.03891539069255,
        -23.59538109335835,
        -18.03146731086795,
        -15.87696610822984,
        -21.74179284167187,
        -21.9791884621062,
        -15.39822037570376,
        -21.55768522358456,
        -4.423361973021219,
        -10.70298385016571,
        -13.76331459562051,
        -44.24853705410886,
        -36.33018278486877,
        -48.77785278017164,
        -51.73276134426367,
        -40.80782315128403,
        -21.44021396878999,
        -39.37299077227723,
        -20.57093559160907,
        -21.70352569808033,
        -32.81557051353195,
        -12.82143750395325,
        -31.81367976563832,
        -24.83174367400339,
        -30.8776240501028,
        -37.86821260966153,
        -26.86926404450029,
        -42.15035272682323,
        -43.40806047096873,
        -29.98802668503853,
        -41.50590492077662,
        -24.54979894452728,
        -19.34523673185598,
        -55.84194246237668,
        -30.02631898630588,
        -36.06059596162991,
        -19.72367015981657,
        -45.21467683169654,
        -51.66396712449492,
        -55.14954609085167,
        -64.93189280059852,
        -24.78127081866888,
        -41.17600557871474,
        -25.11244310415536,
        -41.65896334743655,
        -32.73523026589052,
        -20.15320073462092,
        -21.70935356861475,
        -47.58983204471725,
        -64.80389281433399,
        -29.08384068784893,
        -32.43980008766693,
        -15.60546734081001,
        -40.11267283759712,
        -47.83343480468117,
        -27.74784327919062,
        -15.81247186311773,
        -34.40400457381807,
        -50.62319336565653,
        -56.15705879086519,
        -57.46821765377123,
        -36.13775637502089,
        -42.24628330346219,
        -42.77157502466629,
        -34.81267563786027,
        -36.08119373796746,
        -31.89033268540892,
        -27.32440834630365,
        -25.84594381953304,
        -30.41066232701253,
        -21.69127684973692,
        -17.38127359330601,
        -10.59586829057988,
        -38.17469618557281,
        -16.26093823855262,
        -23.74196055992366,
        -31.23573845390456,
        -46.18496238438023,
        -24.37849911918638,
        -41.67186660118664,
        -51.2391747189868,
        -40.86238052599876,
        -35.86675233028767,
        -38.79790923706908,
        -52.80354144897355,
        -50.61739893181448,
        -15.05929738411843,
        -53.41878906343514,
        -21.12808371180133,
        -46.94722167069009,
        -20.20767076535664,
        -28.75167756692251,
        -50.48706598100934,
        -30.62584888123191,
        -27.79468455620756,
        -28.42903899853683,
        -7.512050378496821,
        -22.22046235328648,
        -24.23101405759863,
        -20.39550347264716,
        -32.5741908532812,
        -15.57906937297432,
        -11.86279415470642,
        -36.86552320930684,
        -20.83610817940622,
        -11.46131697288597,
        -27.86309919217353,
        -40.05803007606518,
        -28.08846631325831,
        -27.78077766051149,
        -36.11896914406122,
        -22.75649745934289,
        -14.19094325920961,
        -25.10208764641894,
        -32.16733850045248,
        -36.70532873306977,
        -36.66216326251039,
        -23.96173159663863,
        -36.0584904814156,
        -37.60939651362335,
        -40.69397836755085,
        -46.04488588206696,
        -39.98125929124653,
        -7.822895453785073,
        -54.15431242335101,
        -61.13647867564714,
        -32.32850966075126,
        -48.38472922061937,
        -78.44206245993645,
        -42.31404707186544,
        -32.1831538299217,
        -27.25672505937172,
        -13.04572986579897,
        -26.97203258014431,
        -16.73991729916824,
        -7.834081457594146,
        -22.73134961713473,
        -18.49526690622491,
        -15.31989743522374,
        -44.15928969981089,
        -49.25515660649739,
        -39.30715767313711,
        -34.64370039514009,
        -18.48065994504103,
        -4.52261976484156,
        -38.75894831778848,
        -25.26076938071347,
        -13.66986859223063,
        -15.12750192561674,
        -16.86821760060338,
        -22.9145750308701,
        -26.462954371367,
        -26.49282427426719,
        -48.52449997543319,
        -19.74177201713703,
        -46.99170943038683,
        -7.824505903839693,
        -19.67780689757697,
        -56.45485372345372,
        -67.68841065036324,
        -40.56117791465437,
        -29.90073548653322,
        -19.48077613878155,
        -38.57458776571072,
        -36.51472868522907,
        -34.82878282718885,
        -20.05795480706935,
        -26.35614338302502,
        -7.051905442782804,
        -25.80000499316237,
        -33.83815228159767,
        -39.03834800187744,
        -15.24818811226755,
        -35.94884931111526,
        -26.83098193822328,
        -26.44211786132671,
        -44.07787488612406,
        -44.29396481456678,
        -32.86967054029704,
        -15.10496541463728,
        -15.52791032375153,
        -24.56362901853184,
        -14.75987619705107,
        -44.55086776511725,
        -29.56595217875589,
        -44.75347045956932,
        -42.48612866891156,
        -35.85384690353877,
        -27.14976231493099,
        -30.3182380405531,
        -32.66662938772204,
        -11.55206508665283,
        -23.1080261884641,
        -39.65457934170388,
        -17.32852791282103,
        -23.80141493196055,
        -26.5870894870294,
        -12.47047196552502,
        -20.10794962786106,
        -57.78968858756245,
        -42.83134206539236,
        -48.60917030167315,
        -44.38051451840824,
        -44.40942563123969,
        -52.80489281247983,
        -28.23251403086905,
        -15.94393569014743,
        -8.616399693905013,
        -10.0352832814485,
        -14.38973359519319,
        -45.56198940944078,
        -17.2612993252796,
        -33.70568339581413,
        -40.70569384841996,
        -8.57345622206792,
        -21.74555565456832,
        -36.97748069269902,
        -20.25919243527484,
        -24.53527613892226,
        -26.39455385267177,
        -31.96134549648829,
        -13.5692286768212,
        -32.48084110310079,
        -23.14799658101549,
        -32.19592314902678,
        -29.42850384275005,
        -34.95295925299509,
        -15.90724433847866,
        -14.61467664752332,
        -12.55968147849002,
        -23.25982143542107,
        -12.65880141794061,
        -30.49738533900849,
        -20.66157547808369,
        -32.56504607260953,
        -29.68913792854582,
        -18.36279722654353,
        -28.79190239526928,
        -25.46984017148268,
        -12.26924705288782,
        -34.76487620597621,
        -36.09035513616234,
        -19.91192327730529,
        -18.64271690518477,
        -15.99506975840855,
        -33.46149993490798,
        -5.703628366855218,
        -29.13512136099673,
        -14.65219694107753,
        -29.73309109729326,
        -20.08671326274882,
        -1.55431223447522e-15,
        -26.54367543560918,
        -44.03549896407353,
        -44.00447592224972,
        -24.54757849049128,
        -11.24473068342379,
        -41.13228463867889,
        -17.10244948664448,
        -39.88650419405403,
        -33.86406209043425,
        -32.9937502379689,
        -14.84798511643846,
        -11.58656072299831,
        -33.47475671562782,
        -44.22310673292368,
        -10.1727596358898,
        -32.87510975767366,
        -26.47371713299347,
        -34.5436093610238,
        -15.69664868512833,
        -33.55698017362073,
        -18.38943023872681,
        -14.5772034334174,
        -11.08846640481706,
        -46.54308514894541,
        -50.31314984078895,
        -14.81981976261059,
        -30.85317664753072,
        -22.42937274275509,
        -54.45210915099902,
        -29.24188759090078,
        -43.60630388619081,
        -27.92013621433918,
        -13.8067849896093,
        -31.03366615344232,
        -21.11554758689541,
        -50.94109387476536,
        -42.69746844639539,
        -30.54850581383161,
        -12.93448367007924,
        -23.11692032204847,
        -27.2843213244146,
        -12.74507838247126,
        -27.96576600873025,
        -19.26684692097431,
        -16.47657571016366,
        -38.46503387735941,
        -25.70670780372275,
        -4.79411729592861,
        -4.494318063697971,
        -15.87974928749038,
        -8.94902348535786
      ]
    ],
    "unconstrained": [
      [
        -3.818534994902919,
        -4.360921910274994,
        -3.920772245145466,
        -4.219809631145458,
        -4.360921910274994,
        -9.85431329477706,
        -16.83290904026432,
        -22.90615489812068,
        -33.30900745155999,
        -34.14453224357141,
        -29.80462323531167,
        -32.42145796983692,
        -36.61250510174337,
        -37.18358764669976,
        -30.83485691356784,
        -38.23975642986638,
        -48.84141753057256,
        -58.27307423092378,
        -38.4068228789563,
        -40.47821821099726,
        -19.73989582232517,
        -26.19525581764604,
        -39.69891163255321,
        -49.1196855741263,
        -45.47326875771865,
        -32.12694251829198,
        -43.94689368792731,
        -35.47284196295245,
        -45.50992803969266,
        -62.8426187693851,
        -41.53662005192088,
        -39.37919006377125,
        -32.07545934972177,
        -40.08288824752653,
        -48.55237683129609,
        -58.5612481342443,
        -29.22042229856877,
        -36.11039370443202,
        -62.17669426160187,
        -20.96408594407116,
        -35.22666574240822,
        -21.14269042807292,
        -12.29961463911211,
        -23.42731255893134,
        -45.99391547241862,
        -38.77087506303592,
        -60.55458707751021,
        -43.08606568100127,
        -64.64809867734947,
        -39.02042600861911,
        -61.62344666446715,
        -19.38368423481275,
        -9.641201987725255,
        -9.164708509423564,
        -40.55737535562763,
        -32.53249896557386,
        -20.38332777808746,
        -62.59167885397896,
        -55.86546232694485,
        -18.91007738419912,
        -51.76344476349708,
        -29.93256546387444,
        -50.06294622240599,
        -48.92159219444368,
        -22.90217836206953,
        -37.60308294456568,
        -54.38430654292983,
        -23.73448253037887,
        -61.82742573058137,
        -37.45295384764189,
        -64.50416523302957,
        -57.28455802087685,
        -29.4671762385264,
        -50.25284905106993,
        -26.5858574930604,
        -33.20201901102955,
        -36.27435904594108,
        -22.87684378894366,
        -34.87521051280349,
        -52.06398008037419,
        -45.34059553236944,
        -28.06276665604302,
        -24.6843149282506,
        -36.63673329557097,
        -49.29130743740157,
        -39.16964616015643,
        -38.52140006392187,
        -58.06231700453034,
        -39.60548539522051,
        -45.74393637282196,
        -31.75499302475632,
        -34.1574622813721,
        -52.6176642113944,
        -43.78919924967536,
        -43.78126447260579,
        -25.30111099225498,
        -19.53254526639303,
        -51.40464973342598,
        -49.24871285510063,
        -41.18805674889605,
        -36.57903495192274,
        -45.60794414075247,
        -37.05097455280417,
        -19.9054567105863,
        -30.28605236264281,
        -29.37815085522772,
        -14.85196211794053,
        -51.81146562119731,
        -36.17392206193001,
        -45.93749564450128,
        -63.38858027541416,
        -33.85517592330548,
        -36.99101094029186,
        -54.07234163311232,
        -62.45544274134485,
        -51.72879327984716,
        -40.3928167361418,
        -46.81019403085798,
        -38.37405754288845,
        -18.25171769482579,
        -45.44045702050619,
        -35.26158658347059,
        -54.35554597836374,
        -30.29480248618445,
        -44.97673271388746,
        -80.59534062091987,
        -52.25120877415452,
        -48.16008000220206,
        -15.8162077312289,
        -53.29611266010131,
        -61.02144124468536,
        -34.94492892466597,
        -59.055829797104,
        -48.45117280953714,
        -32.78896098348704,
        -82.27572314604367,
        -57.87059893999992,
        -55.53121904876544,
        -55.01633508130168,
        -27.7613962381161,
        -27.94511306681594,
        -13.79286149897634,
        -24.99287068624666,
        -25.33441862937971,
        -29.35087032042434,
        -24.87996304313649,
        -59.90402455270789,
        -15.73079992769094,
        -7.405589320135157,
        -24.97934893695646,
        -24.11019445117386,
        -43.45927945153989,
        -30.15140183579369,
        -27.42761310047958,
        -36.02525822662975,
        -42.65770564328059,
        -24.36145595011454,
        -54.47260366134568,
        -50.62487858241341,
        -39.12362166841499,
        -33.82502684002647,
        -28.46959676279941,
        -25.35459082492891,
        -44.81443825337127,
        -25.9696899382196,
        -60.32178775386178,
        -31.3089477551845,
        -28.63163250566471,
        -57.96208528611835,
        -37.66395781782439,
        -61.76551673683612,
        -68.4893033799908,
        -37.52663576052588,
        -52.21479083617848,
        -48.28597048034933,
        -30.29510665816409,
        -35.48643137026378,
        -49.71222111271685,
        -28.72988072050879,
        -32.30349075569372,
        -57.24582385554349,
        -30.17192973940524,
        -55.38140499727267,
        -20.07875622249476,
        -59.15491354109152,
        -40.72390887558615,
        -23.25334113764636,
        -14.6689600341319,
        -24.64501984329095,
        -21.12924956277099,
        -33.19754370273565,
        -13.55828372142619,
        -21.3020098043794,
        -22.07095718610134,
        -50.6428938695437,
        -48.61900514515193,
        -38.54972168685939,
        -24.22693352793602,
        -39.65607182569873,
        -14.4191371733757,
        -48.85749613681298,
        -32.33640644484639,
        -72.18226962938182,
        -24.84370060722338,
        -15.30156661743497,
        -55.22530178953033,
        -43.33677522553389,
        -24.93750129684393,
        -57.40454294675207,
        -49.80748019191469,
        -26.13139359056819,
        -30.31194182183413,
        -35.98823598810098,
        -30.81199150910844,
        -43.13080306151039,
        -39.44312208495619,
        -37.1597573767983,
        -36.08434902047478,
        -28.52153588266654,
        -24.47503481351554,
        -48.82082774500449,
        -34.27349466283328,
        -54.855424545777,
        -39.5314406807061,
        -29.60617702299305,
        -66.49670899831057,
        -40.53030176959641,
        -40.27934278257315,
        -33.79142113384432,
        -54.68504661590367,
        -13.11048291278004,
        -30.57844484921792,
        -33.55622454754285,
        -50.17284871388262,
        -23.40921836988032,
        -17.12145162189562,
        -26.16178129990286,
        -49.9293930935165,
        -13.73137978716745,
        -17.65551117608283,
        -43.93491810739765,
        -28.60637817085091,
        -39.67905259845362,
        -47.21389137104867,
        -42.89954145078905,
        -62.43005172329542,
        -29.50746239757038,
        -49.62341166072222,
        -40.66133366547351,
        -13.2008456685916,
        -44.08314561410537,
        -26.48785486443364,
        -41.85003277177594,
        -34.52084146522552,
        -62.41232019167836,
        -32.48838858523513,
        -55.05831687257884,
        -70.78993242881985,
        -28.2903603835916,
        -30.32594852476654,
        -21.74150626552817,
        -49.8255654503654,
        -7.992573898918796,
        -21.32608507023099,
        -12.03932193631951,
        -14.49938684434528,
        -31.28986384406619,
        -25.69072500708991,
        -25.51483971083683,
        -29.65891778389909,
        -32.50170643635629,
        -41.28832681444653,
        -49.0949276375839,
        -29.48239351851481,
        -26.18846333140446,
        -22.37033703754091,
        -32.32531382763558,
        -18.31299236817908,
        -36.13076862780972,
        -52.22640828947424,
        -23.58151459685492,
        -66.76491678721642,
        -44.20784855463334,
        -33.86176374276905,
        -79.23163584113887,
        -34.64151278903849,
        -37.88943481955548,
        -54.3656051741759,
        -52.81732066673842,
        -37.52873624610418,
        -26.74769946407249,
        -25.63839369705748,
        -47.38397321517751,
        -32.80526458009291,
        -30.34807939640283,
        -21.87534954079766,
        -41.33093718096237,
        -30.39685162017298,
        -57.45624847137895,
        -56.54025493028291,
        -34.47387578886095,
        -35.32681767551756,
        -32.25030731770774,
        -37.07604419998824,
        -27.32506257519397,
        -18.65923550285356,
        -37.18595450731304,
        -49.85751692816098,
        -57.54955521461242,
        -44.67872449628561,
        -31.97430347592994,
        -14.36652444547124,
        -48.01515076852152,
        -45.16321968210038,
        -30.27115090105869,
        -18.45136833322407,
        -67.20955423887241,
        -58.34850711228022,
        -37.08439052807004,
        -45.36924985887039,
        -32.80208552640822,
        -36.26282983131468,
        -39.38538133176782,
        -48.48342519756508,
        -46.12354308797649,
        -10.58307956402273,
        -19.02841700183606,
        -18.6970309208172,
        -38.96460310537474,
        -23.42708274681468,
        -32.85321111742231,
        -29.1175578157154,
        -23.60288422437871,
        -33.72511239175961,
        -41.63731627230886,
        -42.08591766001077,
        -30.94262958403764,
        -73.38632610757865,
        -29.50111047507733,
        -30.39658627109013,
        -15.02705067976735,
        -23.58064962875022,
        -49.29451746012415,
        -26.79419910429571,
        -17.60054003556477,
        -21.24204535793649,
        -52.39549612294764,
        -42.17495049050524,
        -35.20479657435262,
        -38.45331014629135,
        -32.67093824762831,
        -14.89533423695453,
        -33.5153465505107,
        -28.28141932578445,
        -31.74075763999155,
        -23.91943379554414,
        -17.86533009534664,
        -31.65280273195247,
        -21.28726640192961,
        -51.34024004205456,
        -13.40432779860395,
        -53.53291704115293,
        -40.26462700631511,
        -43.73893565013876,
        -57.16962677494224,
        -35.13362895977242,
        -20.18236622629817,
        -47.200380859349,
        -30.1609273108139,
        -32.71751499719883,
        -49.9215700122045,
        -42.53022762734915,
        -15.9460270214519,
        -49.82949938030865,
        -38.29225033647299,
        -22.77173876817326,
        -47.34147153957804,
        -42.91190759054037,
        -29.5615686670187,
        -57.25150012011324,
        -52.19490900974477,
        -29.24025886801039,
        -42.13876609430741,
        -7.616110655365688,
        -24.49764395206519,
        -32.69579156320915,
        -19.68522676607788,
        -16.26183452845892,
        -22.05970462590246,
        -48.77056959224041,
        -70.4191807051236,
        -18.92900970853865,
        -41.77027198394794,
        -74.28910249661213,
        -30.36307143845555,
        -40.87959261106154,
        -51.55955105388263,
        -61.71802615498488,
        -42.38589844662417,
        -33.21039149383099,
        -32.26151489939693,
        -37.77227442399347,
        -41.26639521544845,
        -44.71822748743549,
        -49.46601190756986,
        -20.87803922486989,
        -49.93849078252239,
        -63.82253849190395,
        -17.21288245940381,
        -32.1493054109655,
        -17.62093021860954,
        -39.73132795508018,
        -3.33066907387547e-16,
        -22.09410994588196,
        -15.35099721603834,
        -25.19618291638388,
        -49.90775583338124,
        -56.16957434201551,
        -53.90952675122336,
        -41.51137175803863,
        -19.24085717328077,
        -59.88612821532629,
        -58.09625973828929,
        -15.93972705241619,
        -40.5820651008775,
        -50.1581129254938,
        -7.100106852414398,
        -49.61993443696194,
        -42.90215487702554,
        -26.95839827910524,
        -70.54895697457907,
        -58.46199763598239,
        -35.74190453895136,
        -47.38239527182562,
        -24.54361280220646,
        -15.16133654761417,
        -22.1639951145201,
        -19.28788438272698,
        -30.14762802203411,
        -24.77997536450077,
        -50.23842654642761,
        -36.03361248963578,
        -33.03599711806829,
        -48.76545456462804,
        -37.89376501995437,
        -35.33769282252909,
        -58.4640871069563,
        -62.9777237772031,
        -60.43005872629866,
        -60.24574320136346,
        -52.09690637595553,
        -44.78611997974438,
        -62.53060384763099,
        -44.25325611463302,
        -37.65339437573896,
        -10.17606883694476,
        -11.41529893297933,
        -4.73890448943073,
        -9.426789395201027,
        -19.32316331419907,
        -47.24524469242255,
        -34.45467646965709,
        -34.821370106237,
        -51.18685841493694,
        -39.37737883112943,
        -67.91647912069233,
        -35.49681286256782,
        -39.21484713771204,
        -34.92172680518907,
        -26.20404020688896,
        -17.61933868193646,
        -39.01310147906405,
        -80.12559871402848,
        -40.14388454922267,
        -55.98888106088615,
        -56.96092497245813,
        -40.84178069292572,
        -47.55193421460377,
        -61.53162501115695,
        -50.82357862783211,
        -44.81611650811266,
        -18.23558233493335,
        -30.98193533242489,
        -4.471209775503871,
        -4.326626588015204,
        -22.33066812795606,
        -57.17802653304894,
        -47.68820753260658,
        -43.3824440356568,
        -40.27631606119351,
        -31.94423411566904,
        -20.35229377873178,
        -26.67884402079827,
        -40.95261852526022,
        -42.34021638157432,
        -41.26035212982506,
        -28.32191045574686,
        -8.73097241958719,
        -3.761222826904566,
        -4.551170336625869,
        -4.436232205050857,
        -4.551170336625869,
        -3.33066907387547e-16,
        -3.794811748830026,
        -4.379314536416515,
        -11.85235108550407,
        -37.27025570618795,
        -24.97590131427261,
        -17.7382601753931,
        -40.8538942797658,
        -35.83631000790322,
        -57.09141124640863,
        -62.62147863718749,
        -45.76459569399525,
        -59.24855536236003,
        -54.6318310259913,
        -53.75491698653946,
        -53.46833895131093,
        -41.28048829012169,
        -51.01751311533806,
        -56.65926037590255,
        -49.00560278629644,
        -20.39028535721031,
        -3.822984315854349,
        -4.219809631145458,
        -4.326626588015204,
        -3.920772245145467,
        -4.220865532809754,
        -3.708247129674044,
        -3.822984315854349,
        -4.056872458129449,
        -3.822984315854349,
        -4.675352506213303,
        -4.471209775503871,
        -3.818534994902919,
        -3.693361694605888,
        -4.220865532809754,
        -3.696757471792967,
        -3.760250078824293,
        -4.565064640984429,
        -3.693361694605888,
        -4.471209775503871,
        -41.26669925305171,
        -49.1121741942188,
        -45.86547502503534,
        -41.7131726656031,
        -44.70229409568696,
        -61.81893600809995,
        -36.96956459627742,
        -22.98511255910265,
        -38.26621937010347,
        -63.87812797106785,
        -60.37166881022594,
        -33.49530871567372,
        -41.11145521838996,
        -80.28108866504247,
        -34.45253756257991,
        -63.24666934359881,
        -28.14109450814246,
        -42.19009370869937,
        -9.73726449879081,
        -23.82037955894891,
        -41.20653583453621,
        -32.67021635948268,
        -12.99294929755259,
        -16.03094102615511,
        -25.31530973661354,
        -44.88894429178993,
        -35.76388669580544,
        -50.2296374865653,
        -16.28868017573252,
        -45.78334891522087,
        -49.15955665916096,
        -45.59759367754561,
        -28.08561031518979,
        -27.21394318534093,
        -32.54243029694005,
        -29.28218183531507,
        -8.046176632822387,
        -39.07504755869653,
        -43.43745518722452,
        -48.10962993838135,
        -36.48298209161213,
        -27.71778171195647,
        -5.97933512438115,
        -19.38796474516754,
        -24.46368366307967,
        -20.34462195606606,
        -26.79739445597648,
        -20.85869030493733,
        -17.34416181645715,
        -9.032552854639356,
        -28.86552268099776,
        -35.23579059666736,
        -30.24397066284898,
        -4.076282345321086,
        -56.4542150352461,
        -39.98001364247531,
        -64.98122941768546,
        -41.15909065440809,
        -44.00629777828549,
        -75.8335206898357,
        -56.88120391218478,
        -22.54755932317478,
        -47.40156758179496,
        -41.53587124319758,
        -11.65368323609143,
        -38.03721995008964,
        -39.70582348807316,
        -23.91528268178488,
        -30.50923322382493,
        -13.38590915889639,
        -55.30396653420956,
        -13.45161032022164,
        -21.35397836275393,
        -38.44035628339111,
        -22.8329018370612,
        -26.90378368411083,
        -19.69731134235226,
        -19.39176247682819,
        -33.67718709732215,
        -74.52321082611078,
        -56.87455501252435,
        -31.9359143127045,
        -34.51433982910586,
        -40.14398116832365,
        -38.4527383608844,
        -23.42194138053332,
        -62.50358932223799,
        -59.84222785206029,
        -29.92715427920977,
        -8.585913146205295,
        -38.06859744319699,
        -41.74187607451586,
        -11.43561235109663,
        -42.93635474488016,
        -33.25477088734432,
        -27.36835169195119,
        -30.47806225019644,
        -18.72553881974025,
        -36.59711809350321,
        -22.52747931142365,
        -15.74024830293257,
        -30.87553151423111,
        -38.6191297881427,
        -4.076282345321086,
        -44.01143545473552,
        -34.58594116835132,
        -12.08194621850597,
        -37.86411959181801,
        -20.15877072416578,
        -41.94781458148523,
        -33.56335568560471,
        -49.557529275482,
        -34.19466692391369,
        -39.8895006305429,
        -30.91024322391284,
        -34.15941302684836,
        -22.37568040017898,
        -46.81025266652548,
        -34.60305459021927,
        -19.54639410204308,
        -16.30150904591146,
        -47.25345088989502,
        -6.693222212671858,
        -32.58997693471404,
        -21.73335132662465,
        -28.00501080081084,
        -12.35165980506026,
        -33.02372000067306,
        -43.92536355153016,
        -24.63976870250685,
        -42.66654300982755,
        -30.40684302476259,
        -27.18735546453797,
        -20.75399698673516,
        -41.02642970972016,
        -34.14128724721868,
        -65.278456587218,
        -25.54560545906579,
        -33.85249423574763,
        -38.65861451959193,
        -33.82518425792932,
        -60.96495138675894,
        -3.794811748830026,
        -35.25294500725947,
        -36.35551419497857,
        -44.97033396119249,
        -44.75118468167167,
        -29.11450101113306,
        -27.52425471989801,
        -24.20750827198924,
        -39.5654001040393,
        -34.27108545787125,
        -24.38282516406457,
        -24.18194260804566,
        -32.23654048336479,
        -9.792715826855584,
        -17.51265367369657,
        -59.64371763285693,
        -33.86800227790484,
        -54.80854892611529,
        -25.00783108248189,
        -35.48664516472765,
        -30.96181824863843,
        -17.466672737373,
        -34.63169937131066,
        -39.91329787623813,
        -17.75578128947939,
        -14.45205519396093,
        -29.10801960510915,
        -31.11822161515792,
        -24.74168446963631,
        -32.64958032917358,
        -41.89493977241231,
        -17.81621578519654,
        -44.49708982471937,
        -27.3471242498249,
        -18.4683875673341,
        -12.69559612446346,
        -21.87979874355476,
        -50.76034788388652,
        -26.30265729707847,
        -50.83163634847601,
        -39.37188754934486,
        -21.95239434857993,
        -62.53747447573738,
        -48.56586096931277,
        -50.29262291148148,
        -38.63417196196383,
        -39.57806125614884,
        -50.71770792972421,
        -38.91967216706845,
        -25.62349301615817,
        -34.22320321162215,
        -28.07025283364962,
        -31.96686276982955,
        -46.07554813114022,
        -47.22819829737566,
        -54.62306700004549,
        -59.20063506056863,
        -53.82631379564166,
        -44.1482221029664,
        -26.12243919367542,
        -52.61641125058274,
        -34.48906408512318,
        -39.5457277672099,
        -46.62633391481583,
        -43.82708785102896,
        -54.81241761091816,
        -8.819158384696864,
        -31.75126434997041,
        -15.92487368109525,
        -27.73275437419161,
        -33.92219506722091,
        -35.78349214393089,
        -49.15345383108382,
        -22.45832979090222,
        -23.74904355841679,
        -28.9984087157713,
        -48.78220472130035,
        -34.52176794653143,
        -70.04667975383177,
        -48.21447126954637,
        -41.60499587081102,
        -41.87170625520357,
        -18.80766681019198,
        -13.52692388569941,
        -18.20781366883524,
        -15.67814945929278,
        -32.61594300345748,
        -37.0922750869922,
        -48.11050845431222,
        -65.88895195491983,
        -27.61632820839644,
        -63.25660339944026,
        -46.10095081190574,
        -26.22272431204063,
        -51.85110790467112,
        -41.96853670115585,
        -56.60130227752099,
        -34.59276323284822,
        -48.93901591406121,
        -53.94589857230614,
        -25.9681001758753,
        -38.2687896711388,
        -68.88862992615257,
        -58.28601001426806,
        -34.35732637485032,
        -44.98954204075115,
        -36.44012380777869,
        -8.046176632822387,
        -23.47182777335118,
        -14.18549165380028,
        -20.75462057766443,
        -26.29656774012721,
        -20.11781207126069,
        -56.74468138223737,
        -24.64824933669741,
        -52.57676141953888,
        -49.10703743444071,
        -19.16968039959656,
        -48.88629856711951,
        -48.9672927657355,
        -45.08598959708063,
        -18.69941222021793,
        -24.92425073507426,
        -53.68433005864287,
        -35.00385920500207,
        -47.50662637687309,
        -48.87716225065758,
        -51.22051970827548,
        -22.22577399991971,
        -40.73136308622291,
        -42.43449534267192,
        -20.66505975992539,
        -28.23140879060834,
        -17.33100540224689,
        -36.34161010499305,
        -12.85935965212273,
        -21.85867321939897,
        -33.29463579076528,
        -8.453901310007629,
        -25.6547382552665,
        -47.99969116961655,
        -16.75169056273717,
        -33.30171333788741,
        -48.3515249530068,
        -41.14759861682673,
        -53.75254335056005,
        -24.9166337895322,
        -42.21784369675111,
        -45.00399246604777,
        -48.41851256042832,
        -21.20911761005093,
        -31.92566571722457,
        -42.07765576976806,
        -39.76886899839847,
        -16.00807471627305,
        -23.72240209131609,
        -18.03837486616574,
        -15.91891574354451,
        -21.74377857852181,
        -22.07945796602114,
        -15.1813497822614,
        -21.55478907187883,
        -4.422895525928629,
        -10.70866231226377,
        -13.71178569952372,
        -44.28313479635173,
        -36.24890513883457,
        -48.87938218929342,
        -51.41334906854392,
        -40.82419608644695,
        -21.41439711930582,
        -39.37313310507871,
        -20.5743262630204,
        -21.61213739822523,
        -32.80928285944525,
        -12.79238401391959,
        -31.87664478079004,
        -24.81873415279357,
        -30.76985879422236,
        -38.04538507711834,
        -26.99083521766549,
        -42.0531087035909,
        -43.35108724256135,
        -29.86246450909485,
        -41.28715035920142,
        -24.51193173355432,
        -19.38029926967192,
        -55.91982407580333,
        -30.01706868621395,
        -36.18078358982017,
        -19.48238206641457,
        -45.46513545778118,
        -51.48838770971007,
        -55.13541489018796,
        -64.97698736238804,
        -24.4797708930445,
        -41.22469750233574,
        -25.0820282079549,
        -41.58082390516488,
        -32.58101027522531,
        -20.13606765716313,
        -21.67393192784641,
        -47.69303326259134,
        -64.65948559880512,
        -29.12320155286774,
        -32.38930077293819,
        -15.60608539278676,
        -39.6410894041281,
        -47.80632607864317,
        -27.71231151695072,
        -15.79768868643431,
        -34.42502675904785,
        -50.77547093849237,
        -56.1325995463492,
        -57.86442381563547,
        -35.88587079074028,
        -42.3816357507247,
        -42.91548712337683,
        -34.86045084132195,
        -35.99854040888611,
        -31.8807633138278,
        -27.31039613397288,
        -25.65173078241665,
        -30.32643173680622,
        -21.69615137410117,
        -17.35385154277044,
        -10.58327195244213,
        -38.11744709240145,
        -16.2684306466966,
        -23.78059096232067,
        -31.4637362045599,
        -46.39491279596162,
        -24.39422997501215,
        -41.67015982957089,
        -51.10452752969049,
        -40.8172127034201,
        -35.87608054750311,
        -38.84089491785471,
        -52.8299401751006,
        -50.83560412839326,
        -15.13888333687079,
        -53.57458398179087,
        -21.12908697178138,
        -46.8644591294825,
        -19.78985882378835,
        -28.74357923684121,
        -50.60041551442271,
        -30.70698937579868,
        -27.7868927673779,
        -28.63277153250781,
        -7.495033714562715,
        -22.21014806780956,
        -24.2010345682127,
        -20.34828100861023,
        -32.47841747811554,
        -15.52380593066348,
        -11.84847678517576,
        -37.04117118158117,
        -20.82258698591887,
        -11.45314321571098,
        -27.78079444100468,
        -40.06902414376207,
        -28.05411842121181,
        -27.77497274775709,
        -36.39661864344146,
        -22.66656175911041,
        -14.20370530011939,
        -25.03443990982055,
        -32.16737786876935,
        -36.66477484724633,
        -36.55965077896398,
        -24.13192111026208,
        -35.94284458310936,
        -37.66681859545996,
        -40.91521833584596,
        -46.3064967203772,
        -40.0631616451324,
        -7.759904207977338,
        -54.42005501202402,
        -61.06186101495924,
        -32.3095637001458,
        -47.9868419960199,
        -78.65238477547616,
        -42.24823761859177,
        -32.08969668072156,
        -27.01941986382392,
        -13.03589606970156,
        -27.03714501577361,
        -16.68734129830786,
        -7.85351088789115,
        -22.70300972626088,
        -18.43426666787002,
        -15.36197270734161,
        -44.27482027635866,
        -48.94105303688993,
        -39.27743755622384,
        -34.63780886223505,
        -18.40380988628032,
        -4.516920427977731,
        -38.73238882092302,
        -25.26642662204047,
        -13.66700630624273,
        -15.10000673842632,
        -16.84390601437879,
        -22.86907334478178,
        -26.62561244240815,
        -26.39701304969778,
        -48.58568770679263,
        -19.79025446364104,
        -46.71998254565628,
        -7.8431640469599,
        -19.65296149447994,
        -56.67002621615224,
        -67.5801540770497,
        -40.64947426116414,
        -29.60803850551466,
        -19.50022439738227,
        -38.45257226656064,
        -36.54098641923454,
        -34.83415881688234,
        -20.0443610659463,
        -26.40295998404621,
        -7.055174768113535,
        -25.68629726490222,
        -33.54284026178313,
        -39.06591859702478,
        -15.22781995283044,
        -36.03894638782459,
        -26.81863284532483,
        -26.33507793177166,
        -44.14948072633996,
        -44.38092696102355,
        -33.05012815673948,
        -15.04195290830777,
        -15.49539654660128,
        -24.4790480855146,
        -14.72664036499527,
        -44.60095652782183,
        -29.40658232707964,
        -44.87933813738436,
        -42.45839907110116,
        -35.91829259134334,
        -27.12891195996904,
        -30.1843251841686,
        -32.61367505760033,
        -11.64432093812178,
        -23.07702604259612,
        -39.61892222541339,
        -17.34295028145843,
        -23.68569387981782,
        -26.54940024980406,
        -12.48309343265473,
        -20.03566886287056,
        -57.84038163097487,
        -43.11101035437601,
        -48.19594683237735,
        -44.02772082936331,
        -44.59950551464053,
        -52.74087123444768,
        -28.03613083114853,
        -15.97927637412227,
        -8.63792722624804,
        -9.9699755866675,
        -14.29538402075398,
        -45.49769965390935,
        -17.22333526853124,
        -33.65626653979647,
        -40.63512531426586,
        -8.55490727357168,
        -21.43959767854557,
        -36.76698605805088,
        -20.31441422865147,
        -24.51747916342874,
        -26.411050092145,
        -31.9431931395469,
        -13.60566693117487,
        -32.45477153715015,
        -23.1354618501839,
        -32.180087640488,
        -29.45641959483852,
        -35.02665960861162,
        -15.87978743120895,
        -14.51111810041758,
        -12.56776423067292,
        -23.25700034214398,
        -12.6891713160205,
        -30.54784329895325,
        -20.45051340092538,
        -32.66418161517318,
        -29.82325490358412,
        -18.31439391741964,
        -28.87326328210904,
        -25.42303633461761,
        -12.29596878818755,
        -34.8863016598882,
        -35.68626370450914,
        -19.96279312104717,
        -18.66239870603318,
        -15.92783517555443,
        -33.63181704191948,
        -5.692512867347205,
        -29.0629513390528,
        -14.63236593501374,
        -29.73701899987423,
        -20.17175743266661,
        -3.33066907387547e-16,
        -26.56308423764956,
        -44.06102293541073,
        -43.98900694730582,
        -24.50973897678135,
        -11.23591510638451,
        -41.15574097373251,
        -17.02652443071125,
        -39.84225711211609,
        -33.84178919927403,
        -32.95230636087479,
        -14.85518532007551,
        -11.57768928190625,
        -33.39010498376899,
        -43.92718463056296,
        -10.16130631148528,
        -32.95827714077658,
        -26.23546167924219,
        -34.02864731254839,
        -15.66779414100622,
        -33.73683065839415,
        -18.43059060457735,
        -14.56584806181578,
        -11.08260195089811,
        -46.68836574124649,
        -50.15435700136912,
        -14.78006213349795,
        -30.92147134769078,
        -22.02065325482367,
        -54.53041356917043,
        -29.29546543438761,
        -43.31632572660477,
        -27.88944551536972,
        -13.74647395435565,
        -31.11615793413114,
        -21.11123381197876,
        -51.07326945663765,
        -42.51083608272292,
        -30.3021192885531,
        -12.90888981318234,
        -23.11498905462231,
        -27.34814142608175,
        -12.71603457796319,
        -27.53773084711182,
        -19.2113158002659,
        -16.43357383702324,
        -38.40416825826769,
        -25.71581708704107,
        -4.792424927388903,
        -4.496444814821979,
        -15.90475926912514,
        -8.956288944419498
      ]
    ]
  },
  "analysis": {
    "authors": "Sergei L Kosakovsky Pond",
    "citation": "*Gene-wide identification of episodic selection*, Mol Biol Evol. 32(5):1365-71",
    "contact": "spond@temple.edu",
    "info": "BUSTED (branch-site unrestricted statistical test of episodic diversification) uses a random effects branch-site model fitted \njointly to all or a subset of tree branches in order to test for alignment-wide evidence of episodic diversifying selection. \nAssuming there is evidence of positive selection (i.e. there is an omega > 1),  BUSTED will also perform a quick evidence-ratio \nstyle analysis to explore which individual sites may have been subject to selection. v2.0 adds support for synonymous rate variation, \nand relaxes the test statistic to 0.5 (chi^2_0 + chi^2_2). Version 2.1 adds a grid search for the initial starting point.\nVersion 2.2 changes the grid search to LHC, and adds an initial search phase to use adaptive Nedler-Mead.\n",
    "requirements": "in-frame codon alignment and a phylogenetic tree (optionally annotated with {})",
    "version": "2.2"
  },
  "background": 1,
  "branch attributes": {
    "0": {
      "ATTLR9_3425_BP": {
        "MG94xREV with separate rates for branch sets": 0.1286706247481156,
        "Nucleotide GTR": 0.1269008620890915,
        "constrained": 0.04778417943051199,
        "original name": "ATTLR9_3425_BP",
        "unconstrained": 0.04772697153336905
      },
      "CATLR9_3425_BP": {
        "MG94xREV with separate rates for branch sets": 0.03127075748123802,
        "Nucleotide GTR": 0.03154063360065994,
        "constrained": 0.01085186469460551,
        "original name": "CATLR9_3425_BP",
        "unconstrained": 0.01083544547716713
      },
      "CBTLR9_3425_BP": {
        "MG94xREV with separate rates for branch sets": 0.08770553747989028,
        "Nucleotide GTR": 0.08671065046568541,
        "constrained": 0.03007528792647991,
        "original name": "CBTLR9_3425_BP",
        "unconstrained": 0.03026144053718378
      },
      "CCTLR9_3425_BP": {
        "MG94xREV with separate rates for branch sets": 0.01951088619219443,
        "Nucleotide GTR": 0.01924307736590714,
        "constrained": 0.006696356050334446,
        "original name": "CCTLR9_3425_BP",
        "unconstrained": 0.006732319018850135
      },
      "CITLR9_3425_BP": {
        "MG94xREV with separate rates for branch sets": 0.01475163490560613,
        "Nucleotide GTR": 0.01473261522579568,
        "constrained": 0.005045544388161145,
        "original name": "CITLR9_3425_BP",
        "unconstrained": 0.005039769263961423
      },
      "DRTLR9_3425_BP": {
        "MG94xREV with separate rates for branch sets": 0.1230985702718892,
        "Nucleotide GTR": 0.1209577817502761,
        "constrained": 0.04219569582752172,
        "original name": "DRTLR9_3425_BP",
        "unconstrained": 0.04261878393146005
      },
      "ECTLR9_3425_BP": {
        "MG94xREV with separate rates for branch sets": 0.09359711390342636,
        "Nucleotide GTR": 0.09262088755090032,
        "constrained": 0.03458875572379765,
        "original name": "ECTLR9_3425_BP",
        "unconstrained": 0.03457731949839123
      },
      "GMTLR9_3425_BP": {
        "MG94xREV with separate rates for branch sets": 0.2767767450245003,
        "Nucleotide GTR": 0.2740342135922529,
        "constrained": 0.1088972913288829,
        "original name": "GMTLR9_3425_BP",
        "unconstrained": 0.110092414391747
      },
      "IPTLR9_3425_BP": {
        "MG94xREV with separate rates for branch sets": 0.04014083518796305,
        "Nucleotide GTR": 0.04007786216966784,
        "constrained": 0.01422822219051756,
        "original name": "IPTLR9_3425_BP",
        "unconstrained": 0.01425873751940188
      },
      "LCTLR9_3425_BP": {
        "MG94xREV with separate rates for branch sets": 0.06004719071130026,
        "Nucleotide GTR": 0.05947559738736383,
        "constrained": 0.02259171672770288,
        "original name": "LCTLR9_3425_BP",
        "unconstrained": 0.02258623302899674
      },
      "LMTLR9_3425_BP": {
        "MG94xREV with separate rates for branch sets": 0.05718397134454154,
        "Nucleotide GTR": 0.05640074038165242,
        "constrained": 0.02052955261473411,
        "original name": "LMTLR9_3425_BP",
        "unconstrained": 0.0205030801500422
      },
      "MATLR9_3425_BP": {
        "MG94xREV with separate rates for branch sets": 0.01181278216874262,
        "Nucleotide GTR": 0.0118908355987406,
        "constrained": 0.004031058884554434,
        "original name": "MATLR9_3425_BP",
        "unconstrained": 0.00404209310308948
      },
      "MMTLR9_3425_BP": {
        "MG94xREV with separate rates for branch sets": 0.0944556396495217,
        "Nucleotide GTR": 0.09362955731998562,
        "constrained": 0.03421511511539142,
        "original name": "MMTLR9_3425_BP",
        "unconstrained": 0.0342579851686922
      },
      "Node1": {
        "MG94xREV with separate rates for branch sets": 0.007049923771443232,
        "Nucleotide GTR": 0.007221248397852397,
        "constrained": 0.002129591363742882,
        "unconstrained": 0.002156390468891196
      },
      "Node10": {
        "MG94xREV with separate rates for branch sets": 0.007050864486236048,
        "Nucleotide GTR": 0.007009155383056353,
        "constrained": 0.001923230525177322,
        "unconstrained": 0.001926544034217552
      },
      "Node14": {
        "MG94xREV with separate rates for branch sets": 0.1763310134381977,
        "Nucleotide GTR": 0.172743687127402,
        "constrained": 0.06854836865310698,
        "unconstrained": 0.0737471732660276
      },
      "Node15": {
        "MG94xREV with separate rates for branch sets": 0.02619479287518911,
        "Nucleotide GTR": 0.02810528969874694,
        "constrained": 0.01164434489244612,
        "unconstrained": 0.01149025806323773
      },
      "Node16": {
        "MG94xREV with separate rates for branch sets": 0.05430848674801839,
        "Nucleotide GTR": 0.05360713685999159,
        "constrained": 0.01902013886010055,
        "unconstrained": 0.0193435718721602
      },
      "Node19": {
        "MG94xREV with separate rates for branch sets": 0.04947863275119627,
        "Nucleotide GTR": 0.04966129174014916,
        "constrained": 0.01720498215510323,
        "unconstrained": 0.01754955334817914
      },
      "Node2": {
        "MG94xREV with separate rates for branch sets": 0.02062365386381514,
        "Nucleotide GTR": 0.02049329767395902,
        "constrained": 0.006502155040478069,
        "unconstrained": 0.006439216205518261
      },
      "Node23": {
        "MG94xREV with separate rates for branch sets": 0.1813842273604578,
        "Nucleotide GTR": 0.1786837299549772,
        "constrained": 0.06833928614184394,
        "unconstrained": 0.07193530779358125
      },
      "Node29": {
        "MG94xREV with separate rates for branch sets": 0.01701419104061038,
        "Nucleotide GTR": 0.01681612376334635,
        "constrained": 0.0056579664339023,
        "unconstrained": 0.005649962424539634
      },
      "Node3": {
        "MG94xREV with separate rates for branch sets": 0.0474486492060641,
        "Nucleotide GTR": 0.04781920999392431,
        "constrained": 0.01788957081668249,
        "unconstrained": 0.0178790047178756
      },
      "Node30": {
        "MG94xREV with separate rates for branch sets": 0.01574143285879192,
        "Nucleotide GTR": 0.01594680363947482,
        "constrained": 0.005156292755161412,
        "unconstrained": 0.005197788707432371
      },
      "Node31": {
        "MG94xREV with separate rates for branch sets": 0.02565346380465463,
        "Nucleotide GTR": 0.02501154284892933,
        "constrained": 0.008241002093688886,
        "unconstrained": 0.008349356298207568
      },
      "Node34": {
        "MG94xREV with separate rates for branch sets": 0.006217571235241325,
        "Nucleotide GTR": 0.006523611677036262,
        "constrained": 0.00124540673983243,
        "unconstrained": 0.001224077273111605
      },
      "Node38": {
        "MG94xREV with separate rates for branch sets": 0.004332123644736872,
        "Nucleotide GTR": 0.004318753275571694,
        "constrained": 0.001163681474263682,
        "unconstrained": 0.001164365972603951
      },
      "Node4": {
        "MG94xREV with separate rates for branch sets": 0.08020197671629788,
        "Nucleotide GTR": 0.0775113546660673,
        "constrained": 0.03214160251038586,
        "unconstrained": 0.03277377340086852
      },
      "Node40": {
        "MG94xREV with separate rates for branch sets": 0.004740653062583581,
        "Nucleotide GTR": 0.004764744566521671,
        "constrained": 0.001536891449877081,
        "unconstrained": 0.001547568452357395
      },
      "Node43": {
        "MG94xREV with separate rates for branch sets": 0.02691105064587136,
        "Nucleotide GTR": 0.02658398323449101,
        "constrained": 0.008404469939431525,
        "unconstrained": 0.008415707791219437
      },
      "Node5": {
        "MG94xREV with separate rates for branch sets": 0.116748943618851,
        "Nucleotide GTR": 0.1120870742644188,
        "constrained": 0.04563219136362928,
        "unconstrained": 0.04745671982071663
      },
      "Node6": {
        "MG94xREV with separate rates for branch sets": 0.2435336655548387,
        "Nucleotide GTR": 0.2363282871926632,
        "constrained": 0.1057000400712871,
        "unconstrained": 0.1161658223196858
      },
      "Node7": {
        "MG94xREV with separate rates for branch sets": 0.1306950091065572,
        "Nucleotide GTR": 0.1310050557161042,
        "constrained": 0.04879871236357623,
        "unconstrained": 0.05102720442706343
      },
      "Node9": {
        "MG94xREV with separate rates for branch sets": 0.01074775067354094,
        "Nucleotide GTR": 0.01107178956069159,
        "constrained": 0.005389209729091632,
        "unconstrained": 0.005327217152662912
      },
      "OMTLR9_3425_BP": {
        "MG94xREV with separate rates for branch sets": 0.01739404486830207,
        "Nucleotide GTR": 0.01693422790111332,
        "constrained": 0.006002972178724395,
        "original name": "OMTLR9_3425_BP",
        "unconstrained": 0.006049968312450797
      },
      "ONTLR9_3425_BP": {
        "MG94xREV with separate rates for branch sets": 0.1775093497863907,
        "Nucleotide GTR": 0.1750613820732856,
        "constrained": 0.0678972637468354,
        "original name": "ONTLR9_3425_BP",
        "unconstrained": 0.06815556925835793
      },
      "PFTLR9_3425_BP": {
        "MG94xREV with separate rates for branch sets": 0.05875376586458125,
        "Nucleotide GTR": 0.0585228674970965,
        "constrained": 0.02157084898116164,
        "original name": "PFTLR9_3425_BP",
        "unconstrained": 0.02154951668031449
      },
      "PHTLR9_3425_BP": {
        "MG94xREV with separate rates for branch sets": 0.04029897924760038,
        "Nucleotide GTR": 0.03989670696067596,
        "constrained": 0.01391288406475387,
        "original name": "PHTLR9_3425_BP",
        "unconstrained": 0.01388135658686496
      },
      "SATLR9_3425_BP": {
        "MG94xREV with separate rates for branch sets": 0.130270104235488,
        "Nucleotide GTR": 0.12858849837804,
        "constrained": 0.04817068527927367,
        "original name": "SATLR9_3425_BP",
        "unconstrained": 0.04823228374131547
      },
      "SLTLR9_3425_BP": {
        "MG94xREV with separate rates for branch sets": 0.04298724169083765,
        "Nucleotide GTR": 0.0424459065158536,
        "constrained": 0.01555716972048436,
        "original name": "SLTLR9_3425_BP",
        "unconstrained": 0.01549411195649417
      },
      "SMTLR9_3425_BP": {
        "MG94xREV with separate rates for branch sets": 0.1135565845460381,
        "Nucleotide GTR": 0.1121234393516273,
        "constrained": 0.04214077407865016,
        "original name": "SMTLR9_3425_BP",
        "unconstrained": 0.04212594883432925
      },
      "SSTLR9_3425_BP": {
        "MG94xREV with separate rates for branch sets": 0.01273194535169126,
        "Nucleotide GTR": 0.01292040004099041,
        "constrained": 0.004384223996285403,
        "original name": "SSTLR9_3425_BP",
        "unconstrained": 0.004338656268588032
      },
      "TFTLR9_3425_BP": {
        "MG94xREV with separate rates for branch sets": 0.07438384518701456,
        "Nucleotide GTR": 0.0740878355949573,
        "constrained": 0.02664545085815334,
        "original name": "TFTLR9_3425_BP",
        "unconstrained": 0.02666649255636722
      },
      "TOTLR9_3425_BP": {
        "MG94xREV with separate rates for branch sets": 0.05567298481337152,
        "Nucleotide GTR": 0.05587872804022274,
        "constrained": 0.02022120084496256,
        "original name": "TOTLR9_3425_BP",
        "unconstrained": 0.0202158946053338
      },
      "TRTLR9_3425_BP": {
        "MG94xREV with separate rates for branch sets": 0.2289813545492405,
        "Nucleotide GTR": 0.2240214600528393,
        "constrained": 0.08923835616070362,
        "original name": "TRTLR9_3425_BP",
        "unconstrained": 0.08983728003402004
      }
    },
    "attributes": {
      "MG94xREV with separate rates for branch sets": {
        "attribute type": "branch length",
        "display order": 1
      },
      "Nucleotide GTR": {
        "attribute type": "branch length",
        "display order": 0
      },
      "constrained": {
        "attribute type": "branch length",
        "display order": 1
      },
      "original name": {
        "attribute type": "node label",
        "display order": 0
      },
      "unconstrained": {
        "attribute type": "branch length",
        "display order": 0
      }
    }
  },
  "data partitions": {
    "0": {
      "coverage": [
        [
          0,
          1,
          2,
          3,
          4,
          5,
          6,
          7,
          8,
          9,
          10,
          11,
          12,
          13,
          14,
          15,
          16,
          17,
          18,
          19,
          20,
          21,
          22,
          23,
          24,
          25,
          26,
          27,
          28,
          29,
          30,
          31,
          32,
          33,
          34,
          35,
          36,
          37,
          38,
          39,
          40,
          41,
          42,
          43,
          44,
          45,
          46,
          47,
          48,
          49,
          50,
          51,
          52,
          53,
          54,
          55,
          56,
          57,
          58,
          59,
          60,
          61,
          62,
          63,
          64,
          65,
          66,
          67,
          68,
          69,
          70,
          71,
          72,
          73,
          74,
          75,
          76,
          77,
          78,
          79,
          80,
          81,
          82,
          83,
          84,
          85,
          86,
          87,
          88,
          89,
          90,
          91,
          92,
          93,
          94,
          95,
          96,
          97,
          98,
          99,
          100,
          101,
          102,
          103,
          104,
          105,
          106,
          107,
          108,
          109,
          110,
          111,
          112,
          113,
          114,
          115,
          116,
          117,
          118,
          119,
          120,
          121,
          122,
          123,
          124,
          125,
          126,
          127,
          128,
          129,
          130,
          131,
          132,
          133,
          134,
          135,
          136,
          137,
          138,
          139,
          140,
          141,
          142,
          143,
          144,
          145,
          146,
          147,
          148,
          149,
          150,
          151,
          152,
          153,
          154,
          155,
          156,
          157,
          158,
          159,
          160,
          161,
          162,
          163,
          164,
          165,
          166,
          167,
          168,
          169,
          170,
          171,
          172,
          173,
          174,
          175,
          176,
          177,
          178,
          179,
          180,
          181,
          182,
          183,
          184,
          185,
          186,
          187,
          188,
          189,
          190,
          191,
          192,
          193,
          194,
          195,
          196,
          197,
          198,
          199,
          200,
          201,
          202,
          203,
          204,
          205,
          206,
          207,
          208,
          209,
          210,
          211,
          212,
          213,
          214,
          215,
          216,
          217,
          218,
          219,
          220,
          221,
          222,
          223,
          224,
          225,
          226,
          227,
          228,
          229,
          230,
          231,
          232,
          233,
          234,
          235,
          236,
          237,
          238,
          239,
          240,
          241,
          242,
          243,
          244,
          245,
          246,
          247,
          248,
          249,
          250,
          251,
          252,
          253,
          254,
          255,
          256,
          257,
          258,
          259,
          260,
          261,
          262,
          263,
          264,
          265,
          266,
          267,
          268,
          269,
          270,
          271,
          272,
          273,
          274,
          275,
          276,
          277,
          278,
          279,
          280,
          281,
          282,
          283,
          284,
          285,
          286,
          287,
          288,
          289,
          290,
          291,
          292,
          293,
          294,
          295,
          296,
          297,
          298,
          299,
          300,
          301,
          302,
          303,
          304,
          305,
          306,
          307,
          308,
          309,
          310,
          311,
          312,
          313,
          314,
          315,
          316,
          317,
          318,
          319,
          320,
          321,
          322,
          323,
          324,
          325,
          326,
          327,
          328,
          329,
          330,
          331,
          332,
          333,
          334,
          335,
          336,
          337,
          338,
          339,
          340,
          341,
          342,
          343,
          344,
          345,
          346,
          347,
          348,
          349,
          350,
          351,
          352,
          353,
          354,
          355,
          356,
          357,
          358,
          359,
          360,
          361,
          362,
          363,
          364,
          365,
          366,
          367,
          368,
          369,
          370,
          371,
          372,
          373,
          374,
          375,
          376,
          377,
          378,
          379,
          380,
          381,
          382,
          383,
          384,
          385,
          386,
          387,
          388,
          389,
          390,
          391,
          392,
          393,
          394,
          395,
          396,
          397,
          398,
          399,
          400,
          401,
          402,
          403,
          404,
          405,
          406,
          407,
          408,
          409,
          410,
          411,
          412,
          413,
          414,
          415,
          416,
          417,
          418,
          419,
          420,
          421,
          422,
          423,
          424,
          425,
          426,
          427,
          428,
          429,
          430,
          431,
          432,
          433,
          434,
          435,
          436,
          437,
          438,
          439,
          440,
          441,
          442,
          443,
          444,
          445,
          446,
          447,
          448,
          449,
          450,
          451,
          452,
          453,
          454,
          455,
          456,
          457,
          458,
          459,
          460,
          461,
          462,
          463,
          464,
          465,
          466,
          467,
          468,
          469,
          470,
          471,
          472,
          473,
          474,
          475,
          476,
          477,
          478,
          479,
          480,
          481,
          482,
          483,
          484,
          485,
          486,
          487,
          488,
          489,
          490,
          491,
          492,
          493,
          494,
          495,
          496,
          497,
          498,
          499,
          500,
          501,
          502,
          503,
          504,
          505,
          506,
          507,
          508,
          509,
          510,
          511,
          512,
          513,
          514,
          515,
          516,
          517,
          518,
          519,
          520,
          521,
          522,
          523,
          524,
          525,
          526,
          527,
          528,
          529,
          530,
          531,
          532,
          533,
          534,
          535,
          536,
          537,
          538,
          539,
          540,
          541,
          542,
          543,
          544,
          545,
          546,
          547,
          548,
          549,
          550,
          551,
          552,
          553,
          554,
          555,
          556,
          557,
          558,
          559,
          560,
          561,
          562,
          563,
          564,
          565,
          566,
          567,
          568,
          569,
          570,
          571,
          572,
          573,
          574,
          575,
          576,
          577,
          578,
          579,
          580,
          581,
          582,
          583,
          584,
          585,
          586,
          587,
          588,
          589,
          590,
          591,
          592,
          593,
          594,
          595,
          596,
          597,
          598,
          599,
          600,
          601,
          602,
          603,
          604,
          605,
          606,
          607,
          608,
          609,
          610,
          611,
          612,
          613,
          614,
          615,
          616,
          617,
          618,
          619,
          620,
          621,
          622,
          623,
          624,
          625,
          626,
          627,
          628,
          629,
          630,
          631,
          632,
          633,
          634,
          635,
          636,
          637,
          638,
          639,
          640,
          641,
          642,
          643,
          644,
          645,
          646,
          647,
          648,
          649,
          650,
          651,
          652,
          653,
          654,
          655,
          656,
          657,
          658,
          659,
          660,
          661,
          662,
          663,
          664,
          665,
          666,
          667,
          668,
          669,
          670,
          671,
          672,
          673,
          674,
          675,
          676,
          677,
          678,
          679,
          680,
          681,
          682,
          683,
          684,
          685,
          686,
          687,
          688,
          689,
          690,
          691,
          692,
          693,
          694,
          695,
          696,
          697,
          698,
          699,
          700,
          701,
          702,
          703,
          704,
          705,
          706,
          707,
          708,
          709,
          710,
          711,
          712,
          713,
          714,
          715,
          716,
          717,
          718,
          719,
          720,
          721,
          722,
          723,
          724,
          725,
          726,
          727,
          728,
          729,
          730,
          731,
          732,
          733,
          734,
          735,
          736,
          737,
          738,
          739,
          740,
          741,
          742,
          743,
          744,
          745,
          746,
          747,
          748,
          749,
          750,
          751,
          752,
          753,
          754,
          755,
          756,
          757,
          758,
          759,
          760,
          761,
          762,
          763,
          764,
          765,
          766,
          767,
          768,
          769,
          770,
          771,
          772,
          773,
          774,
          775,
          776,
          777,
          778,
          779,
          780,
          781,
          782,
          783,
          784,
          785,
          786,
          787,
          788,
          789,
          790,
          791,
          792,
          793,
          794,
          795,
          796,
          797,
          798,
          799,
          800,
          801,
          802,
          803,
          804,
          805,
          806,
          807,
          808,
          809,
          810,
          811,
          812,
          813,
          814,
          815,
          816,
          817,
          818,
          819,
          820,
          821,
          822,
          823,
          824,
          825,
          826,
          827,
          828,
          829,
          830,
          831,
          832,
          833,
          834,
          835,
          836,
          837,
          838,
          839,
          840,
          841,
          842,
          843,
          844,
          845,
          846,
          847,
          848,
          849,
          850,
          851,
          852,
          853,
          854,
          855,
          856,
          857,
          858,
          859,
          860,
          861,
          862,
          863,
          864,
          865,
          866,
          867,
          868,
          869,
          870,
          871,
          872,
          873,
          874,
          875,
          876,
          877,
          878,
          879,
          880,
          881,
          882,
          883,
          884,
          885,
          886,
          887,
          888,
          889,
          890,
          891,
          892,
          893,
          894,
          895,
          896,
          897,
          898,
          899,
          900,
          901,
          902,
          903,
          904,
          905,
          906,
          907,
          908,
          909,
          910,
          911,
          912,
          913,
          914,
          915,
          916,
          917,
          918,
          919,
          920,
          921,
          922,
          923,
          924,
          925,
          926,
          927,
          928,
          929,
          930,
          931,
          932,
          933,
          934,
          935,
          936,
          937,
          938,
          939,
          940,
          941,
          942,
          943,
          944,
          945,
          946,
          947,
          948,
          949,
          950,
          951,
          952,
          953,
          954,
          955,
          956,
          957,
          958,
          959,
          960,
          961,
          962,
          963,
          964,
          965,
          966,
          967,
          968,
          969,
          970,
          971,
          972,
          973,
          974,
          975,
          976,
          977,
          978,
          979,
          980,
          981,
          982,
          983,
          984,
          985,
          986,
          987,
          988,
          989,
          990,
          991,
          992,
          993,
          994,
          995,
          996,
          997,
          998,
          999,
          1000,
          1001,
          1002,
          1003,
          1004,
          1005,
          1006,
          1007,
          1008,
          1009,
          1010,
          1011,
          1012,
          1013,
          1014,
          1015,
          1016,
          1017,
          1018,
          1019,
          1020,
          1021,
          1022,
          1023,
          1024,
          1025,
          1026,
          1027,
          1028,
          1029,
          1030,
          1031,
          1032,
          1033,
          1034,
          1035,
          1036,
          1037,
          1038,
          1039,
          1040,
          1041,
          1042,
          1043,
          1044,
          1045,
          1046,
          1047,
          1048,
          1049,
          1050,
          1051,
          1052,
          1053,
          1054,
          1055,
          1056,
          1057,
          1058,
          1059,
          1060,
          1061,
          1062,
          1063,
          1064,
          1065,
          1066,
          1067,
          1068,
          1069,
          1070,
          1071,
          1072,
          1073,
          1074,
          1075,
          1076,
          1077,
          1078,
          1079,
          1080,
          1081,
          1082,
          1083,
          1084,
          1085,
          1086,
          1087,
          1088,
          1089,
          1090,
          1091,
          1092,
          1093,
          1094,
          1095,
          1096,
          1097,
          1098,
          1099,
          1100,
          1101,
          1102,
          1103,
          1104,
          1105,
          1106,
          1107,
          1108,
          1109,
          1110,
          1111,
          1112,
          1113,
          1114,
          1115,
          1116,
          1117,
          1118,
          1119,
          1120,
          1121,
          1122,
          1123,
          1124,
          1125,
          1126,
          1127,
          1128,
          1129,
          1130,
          1131,
          1132,
          1133,
          1134,
          1135,
          1136,
          1137,
          1138,
          1139,
          1140
        ]
      ],
      "name": "busted.filter.default"
    }
  },
  "fits": {
    "Constrained model": {
      "AIC-c": 77460.48682573672,
      "Log Likelihood": -38657.0456098658,
      "Rate Distributions": {
        "Background": {
          "0": {
            "omega": 0.7747505537033438,
            "proportion": 0.8921541443845281
          },
          "1": {
            "omega": 0.9999999998770196,
            "proportion": 0.05088885265084092
          },
          "2": {
            "omega": 4.223209518632006,
            "proportion": 0.05695700296463096
          }
        },
        "Synonymous site-to-site rates": {
          "0": {
            "proportion": 0.4177763433415008,
            "rate": 0.4277807961550514
          },
          "1": {
            "proportion": 0.5184101664000061,
            "rate": 1.213523707695359
          },
          "2": {
            "proportion": 0.06381349025849298,
            "rate": 3.011593241733806
          }
        },
        "Test": {
          "0": {
            "omega": 0,
            "proportion": 0.1741242547569059
          },
          "1": {
            "omega": 0.906515343156129,
            "proportion": 0
          },
          "2": {
            "omega": 1,
            "proportion": 0.825875745243094
          }
        }
      },
      "display order": 3,
      "estimated parameters": 73,
      "log-likelihood": -38657.0456098658,
      "parameters": 73,
      "display-order": 3,
      "branch-annotations": [
        {
          "ATTLR9_3425_BP": {
            "is_foreground": false
          },
          "CATLR9_3425_BP": {
            "is_foreground": false
          },
          "CBTLR9_3425_BP": {
            "is_foreground": false
          },
          "CCTLR9_3425_BP": {
            "is_foreground": false
          },
          "CITLR9_3425_BP": {
            "is_foreground": false
          },
          "DRTLR9_3425_BP": {
            "is_foreground": false
          },
          "ECTLR9_3425_BP": {
            "is_foreground": false
          },
          "GMTLR9_3425_BP": {
            "is_foreground": false
          },
          "IPTLR9_3425_BP": {
            "is_foreground": false
          },
          "LCTLR9_3425_BP": {
            "is_foreground": false
          },
          "LMTLR9_3425_BP": {
            "is_foreground": false
          },
          "MATLR9_3425_BP": {
            "is_foreground": false
          },
          "MMTLR9_3425_BP": {
            "is_foreground": false
          },
          "Node1": {
            "is_foreground": true
          },
          "Node10": {
            "is_foreground": true
          },
          "Node14": {
            "is_foreground": true
          },
          "Node15": {
            "is_foreground": true
          },
          "Node16": {
            "is_foreground": true
          },
          "Node19": {
            "is_foreground": true
          },
          "Node2": {
            "is_foreground": true
          },
          "Node23": {
            "is_foreground": true
          },
          "Node29": {
            "is_foreground": true
          },
          "Node3": {
            "is_foreground": true
          },
          "Node30": {
            "is_foreground": true
          },
          "Node31": {
            "is_foreground": true
          },
          "Node34": {
            "is_foreground": true
          },
          "Node38": {
            "is_foreground": true
          },
          "Node4": {
            "is_foreground": true
          },
          "Node40": {
            "is_foreground": true
          },
          "Node43": {
            "is_foreground": true
          },
          "Node5": {
            "is_foreground": true
          },
          "Node6": {
            "is_foreground": true
          },
          "Node7": {
            "is_foreground": true
          },
          "Node9": {
            "is_foreground": true
          },
          "OMTLR9_3425_BP": {
            "is_foreground": false
          },
          "ONTLR9_3425_BP": {
            "is_foreground": false
          },
          "PFTLR9_3425_BP": {
            "is_foreground": false
          },
          "PHTLR9_3425_BP": {
            "is_foreground": false
          },
          "SATLR9_3425_BP": {
            "is_foreground": false
          },
          "SLTLR9_3425_BP": {
            "is_foreground": false
          },
          "SMTLR9_3425_BP": {
            "is_foreground": false
          },
          "SSTLR9_3425_BP": {
            "is_foreground": false
          },
          "TFTLR9_3425_BP": {
            "is_foreground": false
          },
          "TOTLR9_3425_BP": {
            "is_foreground": false
          },
          "TRTLR9_3425_BP": {
            "is_foreground": false
          }
        }
      ]
    },
    "MG94xREV with separate rates for branch sets": {
      "AIC-c": 78273.34679793191,
      "Equilibrium frequencies": [
        [
          0.02327791833249405
        ],
        [
          0.02091963608075702
        ],
        [
          0.01810349576478641
        ],
        [
          0.02021435349290601
        ],
        [
          0.02480382331433427
        ],
        [
          0.0222909518684472
        ],
        [
          0.0192902090258966
        ],
        [
          0.0215394368727393
        ],
        [
          0.01925363314483861
        ],
        [
          0.01730305059366837
        ],
        [
          0.0149737644541771
        ],
        [
          0.01671969721919716
        ],
        [
          0.02823664008643977
        ],
        [
          0.02537599051230741
        ],
        [
          0.02195994877699578
        ],
        [
          0.02452046682209055
        ],
        [
          0.01470144293537804
        ],
        [
          0.01321204205965497
        ],
        [
          0.01143347554172597
        ],
        [
          0.0127666125512898
        ],
        [
          0.01566514616239806
        ],
        [
          0.01407811266404264
        ],
        [
          0.01218295825060352
        ],
        [
          0.01360348453507211
        ],
        [
          0.0121598583230024
        ],
        [
          0.01092794498534181
        ],
        [
          0.009456856945132635
        ],
        [
          0.01055952130486274
        ],
        [
          0.01783318194471582
        ],
        [
          0.01602650508162561
        ],
        [
          0.01386906377097157
        ],
        [
          0.0154861890391026
        ],
        [
          0.01198676251473721
        ],
        [
          0.01077238548623671
        ],
        [
          0.009322238411504702
        ],
        [
          0.01040920632366751
        ],
        [
          0.01277251407448218
        ],
        [
          0.01147853267882336
        ],
        [
          0.009933326131241246
        ],
        [
          0.01109154653808931
        ],
        [
          0.009914491697949265
        ],
        [
          0.008910056100560403
        ],
        [
          0.007710610369024515
        ],
        [
          0.008609663330808476
        ],
        [
          0.01454021335137137
        ],
        [
          0.0130671466194917
        ],
        [
          0.01130808550256819
        ],
        [
          0.01262660210198448
        ],
        [
          0.02051750360235493
        ],
        [
          0.01982577846999365
        ],
        [
          0.02432702616046715
        ],
        [
          0.02186245895938336
        ],
        [
          0.01891939858089017
        ],
        [
          0.02112539013217542
        ],
        [
          0.01697043875509298
        ],
        [
          0.01468592784995881
        ],
        [
          0.01639829902398319
        ],
        [
          0.02769385482880555
        ],
        [
          0.02488819474390927
        ],
        [
          0.02153781865039194
        ],
        [
          0.02404911655305726
        ]
      ],
      "Log Likelihood": -39075.53497571729,
      "Rate Distributions": {
        "non-synonymous/synonymous rate ratio for *background*": [
          [
            0.908437256572631,
            1
          ]
        ],
        "non-synonymous/synonymous rate ratio for *test*": [
          [
            0.9070521805052726,
            1
          ]
        ]
      },
      "display order": 1,
      "estimated parameters": 61,
      "log-likelihood": -39075.53497571729,
      "parameters": 61,
      "display-order": 1
    },
    "Nucleotide GTR": {
      "AIC-c": 79138.29432387008,
      "Equilibrium frequencies": [
        [
          0.2711602849387547
        ],
        [
          0.2525524615236232
        ],
        [
          0.1945519930556512
        ],
        [
          0.2817352604819709
        ]
      ],
      "Log Likelihood": -39516.11230115889,
      "Rate Distributions": {
        "Substitution rate from nucleotide A to nucleotide C": 0.395748140451476,
        "Substitution rate from nucleotide A to nucleotide G": 1,
        "Substitution rate from nucleotide A to nucleotide T": 0.2682818181965161,
        "Substitution rate from nucleotide C to nucleotide G": 0.290433382143067,
        "Substitution rate from nucleotide C to nucleotide T": 0.845322074832028,
        "Substitution rate from nucleotide G to nucleotide T": 0.2655877581344848
      },
      "display order": 0,
      "estimated parameters": 53,
      "log-likelihood": -39516.11230115889,
      "parameters": 53,
      "display-order": 0
    },
    "Unconstrained model": {
      "AIC-c": 77441.69922297305,
      "Log Likelihood": -38646.64638178203,
      "Rate Distributions": {
        "Background": {
          "0": {
            "omega": 0.7384583207301854,
            "proportion": 0.08794730419704003
          },
          "1": {
            "omega": 0.7528021711861808,
            "proportion": 0.8305895816045225
          },
          "2": {
            "omega": 3.543074964081168,
            "proportion": 0.08146311419843752
          }
        },
        "Synonymous site-to-site rates": {
          "0": {
            "proportion": 0.4154391022132628,
            "rate": 0.4252740244031661
          },
          "1": {
            "proportion": 0.5186184998178733,
            "rate": 1.207950212898925
          },
          "2": {
            "proportion": 0.06594239796886382,
            "rate": 2.985320823970606
          }
        },
        "Test": {
          "0": {
            "omega": 0,
            "proportion": 0.4162423551600175,
            "prop": 0.4162423551600175
          },
          "1": {
            "omega": 0.9994183724774486,
            "proportion": 0,
            "prop": 0
          },
          "2": {
            "omega": 1.694706903798299,
            "proportion": 0.5837576448399825,
            "prop": 0.5837576448399825
          }
        }
      },
      "display order": 2,
      "estimated parameters": 74,
      "log-likelihood": -38646.64638178203,
      "parameters": 74,
      "display-order": 2,
      "branch-annotations": [
        {
          "ATTLR9_3425_BP": {
            "is_foreground": false
          },
          "CATLR9_3425_BP": {
            "is_foreground": false
          },
          "CBTLR9_3425_BP": {
            "is_foreground": false
          },
          "CCTLR9_3425_BP": {
            "is_foreground": false
          },
          "CITLR9_3425_BP": {
            "is_foreground": false
          },
          "DRTLR9_3425_BP": {
            "is_foreground": false
          },
          "ECTLR9_3425_BP": {
            "is_foreground": false
          },
          "GMTLR9_3425_BP": {
            "is_foreground": false
          },
          "IPTLR9_3425_BP": {
            "is_foreground": false
          },
          "LCTLR9_3425_BP": {
            "is_foreground": false
          },
          "LMTLR9_3425_BP": {
            "is_foreground": false
          },
          "MATLR9_3425_BP": {
            "is_foreground": false
          },
          "MMTLR9_3425_BP": {
            "is_foreground": false
          },
          "Node1": {
            "is_foreground": true
          },
          "Node10": {
            "is_foreground": true
          },
          "Node14": {
            "is_foreground": true
          },
          "Node15": {
            "is_foreground": true
          },
          "Node16": {
            "is_foreground": true
          },
          "Node19": {
            "is_foreground": true
          },
          "Node2": {
            "is_foreground": true
          },
          "Node23": {
            "is_foreground": true
          },
          "Node29": {
            "is_foreground": true
          },
          "Node3": {
            "is_foreground": true
          },
          "Node30": {
            "is_foreground": true
          },
          "Node31": {
            "is_foreground": true
          },
          "Node34": {
            "is_foreground": true
          },
          "Node38": {
            "is_foreground": true
          },
          "Node4": {
            "is_foreground": true
          },
          "Node40": {
            "is_foreground": true
          },
          "Node43": {
            "is_foreground": true
          },
          "Node5": {
            "is_foreground": true
          },
          "Node6": {
            "is_foreground": true
          },
          "Node7": {
            "is_foreground": true
          },
          "Node9": {
            "is_foreground": true
          },
          "OMTLR9_3425_BP": {
            "is_foreground": false
          },
          "ONTLR9_3425_BP": {
            "is_foreground": false
          },
          "PFTLR9_3425_BP": {
            "is_foreground": false
          },
          "PHTLR9_3425_BP": {
            "is_foreground": false
          },
          "SATLR9_3425_BP": {
            "is_foreground": false
          },
          "SLTLR9_3425_BP": {
            "is_foreground": false
          },
          "SMTLR9_3425_BP": {
            "is_foreground": false
          },
          "SSTLR9_3425_BP": {
            "is_foreground": false
          },
          "TFTLR9_3425_BP": {
            "is_foreground": false
          },
          "TOTLR9_3425_BP": {
            "is_foreground": false
          },
          "TRTLR9_3425_BP": {
            "is_foreground": false
          }
        }
      ]
    }
  },
  "input": {
    "file name": "/home/datamonkey/datamonkey-js-server/production/app/busted/output/5dfb4b85c27e2160748fb260",
    "number of sequences": 24,
    "number of sites": 1141,
    "partition count": 1,
    "trees": {
      "0": "((((((((CBTLR9_3425_BP:0.08431068503974856,((IPTLR9_3425_BP:0.03148957206919449,PHTLR9_3425_BP:0.04629586655177785)Node10:0.01080289635268076,TFTLR9_3425_BP:0.06239704135384953)Node9:0.01081026995493234)Node7:0.1291897277380384,(((CCTLR9_3425_BP:0.02188331780354738,CATLR9_3425_BP:0.02855631336132236)Node16:0.04839377544612058,(CITLR9_3425_BP:0.01552491715275985,MATLR9_3425_BP:0.01123583190518029)Node19:0.05047529573136374)Node15:0.02529933951744188,DRTLR9_3425_BP:0.1186014382008415)Node14:0.1258989102182315)Node6:0.1492223297752861,(SSTLR9_3425_BP:0.0140280295805863,OMTLR9_3425_BP:0.01621604555654033)Node23:0.204116308306477)Node5:0.06271892850515939,GMTLR9_3425_BP:0.2455416812162371)Node4:0.04974452188371208,TRTLR9_3425_BP:0.2079147266087193)Node3:0.03592137719290819,ONTLR9_3425_BP:0.1645495086628147)Node2:0.01000444473471837,(((SLTLR9_3425_BP:0.0418406261173266,TOTLR9_3425_BP:0.05334075907373198)Node31:0.02396265999176161,(LCTLR9_3425_BP:0.0557108101540444,SMTLR9_3425_BP:0.1016512859670663)Node34:0.002907219628103076)Node30:0.01094247816483301,ATTLR9_3425_BP:0.116198876007716)Node29:0.006671147437992825)Node1:0.007543009589971793,(SATLR9_3425_BP:0.115006291083136,(LMTLR9_3425_BP:0.05761270838209369,MMTLR9_3425_BP:0.08761804987135878)Node40:0.003752127066558988)Node38:0.001600670820187288,(PFTLR9_3425_BP:0.05831952425676274,ECTLR9_3425_BP:0.08800416293174934)Node43:0.01868657821364459)"
    }
  },
  "test results": {
    "LRT": 20.79845616752573,
    "p-value": 0.00001522799170339262
  },
  "tested": {
    "0": {
      "ATTLR9_3425_BP": "background",
      "CATLR9_3425_BP": "background",
      "CBTLR9_3425_BP": "background",
      "CCTLR9_3425_BP": "background",
      "CITLR9_3425_BP": "background",
      "DRTLR9_3425_BP": "background",
      "ECTLR9_3425_BP": "background",
      "GMTLR9_3425_BP": "background",
      "IPTLR9_3425_BP": "background",
      "LCTLR9_3425_BP": "background",
      "LMTLR9_3425_BP": "background",
      "MATLR9_3425_BP": "background",
      "MMTLR9_3425_BP": "background",
      "Node1": "test",
      "Node10": "test",
      "Node14": "test",
      "Node15": "test",
      "Node16": "test",
      "Node19": "test",
      "Node2": "test",
      "Node23": "test",
      "Node29": "test",
      "Node3": "test",
      "Node30": "test",
      "Node31": "test",
      "Node34": "test",
      "Node38": "test",
      "Node4": "test",
      "Node40": "test",
      "Node43": "test",
      "Node5": "test",
      "Node6": "test",
      "Node7": "test",
      "Node9": "test",
      "OMTLR9_3425_BP": "background",
      "ONTLR9_3425_BP": "background",
      "PFTLR9_3425_BP": "background",
      "PHTLR9_3425_BP": "background",
      "SATLR9_3425_BP": "background",
      "SLTLR9_3425_BP": "background",
      "SMTLR9_3425_BP": "background",
      "SSTLR9_3425_BP": "background",
      "TFTLR9_3425_BP": "background",
      "TOTLR9_3425_BP": "background",
      "TRTLR9_3425_BP": "background"
    }
  },
  "timers": {
    "Constrained BUSTED model fitting": {
      "order": 3,
      "timer": 1241
    },
    "Overall": {
      "order": 0,
      "timer": 7166
    },
    "Preliminary model fitting": {
      "order": 1,
      "timer": 28
    },
    "Unconstrained BUSTED model fitting": {
      "order": 2,
      "timer": 5893
    }
  },
  "trees": [
    {
      "newickString": "((((((((CBTLR9_3425_BP:0.08431068503974856,((IPTLR9_3425_BP:0.03148957206919449,PHTLR9_3425_BP:0.04629586655177785)Node10:0.01080289635268076,TFTLR9_3425_BP:0.06239704135384953)Node9:0.01081026995493234)Node7:0.1291897277380384,(((CCTLR9_3425_BP:0.02188331780354738,CATLR9_3425_BP:0.02855631336132236)Node16:0.04839377544612058,(CITLR9_3425_BP:0.01552491715275985,MATLR9_3425_BP:0.01123583190518029)Node19:0.05047529573136374)Node15:0.02529933951744188,DRTLR9_3425_BP:0.1186014382008415)Node14:0.1258989102182315)Node6:0.1492223297752861,(SSTLR9_3425_BP:0.0140280295805863,OMTLR9_3425_BP:0.01621604555654033)Node23:0.204116308306477)Node5:0.06271892850515939,GMTLR9_3425_BP:0.2455416812162371)Node4:0.04974452188371208,TRTLR9_3425_BP:0.2079147266087193)Node3:0.03592137719290819,ONTLR9_3425_BP:0.1645495086628147)Node2:0.01000444473471837,(((SLTLR9_3425_BP:0.0418406261173266,TOTLR9_3425_BP:0.05334075907373198)Node31:0.02396265999176161,(LCTLR9_3425_BP:0.0557108101540444,SMTLR9_3425_BP:0.1016512859670663)Node34:0.002907219628103076)Node30:0.01094247816483301,ATTLR9_3425_BP:0.116198876007716)Node29:0.006671147437992825)Node1:0.007543009589971793,(SATLR9_3425_BP:0.115006291083136,(LMTLR9_3425_BP:0.05761270838209369,MMTLR9_3425_BP:0.08761804987135878)Node40:0.003752127066558988)Node38:0.001600670820187288,(PFTLR9_3425_BP:0.05831952425676274,ECTLR9_3425_BP:0.08800416293174934)Node43:0.01868657821364459)",
      "branchLengths": {
        "Unconstrained model": {
          "ATTLR9_3425_BP": 0.04772697153336905,
          "CATLR9_3425_BP": 0.01083544547716713,
          "CBTLR9_3425_BP": 0.03026144053718378,
          "CCTLR9_3425_BP": 0.006732319018850135,
          "CITLR9_3425_BP": 0.005039769263961423,
          "DRTLR9_3425_BP": 0.04261878393146005,
          "ECTLR9_3425_BP": 0.03457731949839123,
          "GMTLR9_3425_BP": 0.110092414391747,
          "IPTLR9_3425_BP": 0.01425873751940188,
          "LCTLR9_3425_BP": 0.02258623302899674,
          "LMTLR9_3425_BP": 0.0205030801500422,
          "MATLR9_3425_BP": 0.00404209310308948,
          "MMTLR9_3425_BP": 0.0342579851686922,
          "Node1": 0.002156390468891196,
          "Node10": 0.001926544034217552,
          "Node14": 0.0737471732660276,
          "Node15": 0.01149025806323773,
          "Node16": 0.0193435718721602,
          "Node19": 0.01754955334817914,
          "Node2": 0.006439216205518261,
          "Node23": 0.07193530779358125,
          "Node29": 0.005649962424539634,
          "Node3": 0.0178790047178756,
          "Node30": 0.005197788707432371,
          "Node31": 0.008349356298207568,
          "Node34": 0.001224077273111605,
          "Node38": 0.001164365972603951,
          "Node4": 0.03277377340086852,
          "Node40": 0.001547568452357395,
          "Node43": 0.008415707791219437,
          "Node5": 0.04745671982071663,
          "Node6": 0.1161658223196858,
          "Node7": 0.05102720442706343,
          "Node9": 0.005327217152662912,
          "OMTLR9_3425_BP": 0.006049968312450797,
          "ONTLR9_3425_BP": 0.06815556925835793,
          "PFTLR9_3425_BP": 0.02154951668031449,
          "PHTLR9_3425_BP": 0.01388135658686496,
          "SATLR9_3425_BP": 0.04823228374131547,
          "SLTLR9_3425_BP": 0.01549411195649417,
          "SMTLR9_3425_BP": 0.04212594883432925,
          "SSTLR9_3425_BP": 0.004338656268588032,
          "TFTLR9_3425_BP": 0.02666649255636722,
          "TOTLR9_3425_BP": 0.0202158946053338,
          "TRTLR9_3425_BP": 0.08983728003402004
        },
        "Constrained model": {
          "ATTLR9_3425_BP": 0.04778417943051199,
          "CATLR9_3425_BP": 0.01085186469460551,
          "CBTLR9_3425_BP": 0.03007528792647991,
          "CCTLR9_3425_BP": 0.006696356050334446,
          "CITLR9_3425_BP": 0.005045544388161145,
          "DRTLR9_3425_BP": 0.04219569582752172,
          "ECTLR9_3425_BP": 0.03458875572379765,
          "GMTLR9_3425_BP": 0.1088972913288829,
          "IPTLR9_3425_BP": 0.01422822219051756,
          "LCTLR9_3425_BP": 0.02259171672770288,
          "LMTLR9_3425_BP": 0.02052955261473411,
          "MATLR9_3425_BP": 0.004031058884554434,
          "MMTLR9_3425_BP": 0.03421511511539142,
          "Node1": 0.002129591363742882,
          "Node10": 0.001923230525177322,
          "Node14": 0.06854836865310698,
          "Node15": 0.01164434489244612,
          "Node16": 0.01902013886010055,
          "Node19": 0.01720498215510323,
          "Node2": 0.006502155040478069,
          "Node23": 0.06833928614184394,
          "Node29": 0.0056579664339023,
          "Node3": 0.01788957081668249,
          "Node30": 0.005156292755161412,
          "Node31": 0.008241002093688886,
          "Node34": 0.00124540673983243,
          "Node38": 0.001163681474263682,
          "Node4": 0.03214160251038586,
          "Node40": 0.001536891449877081,
          "Node43": 0.008404469939431525,
          "Node5": 0.04563219136362928,
          "Node6": 0.1057000400712871,
          "Node7": 0.04879871236357623,
          "Node9": 0.005389209729091632,
          "OMTLR9_3425_BP": 0.006002972178724395,
          "ONTLR9_3425_BP": 0.0678972637468354,
          "PFTLR9_3425_BP": 0.02157084898116164,
          "PHTLR9_3425_BP": 0.01391288406475387,
          "SATLR9_3425_BP": 0.04817068527927367,
          "SLTLR9_3425_BP": 0.01555716972048436,
          "SMTLR9_3425_BP": 0.04214077407865016,
          "SSTLR9_3425_BP": 0.004384223996285403,
          "TFTLR9_3425_BP": 0.02664545085815334,
          "TOTLR9_3425_BP": 0.02022120084496256,
          "TRTLR9_3425_BP": 0.08923835616070362
        }
      }
    }
  ]
}
