# Supplementary material for: Variation in selection constraints on teleost TLRs with emphasis on their repertoire in the Walking catfish, Clarias batrachus
Source: Sci Rep. 2020 Dec 7;10:21394. doi: 10.1038/s41598-020-78347-6 (PMC7721727; doi:10.1038/s41598-020-78347-6)
Supplement: Supplementary file 31 — Supplementary Information 31. [file 41598_2020_78347_MOESM31_ESM.zip › T9/BUSTED/tree.new]

((((((((CBTLR9_3425_BP:0.03026144053718378,((IPTLR9_3425_BP:0.01425873751940188,PHTLR9_3425_BP:0.01388135658686496):0.001926544034217552,TFTLR9_3425_BP:0.02666649255636722):0.005327217152662912):0.05102720442706343,(((CCTLR9_3425_BP:0.006732319018850135,CATLR9_3425_BP:0.01083544547716713):0.0193435718721602,(CITLR9_3425_BP:0.005039769263961423,MATLR9_3425_BP:0.00404209310308948):0.01754955334817914):0.01149025806323773,DRTLR9_3425_BP:0.04261878393146005):0.0737471732660276):0.1161658223196858,(SSTLR9_3425_BP:0.004338656268588032,OMTLR9_3425_BP:0.006049968312450797):0.07193530779358125):0.04745671982071663,GMTLR9_3425_BP:0.110092414391747):0.03277377340086852,TRTLR9_3425_BP:0.08983728003402004):0.0178790047178756,ONTLR9_3425_BP:0.06815556925835793):0.006439216205518261,(((SLTLR9_3425_BP:0.01549411195649417,TOTLR9_3425_BP:0.0202158946053338):0.008349356298207568,(LCTLR9_3425_BP:0.02258623302899674,SMTLR9_3425_BP:0.04212594883432925):0.001224077273111605):0.005197788707432371,ATTLR9_3425_BP:0.04772697153336905):0.005649962424539634):0.002156390468891196,(SATLR9_3425_BP:0.04823228374131547,(LMTLR9_3425_BP:0.0205030801500422,MMTLR9_3425_BP:0.0342579851686922):0.001547568452357395):0.001164365972603951,(PFTLR9_3425_BP:0.02154951668031449,ECTLR9_3425_BP:0.03457731949839123):0.008415707791219437):0
