# Supplementary material for: Variation in selection constraints on teleost TLRs with emphasis on their repertoire in the Walking catfish, Clarias batrachus
Source: Sci Rep. 2020 Dec 7;10:21394. doi: 10.1038/s41598-020-78347-6 (PMC7721727; doi:10.1038/s41598-020-78347-6)
Supplement: Supplementary file 31 — Supplementary Information 31. [file 41598_2020_78347_MOESM31_ESM.zip › T9/FUBAR/datamonkey-table.csv]

Site	Partition	&alpha;	&beta;	&beta;-&alpha;	Prob[&alpha;>&beta;]	Prob[&alpha;<&beta;]	BayesFactor[&alpha;<&beta;]
1	1	2.003	1.849	-0.154	0.392	0.448	1.000
2	1	2.003	1.849	-0.154	0.392	0.448	1.000
3	1	2.003	1.849	-0.154	0.392	0.448	1.000
4	1	2.003	1.849	-0.154	0.392	0.448	1.000
5	1	2.003	1.849	-0.154	0.392	0.448	1.000
6	1	3.312	1.661	-1.651	0.410	0.359	0.691
7	1	5.333	25.825	20.492	0.078	0.827	5.901
8	1	7.530	27.815	20.285	0.121	0.776	4.260
9	1	3.009	4.135	1.127	0.160	0.565	1.602
10	1	2.074	2.945	0.871	0.115	0.459	1.044
11	1	1.023	3.170	2.147	0.025	0.787	4.555
12	1	2.960	2.340	-0.620	0.355	0.161	0.237
13	1	4.626	8.927	4.301	0.108	0.439	0.964
14	1	2.633	6.713	4.080	0.082	0.375	0.741
15	1	0.895	0.741	-0.154	0.343	0.568	1.619
16	1	1.272	1.148	-0.124	0.259	0.362	0.699
17	1	1.398	1.365	-0.033	0.240	0.370	0.724
18	1	2.779	1.674	-1.106	0.648	0.022	0.028
19	1	0.762	1.494	0.732	0.060	0.717	3.121
20	1	1.599	1.810	0.211	0.212	0.396	0.809
21	1	2.481	1.496	-0.985	0.522	0.160	0.234
22	1	1.234	0.927	-0.307	0.471	0.240	0.390
23	1	1.758	1.084	-0.675	0.524	0.149	0.215
24	1	1.632	1.173	-0.460	0.395	0.187	0.283
25	1	1.770	1.293	-0.478	0.412	0.189	0.287
26	1	1.847	0.438	-1.410	0.912	0.032	0.041
27	1	1.647	1.215	-0.431	0.378	0.219	0.345
28	1	2.311	0.774	-1.536	0.851	0.046	0.060
29	1	2.643	0.920	-1.723	0.915	0.014	0.017
30	1	1.088	2.357	1.270	0.035	0.732	3.369
31	1	1.618	1.134	-0.483	0.429	0.199	0.306
32	1	1.883	1.222	-0.660	0.498	0.166	0.244
33	1	2.713	1.034	-1.679	0.780	0.056	0.073
34	1	1.558	1.079	-0.478	0.437	0.220	0.348
35	1	1.682	1.221	-0.461	0.396	0.190	0.288
36	1	2.474	1.446	-1.029	0.606	0.091	0.124
37	1	2.574	0.445	-2.129	0.962	0.016	0.019
38	1	1.036	0.864	-0.173	0.436	0.321	0.583
39	1	1.775	2.695	0.920	0.053	0.504	1.250
40	1	2.684	0.067	-2.617	0.999	0.001	0.001
41	1	2.597	0.910	-1.687	0.839	0.046	0.059
42	1	1.427	0.085	-1.342	0.987	0.008	0.010
43	1	0.938	0.120	-0.818	0.921	0.054	0.071
44	1	0.817	0.393	-0.424	0.708	0.230	0.368
45	1	2.332	1.106	-1.226	0.757	0.050	0.064
46	1	1.301	0.991	-0.310	0.403	0.318	0.575
47	1	2.606	1.740	-0.865	0.563	0.036	0.047
48	1	1.403	1.113	-0.290	0.341	0.307	0.546
49	1	2.923	2.453	-0.470	0.234	0.043	0.056
50	1	1.807	1.083	-0.723	0.544	0.140	0.200
51	1	2.240	2.434	0.194	0.142	0.245	0.401
52	1	0.814	1.219	0.405	0.153	0.661	2.405
53	1	1.978	0.410	-1.568	0.825	0.109	0.151
54	1	0.700	0.792	0.092	0.281	0.602	1.867
55	1	2.524	0.520	-2.004	0.948	0.015	0.019
56	1	2.049	0.531	-1.518	0.878	0.069	0.091
57	1	2.287	0.081	-2.206	0.994	0.003	0.004
58	1	2.743	2.653	-0.090	0.107	0.078	0.104
59	1	1.022	1.489	0.467	0.124	0.584	1.727
60	1	1.578	0.103	-1.475	0.983	0.010	0.013
61	1	2.375	1.168	-1.207	0.750	0.050	0.064
62	1	0.945	0.529	-0.417	0.729	0.181	0.272
63	1	2.383	1.384	-0.998	0.652	0.062	0.081
64	1	1.048	1.391	0.342	0.115	0.558	1.553
65	1	0.199	0.796	0.597	0.047	0.927	15.736
66	1	2.796	0.268	-2.528	0.998	0.000	0.001
67	1	2.271	1.964	-0.306	0.347	0.178	0.267
68	1	1.473	0.566	-0.907	0.794	0.115	0.159
69	1	2.561	2.339	-0.222	0.248	0.172	0.257
70	1	2.620	0.565	-2.055	0.960	0.009	0.011
71	1	2.687	2.482	-0.205	0.184	0.069	0.092
72	1	1.985	1.851	-0.133	0.302	0.237	0.382
73	1	2.295	0.311	-1.984	0.979	0.009	0.011
74	1	1.389	1.667	0.278	0.183	0.424	0.906
75	1	1.322	0.787	-0.535	0.588	0.207	0.322
76	1	1.855	0.613	-1.242	0.803	0.094	0.128
77	1	0.956	1.060	0.104	0.189	0.533	1.409
78	1	1.388	0.188	-1.201	0.951	0.027	0.034
79	1	2.587	0.798	-1.789	0.864	0.044	0.057
80	1	1.045	2.164	1.119	0.046	0.702	2.905
81	1	9.368	0.470	-8.898	0.999	0.000	0.000
82	1	0.792	0.922	0.129	0.234	0.577	1.680
83	1	2.203	0.284	-1.919	0.973	0.015	0.019
84	1	0.923	1.102	0.179	0.162	0.558	1.553
85	1	1.536	1.428	-0.108	0.267	0.325	0.594
86	1	2.490	0.703	-1.788	0.921	0.018	0.022
87	1	1.272	1.120	-0.152	0.266	0.317	0.571
88	1	1.202	2.216	1.015	0.064	0.647	2.256
89	1	1.205	0.859	-0.346	0.484	0.312	0.559
90	1	1.238	1.144	-0.094	0.253	0.398	0.816
91	1	2.450	0.501	-1.949	0.939	0.024	0.030
92	1	1.222	0.812	-0.410	0.550	0.241	0.392
93	1	2.493	0.931	-1.562	0.863	0.027	0.035
94	1	1.561	1.199	-0.362	0.351	0.233	0.374
95	1	2.443	0.624	-1.819	0.930	0.019	0.023
96	1	2.578	0.270	-2.309	0.989	0.005	0.006
97	1	1.251	0.104	-1.147	0.980	0.013	0.016
98	1	2.622	1.334	-1.288	0.741	0.042	0.054
99	1	0.802	1.311	0.509	0.062	0.679	2.604
100	1	2.173	0.702	-1.471	0.853	0.029	0.037
101	1	3.453	0.846	-2.607	0.952	0.009	0.011
102	1	3.396	0.991	-2.405	0.957	0.005	0.007
103	1	1.429	1.033	-0.396	0.373	0.367	0.714
104	1	2.325	1.168	-1.157	0.311	0.476	1.118
105	1	2.745	1.091	-1.654	0.618	0.159	0.233
106	1	2.677	0.422	-2.255	0.972	0.012	0.015
107	1	0.916	0.120	-0.795	0.919	0.055	0.072
108	1	2.927	1.345	-1.582	0.857	0.007	0.009
109	1	2.813	0.270	-2.543	0.998	0.001	0.001
110	1	2.167	1.129	-1.038	0.673	0.072	0.095
111	1	2.345	1.994	-0.351	0.340	0.135	0.192
112	1	0.744	1.006	0.262	0.152	0.629	2.086
113	1	2.729	0.730	-1.999	0.943	0.011	0.014
114	1	2.636	1.145	-1.491	0.868	0.018	0.023
115	1	3.220	2.300	-0.919	0.385	0.006	0.008
116	1	2.448	1.898	-0.550	0.416	0.110	0.152
117	1	2.044	1.186	-0.858	0.577	0.124	0.174
118	1	1.965	1.138	-0.827	0.567	0.129	0.182
119	1	2.217	1.079	-1.138	0.715	0.064	0.085
120	1	2.212	0.082	-2.130	0.994	0.003	0.004
121	1	2.640	1.367	-1.273	0.702	0.052	0.068
122	1	1.505	0.649	-0.855	0.751	0.137	0.196
123	1	1.234	1.897	0.663	0.101	0.553	1.527
124	1	1.770	0.546	-1.224	0.858	0.065	0.086
125	1	4.264	0.821	-3.443	0.933	0.016	0.020
126	1	5.861	2.796	-3.065	0.232	0.072	0.095
127	1	1.310	1.117	-0.193	0.288	0.347	0.655
128	1	5.717	0.259	-5.459	1.000	0.000	0.000
129	1	1.576	0.088	-1.488	0.981	0.012	0.015
130	1	2.495	1.263	-1.233	0.752	0.043	0.055
131	1	2.434	2.287	-0.147	0.249	0.169	0.251
132	1	2.579	0.095	-2.483	0.997	0.001	0.001
133	1	3.707	1.237	-2.471	0.928	0.001	0.001
134	1	1.754	1.285	-0.469	0.400	0.225	0.357
135	1	2.700	0.078	-2.622	0.999	0.000	0.000
136	1	2.944	3.010	0.066	0.038	0.088	0.118
137	1	2.158	2.300	0.142	0.197	0.270	0.455
138	1	3.234	0.579	-2.655	0.998	0.000	0.000
139	1	2.190	1.597	-0.594	0.457	0.131	0.186
140	1	1.354	0.184	-1.170	0.960	0.019	0.024
141	1	0.732	0.564	-0.168	0.575	0.326	0.596
142	1	0.544	0.123	-0.421	0.863	0.092	0.125
143	1	3.207	0.058	-3.149	1.000	0.000	0.000
144	1	3.031	0.054	-2.977	1.000	0.000	0.000
145	1	2.453	0.077	-2.376	0.998	0.001	0.001
146	1	0.691	0.611	-0.080	0.478	0.426	0.914
147	1	3.104	1.518	-1.586	0.791	0.004	0.005
148	1	1.848	1.475	-0.372	0.278	0.459	1.046
149	1	1.071	1.756	0.685	0.202	0.622	2.029
150	1	1.572	0.285	-1.287	0.910	0.044	0.056
151	1	1.691	0.076	-1.615	0.994	0.003	0.004
152	1	2.035	1.489	-0.546	0.479	0.192	0.292
153	1	1.317	0.537	-0.780	0.801	0.092	0.124
154	1	2.418	0.062	-2.356	0.999	0.001	0.001
155	1	0.669	1.012	0.344	0.124	0.691	2.762
156	1	1.234	1.078	-0.156	0.291	0.367	0.715
157	1	0.687	0.499	-0.188	0.624	0.295	0.515
158	1	2.654	1.247	-1.408	0.846	0.017	0.021
159	1	2.511	0.986	-1.525	0.865	0.025	0.031
160	1	2.920	0.079	-2.840	1.000	0.000	0.000
161	1	1.423	0.800	-0.624	0.599	0.231	0.369
162	1	1.465	0.171	-1.294	0.967	0.015	0.019
163	1	0.628	0.633	0.005	0.408	0.496	1.212
164	1	2.721	1.187	-1.534	0.836	0.026	0.032
165	1	3.417	0.059	-3.357	1.000	0.000	0.000
166	1	1.843	1.776	-0.067	0.277	0.274	0.465
167	1	1.926	0.557	-1.369	0.872	0.055	0.072
168	1	1.212	0.673	-0.539	0.641	0.233	0.374
169	1	3.160	1.108	-2.052	0.864	0.024	0.030
170	1	3.640	0.304	-3.336	0.999	0.000	0.000
171	1	1.957	2.245	0.288	0.182	0.341	0.637
172	1	1.951	2.701	0.750	0.043	0.440	0.968
173	1	2.163	0.437	-1.725	0.950	0.020	0.025
174	1	3.442	0.856	-2.586	0.983	0.001	0.001
175	1	2.397	1.052	-1.345	0.778	0.053	0.069
176	1	1.843	0.342	-1.500	0.947	0.028	0.035
177	1	2.744	0.057	-2.687	1.000	0.000	0.000
178	1	1.540	1.200	-0.340	0.339	0.253	0.418
179	1	1.916	0.091	-1.825	0.994	0.003	0.004
180	1	2.449	0.665	-1.784	0.891	0.040	0.051
181	1	2.958	1.331	-1.627	0.819	0.017	0.021
182	1	1.176	0.404	-0.772	0.873	0.074	0.098
183	1	3.291	1.068	-2.223	0.973	0.001	0.001
184	1	0.975	0.116	-0.860	0.969	0.020	0.025
185	1	0.899	1.995	1.095	0.031	0.739	3.487
186	1	1.093	1.045	-0.048	0.261	0.419	0.887
187	1	2.698	0.057	-2.641	0.999	0.000	0.000
188	1	1.599	0.095	-1.504	0.980	0.013	0.016
189	1	1.334	0.570	-0.764	0.741	0.166	0.245
190	1	1.908	0.372	-1.536	0.929	0.039	0.050
191	1	1.380	0.655	-0.725	0.743	0.131	0.185
192	1	0.921	0.091	-0.830	0.941	0.037	0.048
193	1	1.449	0.082	-1.367	0.989	0.007	0.008
194	1	2.669	0.071	-2.598	0.999	0.001	0.001
195	1	2.299	1.257	-1.042	0.662	0.073	0.096
196	1	1.285	1.064	-0.221	0.327	0.342	0.639
197	1	2.260	0.801	-1.459	0.843	0.039	0.051
198	1	1.871	0.526	-1.345	0.868	0.068	0.091
199	1	1.882	1.118	-0.764	0.545	0.154	0.225
200	1	0.991	0.120	-0.872	0.953	0.031	0.040
201	1	3.601	1.081	-2.520	0.948	0.006	0.008
202	1	0.969	0.912	-0.057	0.336	0.426	0.916
203	1	2.455	2.806	0.352	0.028	0.230	0.369
204	1	1.089	0.336	-0.753	0.893	0.070	0.093
205	1	0.783	0.356	-0.427	0.728	0.210	0.329
206	1	3.492	1.354	-2.138	0.820	0.021	0.027
207	1	0.752	0.978	0.225	0.164	0.633	2.121
208	1	2.372	0.089	-2.283	0.993	0.003	0.004
209	1	2.494	1.220	-1.275	0.790	0.029	0.036
210	1	1.598	1.267	-0.331	0.338	0.270	0.455
211	1	1.710	0.104	-1.606	0.987	0.007	0.009
212	1	1.458	0.793	-0.664	0.627	0.190	0.289
213	1	1.543	0.838	-0.705	0.608	0.209	0.326
214	1	2.704	0.069	-2.635	1.000	0.000	0.000
215	1	2.930	0.514	-2.416	0.978	0.004	0.005
216	1	2.777	0.405	-2.372	0.986	0.003	0.003
217	1	2.607	0.437	-2.170	0.980	0.005	0.007
218	1	2.294	0.966	-1.328	0.781	0.060	0.079
219	1	2.220	0.463	-1.758	0.932	0.033	0.043
220	1	2.911	0.062	-2.849	0.999	0.000	0.000
221	1	0.963	1.389	0.426	0.090	0.575	1.665
222	1	1.446	0.563	-0.882	0.808	0.097	0.133
223	1	1.802	1.240	-0.562	0.442	0.156	0.227
224	1	1.229	1.053	-0.177	0.324	0.320	0.579
225	1	2.384	0.064	-2.320	0.999	0.001	0.001
226	1	2.193	2.747	0.554	0.042	0.328	0.602
227	1	2.140	0.995	-1.145	0.700	0.097	0.132
228	1	2.567	0.463	-2.105	0.953	0.011	0.014
229	1	2.455	0.064	-2.391	0.999	0.001	0.001
230	1	1.499	1.479	-0.020	0.212	0.295	0.516
231	1	0.552	0.208	-0.344	0.774	0.173	0.257
232	1	1.219	0.188	-1.031	0.957	0.021	0.027
233	1	1.514	1.010	-0.504	0.480	0.223	0.355
234	1	1.665	1.248	-0.417	0.377	0.260	0.433
235	1	0.797	0.214	-0.583	0.906	0.065	0.085
236	1	1.989	0.056	-1.933	0.995	0.003	0.003
237	1	1.787	0.163	-1.624	0.970	0.015	0.019
238	1	1.061	1.704	0.644	0.096	0.596	1.820
239	1	0.784	0.095	-0.689	0.929	0.046	0.059
240	1	2.231	0.067	-2.164	0.996	0.002	0.003
241	1	1.276	1.154	-0.122	0.263	0.352	0.671
242	1	2.795	0.073	-2.722	1.000	0.000	0.000
243	1	1.701	0.961	-0.741	0.586	0.163	0.239
244	1	2.334	1.041	-1.293	0.746	0.068	0.090
245	1	3.144	0.859	-2.285	0.965	0.004	0.005
246	1	2.512	2.814	0.302	0.040	0.187	0.283
247	1	0.804	0.711	-0.094	0.423	0.459	1.044
248	1	1.391	1.264	-0.127	0.241	0.311	0.556
249	1	2.938	0.287	-2.651	0.998	0.001	0.001
250	1	0.890	0.118	-0.772	0.919	0.055	0.072
251	1	1.927	0.972	-0.954	0.673	0.093	0.126
252	1	1.562	0.611	-0.951	0.769	0.141	0.202
253	1	2.659	0.608	-2.051	0.964	0.005	0.006
254	1	1.685	0.805	-0.880	0.695	0.122	0.171
255	1	2.080	2.486	0.406	0.117	0.337	0.626
256	1	2.476	0.080	-2.395	0.998	0.001	0.001
257	1	1.874	2.385	0.511	0.123	0.399	0.820
258	1	2.109	2.854	0.744	0.014	0.386	0.773
259	1	2.656	0.093	-2.563	0.998	0.001	0.001
260	1	2.596	0.431	-2.165	0.966	0.014	0.018
261	1	0.717	0.213	-0.504	0.877	0.090	0.122
262	1	2.359	1.045	-1.313	0.758	0.060	0.079
263	1	2.556	0.156	-2.400	0.849	0.117	0.163
264	1	2.707	0.061	-2.647	0.999	0.001	0.001
265	1	0.923	0.119	-0.804	0.920	0.055	0.071
266	1	1.277	0.119	-1.158	0.962	0.025	0.032
267	1	2.674	0.066	-2.608	0.999	0.000	0.001
268	1	3.452	0.073	-3.379	1.000	0.000	0.000
269	1	2.847	0.047	-2.801	1.000	0.000	0.000
270	1	1.726	0.548	-1.178	0.849	0.086	0.115
271	1	2.567	0.059	-2.508	0.999	0.000	0.000
272	1	2.464	0.450	-2.014	0.967	0.010	0.012
273	1	2.043	1.119	-0.924	0.619	0.109	0.150
274	1	2.312	0.066	-2.246	0.998	0.001	0.001
275	1	3.727	0.073	-3.653	1.000	0.000	0.000
276	1	2.000	0.321	-1.679	0.954	0.026	0.033
277	1	2.734	0.059	-2.675	1.000	0.000	0.000
278	1	1.617	0.097	-1.520	0.979	0.014	0.017
279	1	2.659	0.443	-2.217	0.978	0.006	0.008
280	1	9.407	0.956	-8.451	0.980	0.002	0.003
281	1	2.551	0.275	-2.276	0.989	0.005	0.006
282	1	2.184	2.792	0.608	0.030	0.332	0.612
283	1	2.826	0.853	-1.972	0.960	0.005	0.007
284	1	2.354	0.130	-2.224	0.990	0.003	0.004
285	1	3.681	2.852	-0.829	0.125	0.063	0.083
286	1	1.671	0.523	-1.149	0.849	0.053	0.069
287	1	2.364	0.712	-1.652	0.881	0.043	0.056
288	1	1.353	1.857	0.504	0.126	0.481	1.143
289	1	1.000	1.385	0.384	0.135	0.589	1.763
290	1	2.807	0.347	-2.460	0.989	0.003	0.003
291	1	1.296	0.675	-0.621	0.661	0.214	0.336
292	1	0.785	0.889	0.104	0.258	0.557	1.551
293	1	1.730	1.170	-0.560	0.439	0.178	0.267
294	1	1.522	0.923	-0.599	0.553	0.204	0.317
295	1	1.181	0.798	-0.384	0.529	0.294	0.513
296	1	0.305	0.576	0.271	0.200	0.750	3.705
297	1	3.233	0.340	-2.893	0.998	0.000	0.000
298	1	1.247	0.773	-0.475	0.614	0.183	0.277
299	1	1.501	2.269	0.768	0.131	0.534	1.412
300	1	1.797	1.826	0.030	0.252	0.303	0.537
301	1	2.509	0.108	-2.401	0.995	0.001	0.001
302	1	1.783	0.902	-0.881	0.655	0.149	0.215
303	1	2.291	0.136	-2.155	0.988	0.004	0.005
304	1	2.725	0.325	-2.400	0.992	0.002	0.002
305	1	1.748	0.082	-1.666	0.993	0.004	0.005
306	1	1.654	0.074	-1.580	0.987	0.008	0.010
307	1	2.947	0.083	-2.864	1.000	0.000	0.000
308	1	3.024	0.378	-2.646	0.998	0.000	0.000
309	1	1.285	2.433	1.148	0.049	0.667	2.472
310	1	2.516	0.965	-1.552	0.866	0.025	0.031
311	1	2.002	0.758	-1.244	0.792	0.077	0.103
312	1	0.576	0.110	-0.467	0.886	0.074	0.099
313	1	2.389	1.259	-1.130	0.709	0.051	0.067
314	1	2.989	0.768	-2.221	0.971	0.004	0.005
315	1	1.000	0.695	-0.305	0.598	0.248	0.406
316	1	2.360	0.070	-2.291	0.997	0.002	0.002
317	1	1.893	2.929	1.036	0.012	0.471	1.099
318	1	2.592	1.152	-1.439	0.838	0.026	0.032
319	1	2.602	0.118	-2.484	0.995	0.001	0.001
320	1	1.779	1.302	-0.477	0.412	0.204	0.316
321	1	1.826	0.824	-1.002	0.705	0.138	0.197
322	1	2.836	0.106	-2.730	0.999	0.000	0.000
323	1	1.437	1.075	-0.362	0.387	0.258	0.429
324	1	1.368	2.784	1.416	0.019	0.716	3.110
325	1	2.955	2.222	-0.734	0.353	0.047	0.061
326	1	0.657	0.554	-0.103	0.405	0.520	1.337
327	1	0.494	0.543	0.049	0.394	0.523	1.350
328	1	0.207	0.588	0.382	0.123	0.837	6.342
329	1	0.397	1.138	0.741	0.024	0.923	14.800
330	1	0.180	0.668	0.488	0.072	0.901	11.155
331	1	2.219	0.544	-1.675	0.920	0.025	0.031
332	1	0.619	0.882	0.263	0.183	0.674	2.545
333	1	1.091	1.102	0.010	0.258	0.520	1.335
334	1	0.917	0.740	-0.177	0.487	0.359	0.691
335	1	2.140	1.099	-1.041	0.666	0.096	0.132
336	1	0.487	1.031	0.544	0.056	0.851	7.053
337	1	0.286	0.983	0.697	0.032	0.914	13.152
338	1	0.652	3.776	3.124	0.000	0.972	43.402
339	1	0.665	0.747	0.081	0.281	0.634	2.131
340	1	0.185	0.877	0.692	0.025	0.954	25.680
341	1	0.219	0.338	0.119	0.274	0.650	2.284
342	1	0.228	0.778	0.550	0.064	0.903	11.448
343	1	2.498	1.164	-1.334	0.778	0.046	0.059
344	1	0.290	0.941	0.651	0.043	0.904	11.550
345	1	0.307	0.461	0.155	0.273	0.669	2.491
346	1	0.777	1.326	0.549	0.120	0.691	2.762
347	1	1.880	1.518	-0.362	0.420	0.231	0.369
348	1	1.272	1.131	-0.141	0.264	0.328	0.601
349	1	0.977	1.144	0.166	0.161	0.493	1.198
350	1	0.290	1.147	0.857	0.014	0.932	16.862
351	1	0.778	0.927	0.149	0.231	0.560	1.570
352	1	0.214	0.755	0.541	0.072	0.894	10.429
353	1	0.191	0.910	0.720	0.022	0.956	26.787
354	1	0.356	1.111	0.754	0.033	0.889	9.917
355	1	0.222	0.895	0.673	0.033	0.935	17.794
356	1	0.298	0.821	0.523	0.080	0.869	8.153
357	1	0.199	0.543	0.344	0.135	0.823	5.736
358	1	2.583	0.773	-1.810	0.686	0.204	0.315
359	1	0.303	0.616	0.313	0.177	0.774	4.217
360	1	1.262	1.238	-0.024	0.189	0.356	0.680
361	1	2.948	6.142	3.194	0.198	0.579	1.698
362	1	1.032	1.287	0.255	0.133	0.524	1.355
363	1	0.320	1.004	0.683	0.032	0.900	11.127
364	1	2.124	1.190	-0.934	0.609	0.117	0.162
365	1	1.671	1.664	-0.006	0.282	0.296	0.517
366	1	0.819	0.958	0.139	0.215	0.575	1.668
367	1	5.301	1.997	-3.304	0.555	0.136	0.193
368	1	0.706	1.730	1.024	0.022	0.805	5.074
369	1	0.267	0.909	0.642	0.043	0.911	12.673
370	1	0.678	0.846	0.167	0.243	0.607	1.907
371	1	1.997	1.099	-0.898	0.607	0.124	0.174
372	1	1.671	1.113	-0.558	0.462	0.185	0.279
373	1	0.821	0.640	-0.181	0.536	0.332	0.613
374	1	1.527	1.201	-0.325	0.323	0.226	0.359
375	1	0.394	1.120	0.726	0.029	0.873	8.464
376	1	0.523	1.053	0.530	0.082	0.786	4.514
377	1	1.025	1.192	0.167	0.140	0.443	0.980
378	1	0.651	1.238	0.587	0.035	0.777	4.281
379	1	1.683	1.392	-0.291	0.364	0.309	0.550
380	1	1.910	1.625	-0.285	0.343	0.223	0.353
381	1	0.694	2.342	1.648	0.011	0.884	9.417
382	1	1.806	0.504	-1.302	0.872	0.069	0.092
383	1	1.636	1.215	-0.421	0.376	0.216	0.339
384	1	0.500	0.847	0.347	0.177	0.728	3.290
385	1	0.161	0.726	0.565	0.044	0.936	18.073
386	1	1.011	0.831	-0.179	0.458	0.324	0.590
387	1	0.221	0.681	0.461	0.094	0.872	8.373
388	1	0.248	0.552	0.303	0.173	0.779	4.346
389	1	0.489	0.617	0.127	0.335	0.583	1.721
390	1	2.555	1.238	-1.317	0.776	0.037	0.047
391	1	2.010	2.849	0.838	0.017	0.421	0.895
392	1	0.286	0.664	0.379	0.143	0.811	5.282
393	1	1.429	1.155	-0.273	0.326	0.293	0.511
394	1	3.221	2.432	-0.788	0.297	0.014	0.018
395	1	0.273	0.925	0.652	0.041	0.911	12.556
396	1	1.963	0.615	-1.348	0.869	0.050	0.065
397	1	2.332	1.306	-1.027	0.661	0.056	0.073
398	1	0.670	2.644	1.975	0.008	0.919	13.931
399	1	2.500	0.956	-1.544	0.827	0.041	0.053
400	1	0.459	1.005	0.547	0.070	0.817	5.486
401	1	0.187	0.855	0.668	0.030	0.948	22.546
402	1	1.203	1.076	-0.127	0.280	0.380	0.755
403	1	0.531	2.109	1.578	0.012	0.907	12.024
404	1	0.867	1.588	0.721	0.071	0.678	2.599
405	1	1.078	1.535	0.457	0.087	0.540	1.447
406	1	0.885	1.120	0.235	0.185	0.567	1.612
407	1	1.226	1.459	0.233	0.155	0.457	1.035
408	1	1.082	2.774	1.692	0.004	0.839	6.420
409	1	0.716	1.232	0.516	0.127	0.708	2.990
410	1	1.071	0.801	-0.270	0.488	0.329	0.605
411	1	0.632	1.052	0.420	0.134	0.723	3.217
412	1	0.633	0.952	0.319	0.131	0.711	3.025
413	1	2.003	1.849	-0.154	0.392	0.448	1.000
414	1	0.201	0.770	0.569	0.054	0.919	14.006
415	1	0.184	0.541	0.357	0.133	0.822	5.706
416	1	0.776	0.880	0.104	0.284	0.524	1.354
417	1	1.203	1.541	0.339	0.131	0.485	1.162
418	1	1.305	2.223	0.918	0.071	0.599	1.842
419	1	0.823	2.425	1.602	0.011	0.866	7.931
420	1	1.903	1.118	-0.785	0.556	0.155	0.225
421	1	1.836	2.023	0.187	0.360	0.316	0.570
422	1	0.658	2.597	1.940	0.003	0.945	21.209
423	1	1.290	1.624	0.335	0.129	0.435	0.948
424	1	1.258	0.952	-0.306	0.415	0.367	0.715
425	1	0.335	1.138	0.803	0.017	0.908	12.192
426	1	1.520	1.196	-0.325	0.332	0.280	0.479
427	1	0.574	0.333	-0.242	0.544	0.386	0.775
428	1	1.090	1.377	0.287	0.125	0.517	1.321
429	1	0.896	1.075	0.179	0.144	0.543	1.467
430	1	2.154	1.576	-0.578	0.452	0.160	0.234
431	1	5.401	2.844	-2.557	0.318	0.009	0.011
432	1	0.933	2.743	1.811	0.009	0.852	7.115
433	1	0.815	1.331	0.516	0.079	0.669	2.494
434	1	0.273	1.579	1.306	0.003	0.967	36.155
435	1	0.244	0.793	0.549	0.067	0.896	10.572
436	1	0.203	0.337	0.135	0.255	0.668	2.484
437	1	0.252	0.697	0.445	0.107	0.853	7.139
438	1	0.487	0.529	0.042	0.402	0.516	1.316
439	1	0.823	1.006	0.183	0.176	0.592	1.790
440	1	0.776	1.226	0.450	0.112	0.664	2.441
441	1	0.991	1.891	0.900	0.047	0.668	2.482
442	1	1.519	1.033	-0.486	0.456	0.230	0.367
443	1	0.993	1.068	0.074	0.195	0.476	1.118
444	1	1.920	1.151	-0.769	0.539	0.139	0.198
445	1	0.637	0.968	0.331	0.124	0.712	3.041
446	1	1.358	0.988	-0.370	0.437	0.257	0.427
447	1	2.246	1.807	-0.439	0.407	0.150	0.217
448	1	2.539	2.112	-0.427	0.345	0.092	0.125
449	1	1.964	1.728	-0.236	0.323	0.213	0.333
450	1	2.518	1.305	-1.213	0.738	0.044	0.057
451	1	0.495	1.877	1.382	0.006	0.936	17.971
452	1	0.679	1.374	0.694	0.048	0.747	3.645
453	1	2.369	2.593	0.225	0.103	0.222	0.351
454	1	9.952	2.608	-7.344	0.405	0.099	0.136
455	1	2.060	1.364	-0.696	0.336	0.391	0.792
456	1	4.867	1.951	-2.916	0.728	0.108	0.149
457	1	2.266	1.329	-0.936	0.499	0.237	0.382
458	1	0.864	0.740	-0.124	0.389	0.493	1.197
459	1	1.098	1.203	0.105	0.253	0.560	1.570
460	1	1.184	1.353	0.168	0.284	0.418	0.886
461	1	1.774	1.796	0.022	0.258	0.308	0.549
462	1	0.854	1.036	0.182	0.174	0.583	1.721
463	1	1.030	0.923	-0.108	0.355	0.393	0.799
464	1	1.605	1.487	-0.119	0.269	0.285	0.491
465	1	0.829	1.149	0.320	0.118	0.621	2.017
466	1	1.310	2.752	1.442	0.018	0.723	3.211
467	1	0.725	1.150	0.425	0.098	0.684	2.665
468	1	1.858	1.056	-0.802	0.584	0.135	0.192
469	1	1.884	1.108	-0.776	0.553	0.156	0.229
470	1	1.636	1.375	-0.261	0.257	0.476	1.121
471	1	1.719	2.273	0.555	0.333	0.340	0.635
472	1	1.678	1.399	-0.280	0.368	0.306	0.544
473	1	1.081	6.847	5.766	0.007	0.905	11.712
474	1	1.236	1.154	-0.082	0.241	0.373	0.732
475	1	2.150	1.392	-0.758	0.537	0.114	0.159
476	1	1.634	1.701	0.067	0.237	0.319	0.578
477	1	0.750	1.258	0.508	0.064	0.690	2.739
478	1	2.060	1.169	-0.892	0.596	0.104	0.143
479	1	2.738	1.419	-1.319	0.798	0.010	0.012
480	1	1.079	2.599	1.520	0.020	0.789	4.603
481	1	1.179	2.044	0.865	0.083	0.626	2.066
482	1	0.765	1.518	0.753	0.091	0.736	3.437
483	1	1.981	2.567	0.586	0.082	0.588	1.761
484	1	2.003	1.849	-0.154	0.392	0.448	1.000
485	1	2.003	1.849	-0.154	0.392	0.448	1.000
486	1	4.890	1.023	-3.867	0.780	0.076	0.101
487	1	1.980	2.089	0.109	0.220	0.287	0.497
488	1	1.886	1.480	-0.407	0.388	0.195	0.298
489	1	1.843	1.151	-0.692	0.508	0.144	0.208
490	1	2.402	0.981	-1.421	0.805	0.042	0.054
491	1	1.789	1.128	-0.661	0.502	0.195	0.298
492	1	0.970	0.775	-0.195	0.492	0.302	0.533
493	1	1.946	1.074	-0.871	0.553	0.188	0.285
494	1	2.356	2.188	-0.168	0.264	0.176	0.264
495	1	2.202	2.172	-0.030	0.278	0.237	0.384
496	1	1.361	1.909	0.547	0.126	0.504	1.252
497	1	0.888	1.103	0.215	0.185	0.564	1.592
498	1	1.447	0.966	-0.482	0.360	0.478	1.129
499	1	1.565	1.198	-0.367	0.395	0.447	0.996
500	1	1.613	1.183	-0.430	0.397	0.445	0.990
501	1	1.507	1.159	-0.348	0.394	0.448	1.002
502	1	1.613	1.183	-0.430	0.397	0.445	0.990
503	1	2.003	1.849	-0.154	0.392	0.448	1.000
504	1	1.528	1.273	-0.255	0.390	0.452	1.017
505	1	1.345	1.260	-0.084	0.379	0.463	1.062
506	1	2.092	0.746	-1.346	0.711	0.141	0.203
507	1	3.523	1.286	-2.237	0.850	0.012	0.014
508	1	0.532	1.020	0.488	0.093	0.775	4.235
509	1	1.316	1.039	-0.277	0.301	0.510	1.281
510	1	1.839	1.745	-0.094	0.329	0.287	0.496
511	1	1.567	1.923	0.356	0.186	0.451	1.011
512	1	2.571	1.516	-1.056	0.645	0.078	0.104
513	1	2.358	2.612	0.253	0.080	0.222	0.353
514	1	1.526	1.513	-0.013	0.258	0.375	0.741
515	1	1.153	2.058	0.905	0.080	0.635	2.148
516	1	2.623	2.573	-0.050	0.129	0.108	0.148
517	1	0.919	3.094	2.175	0.001	0.894	10.445
518	1	1.406	1.659	0.253	0.186	0.422	0.898
519	1	2.356	1.175	-1.181	0.728	0.060	0.079
520	1	0.935	2.332	1.396	0.037	0.776	4.262
521	1	2.737	2.094	-0.643	0.400	0.044	0.057
522	1	1.484	1.388	-0.096	0.260	0.326	0.595
523	1	1.599	1.549	-0.050	0.230	0.512	1.293
524	1	2.003	1.849	-0.154	0.392	0.448	1.000
525	1	2.003	1.849	-0.154	0.392	0.448	1.000
526	1	2.003	1.849	-0.154	0.392	0.448	1.000
527	1	2.003	1.849	-0.154	0.392	0.448	1.000
528	1	2.003	1.849	-0.154	0.392	0.448	1.000
529	1	2.003	1.849	-0.154	0.392	0.448	1.000
530	1	2.003	1.849	-0.154	0.392	0.448	1.000
531	1	2.003	1.849	-0.154	0.392	0.448	1.000
532	1	2.003	1.849	-0.154	0.392	0.448	1.000
533	1	2.003	1.849	-0.154	0.392	0.448	1.000
534	1	2.003	1.849	-0.154	0.392	0.448	1.000
535	1	2.003	1.849	-0.154	0.392	0.448	1.000
536	1	2.003	1.849	-0.154	0.392	0.448	1.000
537	1	2.003	1.849	-0.154	0.392	0.448	1.000
538	1	2.003	1.849	-0.154	0.392	0.448	1.000
539	1	2.003	1.849	-0.154	0.392	0.448	1.000
540	1	2.003	1.849	-0.154	0.392	0.448	1.000
541	1	2.003	1.849	-0.154	0.392	0.448	1.000
542	1	2.003	1.849	-0.154	0.392	0.448	1.000
543	1	2.488	2.064	-0.423	0.336	0.166	0.245
544	1	1.800	2.068	0.268	0.271	0.413	0.869
545	1	0.967	1.564	0.596	0.079	0.624	2.042
546	1	1.498	1.155	-0.343	0.351	0.259	0.431
547	1	0.968	1.304	0.336	0.112	0.579	1.692
548	1	2.583	1.405	-1.178	0.737	0.032	0.041
549	1	0.735	1.146	0.412	0.077	0.693	2.778
550	1	0.647	0.929	0.282	0.178	0.665	2.445
551	1	1.220	1.237	0.017	0.216	0.437	0.956
552	1	5.960	2.366	-3.593	0.540	0.007	0.009
553	1	1.857	2.728	0.871	0.026	0.483	1.149
554	1	0.254	1.100	0.846	0.013	0.945	21.302
555	1	2.736	0.413	-2.323	0.987	0.004	0.004
556	1	2.256	3.118	0.863	0.020	0.374	0.738
557	1	1.076	1.010	-0.066	0.287	0.429	0.927
558	1	2.550	2.004	-0.546	0.395	0.087	0.117
559	1	1.299	1.506	0.207	0.205	0.464	1.065
560	1	0.375	1.049	0.674	0.035	0.875	8.627
561	1	0.185	0.249	0.065	0.356	0.528	1.377
562	1	0.933	0.370	-0.563	0.849	0.102	0.140
563	1	0.405	1.345	0.940	0.017	0.890	9.946
564	1	0.202	0.905	0.703	0.025	0.950	23.282
565	1	0.312	0.356	0.044	0.357	0.572	1.645
566	1	0.391	0.467	0.076	0.327	0.614	1.962
567	1	0.524	0.809	0.285	0.192	0.706	2.958
568	1	1.590	1.335	-0.255	0.352	0.288	0.499
569	1	1.128	1.037	-0.091	0.284	0.418	0.885
570	1	1.118	1.331	0.214	0.109	0.444	0.982
571	1	0.371	0.962	0.591	0.071	0.850	6.986
572	1	0.972	1.146	0.174	0.164	0.547	1.489
573	1	1.550	1.510	-0.040	0.267	0.348	0.659
574	1	1.532	1.114	-0.418	0.397	0.253	0.417
575	1	0.709	0.928	0.219	0.189	0.631	2.106
576	1	0.795	1.044	0.248	0.177	0.583	1.721
577	1	0.603	2.076	1.472	0.023	0.869	8.147
578	1	0.202	0.823	0.621	0.041	0.933	17.205
579	1	2.561	0.152	-2.409	0.852	0.114	0.159
580	1	0.796	1.076	0.280	0.121	0.636	2.151
581	1	1.180	1.095	-0.084	0.259	0.439	0.962
582	1	0.648	2.243	1.596	0.010	0.893	10.313
583	1	0.366	1.091	0.725	0.029	0.885	9.454
584	1	1.071	0.486	-0.585	0.793	0.135	0.192
585	1	2.211	0.447	-1.764	0.645	0.285	0.492
586	1	0.184	0.671	0.487	0.073	0.899	10.922
587	1	0.296	0.773	0.478	0.099	0.852	7.097
588	1	0.196	0.610	0.414	0.100	0.866	7.981
589	1	0.207	0.927	0.720	0.025	0.948	22.416
590	1	0.217	0.690	0.474	0.088	0.878	8.908
591	1	0.496	0.404	-0.093	0.541	0.378	0.747
592	1	0.865	1.335	0.471	0.163	0.671	2.513
593	1	0.185	0.880	0.695	0.024	0.955	26.018
594	1	1.198	0.850	-0.348	0.511	0.263	0.439
595	1	0.590	0.778	0.188	0.253	0.633	2.123
596	1	2.003	1.849	-0.154	0.392	0.448	1.000
597	1	2.531	1.345	-1.186	0.707	0.049	0.064
598	1	0.810	1.040	0.230	0.136	0.599	1.842
599	1	1.866	1.379	-0.487	0.407	0.176	0.263
600	1	0.380	1.090	0.710	0.030	0.877	8.785
601	1	2.201	1.191	-1.010	0.656	0.071	0.094
602	1	1.410	3.283	1.873	0.004	0.684	2.666
603	1	1.979	1.314	-0.665	0.481	0.120	0.168
604	1	2.226	2.240	0.014	0.292	0.265	0.444
605	1	1.134	1.260	0.126	0.149	0.454	1.025
606	1	1.523	1.096	-0.426	0.407	0.231	0.371
607	1	1.775	0.985	-0.790	0.352	0.478	1.129
608	1	0.800	1.265	0.464	0.072	0.667	2.473
609	1	0.664	1.026	0.363	0.105	0.711	3.035
610	1	0.858	0.853	-0.005	0.349	0.445	0.986
611	1	1.361	0.884	-0.477	0.533	0.231	0.371
612	1	0.476	0.405	-0.071	0.431	0.504	1.253
613	1	2.052	1.206	-0.846	0.574	0.105	0.144
614	1	0.189	0.401	0.212	0.203	0.733	3.384
615	1	0.623	0.654	0.031	0.385	0.513	1.298
616	1	0.746	1.019	0.273	0.133	0.648	2.271
617	1	0.183	0.805	0.622	0.041	0.935	17.798
618	1	1.203	0.558	-0.645	0.752	0.153	0.223
619	1	0.298	0.677	0.379	0.145	0.806	5.127
620	1	0.218	0.692	0.474	0.088	0.878	8.889
621	1	0.906	1.039	0.133	0.203	0.524	1.356
622	1	1.023	3.111	2.088	0.002	0.858	7.469
623	1	0.523	2.124	1.601	0.010	0.910	12.535
624	1	0.575	0.867	0.291	0.167	0.709	3.009
625	1	0.580	1.150	0.570	0.073	0.772	4.170
626	1	0.205	1.009	0.803	0.013	0.960	29.738
627	1	1.381	0.999	-0.382	0.430	0.289	0.501
628	1	0.453	1.240	0.787	0.047	0.847	6.840
629	1	2.434	1.478	-0.957	0.629	0.068	0.090
630	1	0.763	1.961	1.198	0.025	0.785	4.489
631	1	0.761	0.777	0.016	0.373	0.469	1.087
632	1	0.591	1.003	0.412	0.162	0.718	3.133
633	1	1.194	0.979	-0.216	0.378	0.313	0.560
634	1	1.383	1.280	-0.103	0.244	0.333	0.614
635	1	0.406	0.587	0.182	0.272	0.660	2.393
636	1	2.261	0.931	-1.330	0.761	0.071	0.095
637	1	0.608	1.356	0.749	0.041	0.811	5.285
638	1	0.505	0.741	0.236	0.221	0.690	2.744
639	1	0.210	0.929	0.719	0.024	0.948	22.632
640	1	0.537	0.519	-0.018	0.375	0.566	1.609
641	1	0.340	0.991	0.650	0.041	0.885	9.527
642	1	0.254	0.761	0.507	0.082	0.878	8.889
643	1	0.202	0.551	0.349	0.134	0.824	5.758
644	1	0.883	1.043	0.161	0.188	0.541	1.452
645	1	0.520	2.141	1.622	0.010	0.917	13.637
646	1	2.003	1.849	-0.154	0.392	0.448	1.000
647	1	0.283	1.184	0.901	0.010	0.939	19.110
648	1	0.215	0.903	0.687	0.029	0.941	19.826
649	1	0.911	0.471	-0.440	0.521	0.415	0.875
650	1	0.202	0.970	0.768	0.016	0.959	28.530
651	1	0.529	0.554	0.025	0.417	0.499	1.228
652	1	0.891	1.128	0.237	0.104	0.567	1.611
653	1	0.923	1.183	0.260	0.134	0.549	1.502
654	1	0.400	1.623	1.223	0.009	0.917	13.684
655	1	1.473	0.751	-0.722	0.653	0.172	0.256
656	1	1.286	1.301	0.015	0.237	0.405	0.839
657	1	1.096	0.869	-0.227	0.398	0.422	0.898
658	1	1.712	0.773	-0.939	0.728	0.106	0.146
659	1	2.669	1.373	-1.296	0.574	0.142	0.203
660	1	0.966	1.702	0.736	0.061	0.619	1.999
661	1	1.218	0.919	-0.299	0.449	0.279	0.478
662	1	1.031	0.689	-0.342	0.529	0.342	0.641
663	1	0.643	0.373	-0.269	0.662	0.268	0.450
664	1	1.408	1.559	0.151	0.180	0.375	0.740
665	1	0.630	0.932	0.302	0.198	0.683	2.651
666	1	1.343	0.669	-0.674	0.727	0.136	0.194
667	1	0.844	1.123	0.280	0.171	0.634	2.138
668	1	0.703	0.854	0.152	0.248	0.596	1.818
669	1	0.194	0.387	0.193	0.216	0.717	3.120
670	1	1.475	1.010	-0.465	0.447	0.310	0.554
671	1	0.226	1.165	0.939	0.007	0.962	31.581
672	1	0.166	0.884	0.719	0.021	0.961	30.662
673	1	1.164	1.113	-0.051	0.223	0.368	0.719
674	1	1.238	0.809	-0.429	0.531	0.279	0.478
675	1	0.674	0.703	0.029	0.365	0.525	1.361
676	1	2.178	0.708	-1.470	0.808	0.074	0.099
677	1	0.760	1.199	0.440	0.076	0.676	2.575
678	1	0.473	1.056	0.583	0.062	0.818	5.553
679	1	1.052	2.677	1.625	0.014	0.830	6.020
680	1	0.826	1.200	0.374	0.141	0.656	2.348
681	1	0.765	1.303	0.538	0.067	0.698	2.847
682	1	1.324	0.855	-0.469	0.565	0.195	0.299
683	1	0.240	1.027	0.787	0.016	0.946	21.547
684	1	2.487	1.183	-1.304	0.804	0.025	0.031
685	1	1.528	1.273	-0.255	0.390	0.452	1.017
686	1	0.764	0.974	0.211	0.178	0.617	1.985
687	1	1.380	1.026	-0.354	0.414	0.228	0.365
688	1	0.911	1.409	0.498	0.088	0.620	2.010
689	1	0.352	2.028	1.675	0.003	0.966	34.759
690	1	1.097	0.579	-0.518	0.720	0.172	0.256
691	1	0.175	0.858	0.684	0.026	0.955	26.210
692	1	0.247	0.719	0.472	0.092	0.870	8.283
693	1	2.427	0.886	-1.541	0.846	0.039	0.050
694	1	0.598	1.055	0.458	0.066	0.778	4.331
695	1	2.570	1.041	-1.529	0.553	0.235	0.378
696	1	0.191	0.764	0.573	0.050	0.925	15.120
697	1	1.119	1.407	0.288	0.169	0.488	1.176
698	1	0.388	0.147	-0.241	0.633	0.268	0.451
699	1	0.709	0.101	-0.609	0.947	0.034	0.043
700	1	1.118	2.362	1.244	0.046	0.708	2.988
701	1	0.629	0.964	0.335	0.132	0.720	3.170
702	1	1.087	2.338	1.251	0.053	0.713	3.064
703	1	0.774	0.681	-0.094	0.481	0.389	0.783
704	1	1.355	0.966	-0.389	0.458	0.239	0.388
705	1	0.300	0.924	0.624	0.048	0.896	10.605
706	1	0.773	0.126	-0.647	0.934	0.045	0.057
707	1	2.274	0.757	-1.517	0.830	0.054	0.071
708	1	0.732	1.275	0.543	0.052	0.720	3.167
709	1	0.199	0.553	0.354	0.131	0.828	5.924
710	1	0.218	0.536	0.318	0.154	0.801	4.946
711	1	1.203	0.768	-0.435	0.586	0.228	0.365
712	1	0.819	0.935	0.117	0.239	0.530	1.389
713	1	1.641	2.339	0.698	0.170	0.472	1.103
714	1	1.091	1.050	-0.041	0.264	0.411	0.860
715	1	0.602	1.307	0.705	0.028	0.815	5.413
716	1	0.219	0.849	0.630	0.046	0.922	14.607
717	1	0.702	1.400	0.698	0.033	0.754	3.781
718	1	0.960	0.549	-0.411	0.715	0.186	0.282
719	1	0.854	0.707	-0.147	0.369	0.534	1.413
720	1	0.194	0.391	0.197	0.213	0.721	3.177
721	1	0.228	0.786	0.558	0.062	0.905	11.706
722	1	1.452	1.234	-0.218	0.267	0.184	0.277
723	1	0.220	0.896	0.677	0.032	0.937	18.210
724	1	2.028	1.286	-0.741	0.537	0.137	0.196
725	1	0.722	0.966	0.245	0.164	0.643	2.220
726	1	1.420	1.364	-0.055	0.313	0.368	0.716
727	1	0.728	2.771	2.042	0.001	0.954	25.348
728	1	2.354	1.203	-1.151	0.709	0.064	0.084
729	1	2.340	1.223	-1.117	0.707	0.055	0.072
730	1	0.672	0.984	0.311	0.130	0.689	2.730
731	1	0.414	1.204	0.790	0.024	0.872	8.371
732	1	1.028	1.750	0.721	0.064	0.616	1.974
733	1	2.180	1.171	-1.010	0.615	0.112	0.155
734	1	1.041	0.871	-0.171	0.413	0.366	0.711
735	1	0.980	1.054	0.074	0.211	0.478	1.129
736	1	0.966	0.717	-0.249	0.561	0.275	0.467
737	1	0.271	0.969	0.699	0.031	0.921	14.398
738	1	3.047	0.758	-2.288	0.978	0.002	0.003
739	1	0.505	2.015	1.510	0.012	0.908	12.141
740	1	2.907	0.932	-1.976	0.945	0.008	0.009
741	1	1.591	1.947	0.356	0.171	0.404	0.834
742	1	2.019	1.550	-0.470	0.404	0.164	0.241
743	1	0.274	1.148	0.874	0.012	0.940	19.175
744	1	0.869	0.889	0.021	0.316	0.465	1.070
745	1	1.873	1.205	-0.668	0.487	0.131	0.186
746	1	0.975	1.134	0.159	0.169	0.503	1.247
747	1	1.569	0.669	-0.899	0.768	0.107	0.148
748	1	0.644	1.660	1.016	0.018	0.833	6.150
749	1	3.804	0.721	-3.083	0.988	0.001	0.002
750	1	1.790	1.555	-0.236	0.318	0.247	0.403
751	1	2.242	3.684	1.442	0.252	0.522	1.345
752	1	0.254	1.003	0.749	0.023	0.935	17.666
753	1	0.228	0.555	0.327	0.155	0.800	4.924
754	1	0.549	0.842	0.293	0.173	0.714	3.071
755	1	0.254	0.881	0.626	0.045	0.915	13.278
756	1	2.605	0.058	-2.547	0.999	0.000	0.000
757	1	0.412	1.875	1.462	0.007	0.932	17.022
758	1	0.202	0.767	0.566	0.054	0.918	13.846
759	1	0.813	0.580	-0.233	0.598	0.297	0.520
760	1	0.259	0.878	0.618	0.048	0.910	12.416
761	1	0.861	1.728	0.868	0.046	0.708	2.988
762	1	1.090	1.095	0.005	0.227	0.394	0.800
763	1	0.719	2.816	2.098	0.001	0.955	26.252
764	1	0.872	1.477	0.605	0.065	0.661	2.404
765	1	2.747	1.150	-1.597	0.844	0.027	0.034
766	1	1.369	1.061	-0.308	0.372	0.237	0.384
767	1	0.184	0.679	0.495	0.071	0.901	11.243
768	1	2.073	0.989	-1.084	0.549	0.240	0.390
769	1	0.180	0.666	0.486	0.072	0.901	11.164
770	1	0.217	0.840	0.624	0.047	0.922	14.498
771	1	2.013	0.302	-1.711	0.970	0.016	0.019
772	1	0.405	1.153	0.748	0.029	0.870	8.253
773	1	2.744	1.050	-1.694	0.920	0.010	0.012
774	1	0.846	3.088	2.242	0.001	0.935	17.780
775	1	0.270	0.803	0.533	0.077	0.879	8.981
776	1	2.282	2.546	0.264	0.107	0.247	0.404
777	1	1.324	1.611	0.287	0.149	0.422	0.900
778	1	0.334	0.878	0.544	0.074	0.862	7.680
779	1	2.269	1.123	-1.145	0.720	0.053	0.069
780	1	0.999	1.201	0.201	0.154	0.534	1.410
781	1	0.493	3.235	2.742	0.001	0.982	67.144
782	1	1.205	1.470	0.265	0.148	0.439	0.966
783	1	2.367	3.011	0.644	0.073	0.425	0.910
784	1	0.525	2.430	1.905	0.005	0.941	19.662
785	1	0.731	0.813	0.081	0.318	0.517	1.320
786	1	0.872	1.176	0.304	0.107	0.602	1.867
787	1	0.626	3.036	2.411	0.000	0.963	32.390
788	1	0.967	2.597	1.630	0.012	0.844	6.672
789	1	1.055	1.134	0.078	0.194	0.485	1.162
790	1	2.406	1.095	-1.312	0.772	0.047	0.060
791	1	1.147	1.002	-0.146	0.335	0.327	0.599
792	1	2.561	0.152	-2.409	0.852	0.114	0.159
793	1	0.703	0.540	-0.163	0.586	0.321	0.582
794	1	0.218	0.729	0.510	0.082	0.883	9.288
795	1	0.717	0.334	-0.383	0.792	0.153	0.222
796	1	0.198	0.853	0.655	0.033	0.942	19.901
797	1	0.523	0.604	0.081	0.362	0.550	1.506
798	1	2.950	1.194	-1.756	0.898	0.011	0.013
799	1	1.034	1.266	0.232	0.167	0.501	1.237
800	1	2.557	1.130	-1.427	0.843	0.023	0.029
801	1	2.104	2.002	-0.101	0.300	0.241	0.390
802	1	0.271	0.685	0.414	0.125	0.831	6.075
803	1	1.639	1.162	-0.477	0.406	0.168	0.250
804	1	2.821	1.117	-1.704	0.923	0.009	0.011
805	1	0.331	1.661	1.330	0.005	0.950	23.500
806	1	0.753	0.389	-0.363	0.754	0.183	0.276
807	1	0.774	0.967	0.193	0.198	0.581	1.707
808	1	1.602	1.272	-0.330	0.322	0.220	0.347
809	1	0.727	1.124	0.397	0.092	0.683	2.651
810	1	2.476	1.378	-1.098	0.684	0.052	0.067
811	1	0.941	2.337	1.396	0.047	0.768	4.090
812	1	1.044	1.849	0.805	0.058	0.624	2.043
813	1	0.772	0.818	0.046	0.316	0.525	1.360
814	1	1.265	1.243	-0.022	0.210	0.393	0.797
815	1	2.003	1.118	-0.885	0.606	0.095	0.129
816	1	0.804	0.702	-0.101	0.437	0.434	0.945
817	1	0.261	0.971	0.710	0.029	0.927	15.618
818	1	0.181	0.687	0.506	0.072	0.899	10.955
819	1	0.822	1.022	0.200	0.158	0.578	1.690
820	1	0.190	0.388	0.198	0.210	0.723	3.216
821	1	0.777	0.572	-0.204	0.590	0.308	0.547
822	1	0.790	0.995	0.205	0.173	0.609	1.923
823	1	0.262	0.305	0.043	0.394	0.516	1.312
824	1	0.543	0.829	0.286	0.200	0.690	2.749
825	1	1.580	1.224	-0.356	0.344	0.237	0.382
826	1	1.378	1.041	-0.337	0.409	0.348	0.658
827	1	0.549	1.021	0.471	0.093	0.761	3.917
828	1	0.451	2.269	1.819	0.004	0.951	23.779
829	1	0.851	1.081	0.231	0.139	0.600	1.846
830	1	2.094	1.246	-0.848	0.573	0.092	0.124
831	1	0.195	0.804	0.609	0.043	0.932	16.839
832	1	1.173	1.087	-0.086	0.262	0.310	0.555
833	1	0.956	1.224	0.269	0.091	0.544	1.469
834	1	1.070	1.467	0.397	0.092	0.525	1.363
835	1	0.429	1.006	0.576	0.081	0.822	5.676
836	1	1.085	0.875	-0.210	0.421	0.358	0.687
837	1	0.460	1.104	0.644	0.044	0.833	6.162
838	1	2.147	1.123	-1.024	0.629	0.131	0.186
839	1	0.827	1.283	0.456	0.148	0.662	2.413
840	1	1.416	1.892	0.477	0.187	0.481	1.142
841	1	1.529	1.395	-0.134	0.329	0.361	0.696
842	1	2.031	0.920	-1.111	0.680	0.134	0.190
843	1	1.144	1.698	0.554	0.152	0.559	1.561
844	1	1.085	1.278	0.194	0.227	0.505	1.258
845	1	0.960	1.352	0.392	0.167	0.620	2.008
846	1	14.891	4.236	-10.655	0.521	0.235	0.379
847	1	1.088	0.704	-0.384	0.455	0.429	0.924
848	1	1.093	1.175	0.082	0.258	0.558	1.556
849	1	0.416	0.972	0.556	0.108	0.807	5.147
850	1	1.378	1.207	-0.171	0.281	0.292	0.507
851	1	0.770	0.875	0.105	0.273	0.533	1.406
852	1	0.910	1.683	0.773	0.057	0.670	2.501
853	1	0.900	1.609	0.709	0.063	0.670	2.501
854	1	0.858	1.144	0.285	0.108	0.612	1.941
855	1	0.584	0.991	0.407	0.112	0.747	3.634
856	1	0.882	1.046	0.164	0.163	0.544	1.468
857	1	0.299	0.660	0.361	0.153	0.798	4.879
858	1	1.156	0.482	-0.674	0.532	0.415	0.875
859	1	0.175	0.928	0.754	0.017	0.965	34.213
860	1	0.194	0.396	0.202	0.211	0.724	3.229
861	1	0.207	0.847	0.640	0.037	0.936	17.935
862	1	0.548	1.018	0.469	0.085	0.787	4.565
863	1	0.302	1.009	0.706	0.029	0.910	12.492
864	1	0.803	1.042	0.238	0.132	0.606	1.896
865	1	0.208	0.857	0.650	0.036	0.937	18.313
866	1	1.217	0.960	-0.257	0.418	0.259	0.430
867	1	0.517	1.695	1.178	0.016	0.869	8.171
868	1	0.250	0.938	0.688	0.031	0.928	15.955
869	1	0.765	1.052	0.287	0.126	0.639	2.184
870	1	0.517	0.585	0.068	0.370	0.547	1.486
871	1	0.484	0.664	0.180	0.281	0.633	2.129
872	1	0.559	2.650	2.091	0.001	0.977	53.350
873	1	0.596	0.822	0.227	0.216	0.659	2.384
874	1	1.122	1.111	-0.011	0.215	0.426	0.915
875	1	0.620	0.648	0.028	0.382	0.529	1.384
876	1	1.635	1.061	-0.573	0.487	0.175	0.261
877	1	0.589	2.121	1.532	0.007	0.913	13.013
878	1	2.547	1.134	-1.414	0.842	0.021	0.026
879	1	2.271	2.738	0.467	0.036	0.284	0.490
880	1	1.566	1.066	-0.499	0.385	0.373	0.734
881	1	0.359	1.239	0.881	0.016	0.905	11.673
882	1	0.253	0.784	0.530	0.074	0.887	9.641
883	1	1.667	1.117	-0.550	0.452	0.170	0.253
884	1	0.238	1.048	0.809	0.015	0.948	22.516
885	1	0.595	0.788	0.193	0.257	0.620	2.008
886	1	0.159	0.643	0.484	0.065	0.910	12.457
887	1	1.554	1.134	-0.420	0.386	0.246	0.401
888	1	0.646	2.774	2.128	0.003	0.942	20.010
889	1	0.359	0.977	0.618	0.050	0.870	8.272
890	1	0.231	1.025	0.794	0.016	0.950	23.350
891	1	0.506	0.122	-0.384	0.852	0.100	0.136
892	1	0.283	1.017	0.733	0.025	0.922	14.534
893	1	0.298	1.790	1.492	0.003	0.970	39.440
894	1	0.211	0.905	0.693	0.029	0.942	20.108
895	1	0.300	0.477	0.177	0.258	0.685	2.685
896	1	0.837	0.747	-0.089	0.445	0.401	0.826
897	1	0.894	1.726	0.832	0.068	0.687	2.708
898	1	0.610	2.614	2.004	0.002	0.960	29.561
899	1	2.705	1.153	-1.552	0.897	0.011	0.014
900	1	0.561	2.293	1.732	0.013	0.910	12.513
901	1	1.567	1.085	-0.483	0.435	0.219	0.346
902	1	1.104	1.227	0.123	0.157	0.457	1.037
903	1	0.376	1.084	0.708	0.032	0.878	8.850
904	1	0.656	1.063	0.407	0.102	0.734	3.401
905	1	0.590	1.105	0.515	0.085	0.760	3.893
906	1	0.528	0.803	0.275	0.190	0.709	3.005
907	1	0.271	0.831	0.560	0.065	0.890	10.014
908	1	0.209	0.896	0.687	0.028	0.945	21.049
909	1	0.207	0.600	0.394	0.112	0.852	7.111
910	1	0.184	0.468	0.284	0.151	0.801	4.949
911	1	0.246	0.149	-0.097	0.521	0.347	0.655
912	1	0.333	1.131	0.798	0.021	0.908	12.166
913	1	0.292	0.589	0.297	0.189	0.759	3.889
914	1	0.383	0.690	0.307	0.187	0.754	3.768
915	1	1.271	0.703	-0.568	0.683	0.159	0.234
916	1	1.260	1.130	-0.130	0.250	0.330	0.607
917	1	0.775	1.546	0.770	0.090	0.727	3.289
918	1	0.231	1.061	0.831	0.012	0.954	25.476
919	1	2.018	1.123	-0.895	0.600	0.102	0.140
920	1	1.768	0.977	-0.791	0.610	0.116	0.161
921	1	1.090	1.139	0.048	0.202	0.431	0.933
922	1	0.801	1.046	0.245	0.154	0.614	1.960
923	1	1.713	1.458	-0.256	0.305	0.222	0.351
924	1	2.083	1.324	-0.759	0.534	0.111	0.154
925	1	1.717	0.901	-0.816	0.585	0.218	0.344
926	1	3.250	0.590	-2.660	0.997	0.000	0.000
927	1	0.647	1.091	0.443	0.119	0.722	3.207
928	1	0.456	1.542	1.086	0.014	0.883	9.280
929	1	0.235	0.869	0.634	0.044	0.920	14.246
930	1	0.664	0.722	0.058	0.380	0.494	1.205
931	1	2.503	1.341	-1.162	0.727	0.038	0.049
932	1	0.323	0.965	0.643	0.044	0.890	9.994
933	1	0.495	0.727	0.232	0.224	0.690	2.748
934	1	1.140	1.013	-0.127	0.314	0.381	0.757
935	1	0.648	1.003	0.356	0.180	0.696	2.820
936	1	0.253	0.703	0.450	0.102	0.859	7.525
937	1	0.216	0.868	0.652	0.037	0.934	17.360
938	1	0.208	0.691	0.484	0.082	0.886	9.591
939	1	0.548	0.928	0.380	0.134	0.752	3.733
940	1	0.210	0.351	0.141	0.255	0.671	2.510
941	1	0.215	0.133	-0.081	0.505	0.345	0.650
942	1	1.267	1.013	-0.254	0.367	0.339	0.632
943	1	0.293	0.672	0.379	0.143	0.809	5.207
944	1	0.257	0.130	-0.127	0.556	0.309	0.551
945	1	0.235	0.891	0.656	0.038	0.927	15.668
946	1	2.778	0.648	-2.130	0.972	0.005	0.006
947	1	0.261	0.898	0.637	0.044	0.913	12.901
948	1	0.816	0.811	-0.005	0.368	0.454	1.023
949	1	1.373	1.100	-0.273	0.339	0.315	0.566
950	1	0.302	0.777	0.475	0.100	0.849	6.909
951	1	0.515	0.111	-0.404	0.868	0.086	0.116
952	1	0.196	0.816	0.619	0.042	0.933	17.119
953	1	1.102	0.649	-0.453	0.637	0.252	0.416
954	1	0.714	1.076	0.362	0.096	0.688	2.722
955	1	0.229	0.951	0.722	0.025	0.941	19.816
956	1	0.538	0.594	0.056	0.380	0.534	1.413
957	1	0.867	0.957	0.090	0.244	0.506	1.265
958	1	0.547	0.949	0.402	0.099	0.781	4.391
959	1	0.917	1.104	0.186	0.144	0.568	1.623
960	1	2.295	2.082	-0.213	0.293	0.198	0.304
961	1	0.636	1.543	0.907	0.059	0.799	4.905
962	1	0.191	0.718	0.527	0.106	0.852	7.092
963	1	1.624	1.392	-0.232	0.292	0.238	0.385
964	1	1.322	2.391	1.069	0.051	0.638	2.174
965	1	1.027	1.049	0.022	0.244	0.453	1.020
966	1	1.145	1.849	0.704	0.128	0.570	1.635
967	1	2.931	2.884	-0.047	0.061	0.113	0.156
968	1	0.737	1.373	0.636	0.049	0.719	3.156
969	1	0.654	0.908	0.253	0.182	0.660	2.389
970	1	0.677	0.651	-0.026	0.348	0.581	1.711
971	1	1.676	0.238	-1.438	0.754	0.200	0.309
972	1	0.227	0.809	0.582	0.053	0.915	13.198
973	1	0.440	0.657	0.217	0.250	0.673	2.539
974	1	2.541	0.169	-2.373	0.839	0.126	0.178
975	1	0.272	0.680	0.408	0.126	0.829	5.978
976	1	0.154	0.782	0.628	0.034	0.948	22.669
977	1	0.221	0.517	0.295	0.166	0.786	4.539
978	1	0.951	1.155	0.205	0.129	0.532	1.402
979	1	0.641	1.812	1.170	0.013	0.853	7.147
980	1	1.308	0.925	-0.383	0.476	0.248	0.407
981	1	0.551	0.887	0.335	0.148	0.733	3.391
982	1	0.133	0.632	0.499	0.055	0.921	14.297
983	1	0.874	0.794	-0.080	0.369	0.506	1.262
984	1	0.203	0.959	0.755	0.018	0.956	26.988
985	1	0.219	0.867	0.648	0.038	0.932	16.861
986	1	0.521	0.114	-0.407	0.867	0.088	0.118
987	1	0.203	0.552	0.348	0.135	0.823	5.743
988	1	0.185	0.535	0.350	0.125	0.834	6.194
989	1	0.511	0.639	0.127	0.285	0.650	2.293
990	1	1.039	0.650	-0.389	0.606	0.277	0.472
991	1	1.790	1.274	-0.517	0.395	0.306	0.544
992	1	2.454	1.212	-1.243	0.755	0.043	0.055
993	1	0.882	0.815	-0.067	0.392	0.425	0.913
994	1	2.045	1.265	-0.779	0.540	0.100	0.137
995	1	2.542	0.169	-2.373	0.839	0.126	0.178
996	1	0.586	0.544	-0.042	0.464	0.449	1.005
997	1	2.466	1.117	-1.348	0.810	0.031	0.039
998	1	0.632	2.870	2.238	0.000	0.984	75.889
999	1	0.434	1.143	0.708	0.030	0.862	7.682
1000	1	0.295	0.914	0.619	0.052	0.895	10.555
1001	1	0.507	0.490	-0.017	0.456	0.463	1.062
1002	1	0.285	1.079	0.793	0.015	0.929	16.083
1003	1	0.879	1.101	0.223	0.142	0.577	1.680
1004	1	0.212	0.997	0.785	0.015	0.957	27.185
1005	1	0.210	0.685	0.475	0.085	0.882	9.241
1006	1	0.547	0.752	0.205	0.242	0.657	2.355
1007	1	2.438	0.254	-2.184	0.774	0.183	0.275
1008	1	0.200	0.748	0.548	0.059	0.914	13.092
1009	1	0.355	1.061	0.706	0.029	0.888	9.745
1010	1	0.182	0.964	0.782	0.013	0.967	35.677
1011	1	0.201	0.548	0.348	0.134	0.824	5.773
1012	1	2.736	0.061	-2.675	1.000	0.000	0.000
1013	1	0.316	0.821	0.505	0.089	0.855	7.239
1014	1	0.113	0.881	0.768	0.010	0.983	72.943
1015	1	1.057	1.019	-0.038	0.268	0.422	0.899
1016	1	0.871	1.405	0.533	0.069	0.651	2.295
1017	1	0.262	0.878	0.616	0.047	0.910	12.500
1018	1	0.192	0.352	0.160	0.233	0.693	2.786
1019	1	0.178	0.706	0.528	0.066	0.907	11.968
1020	1	0.250	0.776	0.526	0.075	0.886	9.609
1021	1	0.212	0.542	0.330	0.147	0.810	5.241
1022	1	0.423	1.859	1.436	0.008	0.928	15.862
1023	1	0.591	0.813	0.222	0.221	0.657	2.362
1024	1	0.614	1.161	0.547	0.069	0.752	3.744
1025	1	0.158	1.456	1.298	0.001	0.993	169.697
1026	1	1.066	1.012	-0.053	0.282	0.415	0.873
1027	1	0.726	0.700	-0.025	0.431	0.436	0.954
1028	1	0.182	0.827	0.645	0.033	0.946	21.646
1029	1	0.941	0.647	-0.294	0.625	0.245	0.399
1030	1	0.471	0.832	0.361	0.159	0.749	3.667
1031	1	0.243	0.776	0.533	0.072	0.891	10.087
1032	1	0.647	1.048	0.401	0.089	0.731	3.356
1033	1	0.298	0.528	0.229	0.227	0.719	3.152
1034	1	0.157	0.869	0.712	0.021	0.964	32.658
1035	1	0.760	0.680	-0.079	0.434	0.450	1.008
1036	1	0.465	0.603	0.138	0.293	0.633	2.130
1037	1	0.143	0.682	0.539	0.046	0.934	17.456
1038	1	1.567	1.611	0.044	0.225	0.315	0.567
1039	1	1.446	1.117	-0.329	0.351	0.222	0.352
1040	1	1.438	1.328	-0.109	0.241	0.263	0.440
1041	1	0.990	1.255	0.265	0.107	0.525	1.362
1042	1	1.282	1.159	-0.123	0.253	0.347	0.655
1043	1	1.427	1.586	0.159	0.186	0.374	0.735
1044	1	1.140	1.498	0.358	0.170	0.566	1.606
1045	1	5.020	29.986	24.966	0.064	0.840	6.447
1046	1	0.901	1.170	0.270	0.214	0.635	2.146
1047	1	2.694	4.363	1.669	0.271	0.449	1.003
1048	1	0.738	1.839	1.101	0.087	0.748	3.660
1049	1	0.840	2.322	1.482	0.028	0.823	5.720
1050	1	0.672	1.552	0.880	0.072	0.785	4.488
1051	1	0.390	1.000	0.610	0.053	0.858	7.418
1052	1	0.765	1.043	0.278	0.117	0.642	2.211
1053	1	1.184	1.626	0.441	0.229	0.562	1.579
1054	1	0.231	0.880	0.649	0.040	0.925	15.132
1055	1	0.246	1.087	0.841	0.011	0.949	22.896
1056	1	0.527	0.515	-0.012	0.451	0.467	1.080
1057	1	0.197	0.763	0.566	0.053	0.920	14.240
1058	1	0.669	0.780	0.111	0.309	0.559	1.559
1059	1	1.060	0.996	-0.064	0.307	0.385	0.773
1060	1	1.774	0.455	-1.319	0.604	0.339	0.631
1061	1	0.316	0.941	0.625	0.050	0.888	9.757
1062	1	0.303	0.677	0.374	0.144	0.808	5.199
1063	1	0.301	0.850	0.548	0.071	0.876	8.694
1064	1	0.517	0.695	0.178	0.269	0.643	2.217
1065	1	1.775	0.861	-0.914	0.669	0.146	0.211
1066	1	0.874	0.671	-0.203	0.388	0.524	1.355
1067	1	1.126	0.247	-0.879	0.718	0.231	0.371
1068	1	0.242	0.392	0.149	0.266	0.666	2.459
1069	1	0.524	0.650	0.126	0.318	0.594	1.802
1070	1	1.565	0.470	-1.095	0.585	0.355	0.678
1071	1	0.872	0.848	-0.024	0.333	0.505	1.257
1072	1	0.312	0.922	0.611	0.058	0.882	9.237
1073	1	0.656	0.995	0.339	0.119	0.714	3.079
1074	1	0.726	0.967	0.241	0.184	0.634	2.131
1075	1	2.457	0.707	-1.750	0.714	0.177	0.265
1076	1	0.736	0.812	0.076	0.303	0.548	1.491
1077	1	1.309	0.574	-0.735	0.734	0.171	0.254
1078	1	1.462	0.452	-1.010	0.587	0.354	0.675
1079	1	2.296	0.983	-1.313	0.752	0.084	0.113
1080	1	0.741	1.070	0.328	0.136	0.655	2.338
1081	1	0.279	0.671	0.393	0.135	0.820	5.611
1082	1	0.251	0.651	0.400	0.125	0.834	6.192
1083	1	0.195	0.340	0.145	0.244	0.680	2.621
1084	1	2.155	0.786	-1.369	0.797	0.085	0.114
1085	1	0.547	0.588	0.041	0.362	0.552	1.519
1086	1	0.313	0.827	0.514	0.084	0.861	7.631
1087	1	0.527	0.138	-0.388	0.841	0.111	0.154
1088	1	0.323	0.900	0.577	0.063	0.874	8.532
1089	1	0.287	0.602	0.315	0.173	0.780	4.364
1090	1	2.003	1.849	-0.154	0.392	0.448	1.000
1091	1	0.212	0.753	0.541	0.063	0.907	11.991
1092	1	0.414	1.251	0.837	0.021	0.876	8.691
1093	1	2.339	0.906	-1.433	0.840	0.034	0.044
1094	1	0.249	0.693	0.444	0.107	0.853	7.161
1095	1	0.236	0.130	-0.106	0.533	0.325	0.592
1096	1	0.339	1.223	0.884	0.012	0.913	12.961
1097	1	0.301	0.467	0.166	0.265	0.678	2.594
1098	1	0.430	1.096	0.667	0.031	0.904	11.575
1099	1	2.203	0.929	-1.275	0.754	0.087	0.117
1100	1	0.338	0.979	0.641	0.045	0.883	9.329
1101	1	0.213	0.338	0.125	0.267	0.656	2.355
1102	1	0.236	0.131	-0.104	0.532	0.327	0.598
1103	1	0.455	1.006	0.551	0.061	0.861	7.612
1104	1	0.501	1.526	1.025	0.019	0.857	7.384
1105	1	0.229	0.167	-0.062	0.485	0.384	0.769
1106	1	0.366	0.928	0.562	0.068	0.855	7.261
1107	1	0.196	0.847	0.651	0.034	0.942	20.173
1108	1	0.216	1.006	0.790	0.015	0.955	26.348
1109	1	0.309	0.460	0.151	0.276	0.666	2.460
1110	1	0.200	0.892	0.692	0.027	0.949	22.781
1111	1	0.255	0.679	0.425	0.116	0.843	6.619
1112	1	0.207	0.402	0.195	0.222	0.713	3.055
1113	1	0.232	0.153	-0.079	0.502	0.363	0.702
1114	1	1.926	1.098	-0.828	0.579	0.127	0.179
1115	1	1.856	1.282	-0.574	0.451	0.186	0.281
1116	1	1.365	1.093	-0.272	0.376	0.391	0.792
1117	1	0.509	0.983	0.474	0.089	0.785	4.488
1118	1	0.434	1.014	0.580	0.066	0.829	5.973
1119	1	2.729	1.127	-1.602	0.897	0.014	0.018
1120	1	0.331	0.956	0.625	0.050	0.881	9.164
1121	1	0.332	1.206	0.874	0.015	0.915	13.225
1122	1	0.179	0.932	0.753	0.018	0.963	31.670
1123	1	0.236	0.376	0.140	0.269	0.661	2.400
1124	1	0.856	0.952	0.096	0.248	0.518	1.324
1125	1	0.703	0.974	0.271	0.190	0.632	2.114
1126	1	0.495	1.618	1.123	0.016	0.872	8.393
1127	1	0.296	1.195	0.899	0.012	0.933	17.097
1128	1	0.936	0.821	-0.115	0.355	0.522	1.347
1129	1	0.202	0.391	0.189	0.222	0.711	3.034
1130	1	0.209	0.775	0.566	0.056	0.915	13.233
1131	1	0.832	0.748	-0.084	0.441	0.399	0.819
1132	1	0.355	0.887	0.532	0.094	0.835	6.236
1133	1	0.187	0.862	0.675	0.029	0.949	23.109
1134	1	0.619	0.543	-0.076	0.487	0.427	0.919
1135	1	0.199	0.494	0.294	0.156	0.797	4.845
1136	1	1.703	1.045	-0.658	0.532	0.147	0.213
1137	1	1.047	0.966	-0.081	0.271	0.560	1.571
1138	1	0.777	0.836	0.059	0.328	0.547	1.489
1139	1	1.997	0.701	-1.296	0.511	0.374	0.736
1140	1	2.151	4.311	2.159	0.148	0.605	1.887
1141	1	1.182	1.251	0.068	0.259	0.546	1.483
