# Supplementary material for: Variation in selection constraints on teleost TLRs with emphasis on their repertoire in the Walking catfish, Clarias batrachus
Source: Sci Rep. 2020 Dec 7;10:21394. doi: 10.1038/s41598-020-78347-6 (PMC7721727; doi:10.1038/s41598-020-78347-6)
Supplement: Supplementary file 31 — Supplementary Information 31. [file 41598_2020_78347_MOESM31_ESM.zip › T9/FUBAR/result.json]

{
  "MLE": {
    "content": {
      "0": [
        [
          2.003202658083666,
          1.849209741885451,
          -0.1539929161982148,
          0.3922993532346755,
          0.4479845630606504,
          0.999999999999999,
          0,
          0
        ],
        [
          2.003202658083663,
          1.849209741885451,
          -0.1539929161982121,
          0.3922993532346753,
          0.4479845630606503,
          0.9999999999999988,
          0,
          0
        ],
        [
          2.003202658083678,
          1.849209741885451,
          -0.1539929161982265,
          0.3922993532346755,
          0.4479845630606503,
          0.9999999999999988,
          0,
          0
        ],
        [
          2.003202658083667,
          1.849209741885451,
          -0.1539929161982152,
          0.3922993532346757,
          0.4479845630606504,
          0.999999999999999,
          0,
          0
        ],
        [
          2.003202658083663,
          1.849209741885451,
          -0.1539929161982121,
          0.3922993532346753,
          0.4479845630606503,
          0.9999999999999988,
          0,
          0
        ],
        [
          3.311988244672356,
          1.66105089246155,
          -1.650937352210806,
          0.4099699799448925,
          0.3593853447750711,
          0.6912762994367156,
          0,
          0
        ],
        [
          5.333174375229099,
          25.82516672665032,
          20.49199235142122,
          0.07804134115067404,
          0.8272584094537087,
          5.901092880460625,
          0,
          0
        ],
        [
          7.530243467789026,
          27.81513822069617,
          20.28489475290714,
          0.1210693701904974,
          0.7756246344287319,
          4.259558571055843,
          0,
          0
        ],
        [
          3.008611627387566,
          4.135243877546129,
          1.126632250158563,
          0.1604320476973354,
          0.565225109813988,
          1.601936019433928,
          0,
          0
        ],
        [
          2.073755024011072,
          2.945218902321886,
          0.8714638783108142,
          0.1153120315400681,
          0.4587695512960744,
          1.044480985976409,
          0,
          0
        ],
        [
          1.023107673848677,
          3.170261364106022,
          2.147153690257345,
          0.0253523419641168,
          0.7870786978222696,
          4.554987805525719,
          0,
          0
        ],
        [
          2.960497928140726,
          2.340147408012774,
          -0.620350520127952,
          0.3551416386153914,
          0.1613910813961195,
          0.2371418636171045,
          0,
          0
        ],
        [
          4.626214715987262,
          8.927410406897103,
          4.301195690909841,
          0.1082888643625785,
          0.4389263084627316,
          0.9639619263313488,
          0,
          0
        ],
        [
          2.63317355855609,
          6.713005279709179,
          4.07983172115309,
          0.08184005796411557,
          0.3754865992955932,
          0.7408680292678397,
          0,
          0
        ],
        [
          0.8945013467756484,
          0.7406051474380796,
          -0.1538961993375688,
          0.3431292178877481,
          0.5678463003131456,
          1.619126343718128,
          0,
          0
        ],
        [
          1.272095142375978,
          1.147927203450026,
          -0.1241679389259525,
          0.2593682197465,
          0.3618435525390822,
          0.6986856941078379,
          0,
          0
        ],
        [
          1.398005127890225,
          1.365213304353651,
          -0.03279182353657317,
          0.2404333526816198,
          0.3701800543998501,
          0.7242437875569882,
          0,
          0
        ],
        [
          2.779306752555475,
          1.67379889889998,
          -1.105507853655495,
          0.647889561901736,
          0.02202741325610863,
          0.02775396217308288,
          0,
          0
        ],
        [
          0.7619153266625636,
          1.494301727446904,
          0.7323864007843408,
          0.06035316433437992,
          0.7169134334909337,
          3.120582229352312,
          0,
          0
        ],
        [
          1.59945640909126,
          1.810113038604577,
          0.2106566295133174,
          0.2115587779504075,
          0.3963000189668733,
          0.8088930512701171,
          0,
          0
        ],
        [
          2.480980292962288,
          1.495652287428012,
          -0.9853280055342752,
          0.5219813453359671,
          0.159649709520186,
          0.2340970559221719,
          0,
          0
        ],
        [
          1.234097924322219,
          0.9267511737269797,
          -0.3073467505952389,
          0.470714627855897,
          0.2404966788155794,
          0.3901823137472226,
          0,
          0
        ],
        [
          1.758499942840424,
          1.08385736889151,
          -0.6746425739489148,
          0.5238039564980279,
          0.1487017469160611,
          0.2152397614793302,
          0,
          0
        ],
        [
          1.632310256508455,
          1.172676531893304,
          -0.4596337246151516,
          0.394519891480343,
          0.1867935033177131,
          0.2830408381336065,
          0,
          0
        ],
        [
          1.770223551316537,
          1.292637530112053,
          -0.477586021204484,
          0.4115525910439001,
          0.1890197747077714,
          0.2872004726641643,
          0,
          0
        ],
        [
          1.847229278056798,
          0.437693699736734,
          -1.409535578320064,
          0.9123142533903549,
          0.03211739492484923,
          0.04088893518729448,
          0,
          0
        ],
        [
          1.646838690273004,
          1.215437925690758,
          -0.431400764582246,
          0.3777853980356242,
          0.2188851755714939,
          0.3452944856319754,
          0,
          0
        ],
        [
          2.310586855928503,
          0.7743765498646817,
          -1.536210306063821,
          0.8506996950244359,
          0.04641933944941001,
          0.05998320888878037,
          0,
          0
        ],
        [
          2.64311211596894,
          0.9203207224813192,
          -1.72279139348762,
          0.914989312406952,
          0.01399529529432842,
          0.01749005812941739,
          0,
          0
        ],
        [
          1.087506555221941,
          2.357150546725508,
          1.269643991503567,
          0.03535882545061484,
          0.7321872445249903,
          3.368829834833875,
          0,
          0
        ],
        [
          1.617684427543473,
          1.134203290501473,
          -0.4834811370419996,
          0.4286075644882285,
          0.1989197428252749,
          0.3059778821208257,
          0,
          0
        ],
        [
          1.882517952357139,
          1.222215757436856,
          -0.660302194920283,
          0.4977261298892336,
          0.1655337612128249,
          0.244436460469124,
          0,
          0
        ],
        [
          2.713268653093822,
          1.034035377674254,
          -1.679233275419568,
          0.7804521184123977,
          0.05592772128645202,
          0.07299784733009082,
          0,
          0
        ],
        [
          1.557824181406867,
          1.079466161401504,
          -0.4783580200053632,
          0.4369554254443466,
          0.2202733248931525,
          0.3481029381564087,
          0,
          0
        ],
        [
          1.681629999702744,
          1.221085766538808,
          -0.4605442331639364,
          0.3963109335627868,
          0.18967582394746,
          0.2884306155216627,
          0,
          0
        ],
        [
          2.474368571283685,
          1.445538253534512,
          -1.028830317749173,
          0.6056571268979448,
          0.09141837601636212,
          0.1239817399319979,
          0,
          0
        ],
        [
          2.574097452059985,
          0.4453042537107769,
          -2.128793198349208,
          0.961804207170214,
          0.01555859020047481,
          0.01947459981457508,
          0,
          0
        ],
        [
          1.036491155985126,
          0.8639070415873996,
          -0.1725841143977259,
          0.4356233212374972,
          0.3211111871684145,
          0.5828341061503393,
          0,
          0
        ],
        [
          1.774982599260361,
          2.694618801539819,
          0.9196362022794577,
          0.05265044128682717,
          0.5036671728612846,
          1.250428373572799,
          0,
          0
        ],
        [
          2.684231548799851,
          0.06682768040120195,
          -2.617403868398649,
          0.9988496365879529,
          0.0005715270277665667,
          0.0007046496311574509,
          0,
          0
        ],
        [
          2.597173175053399,
          0.9103379931736424,
          -1.686835181879757,
          0.8392425953918641,
          0.0458781479462165,
          0.05925025295332872,
          0,
          0
        ],
        [
          1.427384129982854,
          0.08549664168223994,
          -1.341887488300614,
          0.9871010072920231,
          0.007913969894267816,
          0.009829540883225614,
          0,
          0
        ],
        [
          0.9379096311881212,
          0.1196747559302959,
          -0.8182348752578253,
          0.9206059383874661,
          0.05429161979241677,
          0.07073978496690635,
          0,
          0
        ],
        [
          0.8173722703975758,
          0.3929925267158784,
          -0.4243797436816974,
          0.7075499072476119,
          0.2298101447061338,
          0.3676711690883649,
          0,
          0
        ],
        [
          2.331669546830352,
          1.105755611145037,
          -1.225913935685315,
          0.756679997314699,
          0.04972311431750597,
          0.06447573922688686,
          0,
          0
        ],
        [
          1.30077604035436,
          0.9906630587566506,
          -0.3101129815977092,
          0.4030601443466789,
          0.3181150398535885,
          0.5748589063345687,
          0,
          0
        ],
        [
          2.605679752078859,
          1.740246126495877,
          -0.8654336255829824,
          0.5625713509011795,
          0.03649595501583956,
          0.04667446666843014,
          0,
          0
        ],
        [
          1.403258300590601,
          1.113286311676532,
          -0.2899719889140697,
          0.3410146507794924,
          0.3071660591877896,
          0.5463013135776962,
          0,
          0
        ],
        [
          2.922531852418439,
          2.452843625158556,
          -0.469688227259883,
          0.2344679637411408,
          0.04315239524330152,
          0.0555712680256055,
          0,
          0
        ],
        [
          1.80676206916179,
          1.083448448158856,
          -0.7233136210029336,
          0.5441087803019917,
          0.1398333442227635,
          0.2003163115240502,
          0,
          0
        ],
        [
          2.239712343097927,
          2.4337290098093,
          0.1940166667113723,
          0.1423903783493648,
          0.2453162455172618,
          0.4005433093711638,
          0,
          0
        ],
        [
          0.8138695744370921,
          1.218935219148558,
          0.405065644711466,
          0.1525693252248054,
          0.6611964558247548,
          2.404754499206543,
          0,
          0
        ],
        [
          1.978130470811679,
          0.4102109865571303,
          -1.567919484254549,
          0.8248443411266309,
          0.1092115345632743,
          0.1510713459281033,
          0,
          0
        ],
        [
          0.700158902511872,
          0.7921898639644996,
          0.09203096145262768,
          0.2811350763756298,
          0.6023953892442419,
          1.866888587718748,
          0,
          0
        ],
        [
          2.523816602487684,
          0.5202968438011077,
          -2.003519758686577,
          0.9480802867674468,
          0.01518938970192081,
          0.01900534594796774,
          0,
          0
        ],
        [
          2.049172442337893,
          0.5309746710076398,
          -1.518197771330253,
          0.877606528696353,
          0.0685894599668769,
          0.09074117718187655,
          0,
          0
        ],
        [
          2.28700747359847,
          0.08135960787201826,
          -2.205647865726452,
          0.9943449113201679,
          0.003293651131513365,
          0.004071913514649057,
          0,
          0
        ],
        [
          2.74253602477989,
          2.652659879191241,
          -0.0898761455886481,
          0.1065186188124979,
          0.07758711177635644,
          0.1036459643395797,
          0,
          0
        ],
        [
          1.022223227783271,
          1.48886309658166,
          0.4666398687983888,
          0.1235401814400612,
          0.5836162805224525,
          1.727117289903106,
          0,
          0
        ],
        [
          1.578023537850691,
          0.1027691605952576,
          -1.475254377255433,
          0.9832763516191207,
          0.01035061355354512,
          0.01288762552255903,
          0,
          0
        ],
        [
          2.37530332942048,
          1.16834454056984,
          -1.20695878885064,
          0.7496508377856165,
          0.04960738536805016,
          0.06431784110439427,
          0,
          0
        ],
        [
          0.9454605973830094,
          0.5285094502166301,
          -0.4169511471663793,
          0.7294485348505095,
          0.1807563113688203,
          0.271874540127894,
          0,
          0
        ],
        [
          2.382728757515928,
          1.384233207400609,
          -0.9984955501153194,
          0.6515167299231714,
          0.06194646782565395,
          0.08137239501884473,
          0,
          0
        ],
        [
          1.048245255055583,
          1.390576295367371,
          0.3423310403117878,
          0.1151162164698807,
          0.557631360429074,
          1.553284585118563,
          0,
          0
        ],
        [
          0.1988458838943157,
          0.7962213227414329,
          0.5973754388471172,
          0.04663875706870547,
          0.9273785883502951,
          15.73550015568791,
          0,
          0
        ],
        [
          2.796163206174181,
          0.2679753357749176,
          -2.528187870399264,
          0.997872700614421,
          0.0004927574880673115,
          0.0006074848631765268,
          0,
          0
        ],
        [
          2.270561260486199,
          1.964343545545708,
          -0.3062177149404912,
          0.3474162469411053,
          0.1782629520721492,
          0.2673107352586337,
          0,
          0
        ],
        [
          1.473003634849362,
          0.5659908620595215,
          -0.90701277278984,
          0.7937826770203097,
          0.1145406381794078,
          0.1593966311144273,
          0,
          0
        ],
        [
          2.560818164880123,
          2.338555133643029,
          -0.2222630312370941,
          0.2484318877247765,
          0.1723202203985084,
          0.2565441227701861,
          0,
          0
        ],
        [
          2.619717826882223,
          0.5649469040795964,
          -2.054770922802626,
          0.959897812916609,
          0.008846261993496524,
          0.01099782862556576,
          0,
          0
        ],
        [
          2.686764619650839,
          2.482117793728569,
          -0.20464682592227,
          0.183909602540998,
          0.069260653853705,
          0.09169521797370109,
          0,
          0
        ],
        [
          1.984739601716479,
          1.851400273274082,
          -0.1333393284423976,
          0.3017704574920576,
          0.2365654176147344,
          0.3818278502137117,
          0,
          0
        ],
        [
          2.29500823648437,
          0.310938623185637,
          -1.984069613298733,
          0.9789183721739442,
          0.008705622091874528,
          0.01082144711348436,
          0,
          0
        ],
        [
          1.389063730051264,
          1.667175954090433,
          0.278112224039168,
          0.1834911539946373,
          0.4237503607120494,
          0.906123905343318,
          0,
          0
        ],
        [
          1.322494333908655,
          0.787402576952114,
          -0.5350917569565414,
          0.5882151689779982,
          0.2070717707954385,
          0.3217919619485815,
          0,
          0
        ],
        [
          1.854845662453702,
          0.613121191675816,
          -1.241724470777886,
          0.8029909180958223,
          0.09415664772683581,
          0.1280813982551567,
          0,
          0
        ],
        [
          0.9561704740990691,
          1.060024085662951,
          0.1038536115638824,
          0.1893961781271802,
          0.5334131932294773,
          1.408703106775284,
          0,
          0
        ],
        [
          1.388461454610447,
          0.187726727639858,
          -1.200734726970589,
          0.9512112697414968,
          0.02713340560615501,
          0.03436680744289648,
          0,
          0
        ],
        [
          2.586923258413023,
          0.7976687877791458,
          -1.789254470633877,
          0.8639845273006475,
          0.04403604432424201,
          0.05676164279209604,
          0,
          0
        ],
        [
          1.045375649620439,
          2.164012345275085,
          1.118636695654646,
          0.04592855642166326,
          0.7021646074277512,
          2.905031219524974,
          0,
          0
        ],
        [
          9.367893315147837,
          0.469523109728157,
          -8.89837020541968,
          0.998657794655259,
          0.0001412487785861549,
          0.0001740741257499391,
          0,
          0
        ],
        [
          0.7924875914992439,
          0.9215588963195908,
          0.1290713048203469,
          0.2344679767371525,
          0.5768263295937507,
          1.679633821887664,
          0,
          0
        ],
        [
          2.202883738384283,
          0.284177384354996,
          -1.918706354029287,
          0.9730371564237141,
          0.01546822377428735,
          0.0193597115499709,
          0,
          0
        ],
        [
          0.9227480829539911,
          1.102170702701655,
          0.1794226197476638,
          0.1621757111767377,
          0.5575654503331365,
          1.552869624624032,
          0,
          0
        ],
        [
          1.536323839668013,
          1.428486927770112,
          -0.107836911897901,
          0.2672737655260986,
          0.3251777293431871,
          0.5937717907423531,
          0,
          0
        ],
        [
          2.490360498940904,
          0.702680887866299,
          -1.787679611074605,
          0.9211374670275203,
          0.01791408020165097,
          0.02247673386621879,
          0,
          0
        ],
        [
          1.272006770181128,
          1.119745688776558,
          -0.1522610814045708,
          0.2660764525998519,
          0.3166330550908639,
          0.570939982411068,
          0,
          0
        ],
        [
          1.20176963810287,
          2.216481599211325,
          1.014711961108455,
          0.06360522698766087,
          0.646724327355673,
          2.255763886512967,
          0,
          0
        ],
        [
          1.205161869631561,
          0.8587144442618326,
          -0.3464474253697281,
          0.4836121861205404,
          0.3122641508410121,
          0.559485246800732,
          0,
          0
        ],
        [
          1.238360565805952,
          1.144173369114373,
          -0.09418719669157882,
          0.2531271795632145,
          0.3984899735550664,
          0.8163242564033004,
          0,
          0
        ],
        [
          2.450292986140696,
          0.5011449242083547,
          -1.949148061932341,
          0.9392484284393234,
          0.02411371676659817,
          0.03044760350563364,
          0,
          0
        ],
        [
          1.221893391397006,
          0.8118213876605391,
          -0.4100720037364667,
          0.5497407761407532,
          0.2413185585507854,
          0.3919398622059341,
          0,
          0
        ],
        [
          2.492554948682935,
          0.9309797554349887,
          -1.561575193247947,
          0.8629717682954147,
          0.0273941045969103,
          0.03470630553249533,
          0,
          0
        ],
        [
          1.560599213992365,
          1.198834241014684,
          -0.3617649729776804,
          0.3514561149412186,
          0.2328630660172124,
          0.3740381434034238,
          0,
          0
        ],
        [
          2.443435825148807,
          0.6243801506801643,
          -1.819055674468643,
          0.9299634996392777,
          0.0185234202282635,
          0.02325569978257416,
          0,
          0
        ],
        [
          2.578470879136117,
          0.2696353123169852,
          -2.308835566819132,
          0.9894144369871452,
          0.005070849433499941,
          0.006280247129279644,
          0,
          0
        ],
        [
          1.250972059993454,
          0.1035997418525404,
          -1.147372318140913,
          0.9799521057561685,
          0.0125727407489204,
          0.01568964155682496,
          0,
          0
        ],
        [
          2.622471664654177,
          1.334384175724325,
          -1.288087488929851,
          0.7410761840854277,
          0.04163791147640011,
          0.0535361931292904,
          0,
          0
        ],
        [
          0.8021785775692509,
          1.31123605728398,
          0.5090574797147294,
          0.06161853081035946,
          0.6788052074310732,
          2.604143088476304,
          0,
          0
        ],
        [
          2.173344661586991,
          0.70229279683799,
          -1.471051864749001,
          0.8526254213595275,
          0.02915766996937674,
          0.03700771627015009,
          0,
          0
        ],
        [
          3.453195996764316,
          0.8457519475546982,
          -2.607444049209618,
          0.9515966983341698,
          0.008924326451063875,
          0.01109575364820336,
          0,
          0
        ],
        [
          3.396096632252715,
          0.9907974764232896,
          -2.405299155829425,
          0.9565012183373821,
          0.005414822881431099,
          0.00670857758527923,
          0,
          0
        ],
        [
          1.429106805164535,
          1.033497698745712,
          -0.3956091064188234,
          0.3734981018675977,
          0.366792905757321,
          0.713778281159316,
          0,
          0
        ],
        [
          2.324981493933663,
          1.167889307678922,
          -1.157092186254741,
          0.3106818512723832,
          0.475646896993091,
          1.117761120203256,
          0,
          0
        ],
        [
          2.745376957719405,
          1.091009075238843,
          -1.654367882480562,
          0.618426281611739,
          0.1592744485646672,
          0.2334425599886802,
          0,
          0
        ],
        [
          2.677362296842834,
          0.4224685583772042,
          -2.25489373846563,
          0.9718337735505278,
          0.0122901407780726,
          0.01533259423053321,
          0,
          0
        ],
        [
          0.9156310483842478,
          0.120233774975739,
          -0.7953972734085087,
          0.918778352221581,
          0.05545793035633857,
          0.07234866565791782,
          0,
          0
        ],
        [
          2.927101471277175,
          1.344798171194561,
          -1.582303300082615,
          0.8571350186905375,
          0.00691788215208921,
          0.008583732429669538,
          0,
          0
        ],
        [
          2.813013285888649,
          0.2696567829433207,
          -2.543356502945328,
          0.9975687124960252,
          0.0006290081942331821,
          0.0007755641710053956,
          0,
          0
        ],
        [
          2.166782598311409,
          1.129044874352701,
          -1.037737723958708,
          0.6732126520731033,
          0.0718671256366991,
          0.09541316307007022,
          0,
          0
        ],
        [
          2.345266218182148,
          1.994346675232134,
          -0.3509195429500132,
          0.3403694822354656,
          0.1348690080012093,
          0.1920960641365502,
          0,
          0
        ],
        [
          0.7438945631013841,
          1.006109022491614,
          0.2622144593902304,
          0.1520910817525887,
          0.6286224497110658,
          2.085750773454848,
          0,
          0
        ],
        [
          2.728975956890426,
          0.7300117733917053,
          -1.99896418349872,
          0.9434687176491023,
          0.01120829198968836,
          0.01396763232114935,
          0,
          0
        ],
        [
          2.635694077841507,
          1.144990287125724,
          -1.490703790715783,
          0.868232423587603,
          0.01811726345587594,
          0.02273637110190337,
          0,
          0
        ],
        [
          3.219558512514699,
          2.300271156597428,
          -0.919287355917271,
          0.3846784034063663,
          0.006224880241737966,
          0.007718467056187302,
          0,
          0
        ],
        [
          2.447599010065358,
          1.897706543865991,
          -0.5498924661993669,
          0.4157951977774335,
          0.109865597222553,
          0.1520877756554253,
          0,
          0
        ],
        [
          2.044053718364808,
          1.185880186511726,
          -0.8581735318530817,
          0.5770715199301971,
          0.1239608649440736,
          0.1743609649879836,
          0,
          0
        ],
        [
          1.965080731439373,
          1.137809999917119,
          -0.8272707315222543,
          0.5672273802693569,
          0.1289005361910116,
          0.1823371453443274,
          0,
          0
        ],
        [
          2.217334680564293,
          1.079319001960966,
          -1.138015678603327,
          0.715485182369407,
          0.06447881922173776,
          0.0849281423721076,
          0,
          0
        ],
        [
          2.211827924571665,
          0.08165932103846833,
          -2.130168603533196,
          0.9941233605119087,
          0.003421367596813055,
          0.004230350389817088,
          0,
          0
        ],
        [
          2.639671234140495,
          1.366898961019008,
          -1.272772273121487,
          0.7022971772139096,
          0.05233172101843589,
          0.06804509854728089,
          0,
          0
        ],
        [
          1.504584079192963,
          0.649338659677688,
          -0.8552454195152748,
          0.7510578976584209,
          0.1371964871462477,
          0.1959382661666169,
          0,
          0
        ],
        [
          1.234310587536949,
          1.897389602988773,
          0.6630790154518238,
          0.101037087548116,
          0.55333821314913,
          1.526511351290182,
          0,
          0
        ],
        [
          1.770243944612193,
          0.5459410932222735,
          -1.22430285138992,
          0.8584316378615287,
          0.0651135627562811,
          0.08582242331414633,
          0,
          0
        ],
        [
          4.263637975399029,
          0.8208057052198915,
          -3.442832270179138,
          0.933161666023415,
          0.01584714758261988,
          0.01984160139445684,
          0,
          0
        ],
        [
          5.861190053952495,
          2.796441299424576,
          -3.064748754527919,
          0.2318637291119411,
          0.07182432526338667,
          0.09535194277862699,
          0,
          0
        ],
        [
          1.309726284452389,
          1.11684737885611,
          -0.1928789055962794,
          0.2881581895741755,
          0.3469586759948304,
          0.6546742534053518,
          0,
          0
        ],
        [
          5.717170673685282,
          0.2585870608599904,
          -5.458583612825292,
          0.9998748235788233,
          0.00001398973884944238,
          0.00001723867400446832,
          0,
          0
        ],
        [
          1.576304040575353,
          0.08831176411209189,
          -1.487992276463261,
          0.9814661005213523,
          0.01183791293034601,
          0.01476165761023404,
          0,
          0
        ],
        [
          2.495458192654259,
          1.262768706455897,
          -1.232689486198363,
          0.752239874463563,
          0.04279783243843893,
          0.05509424987904922,
          0,
          0
        ],
        [
          2.434396704293562,
          2.287486857857447,
          -0.1469098464361145,
          0.2492857228461694,
          0.1693556226133858,
          0.2512306742350997,
          0,
          0
        ],
        [
          2.57854967238132,
          0.09538004357862764,
          -2.483169628802692,
          0.9974233312033361,
          0.0006573376335036725,
          0.0008105172135021447,
          0,
          0
        ],
        [
          3.707382707461657,
          1.236570156733521,
          -2.470812550728136,
          0.9277061243989666,
          0.001191793665560696,
          0.001470304019954671,
          0,
          0
        ],
        [
          1.754175046847565,
          1.284832901984014,
          -0.4693421448635509,
          0.4002101660782401,
          0.2246976747122004,
          0.3571212272501211,
          0,
          0
        ],
        [
          2.700224928905291,
          0.07806738917764768,
          -2.622157539727643,
          0.9990543471342207,
          0.0002871354127236362,
          0.0003539155549916926,
          0,
          0
        ],
        [
          2.943982638235869,
          3.010273362733137,
          0.06629072449726747,
          0.03808508087068185,
          0.08757460601569514,
          0.1182684764394098,
          0,
          0
        ],
        [
          2.157880173136242,
          2.299625439967095,
          0.1417452668308532,
          0.1966494448648515,
          0.2696033735626265,
          0.4548359014125601,
          0,
          0
        ],
        [
          3.234231200445198,
          0.5791290291489765,
          -2.655102171296221,
          0.9978052595931249,
          0.00009744464620011745,
          0.0001200849215268241,
          0,
          0
        ],
        [
          2.190204361037209,
          1.596702894320501,
          -0.5935014667167078,
          0.4565255907485633,
          0.130923026596985,
          0.1856290606580824,
          0,
          0
        ],
        [
          1.35353766992159,
          0.1835766348219486,
          -1.169961035099641,
          0.9602736514333191,
          0.01873441334815335,
          0.02352565390173396,
          0,
          0
        ],
        [
          0.7321533139496125,
          0.5639358004866338,
          -0.1682175134629786,
          0.5746924921948683,
          0.325959105589721,
          0.5958885561295871,
          0,
          0
        ],
        [
          0.5442283985515095,
          0.1229317834286493,
          -0.4212966151228602,
          0.8632054304393237,
          0.09218622155862127,
          0.1251288400437365,
          0,
          0
        ],
        [
          3.206739919879173,
          0.05786460794902046,
          -3.148875311930152,
          0.9995947150339574,
          0.0001988958675370019,
          0.0002451321766737555,
          0,
          0
        ],
        [
          3.03096155989386,
          0.0543415346946706,
          -2.976620025199189,
          0.999868451774708,
          0.00005440124334893832,
          0.00006703793471830093,
          0,
          0
        ],
        [
          2.452797127339437,
          0.07703229216500229,
          -2.375764835174434,
          0.9975476810171807,
          0.001073129170661932,
          0.001323751540273169,
          0,
          0
        ],
        [
          0.6908500788499237,
          0.6110483757049867,
          -0.07980170314493695,
          0.4780704242079399,
          0.4257908396708902,
          0.9137226090656078,
          0,
          0
        ],
        [
          3.103626842835872,
          1.517918761566624,
          -1.585708081269248,
          0.7906093815940627,
          0.003969617455944438,
          0.004910935659367534,
          0,
          0
        ],
        [
          1.847759460732184,
          1.475371871040514,
          -0.37238758969167,
          0.2784171856721434,
          0.4590314309859171,
          1.045583123370285,
          0,
          0
        ],
        [
          1.070899756545022,
          1.756250990866739,
          0.6853512343217174,
          0.202461937962566,
          0.6221956351869443,
          2.029308912826919,
          0,
          0
        ],
        [
          1.572025182071907,
          0.2848035783380813,
          -1.287221603733826,
          0.910499084727731,
          0.04366461778794248,
          0.05626102144961854,
          0,
          0
        ],
        [
          1.691008995409369,
          0.07628241369101561,
          -1.614726581718353,
          0.9943489814735156,
          0.003227997346965959,
          0.003990483430479788,
          0,
          0
        ],
        [
          2.03531689584978,
          1.488961407141536,
          -0.5463554887082436,
          0.4787689488677014,
          0.1917793024098068,
          0.2923882663862538,
          0,
          0
        ],
        [
          1.317470863425815,
          0.5370138448931645,
          -0.7804570185326503,
          0.8013058473056489,
          0.09164910337525271,
          0.1243262244198083,
          0,
          0
        ],
        [
          2.418119556228257,
          0.06198656313549376,
          -2.356132993092763,
          0.9988997789104039,
          0.000524478705645756,
          0.0006466121663210306,
          0,
          0
        ],
        [
          0.6686998991335865,
          1.012292169428087,
          0.3435922702945001,
          0.123578093092114,
          0.6914806154733225,
          2.761758678016937,
          0,
          0
        ],
        [
          1.234106833227806,
          1.077943096164304,
          -0.1561637370635018,
          0.2907505274303947,
          0.3671075148609443,
          0.7147456314092944,
          0,
          0
        ],
        [
          0.6868577574780271,
          0.4992627229764272,
          -0.1875950345016,
          0.6237207997691601,
          0.2947958545581093,
          0.5151037235880714,
          0,
          0
        ],
        [
          2.654109339986085,
          1.246520730066787,
          -1.407588609919298,
          0.8456854374766684,
          0.01657698747475388,
          0.02077080919958655,
          0,
          0
        ],
        [
          2.510733350603337,
          0.9858544809950286,
          -1.524878869608308,
          0.8653130661362431,
          0.02476572267686574,
          0.03129177665645263,
          0,
          0
        ],
        [
          2.91969026466922,
          0.07924994830694689,
          -2.840440316362273,
          0.999918797120993,
          0.000008376031824321586,
          0.00001032119849019896,
          0,
          0
        ],
        [
          1.423432505617803,
          0.7998493441034172,
          -0.6235831615143855,
          0.5994807395371461,
          0.2305984540619943,
          0.3693103768664836,
          0,
          0
        ],
        [
          1.465387913709357,
          0.1710374299585873,
          -1.29435048375077,
          0.9672804179239942,
          0.01485325886890018,
          0.0185784295057548,
          0,
          0
        ],
        [
          0.6280007339988262,
          0.6327083156040783,
          0.004707581605252087,
          0.4078243876028093,
          0.4958229527248367,
          1.211802183241016,
          0,
          0
        ],
        [
          2.72085690850361,
          1.186827505063451,
          -1.534029403440158,
          0.835568442811897,
          0.02567187178268277,
          0.03246687345232126,
          0,
          0
        ],
        [
          3.416843131426226,
          0.05938925930600301,
          -3.357453872120224,
          0.9997630075041167,
          0.0001119411301025573,
          0.0001379515164572593,
          0,
          0
        ],
        [
          1.843221512019185,
          1.77634075569939,
          -0.06688075631979551,
          0.2774229060225376,
          0.2741491042809595,
          0.4654012955608176,
          0,
          0
        ],
        [
          1.926433459664535,
          0.5570149704206024,
          -1.369418489243933,
          0.8724275544545519,
          0.05501664186604383,
          0.07173945806483328,
          0,
          0
        ],
        [
          1.211603661948819,
          0.6730021429059194,
          -0.5386015190428994,
          0.6407536846322783,
          0.2329254243985397,
          0.37416872215925,
          0,
          0
        ],
        [
          3.159537027378124,
          1.107714878231172,
          -2.051822149146952,
          0.8640952263677797,
          0.02358668090352693,
          0.02976605709702759,
          0,
          0
        ],
        [
          3.639851891997548,
          0.3043230540241522,
          -3.335528837973396,
          0.9991534563836315,
          0.0001099604643097021,
          0.0001355103592354761,
          0,
          0
        ],
        [
          1.956959313404266,
          2.244951166048222,
          0.2879918526439562,
          0.1817864703035866,
          0.3408590002862074,
          0.6372129793119481,
          0,
          0
        ],
        [
          1.951195369324688,
          2.700945901551375,
          0.7497505322266871,
          0.04302903482284818,
          0.4399662536547286,
          0.9680400887896989,
          0,
          0
        ],
        [
          2.162904810811276,
          0.4374803656838699,
          -1.725424445127406,
          0.9497531051808684,
          0.01992885016182561,
          0.02505606173757206,
          0,
          0
        ],
        [
          3.441767700293955,
          0.8559765445682814,
          -2.585791155725674,
          0.9834195887412839,
          0.001135654943681745,
          0.001400967493424633,
          0,
          0
        ],
        [
          2.397077426921777,
          1.052442039080117,
          -1.344635387841661,
          0.7782516056305946,
          0.05306758286423177,
          0.06905553529190984,
          0,
          0
        ],
        [
          1.84271311908457,
          0.3424083590394575,
          -1.500304760045113,
          0.94665280377206,
          0.02775789710839444,
          0.0351803625794769,
          0,
          0
        ],
        [
          2.744146192149948,
          0.05744195953448504,
          -2.686704232615463,
          0.9997880788549927,
          0.00007383177597466792,
          0.00009098369177482244,
          0,
          0
        ],
        [
          1.540384548477333,
          1.200116797091963,
          -0.3402677513853694,
          0.3387950262158305,
          0.253193339829394,
          0.4177652082655806,
          0,
          0
        ],
        [
          1.915992878166837,
          0.09123087285416162,
          -1.824762005312675,
          0.9937479948723327,
          0.003149256033191848,
          0.00389283509110624,
          0,
          0
        ],
        [
          2.449378097197639,
          0.6652116255291695,
          -1.784166471668469,
          0.8909442032192568,
          0.03993033252460074,
          0.05124934885061249,
          0,
          0
        ],
        [
          2.957896760794144,
          1.330904205207842,
          -1.626992555586302,
          0.8189375813295906,
          0.0165370423420425,
          0.0207199167132632,
          0,
          0
        ],
        [
          1.176053236258456,
          0.4037042674233137,
          -0.7723489688351424,
          0.8727223074221552,
          0.07395969963677768,
          0.09841321626878506,
          0,
          0
        ],
        [
          3.290517812604208,
          1.067648888283401,
          -2.222868924320807,
          0.9731301883046359,
          0.001181140951017854,
          0.001457146330636147,
          0,
          0
        ],
        [
          0.9751895144722886,
          0.1156256546708185,
          -0.8595638598014702,
          0.9691209096050505,
          0.01996366304474682,
          0.02510072273105786,
          0,
          0
        ],
        [
          0.8994049213824739,
          1.99461926030701,
          1.095214338924536,
          0.03055168929741291,
          0.7388986780156697,
          3.487096713762964,
          0,
          0
        ],
        [
          1.093025497591928,
          1.045349588383315,
          -0.04767590920861209,
          0.2614303846613856,
          0.4185462706923757,
          0.8869854383628626,
          0,
          0
        ],
        [
          2.698435025835529,
          0.05723191697693213,
          -2.641203108858597,
          0.9993206830330563,
          0.0003457906942057131,
          0.0004262375199479126,
          0,
          0
        ],
        [
          1.599108977290915,
          0.09470532987938915,
          -1.504403647411526,
          0.9796828647671763,
          0.01308379936281298,
          0.01633585129138995,
          0,
          0
        ],
        [
          1.33390637210599,
          0.5699253790773786,
          -0.7639809930286114,
          0.7411206372742825,
          0.1658536936722612,
          0.2450028242558756,
          0,
          0
        ],
        [
          1.908452240411552,
          0.3722728452987504,
          -1.536179395112802,
          0.9289296025340565,
          0.03931837254357064,
          0.05043177129164462,
          0,
          0
        ],
        [
          1.380117634687449,
          0.6546305621366529,
          -0.7254870725507961,
          0.7429488514649051,
          0.1305039592148429,
          0.184945705965894,
          0,
          0
        ],
        [
          0.9213678866073939,
          0.09147322459451088,
          -0.829894662012883,
          0.9413134378504014,
          0.03732039953293857,
          0.04776971927786867,
          0,
          0
        ],
        [
          1.449206757485828,
          0.08215375795239366,
          -1.367052999533434,
          0.9891591080737051,
          0.006561846342320176,
          0.008139043971247227,
          0,
          0
        ],
        [
          2.669103549767749,
          0.07102154433559195,
          -2.598082005432157,
          0.9986386698101657,
          0.0006619084814240864,
          0.0008161569404264998,
          0,
          0
        ],
        [
          2.299050753960923,
          1.257384829672818,
          -1.041665924288105,
          0.6620093526131232,
          0.0726120988646924,
          0.09647965422584698,
          0,
          0
        ],
        [
          1.284918980160172,
          1.063545690074388,
          -0.2213732900857843,
          0.3269422484599324,
          0.3415181500789426,
          0.6390843083574834,
          0,
          0
        ],
        [
          2.2600296258351,
          0.8009473695753693,
          -1.459082256259731,
          0.8430355583337108,
          0.03942695132975121,
          0.05057675635867972,
          0,
          0
        ],
        [
          1.871126339739002,
          0.5259715164046186,
          -1.345154823334384,
          0.8684411477993843,
          0.06847171832087061,
          0.09057395992929425,
          0,
          0
        ],
        [
          1.881987924125213,
          1.118262315150754,
          -0.7637256089744595,
          0.5452042215439207,
          0.1541527525885557,
          0.2245678170607641,
          0,
          0
        ],
        [
          0.991362533906075,
          0.1197863320074963,
          -0.8715762018985787,
          0.9534550111837149,
          0.03115693381906618,
          0.03962684079754912,
          0,
          0
        ],
        [
          3.601300397607671,
          1.081088557603797,
          -2.520211840003874,
          0.9484723975278858,
          0.006092925921118084,
          0.007553848841422912,
          0,
          0
        ],
        [
          0.9688188705929753,
          0.9120823625687238,
          -0.05673650802425156,
          0.336281503831898,
          0.4263892331721588,
          0.9159612664448563,
          0,
          0
        ],
        [
          2.454762349491299,
          2.80629887865656,
          0.3515365291652612,
          0.02820681814163048,
          0.2303256113789656,
          0.3687426487600187,
          0,
          0
        ],
        [
          1.089068050066413,
          0.3357932937420771,
          -0.7532747563243356,
          0.8931595300684739,
          0.0700731366134065,
          0.09285193055878635,
          0,
          0
        ],
        [
          0.7827867531055469,
          0.356023118290916,
          -0.4267636348146309,
          0.7284835197654332,
          0.2104821494195555,
          0.328504626394568,
          0,
          0
        ],
        [
          3.492404297392794,
          1.354129218899197,
          -2.138275078493597,
          0.8197934477708644,
          0.02142619685660355,
          0.02697985921779119,
          0,
          0
        ],
        [
          0.7524395242078847,
          0.9775537236744396,
          0.2251141994665549,
          0.1644708948770386,
          0.6325803660707798,
          2.121492602952104,
          0,
          0
        ],
        [
          2.371552419032457,
          0.08862148149247795,
          -2.282930937539979,
          0.9934979613026906,
          0.003470689744342504,
          0.004291547160256406,
          0,
          0
        ],
        [
          2.494447966438667,
          1.219794020911848,
          -1.274653945526819,
          0.7895049433649284,
          0.02851682862301518,
          0.03617046712625339,
          0,
          0
        ],
        [
          1.598429080321917,
          1.267111020783212,
          -0.3313180595387051,
          0.3377695378408027,
          0.2695615516422734,
          0.4547393074993609,
          0,
          0
        ],
        [
          1.709978586361242,
          0.1035338511147896,
          -1.606444735246452,
          0.9872345486097933,
          0.007371920007210242,
          0.009151288167744007,
          0,
          0
        ],
        [
          1.457522886007856,
          0.7933587322079687,
          -0.6641641537998868,
          0.627456199623178,
          0.1898802854103153,
          0.2888144037414569,
          0,
          0
        ],
        [
          1.543447198208783,
          0.8382138018994105,
          -0.7052333963093727,
          0.6076053555698783,
          0.2094224230337023,
          0.326412559940789,
          0,
          0
        ],
        [
          2.703887832947032,
          0.06906417765819635,
          -2.634823655288836,
          0.9995259092370772,
          0.0001485733765887244,
          0.0001831022566063751,
          0,
          0
        ],
        [
          2.929612573585679,
          0.5135378401686703,
          -2.416074733417008,
          0.9784324732728421,
          0.004047858338723946,
          0.005008123259824511,
          0,
          0
        ],
        [
          2.776962795433091,
          0.4050572745170973,
          -2.371905520915994,
          0.9855219387659662,
          0.002831297990307467,
          0.003498687195067581,
          0,
          0
        ],
        [
          2.606522275340472,
          0.4370150707370564,
          -2.169507204603415,
          0.9795266146999262,
          0.005473982335030052,
          0.006782275329743975,
          0,
          0
        ],
        [
          2.293515253493725,
          0.9658630795839233,
          -1.327652173909802,
          0.7811155825972587,
          0.06039453165550321,
          0.07920274906825725,
          0,
          0
        ],
        [
          2.220256305151974,
          0.4627113384672547,
          -1.75754496668472,
          0.9321972462013539,
          0.03345682223249201,
          0.04265319839826757,
          0,
          0
        ],
        [
          2.910961900600218,
          0.06202168999376827,
          -2.848940210606449,
          0.9992320445810201,
          0.0003838446059029771,
          0.000473162534328523,
          0,
          0
        ],
        [
          0.9631690388136943,
          1.389374506205852,
          0.4262054673921577,
          0.09020381410145135,
          0.5747151158436044,
          1.665178698795943,
          0,
          0
        ],
        [
          1.445558523790212,
          0.5632577422061363,
          -0.8823007815840754,
          0.8081555072975929,
          0.09739963350181224,
          0.1329688739467749,
          0,
          0
        ],
        [
          1.802198388388924,
          1.239905129369501,
          -0.5622932590194225,
          0.4417531855275532,
          0.1557265994214708,
          0.2272834782843213,
          0,
          0
        ],
        [
          1.229428442586911,
          1.052786358522874,
          -0.1766420840640373,
          0.3242424190556548,
          0.3195997993312819,
          0.578802287295598,
          0,
          0
        ],
        [
          2.384325152802746,
          0.06448050725401717,
          -2.319844645548729,
          0.998665510317332,
          0.000635897754577449,
          0.0007840643720489787,
          0,
          0
        ],
        [
          2.193214091978556,
          2.74688248473846,
          0.5536683927599042,
          0.04198840562704962,
          0.3281937362640399,
          0.6019693969470203,
          0,
          0
        ],
        [
          2.140271759968798,
          0.9952733361376327,
          -1.144998423831166,
          0.7001337177570179,
          0.0968669200727973,
          0.132163616845765,
          0,
          0
        ],
        [
          2.567259856448257,
          0.462664788864048,
          -2.104595067584209,
          0.9525773014134945,
          0.01132257751361466,
          0.01411168454422465,
          0,
          0
        ],
        [
          2.455207325315107,
          0.0638757217739515,
          -2.391331603541155,
          0.9987618392848555,
          0.0006005514283426356,
          0.0007404560270839837,
          0,
          0
        ],
        [
          1.499213102193899,
          1.479464079400591,
          -0.01974902279330815,
          0.212011923197349,
          0.2951024879443395,
          0.5158638166677969,
          0,
          0
        ],
        [
          0.5519577774380199,
          0.2075530896543454,
          -0.3444046877836744,
          0.7738382892559783,
          0.1725435491984607,
          0.2569459370941916,
          0,
          0
        ],
        [
          1.219042620138974,
          0.188032925152123,
          -1.031009694986851,
          0.9569050440961367,
          0.02125495517814155,
          0.02675954907695378,
          0,
          0
        ],
        [
          1.51353123578461,
          1.009874248344549,
          -0.5036569874400609,
          0.4798247020934442,
          0.2234512079147913,
          0.3545701180246577,
          0,
          0
        ],
        [
          1.664510854572364,
          1.247876788598289,
          -0.4166340659740746,
          0.3768538078144726,
          0.2600759424875485,
          0.4331129874165021,
          0,
          0
        ],
        [
          0.7973572955620848,
          0.2140153759167785,
          -0.5833419196453062,
          0.9060821633970483,
          0.06474491977080335,
          0.08530289979507241,
          0,
          0
        ],
        [
          1.989177208078188,
          0.05641350139858019,
          -1.932763706679608,
          0.9952784612993731,
          0.002747859651199371,
          0.003395296796777093,
          0,
          0
        ],
        [
          1.787136831842836,
          0.1629083594335282,
          -1.624228472409308,
          0.9699586886470842,
          0.01498270822525789,
          0.01874280735343042,
          0,
          0
        ],
        [
          1.060655954826127,
          1.70438418008323,
          0.6437282252571028,
          0.09606664150065541,
          0.5962256382815818,
          1.819533607785893,
          0,
          0
        ],
        [
          0.7835834983749211,
          0.09498675618522616,
          -0.688596742189695,
          0.9285523798354864,
          0.04550978857473912,
          0.05875184544571375,
          0,
          0
        ],
        [
          2.230628334634033,
          0.06711871898007847,
          -2.163509615653955,
          0.9963873169869836,
          0.002105281655682207,
          0.002599642665465618,
          0,
          0
        ],
        [
          1.276403796051586,
          1.154411532260494,
          -0.1219922637910913,
          0.262851017952708,
          0.3524210194460435,
          0.6705902475031895,
          0,
          0
        ],
        [
          2.794866595057113,
          0.07291385841221854,
          -2.721952736644895,
          0.9995317111435207,
          0.000139041190447987,
          0.0001713531293792367,
          0,
          0
        ],
        [
          1.701370828047173,
          0.9608334259191244,
          -0.7405374021280485,
          0.5858071098141744,
          0.1625189248747665,
          0.2391206664697348,
          0,
          0
        ],
        [
          2.333974686143832,
          1.040737339521337,
          -1.293237346622496,
          0.7461839351159831,
          0.0684127163497849,
          0.09049018094368888,
          0,
          0
        ],
        [
          3.144365993332714,
          0.8590552480765485,
          -2.285310745256166,
          0.9649296843346701,
          0.004389173305302929,
          0.005432269308659062,
          0,
          0
        ],
        [
          2.512204293929432,
          2.813851549379891,
          0.301647255450459,
          0.04018593927845672,
          0.1868413880655807,
          0.2831300678008437,
          0,
          0
        ],
        [
          0.8043970223380262,
          0.7107749186216696,
          -0.0936221037163566,
          0.4225074993695408,
          0.4586835946759235,
          1.044119464506753,
          0,
          0
        ],
        [
          1.391490154800198,
          1.264396083167817,
          -0.1270940716323812,
          0.2411119496523058,
          0.3110397865634146,
          0.5563011737869721,
          0,
          0
        ],
        [
          2.937513272493101,
          0.2868553307832776,
          -2.650657941709823,
          0.9975223531779464,
          0.000526631561859814,
          0.0006492677488946582,
          0,
          0
        ],
        [
          0.8897961729647286,
          0.1175600548231902,
          -0.7722361181415384,
          0.9189143742522426,
          0.05512472601992215,
          0.07188861778373372,
          0,
          0
        ],
        [
          1.926844272897839,
          0.9724388112470232,
          -0.9544054616508153,
          0.6726907079072896,
          0.09280234631594031,
          0.1260506855554358,
          0,
          0
        ],
        [
          1.561835610398986,
          0.6112670427519985,
          -0.9505685676469878,
          0.768941774035298,
          0.1409731120849407,
          0.2022170187246952,
          0,
          0
        ],
        [
          2.658833840333272,
          0.6079811267917008,
          -2.050852713541572,
          0.9643712720507184,
          0.00506998988505946,
          0.006279177153753064,
          0,
          0
        ],
        [
          1.68485749419679,
          0.8046214720959018,
          -0.8802360221008886,
          0.6950840522222967,
          0.1217541293689386,
          0.1708267021360004,
          0,
          0
        ],
        [
          2.079535173742339,
          2.485681448546994,
          0.4061462748046547,
          0.1166367215181416,
          0.3367856199358478,
          0.6257311555283385,
          0,
          0
        ],
        [
          2.475577107816833,
          0.08035607651623215,
          -2.395221031300601,
          0.9980110552966108,
          0.0007440947852344322,
          0.0009175710677588242,
          0,
          0
        ],
        [
          1.874208571826586,
          2.384774579930886,
          0.5105660081042998,
          0.1230361183476014,
          0.3994715284081573,
          0.8196725711455475,
          0,
          0
        ],
        [
          2.109207431576801,
          2.853518728821065,
          0.7443112972442645,
          0.01443519607539699,
          0.3855118364821759,
          0.7730585162285566,
          0,
          0
        ],
        [
          2.65592095130261,
          0.09311433577785423,
          -2.562806615524755,
          0.9979613439510351,
          0.0005414132346092038,
          0.0006675014875964398,
          0,
          0
        ],
        [
          2.596386741583764,
          0.4312109291428303,
          -2.165175812440934,
          0.9658191146890833,
          0.01419189974194074,
          0.01773929376778208,
          0,
          0
        ],
        [
          0.7174998182889706,
          0.2132455838894646,
          -0.504254234399506,
          0.8765714998673322,
          0.08993135649486851,
          0.1217657553023537,
          0,
          0
        ],
        [
          2.358506003669653,
          1.045015072698159,
          -1.313490930971493,
          0.7577576612141111,
          0.06042005751612529,
          0.079238376891948,
          0,
          0
        ],
        [
          2.556077267592454,
          0.1562267948324129,
          -2.399850472760041,
          0.8485625456031334,
          0.1170750917229171,
          0.1633912937357411,
          0,
          0
        ],
        [
          2.707495087470628,
          0.06092788313873193,
          -2.646567204331896,
          0.9989396702819612,
          0.0005704987697135341,
          0.0007033811430194036,
          0,
          0
        ],
        [
          0.9230334925609598,
          0.1190813106051318,
          -0.803952181955828,
          0.9202023848891313,
          0.0545177455569843,
          0.07105140660235379,
          0,
          0
        ],
        [
          1.277459433308002,
          0.1191875366943592,
          -1.158271896613643,
          0.9618849357930984,
          0.02549599227724163,
          0.03223862147974269,
          0,
          0
        ],
        [
          2.673602104789712,
          0.06582252510506807,
          -2.607779579684644,
          0.9989981755076021,
          0.0004378789959975831,
          0.0005397995242529723,
          0,
          0
        ],
        [
          3.452002064930347,
          0.0731194295219145,
          -3.378882635408432,
          0.9995747803271341,
          0.0001576480456628322,
          0.0001942876682304218,
          0,
          0
        ],
        [
          2.847273700641512,
          0.04671581515649487,
          -2.800557885485017,
          0.9997277041220237,
          0.0001396662568751361,
          0.0001721235633013892,
          0,
          0
        ],
        [
          1.725608999464415,
          0.5480383832175107,
          -1.177570616246905,
          0.8494694997708515,
          0.08568184691076197,
          0.1154727877362816,
          0,
          0
        ],
        [
          2.5671175410585,
          0.05938300098768386,
          -2.507734540070817,
          0.9992967043384496,
          0.0003308106051397154,
          0.0004077662624243207,
          0,
          0
        ],
        [
          2.464476968844963,
          0.4503182645257587,
          -2.014158704319204,
          0.9673651329595747,
          0.009659697176733992,
          0.01201896947514216,
          0,
          0
        ],
        [
          2.043028839837385,
          1.119392354276592,
          -0.9236364855607935,
          0.6193685929068059,
          0.1085054508682373,
          0.1499757483094219,
          0,
          0
        ],
        [
          2.312206801785381,
          0.06583909831807923,
          -2.246367703467302,
          0.9983693056629946,
          0.0007964698585017715,
          0.000982208208076497,
          0,
          0
        ],
        [
          3.72651980240179,
          0.07323216841089925,
          -3.65328763399089,
          0.9996946001398732,
          0.0001077109458900963,
          0.000132737854695281,
          0,
          0
        ],
        [
          1.999633618402019,
          0.3205980007020051,
          -1.679035617700014,
          0.9539344924935255,
          0.02637716288467365,
          0.03338301079532281,
          0,
          0
        ],
        [
          2.734222360241073,
          0.05884931446849573,
          -2.675373045772578,
          0.999771797390161,
          0.00007924378941537005,
          0.00009765350269832665,
          0,
          0
        ],
        [
          1.617365701655134,
          0.09728837218484984,
          -1.520077329470284,
          0.9785387173389363,
          0.01386704958178768,
          0.01732753447802644,
          0,
          0
        ],
        [
          2.659252570478683,
          0.4427474483335236,
          -2.216505122145159,
          0.9777018760747248,
          0.006177254080488864,
          0.007659046501729113,
          0,
          0
        ],
        [
          9.407316469646116,
          0.9558904536656697,
          -8.451426015980445,
          0.9797354207905838,
          0.002074207646150028,
          0.002561192120735439,
          0,
          0
        ],
        [
          2.551028746153065,
          0.2745901451366698,
          -2.276438601016395,
          0.9888908647129248,
          0.00523075954452772,
          0.006479337197400852,
          0,
          0
        ],
        [
          2.183729799526383,
          2.791568830450285,
          0.6078390309239015,
          0.0302858043939738,
          0.3319987752040258,
          0.6124172239250996,
          0,
          0
        ],
        [
          2.825707757589982,
          0.8534895514355881,
          -1.972218206154394,
          0.9596373543759907,
          0.005365751015363995,
          0.006647453080280872,
          0,
          0
        ],
        [
          2.353837140462955,
          0.1295587510185671,
          -2.224278389444387,
          0.9897203219933707,
          0.003086916270150781,
          0.003815537512826801,
          0,
          0
        ],
        [
          3.681361474422637,
          2.852338262752845,
          -0.8290232116697918,
          0.125451701082677,
          0.06325608845579372,
          0.08320887069017044,
          0,
          0
        ],
        [
          1.671463238561,
          0.5225553214132672,
          -1.148907917147733,
          0.8492876070131157,
          0.05329184590267549,
          0.06936379074887948,
          0,
          0
        ],
        [
          2.36402919415829,
          0.7121404860355968,
          -1.651888708122693,
          0.8808996742381048,
          0.04332580468047626,
          0.05580469662736567,
          0,
          0
        ],
        [
          1.353081814047235,
          1.857021586366698,
          0.5039397723194627,
          0.1261360759514892,
          0.4812410935680392,
          1.14310286355487,
          0,
          0
        ],
        [
          1.000267669729484,
          1.38457813088933,
          0.3843104611598465,
          0.1345248427580412,
          0.5885613191531637,
          1.762685253690452,
          0,
          0
        ],
        [
          2.807457395266352,
          0.3471740381507903,
          -2.460283357115562,
          0.9894200398602504,
          0.002718766130368913,
          0.003359250402267115,
          0,
          0
        ],
        [
          1.295981864640214,
          0.6747443883407881,
          -0.6212374762994263,
          0.6610214682728779,
          0.2142356467371587,
          0.3359600102194327,
          0,
          0
        ],
        [
          0.7847923385130222,
          0.8888498928017357,
          0.1040575542887134,
          0.2582869884634392,
          0.5573128768152121,
          1.551280602061051,
          0,
          0
        ],
        [
          1.730028417986263,
          1.170119592578586,
          -0.5599088254076765,
          0.4386396527685835,
          0.1781895457301346,
          0.2671767931204753,
          0,
          0
        ],
        [
          1.522218916020936,
          0.9230506305732983,
          -0.5991682854476376,
          0.5531954063464194,
          0.2044782463589187,
          0.3167256424007713,
          0,
          0
        ],
        [
          1.181484624904344,
          0.7976286986764856,
          -0.3838559262278585,
          0.5293867415501982,
          0.2938594133556494,
          0.5127865281911717,
          0,
          0
        ],
        [
          0.3049532192695015,
          0.5755695181220853,
          0.2706162988525838,
          0.2001452631336535,
          0.7504284817801813,
          3.705121564482329,
          0,
          0
        ],
        [
          3.232927759423972,
          0.3403660740522473,
          -2.892561685371724,
          0.9981832640610095,
          0.0002227689882709673,
          0.0002745615161175589,
          0,
          0
        ],
        [
          1.247293617916551,
          0.7725882035097359,
          -0.4747054144068147,
          0.614141380156739,
          0.1832961075946584,
          0.2765519918912839,
          0,
          0
        ],
        [
          1.500921201446359,
          2.268771841609023,
          0.7678506401626639,
          0.1305070428497216,
          0.5340347911562532,
          1.412226099814581,
          0,
          0
        ],
        [
          1.79672857047606,
          1.826434989509884,
          0.02970641903382409,
          0.2519324600486785,
          0.3034826951822606,
          0.5368960331764268,
          0,
          0
        ],
        [
          2.509155920614216,
          0.1081840937483973,
          -2.400971826865819,
          0.9951919765080026,
          0.001207976061552392,
          0.001490292226599357,
          0,
          0
        ],
        [
          1.7827152279606,
          0.9019587631956522,
          -0.8807564647649478,
          0.6553078752947676,
          0.1486654667331856,
          0.2151780770361517,
          0,
          0
        ],
        [
          2.290559398707247,
          0.1360019703603488,
          -2.154557428346898,
          0.9879873820984159,
          0.003685770539040922,
          0.004558480854156837,
          0,
          0
        ],
        [
          2.724861843552616,
          0.3250457055790802,
          -2.399816137973536,
          0.9919461864226058,
          0.001861789564226041,
          0.00229841307708717,
          0,
          0
        ],
        [
          1.748056699734104,
          0.08199996731184966,
          -1.666056732422255,
          0.9931729906916571,
          0.003930454537345749,
          0.004862294829528544,
          0,
          0
        ],
        [
          1.65364403046172,
          0.0739672233627711,
          -1.579676807098949,
          0.986950058064228,
          0.00803504179785707,
          0.009981136233072712,
          0,
          0
        ],
        [
          2.947298697849415,
          0.08291048241450504,
          -2.86438821543491,
          0.99982562861222,
          0.00002613274031898874,
          0.00003220212089306845,
          0,
          0
        ],
        [
          3.023508920617489,
          0.3779726626525082,
          -2.645536257964981,
          0.9984072837218555,
          0.0001068781096318351,
          0.0001317113971348113,
          0,
          0
        ],
        [
          1.285131842477792,
          2.433116048145545,
          1.147984205667752,
          0.0488841546460934,
          0.6673038961189718,
          2.471519943600343,
          0,
          0
        ],
        [
          2.516343759551518,
          0.9647208726992873,
          -1.551622886852231,
          0.8658140327116962,
          0.02451159290085284,
          0.03096261240912952,
          0,
          0
        ],
        [
          2.00245430485684,
          0.7580399094331558,
          -1.244414395423684,
          0.7916273836984936,
          0.07728524318304787,
          0.1032089323009915,
          0,
          0
        ],
        [
          0.5764455758004521,
          0.10952691640078,
          -0.466918659399672,
          0.8861081820614851,
          0.07433229086391263,
          0.09894881038503776,
          0,
          0
        ],
        [
          2.389053589835956,
          1.258638623552182,
          -1.130414966283774,
          0.7092505629384573,
          0.05121379113588145,
          0.06651303058254901,
          0,
          0
        ],
        [
          2.988969113226601,
          0.7675382453026746,
          -2.221430867923926,
          0.9706221275646455,
          0.004258233262973122,
          0.005269518064991645,
          0,
          0
        ],
        [
          0.9998466395406628,
          0.6948594319039052,
          -0.3049872076367576,
          0.5979752706217678,
          0.2478091708592425,
          0.4059546442474742,
          0,
          0
        ],
        [
          2.360370126021878,
          0.06982965579829038,
          -2.290540470223588,
          0.9968374989544424,
          0.001806766912349458,
          0.002230363663228553,
          0,
          0
        ],
        [
          1.893247150794747,
          2.929403661465337,
          1.036156510670591,
          0.01224496111394318,
          0.4714164596788901,
          1.098953408454586,
          0,
          0
        ],
        [
          2.591505448207162,
          1.15219205596012,
          -1.439313392247042,
          0.8380624432581186,
          0.02562673640306045,
          0.03240829003869786,
          0,
          0
        ],
        [
          2.602287924556032,
          0.1181473749715048,
          -2.484140549584527,
          0.9953789794791541,
          0.001019182158381356,
          0.001257137660888189,
          0,
          0
        ],
        [
          1.778659539884329,
          1.302051158519199,
          -0.4766083813651298,
          0.4121985350416954,
          0.2041695506899822,
          0.316124820024849,
          0,
          0
        ],
        [
          1.82610717311699,
          0.8242728869643778,
          -1.001834286152613,
          0.7046797636729972,
          0.1376689148909901,
          0.196720681985304,
          0,
          0
        ],
        [
          2.836124621644732,
          0.1060349878414737,
          -2.730089633803259,
          0.99930168140433,
          0.00008985666764730742,
          0.0001107331127870605,
          0,
          0
        ],
        [
          1.436802111594488,
          1.075061505118051,
          -0.3617406064764364,
          0.3868298430034471,
          0.2581911171348388,
          0.4288816261030241,
          0,
          0
        ],
        [
          1.368428255389486,
          2.784334371518646,
          1.41590611612916,
          0.01886674687403882,
          0.7162043135088064,
          3.109705887584018,
          0,
          0
        ],
        [
          2.955469479096176,
          2.221724908301977,
          -0.7337445707941992,
          0.3533725506210953,
          0.04694877834375199,
          0.06070105332657066,
          0,
          0
        ],
        [
          0.6569077002085524,
          0.5540295369804348,
          -0.1028781632281176,
          0.4054156227501056,
          0.5203505772202444,
          1.336781074015585,
          0,
          0
        ],
        [
          0.4941102486491385,
          0.5427282668964688,
          0.04861801824733031,
          0.3943155287231203,
          0.5228481742920608,
          1.350228217354837,
          0,
          0
        ],
        [
          0.2068372926238396,
          0.5883502148659352,
          0.3815129222420956,
          0.1229266946891016,
          0.8373076709685793,
          6.341706920202363,
          0,
          0
        ],
        [
          0.3972144654551861,
          1.137719565010868,
          0.7405050995556823,
          0.02425926642246321,
          0.923142100198353,
          14.80022161396268,
          0,
          0
        ],
        [
          0.1804656794924901,
          0.6680722315666355,
          0.4876065520741454,
          0.07175560191734935,
          0.9005230523918172,
          11.15476840170118,
          0,
          0
        ],
        [
          2.219296515370061,
          0.5441807122010046,
          -1.675115803169057,
          0.9196003084731118,
          0.02487789566731994,
          0.03143712447335995,
          0,
          0
        ],
        [
          0.6189152011097766,
          0.8819202384796822,
          0.2630050373699055,
          0.1826728230337974,
          0.6737903763106133,
          2.545166557823113,
          0,
          0
        ],
        [
          1.091407273628569,
          1.101742257870868,
          0.01033498424229884,
          0.2582482713266856,
          0.5200082407589405,
          1.334948828685577,
          0,
          0
        ],
        [
          0.9169197414813834,
          0.7402252794672679,
          -0.1766944620141155,
          0.4873918298136259,
          0.3594428819183436,
          0.6914490747693488,
          0,
          0
        ],
        [
          2.140124694501769,
          1.09872157618059,
          -1.041403118321179,
          0.6663015466903535,
          0.09644846159914225,
          0.1315317350251434,
          0,
          0
        ],
        [
          0.4873953278333713,
          1.031139984137421,
          0.5437446563040496,
          0.05624964006666239,
          0.8512673253878515,
          7.052575594622609,
          0,
          0
        ],
        [
          0.2863892987547899,
          0.9831178679542183,
          0.6967285691994284,
          0.03177102318888137,
          0.9143377081533225,
          13.15240322884327,
          0,
          0
        ],
        [
          0.6517825129452834,
          3.776024699053466,
          3.124242186108182,
          0.00003412693250262329,
          0.9723931056462725,
          43.4022747102832,
          0,
          0
        ],
        [
          0.66517634482284,
          0.7466415233671811,
          0.0814651785443411,
          0.2809986157074856,
          0.6336146423011023,
          2.130959861732174,
          0,
          0
        ],
        [
          0.1849529592690335,
          0.8772828737035469,
          0.6923299144345133,
          0.02475963300055664,
          0.9542141535816742,
          25.68045892818812,
          0,
          0
        ],
        [
          0.2185977910666358,
          0.3380803563163702,
          0.1194825652497343,
          0.2741094584976802,
          0.649561161074401,
          2.283999425953033,
          0,
          0
        ],
        [
          0.2275339284218235,
          0.7776415172883395,
          0.550107588866516,
          0.0639974693287062,
          0.902826013608816,
          11.448332084976,
          0,
          0
        ],
        [
          2.497610004878749,
          1.16355724714281,
          -1.334052757735939,
          0.7782491155615088,
          0.04590334739015702,
          0.05928436304736356,
          0,
          0
        ],
        [
          0.2903996021279683,
          0.941290075534938,
          0.6508904734069698,
          0.04272962486205367,
          0.9035987123258539,
          11.54997228490457,
          0,
          0
        ],
        [
          0.3065174046508423,
          0.461095911777445,
          0.1545785071266026,
          0.2732261181476313,
          0.6690195985539621,
          2.490719011653528,
          0,
          0
        ],
        [
          0.7770966165519347,
          1.326454864587844,
          0.549358248035909,
          0.1203066756186708,
          0.6914977076485879,
          2.761979959289058,
          0,
          0
        ],
        [
          1.880229674322912,
          1.517888261133933,
          -0.3623414131889784,
          0.420452829853853,
          0.2306197630315371,
          0.3693547332920346,
          0,
          0
        ],
        [
          1.272161834382158,
          1.131241242128774,
          -0.140920592253384,
          0.2638422873315466,
          0.3277653881123967,
          0.600800650906368,
          0,
          0
        ],
        [
          0.9773236231968182,
          1.143521356704338,
          0.1661977335075201,
          0.1605891380993914,
          0.4930029921802664,
          1.198208324929259,
          0,
          0
        ],
        [
          0.2897092279360957,
          1.14720901831154,
          0.8574997903754443,
          0.01350659835536208,
          0.9319001987471686,
          16.86210283928981,
          0,
          0
        ],
        [
          0.7782060591094141,
          0.9274084609879724,
          0.1492024018785583,
          0.2308514722090465,
          0.5602849611447035,
          1.570094600030341,
          0,
          0
        ],
        [
          0.2143241228556571,
          0.755239146061104,
          0.5409150232054469,
          0.071826619017308,
          0.8943309367261714,
          10.42890161387289,
          0,
          0
        ],
        [
          0.1906778963991135,
          0.9103693198231438,
          0.7196914234240304,
          0.02165245089733833,
          0.9560220692036577,
          26.78682867714208,
          0,
          0
        ],
        [
          0.356303866773134,
          1.110593754565905,
          0.7542898877927713,
          0.03280864502050949,
          0.8894747096361423,
          9.916538756500804,
          0,
          0
        ],
        [
          0.2223457735942941,
          0.8953700875327185,
          0.6730243139384244,
          0.03317821176033652,
          0.9352343233738268,
          17.79359510138818,
          0,
          0
        ],
        [
          0.2980358577160765,
          0.8212232112434288,
          0.5231873535273524,
          0.08040240694629355,
          0.8687036645801302,
          8.152808146579662,
          0,
          0
        ],
        [
          0.1988859246787112,
          0.5428173191142233,
          0.343931394435512,
          0.1346442675237618,
          0.8231620413022966,
          5.735853047418128,
          0,
          0
        ],
        [
          2.582991162639602,
          0.7726625157753613,
          -1.81032864686424,
          0.6859021928974564,
          0.2036997827305203,
          0.3152113923193326,
          0,
          0
        ],
        [
          0.3027205342804448,
          0.6156558636223275,
          0.3129353293418827,
          0.1773575160254376,
          0.7738807911234534,
          4.217205685831058,
          0,
          0
        ],
        [
          1.261669400775366,
          1.238004744255374,
          -0.02366465651999139,
          0.1887891707611175,
          0.355715794134741,
          0.6803209381492757,
          0,
          0
        ],
        [
          2.947673568141127,
          6.141616465223618,
          3.193942897082491,
          0.1981574048703297,
          0.5794071155142901,
          1.697501149271222,
          0,
          0
        ],
        [
          1.03163820166156,
          1.286990800492889,
          0.255352598831329,
          0.133109438987833,
          0.5238086861064113,
          1.355437198982668,
          0,
          0
        ],
        [
          0.3202994437561033,
          1.003685572206152,
          0.6833861284500482,
          0.03243806470423705,
          0.9002964955356897,
          11.12662137604749,
          0,
          0
        ],
        [
          2.124416915855462,
          1.190182126270695,
          -0.9342347895847674,
          0.6090026027697033,
          0.1165104567547436,
          0.1624993637556993,
          0,
          0
        ],
        [
          1.670593051299698,
          1.664201734403282,
          -0.006391316896415589,
          0.2824718426246948,
          0.2956928742542389,
          0.5173291498763049,
          0,
          0
        ],
        [
          0.8194015047115419,
          0.9581231409339238,
          0.1387216362223819,
          0.2146536684848562,
          0.575158440906961,
          1.668202153855646,
          0,
          0
        ],
        [
          5.301240593580342,
          1.997172352816441,
          -3.304068240763901,
          0.5552938519875359,
          0.1356886050938636,
          0.1934466943916128,
          0,
          0
        ],
        [
          0.7056728218098726,
          1.729993421408111,
          1.024320599598239,
          0.0218546094427502,
          0.8046117909573893,
          5.074300869384312,
          0,
          0
        ],
        [
          0.2671261726271406,
          0.9092391852661311,
          0.6421130126389906,
          0.04311760897407001,
          0.9113867486285013,
          12.67337284000771,
          0,
          0
        ],
        [
          0.6782876270602792,
          0.8455962560398087,
          0.1673086289795295,
          0.2434410456904274,
          0.6074393621982214,
          1.906708725683287,
          0,
          0
        ],
        [
          1.996623261080313,
          1.098772468349952,
          -0.897850792730361,
          0.6073631769012591,
          0.1239655030377753,
          0.1743684120157981,
          0,
          0
        ],
        [
          1.671076773887795,
          1.112670889643088,
          -0.5584058842447064,
          0.4617162534670047,
          0.1845529098397943,
          0.2788773760459892,
          0,
          0
        ],
        [
          0.8205835984912404,
          0.6397840398299571,
          -0.1807995586612833,
          0.5362666853729003,
          0.3322595445447092,
          0.6131376007867303,
          0,
          0
        ],
        [
          1.526548168270963,
          1.201217373781514,
          -0.3253307944894488,
          0.3229512341220735,
          0.2257326314895131,
          0.3592456861997644,
          0,
          0
        ],
        [
          0.3936869298590984,
          1.119855102507868,
          0.7261681726487694,
          0.02931410696517362,
          0.8729192176943802,
          8.464130464235332,
          0,
          0
        ],
        [
          0.5225577766097084,
          1.05286839393315,
          0.5303106173234416,
          0.08198907263551014,
          0.7855468086315119,
          4.513648431283745,
          0,
          0
        ],
        [
          1.024964113002131,
          1.192214094228082,
          0.1672499812259511,
          0.140005283464654,
          0.4429140299977741,
          0.9796825898049898,
          0,
          0
        ],
        [
          0.6508983988122844,
          1.237771619837468,
          0.5868732210251831,
          0.03514959837159826,
          0.7765067708456702,
          4.281234832524881,
          0,
          0
        ],
        [
          1.682602549960862,
          1.391704100510882,
          -0.2908984494499796,
          0.3639695632437094,
          0.3085997933675677,
          0.5499893750620595,
          0,
          0
        ],
        [
          1.910014936521452,
          1.624573067247308,
          -0.2854418692741443,
          0.3425184505771507,
          0.2228400326161582,
          0.3533222323554565,
          0,
          0
        ],
        [
          0.694317812298491,
          2.342036758445627,
          1.647718946147136,
          0.01051348768927285,
          0.8842898655928976,
          9.416975130969217,
          0,
          0
        ],
        [
          1.805820334983858,
          0.5035680817503077,
          -1.30225225323355,
          0.871947143246743,
          0.06947617064948632,
          0.09200184732364787,
          0,
          0
        ],
        [
          1.636076301115449,
          1.214877567283419,
          -0.4211987338320302,
          0.3762075134898269,
          0.2156747496192886,
          0.3388373522987764,
          0,
          0
        ],
        [
          0.5003145847226688,
          0.8468281328796868,
          0.3465135481570181,
          0.1773290265738323,
          0.7275392950510674,
          3.290339815101555,
          0,
          0
        ],
        [
          0.1611417369716993,
          0.7260393636270145,
          0.5648976266553152,
          0.0439055617357608,
          0.9361702936732033,
          18.0725811514476,
          0,
          0
        ],
        [
          1.010796785511619,
          0.8313365822523388,
          -0.1794602032592799,
          0.4583861967516192,
          0.3239383295732211,
          0.5904242654735911,
          0,
          0
        ],
        [
          0.2208321316665017,
          0.6813766863935614,
          0.4605445547270597,
          0.09354006171309792,
          0.8717097191689095,
          8.372714955287035,
          0,
          0
        ],
        [
          0.2482395521123269,
          0.5516659552642279,
          0.303426403151901,
          0.1733571555901206,
          0.779116846986565,
          4.346384827558124,
          0,
          0
        ],
        [
          0.4894388801503617,
          0.6165878989658797,
          0.127149018815518,
          0.3347317432210343,
          0.582790292759724,
          1.721258422868258,
          0,
          0
        ],
        [
          2.555387304653664,
          1.237888688204043,
          -1.317498616449621,
          0.7761458036218083,
          0.03696814999990627,
          0.04730153569577192,
          0,
          0
        ],
        [
          2.010347528921472,
          2.848659017431204,
          0.8383114885097322,
          0.01712647888899012,
          0.4206048414727671,
          0.894514900532349,
          0,
          0
        ],
        [
          0.2857370492829711,
          0.664415058999364,
          0.3786780097163929,
          0.142507572689506,
          0.8108399286897361,
          5.281944474640316,
          0,
          0
        ],
        [
          1.428528878782595,
          1.155219832478936,
          -0.2733090463036598,
          0.3257756875939553,
          0.2931069347685975,
          0.5109289913994455,
          0,
          0
        ],
        [
          3.220565261135315,
          2.432241739751805,
          -0.7883235213835098,
          0.2969913077808279,
          0.01448961407592932,
          0.01811689580690311,
          0,
          0
        ],
        [
          0.2731760052951773,
          0.9249767475041276,
          0.6518007422089502,
          0.04133267654817623,
          0.9106303370856076,
          12.55567797106877,
          0,
          0
        ],
        [
          1.96323073486528,
          0.6147330269766801,
          -1.3484977078886,
          0.8691504580920447,
          0.04990494947947605,
          0.06472390896369305,
          0,
          0
        ],
        [
          2.332377367113868,
          1.305778345759632,
          -1.026599021354237,
          0.6607670037126131,
          0.05615148348710487,
          0.07330728084840943,
          0,
          0
        ],
        [
          0.6697450451156638,
          2.644467520874741,
          1.974722475759077,
          0.008258752521236984,
          0.9187353231823485,
          13.93082303902764,
          0,
          0
        ],
        [
          2.500093714701024,
          0.955931233329419,
          -1.544162481371605,
          0.8265156713078983,
          0.04091012691405244,
          0.05256052508200686,
          0,
          0
        ],
        [
          0.4585603824124854,
          1.005147025902136,
          0.5465866434896508,
          0.06981479417801832,
          0.8165951791878313,
          5.486359205230381,
          0,
          0
        ],
        [
          0.1865526647220723,
          0.854693955336957,
          0.6681412906148847,
          0.0297946205913349,
          0.9481776745199558,
          22.54555867093165,
          0,
          0
        ],
        [
          1.202654740491688,
          1.076051216401535,
          -0.1266035240901526,
          0.2795364639905513,
          0.3798905899311053,
          0.7548808148609186,
          0,
          0
        ],
        [
          0.5314882060477509,
          2.109159881579798,
          1.577671675532047,
          0.01180211793423646,
          0.9070452369777382,
          12.02390324446962,
          0,
          0
        ],
        [
          0.8671511030369589,
          1.587748671622298,
          0.7205975685853395,
          0.07122080663676145,
          0.6783660184699121,
          2.598904561713416,
          0,
          0
        ],
        [
          1.078463384378735,
          1.534980724562807,
          0.4565173401840714,
          0.0870186239872937,
          0.5401675973382446,
          1.44749519765866,
          0,
          0
        ],
        [
          0.8848199740883655,
          1.120008914192901,
          0.2351889401045353,
          0.1848159612649513,
          0.5667012704215579,
          1.61159141155033,
          0,
          0
        ],
        [
          1.226300712314572,
          1.459321740789942,
          0.2330210284753704,
          0.1547438682391618,
          0.4565908762397089,
          1.03535307306669,
          0,
          0
        ],
        [
          1.08184633757414,
          2.774307877772607,
          1.692461540198467,
          0.00434501963534037,
          0.838972298746362,
          6.420002571593359,
          0,
          0
        ],
        [
          0.7156241175648234,
          1.231782352159757,
          0.5161582345949337,
          0.1267618268689634,
          0.708141291992175,
          2.989753872891915,
          0,
          0
        ],
        [
          1.070845381945474,
          0.8007734125505362,
          -0.2700719693949375,
          0.4878620411560877,
          0.329430703013884,
          0.6053528369990435,
          0,
          0
        ],
        [
          0.6320654955484151,
          1.05209955728599,
          0.4200340617375746,
          0.1341517415511484,
          0.7230467848213717,
          3.21697852480481,
          0,
          0
        ],
        [
          0.6330928212680019,
          0.9521687996603464,
          0.3190759783923445,
          0.1313731667820745,
          0.7105427972229055,
          3.024781820716836,
          0,
          0
        ],
        [
          2.003202658083667,
          1.849209741885451,
          -0.1539929161982152,
          0.3922993532346756,
          0.4479845630606505,
          0.9999999999999996,
          0,
          0
        ],
        [
          0.2011424335539392,
          0.7698614342121012,
          0.5687190006581619,
          0.05377455453787641,
          0.9191386890740124,
          14.00646186078893,
          0,
          0
        ],
        [
          0.1836484032690802,
          0.5406527837083814,
          0.3570043804393012,
          0.1328051865106047,
          0.8224014815256653,
          5.706012506213463,
          0,
          0
        ],
        [
          0.7755674662923799,
          0.8795577668148411,
          0.1039903005224612,
          0.2844199180603671,
          0.5235911188476867,
          1.35425546317473,
          0,
          0
        ],
        [
          1.202625916390869,
          1.541498057859881,
          0.3388721414690126,
          0.1312249060926207,
          0.4853864961847862,
          1.162236968282619,
          0,
          0
        ],
        [
          1.304967069347612,
          2.222863165831245,
          0.9178960964836331,
          0.07058869117535073,
          0.5992257606945434,
          1.842378473600253,
          0,
          0
        ],
        [
          0.8231723568268651,
          2.425409106587635,
          1.60223674976077,
          0.01067755684878389,
          0.8655263131779153,
          7.931058209270761,
          0,
          0
        ],
        [
          1.902652312168183,
          1.118000517908683,
          -0.7846517942595006,
          0.555750455677797,
          0.1546127968245555,
          0.2253605741923038,
          0,
          0
        ],
        [
          1.836124656483577,
          2.022717680857569,
          0.1865930243739922,
          0.3604920062877739,
          0.3160971146655748,
          0.569526936454828,
          0,
          0
        ],
        [
          0.65774022759149,
          2.59728472904498,
          1.93954450145349,
          0.00297838418046728,
          0.945090498469661,
          21.20870100335497,
          0,
          0
        ],
        [
          1.2896703186911,
          1.6242037492281,
          0.3345334305369994,
          0.1288930665815602,
          0.4347363864982141,
          0.947683096908296,
          0,
          0
        ],
        [
          1.25761824396928,
          0.9519297463211105,
          -0.30568849764817,
          0.4152803232460246,
          0.3671714901920878,
          0.7149424584399819,
          0,
          0
        ],
        [
          0.3350319767718269,
          1.138438669018783,
          0.8034066922469558,
          0.01749700679881635,
          0.9082099518089323,
          12.19210887664576,
          0,
          0
        ],
        [
          1.520391690365295,
          1.195754792538273,
          -0.3246368978270218,
          0.3319079626138532,
          0.2798093028053899,
          0.4787434177362369,
          0,
          0
        ],
        [
          0.5743203509309165,
          0.3326651265359847,
          -0.2416552243949318,
          0.5437186159240779,
          0.3861940664618717,
          0.7752873330129961,
          0,
          0
        ],
        [
          1.089594523689364,
          1.376589007615986,
          0.2869944839266219,
          0.1248358150312958,
          0.5174400724526848,
          1.321286440523538,
          0,
          0
        ],
        [
          0.895922827647,
          1.074998551407803,
          0.1790757237608031,
          0.1444487420600603,
          0.5434377022021419,
          1.466688523529276,
          0,
          0
        ],
        [
          2.154389841377951,
          1.576032383741348,
          -0.5783574576366022,
          0.4517379884944043,
          0.1598552944816376,
          0.2344558663591414,
          0,
          0
        ],
        [
          5.401273172054383,
          2.844342655905037,
          -2.556930516149346,
          0.3176818450216986,
          0.008730734564289062,
          0.01085293788945976,
          0,
          0
        ],
        [
          0.9325147599120319,
          2.743460827384159,
          1.810946067472127,
          0.009446071070094068,
          0.8523758106470265,
          7.114784732443288,
          0,
          0
        ],
        [
          0.8147947947300557,
          1.330765688156846,
          0.5159708934267905,
          0.07890558465229354,
          0.6692677927121709,
          2.493512847988623,
          0,
          0
        ],
        [
          0.2727262508927327,
          1.578762516678536,
          1.306036265785803,
          0.003400787441115575,
          0.9670413127708027,
          36.15457798259789,
          0,
          0
        ],
        [
          0.2436996164511568,
          0.7925168856819674,
          0.5488172692308106,
          0.06722493477663745,
          0.8956085534280056,
          10.57161870359798,
          0,
          0
        ],
        [
          0.2025865570617899,
          0.3371883683621134,
          0.1346018113003235,
          0.2550302092706425,
          0.6684570828835086,
          2.484402449607371,
          0,
          0
        ],
        [
          0.2519700313108163,
          0.6972576920327137,
          0.4452876607218974,
          0.1066237562191477,
          0.8527989753182668,
          7.138780200038315,
          0,
          0
        ],
        [
          0.487132649518649,
          0.5289011269801158,
          0.04176847746146678,
          0.401746275614249,
          0.5163791740257551,
          1.315684922597953,
          0,
          0
        ],
        [
          0.8233218106981406,
          1.006127833674389,
          0.1828060229762483,
          0.1760190406108644,
          0.5922705862207837,
          1.78993102555169,
          0,
          0
        ],
        [
          0.7760259583671464,
          1.226484562633499,
          0.4504586042663522,
          0.1124472833915294,
          0.6644981740129766,
          2.440546447795191,
          0,
          0
        ],
        [
          0.9914343727022543,
          1.891480565219263,
          0.9000461925170089,
          0.04723101711803385,
          0.6682436546144326,
          2.482011441088697,
          0,
          0
        ],
        [
          1.519224442906501,
          1.032846447444816,
          -0.4863779954616849,
          0.455913233863112,
          0.2295902458480507,
          0.3672145105511483,
          0,
          0
        ],
        [
          0.9934846762704505,
          1.067600428834937,
          0.0741157525644861,
          0.19526050472348,
          0.4756838431570956,
          1.117926712619935,
          0,
          0
        ],
        [
          1.920149887374463,
          1.15077230309197,
          -0.769377584282493,
          0.5387298207241212,
          0.1387254021006422,
          0.1984734996331527,
          0,
          0
        ],
        [
          0.6370521599446655,
          0.9682200621863071,
          0.3311679022416416,
          0.1240544805097451,
          0.7116361441461524,
          3.040922469071634,
          0,
          0
        ],
        [
          1.35803555186121,
          0.9882804360502556,
          -0.3697551158109541,
          0.4366784505100301,
          0.2573061709828967,
          0.4269023646168564,
          0,
          0
        ],
        [
          2.245825218245407,
          1.807249993709233,
          -0.4385752245361749,
          0.4067003650964283,
          0.1496832049330984,
          0.2169104573581277,
          0,
          0
        ],
        [
          2.538952494987523,
          2.112038717733806,
          -0.4269137772537168,
          0.3448230973813611,
          0.09180734379859302,
          0.1245625844162977,
          0,
          0
        ],
        [
          1.964031748232745,
          1.727724374710448,
          -0.2363073735222969,
          0.3233472738083498,
          0.2128260820147192,
          0.3331519256889041,
          0,
          0
        ],
        [
          2.517535731866251,
          1.304986906479571,
          -1.21254882538668,
          0.7375872479658179,
          0.04420468945721147,
          0.05698907688806887,
          0,
          0
        ],
        [
          0.4951629664904353,
          1.876698489681362,
          1.381535523190927,
          0.006264440886330741,
          0.9358334716609652,
          17.97124666972023,
          0,
          0
        ],
        [
          0.6794406937347605,
          1.373694037035109,
          0.6942533433003483,
          0.04763309976166332,
          0.7473444053571485,
          3.6448532057498,
          0,
          0
        ],
        [
          2.368758943155937,
          2.593315953095354,
          0.2245570099394176,
          0.1032002310145659,
          0.2218133894175038,
          0.3512304642697354,
          0,
          0
        ],
        [
          9.951739532896395,
          2.607594591553127,
          -7.344144941343268,
          0.4049958408982063,
          0.09914776944214161,
          0.1356180712950408,
          0,
          0
        ],
        [
          2.060001415281094,
          1.363512622230134,
          -0.69648879305096,
          0.3360268528176978,
          0.3913429972798025,
          0.7922698291693634,
          0,
          0
        ],
        [
          4.866714557393644,
          1.950774873964521,
          -2.915939683429124,
          0.7283558095933571,
          0.1079229807395146,
          0.1490732616560576,
          0,
          0
        ],
        [
          2.265622483476968,
          1.329457025761865,
          -0.9361654577151028,
          0.49915642389098,
          0.2368046952151993,
          0.3823338877116856,
          0,
          0
        ],
        [
          0.8637471035256599,
          0.7401343270017373,
          -0.1236127765239226,
          0.3892638908655431,
          0.4927949274020742,
          1.197211318963459,
          0,
          0
        ],
        [
          1.098450581487468,
          1.203459010386906,
          0.105008428899438,
          0.2526667225283184,
          0.5603415378980002,
          1.57045521141998,
          0,
          0
        ],
        [
          1.184484076668653,
          1.352852952253235,
          0.1683688755845816,
          0.2842408007538531,
          0.4182275880396506,
          0.8858245824597956,
          0,
          0
        ],
        [
          1.774037043329453,
          1.79648697068748,
          0.0224499273580272,
          0.2577649359737579,
          0.3081345968076278,
          0.5487910530166203,
          0,
          0
        ],
        [
          0.8544261332895614,
          1.036126400341912,
          0.1817002670523501,
          0.174432467415052,
          0.5828161625933546,
          1.721441569919335,
          0,
          0
        ],
        [
          1.030356776180781,
          0.9225627756596868,
          -0.1077940005210942,
          0.3547966327269721,
          0.3932280894940632,
          0.798559424192208,
          0,
          0
        ],
        [
          1.605283712607789,
          1.486758117927421,
          -0.1185255946803683,
          0.2688491654665389,
          0.2850080006044448,
          0.4911838094963933,
          0,
          0
        ],
        [
          0.8291731290453004,
          1.148678458456452,
          0.3195053294111518,
          0.1181592554740694,
          0.6207385039888077,
          2.016778046253813,
          0,
          0
        ],
        [
          1.309866299227301,
          2.75158985866097,
          1.441723559433669,
          0.01803219640317799,
          0.7226802704141322,
          3.211098325514545,
          0,
          0
        ],
        [
          0.7251829447528892,
          1.149696132894447,
          0.4245131881415574,
          0.09763902655730099,
          0.6838370662615376,
          2.665200329174678,
          0,
          0
        ],
        [
          1.85761862721974,
          1.055711844859149,
          -0.8019067823605917,
          0.5839825191277698,
          0.1348397351364995,
          0.1920478721349987,
          0,
          0
        ],
        [
          1.884359881861942,
          1.108109765028098,
          -0.7762501168338443,
          0.5531459813321786,
          0.1564460973849798,
          0.2285283419667963,
          0,
          0
        ],
        [
          1.63575281347688,
          1.37451960683738,
          -0.2612332066394998,
          0.2567030706621994,
          0.4762980002198944,
          1.120682782033121,
          0,
          0
        ],
        [
          1.718556755564337,
          2.273396582250994,
          0.5548398266866574,
          0.3327587322670645,
          0.3401868359657472,
          0.6353085523247283,
          0,
          0
        ],
        [
          1.678472327161766,
          1.39894137609492,
          -0.2795309510668458,
          0.3678157695896855,
          0.3062163185761527,
          0.5438666444574543,
          0,
          0
        ],
        [
          1.081463849390844,
          6.847296789622574,
          5.765832940231729,
          0.007425503639123504,
          0.9048088994986273,
          11.71247534231056,
          0,
          0
        ],
        [
          1.235950641750747,
          1.153974913365045,
          -0.08197572838570144,
          0.240964427078006,
          0.3726157072075565,
          0.731839237460698,
          0,
          0
        ],
        [
          2.149907991401887,
          1.391793184141379,
          -0.7581148072605084,
          0.5370909579783824,
          0.1144175421922742,
          0.1592031963940824,
          0,
          0
        ],
        [
          1.633997374910342,
          1.700563744737636,
          0.06656636982729447,
          0.2369930883265807,
          0.3194788042300936,
          0.5784802917444044,
          0,
          0
        ],
        [
          0.749812989658193,
          1.258074666313266,
          0.5082616766550726,
          0.06430788199616155,
          0.6897046413782277,
          2.738899160239375,
          0,
          0
        ],
        [
          2.060122601515184,
          1.168606971999846,
          -0.8915156295153386,
          0.5957897638424878,
          0.1042827381925996,
          0.1434596133636191,
          0,
          0
        ],
        [
          2.738107122747024,
          1.419007741316062,
          -1.319099381430962,
          0.7979545216171158,
          0.009719947992029715,
          0.01209467169548883,
          0,
          0
        ],
        [
          1.079101608833448,
          2.598815319750337,
          1.519713710916889,
          0.01982071803236506,
          0.7888458260646649,
          4.603420369122966,
          0,
          0
        ],
        [
          1.179290834399494,
          2.043850185127556,
          0.8645593507280624,
          0.082720948074676,
          0.6263467889351879,
          2.06554333188548,
          0,
          0
        ],
        [
          0.7646189569781284,
          1.517774689082739,
          0.7531557321046104,
          0.091289728676316,
          0.7361010764714806,
          3.437067077732394,
          0,
          0
        ],
        [
          1.98060875120149,
          2.56709244023249,
          0.5864836890310003,
          0.08209914118374068,
          0.5883756041872347,
          1.761334025019873,
          0,
          0
        ],
        [
          2.003202658083666,
          1.849209741885452,
          -0.1539929161982136,
          0.3922993532346755,
          0.4479845630606503,
          0.9999999999999987,
          0,
          0
        ],
        [
          2.003202658083667,
          1.849209741885451,
          -0.1539929161982159,
          0.3922993532346755,
          0.4479845630606504,
          0.999999999999999,
          0,
          0
        ],
        [
          4.88969567576704,
          1.022723853507132,
          -3.866971822259909,
          0.7798952376740057,
          0.07604061010825681,
          0.1014100234368533,
          0,
          0
        ],
        [
          1.979934156894211,
          2.089013185809133,
          0.1090790289149222,
          0.219824860326459,
          0.2873924575466534,
          0.4969504922684533,
          0,
          0
        ],
        [
          1.886101134691474,
          1.479501945586662,
          -0.4065991891048113,
          0.3880475949986092,
          0.1945000498599407,
          0.2975379543991962,
          0,
          0
        ],
        [
          1.842952627069566,
          1.151312138512205,
          -0.6916404885573602,
          0.5081706102676851,
          0.1442561281913907,
          0.207720159615947,
          0,
          0
        ],
        [
          2.401725425786161,
          0.9808406383167583,
          -1.420884787469403,
          0.8052995507858113,
          0.04191810289531805,
          0.05391221295581213,
          0,
          0
        ],
        [
          1.788967505430659,
          1.128173914984662,
          -0.660793590445997,
          0.5017090175392758,
          0.1945886334191525,
          0.2977062055437841,
          0,
          0
        ],
        [
          0.9699950178567895,
          0.7750893422821629,
          -0.1949056755746267,
          0.4922285759330572,
          0.3018661850237335,
          0.5327996928872668,
          0,
          0
        ],
        [
          1.945564267238673,
          1.074079509192891,
          -0.8714847580457825,
          0.5531793790204291,
          0.1879073988998971,
          0.2851192243904833,
          0,
          0
        ],
        [
          2.355584149923753,
          2.187686220508885,
          -0.1678979294148681,
          0.263960616615114,
          0.1763304838472958,
          0.2637925826451944,
          0,
          0
        ],
        [
          2.201591674272823,
          2.171927739418244,
          -0.02966393485457974,
          0.2781760860462555,
          0.2374486345870029,
          0.3836973036304855,
          0,
          0
        ],
        [
          1.361453831342905,
          1.908799118682893,
          0.5473452873399873,
          0.1263382093264366,
          0.5040630322490453,
          1.252410035839442,
          0,
          0
        ],
        [
          0.8883052905774076,
          1.103032113050791,
          0.2147268224733834,
          0.1850893910011408,
          0.5636893876615473,
          1.591960383471884,
          0,
          0
        ],
        [
          1.44729951951694,
          0.9656850746795078,
          -0.4816144448374318,
          0.3595907993775718,
          0.4782437034129657,
          1.129457089206268,
          0,
          0
        ],
        [
          1.564868510928204,
          1.197687613672381,
          -0.367180897255823,
          0.3950950510334034,
          0.4471093362922505,
          0.9964663926754725,
          0,
          0
        ],
        [
          1.613484384790099,
          1.183387036858953,
          -0.430097347931147,
          0.3966065217937083,
          0.4454393176835992,
          0.989754868599816,
          0,
          0
        ],
        [
          1.507312648543357,
          1.158828738007804,
          -0.3484839105355533,
          0.3939938766061905,
          0.4484868390400406,
          1.0020329349369,
          0,
          0
        ],
        [
          1.613484384790099,
          1.183387036858953,
          -0.430097347931147,
          0.3966065217937083,
          0.4454393176835992,
          0.989754868599816,
          0,
          0
        ],
        [
          2.003202658083667,
          1.849209741885451,
          -0.1539929161982152,
          0.3922993532346756,
          0.4479845630606505,
          0.9999999999999996,
          0,
          0
        ],
        [
          1.527732712488542,
          1.272980939429802,
          -0.2547517730587401,
          0.3895165373755225,
          0.4520396535942968,
          1.016519175763242,
          0,
          0
        ],
        [
          1.344539221830757,
          1.260054386334437,
          -0.08448483549632013,
          0.3788500739649308,
          0.4629600286379128,
          1.062245888882228,
          0,
          0
        ],
        [
          2.09181212208607,
          0.7460669593234159,
          -1.345745162762654,
          0.711259044678169,
          0.141367349177161,
          0.2028756335461769,
          0,
          0
        ],
        [
          3.522722450420078,
          1.285733862448182,
          -2.236988587971895,
          0.8500067256259568,
          0.01154542517500899,
          0.01439267069966114,
          0,
          0
        ],
        [
          0.5320919129425978,
          1.019869757728755,
          0.4877778447861576,
          0.09286216469869704,
          0.7746197145330618,
          4.235071969178156,
          0,
          0
        ],
        [
          1.31572662542557,
          1.038540901197962,
          -0.2771857242276081,
          0.3008408759811748,
          0.509660302283256,
          1.280772299886379,
          0,
          0
        ],
        [
          1.838954409621884,
          1.744863785711391,
          -0.09409062391049261,
          0.3286920890230697,
          0.2869501539156252,
          0.4958778908345883,
          0,
          0
        ],
        [
          1.567460391501794,
          1.923048219947187,
          0.3555878284453937,
          0.1858447089791194,
          0.4505795526255765,
          1.010543085986682,
          0,
          0
        ],
        [
          2.571427290278851,
          1.515852236222952,
          -1.055575054055898,
          0.6454046931682971,
          0.07767823358049923,
          0.1037779426800888,
          0,
          0
        ],
        [
          2.358451983455303,
          2.611670890750783,
          0.25321890729548,
          0.08027730687033346,
          0.2224531289003439,
          0.3525332740089643,
          0,
          0
        ],
        [
          1.525911318111437,
          1.512536763323202,
          -0.01337455478823535,
          0.2581686760535199,
          0.3753704662971509,
          0.7405011868590339,
          0,
          0
        ],
        [
          1.15341217845254,
          2.058443893847715,
          0.9050317153951752,
          0.08010282697241786,
          0.6354894332778794,
          2.148257738418133,
          0,
          0
        ],
        [
          2.623295327738737,
          2.57344525148422,
          -0.04985007625451754,
          0.129304430184615,
          0.1075051665306487,
          0.1484266205381948,
          0,
          0
        ],
        [
          0.9189672218833105,
          3.094258781043075,
          2.175291559159764,
          0.0008941057864099594,
          0.8944721388203332,
          10.44450483696299,
          0,
          0
        ],
        [
          1.405912032437844,
          1.658645325939176,
          0.2527332935013324,
          0.1860698105405357,
          0.4216318417245011,
          0.8982913135568399,
          0,
          0
        ],
        [
          2.356076437459014,
          1.175466729923477,
          -1.180609707535537,
          0.7275745044624737,
          0.06031904064617361,
          0.07909739351228916,
          0,
          0
        ],
        [
          0.9354550039602092,
          2.331831508777827,
          1.396376504817618,
          0.03733966393936179,
          0.7757234907308618,
          4.261979229826813,
          0,
          0
        ],
        [
          2.736872796175729,
          2.09430481881307,
          -0.6425679773626594,
          0.4002811830042775,
          0.04435836798352966,
          0.05719639698552508,
          0,
          0
        ],
        [
          1.483762650100975,
          1.388021848386031,
          -0.09574080171494348,
          0.2595786433062698,
          0.3256744013941207,
          0.5951167181441902,
          0,
          0
        ],
        [
          1.598738578439711,
          1.548678437172219,
          -0.05006014126749148,
          0.2295048542863247,
          0.5120320148422064,
          1.292986410325746,
          0,
          0
        ],
        [
          2.003202658083664,
          1.84920974188545,
          -0.1539929161982148,
          0.3922993532346755,
          0.4479845630606506,
          1,
          0,
          0
        ],
        [
          2.003202658083667,
          1.849209741885453,
          -0.1539929161982141,
          0.3922993532346756,
          0.4479845630606504,
          0.9999999999999994,
          0,
          0
        ],
        [
          2.003202658083665,
          1.849209741885451,
          -0.1539929161982145,
          0.3922993532346755,
          0.4479845630606504,
          0.999999999999999,
          0,
          0
        ],
        [
          2.003202658083678,
          1.84920974188545,
          -0.1539929161982274,
          0.3922993532346754,
          0.4479845630606503,
          0.9999999999999988,
          0,
          0
        ],
        [
          2.00320265808368,
          1.849209741885451,
          -0.1539929161982294,
          0.3922993532346757,
          0.4479845630606503,
          0.9999999999999987,
          0,
          0
        ],
        [
          2.003202658083671,
          1.849209741885451,
          -0.1539929161982208,
          0.3922993532346757,
          0.4479845630606504,
          0.999999999999999,
          0,
          0
        ],
        [
          2.003202658083664,
          1.84920974188545,
          -0.1539929161982148,
          0.3922993532346755,
          0.4479845630606506,
          1,
          0,
          0
        ],
        [
          2.003202658083665,
          1.849209741885451,
          -0.1539929161982141,
          0.3922993532346755,
          0.4479845630606505,
          0.9999999999999996,
          0,
          0
        ],
        [
          2.003202658083664,
          1.84920974188545,
          -0.1539929161982148,
          0.3922993532346755,
          0.4479845630606506,
          1,
          0,
          0
        ],
        [
          2.00320265808367,
          1.849209741885452,
          -0.1539929161982179,
          0.3922993532346755,
          0.4479845630606504,
          0.999999999999999,
          0,
          0
        ],
        [
          2.003202658083667,
          1.849209741885452,
          -0.1539929161982145,
          0.3922993532346756,
          0.4479845630606503,
          0.9999999999999987,
          0,
          0
        ],
        [
          2.003202658083666,
          1.849209741885453,
          -0.1539929161982125,
          0.3922993532346755,
          0.4479845630606504,
          0.9999999999999994,
          0,
          0
        ],
        [
          2.003202658083679,
          1.84920974188545,
          -0.1539929161982299,
          0.3922993532346757,
          0.44798456306065,
          0.9999999999999977,
          0,
          0
        ],
        [
          2.00320265808368,
          1.849209741885451,
          -0.1539929161982294,
          0.3922993532346757,
          0.4479845630606503,
          0.9999999999999987,
          0,
          0
        ],
        [
          2.003202658083655,
          1.849209741885453,
          -0.1539929161982023,
          0.3922993532346752,
          0.4479845630606508,
          1.000000000000001,
          0,
          0
        ],
        [
          2.003202658083669,
          1.849209741885451,
          -0.1539929161982183,
          0.3922993532346753,
          0.4479845630606503,
          0.9999999999999987,
          0,
          0
        ],
        [
          2.003202658083675,
          1.849209741885451,
          -0.1539929161982236,
          0.3922993532346757,
          0.4479845630606503,
          0.9999999999999988,
          0,
          0
        ],
        [
          2.003202658083679,
          1.84920974188545,
          -0.1539929161982299,
          0.3922993532346757,
          0.44798456306065,
          0.9999999999999977,
          0,
          0
        ],
        [
          2.003202658083667,
          1.849209741885452,
          -0.1539929161982145,
          0.3922993532346756,
          0.4479845630606503,
          0.9999999999999987,
          0,
          0
        ],
        [
          2.48751342264054,
          2.064423366511951,
          -0.4230900561285891,
          0.3363831737946563,
          0.1658766828434589,
          0.2450435378080616,
          0,
          0
        ],
        [
          1.799588919199378,
          2.067642437754213,
          0.2680535185548354,
          0.2709546281819542,
          0.4134693305051915,
          0.8686418483924571,
          0,
          0
        ],
        [
          0.9672202114288676,
          1.563514732167366,
          0.5962945207384985,
          0.07880022134965808,
          0.6237070118509132,
          2.042408807060953,
          0,
          0
        ],
        [
          1.498353849164264,
          1.15517906775454,
          -0.3431747814097239,
          0.351212147261481,
          0.2592195222018043,
          0.4311876872743886,
          0,
          0
        ],
        [
          0.9679584689204349,
          1.303586643933855,
          0.3356281750134201,
          0.1120318406053728,
          0.5785583476796231,
          1.691600800147393,
          0,
          0
        ],
        [
          2.582798779824565,
          1.404615377637148,
          -1.178183402187417,
          0.737196086082059,
          0.03194214871118149,
          0.04065846602624987,
          0,
          0
        ],
        [
          0.7347970717624437,
          1.146322594773778,
          0.4115255230113344,
          0.07659684302340876,
          0.6927590455044231,
          2.77837762780732,
          0,
          0
        ],
        [
          0.6467952143252307,
          0.9285763810610268,
          0.2817811667357961,
          0.1780689647540185,
          0.6649418246493389,
          2.44540955871524,
          0,
          0
        ],
        [
          1.220211629232622,
          1.237037339233088,
          0.01682571000046607,
          0.2160124318213084,
          0.4368999877688948,
          0.9560589458134231,
          0,
          0
        ],
        [
          5.959533997563776,
          2.366441219646449,
          -3.593092777917327,
          0.5404197933196977,
          0.006936243704443088,
          0.008606674640977936,
          0,
          0
        ],
        [
          1.856585777589935,
          2.727970513082129,
          0.8713847354921933,
          0.02649705136074827,
          0.4825722916103088,
          1.14921391016732,
          0,
          0
        ],
        [
          0.254112741748557,
          1.09965900573937,
          0.8455462639908128,
          0.0127076752395003,
          0.9453173580340714,
          21.30180070244475,
          0,
          0
        ],
        [
          2.736033208373929,
          0.4128538689958,
          -2.323179339378129,
          0.9871258962981103,
          0.003531984485771644,
          0.004367607445694127,
          0,
          0
        ],
        [
          2.255610726568301,
          3.11846861745657,
          0.8628578908882698,
          0.01992425662118739,
          0.3744533396090179,
          0.7376089405155147,
          0,
          0
        ],
        [
          1.076096625157033,
          1.010163718756548,
          -0.06593290640048499,
          0.2867638446356692,
          0.4294355826824831,
          0.9274308044343808,
          0,
          0
        ],
        [
          2.549624363735204,
          2.003781489190572,
          -0.5458428745446327,
          0.3952541577908324,
          0.08686583511391704,
          0.1172202331343869,
          0,
          0
        ],
        [
          1.299408802282956,
          1.506486507152915,
          0.2070777048699595,
          0.2045181140204169,
          0.4636175654200075,
          1.065058612549469,
          0,
          0
        ],
        [
          0.3751421499516424,
          1.048805843004696,
          0.6736636930530532,
          0.03461433164898108,
          0.8750191779152128,
          8.627051058350341,
          0,
          0
        ],
        [
          0.1847210220359266,
          0.2493934795346162,
          0.0646724574986896,
          0.3560079257932119,
          0.5278014341592843,
          1.377317532992149,
          0,
          0
        ],
        [
          0.9325173381549107,
          0.3699324499378033,
          -0.5625848882171074,
          0.848670491751272,
          0.1021351626579793,
          0.1401691677727231,
          0,
          0
        ],
        [
          0.4051225175942887,
          1.344674811009849,
          0.9395522934155602,
          0.01709197768605815,
          0.8897636252355828,
          9.94575824290599,
          0,
          0
        ],
        [
          0.2016109345857094,
          0.9050482929013114,
          0.7034373583156021,
          0.0249407662678032,
          0.9497335344780163,
          23.28153429582493,
          0,
          0
        ],
        [
          0.312192576362303,
          0.3562549942074269,
          0.04406241784512394,
          0.3566147495451384,
          0.5717966745237429,
          1.645431333655831,
          0,
          0
        ],
        [
          0.3909061117553443,
          0.4667788801438711,
          0.0758727683885268,
          0.3270784578458811,
          0.6142013184390306,
          1.961725236030955,
          0,
          0
        ],
        [
          0.5242949853584031,
          0.809289135161163,
          0.2849941498027598,
          0.1921946614310732,
          0.7058991753855964,
          2.957567097359781,
          0,
          0
        ],
        [
          1.589887529437921,
          1.334592539454517,
          -0.2552949899834038,
          0.3520484041776403,
          0.2881966677506134,
          0.4989041447863812,
          0,
          0
        ],
        [
          1.127510691531703,
          1.036598342424258,
          -0.09091234910744594,
          0.2842935111104494,
          0.4180076328931883,
          0.8850240998711657,
          0,
          0
        ],
        [
          1.117538024387126,
          1.331467745623583,
          0.2139297212364564,
          0.10925527416997,
          0.4435112459408438,
          0.982056372467074,
          0,
          0
        ],
        [
          0.3709878763716997,
          0.9620630245476036,
          0.5910751481759039,
          0.07058081350033948,
          0.8500675941716408,
          6.986282203487828,
          0,
          0
        ],
        [
          0.9723693004973905,
          1.146409891711881,
          0.1740405912144901,
          0.1635151651703776,
          0.5472134251674273,
          1.489194336655505,
          0,
          0
        ],
        [
          1.549985699292588,
          1.51021820434044,
          -0.0397674949521476,
          0.2672744392577049,
          0.3483640368094593,
          0.6587436526971615,
          0,
          0
        ],
        [
          1.53224976376091,
          1.114162582905205,
          -0.4180871808557054,
          0.3967606197374584,
          0.2528646813271855,
          0.4170393938390588,
          0,
          0
        ],
        [
          0.708677534687234,
          0.9278208924146285,
          0.2191433577273945,
          0.1894866745298047,
          0.6309011447380596,
          2.106234833152806,
          0,
          0
        ],
        [
          0.795418564514375,
          1.043863329263195,
          0.2484447647488197,
          0.1770385555187119,
          0.5827407612457,
          1.720907824887126,
          0,
          0
        ],
        [
          0.6034525629223075,
          2.075874333035086,
          1.472421770112778,
          0.02328813301078139,
          0.8686277279567817,
          8.147383353971472,
          0,
          0
        ],
        [
          0.2021277220300792,
          0.8228803046252857,
          0.6207525825952065,
          0.04086421152067247,
          0.9331659260314736,
          17.20477950797728,
          0,
          0
        ],
        [
          2.561037035680271,
          0.1519567052334675,
          -2.409080330446804,
          0.8519497345808775,
          0.1139945743397613,
          0.1585389485592774,
          0,
          0
        ],
        [
          0.7960615541277015,
          1.076302647456572,
          0.28024109332887,
          0.1207410934973955,
          0.6358058860521497,
          2.151195077178192,
          0,
          0
        ],
        [
          1.179571753349561,
          1.095252028102616,
          -0.08431972524694431,
          0.2589892754881292,
          0.4385147522305751,
          0.9623521738592963,
          0,
          0
        ],
        [
          0.6478495706450326,
          2.243448567758605,
          1.595598997113572,
          0.009550018201529046,
          0.8932692605863464,
          10.31290565611171,
          0,
          0
        ],
        [
          0.3657454093015448,
          1.090759938337734,
          0.7250145290361888,
          0.02912266022004373,
          0.8846861677650979,
          9.45357350768719,
          0,
          0
        ],
        [
          1.07139640716329,
          0.4864609060730511,
          -0.5849355010902388,
          0.7929697054604278,
          0.1350181194867181,
          0.1923415974306064,
          0,
          0
        ],
        [
          2.210905021453152,
          0.4465335622283698,
          -1.764371459224783,
          0.644801893463642,
          0.2852837027466679,
          0.4918486132257089,
          0,
          0
        ],
        [
          0.1839176027972172,
          0.6705781854722178,
          0.4866605826750006,
          0.07318963094722392,
          0.8986149637535628,
          10.92164256504097,
          0,
          0
        ],
        [
          0.2955935495011199,
          0.7732757757984076,
          0.4776822262972876,
          0.09864001129194476,
          0.8520544149628765,
          7.096651773469222,
          0,
          0
        ],
        [
          0.1960316188577468,
          0.6101376518245547,
          0.4141060329668079,
          0.1001705488946805,
          0.8662526845649605,
          7.980823267483407,
          0,
          0
        ],
        [
          0.2071495614671005,
          0.9267945867432491,
          0.7196450252761486,
          0.02471252316720893,
          0.9478934032513942,
          22.41583729851771,
          0,
          0
        ],
        [
          0.216885680177844,
          0.6904742735670806,
          0.4735885933892365,
          0.08782635057767539,
          0.878478954734018,
          8.907750394013332,
          0,
          0
        ],
        [
          0.4964178251353221,
          0.4036662441184943,
          -0.09275158101682773,
          0.5410605467869084,
          0.3775121267411374,
          0.7472883045361175,
          0,
          0
        ],
        [
          0.8647875807982183,
          1.335291726007538,
          0.4705041452093198,
          0.1629259140857051,
          0.6710073693713979,
          2.513212977729884,
          0,
          0
        ],
        [
          0.184985637877198,
          0.8799469271462271,
          0.6949612892690291,
          0.02433878680220412,
          0.9547815506103543,
          26.01815679566081,
          0,
          0
        ],
        [
          1.19780974536731,
          0.8495466278051829,
          -0.3482631175621271,
          0.5106141102868534,
          0.2625546369016796,
          0.4387104882204085,
          0,
          0
        ],
        [
          0.5900396675505623,
          0.7776697466150335,
          0.1876300790644713,
          0.2527258274714927,
          0.6326984506766263,
          2.122570795529443,
          0,
          0
        ],
        [
          2.003202658083677,
          1.849209741885451,
          -0.1539929161982261,
          0.3922993532346755,
          0.4479845630606503,
          0.9999999999999988,
          0,
          0
        ],
        [
          2.53099529625664,
          1.345177375086509,
          -1.185817921170131,
          0.7072107667047768,
          0.04940162673776055,
          0.06403720333848219,
          0,
          0
        ],
        [
          0.8104213772572629,
          1.040450487891964,
          0.2300291106347009,
          0.1356280351869517,
          0.5992254884822652,
          1.84237638528533,
          0,
          0
        ],
        [
          1.865852826315939,
          1.378987962884477,
          -0.4868648634314625,
          0.4067072725139766,
          0.1757989478432183,
          0.2628277884024675,
          0,
          0
        ],
        [
          0.3801542753184389,
          1.090047190583138,
          0.7098929152646996,
          0.03047927466252386,
          0.8769929594821528,
          8.785253767316837,
          0,
          0
        ],
        [
          2.20066851539085,
          1.191162893344231,
          -1.00950562204662,
          0.6556063026393467,
          0.07073295286040847,
          0.09379278372003706,
          0,
          0
        ],
        [
          1.409753326835673,
          3.282967784019294,
          1.873214457183621,
          0.004363491698324914,
          0.6838996096285831,
          2.665971469557458,
          0,
          0
        ],
        [
          1.978932002502665,
          1.313998308347668,
          -0.6649336941549975,
          0.4812130681245066,
          0.1201549378716222,
          0.1682765486019756,
          0,
          0
        ],
        [
          2.225826237777663,
          2.240019093093859,
          0.01419285531619607,
          0.2919571420878899,
          0.2650094079755103,
          0.44429117363052,
          0,
          0
        ],
        [
          1.134035475035716,
          1.260478377404444,
          0.1264429023687286,
          0.1485887439279573,
          0.4540669422053761,
          1.024869728631502,
          0,
          0
        ],
        [
          1.522525853855667,
          1.096439933573077,
          -0.4260859202825891,
          0.4070854406093242,
          0.2314917334494713,
          0.3711719233640801,
          0,
          0
        ],
        [
          1.775199244106346,
          0.984957737050879,
          -0.7902415070554668,
          0.3523807512327053,
          0.4780557959284124,
          1.128606851278182,
          0,
          0
        ],
        [
          0.8002477666376664,
          1.264709280004895,
          0.4644615133672287,
          0.0722688362253539,
          0.667439222288819,
          2.473027075359867,
          0,
          0
        ],
        [
          0.6636383362922976,
          1.026487306504851,
          0.3628489702125534,
          0.1051821832543144,
          0.7112501899817466,
          3.03521082187224,
          0,
          0
        ],
        [
          0.8576685522516693,
          0.8529716399870859,
          -0.004696912264583353,
          0.3490430258123449,
          0.4445604548169909,
          0.986239074629717,
          0,
          0
        ],
        [
          1.360704001537433,
          0.8835910648038963,
          -0.4771129367335369,
          0.5332495158937635,
          0.231400926910615,
          0.3709824898147254,
          0,
          0
        ],
        [
          0.4762575182217195,
          0.4052676073324204,
          -0.07098991088929912,
          0.4305980751675768,
          0.5042633405100522,
          1.253413979903045,
          0,
          0
        ],
        [
          2.051893399223853,
          1.206051901457556,
          -0.8458414977662967,
          0.5735816366451626,
          0.1047276634294792,
          0.1441432874281254,
          0,
          0
        ],
        [
          0.1892596443968803,
          0.4010251355599894,
          0.211765491163109,
          0.2026513396162713,
          0.733068975641837,
          3.384028100452498,
          0,
          0
        ],
        [
          0.6227149890657777,
          0.6535527247003572,
          0.03083773563457948,
          0.3853928412440385,
          0.5129951022802007,
          1.297980188346498,
          0,
          0
        ],
        [
          0.7462860761231529,
          1.019013797531801,
          0.2727277214086481,
          0.1330464768064913,
          0.6483092127554554,
          2.271482394299727,
          0,
          0
        ],
        [
          0.1827804027892061,
          0.8048850239553118,
          0.6221046211661057,
          0.04117109492309076,
          0.9352503829666793,
          17.79831399942311,
          0,
          0
        ],
        [
          1.203099252756054,
          0.5581281919904472,
          -0.6449710607656068,
          0.7515125359567576,
          0.1533386434902359,
          0.2231670397335813,
          0,
          0
        ],
        [
          0.2983222227384281,
          0.6769388430599881,
          0.37861662032156,
          0.1447829922057424,
          0.8062258380521987,
          5.126831202737801,
          0,
          0
        ],
        [
          0.2179091441102014,
          0.6920944569992016,
          0.4741853128890001,
          0.08790293544155273,
          0.8782487437860967,
          8.888577432544139,
          0,
          0
        ],
        [
          0.9062657435844148,
          1.039098223793569,
          0.1328324802091543,
          0.2028028592223366,
          0.5239065830303963,
          1.355969287116908,
          0,
          0
        ],
        [
          1.022979856951635,
          3.111111109880985,
          2.08813125292935,
          0.001500594568475452,
          0.8583892982969279,
          7.469239642333709,
          0,
          0
        ],
        [
          0.5232993662186683,
          2.124401683539053,
          1.601102317320384,
          0.01007701741578629,
          0.9104967548892523,
          12.53509974888703,
          0,
          0
        ],
        [
          0.5754664187881011,
          0.8665948787957962,
          0.2911284600076951,
          0.1671346849912385,
          0.7094459370286226,
          3.008711367086894,
          0,
          0
        ],
        [
          0.580474679328734,
          1.15026971319334,
          0.5697950338646057,
          0.07285573574257201,
          0.7718948566786741,
          4.169761767790155,
          0,
          0
        ],
        [
          0.2053872352454925,
          1.008821609430379,
          0.8034343741848863,
          0.01322169029005311,
          0.960212665876774,
          29.73793193172434,
          0,
          0
        ],
        [
          1.380965236278245,
          0.9988974621526092,
          -0.3820677741256353,
          0.4303956982377438,
          0.2889427651781705,
          0.50072057676844,
          0,
          0
        ],
        [
          0.4530469713583071,
          1.240046826764702,
          0.7869998554063953,
          0.04725635355950866,
          0.8473551444062997,
          6.840242078696738,
          0,
          0
        ],
        [
          2.434345968127704,
          1.477823831829095,
          -0.9565221362986087,
          0.6294305865635065,
          0.06796171311138655,
          0.08985013591397095,
          0,
          0
        ],
        [
          0.763164081101997,
          1.961210144965222,
          1.198046063863225,
          0.02517540995054058,
          0.7846252220937551,
          4.489061918243708,
          0,
          0
        ],
        [
          0.7607546165749706,
          0.7767950405956592,
          0.01604042402068862,
          0.3727257142581688,
          0.4686689853269276,
          1.086899080076939,
          0,
          0
        ],
        [
          0.5910377601401321,
          1.002919768473883,
          0.411882008333751,
          0.1620284704634219,
          0.7177460837207602,
          3.133423013409632,
          0,
          0
        ],
        [
          1.194433416083257,
          0.9787915537382109,
          -0.2156418623450461,
          0.3782538853943139,
          0.3125593393257596,
          0.5602546087549887,
          0,
          0
        ],
        [
          1.38332893537639,
          1.280160778681791,
          -0.1031681566945981,
          0.2444496985081424,
          0.3326128707207988,
          0.614114564584892,
          0,
          0
        ],
        [
          0.4056738387652711,
          0.587425653730804,
          0.1817518149655329,
          0.2719355412008556,
          0.6601004232226109,
          2.393026792999563,
          0,
          0
        ],
        [
          2.261391430212505,
          0.9312155869804907,
          -1.330175843232014,
          0.7612796020424961,
          0.07124024075100498,
          0.09451705079393442,
          0,
          0
        ],
        [
          0.6078031266939502,
          1.356450117776362,
          0.7486469910824115,
          0.04075798022373738,
          0.8109382522448852,
          5.285332234434843,
          0,
          0
        ],
        [
          0.5051006699980489,
          0.7412774624618227,
          0.2361767924637738,
          0.2210544255728117,
          0.6901405546437749,
          2.744485768775391,
          0,
          0
        ],
        [
          0.210066255071572,
          0.9287981516852422,
          0.7187318966136702,
          0.02361987630817147,
          0.9483657932931919,
          22.6321881903255,
          0,
          0
        ],
        [
          0.5372160157111143,
          0.5194117326886991,
          -0.01780428302241521,
          0.3751678691261661,
          0.5663790285734046,
          1.609478056725409,
          0,
          0
        ],
        [
          0.3404392142973149,
          0.9906104151522697,
          0.6501712008549547,
          0.04058164741798918,
          0.885474158136936,
          9.527096671405076,
          0,
          0
        ],
        [
          0.2543202262065192,
          0.7609411072039219,
          0.5066208809974028,
          0.0823729134682,
          0.8782488953736033,
          8.888590033550244,
          0,
          0
        ],
        [
          0.2024078795110614,
          0.5509507103880016,
          0.3485428308769402,
          0.1343560440330535,
          0.8237220768459849,
          5.757990637770008,
          0,
          0
        ],
        [
          0.8825132996055883,
          1.04304766447552,
          0.1605343648699319,
          0.1879970015428106,
          0.5409565921107053,
          1.452101038996956,
          0,
          0
        ],
        [
          0.5197358480344618,
          2.141316397546639,
          1.621580549512177,
          0.01025472823479408,
          0.9171319007493856,
          13.63743193656658,
          0,
          0
        ],
        [
          2.003202658083678,
          1.849209741885451,
          -0.1539929161982267,
          0.3922993532346756,
          0.4479845630606503,
          0.9999999999999987,
          0,
          0
        ],
        [
          0.2834491763969625,
          1.183949780921313,
          0.9005006045243509,
          0.009545573692935789,
          0.9394261572094436,
          19.1102204114177,
          0,
          0
        ],
        [
          0.2154260342231991,
          0.9027599989006906,
          0.6873339646774914,
          0.0292732191938625,
          0.9414838339772749,
          19.82554695133092,
          0,
          0
        ],
        [
          0.9107175471783501,
          0.4708169518449665,
          -0.4399005953333836,
          0.520761186374119,
          0.4152866265734582,
          0.8751713511187642,
          0,
          0
        ],
        [
          0.2018392860331022,
          0.969946782010511,
          0.7681074959774088,
          0.01591600137160628,
          0.9585981217472099,
          28.5301926035112,
          0,
          0
        ],
        [
          0.5293485934068619,
          0.5539379555174354,
          0.0245893621105735,
          0.4166370826788538,
          0.499084365418676,
          1.227714971112419,
          0,
          0
        ],
        [
          0.8911932779280888,
          1.128290834398196,
          0.2370975564701073,
          0.1044693820115996,
          0.5665891106872311,
          1.610855479170954,
          0,
          0
        ],
        [
          0.9229608861883397,
          1.182867419132477,
          0.2599065329441369,
          0.1342575389790369,
          0.5493975579668087,
          1.502385409904958,
          0,
          0
        ],
        [
          0.4001386904271605,
          1.623444996954713,
          1.223306306527552,
          0.008973039715580947,
          0.9173891680584243,
          13.68373912403763,
          0,
          0
        ],
        [
          1.473328905441361,
          0.751101688887993,
          -0.7222272165533684,
          0.653046225271811,
          0.1719672935946208,
          0.2559095769609703,
          0,
          0
        ],
        [
          1.286265030225072,
          1.301351835397055,
          0.01508680517198369,
          0.2371463047239828,
          0.4049806172895024,
          0.8386703679089119,
          0,
          0
        ],
        [
          1.096120157933938,
          0.8692428033239824,
          -0.2268773546099557,
          0.3983619592991189,
          0.4216392179446953,
          0.8983184853834814,
          0,
          0
        ],
        [
          1.712269609715311,
          0.7727784823517653,
          -0.9394911273635452,
          0.7280191705919875,
          0.1060493203152667,
          0.1461781644727907,
          0,
          0
        ],
        [
          2.669371051002212,
          1.373334001103756,
          -1.296037049898456,
          0.5738726959824881,
          0.1417264523300933,
          0.2034760799736811,
          0,
          0
        ],
        [
          0.9664680409402397,
          1.702067443472572,
          0.7355994025323322,
          0.06053796265447648,
          0.61867911859508,
          1.99923130548755,
          0,
          0
        ],
        [
          1.218001586675036,
          0.9188521935156391,
          -0.2991493931593965,
          0.4486939421869865,
          0.2794397930621015,
          0.4778660204506588,
          0,
          0
        ],
        [
          1.030881954581206,
          0.6890497710922192,
          -0.3418321834889873,
          0.5286550364230854,
          0.3423046746495683,
          0.6413221631558396,
          0,
          0
        ],
        [
          0.6428130391123148,
          0.3733699988080781,
          -0.2694430403042367,
          0.6616132073358079,
          0.2676437385671262,
          0.4503216867952875,
          0,
          0
        ],
        [
          1.407887054374696,
          1.558969517543177,
          0.1510824631684815,
          0.180001447420044,
          0.3751281786511187,
          0.7397362845198736,
          0,
          0
        ],
        [
          0.6297968607746721,
          0.9322905651145144,
          0.3024937043398422,
          0.1975916728027566,
          0.6826687715689027,
          2.650851488552434,
          0,
          0
        ],
        [
          1.343347517138127,
          0.669394874180039,
          -0.6739526429580883,
          0.7273968874850183,
          0.1362423146197221,
          0.1943606140214695,
          0,
          0
        ],
        [
          0.843561639467703,
          1.123252689191171,
          0.2796910497234679,
          0.171225997209456,
          0.6343997152984365,
          2.138181796800302,
          0,
          0
        ],
        [
          0.7028129854119656,
          0.8543773585339824,
          0.1515643731220169,
          0.2477797060975875,
          0.5960619077780152,
          1.818296623387684,
          0,
          0
        ],
        [
          0.194410704229169,
          0.3869871470326052,
          0.1925764428034361,
          0.2161573678508081,
          0.7168675461959357,
          3.119876770451714,
          0,
          0
        ],
        [
          1.475077210413602,
          1.009861280852331,
          -0.4652159295612708,
          0.4474577535560555,
          0.3099962888621823,
          0.5535963803674032,
          0,
          0
        ],
        [
          0.2258072049741277,
          1.165281759287157,
          0.9394745543130296,
          0.00650024745304288,
          0.9624477611536287,
          31.58126383221568,
          0,
          0
        ],
        [
          0.1659075403909422,
          0.8844178297897233,
          0.7185102893987811,
          0.02135405506533658,
          0.9613650407806216,
          30.66168664286799,
          0,
          0
        ],
        [
          1.164159875769711,
          1.112910073209755,
          -0.05124980255995681,
          0.2233106937175587,
          0.3683445582450537,
          0.7185585973308005,
          0,
          0
        ],
        [
          1.238190330824497,
          0.8091533869429673,
          -0.4290369438815297,
          0.5312872137441151,
          0.2793264186849971,
          0.4775969944772643,
          0,
          0
        ],
        [
          0.6741902695918908,
          0.7033873863815249,
          0.0291971167896341,
          0.3650109808779903,
          0.5247804463145057,
          1.3607286102026,
          0,
          0
        ],
        [
          2.178223413006469,
          0.7082726673170617,
          -1.469950745689408,
          0.8077155064149215,
          0.07435981225738245,
          0.09898838906243732,
          0,
          0
        ],
        [
          0.7597008811138144,
          1.199342574261849,
          0.4396416931480343,
          0.07557730752737002,
          0.6763317382612186,
          2.574825647176616,
          0,
          0
        ],
        [
          0.4729879916192767,
          1.055870856780032,
          0.5828828651607549,
          0.06152492845817708,
          0.8184033019851725,
          5.553254781804385,
          0,
          0
        ],
        [
          1.051790929929905,
          2.676913466344984,
          1.62512253641508,
          0.01375560802183826,
          0.8300908564719527,
          6.02000778838195,
          0,
          0
        ],
        [
          0.8258634240707537,
          1.19971764859739,
          0.3738542245266364,
          0.1413048194365167,
          0.6558094021565397,
          2.347830876884761,
          0,
          0
        ],
        [
          0.7648133007628239,
          1.303262093003436,
          0.538448792240612,
          0.06653680222615685,
          0.6979240070354946,
          2.846951701146897,
          0,
          0
        ],
        [
          1.323776331734699,
          0.8549280516332579,
          -0.468848280101441,
          0.5647510954670464,
          0.1952774314003323,
          0.2990157375079837,
          0,
          0
        ],
        [
          0.2400854390451811,
          1.027252137746418,
          0.7871666987012371,
          0.01612146887422726,
          0.9459052277015327,
          21.54668697446416,
          0,
          0
        ],
        [
          2.48729509993827,
          1.183137022234816,
          -1.304158077703454,
          0.8041052000816945,
          0.02483713353834194,
          0.03138430319884165,
          0,
          0
        ],
        [
          1.527732712488542,
          1.272980939429802,
          -0.2547517730587401,
          0.3895165373755225,
          0.4520396535942968,
          1.016519175763242,
          0,
          0
        ],
        [
          0.7636738707452098,
          0.9743255612240529,
          0.2106516904788431,
          0.1778407184345142,
          0.6170242934316634,
          1.985268313922908,
          0,
          0
        ],
        [
          1.380187700823135,
          1.026324649543474,
          -0.3538630512796614,
          0.4136286407878192,
          0.2283388017793955,
          0.364620622776421,
          0,
          0
        ],
        [
          0.9109658436427402,
          1.408705097361657,
          0.497739253718917,
          0.0879815592567054,
          0.6199085385353541,
          2.009683553947775,
          0,
          0
        ],
        [
          0.3523491242511096,
          2.027816872884472,
          1.675467748633362,
          0.002645845601411836,
          0.9657632548013795,
          34.7589285262458,
          0,
          0
        ],
        [
          1.096941784033545,
          0.5788550593886547,
          -0.5180867246448905,
          0.7202116674345365,
          0.172118163554658,
          0.2561807678553573,
          0,
          0
        ],
        [
          0.17461550719779,
          0.8582282351009289,
          0.6836127279031389,
          0.02560186250015703,
          0.955097476544411,
          26.20988545606903,
          0,
          0
        ],
        [
          0.2470874413786402,
          0.7191335812247437,
          0.4720461398461034,
          0.09210062539964244,
          0.8704939242756962,
          8.282544432182979,
          0,
          0
        ],
        [
          2.427104501756611,
          0.8856795576257971,
          -1.541424944130814,
          0.8463988800821739,
          0.03865631969263402,
          0.04954844191678105,
          0,
          0
        ],
        [
          0.597699159168161,
          1.055288220153034,
          0.4575890609848728,
          0.06616735468440364,
          0.7784997936277163,
          4.330843999116897,
          0,
          0
        ],
        [
          2.569977815443257,
          1.041346140528151,
          -1.528631674915106,
          0.552659256171005,
          0.2345974014350548,
          0.3776777835106522,
          0,
          0
        ],
        [
          0.1907041259328293,
          0.7636724963555297,
          0.5729683704227003,
          0.05038927832692602,
          0.924646521560997,
          15.12030700110964,
          0,
          0
        ],
        [
          1.119370451315419,
          1.406949103533809,
          0.2875786522183903,
          0.1689626232446253,
          0.4882459382176285,
          1.175616071186369,
          0,
          0
        ],
        [
          0.3880784339102797,
          0.1469987133341369,
          -0.2410797205761429,
          0.6331670245388493,
          0.2680004062543792,
          0.4511415071566215,
          0,
          0
        ],
        [
          0.7093127429881182,
          0.100809767967037,
          -0.6085029750210812,
          0.9474214358541364,
          0.03356789441702258,
          0.04279971973711567,
          0,
          0
        ],
        [
          1.117712880298091,
          2.361576911330618,
          1.243864031032528,
          0.04597190962824328,
          0.7080143262658345,
          2.987918009016193,
          0,
          0
        ],
        [
          0.6287600012283755,
          0.9640839704621385,
          0.335323969233763,
          0.1322483867796113,
          0.7200682504467701,
          3.169638092385752,
          0,
          0
        ],
        [
          1.087331969713736,
          2.338162972332161,
          1.250831002618424,
          0.05278104668151793,
          0.7131995904253192,
          3.064216816348898,
          0,
          0
        ],
        [
          0.774147329138372,
          0.6806408565036166,
          -0.09350647263475542,
          0.4809662198845737,
          0.3886842571009166,
          0.7834648999465368,
          0,
          0
        ],
        [
          1.355094288420208,
          0.966423504047607,
          -0.3886707843726009,
          0.458222987899664,
          0.2393613141445698,
          0.3877606409522761,
          0,
          0
        ],
        [
          0.3003128610552551,
          0.924141768152687,
          0.6238289070974319,
          0.04755549554404611,
          0.8958987382587876,
          10.60452219404407,
          0,
          0
        ],
        [
          0.7730530951349377,
          0.1262958488341004,
          -0.6467572463008373,
          0.9342846337741814,
          0.04456607823363153,
          0.05747671459745821,
          0,
          0
        ],
        [
          2.274370900797295,
          0.7574287514105774,
          -1.516942149386717,
          0.829702024831077,
          0.05444287089149631,
          0.07094820607573808,
          0,
          0
        ],
        [
          0.731605709475379,
          1.275085210569447,
          0.5434795010940685,
          0.05161986671351199,
          0.7199230082389123,
          3.167355378796413,
          0,
          0
        ],
        [
          0.1994738065177283,
          0.5531534507926593,
          0.353679644274931,
          0.130896226535373,
          0.8278028055467271,
          5.923644627320163,
          0,
          0
        ],
        [
          0.2177675371328427,
          0.5357509286285594,
          0.3179833914957167,
          0.1543966830817749,
          0.8005485616127562,
          4.945824284071463,
          0,
          0
        ],
        [
          1.203350743751587,
          0.7683682090039142,
          -0.4349825347476727,
          0.5861176817849086,
          0.2283428418089651,
          0.3646289830726373,
          0,
          0
        ],
        [
          0.8185527963838718,
          0.9350566600616439,
          0.1165038636777721,
          0.239202289742608,
          0.5299465790876663,
          1.389226468168332,
          0,
          0
        ],
        [
          1.641477293461803,
          2.339109932452181,
          0.697632638990378,
          0.17038893939888,
          0.4724183946874829,
          1.103380560574423,
          0,
          0
        ],
        [
          1.090500876761974,
          1.049624089069899,
          -0.04087678769207437,
          0.2640677533471179,
          0.4109532345647846,
          0.8596680797394182,
          0,
          0
        ],
        [
          0.6022933319640076,
          1.307453327888391,
          0.705159995924383,
          0.02800791768683302,
          0.8145835345809672,
          5.413467118013005,
          0,
          0
        ],
        [
          0.2188951627296839,
          0.848667195652338,
          0.629772032922654,
          0.04582825292067068,
          0.9222061511437785,
          14.60733299127625,
          0,
          0
        ],
        [
          0.7017218447388706,
          1.400046849765577,
          0.6983250050267061,
          0.03313686558051631,
          0.7541974807686042,
          3.780828007880448,
          0,
          0
        ],
        [
          0.9602169174164139,
          0.5494515073150198,
          -0.4107654101013941,
          0.7154390045854255,
          0.1864262503095863,
          0.2823568386584231,
          0,
          0
        ],
        [
          0.8540449937510435,
          0.7066797882797393,
          -0.1473652054713042,
          0.3688682533278141,
          0.5342200911812532,
          1.413278132925511,
          0,
          0
        ],
        [
          0.1940302969853825,
          0.3913725828268511,
          0.1973422858414686,
          0.213256984584593,
          0.720527952142462,
          3.176878678844296,
          0,
          0
        ],
        [
          0.2281051242344066,
          0.7859538437510368,
          0.5578487195166302,
          0.06191990534542758,
          0.9047617192512238,
          11.70606264866115,
          0,
          0
        ],
        [
          1.451651095783134,
          1.233789761094094,
          -0.2178613346890399,
          0.2668394403690391,
          0.1836760006528629,
          0.2772541296706968,
          0,
          0
        ],
        [
          0.2195263857170105,
          0.8961360679065338,
          0.6766096821895233,
          0.03240539757498655,
          0.9366199240614453,
          18.20953310371962,
          0,
          0
        ],
        [
          2.027557159388682,
          1.286436965629922,
          -0.7411201937587604,
          0.5373465759853345,
          0.1371670443451063,
          0.1958895325468679,
          0,
          0
        ],
        [
          0.7216786454463016,
          0.9661966226962059,
          0.2445179772499043,
          0.1637600848503214,
          0.6430518933635772,
          2.219878026580723,
          0,
          0
        ],
        [
          1.419640685357516,
          1.364213318265451,
          -0.05542736709206508,
          0.3126976027791319,
          0.3675170935162034,
          0.7160064330282905,
          0,
          0
        ],
        [
          0.7284309658221785,
          2.77067069669193,
          2.042239730869752,
          0.001138902681483022,
          0.9536418794692549,
          25.34823171231637,
          0,
          0
        ],
        [
          2.353693475415245,
          1.202879326746817,
          -1.150814148668427,
          0.7092179043567284,
          0.06359238118910837,
          0.08368128151365548,
          0,
          0
        ],
        [
          2.339973232212557,
          1.22274622540049,
          -1.117227006812068,
          0.7071856083160762,
          0.05492141419225383,
          0.07160806898647758,
          0,
          0
        ],
        [
          0.6723153091586872,
          0.9836811314009978,
          0.3113658222423106,
          0.130058670444521,
          0.6889937235000788,
          2.729821724638387,
          0,
          0
        ],
        [
          0.4142230729454832,
          1.20382104384623,
          0.7895979709007468,
          0.02403687156575569,
          0.8716819129711296,
          8.37063359075829,
          0,
          0
        ],
        [
          1.028357200035275,
          1.749608613629034,
          0.7212514135937582,
          0.06353840563975412,
          0.6156433134767408,
          1.973707993236219,
          0,
          0
        ],
        [
          2.180474938039446,
          1.170632571530615,
          -1.009842366508831,
          0.6150495943766271,
          0.11189976527747,
          0.1552584922987628,
          0,
          0
        ],
        [
          1.041423058222981,
          0.8708033839238049,
          -0.1706196742991762,
          0.4129951302151436,
          0.366002111427054,
          0.7113510108855947,
          0,
          0
        ],
        [
          0.9799124718129959,
          1.054286758037113,
          0.07437428622411746,
          0.2113818288093029,
          0.4780700104016162,
          1.128671147079284,
          0,
          0
        ],
        [
          0.96620336245212,
          0.7169592584297599,
          -0.2492441040223601,
          0.5606414886574742,
          0.2747479592436334,
          0.4668030548733979,
          0,
          0
        ],
        [
          0.2706830584000408,
          0.9694618394661068,
          0.698778781066066,
          0.03089117047969069,
          0.9211654337514354,
          14.39823057803375,
          0,
          0
        ],
        [
          3.046535651322033,
          0.7583860538336179,
          -2.288149597488415,
          0.9784693599319142,
          0.002384309485921784,
          0.002945015122792693,
          0,
          0
        ],
        [
          0.5047503291601527,
          2.0145993517473,
          1.509849022587147,
          0.01188088337667071,
          0.9078575285608007,
          12.14076398179908,
          0,
          0
        ],
        [
          2.907492530889089,
          0.9316308783903754,
          -1.975861652498713,
          0.9452140197774136,
          0.007557346341850972,
          0.009383223872132111,
          0,
          0
        ],
        [
          1.590941405203449,
          1.946862581552254,
          0.3559211763488044,
          0.1713236107066753,
          0.4037002504366471,
          0.8342237802737001,
          0,
          0
        ],
        [
          2.019375241916964,
          1.549572875703757,
          -0.4698023662132074,
          0.4040819716007827,
          0.1638390063708973,
          0.241443531688808,
          0,
          0
        ],
        [
          0.2739277742733659,
          1.148297779267926,
          0.8743700049945602,
          0.01202354992994622,
          0.9396171668837642,
          19.17456987423897,
          0,
          0
        ],
        [
          0.8686767990735228,
          0.8893968676451244,
          0.02072006857160158,
          0.3164192896035335,
          0.464667029272207,
          1.069562184637671,
          0,
          0
        ],
        [
          1.87326221824408,
          1.205404715308639,
          -0.667857502935441,
          0.4870273954396675,
          0.1311679700663199,
          0.1860287844257703,
          0,
          0
        ],
        [
          0.9748302206152849,
          1.133549964613162,
          0.158719743997877,
          0.1692899110781113,
          0.5029832931241763,
          1.24701232590511,
          0,
          0
        ],
        [
          1.568672456604722,
          0.6693657420087666,
          -0.899306714595955,
          0.7684052810297886,
          0.1073716895735397,
          0.1482201690091532,
          0,
          0
        ],
        [
          0.6436236098806094,
          1.659917464105057,
          1.016293854224448,
          0.0180193764969849,
          0.8330748808400271,
          6.149651690253254,
          0,
          0
        ],
        [
          3.803996159141647,
          0.7207658177860994,
          -3.083230341355548,
          0.9880204536479552,
          0.001307939547771837,
          0.001613779699928703,
          0,
          0
        ],
        [
          1.790417512645822,
          1.554863980476582,
          -0.2355535321692397,
          0.3176428541084175,
          0.246557267470753,
          0.4032326907183099,
          0,
          0
        ],
        [
          2.241611141147869,
          3.683950722108945,
          1.442339580961076,
          0.2515700275518111,
          0.521885953572934,
          1.345030953267574,
          0,
          0
        ],
        [
          0.2543571377341716,
          1.003295009843455,
          0.7489378721092836,
          0.02279771332351424,
          0.9347978288729616,
          17.66622720206933,
          0,
          0
        ],
        [
          0.2283577448742964,
          0.5550958582551515,
          0.3267381133808551,
          0.1552351994886245,
          0.7998419764622859,
          4.92401494506494,
          0,
          0
        ],
        [
          0.5494826135725571,
          0.842399888163405,
          0.2929172745908479,
          0.1734429742497962,
          0.713628113388106,
          3.070645945125464,
          0,
          0
        ],
        [
          0.2544671373427936,
          0.8805390691376578,
          0.6260719317948642,
          0.04461474874277321,
          0.9150762682548658,
          13.27750263753792,
          0,
          0
        ],
        [
          2.605308544514426,
          0.05845112212950961,
          -2.546857422384917,
          0.9994461099005951,
          0.0002559078278062268,
          0.0003154154029515896,
          0,
          0
        ],
        [
          0.4121804221257023,
          1.874553988579225,
          1.462373566453523,
          0.007376066199368167,
          0.9324983221786407,
          17.02243423668291,
          0,
          0
        ],
        [
          0.2017463532685805,
          0.7673781542909369,
          0.5656318010223564,
          0.05431836373433004,
          0.9182756659816013,
          13.84553874888507,
          0,
          0
        ],
        [
          0.8134027467822623,
          0.5802511172576803,
          -0.233151629524582,
          0.5982170653035863,
          0.2967764440984897,
          0.5200249618108975,
          0,
          0
        ],
        [
          0.2592703708701393,
          0.8777307920623493,
          0.61846042119221,
          0.04802348104174609,
          0.9097178126842073,
          12.41631722328191,
          0,
          0
        ],
        [
          0.8606359361353864,
          1.728391005912528,
          0.8677550697771421,
          0.04584370943612882,
          0.7079926966411362,
          2.987605414107208,
          0,
          0
        ],
        [
          1.089862628941807,
          1.094668290188962,
          0.004805661247155424,
          0.2270028908824219,
          0.3937282772323513,
          0.8002348624748078,
          0,
          0
        ],
        [
          0.7185694110009456,
          2.816120781985548,
          2.097551370984602,
          0.001143136085654285,
          0.955166894328237,
          26.25237571187509,
          0,
          0
        ],
        [
          0.8716316634122586,
          1.476638396356686,
          0.6050067329444274,
          0.06465222716559005,
          0.6611387313852723,
          2.404134946838765,
          0,
          0
        ],
        [
          2.74718833920885,
          1.149963147090977,
          -1.597225192117873,
          0.8436684111767438,
          0.02722627761798321,
          0.03448773016237763,
          0,
          0
        ],
        [
          1.369278183370919,
          1.060831378641284,
          -0.3084468047296349,
          0.3719387653555556,
          0.2374902191233368,
          0.3837854299261768,
          0,
          0
        ],
        [
          0.1842388606690419,
          0.6792157818585121,
          0.4949769211894702,
          0.07092460645439692,
          0.9012304761715378,
          11.24348858232747,
          0,
          0
        ],
        [
          2.072978100168427,
          0.9886554706138226,
          -1.084322629554605,
          0.5488824669540799,
          0.2402591988249234,
          0.3896751828520753,
          0,
          0
        ],
        [
          0.1795641601233266,
          0.6656693917686357,
          0.4861052316453091,
          0.07176662547337084,
          0.900596982999116,
          11.16398117598152,
          0,
          0
        ],
        [
          0.2168297228748244,
          0.8404752644305997,
          0.6236455415557753,
          0.0468388544994947,
          0.9216648342443434,
          14.49787745481963,
          0,
          0
        ],
        [
          2.013136223287209,
          0.3024643498170479,
          -1.710671873470161,
          0.9696251001777871,
          0.01551722503630962,
          0.01942200717957528,
          0,
          0
        ],
        [
          0.4050870861308826,
          1.152996919498637,
          0.7479098333677547,
          0.02855860042915772,
          0.8700878241307376,
          8.252801668678151,
          0,
          0
        ],
        [
          2.744055241574666,
          1.049699681741839,
          -1.694355559832827,
          0.919693619686206,
          0.009660751049644192,
          0.01202029353607048,
          0,
          0
        ],
        [
          0.8462672664438621,
          3.087777723916905,
          2.241510457473042,
          0.001124036159706128,
          0.9351876020471268,
          17.77987995828913,
          0,
          0
        ],
        [
          0.269975391457944,
          0.8032880713682979,
          0.533312679910354,
          0.07653350257412028,
          0.8793499570397907,
          8.98095333020709,
          0,
          0
        ],
        [
          2.282367990893991,
          2.546333992516494,
          0.2639660016225029,
          0.1070555193296219,
          0.2468221192133693,
          0.4038077905004872,
          0,
          0
        ],
        [
          1.323654384204206,
          1.611143088650014,
          0.2874887044458079,
          0.1490059578029261,
          0.4221687593228122,
          0.9002709726954371,
          0,
          0
        ],
        [
          0.3335460529604553,
          0.8777007146297482,
          0.5441546616692929,
          0.07396768758530343,
          0.861736652831609,
          7.679901905553097,
          0,
          0
        ],
        [
          2.268584747725676,
          1.123297434628339,
          -1.145287313097337,
          0.7202244699038046,
          0.05288041827930685,
          0.06879838439165295,
          0,
          0
        ],
        [
          0.9994643369430423,
          1.200637829240719,
          0.2011734922976764,
          0.1535915249927803,
          0.5335939993950853,
          1.409726882496598,
          0,
          0
        ],
        [
          0.4928616304525753,
          3.235095827484674,
          2.742234197032099,
          0.0006324737600590182,
          0.9819787409974384,
          67.1436785792794,
          0,
          0
        ],
        [
          1.204854704736402,
          1.47027228370483,
          0.2654175789684283,
          0.1480607549047166,
          0.43948582261067,
          0.966154189760552,
          0,
          0
        ],
        [
          2.3671513506672,
          3.011064347222137,
          0.6439129965549375,
          0.07339980810386959,
          0.4246681574309328,
          0.90953509288294,
          0,
          0
        ],
        [
          0.5247817308174575,
          2.430110792611157,
          1.905329061793699,
          0.0049932315295294,
          0.9410260595720715,
          19.66208989610385,
          0,
          0
        ],
        [
          0.7312424037843771,
          0.8126591140297181,
          0.08141671024534103,
          0.3183908320760704,
          0.5171219056700131,
          1.319603943706498,
          0,
          0
        ],
        [
          0.8715797960110384,
          1.175745879710699,
          0.3041660836996608,
          0.1072303012791326,
          0.6023653908368147,
          1.8666547843396,
          0,
          0
        ],
        [
          0.6255333872022187,
          3.036272593501342,
          2.410739206299124,
          0.0004622914146194396,
          0.9633511327105494,
          32.39009559061622,
          0,
          0
        ],
        [
          0.9671633148570284,
          2.597192057915036,
          1.630028743058007,
          0.01225417968432051,
          0.8441150005689197,
          6.672452120591993,
          0,
          0
        ],
        [
          1.055465296357729,
          1.133648341891009,
          0.07818304553328037,
          0.194279701035151,
          0.4853801886997519,
          1.1622076204034,
          0,
          0
        ],
        [
          2.406278134767712,
          1.094549227921215,
          -1.311728906846496,
          0.7715544502988828,
          0.04659280721873296,
          0.06021831889278337,
          0,
          0
        ],
        [
          1.147478940688147,
          1.001744978310648,
          -0.1457339623774994,
          0.3349728598140486,
          0.3270883878225918,
          0.5989564928679934,
          0,
          0
        ],
        [
          2.561037035680271,
          0.1519567052334675,
          -2.409080330446804,
          0.8519497345808775,
          0.1139945743397613,
          0.1585389485592774,
          0,
          0
        ],
        [
          0.7033112019315476,
          0.5399656962715759,
          -0.1633455056599717,
          0.5862553067617624,
          0.3206923040027821,
          0.5817148850381876,
          0,
          0
        ],
        [
          0.2183580985912882,
          0.728532673807505,
          0.5101745752162168,
          0.08175027892809801,
          0.882876003401999,
          9.288423386863577,
          0,
          0
        ],
        [
          0.7172885555905827,
          0.3343386770139221,
          -0.3829498785766606,
          0.7923622560552979,
          0.1528981546050132,
          0.2224102455906746,
          0,
          0
        ],
        [
          0.1979702462636385,
          0.8534661212073857,
          0.6554958749437472,
          0.03335071304036502,
          0.9416939385422723,
          19.90142813429849,
          0,
          0
        ],
        [
          0.5226583453977873,
          0.6037332453157342,
          0.08107489991794692,
          0.3621956948814172,
          0.5499467997805507,
          1.505722703163195,
          0,
          0
        ],
        [
          2.950398209758619,
          1.19449275915733,
          -1.755905450601289,
          0.8983392110647105,
          0.01073879219767097,
          0.01337619628448701,
          0,
          0
        ],
        [
          1.033791451225427,
          1.265973983998635,
          0.2321825327732079,
          0.166505168033717,
          0.5008766910726087,
          1.236548467908426,
          0,
          0
        ],
        [
          2.556587152005743,
          1.129503246012934,
          -1.427083905992809,
          0.8428381970892176,
          0.02266511541795202,
          0.02857608362596588,
          0,
          0
        ],
        [
          2.103925949327583,
          2.002493426776896,
          -0.1014325225506867,
          0.2999564645920207,
          0.2406121032155529,
          0.3904289133944627,
          0,
          0
        ],
        [
          0.2714928467440409,
          0.6850613896763984,
          0.4135685429323575,
          0.1250792017562934,
          0.8313593326433157,
          6.074557370022383,
          0,
          0
        ],
        [
          1.63885024479472,
          1.162166204573481,
          -0.4766840402212391,
          0.4061524952886885,
          0.1684121803568374,
          0.2495476892212884,
          0,
          0
        ],
        [
          2.82090537986499,
          1.116607438878789,
          -1.704297940986201,
          0.9225528281462748,
          0.00883126418601219,
          0.01097901695648472,
          0,
          0
        ],
        [
          0.3312025047507179,
          1.661033107475907,
          1.329830602725189,
          0.004825555325214659,
          0.9501774417698577,
          23.49994608695832,
          0,
          0
        ],
        [
          0.7528287930591803,
          0.3894803802739083,
          -0.363348412785272,
          0.753730707741948,
          0.1829064221871816,
          0.2758324337448861,
          0,
          0
        ],
        [
          0.7739257338714525,
          0.9672126601677699,
          0.1932869262963174,
          0.1978975034189104,
          0.5807550710037455,
          1.706920782348758,
          0,
          0
        ],
        [
          1.60164297560168,
          1.271975987255604,
          -0.3296669883460763,
          0.3217821428527834,
          0.2196161327700564,
          0.3467720858901988,
          0,
          0
        ],
        [
          0.7268909656597081,
          1.124278073876507,
          0.3973871082167989,
          0.09240280607977992,
          0.6827132270485274,
          2.651395550927858,
          0,
          0
        ],
        [
          2.475810799702473,
          1.377866170325604,
          -1.097944629376869,
          0.6836278194065135,
          0.05181212213698357,
          0.06733256447147984,
          0,
          0
        ],
        [
          0.9411377467161963,
          2.33739017643531,
          1.396252429719113,
          0.04713705644730934,
          0.7684754590345659,
          4.089979629449039,
          0,
          0
        ],
        [
          1.044256320212932,
          1.84891210031326,
          0.804655780100328,
          0.05791462887471508,
          0.6238120035116101,
          2.043322734927006,
          0,
          0
        ],
        [
          0.7720678851329471,
          0.8175909673449931,
          0.04552308221204604,
          0.3161754850589572,
          0.5245684729879326,
          1.359572532274757,
          0,
          0
        ],
        [
          1.264598024836778,
          1.242948640624068,
          -0.02164938421271034,
          0.2101948708133233,
          0.3926553250770239,
          0.7966442710485768,
          0,
          0
        ],
        [
          2.003474127245925,
          1.1180240351853,
          -0.8854500920606243,
          0.6060013191522536,
          0.09464732773824543,
          0.1288186497319032,
          0,
          0
        ],
        [
          0.8035043206760111,
          0.702363257181475,
          -0.1011410634945361,
          0.4366586124493632,
          0.4340092727608069,
          0.9448826317289412,
          0,
          0
        ],
        [
          0.2608890528343814,
          0.9712912799110074,
          0.7104022270766259,
          0.02855579652954943,
          0.9268724675681411,
          15.61806537570186,
          0,
          0
        ],
        [
          0.1806975784539663,
          0.6869858228065886,
          0.5062882443526223,
          0.07202923243732778,
          0.8988913127419776,
          10.95486134825085,
          0,
          0
        ],
        [
          0.8218906979388401,
          1.022265627056688,
          0.2003749291178478,
          0.1583551795126925,
          0.5782667036844683,
          1.689578871310524,
          0,
          0
        ],
        [
          0.1900105710535194,
          0.3879999822011348,
          0.1979894111476154,
          0.21043701245859,
          0.7229976076461537,
          3.216188643524547,
          0,
          0
        ],
        [
          0.7765236034847849,
          0.5724452567635543,
          -0.2040783467212306,
          0.5901651157236785,
          0.30756492396378,
          0.547325798673329,
          0,
          0
        ],
        [
          0.7895340877963628,
          0.9947999691464838,
          0.205265881350121,
          0.1731844901506638,
          0.6094451110046742,
          1.922829128394109,
          0,
          0
        ],
        [
          0.262283604704164,
          0.3053835649646897,
          0.04309996026052565,
          0.393919883838816,
          0.5156172531261037,
          1.311677137739804,
          0,
          0
        ],
        [
          0.542754902075167,
          0.8287671307872028,
          0.2860122287120358,
          0.1995560173738282,
          0.6904701057947483,
          2.74871969872257,
          0,
          0
        ],
        [
          1.580248118835959,
          1.224405296959117,
          -0.3558428218768426,
          0.343790873725646,
          0.2368374873176574,
          0.3824032629865596,
          0,
          0
        ],
        [
          1.377940609309293,
          1.040518408788705,
          -0.337422200520588,
          0.4089017704202458,
          0.3481177779124915,
          0.658029311130808,
          0,
          0
        ],
        [
          0.5490517084641061,
          1.020533725848793,
          0.4714820173846869,
          0.0932328967394006,
          0.7607133228113235,
          3.917334677961255,
          0,
          0
        ],
        [
          0.4507865372275432,
          2.269478888827154,
          1.818692351599611,
          0.004171956266283211,
          0.9507328258354246,
          23.77874938872903,
          0,
          0
        ],
        [
          0.8507445483801495,
          1.081384871544314,
          0.2306403231641649,
          0.1390115888757269,
          0.5996928804828693,
          1.845966233129045,
          0,
          0
        ],
        [
          2.093701045405821,
          1.245958198414782,
          -0.8477428469910391,
          0.5730234299710117,
          0.09168396417909515,
          0.1243782881091858,
          0,
          0
        ],
        [
          0.1945848835488486,
          0.8039943649359533,
          0.6094094813871047,
          0.04307277780734593,
          0.9318139652604742,
          16.83921931872354,
          0,
          0
        ],
        [
          1.173453397978514,
          1.087361990185081,
          -0.0860914077934336,
          0.2618193960457177,
          0.3104043055724373,
          0.5546530036007156,
          0,
          0
        ],
        [
          0.9556569769958901,
          1.224275023280201,
          0.2686180462843107,
          0.09102256235093512,
          0.5438506552984292,
          1.469131851686828,
          0,
          0
        ],
        [
          1.070486952163921,
          1.467230025188732,
          0.3967430730248116,
          0.09241951435779029,
          0.5252183154911257,
          1.363119966505814,
          0,
          0
        ],
        [
          0.4292561191772706,
          1.005747841369306,
          0.5764917221920358,
          0.08086595349502403,
          0.8216416372020441,
          5.676454170225205,
          0,
          0
        ],
        [
          1.085049755241521,
          0.8751903351239665,
          -0.2098594201175545,
          0.4209990264149933,
          0.3578000159759403,
          0.6865279752453399,
          0,
          0
        ],
        [
          0.4599626263440311,
          1.103681402808759,
          0.6437187764647281,
          0.04410930863706183,
          0.833351983537768,
          6.161926282777527,
          0,
          0
        ],
        [
          2.146952493833828,
          1.123229186608593,
          -1.023723307225235,
          0.6292417468632538,
          0.1313319148958114,
          0.1862964522750147,
          0,
          0
        ],
        [
          0.827016590471775,
          1.282541822243245,
          0.45552523177147,
          0.1476731737064946,
          0.6619922707572292,
          2.413317494028971,
          0,
          0
        ],
        [
          1.415530828608215,
          1.892394595404415,
          0.4768637667961999,
          0.187010574810147,
          0.4809253773613026,
          1.141658123588555,
          0,
          0
        ],
        [
          1.528924445705798,
          1.395180115552518,
          -0.1337443301532792,
          0.3288496752734507,
          0.361018099064929,
          0.6961913000970303,
          0,
          0
        ],
        [
          2.030758082281662,
          0.9197550609418188,
          -1.111003021339843,
          0.6803338895203034,
          0.1335314263963653,
          0.1898973246527564,
          0,
          0
        ],
        [
          1.144159933507868,
          1.697663108103435,
          0.5535031745955676,
          0.1519659739108268,
          0.5588050684830378,
          1.560694844545428,
          0,
          0
        ],
        [
          1.084681593432201,
          1.278403480949708,
          0.1937218875175069,
          0.2269276189344295,
          0.5052061766382188,
          1.258150387662573,
          0,
          0
        ],
        [
          0.9597727611088671,
          1.351716304930337,
          0.3919435438214702,
          0.1671677117953907,
          0.6196646695989138,
          2.007604863241511,
          0,
          0
        ],
        [
          14.89086075158982,
          4.236115401465742,
          -10.65474535012408,
          0.5210724129142154,
          0.2351106441575762,
          0.3787580289068775,
          0,
          0
        ],
        [
          1.087532754164805,
          0.7039077099029443,
          -0.3836250442618609,
          0.4552989195011006,
          0.4285225286251503,
          0.9239803136948405,
          0,
          0
        ],
        [
          1.093471295815104,
          1.175335409007742,
          0.08186411319263764,
          0.2576072118241691,
          0.5580222131120345,
          1.555747880524717,
          0,
          0
        ],
        [
          0.4159812260991677,
          0.9716567239182222,
          0.5556754978190546,
          0.1080670777986662,
          0.8068388396567726,
          5.147011804496609,
          0,
          0
        ],
        [
          1.378008318741395,
          1.206852947083256,
          -0.1711553716581384,
          0.2807986300281737,
          0.2915976851876173,
          0.5072152167711271,
          0,
          0
        ],
        [
          0.7698275697749313,
          0.8751492060826391,
          0.1053216363077079,
          0.2733217727322861,
          0.5329823777619085,
          1.406266902290888,
          0,
          0
        ],
        [
          0.9100674704609013,
          1.682969578012702,
          0.7729021075518008,
          0.0565566752705112,
          0.6699450319465484,
          2.501157672495051,
          0,
          0
        ],
        [
          0.9003482570487218,
          1.609275748233753,
          0.7089274911850316,
          0.06315864684796846,
          0.6698912448452223,
          2.500549365239173,
          0,
          0
        ],
        [
          0.8581627938598161,
          1.143630503602814,
          0.2854677097429982,
          0.10767167942151,
          0.6117072014841756,
          1.941209603414988,
          0,
          0
        ],
        [
          0.5843828661531703,
          0.9910459382695858,
          0.4066630721164155,
          0.1118121378825889,
          0.7468055909253678,
          3.634474472207428,
          0,
          0
        ],
        [
          0.8822588856232783,
          1.045926881061387,
          0.1636679954381088,
          0.1633878866260183,
          0.543674124195832,
          1.468086825300583,
          0,
          0
        ],
        [
          0.2990846758062428,
          0.6603144507788421,
          0.3612297749725993,
          0.1528891426318318,
          0.7983533759390726,
          4.87856824212045,
          0,
          0
        ],
        [
          1.155636290732627,
          0.4819053286225931,
          -0.6737309621100338,
          0.5316677668699777,
          0.4152513795223073,
          0.8750443233325123,
          0,
          0
        ],
        [
          0.1745873984540259,
          0.9284545789587404,
          0.7538671805047145,
          0.01657584967536826,
          0.9652356570928469,
          34.21271232359094,
          0,
          0
        ],
        [
          0.1938009715369372,
          0.3959913090249894,
          0.2021903374880522,
          0.2107554715984817,
          0.7237830663191538,
          3.228838269765183,
          0,
          0
        ],
        [
          0.2070608578476728,
          0.8467808799263239,
          0.6397200220786512,
          0.03731382235838557,
          0.935710576915264,
          17.93453759672014,
          0,
          0
        ],
        [
          0.5483038427437025,
          1.01759688945661,
          0.4692930467129078,
          0.08516553479329486,
          0.7874414958632063,
          4.564865498167483,
          0,
          0
        ],
        [
          0.30235093096277,
          1.008674821780112,
          0.7063238908173416,
          0.02912984564663353,
          0.9102169121790346,
          12.49218872743351,
          0,
          0
        ],
        [
          0.8034936821182377,
          1.041858795604016,
          0.2383651134857787,
          0.1323041711672099,
          0.606037682663646,
          1.895540723961948,
          0,
          0
        ],
        [
          0.2075973257903194,
          0.8573925580084232,
          0.6497952322181038,
          0.03579207203743891,
          0.9369539999423594,
          18.31255344938972,
          0,
          0
        ],
        [
          1.217093955131633,
          0.9602406309908481,
          -0.2568533241407852,
          0.4179852315692593,
          0.2587235008953246,
          0.4300746268400926,
          0,
          0
        ],
        [
          0.5172208175752117,
          1.694995695456511,
          1.177774877881299,
          0.01562600791808314,
          0.868962319030637,
          8.171333193892526,
          0,
          0
        ],
        [
          0.2502793782457579,
          0.9379599007464876,
          0.6876805225007298,
          0.03116983355495861,
          0.9283069369875149,
          15.95521401657401,
          0,
          0
        ],
        [
          0.7646564753325222,
          1.051787162543993,
          0.2871306872114703,
          0.1264449340256222,
          0.6393093951957585,
          2.184059323457332,
          0,
          0
        ],
        [
          0.517106342667781,
          0.5850324499760362,
          0.06792610730825521,
          0.3695713883020449,
          0.5466977069993153,
          1.486098206939497,
          0,
          0
        ],
        [
          0.4840599987425534,
          0.6639565141434726,
          0.1798965154009192,
          0.2813665811145009,
          0.6333896889929669,
          2.128896203503965,
          0,
          0
        ],
        [
          0.5588751700228777,
          2.649990715561923,
          2.091115545539046,
          0.0009131329216344911,
          0.9774244551082168,
          53.34984146372852,
          0,
          0
        ],
        [
          0.5955365641188507,
          0.8221150790484679,
          0.2265785149296172,
          0.2161334124092944,
          0.6592363421326589,
          2.383834184185734,
          0,
          0
        ],
        [
          1.121703342836623,
          1.110915421973492,
          -0.01078792086313118,
          0.2151812887978522,
          0.426166069982883,
          0.9151258419309065,
          0,
          0
        ],
        [
          0.6202959117535988,
          0.6482856729790106,
          0.02798976122541186,
          0.3821144683077158,
          0.5290754482063078,
          1.384377235384734,
          0,
          0
        ],
        [
          1.634767003679531,
          1.061461085398971,
          -0.5733059182805593,
          0.4874245876135115,
          0.1745669073118264,
          0.2605962820462887,
          0,
          0
        ],
        [
          0.5890783251500102,
          2.121129641490205,
          1.532051316340195,
          0.007283330575308155,
          0.9134984759857386,
          13.01284455077472,
          0,
          0
        ],
        [
          2.547186639712005,
          1.133527666758115,
          -1.41365897295389,
          0.8417225903698872,
          0.0209463988479864,
          0.02636277198616276,
          0,
          0
        ],
        [
          2.271076946945815,
          2.738263561529407,
          0.4671866145835919,
          0.03607438077780368,
          0.2844532434752906,
          0.4898476698025165,
          0,
          0
        ],
        [
          1.56551291357926,
          1.066191643932916,
          -0.4993212696463445,
          0.3850858917493046,
          0.373442651620849,
          0.7344314465073262,
          0,
          0
        ],
        [
          0.3586202287708728,
          1.239365665720742,
          0.8807454369498688,
          0.01555753115161192,
          0.9045169783890875,
          11.67289940831536,
          0,
          0
        ],
        [
          0.253228335022243,
          0.7836340504511542,
          0.5304057154289112,
          0.07376865857764092,
          0.8866697703955186,
          9.640605403194428,
          0,
          0
        ],
        [
          1.667273300973953,
          1.117104125668612,
          -0.5501691753053415,
          0.4518848077083698,
          0.1702939918981055,
          0.2529084062536734,
          0,
          0
        ],
        [
          0.2384250006603688,
          1.047590066674468,
          0.8091650660140987,
          0.01492872440517117,
          0.9481122658094103,
          22.51558484663648,
          0,
          0
        ],
        [
          0.5950065740678245,
          0.7879068729172827,
          0.1929002988494581,
          0.2572258031848394,
          0.6197067436548997,
          2.007963303894579,
          0,
          0
        ],
        [
          0.159332949759487,
          0.6434159179067983,
          0.4840829681473113,
          0.06472640260535241,
          0.9099854841522762,
          12.45690316545562,
          0,
          0
        ],
        [
          1.554125828286127,
          1.133750627384548,
          -0.4203752009015798,
          0.3864454906853391,
          0.2455365463430984,
          0.4010200707753965,
          0,
          0
        ],
        [
          0.6463496600595319,
          2.77429899590555,
          2.127949335846019,
          0.002721776944898078,
          0.9419917808674937,
          20.00993853036779,
          0,
          0
        ],
        [
          0.3590281969814905,
          0.9773032020176744,
          0.6182750050361838,
          0.05038387638694201,
          0.8703564258393028,
          8.272453186169152,
          0,
          0
        ],
        [
          0.2311245035250152,
          1.025062940392055,
          0.7939384368670399,
          0.01550116667343991,
          0.9498744950806751,
          23.35047072953545,
          0,
          0
        ],
        [
          0.5056144938895305,
          0.1220880410453355,
          -0.383526452844195,
          0.8515731530268862,
          0.09953180275266292,
          0.1362014292609255,
          0,
          0
        ],
        [
          0.2834502952316101,
          1.016925239039135,
          0.7334749438075245,
          0.02456780152964421,
          0.9218424847962742,
          14.53363166792756,
          0,
          0
        ],
        [
          0.2975866738155014,
          1.789551261864671,
          1.49196458804917,
          0.002696568739255985,
          0.9697039179915207,
          39.44035872692396,
          0,
          0
        ],
        [
          0.2113831878468703,
          0.9045183320100385,
          0.6931351441631682,
          0.02937644803685562,
          0.942259076032579,
          20.1082730532769,
          0,
          0
        ],
        [
          0.3000267354756711,
          0.4770109010305081,
          0.176984165554837,
          0.2581802029702099,
          0.685418290417798,
          2.684790453540232,
          0,
          0
        ],
        [
          0.8365626242842636,
          0.7472441273334975,
          -0.0893184969507661,
          0.4452328318804477,
          0.4012109481696615,
          0.8256331044623902,
          0,
          0
        ],
        [
          0.8941605332132159,
          1.726004479879941,
          0.8318439466667251,
          0.06831299187413745,
          0.687302020560367,
          2.708386993073765,
          0,
          0
        ],
        [
          0.6103090590325383,
          2.614279015673423,
          2.003969956640885,
          0.001927264922580856,
          0.9599838606537628,
          29.56085006966991,
          0,
          0
        ],
        [
          2.704553786619002,
          1.152668452644863,
          -1.55188533397414,
          0.8971650876565899,
          0.01113267923520394,
          0.013872343842707,
          0,
          0
        ],
        [
          0.5614669087267783,
          2.293140105465227,
          1.731673196738448,
          0.01258890943847615,
          0.9103511307435788,
          12.51273634196035,
          0,
          0
        ],
        [
          1.567444875433143,
          1.084902905618245,
          -0.4825419698148978,
          0.4348601882338375,
          0.2191776434253581,
          0.3458853654985642,
          0,
          0
        ],
        [
          1.104145263408523,
          1.226999005486121,
          0.1228537420775975,
          0.1573320145799487,
          0.4570819598259883,
          1.037404152094031,
          0,
          0
        ],
        [
          0.3761567960860813,
          1.084378857477042,
          0.7082220613909603,
          0.03243590040000397,
          0.8777816671584547,
          8.849899210396448,
          0,
          0
        ],
        [
          0.6558091325979323,
          1.063138013349117,
          0.4073288807511843,
          0.1015190603148299,
          0.734070240896776,
          3.401408963054014,
          0,
          0
        ],
        [
          0.5901365618796272,
          1.104709082087552,
          0.5145725202079247,
          0.08464422131117603,
          0.7595575035233858,
          3.892580508266649,
          0,
          0
        ],
        [
          0.5278373162962089,
          0.8026418503234946,
          0.2748045340272857,
          0.1899309473408483,
          0.7091617096648002,
          3.004566834821476,
          0,
          0
        ],
        [
          0.2714396464937879,
          0.8314155468923369,
          0.5599759003985489,
          0.06520368675792443,
          0.890428418202851,
          10.01357729828397,
          0,
          0
        ],
        [
          0.2086075223015847,
          0.8958884172104608,
          0.687280894908876,
          0.02814833326719416,
          0.9446978075026409,
          21.04935204298229,
          0,
          0
        ],
        [
          0.2065151943480583,
          0.6002251641582287,
          0.3937099698101704,
          0.1118213507378046,
          0.852304927387775,
          7.110778756658707,
          0,
          0
        ],
        [
          0.1837378632769749,
          0.4682326409778253,
          0.2844947777008504,
          0.1509028133864375,
          0.8006634364905132,
          4.94938460458379,
          0,
          0
        ],
        [
          0.2461413146764398,
          0.1494516224634726,
          -0.0966896922129672,
          0.5213143827158739,
          0.3470581940004699,
          0.6549618440125243,
          0,
          0
        ],
        [
          0.3329753604553684,
          1.131183037229486,
          0.7982076767741174,
          0.02076650242093091,
          0.9080296133367645,
          12.16578602418722,
          0,
          0
        ],
        [
          0.2924603158616423,
          0.5890609947798704,
          0.2966006789182281,
          0.189411327392339,
          0.7593666169416919,
          3.888515172047438,
          0,
          0
        ],
        [
          0.3834185372897037,
          0.6904273794073376,
          0.3070088421176339,
          0.1866715840234546,
          0.7535576247209176,
          3.767812271699577,
          0,
          0
        ],
        [
          1.271001439228506,
          0.7032486757791333,
          -0.567752763449373,
          0.6829345950604268,
          0.1594472484943764,
          0.2337438692733078,
          0,
          0
        ],
        [
          1.260041115091305,
          1.129810558537175,
          -0.1302305565541295,
          0.2500676514375646,
          0.3299698539102713,
          0.606831470350163,
          0,
          0
        ],
        [
          0.7754889364370247,
          1.545808649007834,
          0.7703197125708089,
          0.09007009206799507,
          0.7274677603234375,
          3.289152725938223,
          0,
          0
        ],
        [
          0.2306094372488263,
          1.061371023707208,
          0.8307615864583822,
          0.01161770072695836,
          0.9538642096583227,
          25.47632395395002,
          0,
          0
        ],
        [
          2.018110134977025,
          1.122902559088995,
          -0.8952075758880307,
          0.5996224114581437,
          0.1021125715658922,
          0.1401346380934165,
          0,
          0
        ],
        [
          1.768219063557538,
          0.9769288991779486,
          -0.7912901643795891,
          0.6102556778986035,
          0.1155757653231282,
          0.1610253742648804,
          0,
          0
        ],
        [
          1.09030573498057,
          1.138734061500813,
          0.04842832652024209,
          0.2024284447127681,
          0.4308082430121596,
          0.9326390082395948,
          0,
          0
        ],
        [
          0.8012652503443114,
          1.046276269885782,
          0.2450110195414708,
          0.1536292082705505,
          0.6139488407305157,
          1.959636393923296,
          0,
          0
        ],
        [
          1.713313316771402,
          1.457599179345724,
          -0.2557141374256773,
          0.3050894859875986,
          0.2218058180622604,
          0.3512150582637017,
          0,
          0
        ],
        [
          2.082844483453657,
          1.324121212213942,
          -0.758723271239715,
          0.5342188798730368,
          0.1112273519369888,
          0.1542087762687363,
          0,
          0
        ],
        [
          1.717327378367001,
          0.9011233419926112,
          -0.8162040363743897,
          0.5850168741980125,
          0.2183302526980192,
          0.3441745769380716,
          0,
          0
        ],
        [
          3.249933870709071,
          0.5895417538851742,
          -2.660392116823897,
          0.9973410772353789,
          0.0001404319826966839,
          0.0001730673701400963,
          0,
          0
        ],
        [
          0.6473406156707617,
          1.090840513797133,
          0.4434998981263716,
          0.1189513235682322,
          0.7223961222754128,
          3.206550260199343,
          0,
          0
        ],
        [
          0.4559163743295112,
          1.54177786217292,
          1.085861487843409,
          0.01417988208559878,
          0.8827791632968975,
          9.279731927068,
          0,
          0
        ],
        [
          0.2346656526664863,
          0.8688408489211309,
          0.6341751962546447,
          0.04396353352529043,
          0.9203911771523212,
          14.24621251145395,
          0,
          0
        ],
        [
          0.6639388563815277,
          0.721545641783573,
          0.05760678540204534,
          0.3795694629250073,
          0.4943930361167112,
          1.20489019856405,
          0,
          0
        ],
        [
          2.502688045690265,
          1.341012746866402,
          -1.161675298823863,
          0.7265006709872857,
          0.03847834192191789,
          0.04931118647101641,
          0,
          0
        ],
        [
          0.322508844312389,
          0.9651509402458338,
          0.6426420959334448,
          0.04367946363331687,
          0.8902366949605709,
          9.99393429759352,
          0,
          0
        ],
        [
          0.495323147863853,
          0.7274095644232218,
          0.2320864165593688,
          0.2240217402716366,
          0.6903858335900214,
          2.74763614834721,
          0,
          0
        ],
        [
          1.140423120940335,
          1.013256859000718,
          -0.1271662619396168,
          0.3142717280775917,
          0.3806237064181488,
          0.7572328199635067,
          0,
          0
        ],
        [
          0.6476711501406307,
          1.003412594317148,
          0.3557414441765172,
          0.1800114066242613,
          0.6958968837471913,
          2.819760320816293,
          0,
          0
        ],
        [
          0.2532187791767416,
          0.7032242331429158,
          0.4500054539661742,
          0.1019618917084562,
          0.8592964390893509,
          7.525339493246212,
          0,
          0
        ],
        [
          0.2162136272119266,
          0.8679125426498214,
          0.6516989154378949,
          0.03662895089296012,
          0.9337252705053156,
          17.36038381962206,
          0,
          0
        ],
        [
          0.207902055344606,
          0.6914569755201095,
          0.4835549201755035,
          0.08189014645352743,
          0.8861527209929655,
          9.59122532304813,
          0,
          0
        ],
        [
          0.5477791561648748,
          0.9279103000261676,
          0.3801311438612928,
          0.1344283548853002,
          0.7518254307149042,
          3.732913347269257,
          0,
          0
        ],
        [
          0.2096673809138643,
          0.3505204590925459,
          0.1408530781786816,
          0.2553999832459701,
          0.6707292478472264,
          2.510049364020759,
          0,
          0
        ],
        [
          0.2145167971132932,
          0.1331275672823848,
          -0.08138922983090843,
          0.5054946781604472,
          0.3453888802535903,
          0.6501493711987191,
          0,
          0
        ],
        [
          1.266742203968043,
          1.012898355907299,
          -0.2538438480607443,
          0.3670987191401627,
          0.3389279390271949,
          0.6317521689421071,
          0,
          0
        ],
        [
          0.2928198440148614,
          0.6722117347829483,
          0.3793918907680868,
          0.1433959336108699,
          0.8086464667342436,
          5.207273413140577,
          0,
          0
        ],
        [
          0.2572185414679434,
          0.1297190699434585,
          -0.1274994715244849,
          0.5560838707364781,
          0.3091647219826478,
          0.5514467716054334,
          0,
          0
        ],
        [
          0.2350072622095569,
          0.8909476866435303,
          0.6559404244339734,
          0.03767607756216059,
          0.9270905343487044,
          15.668463323366,
          0,
          0
        ],
        [
          2.777913845500136,
          0.6477434709327105,
          -2.130170374567425,
          0.9718109927511529,
          0.004651658650638306,
          0.005758653058379904,
          0,
          0
        ],
        [
          0.2610087176862101,
          0.8984401952690139,
          0.6374314775828038,
          0.04374622373127568,
          0.9128138140811195,
          12.90097989275508,
          0,
          0
        ],
        [
          0.8164067571741987,
          0.8114343985511345,
          -0.004972358623064221,
          0.3681085390685381,
          0.4536249720087863,
          1.023043938212863,
          0,
          0
        ],
        [
          1.373392329985064,
          1.10049236317869,
          -0.2728999668063734,
          0.338736353872551,
          0.3146723919802814,
          0.5657812980460633,
          0,
          0
        ],
        [
          0.3023253791758659,
          0.7774862098342608,
          0.4751608306583949,
          0.1002761032088671,
          0.8486372794312275,
          6.908620778812111,
          0,
          0
        ],
        [
          0.5154406918592622,
          0.1110869525336299,
          -0.4043537393256323,
          0.8680386928324043,
          0.08596476677684202,
          0.115889936862655,
          0,
          0
        ],
        [
          0.1962658163439832,
          0.815603714434622,
          0.6193378980906388,
          0.04181909338500479,
          0.9328547725649303,
          17.1193417716212,
          0,
          0
        ],
        [
          1.101901287293672,
          0.64894354751412,
          -0.452957739779552,
          0.6371476519432899,
          0.2522895202135568,
          0.4157707346920514,
          0,
          0
        ],
        [
          0.7142149281461353,
          1.076409563488627,
          0.3621946353424917,
          0.09552820383171551,
          0.688376204049266,
          2.721970470267008,
          0,
          0
        ],
        [
          0.2288049226082847,
          0.9509368232672581,
          0.7221319006589735,
          0.02463901823522232,
          0.9414582204685806,
          19.81633364597172,
          0,
          0
        ],
        [
          0.5376168176552899,
          0.5938541018865234,
          0.05623728423123353,
          0.380362306731467,
          0.5341169956045603,
          1.412692708838871,
          0,
          0
        ],
        [
          0.866709038658611,
          0.9571952088506369,
          0.09048617019202587,
          0.2443810172041166,
          0.506486879681255,
          1.264613082396912,
          0,
          0
        ],
        [
          0.5468636154803196,
          0.9487514850422847,
          0.4018878695619651,
          0.09878583706078951,
          0.7808561861232299,
          4.390662077001703,
          0,
          0
        ],
        [
          0.9172142498530373,
          1.103505326976566,
          0.1862910771235291,
          0.1444760802579566,
          0.5684399367792504,
          1.623048539437965,
          0,
          0
        ],
        [
          2.294884267838638,
          2.081792715864457,
          -0.2130915519741809,
          0.2933788390030596,
          0.1977672500136641,
          0.3037680973155293,
          0,
          0
        ],
        [
          0.6358939817605999,
          1.543388474220239,
          0.907494492459639,
          0.05892033340360255,
          0.7992130082037735,
          4.90473044762091,
          0,
          0
        ],
        [
          0.1906188258085613,
          0.717804547094771,
          0.5271857212862097,
          0.1055746499595611,
          0.8519706236628969,
          7.09193725671874,
          0,
          0
        ],
        [
          1.624153912391522,
          1.391778904686447,
          -0.232375007705075,
          0.2917787080150411,
          0.237934633108359,
          0.3847278363700136,
          0,
          0
        ],
        [
          1.322310931336784,
          2.39096579605582,
          1.068654864719035,
          0.05072163014935665,
          0.638215547843185,
          2.173730278569257,
          0,
          0
        ],
        [
          1.027155315216717,
          1.049057899714366,
          0.02190258449764859,
          0.2438381002605322,
          0.4528433154326312,
          1.019822115723724,
          0,
          0
        ],
        [
          1.145105675220041,
          1.849205112709058,
          0.7040994374890173,
          0.1276888713254485,
          0.5703094772932988,
          1.635471526466777,
          0,
          0
        ],
        [
          2.931038801097268,
          2.883766847935298,
          -0.04727195316196919,
          0.0610607362926743,
          0.112586618037102,
          0.1563323923495588,
          0,
          0
        ],
        [
          0.7369921034923472,
          1.373001390886397,
          0.6360092873940499,
          0.04912206294971042,
          0.7191845900821852,
          3.155786476023311,
          0,
          0
        ],
        [
          0.6543815575222213,
          0.9078674801308949,
          0.2534859226086736,
          0.1816360459600068,
          0.6597010892789262,
          2.388772638893507,
          0,
          0
        ],
        [
          0.6768861130767001,
          0.650977939241541,
          -0.02590817383515909,
          0.3475897238080086,
          0.5813703972491743,
          1.711240902835436,
          0,
          0
        ],
        [
          1.676093193115318,
          0.2382766387279027,
          -1.437816554387415,
          0.7540728861160152,
          0.2002421244316502,
          0.3085212572462677,
          0,
          0
        ],
        [
          0.2267145417231951,
          0.8088824742008965,
          0.5821679324777015,
          0.05341958948146244,
          0.9146056543334536,
          13.19753859180071,
          0,
          0
        ],
        [
          0.4403185163778949,
          0.6569087953583566,
          0.2165902789804617,
          0.2500933900640839,
          0.6732246051383449,
          2.538626480673696,
          0,
          0
        ],
        [
          2.541318095012536,
          0.168799133505684,
          -2.372518961506852,
          0.8386651836652987,
          0.1260339752964835,
          0.1776974758002583,
          0,
          0
        ],
        [
          0.2719128548357409,
          0.6803743136239851,
          0.4084614587882442,
          0.1264566525604043,
          0.8290997612707369,
          5.977950223170803,
          0,
          0
        ],
        [
          0.1543534040843238,
          0.7823825280782937,
          0.6280291239939698,
          0.03363569902737865,
          0.9484454475033842,
          22.66905982388706,
          0,
          0
        ],
        [
          0.221168880839353,
          0.5165051256064077,
          0.2953362447670548,
          0.1662917032956747,
          0.7864953155978092,
          4.539174784652351,
          0,
          0
        ],
        [
          0.9506459185931805,
          1.155320797663362,
          0.2046748790701819,
          0.1285160745484653,
          0.5322467096740708,
          1.40211717103748,
          0,
          0
        ],
        [
          0.6413409553630585,
          1.811630016839084,
          1.170289061476026,
          0.01328584176160201,
          0.8529490905822078,
          7.147325641038929,
          0,
          0
        ],
        [
          1.308052019000754,
          0.9251663542483629,
          -0.3828856647523914,
          0.4761984010378923,
          0.2481466501932467,
          0.4066899605318424,
          0,
          0
        ],
        [
          0.5513428757121577,
          0.8866641163779176,
          0.33532124066576,
          0.1479337215297832,
          0.7334959178944269,
          3.391423376541161,
          0,
          0
        ],
        [
          0.133265947932079,
          0.6324335467776618,
          0.4991675988455829,
          0.05517524965555796,
          0.9206533660989994,
          14.29735864907273,
          0,
          0
        ],
        [
          0.8739893102409805,
          0.7942476075809273,
          -0.0797417026600532,
          0.3694318845166737,
          0.5059661350096332,
          1.261981253897067,
          0,
          0
        ],
        [
          0.2033313882495169,
          0.95857452611981,
          0.7552431378702931,
          0.01783635423014082,
          0.9563361463457805,
          26.98837164520315,
          0,
          0
        ],
        [
          0.2191402198416735,
          0.8668066005108888,
          0.6476663806692153,
          0.03767416377561866,
          0.9318943467784264,
          16.86054808714615,
          0,
          0
        ],
        [
          0.5206824601549286,
          0.1139109315881875,
          -0.4067715285667411,
          0.8665635130238797,
          0.08767978448885268,
          0.1184241699007158,
          0,
          0
        ],
        [
          0.2032438682423502,
          0.5516613698483999,
          0.3484175016060496,
          0.1347309111922919,
          0.8233408268312392,
          5.742904991354565,
          0,
          0
        ],
        [
          0.1847013497573962,
          0.5347178129159129,
          0.3500164631585166,
          0.1249383496536754,
          0.8340771772928538,
          6.194243648507572,
          0,
          0
        ],
        [
          0.5113603848811082,
          0.6386914590923342,
          0.1273310742112259,
          0.2852130564565186,
          0.6504879097246988,
          2.293322855637288,
          0,
          0
        ],
        [
          1.039232321649132,
          0.6502020591894261,
          -0.3890302624597063,
          0.6064585202869581,
          0.2768293309087342,
          0.4716930457496952,
          0,
          0
        ],
        [
          1.790380334912681,
          1.273848946058313,
          -0.5165313888543677,
          0.3952228214890252,
          0.30615759389401,
          0.543716321978676,
          0,
          0
        ],
        [
          2.454415046663504,
          1.211817285475662,
          -1.242597761187842,
          0.755359636135392,
          0.04269887284647118,
          0.05496117569068827,
          0,
          0
        ],
        [
          0.8820470564200996,
          0.8146787115343478,
          -0.06736834488575183,
          0.3922322955360286,
          0.4254724225167434,
          0.9125332756144737,
          0,
          0
        ],
        [
          2.044693713950172,
          1.265337178796283,
          -0.7793565351538894,
          0.5399242014715349,
          0.1002342123016428,
          0.1372696985073948,
          0,
          0
        ],
        [
          2.541896710441141,
          0.1686651476960706,
          -2.37323156274507,
          0.8387792457760194,
          0.1259383726910598,
          0.1775432626895603,
          0,
          0
        ],
        [
          0.5858517487174535,
          0.5438691306141319,
          -0.0419826181033216,
          0.4643243247053763,
          0.4491549884890623,
          1.004742979840804,
          0,
          0
        ],
        [
          2.46567751296224,
          1.117245248032955,
          -1.348432264929285,
          0.8103224197203858,
          0.03094543271889599,
          0.03934925378923456,
          0,
          0
        ],
        [
          0.6319117746806503,
          2.869635006188385,
          2.237723231507735,
          0.0001311726528633462,
          0.9840223655021926,
          75.88931995867199,
          0,
          0
        ],
        [
          0.4342398642892837,
          1.142685734901575,
          0.7084458706122914,
          0.02974289640897002,
          0.8617688671708684,
          7.681978848029238,
          0,
          0
        ],
        [
          0.2946577814732277,
          0.9135926781676931,
          0.6189348966944653,
          0.05214129101478609,
          0.8954581283357369,
          10.55463418377053,
          0,
          0
        ],
        [
          0.5067006739044837,
          0.4900683821820537,
          -0.01663229172242997,
          0.455772978496269,
          0.462822748429151,
          1.061659518695772,
          0,
          0
        ],
        [
          0.2854776956764948,
          1.078974228452617,
          0.7934965327761221,
          0.01521990626173458,
          0.9288355097793507,
          16.08287332861121,
          0,
          0
        ],
        [
          0.8785915251409679,
          1.101224081942549,
          0.2226325568015814,
          0.1417482278368393,
          0.5769147327054287,
          1.680242249877254,
          0,
          0
        ],
        [
          0.2117428229361723,
          0.9969351469319513,
          0.785192323995779,
          0.01475137350555458,
          0.9566383322200349,
          27.1850399129734,
          0,
          0
        ],
        [
          0.2099321200791701,
          0.685099019499836,
          0.4751668994206658,
          0.08514054555965905,
          0.8823459802721174,
          9.24102862526296,
          0,
          0
        ],
        [
          0.5468304604314939,
          0.7515972401774811,
          0.2047667797459872,
          0.2424813242884077,
          0.6565256027734695,
          2.355295871380219,
          0,
          0
        ],
        [
          2.438456023083089,
          0.2541969864384765,
          -2.184259036644613,
          0.7742068903854337,
          0.1825975888191429,
          0.2752626570522202,
          0,
          0
        ],
        [
          0.2000974861386478,
          0.7476626283014605,
          0.5475651421628127,
          0.05869593322507614,
          0.9139793880981053,
          13.09248388167045,
          0,
          0
        ],
        [
          0.3554433185134784,
          1.061312509841124,
          0.7058691913276451,
          0.02911756097345346,
          0.8877443805549116,
          9.744689710547666,
          0,
          0
        ],
        [
          0.1823891900745621,
          0.963896593541112,
          0.7815074034665499,
          0.01338971503908976,
          0.9666146192200287,
          35.67674292084237,
          0,
          0
        ],
        [
          0.2006654014019959,
          0.5482011400827979,
          0.3475357386808019,
          0.1339499934672461,
          0.8241060695372091,
          5.773250912533793,
          0,
          0
        ],
        [
          2.735513171540628,
          0.06081764554334875,
          -2.674695525997279,
          0.9997700724620031,
          0.00006876723689992909,
          0.00008474217657976926,
          0,
          0
        ],
        [
          0.3162208896119524,
          0.8211251532114535,
          0.5049042635995011,
          0.08910636332923824,
          0.8545362121783767,
          7.238752914404055,
          0,
          0
        ],
        [
          0.1127575811326285,
          0.881201927333807,
          0.7684443462011785,
          0.009568398334648323,
          0.9833876360046917,
          72.94264023418002,
          0,
          0
        ],
        [
          1.057002806759053,
          1.018638247130478,
          -0.03836455962857421,
          0.2676415391600266,
          0.4217996428064372,
          0.8989096149139383,
          0,
          0
        ],
        [
          0.871335393540171,
          1.404727012280485,
          0.5333916187403144,
          0.0685393075306382,
          0.6506323644084815,
          2.294780578373478,
          0,
          0
        ],
        [
          0.2615562381448243,
          0.877653122691956,
          0.6160968845471316,
          0.04729032387295689,
          0.9102652369269095,
          12.49957971569536,
          0,
          0
        ],
        [
          0.1922747675019252,
          0.3519125909438428,
          0.1596378234419176,
          0.2333022281382925,
          0.6933336018867516,
          2.785891702868017,
          0,
          0
        ],
        [
          0.178268488093913,
          0.7059132914392668,
          0.5276448033453538,
          0.06556436149529377,
          0.9066485039370259,
          11.96756625775944,
          0,
          0
        ],
        [
          0.249874696951086,
          0.775888935806539,
          0.526014238855453,
          0.07503016401224905,
          0.886337703030879,
          9.608840160902366,
          0,
          0
        ],
        [
          0.2121073825873991,
          0.5424807910416845,
          0.3303734084542853,
          0.1465082299510614,
          0.8096479969863577,
          5.241154576106298,
          0,
          0
        ],
        [
          0.4230714772088344,
          1.858850630303237,
          1.435779153094402,
          0.007874903963775258,
          0.9279139959038996,
          15.86152524934626,
          0,
          0
        ],
        [
          0.5908858141612299,
          0.8132004104978866,
          0.2223145963366567,
          0.2214245955419417,
          0.6571216653754751,
          2.361532438973546,
          0,
          0
        ],
        [
          0.6137898738125538,
          1.160735694156953,
          0.5469458203443991,
          0.06871289432125616,
          0.752374654428822,
          3.743925826006175,
          0,
          0
        ],
        [
          0.1575986158828862,
          1.455593378931313,
          1.297994763048427,
          0.000995891779363187,
          0.9927910698357184,
          169.6974113465695,
          0,
          0
        ],
        [
          1.065591668700242,
          1.012477208887472,
          -0.05311445981276974,
          0.2824120736897843,
          0.4146465385201316,
          0.8728669043673837,
          0,
          0
        ],
        [
          0.725646990615244,
          0.7002825872126919,
          -0.02536440340255208,
          0.4313674999690993,
          0.4363280301516164,
          0.953838500679845,
          0,
          0
        ],
        [
          0.181879405488368,
          0.8271330716914402,
          0.6452536662030722,
          0.03272846548651476,
          0.9461406749888681,
          21.64626549315567,
          0,
          0
        ],
        [
          0.9406422951520053,
          0.6467300302212979,
          -0.2939122649307073,
          0.625088267973138,
          0.2446570579270253,
          0.3991183974507084,
          0,
          0
        ],
        [
          0.4705981244534116,
          0.8316102445610141,
          0.3610121201076025,
          0.1587487162469,
          0.7485029406161516,
          3.667319714985843,
          0,
          0
        ],
        [
          0.2432971635349163,
          0.7760391685547805,
          0.5327420050198641,
          0.07180797490628617,
          0.8911370811587644,
          10.0867838582357,
          0,
          0
        ],
        [
          0.6473407301692955,
          1.047976815072232,
          0.4006360849029369,
          0.08910039836024099,
          0.7314330137143595,
          3.355908464921544,
          0,
          0
        ],
        [
          0.2984979969859303,
          0.5275848737071163,
          0.2290868767211859,
          0.2274351200791585,
          0.7189599631065663,
          3.152279272623471,
          0,
          0
        ],
        [
          0.1571000276693315,
          0.8694225601775787,
          0.7123225325082472,
          0.02079530919901658,
          0.9636404364008238,
          32.65761970112839,
          0,
          0
        ],
        [
          0.7598046739404599,
          0.6804059989918088,
          -0.07939867494865116,
          0.4336171683566943,
          0.4500460187386349,
          1.008367285780089,
          0,
          0
        ],
        [
          0.4650007074102694,
          0.6026325264244876,
          0.1376318190142182,
          0.2932372740549997,
          0.6334867408739056,
          2.129786219402499,
          0,
          0
        ],
        [
          0.142716526052146,
          0.6817634547823875,
          0.5390469287302415,
          0.04587046112089414,
          0.9340647412138643,
          17.4561086932603,
          0,
          0
        ],
        [
          1.566943765440713,
          1.61093269905378,
          0.04398893361306722,
          0.2251808148730338,
          0.3153236292749851,
          0.5674914861056172,
          0,
          0
        ],
        [
          1.446218608441689,
          1.117078461745818,
          -0.3291401466958706,
          0.3508352136988068,
          0.2221310048814702,
          0.3518770105200338,
          0,
          0
        ],
        [
          1.437618234753143,
          1.328292187677655,
          -0.1093260470754882,
          0.2410505707959469,
          0.2632398929029732,
          0.4402646100827767,
          0,
          0
        ],
        [
          0.9898144093948175,
          1.254658115694185,
          0.264843706299367,
          0.1068333008101841,
          0.5250183400069485,
          1.362027283640605,
          0,
          0
        ],
        [
          1.282377657273859,
          1.159012967084385,
          -0.1233646901894747,
          0.2531180531626522,
          0.3472322727974327,
          0.6554651138464649,
          0,
          0
        ],
        [
          1.427338435086766,
          1.586322013961516,
          0.1589835788747502,
          0.1857024976115817,
          0.3735676565828946,
          0.734823892976173,
          0,
          0
        ],
        [
          1.139920725707363,
          1.497557771184428,
          0.3576370454770654,
          0.1697944631358349,
          0.5658567228165363,
          1.606059288742249,
          0,
          0
        ],
        [
          5.020351079684322,
          29.9864611520175,
          24.96611007233318,
          0.06438841045592526,
          0.8395350327202297,
          6.44683812057526,
          0,
          0
        ],
        [
          0.9008678056493861,
          1.17044540891128,
          0.2695776032618943,
          0.2135297723937116,
          0.6352735062200946,
          2.146256412560101,
          0,
          0
        ],
        [
          2.694205377748013,
          4.362709473997645,
          1.668504096249633,
          0.2707680959786052,
          0.4487460224007843,
          1.003083414660077,
          0,
          0
        ],
        [
          0.7384551591822768,
          1.838978211659618,
          1.100523052477341,
          0.08718028991858054,
          0.7481176081075409,
          3.65982434451533,
          0,
          0
        ],
        [
          0.8399136433649804,
          2.322175591213202,
          1.482261947848221,
          0.02829533613565022,
          0.8227567759862973,
          5.719920600637765,
          0,
          0
        ],
        [
          0.671744731743193,
          1.551722030385265,
          0.8799772986420715,
          0.07207152289689005,
          0.7845882530079348,
          4.488080028644711,
          0,
          0
        ],
        [
          0.3899121509626398,
          0.9998301681277423,
          0.6099180171651025,
          0.05253444907239214,
          0.8575531517361575,
          7.41816307972021,
          0,
          0
        ],
        [
          0.7652215180064903,
          1.042933826350072,
          0.2777123083435815,
          0.1171160002191299,
          0.6421548394443741,
          2.211224233816128,
          0,
          0
        ],
        [
          1.184025861830756,
          1.625504274773654,
          0.4414784129428984,
          0.2292257276486318,
          0.5617529313780192,
          1.579481346410736,
          0,
          0
        ],
        [
          0.2313407631655933,
          0.8801476529262622,
          0.6488068897606689,
          0.04046557627833264,
          0.9246999496816154,
          15.13190971278444,
          0,
          0
        ],
        [
          0.2461380063379805,
          1.087351318960734,
          0.8412133126227539,
          0.01050143906824534,
          0.9489300743260761,
          22.89587043770374,
          0,
          0
        ],
        [
          0.5270622072204826,
          0.5149163618101216,
          -0.01214584541036101,
          0.4513916619102565,
          0.4670973208248967,
          1.080059413246596,
          0,
          0
        ],
        [
          0.1971662950655268,
          0.7627241483069389,
          0.5655578532414121,
          0.05343872685808634,
          0.9203604162071578,
          14.24023393667913,
          0,
          0
        ],
        [
          0.6694308507883222,
          0.779987364377819,
          0.1105565135894968,
          0.3088149595987338,
          0.55858852905341,
          1.559324748437259,
          0,
          0
        ],
        [
          1.060311962462641,
          0.9962022648232474,
          -0.06410969763939378,
          0.3065772197884949,
          0.385450438278402,
          0.7728581735829173,
          0,
          0
        ],
        [
          1.77361728270463,
          0.4547083822144551,
          -1.318908900490175,
          0.603657952812646,
          0.3386873070723155,
          0.6310739251745104,
          0,
          0
        ],
        [
          0.3163316732866692,
          0.9412716509546362,
          0.6249399776679669,
          0.04969788160721055,
          0.8878661862198142,
          9.756613408790303,
          0,
          0
        ],
        [
          0.3025148479023897,
          0.6765908166080292,
          0.3740759687056395,
          0.1444166739051582,
          0.8084089702441404,
          5.199291008996295,
          0,
          0
        ],
        [
          0.3013141816327344,
          0.8497386253419125,
          0.5484244437091781,
          0.07056748607941936,
          0.8758639619402768,
          8.694146437161558,
          0,
          0
        ],
        [
          0.516769266582036,
          0.6945301031961864,
          0.1777608366141503,
          0.2694744574670837,
          0.6427489591584659,
          2.216950789474157,
          0,
          0
        ],
        [
          1.77456106893394,
          0.8609609859130191,
          -0.9136000830209209,
          0.6690215744525567,
          0.146348979617526,
          0.2112503848147053,
          0,
          0
        ],
        [
          0.8740775979726438,
          0.6712149285179652,
          -0.2028626694546787,
          0.3882752522368822,
          0.523664134407362,
          1.35465193329309,
          0,
          0
        ],
        [
          1.125873682222105,
          0.2471002961308963,
          -0.8787733860912091,
          0.7177079731323396,
          0.2314338660877247,
          0.3710511997942214,
          0,
          0
        ],
        [
          0.2421484710751944,
          0.3915741566593062,
          0.1494256855841118,
          0.2663724915167572,
          0.6661385473418553,
          2.458591980470695,
          0,
          0
        ],
        [
          0.5238894889926877,
          0.6497713324300443,
          0.1258818434373565,
          0.3178090571645265,
          0.5939458098867542,
          1.80239925926137,
          0,
          0
        ],
        [
          1.565045671328132,
          0.4701764489139619,
          -1.09486922241417,
          0.5847066108522331,
          0.3549378333436843,
          0.6780143671518293,
          0,
          0
        ],
        [
          0.8722591380363437,
          0.8480627678818369,
          -0.02419637015450682,
          0.3327357719146524,
          0.5050040274747055,
          1.257133356670583,
          0,
          0
        ],
        [
          0.3118777123565258,
          0.9224036008893717,
          0.6105258885328458,
          0.05833638699731331,
          0.882302522904713,
          9.237161594169123,
          0,
          0
        ],
        [
          0.6558507813175058,
          0.9946263733763282,
          0.3387755920588224,
          0.1194487821868466,
          0.7142018160307149,
          3.079283387811163,
          0,
          0
        ],
        [
          0.7259978582514004,
          0.9667009131757368,
          0.2407030549243364,
          0.1840844346943142,
          0.6335911396075845,
          2.130744136107708,
          0,
          0
        ],
        [
          2.456704234576187,
          0.7065453198380974,
          -1.75015891473809,
          0.7142210661601257,
          0.177184210308447,
          0.2653447956081286,
          0,
          0
        ],
        [
          0.7357333208553893,
          0.81222694190304,
          0.07649362104765067,
          0.303365144080365,
          0.5475848296319525,
          1.491428446863625,
          0,
          0
        ],
        [
          1.308989264390594,
          0.5738619263795312,
          -0.7351273380110627,
          0.7340743947566823,
          0.1710598958725913,
          0.2542805989730559,
          0,
          0
        ],
        [
          1.462398584953648,
          0.4524771543441133,
          -1.009921430609535,
          0.5874423360428972,
          0.3538139990694693,
          0.6746921246454411,
          0,
          0
        ],
        [
          2.295713297362411,
          0.9827024552730731,
          -1.313010842089338,
          0.7524688312608953,
          0.08405002343410217,
          0.1130717872259666,
          0,
          0
        ],
        [
          0.7413582423932645,
          1.069664118914139,
          0.3283058765208746,
          0.136098471670045,
          0.6548918336775226,
          2.33831229126184,
          0,
          0
        ],
        [
          0.2786080101419133,
          0.6713691145031737,
          0.3927611043612604,
          0.1345153785854092,
          0.8199465401495818,
          5.611413082713812,
          0,
          0
        ],
        [
          0.2508242105103938,
          0.6505332738445919,
          0.3997090633341981,
          0.1250790381256383,
          0.8340184369738008,
          6.191615447983941,
          0,
          0
        ],
        [
          0.1950842881544661,
          0.3396689156812097,
          0.1445846275267436,
          0.2439775861201329,
          0.6801826177184566,
          2.620665785381871,
          0,
          0
        ],
        [
          2.15485283303638,
          0.7860366214257369,
          -1.368816211610643,
          0.7968231750456346,
          0.08497263657944583,
          0.1144282315554992,
          0,
          0
        ],
        [
          0.5465022039270259,
          0.587521881946522,
          0.04101967801949613,
          0.361997598494361,
          0.5521431135877296,
          1.519149717568365,
          0,
          0
        ],
        [
          0.3127042142581657,
          0.8267996792425638,
          0.5140954649843981,
          0.08406087851410957,
          0.8609787683058856,
          7.631316815133442,
          0,
          0
        ],
        [
          0.5268177119874761,
          0.1384689800200608,
          -0.3883487319674153,
          0.8406756736527862,
          0.1109213001778408,
          0.1537315194221242,
          0,
          0
        ],
        [
          0.3234648477751629,
          0.8999923222397714,
          0.5765274744646085,
          0.06344657773865924,
          0.8738009535032559,
          8.531877562629262,
          0,
          0
        ],
        [
          0.286968650777839,
          0.6015975041841122,
          0.3146288534062732,
          0.1730771742184951,
          0.7798173810913411,
          4.364133743433724,
          0,
          0
        ],
        [
          2.003202658083667,
          1.849209741885451,
          -0.1539929161982152,
          0.3922993532346756,
          0.4479845630606505,
          0.9999999999999996,
          0,
          0
        ],
        [
          0.2124936067016873,
          0.7532376531195946,
          0.5407440464179073,
          0.06348393418413861,
          0.9068130490451766,
          11.99087381528618,
          0,
          0
        ],
        [
          0.41434313273887,
          1.25110008724937,
          0.8367569545104998,
          0.02129284726658153,
          0.8758256064478054,
          8.691080340733944,
          0,
          0
        ],
        [
          2.339209434739602,
          0.9064887659491454,
          -1.432720668790457,
          0.8399215519109133,
          0.03428612823725854,
          0.04374799452995158,
          0,
          0
        ],
        [
          0.2493111551989667,
          0.6933475711523746,
          0.4440364159534079,
          0.1066437704513656,
          0.8531894311039429,
          7.161043620146546,
          0,
          0
        ],
        [
          0.2361238236537502,
          0.1300638367961366,
          -0.1060599868576136,
          0.5330093297134965,
          0.3246505152727958,
          0.5923463236812412,
          0,
          0
        ],
        [
          0.3385881701444974,
          1.222814787569461,
          0.8842266174249639,
          0.0122522824750493,
          0.9131806683827788,
          12.96069960030509,
          0,
          0
        ],
        [
          0.3005484637882822,
          0.4666380893332389,
          0.1660896255449567,
          0.2648845408216557,
          0.67797786794522,
          2.594286702339953,
          0,
          0
        ],
        [
          0.4297943266587096,
          1.09641707058267,
          0.6666227439239603,
          0.03104286085702926,
          0.9037884784814465,
          11.57518368795415,
          0,
          0
        ],
        [
          2.203424647359876,
          0.9287330966994333,
          -1.274691550660442,
          0.7542068071797551,
          0.08659948024505451,
          0.1168267256770354,
          0,
          0
        ],
        [
          0.3376371964256755,
          0.9786304191044358,
          0.6409932226787602,
          0.04481897226757759,
          0.883330416468123,
          9.329399942804624,
          0,
          0
        ],
        [
          0.2126644717294532,
          0.337734496778496,
          0.1250700250490427,
          0.2671632528305964,
          0.6564515890057481,
          2.354522980162682,
          0,
          0
        ],
        [
          0.2356335063595151,
          0.1313809958900616,
          -0.1042525104694535,
          0.531541746946139,
          0.3266994067473086,
          0.5978985806659823,
          0,
          0
        ],
        [
          0.4549713075729133,
          1.005904166498149,
          0.5509328589252361,
          0.06134246315555674,
          0.8606702306066674,
          7.611689027059298,
          0,
          0
        ],
        [
          0.5006590156994608,
          1.525829683410528,
          1.025170667711067,
          0.01897109909961904,
          0.8569815074379344,
          7.383587536746361,
          0,
          0
        ],
        [
          0.228862210267716,
          0.1668325052179404,
          -0.06202970504977559,
          0.4846967831232213,
          0.3843483047116816,
          0.7692687029023979,
          0,
          0
        ],
        [
          0.3660738702321179,
          0.9276258208039215,
          0.5615519505718036,
          0.0682028175311878,
          0.8549193571282865,
          7.261123992599239,
          0,
          0
        ],
        [
          0.195737399978669,
          0.8466085332683037,
          0.6508711332896346,
          0.03351590212788244,
          0.9424346650710068,
          20.17336703074957,
          0,
          0
        ],
        [
          0.2158136648482285,
          1.006296494833588,
          0.790482829985359,
          0.01493107161893621,
          0.9553219007222684,
          26.3477308882705,
          0,
          0
        ],
        [
          0.3090868026601447,
          0.4603090570025273,
          0.1512222543423826,
          0.2758037827133424,
          0.6663097390156911,
          2.460485461689339,
          0,
          0
        ],
        [
          0.1996206186242475,
          0.8916420854192397,
          0.6920214667949922,
          0.0266001125768324,
          0.9486852850992887,
          22.78077096656478,
          0,
          0
        ],
        [
          0.2546144048450237,
          0.6792620564177064,
          0.4246476515726827,
          0.1157734086062053,
          0.8430615510744712,
          6.619392002641991,
          0,
          0
        ],
        [
          0.2068092375056114,
          0.4019748854158807,
          0.1951656479102693,
          0.2223591082557041,
          0.7125959231091028,
          3.05519252423134,
          0,
          0
        ],
        [
          0.2315286845240697,
          0.1527900722798904,
          -0.0787386122441793,
          0.5017781822528133,
          0.363033222329617,
          0.7022920672877607,
          0,
          0
        ],
        [
          1.925622669943579,
          1.097869577525892,
          -0.827753092417687,
          0.5794729244459962,
          0.1270225251666185,
          0.1792940502298708,
          0,
          0
        ],
        [
          1.855965798951509,
          1.281606213017503,
          -0.5743595859340056,
          0.4508706326226047,
          0.1856871046189097,
          0.2809820688584934,
          0,
          0
        ],
        [
          1.364515980459275,
          1.092863817463638,
          -0.2716521629956363,
          0.3762402317281678,
          0.3911755178947963,
          0.7917129194464221,
          0,
          0
        ],
        [
          0.509053045763059,
          0.9830620646499402,
          0.4740090188868812,
          0.08905132837085826,
          0.7846028925751527,
          4.488468811551154,
          0,
          0
        ],
        [
          0.434361221299527,
          1.014170287068865,
          0.5798090657693384,
          0.06583990116896643,
          0.8289863068899909,
          5.973166832103117,
          0,
          0
        ],
        [
          2.729395993933357,
          1.127378735508176,
          -1.602017258425182,
          0.8971711088605003,
          0.0140396050455783,
          0.01754622096523575,
          0,
          0
        ],
        [
          0.3312172953125196,
          0.956060815675732,
          0.6248435203632123,
          0.04976303322290865,
          0.8814793572717861,
          9.164448227605279,
          0,
          0
        ],
        [
          0.3322620507351582,
          1.206061699729974,
          0.8737996489948163,
          0.01463866776501401,
          0.9147662371573071,
          13.22472466535398,
          0,
          0
        ],
        [
          0.1792535749547417,
          0.932427656719223,
          0.7531740817644813,
          0.01783795342910614,
          0.9625495294304126,
          31.67043151505295,
          0,
          0
        ],
        [
          0.2357251393825629,
          0.3758814337902113,
          0.1401562944076484,
          0.2693933466706118,
          0.660714217168265,
          2.399585141467938,
          0,
          0
        ],
        [
          0.855667767399756,
          0.9515826058249662,
          0.0959148384252102,
          0.2475897086449055,
          0.5179114384331188,
          1.323783151825554,
          0,
          0
        ],
        [
          0.7031171150342034,
          0.9742094060131702,
          0.2710922909789668,
          0.1903492541555876,
          0.63171070679738,
          2.113573320142237,
          0,
          0
        ],
        [
          0.4948478013842431,
          1.617634130822306,
          1.122786329438063,
          0.01617771145238005,
          0.8719834634342666,
          8.393253675297272,
          0,
          0
        ],
        [
          0.2958067100515941,
          1.194729434811578,
          0.8989227247599842,
          0.01204032117443635,
          0.9327721210234913,
          17.09677992863834,
          0,
          0
        ],
        [
          0.9355526020630198,
          0.820637505879984,
          -0.1149150961830359,
          0.354835119888494,
          0.5222699332456769,
          1.34710244082845,
          0,
          0
        ],
        [
          0.2016149653134718,
          0.3907565924003999,
          0.1891416270869281,
          0.2222002884186213,
          0.7111822475136013,
          3.034206937018176,
          0,
          0
        ],
        [
          0.2090440643295259,
          0.7751024442397533,
          0.5660583799102273,
          0.05623960588763141,
          0.9148172941579762,
          13.23338990103303,
          0,
          0
        ],
        [
          0.8320625802949001,
          0.7482480259926898,
          -0.0838145543022103,
          0.4411514526044368,
          0.3993899944124541,
          0.8193940227030041,
          0,
          0
        ],
        [
          0.3545205177170537,
          0.886659875069713,
          0.5321393573526594,
          0.09398955993625306,
          0.8350041012946103,
          6.23596448671187,
          0,
          0
        ],
        [
          0.1869343189399549,
          0.8619001967553598,
          0.6749658778154048,
          0.02861969335345853,
          0.949376925023678,
          23.10884947834545,
          0,
          0
        ],
        [
          0.6192007641090438,
          0.5432638897382124,
          -0.07593687437083141,
          0.486566298066724,
          0.4272630332803481,
          0.919238653682642,
          0,
          0
        ],
        [
          0.1994657762138626,
          0.4937664239454316,
          0.2943006477315691,
          0.1557027948710581,
          0.7972278373407681,
          4.844648754910161,
          0,
          0
        ],
        [
          1.70305733324999,
          1.045170325486537,
          -0.6578870077634522,
          0.5317849938953235,
          0.1474064997137488,
          0.2130408027576882,
          0,
          0
        ],
        [
          1.046644709784608,
          0.9658083909569487,
          -0.0808363188276594,
          0.2708195558123905,
          0.5604946638584082,
          1.571431678059915,
          0,
          0
        ],
        [
          0.7767678394666013,
          0.8360107964162604,
          0.05924295694965909,
          0.3278763705390242,
          0.5471415501300589,
          1.488762409767673,
          0,
          0
        ],
        [
          1.996909221942954,
          0.7008734023652473,
          -1.296035819577706,
          0.511365073509273,
          0.3739534962609621,
          0.7360362046664111,
          0,
          0
        ],
        [
          2.151128071220951,
          4.310517142261983,
          2.159389071041033,
          0.1484505502871856,
          0.6049390087494338,
          1.886842348407671,
          0,
          0
        ],
        [
          1.182147342386109,
          1.250634562401787,
          0.06848722001567809,
          0.2594597460521704,
          0.546144159793541,
          1.482782798853234,
          0,
          0
        ]
      ]
    },
    "headers": [
      [
        "alpha",
        "Mean posterior synonymous substitution rate at a site"
      ],
      [
        "beta",
        "Mean posterior non-synonymous substitution rate at a site"
      ],
      [
        "beta-alpha",
        "Mean posterior beta-alpha"
      ],
      [
        "Prob[alpha>beta]",
        "Posterior probability of negative selection at a site"
      ],
      [
        "Prob[alpha<beta]",
        "Posterior probability of positive selection at a site"
      ],
      [
        "BayesFactor[alpha<beta]",
        "Empiricial Bayes Factor for positive selection at a site"
      ]
    ]
  },
  "analysis": {
    "authors": "Sergei L Kosakovsky Pond",
    "citation": "FUBAR: a fast, unconstrained bayesian approximation for inferring selection (2013), Mol Biol Evol. 30(5):1196-205",
    "contact": "spond@temple.edu",
    "info": "Perform a Fast Unbiased AppRoximate Bayesian (FUBAR)\n    analysis of a coding sequence alignment to determine whether some\n    sites have been subject to pervasive purifying or diversifying\n    selection.\n\n    v2.1 introduces two more methods for estimating the posterior distribution of grid weights:\n    collapsed Gibbs MCMC (faster) and 0-th order Variation Bayes approximation (fastest).\n\n    Please note that a FUBAR analysis generates a cache and a results JSON file in the same directory as\n    directory as the original alignment. HyPhy needs to have write\n    privileges to this directory. For example if the original file is in\n    /home/sergei/FUBAR/data/pol.nex then at the end of a FUBAR run, there\n    will also exist FUBAR-generated files /home/sergei/FUBAR/data/pol.nex.FUBAR.json,\n    /home/sergei/FUBAR/data/pol.nex.fubrar.cache. They also\n    provide checkpointing so that a partially completed analysis can be\n    restarted.",
    "requirements": "in-frame codon alignment (possibly partitioned) and a phylogenetic tree (one per partition)",
    "version": "2.2"
  },
  "branch attributes": {
    "0": {
      "ATTLR9_3425_BP": {
        "Nucleotide GTR": 0.1269008620890915,
        "original name": "ATTLR9_3425_BP"
      },
      "CATLR9_3425_BP": {
        "Nucleotide GTR": 0.03154063360065994,
        "original name": "CATLR9_3425_BP"
      },
      "CBTLR9_3425_BP": {
        "Nucleotide GTR": 0.08671065046568541,
        "original name": "CBTLR9_3425_BP"
      },
      "CCTLR9_3425_BP": {
        "Nucleotide GTR": 0.01924307736590714,
        "original name": "CCTLR9_3425_BP"
      },
      "CITLR9_3425_BP": {
        "Nucleotide GTR": 0.01473261522579568,
        "original name": "CITLR9_3425_BP"
      },
      "DRTLR9_3425_BP": {
        "Nucleotide GTR": 0.1209577817502761,
        "original name": "DRTLR9_3425_BP"
      },
      "ECTLR9_3425_BP": {
        "Nucleotide GTR": 0.09262088755090032,
        "original name": "ECTLR9_3425_BP"
      },
      "GMTLR9_3425_BP": {
        "Nucleotide GTR": 0.2740342135922529,
        "original name": "GMTLR9_3425_BP"
      },
      "IPTLR9_3425_BP": {
        "Nucleotide GTR": 0.04007786216966784,
        "original name": "IPTLR9_3425_BP"
      },
      "LCTLR9_3425_BP": {
        "Nucleotide GTR": 0.05947559738736383,
        "original name": "LCTLR9_3425_BP"
      },
      "LMTLR9_3425_BP": {
        "Nucleotide GTR": 0.05640074038165242,
        "original name": "LMTLR9_3425_BP"
      },
      "MATLR9_3425_BP": {
        "Nucleotide GTR": 0.0118908355987406,
        "original name": "MATLR9_3425_BP"
      },
      "MMTLR9_3425_BP": {
        "Nucleotide GTR": 0.09362955731998562,
        "original name": "MMTLR9_3425_BP"
      },
      "Node1": {
        "Nucleotide GTR": 0.007221248397852397
      },
      "Node10": {
        "Nucleotide GTR": 0.007009155383056353
      },
      "Node14": {
        "Nucleotide GTR": 0.172743687127402
      },
      "Node15": {
        "Nucleotide GTR": 0.02810528969874694
      },
      "Node16": {
        "Nucleotide GTR": 0.05360713685999159
      },
      "Node19": {
        "Nucleotide GTR": 0.04966129174014916
      },
      "Node2": {
        "Nucleotide GTR": 0.02049329767395902
      },
      "Node23": {
        "Nucleotide GTR": 0.1786837299549772
      },
      "Node29": {
        "Nucleotide GTR": 0.01681612376334635
      },
      "Node3": {
        "Nucleotide GTR": 0.04781920999392431
      },
      "Node30": {
        "Nucleotide GTR": 0.01594680363947482
      },
      "Node31": {
        "Nucleotide GTR": 0.02501154284892933
      },
      "Node34": {
        "Nucleotide GTR": 0.006523611677036262
      },
      "Node38": {
        "Nucleotide GTR": 0.004318753275571694
      },
      "Node4": {
        "Nucleotide GTR": 0.0775113546660673
      },
      "Node40": {
        "Nucleotide GTR": 0.004764744566521671
      },
      "Node43": {
        "Nucleotide GTR": 0.02658398323449101
      },
      "Node5": {
        "Nucleotide GTR": 0.1120870742644188
      },
      "Node6": {
        "Nucleotide GTR": 0.2363282871926632
      },
      "Node7": {
        "Nucleotide GTR": 0.1310050557161042
      },
      "Node9": {
        "Nucleotide GTR": 0.01107178956069159
      },
      "OMTLR9_3425_BP": {
        "Nucleotide GTR": 0.01693422790111332,
        "original name": "OMTLR9_3425_BP"
      },
      "ONTLR9_3425_BP": {
        "Nucleotide GTR": 0.1750613820732856,
        "original name": "ONTLR9_3425_BP"
      },
      "PFTLR9_3425_BP": {
        "Nucleotide GTR": 0.0585228674970965,
        "original name": "PFTLR9_3425_BP"
      },
      "PHTLR9_3425_BP": {
        "Nucleotide GTR": 0.03989670696067596,
        "original name": "PHTLR9_3425_BP"
      },
      "SATLR9_3425_BP": {
        "Nucleotide GTR": 0.12858849837804,
        "original name": "SATLR9_3425_BP"
      },
      "SLTLR9_3425_BP": {
        "Nucleotide GTR": 0.0424459065158536,
        "original name": "SLTLR9_3425_BP"
      },
      "SMTLR9_3425_BP": {
        "Nucleotide GTR": 0.1121234393516273,
        "original name": "SMTLR9_3425_BP"
      },
      "SSTLR9_3425_BP": {
        "Nucleotide GTR": 0.01292040004099041,
        "original name": "SSTLR9_3425_BP"
      },
      "TFTLR9_3425_BP": {
        "Nucleotide GTR": 0.0740878355949573,
        "original name": "TFTLR9_3425_BP"
      },
      "TOTLR9_3425_BP": {
        "Nucleotide GTR": 0.05587872804022274,
        "original name": "TOTLR9_3425_BP"
      },
      "TRTLR9_3425_BP": {
        "Nucleotide GTR": 0.2240214600528393,
        "original name": "TRTLR9_3425_BP"
      }
    },
    "attributes": {
      "Nucleotide GTR": {
        "attribute type": "branch length",
        "display order": 0
      },
      "original name": {
        "attribute type": "node label",
        "display order": -1
      }
    }
  },
  "data partitions": {
    "0": {
      "coverage": [
        [
          0,
          1,
          2,
          3,
          4,
          5,
          6,
          7,
          8,
          9,
          10,
          11,
          12,
          13,
          14,
          15,
          16,
          17,
          18,
          19,
          20,
          21,
          22,
          23,
          24,
          25,
          26,
          27,
          28,
          29,
          30,
          31,
          32,
          33,
          34,
          35,
          36,
          37,
          38,
          39,
          40,
          41,
          42,
          43,
          44,
          45,
          46,
          47,
          48,
          49,
          50,
          51,
          52,
          53,
          54,
          55,
          56,
          57,
          58,
          59,
          60,
          61,
          62,
          63,
          64,
          65,
          66,
          67,
          68,
          69,
          70,
          71,
          72,
          73,
          74,
          75,
          76,
          77,
          78,
          79,
          80,
          81,
          82,
          83,
          84,
          85,
          86,
          87,
          88,
          89,
          90,
          91,
          92,
          93,
          94,
          95,
          96,
          97,
          98,
          99,
          100,
          101,
          102,
          103,
          104,
          105,
          106,
          107,
          108,
          109,
          110,
          111,
          112,
          113,
          114,
          115,
          116,
          117,
          118,
          119,
          120,
          121,
          122,
          123,
          124,
          125,
          126,
          127,
          128,
          129,
          130,
          131,
          132,
          133,
          134,
          135,
          136,
          137,
          138,
          139,
          140,
          141,
          142,
          143,
          144,
          145,
          146,
          147,
          148,
          149,
          150,
          151,
          152,
          153,
          154,
          155,
          156,
          157,
          158,
          159,
          160,
          161,
          162,
          163,
          164,
          165,
          166,
          167,
          168,
          169,
          170,
          171,
          172,
          173,
          174,
          175,
          176,
          177,
          178,
          179,
          180,
          181,
          182,
          183,
          184,
          185,
          186,
          187,
          188,
          189,
          190,
          191,
          192,
          193,
          194,
          195,
          196,
          197,
          198,
          199,
          200,
          201,
          202,
          203,
          204,
          205,
          206,
          207,
          208,
          209,
          210,
          211,
          212,
          213,
          214,
          215,
          216,
          217,
          218,
          219,
          220,
          221,
          222,
          223,
          224,
          225,
          226,
          227,
          228,
          229,
          230,
          231,
          232,
          233,
          234,
          235,
          236,
          237,
          238,
          239,
          240,
          241,
          242,
          243,
          244,
          245,
          246,
          247,
          248,
          249,
          250,
          251,
          252,
          253,
          254,
          255,
          256,
          257,
          258,
          259,
          260,
          261,
          262,
          263,
          264,
          265,
          266,
          267,
          268,
          269,
          270,
          271,
          272,
          273,
          274,
          275,
          276,
          277,
          278,
          279,
          280,
          281,
          282,
          283,
          284,
          285,
          286,
          287,
          288,
          289,
          290,
          291,
          292,
          293,
          294,
          295,
          296,
          297,
          298,
          299,
          300,
          301,
          302,
          303,
          304,
          305,
          306,
          307,
          308,
          309,
          310,
          311,
          312,
          313,
          314,
          315,
          316,
          317,
          318,
          319,
          320,
          321,
          322,
          323,
          324,
          325,
          326,
          327,
          328,
          329,
          330,
          331,
          332,
          333,
          334,
          335,
          336,
          337,
          338,
          339,
          340,
          341,
          342,
          343,
          344,
          345,
          346,
          347,
          348,
          349,
          350,
          351,
          352,
          353,
          354,
          355,
          356,
          357,
          358,
          359,
          360,
          361,
          362,
          363,
          364,
          365,
          366,
          367,
          368,
          369,
          370,
          371,
          372,
          373,
          374,
          375,
          376,
          377,
          378,
          379,
          380,
          381,
          382,
          383,
          384,
          385,
          386,
          387,
          388,
          389,
          390,
          391,
          392,
          393,
          394,
          395,
          396,
          397,
          398,
          399,
          400,
          401,
          402,
          403,
          404,
          405,
          406,
          407,
          408,
          409,
          410,
          411,
          412,
          413,
          414,
          415,
          416,
          417,
          418,
          419,
          420,
          421,
          422,
          423,
          424,
          425,
          426,
          427,
          428,
          429,
          430,
          431,
          432,
          433,
          434,
          435,
          436,
          437,
          438,
          439,
          440,
          441,
          442,
          443,
          444,
          445,
          446,
          447,
          448,
          449,
          450,
          451,
          452,
          453,
          454,
          455,
          456,
          457,
          458,
          459,
          460,
          461,
          462,
          463,
          464,
          465,
          466,
          467,
          468,
          469,
          470,
          471,
          472,
          473,
          474,
          475,
          476,
          477,
          478,
          479,
          480,
          481,
          482,
          483,
          484,
          485,
          486,
          487,
          488,
          489,
          490,
          491,
          492,
          493,
          494,
          495,
          496,
          497,
          498,
          499,
          500,
          501,
          502,
          503,
          504,
          505,
          506,
          507,
          508,
          509,
          510,
          511,
          512,
          513,
          514,
          515,
          516,
          517,
          518,
          519,
          520,
          521,
          522,
          523,
          524,
          525,
          526,
          527,
          528,
          529,
          530,
          531,
          532,
          533,
          534,
          535,
          536,
          537,
          538,
          539,
          540,
          541,
          542,
          543,
          544,
          545,
          546,
          547,
          548,
          549,
          550,
          551,
          552,
          553,
          554,
          555,
          556,
          557,
          558,
          559,
          560,
          561,
          562,
          563,
          564,
          565,
          566,
          567,
          568,
          569,
          570,
          571,
          572,
          573,
          574,
          575,
          576,
          577,
          578,
          579,
          580,
          581,
          582,
          583,
          584,
          585,
          586,
          587,
          588,
          589,
          590,
          591,
          592,
          593,
          594,
          595,
          596,
          597,
          598,
          599,
          600,
          601,
          602,
          603,
          604,
          605,
          606,
          607,
          608,
          609,
          610,
          611,
          612,
          613,
          614,
          615,
          616,
          617,
          618,
          619,
          620,
          621,
          622,
          623,
          624,
          625,
          626,
          627,
          628,
          629,
          630,
          631,
          632,
          633,
          634,
          635,
          636,
          637,
          638,
          639,
          640,
          641,
          642,
          643,
          644,
          645,
          646,
          647,
          648,
          649,
          650,
          651,
          652,
          653,
          654,
          655,
          656,
          657,
          658,
          659,
          660,
          661,
          662,
          663,
          664,
          665,
          666,
          667,
          668,
          669,
          670,
          671,
          672,
          673,
          674,
          675,
          676,
          677,
          678,
          679,
          680,
          681,
          682,
          683,
          684,
          685,
          686,
          687,
          688,
          689,
          690,
          691,
          692,
          693,
          694,
          695,
          696,
          697,
          698,
          699,
          700,
          701,
          702,
          703,
          704,
          705,
          706,
          707,
          708,
          709,
          710,
          711,
          712,
          713,
          714,
          715,
          716,
          717,
          718,
          719,
          720,
          721,
          722,
          723,
          724,
          725,
          726,
          727,
          728,
          729,
          730,
          731,
          732,
          733,
          734,
          735,
          736,
          737,
          738,
          739,
          740,
          741,
          742,
          743,
          744,
          745,
          746,
          747,
          748,
          749,
          750,
          751,
          752,
          753,
          754,
          755,
          756,
          757,
          758,
          759,
          760,
          761,
          762,
          763,
          764,
          765,
          766,
          767,
          768,
          769,
          770,
          771,
          772,
          773,
          774,
          775,
          776,
          777,
          778,
          779,
          780,
          781,
          782,
          783,
          784,
          785,
          786,
          787,
          788,
          789,
          790,
          791,
          792,
          793,
          794,
          795,
          796,
          797,
          798,
          799,
          800,
          801,
          802,
          803,
          804,
          805,
          806,
          807,
          808,
          809,
          810,
          811,
          812,
          813,
          814,
          815,
          816,
          817,
          818,
          819,
          820,
          821,
          822,
          823,
          824,
          825,
          826,
          827,
          828,
          829,
          830,
          831,
          832,
          833,
          834,
          835,
          836,
          837,
          838,
          839,
          840,
          841,
          842,
          843,
          844,
          845,
          846,
          847,
          848,
          849,
          850,
          851,
          852,
          853,
          854,
          855,
          856,
          857,
          858,
          859,
          860,
          861,
          862,
          863,
          864,
          865,
          866,
          867,
          868,
          869,
          870,
          871,
          872,
          873,
          874,
          875,
          876,
          877,
          878,
          879,
          880,
          881,
          882,
          883,
          884,
          885,
          886,
          887,
          888,
          889,
          890,
          891,
          892,
          893,
          894,
          895,
          896,
          897,
          898,
          899,
          900,
          901,
          902,
          903,
          904,
          905,
          906,
          907,
          908,
          909,
          910,
          911,
          912,
          913,
          914,
          915,
          916,
          917,
          918,
          919,
          920,
          921,
          922,
          923,
          924,
          925,
          926,
          927,
          928,
          929,
          930,
          931,
          932,
          933,
          934,
          935,
          936,
          937,
          938,
          939,
          940,
          941,
          942,
          943,
          944,
          945,
          946,
          947,
          948,
          949,
          950,
          951,
          952,
          953,
          954,
          955,
          956,
          957,
          958,
          959,
          960,
          961,
          962,
          963,
          964,
          965,
          966,
          967,
          968,
          969,
          970,
          971,
          972,
          973,
          974,
          975,
          976,
          977,
          978,
          979,
          980,
          981,
          982,
          983,
          984,
          985,
          986,
          987,
          988,
          989,
          990,
          991,
          992,
          993,
          994,
          995,
          996,
          997,
          998,
          999,
          1000,
          1001,
          1002,
          1003,
          1004,
          1005,
          1006,
          1007,
          1008,
          1009,
          1010,
          1011,
          1012,
          1013,
          1014,
          1015,
          1016,
          1017,
          1018,
          1019,
          1020,
          1021,
          1022,
          1023,
          1024,
          1025,
          1026,
          1027,
          1028,
          1029,
          1030,
          1031,
          1032,
          1033,
          1034,
          1035,
          1036,
          1037,
          1038,
          1039,
          1040,
          1041,
          1042,
          1043,
          1044,
          1045,
          1046,
          1047,
          1048,
          1049,
          1050,
          1051,
          1052,
          1053,
          1054,
          1055,
          1056,
          1057,
          1058,
          1059,
          1060,
          1061,
          1062,
          1063,
          1064,
          1065,
          1066,
          1067,
          1068,
          1069,
          1070,
          1071,
          1072,
          1073,
          1074,
          1075,
          1076,
          1077,
          1078,
          1079,
          1080,
          1081,
          1082,
          1083,
          1084,
          1085,
          1086,
          1087,
          1088,
          1089,
          1090,
          1091,
          1092,
          1093,
          1094,
          1095,
          1096,
          1097,
          1098,
          1099,
          1100,
          1101,
          1102,
          1103,
          1104,
          1105,
          1106,
          1107,
          1108,
          1109,
          1110,
          1111,
          1112,
          1113,
          1114,
          1115,
          1116,
          1117,
          1118,
          1119,
          1120,
          1121,
          1122,
          1123,
          1124,
          1125,
          1126,
          1127,
          1128,
          1129,
          1130,
          1131,
          1132,
          1133,
          1134,
          1135,
          1136,
          1137,
          1138,
          1139,
          1140
        ]
      ],
      "name": "fubar.filter.default"
    }
  },
  "fits": {
    "Nucleotide GTR": {
      "AIC-c": 79138.29432387008,
      "Equilibrium frequencies": [
        [
          0.2711602849387547
        ],
        [
          0.2525524615236232
        ],
        [
          0.1945519930556512
        ],
        [
          0.2817352604819709
        ]
      ],
      "Log Likelihood": -39516.11230115889,
      "Rate Distributions": {},
      "display order": 0,
      "estimated parameters": 53
    }
  },
  "grid": [
    [
      0,
      0,
      0.0008699283702273391
    ],
    [
      0,
      0.07142857142857142,
      0.001230541499393808
    ],
    [
      0,
      0.1428571428571428,
      0.00158180173844115
    ],
    [
      0,
      0.2142857142857143,
      0.001907623587377693
    ],
    [
      0,
      0.2857142857142857,
      0.002223017249717537
    ],
    [
      0,
      0.3571428571428571,
      0.002557216465436392
    ],
    [
      0,
      0.4285714285714285,
      0.002940731405374402
    ],
    [
      0,
      0.5,
      0.003399980589905938
    ],
    [
      0,
      0.5714285714285714,
      0.003955111652578536
    ],
    [
      0,
      0.6428571428571428,
      0.004617652026930139
    ],
    [
      0,
      0.7142857142857142,
      0.005387407427633071
    ],
    [
      0,
      0.7857142857142857,
      0.006250225259239058
    ],
    [
      0,
      0.8571428571428571,
      0.007179084365915153
    ],
    [
      0,
      1,
      0.009095692647681666
    ],
    [
      0,
      1.226851851851852,
      0.01168758308472044
    ],
    [
      0,
      2.814814814814814,
      0.001407103767592813
    ],
    [
      0,
      7.124999999999997,
      0.0004949773129006509
    ],
    [
      0,
      15.51851851851851,
      0.0004192265429397629
    ],
    [
      0,
      29.35648148148148,
      0.0004247015680840905
    ],
    [
      0,
      49.99999999999997,
      0.000427382108309473
    ],
    [
      0.07142857142857142,
      0,
      0.0009213917749985725
    ],
    [
      0.07142857142857142,
      0.07142857142857142,
      0.001133515856371675
    ],
    [
      0.07142857142857142,
      0.1428571428571428,
      0.001325973535682086
    ],
    [
      0.07142857142857142,
      0.2142857142857143,
      0.001510507480646331
    ],
    [
      0.07142857142857142,
      0.2857142857142857,
      0.001698798602391009
    ],
    [
      0.07142857142857142,
      0.3571428571428571,
      0.001901129571518061
    ],
    [
      0.07142857142857142,
      0.4285714285714285,
      0.002126537576442354
    ],
    [
      0.07142857142857142,
      0.5,
      0.002382815217331259
    ],
    [
      0.07142857142857142,
      0.5714285714285714,
      0.002676466582287202
    ],
    [
      0.07142857142857142,
      0.6428571428571428,
      0.003012974416563789
    ],
    [
      0.07142857142857142,
      0.7142857142857142,
      0.003397646007448268
    ],
    [
      0.07142857142857142,
      0.7857142857142857,
      0.003837162549636556
    ],
    [
      0.07142857142857142,
      0.8571428571428571,
      0.004341752931130086
    ],
    [
      0.07142857142857142,
      1,
      0.005619870057489129
    ],
    [
      0.07142857142857142,
      1.226851851851852,
      0.008995203384524869
    ],
    [
      0.07142857142857142,
      2.814814814814814,
      0.001786311111931081
    ],
    [
      0.07142857142857142,
      7.124999999999997,
      0.0005022723205620109
    ],
    [
      0.07142857142857142,
      15.51851851851851,
      0.0004198735329636175
    ],
    [
      0.07142857142857142,
      29.35648148148148,
      0.0004249423277789457
    ],
    [
      0.07142857142857142,
      49.99999999999997,
      0.0004274030761601857
    ],
    [
      0.1428571428571428,
      0,
      0.0009550342761256976
    ],
    [
      0.1428571428571428,
      0.07142857142857142,
      0.001062265842234324
    ],
    [
      0.1428571428571428,
      0.1428571428571428,
      0.001174279081786814
    ],
    [
      0.1428571428571428,
      0.2142857142857143,
      0.00129770160595459
    ],
    [
      0.1428571428571428,
      0.2857142857142857,
      0.00143459449396627
    ],
    [
      0.1428571428571428,
      0.3571428571428571,
      0.001586265372919548
    ],
    [
      0.1428571428571428,
      0.4285714285714285,
      0.001754780172438133
    ],
    [
      0.1428571428571428,
      0.5,
      0.00194322248845236
    ],
    [
      0.1428571428571428,
      0.5714285714285714,
      0.002155571693695711
    ],
    [
      0.1428571428571428,
      0.6428571428571428,
      0.002396773234719296
    ],
    [
      0.1428571428571428,
      0.7142857142857142,
      0.002673286587223809
    ],
    [
      0.1428571428571428,
      0.7857142857142857,
      0.002994203123339298
    ],
    [
      0.1428571428571428,
      0.8571428571428571,
      0.003372962098879345
    ],
    [
      0.1428571428571428,
      1,
      0.004395101006859512
    ],
    [
      0.1428571428571428,
      1.226851851851852,
      0.007612272016075819
    ],
    [
      0.1428571428571428,
      2.814814814814814,
      0.002207317974188413
    ],
    [
      0.1428571428571428,
      7.124999999999997,
      0.0005082142158283605
    ],
    [
      0.1428571428571428,
      15.51851851851851,
      0.000420559723724591
    ],
    [
      0.1428571428571428,
      29.35648148148148,
      0.0004251767416111708
    ],
    [
      0.1428571428571428,
      49.99999999999997,
      0.0004274217434626518
    ],
    [
      0.2142857142857143,
      0,
      0.0009806582170272993
    ],
    [
      0.2142857142857143,
      0.07142857142857142,
      0.001014771880806632
    ],
    [
      0.2142857142857143,
      0.1428571428571428,
      0.00108228845682793
    ],
    [
      0.2142857142857143,
      0.2142857142857143,
      0.001174894167825849
    ],
    [
      0.2142857142857143,
      0.2857142857142857,
      0.001286645418430583
    ],
    [
      0.2142857142857143,
      0.3571428571428571,
      0.001414021437883241
    ],
    [
      0.2142857142857143,
      0.4285714285714285,
      0.001555950285478225
    ],
    [
      0.2142857142857143,
      0.5,
      0.001713572331457172
    ],
    [
      0.2142857142857143,
      0.5714285714285714,
      0.001889870848728306
    ],
    [
      0.2142857142857143,
      0.6428571428571428,
      0.002089488448447696
    ],
    [
      0.2142857142857143,
      0.7142857142857142,
      0.002318981037029226
    ],
    [
      0.2142857142857143,
      0.7857142857142857,
      0.002587632926738298
    ],
    [
      0.2142857142857143,
      0.8571428571428571,
      0.002908925239471314
    ],
    [
      0.2142857142857143,
      1,
      0.003799855319520238
    ],
    [
      0.2142857142857143,
      1.226851851851852,
      0.006818030178481918
    ],
    [
      0.2142857142857143,
      2.814814814814814,
      0.002648346302590387
    ],
    [
      0.2142857142857143,
      7.124999999999997,
      0.0005130719823460363
    ],
    [
      0.2142857142857143,
      15.51851851851851,
      0.0004212790452611466
    ],
    [
      0.2142857142857143,
      29.35648148148148,
      0.000425404494215725
    ],
    [
      0.2142857142857143,
      49.99999999999997,
      0.000427438217091493
    ],
    [
      0.2857142857142857,
      0,
      0.001005646753968648
    ],
    [
      0.2857142857142857,
      0.07142857142857142,
      0.0009870417989685037
    ],
    [
      0.2857142857142857,
      0.1428571428571428,
      0.001027640345401599
    ],
    [
      0.2857142857142857,
      0.2142857142857143,
      0.001102994176073565
    ],
    [
      0.2857142857142857,
      0.2857142857142857,
      0.00120112971300945
    ],
    [
      0.2857142857142857,
      0.3571428571428571,
      0.001315549377992739
    ],
    [
      0.2857142857142857,
      0.4285714285714285,
      0.001443415626572332
    ],
    [
      0.2857142857142857,
      0.5,
      0.001584821698728613
    ],
    [
      0.2857142857142857,
      0.5714285714285714,
      0.001742226931264796
    ],
    [
      0.2857142857142857,
      0.6428571428571428,
      0.001920093644929148
    ],
    [
      0.2857142857142857,
      0.7142857142857142,
      0.002124946346197556
    ],
    [
      0.2857142857142857,
      0.7857142857142857,
      0.002366004307231547
    ],
    [
      0.2857142857142857,
      0.8571428571428571,
      0.002656511072366427
    ],
    [
      0.2857142857142857,
      1,
      0.003474327221640807
    ],
    [
      0.2857142857142857,
      1.226851851851852,
      0.006359664588062056
    ],
    [
      0.2857142857142857,
      2.814814814814814,
      0.003085192560840558
    ],
    [
      0.2857142857142857,
      7.124999999999997,
      0.0005170798991474684
    ],
    [
      0.2857142857142857,
      15.51851851851851,
      0.0004220258773763768
    ],
    [
      0.2857142857142857,
      29.35648148148148,
      0.000425625339188448
    ],
    [
      0.2857142857142857,
      49.99999999999997,
      0.0004274526001608672
    ],
    [
      0.3571428571428571,
      0,
      0.00103525888123633
    ],
    [
      0.3571428571428571,
      0.07142857142857142,
      0.0009757620425975151
    ],
    [
      0.3571428571428571,
      0.1428571428571428,
      0.0009984191464205696
    ],
    [
      0.3571428571428571,
      0.2142857142857143,
      0.001063366593020497
    ],
    [
      0.3571428571428571,
      0.2857142857142857,
      0.001153827616613365
    ],
    [
      0.3571428571428571,
      0.3571428571428571,
      0.001261148967621379
    ],
    [
      0.3571428571428571,
      0.4285714285714285,
      0.00138127665555702
    ],
    [
      0.3571428571428571,
      0.5,
      0.001513622430516564
    ],
    [
      0.3571428571428571,
      0.5714285714285714,
      0.00166035017858593
    ],
    [
      0.3571428571428571,
      0.6428571428571428,
      0.001825875609229295
    ],
    [
      0.3571428571428571,
      0.7142857142857142,
      0.002016784561518426
    ],
    [
      0.3571428571428571,
      0.7857142857142857,
      0.002242349732643643
    ],
    [
      0.3571428571428571,
      0.8571428571428571,
      0.002515792536414264
    ],
    [
      0.3571428571428571,
      1,
      0.00329448181196482
    ],
    [
      0.3571428571428571,
      1.226851851851852,
      0.006128540837577306
    ],
    [
      0.3571428571428571,
      2.814814814814814,
      0.003498646712096582
    ],
    [
      0.3571428571428571,
      7.124999999999997,
      0.0005204360502924708
    ],
    [
      0.3571428571428571,
      15.51851851851851,
      0.0004227950330274018
    ],
    [
      0.3571428571428571,
      29.35648148148148,
      0.0004258390907314851
    ],
    [
      0.3571428571428571,
      49.99999999999997,
      0.000427464992043024
    ],
    [
      0.4285714285714285,
      0,
      0.001073473109008713
    ],
    [
      0.4285714285714285,
      0.07142857142857142,
      0.0009787323702667172
    ],
    [
      0.4285714285714285,
      0.1428571428571428,
      0.0009880270896606457
    ],
    [
      0.4285714285714285,
      0.2142857142857143,
      0.001046321269738393
    ],
    [
      0.4285714285714285,
      0.2857142857142857,
      0.001132560490087517
    ],
    [
      0.4285714285714285,
      0.3571428571428571,
      0.001236246164473221
    ],
    [
      0.4285714285714285,
      0.4285714285714285,
      0.001352317158051097
    ],
    [
      0.4285714285714285,
      0.5,
      0.001479671455638808
    ],
    [
      0.4285714285714285,
      0.5714285714285714,
      0.0016203248451267
    ],
    [
      0.4285714285714285,
      0.6428571428571428,
      0.001778786894040423
    ],
    [
      0.4285714285714285,
      0.7142857142857142,
      0.001961861853194715
    ],
    [
      0.4285714285714285,
      0.7857142857142857,
      0.002179089906722791
    ],
    [
      0.4285714285714285,
      0.8571428571428571,
      0.00244400033379861
    ],
    [
      0.4285714285714285,
      1,
      0.0032071944658947
    ],
    [
      0.4285714285714285,
      1.226851851851852,
      0.006074736900809774
    ],
    [
      0.4285714285714285,
      2.814814814814814,
      0.003879731143313768
    ],
    [
      0.4285714285714285,
      7.124999999999997,
      0.0005233038626779364
    ],
    [
      0.4285714285714285,
      15.51851851851851,
      0.0004235817391636279
    ],
    [
      0.4285714285714285,
      29.35648148148148,
      0.0004260456162037096
    ],
    [
      0.4285714285714285,
      49.99999999999997,
      0.0004274754884050149
    ],
    [
      0.5,
      0,
      0.001123723769027016
    ],
    [
      0.5,
      0.07142857142857142,
      0.0009947271187190135
    ],
    [
      0.5,
      0.1428571428571428,
      0.0009927620137942816
    ],
    [
      0.5,
      0.2142857142857143,
      0.001046568192531909
    ],
    [
      0.5,
      0.2857142857142857,
      0.001130794893449225
    ],
    [
      0.5,
      0.3571428571428571,
      0.001233122784155233
    ],
    [
      0.5,
      0.4285714285714285,
      0.001347527394462655
    ],
    [
      0.5,
      0.5,
      0.001472473723945887
    ],
    [
      0.5,
      0.5714285714285714,
      0.001609947174407037
    ],
    [
      0.5,
      0.6428571428571428,
      0.001764699358178812
    ],
    [
      0.5,
      0.7142857142857142,
      0.001943937300149813
    ],
    [
      0.5,
      0.7857142857142857,
      0.00215771786134644
    ],
    [
      0.5,
      0.8571428571428571,
      0.002420250135611351
    ],
    [
      0.5,
      1,
      0.003186857433377172
    ],
    [
      0.5,
      1.226851851851852,
      0.006178627587193449
    ],
    [
      0.5,
      2.814814814814814,
      0.00423052499027699
    ],
    [
      0.5,
      7.124999999999997,
      0.0005258153370378187
    ],
    [
      0.5,
      15.51851851851851,
      0.0004243816160780248
    ],
    [
      0.5,
      29.35648148148148,
      0.000426244829480413
    ],
    [
      0.5,
      49.99999999999997,
      0.0004274841812605004
    ],
    [
      0.5714285714285714,
      0,
      0.001189475317573119
    ],
    [
      0.5714285714285714,
      0.07142857142857142,
      0.001023287318202757
    ],
    [
      0.5714285714285714,
      0.1428571428571428,
      0.001010603719936591
    ],
    [
      0.5714285714285714,
      0.2142857142857143,
      0.001061191229050232
    ],
    [
      0.5714285714285714,
      0.2857142857142857,
      0.001144940381463776
    ],
    [
      0.5714285714285714,
      0.3571428571428571,
      0.001247549453877146
    ],
    [
      0.5714285714285714,
      0.4285714285714285,
      0.001361979478964409
    ],
    [
      0.5714285714285714,
      0.5,
      0.001486301134296141
    ],
    [
      0.5714285714285714,
      0.5714285714285714,
      0.001622580208280799
    ],
    [
      0.5714285714285714,
      0.6428571428571428,
      0.001775971114952933
    ],
    [
      0.5714285714285714,
      0.7142857142857142,
      0.001954288626840934
    ],
    [
      0.5714285714285714,
      0.7857142857142857,
      0.002168380273467238
    ],
    [
      0.5714285714285714,
      0.8571428571428571,
      0.002433542643447547
    ],
    [
      0.5714285714285714,
      1,
      0.003220532291624049
    ],
    [
      0.5714285714285714,
      1.226851851851852,
      0.00644091726695346
    ],
    [
      0.5714285714285714,
      2.814814814814814,
      0.004561490149177604
    ],
    [
      0.5714285714285714,
      7.124999999999997,
      0.0005280750316522048
    ],
    [
      0.5714285714285714,
      15.51851851851851,
      0.0004251906560479267
    ],
    [
      0.5714285714285714,
      29.35648148148148,
      0.0004264366850367072
    ],
    [
      0.5714285714285714,
      49.99999999999997,
      0.0004274911590339114
    ],
    [
      0.6428571428571428,
      0,
      0.001274728921600579
    ],
    [
      0.6428571428571428,
      0.07142857142857142,
      0.001064567867185671
    ],
    [
      0.6428571428571428,
      0.1428571428571428,
      0.001040579028153322
    ],
    [
      0.6428571428571428,
      0.2142857142857143,
      0.00108866409974511
    ],
    [
      0.6428571428571428,
      0.2857142857142857,
      0.001173083569228008
    ],
    [
      0.6428571428571428,
      0.3571428571428571,
      0.001277246645352577
    ],
    [
      0.6428571428571428,
      0.4285714285714285,
      0.001392983479764623
    ],
    [
      0.6428571428571428,
      0.5,
      0.001517988061804326
    ],
    [
      0.6428571428571428,
      0.5714285714285714,
      0.001654523694477896
    ],
    [
      0.6428571428571428,
      0.6428571428571428,
      0.00180832724505859
    ],
    [
      0.6428571428571428,
      0.7142857142857142,
      0.001988049185820162
    ],
    [
      0.6428571428571428,
      0.7857142857142857,
      0.002205630229853641
    ],
    [
      0.6428571428571428,
      0.8571428571428571,
      0.002477910307025192
    ],
    [
      0.6428571428571428,
      1,
      0.003301965517133292
    ],
    [
      0.6428571428571428,
      1.226851851851852,
      0.006880798287726025
    ],
    [
      0.6428571428571428,
      2.814814814814814,
      0.004887759422191191
    ],
    [
      0.6428571428571428,
      7.124999999999997,
      0.0005301641912113914
    ],
    [
      0.6428571428571428,
      15.51851851851851,
      0.0004260052018245641
    ],
    [
      0.6428571428571428,
      29.35648148148148,
      0.0004266211726782858
    ],
    [
      0.6428571428571428,
      49.99999999999997,
      0.0004274965066346434
    ],
    [
      0.7142857142857142,
      0,
      0.001384573994272434
    ],
    [
      0.7142857142857142,
      0.07142857142857142,
      0.001119254700698699
    ],
    [
      0.7142857142857142,
      0.1428571428571428,
      0.00108242182960898
    ],
    [
      0.7142857142857142,
      0.2142857142857143,
      0.001128344305691829
    ],
    [
      0.7142857142857142,
      0.2857142857142857,
      0.001214351098908052
    ],
    [
      0.7142857142857142,
      0.3571428571428571,
      0.001321121527976245
    ],
    [
      0.7142857142857142,
      0.4285714285714285,
      0.001439184841047558
    ],
    [
      0.7142857142857142,
      0.5,
      0.00156586662538424
    ],
    [
      0.7142857142857142,
      0.5714285714285714,
      0.0017037613119098
    ],
    [
      0.7142857142857142,
      0.6428571428571428,
      0.001859393849827457
    ],
    [
      0.7142857142857142,
      0.7142857142857142,
      0.002042506810563511
    ],
    [
      0.7142857142857142,
      0.7857142857142857,
      0.002266473628902055
    ],
    [
      0.7142857142857142,
      0.8571428571428571,
      0.002550201407069482
    ],
    [
      0.7142857142857142,
      1,
      0.003428907568011399
    ],
    [
      0.7142857142857142,
      1.226851851851852,
      0.00753990755944861
    ],
    [
      0.7142857142857142,
      2.814814814814814,
      0.005226259763469502
    ],
    [
      0.7142857142857142,
      7.124999999999997,
      0.0005321446640816256
    ],
    [
      0.7142857142857142,
      15.51851851851851,
      0.0004268219253671217
    ],
    [
      0.7142857142857142,
      29.35648148148148,
      0.0004267983128512087
    ],
    [
      0.7142857142857142,
      49.99999999999997,
      0.0004275003055392453
    ],
    [
      0.7857142857142857,
      0,
      0.001525914459082408
    ],
    [
      0.7857142857142857,
      0.07142857142857142,
      0.00118854225517837
    ],
    [
      0.7857142857142857,
      0.1428571428571428,
      0.001136392197266285
    ],
    [
      0.7857142857142857,
      0.2142857142857143,
      0.001180204820487382
    ],
    [
      0.7857142857142857,
      0.2857142857142857,
      0.001268574407826882
    ],
    [
      0.7857142857142857,
      0.3571428571428571,
      0.00137886792209594
    ],
    [
      0.7857142857142857,
      0.4285714285714285,
      0.001500092518394824
    ],
    [
      0.7857142857142857,
      0.5,
      0.001629212374254493
    ],
    [
      0.7857142857142857,
      0.5714285714285714,
      0.001769312718015852
    ],
    [
      0.7857142857142857,
      0.6428571428571428,
      0.001927945934875066
    ],
    [
      0.7857142857142857,
      0.7142857142857142,
      0.002116238199504738
    ],
    [
      0.7857142857142857,
      0.7857142857142857,
      0.002349382745740028
    ],
    [
      0.7857142857142857,
      0.8571428571428571,
      0.002648970136492044
    ],
    [
      0.7857142857142857,
      1,
      0.00360183869416917
    ],
    [
      0.7857142857142857,
      1.226851851851852,
      0.008493711156338554
    ],
    [
      0.7857142857142857,
      2.814814814814814,
      0.005594274307332497
    ],
    [
      0.7857142857142857,
      7.124999999999997,
      0.0005340624251137198
    ],
    [
      0.7857142857142857,
      15.51851851851851,
      0.0004276378070948682
    ],
    [
      0.7857142857142857,
      29.35648148148148,
      0.0004269681524696364
    ],
    [
      0.7857142857142857,
      49.99999999999997,
      0.0004275026338798764
    ],
    [
      0.8571428571428571,
      0,
      0.00170856074691838
    ],
    [
      0.8571428571428571,
      0.07142857142857142,
      0.001274161043237402
    ],
    [
      0.8571428571428571,
      0.1428571428571428,
      0.001203186093294777
    ],
    [
      0.8571428571428571,
      0.2142857142857143,
      0.001244692390979806
    ],
    [
      0.8571428571428571,
      0.2857142857142857,
      0.001336110414603004
    ],
    [
      0.8571428571428571,
      0.3571428571428571,
      0.001450749620005054
    ],
    [
      0.8571428571428571,
      0.4285714285714285,
      0.001575820043626402
    ],
    [
      0.8571428571428571,
      0.5,
      0.001707937407662984
    ],
    [
      0.8571428571428571,
      0.5714285714285714,
      0.00185087387922632
    ],
    [
      0.8571428571428571,
      0.6428571428571428,
      0.002013490806306328
    ],
    [
      0.8571428571428571,
      0.7142857142857142,
      0.002208631600218553
    ],
    [
      0.8571428571428571,
      0.7857142857142857,
      0.002453755405506202
    ],
    [
      0.8571428571428571,
      0.8571428571428571,
      0.002773873649797779
    ],
    [
      0.8571428571428571,
      1,
      0.003823360295614186
    ],
    [
      0.8571428571428571,
      1.226851851851852,
      0.009877024852729854
    ],
    [
      0.8571428571428571,
      2.814814814814814,
      0.006009234435503632
    ],
    [
      0.8571428571428571,
      7.124999999999997,
      0.0005359506333435892
    ],
    [
      0.8571428571428571,
      15.51851851851851,
      0.0004284501158401128
    ],
    [
      0.8571428571428571,
      29.35648148148148,
      0.0004271307612068204
    ],
    [
      0.8571428571428571,
      49.99999999999997,
      0.0004275035665374669
    ],
    [
      1,
      0,
      0.002263724731703451
    ],
    [
      1,
      0.07142857142857142,
      0.001504477338647521
    ],
    [
      1,
      0.1428571428571428,
      0.001380030946929629
    ],
    [
      1,
      0.2142857142857143,
      0.001415327787826848
    ],
    [
      1,
      0.2857142857142857,
      0.00151466352989455
    ],
    [
      1,
      0.3571428571428571,
      0.001640167746352905
    ],
    [
      1,
      0.4285714285714285,
      0.001774384416084533
    ],
    [
      1,
      0.5,
      0.001913338931909119
    ],
    [
      1,
      0.5714285714285714,
      0.002062975407034618
    ],
    [
      1,
      0.6428571428571428,
      0.002235832327206123
    ],
    [
      1,
      0.7142857142857142,
      0.002449389750556213
    ],
    [
      1,
      0.7857142857142857,
      0.002727271446768522
    ],
    [
      1,
      0.8571428571428571,
      0.003104195372201653
    ],
    [
      1,
      1,
      0.004431777866971309
    ],
    [
      1,
      1.226851851851852,
      0.01521512020442715
    ],
    [
      1,
      2.814814814814814,
      0.007054596811090932
    ],
    [
      1,
      7.124999999999997,
      0.0005397220477918551
    ],
    [
      1,
      15.51851851851851,
      0.0004300544172785709
    ],
    [
      1,
      29.35648148148148,
      0.0004274346591284888
    ],
    [
      1,
      49.99999999999997,
      0.000427501528653331
    ],
    [
      1.226851851851852,
      0,
      0.004414721533722182
    ],
    [
      1.226851851851852,
      0.07142857142857142,
      0.002101795741815753
    ],
    [
      1.226851851851852,
      0.1428571428571428,
      0.001812600708265046
    ],
    [
      1.226851851851852,
      0.2142857142857143,
      0.001828027673946843
    ],
    [
      1.226851851851852,
      0.2857142857142857,
      0.001943873517692745
    ],
    [
      1.226851851851852,
      0.3571428571428571,
      0.002090825172923358
    ],
    [
      1.226851851851852,
      0.4285714285714285,
      0.002239784579604324
    ],
    [
      1.226851851851852,
      0.5,
      0.002386875329332449
    ],
    [
      1.226851851851852,
      0.5714285714285714,
      0.002545102285478924
    ],
    [
      1.226851851851852,
      0.6428571428571428,
      0.002736926018867699
    ],
    [
      1.226851851851852,
      0.7142857142857142,
      0.002991433321036712
    ],
    [
      1.226851851851852,
      0.7857142857142857,
      0.003348024941612146
    ],
    [
      1.226851851851852,
      0.8571428571428571,
      0.003868593760607238
    ],
    [
      1.226851851851852,
      1,
      0.005988280408678689
    ],
    [
      1.226851851851852,
      1.226851851851852,
      0.09698246991278356
    ],
    [
      1.226851851851852,
      2.814814814814814,
      0.009719054930472983
    ],
    [
      1.226851851851852,
      7.124999999999997,
      0.0005458478986142527
    ],
    [
      1.226851851851852,
      15.51851851851851,
      0.0004325129121443175
    ],
    [
      1.226851851851852,
      29.35648148148148,
      0.0004278608452600844
    ],
    [
      1.226851851851852,
      49.99999999999997,
      0.0004274887093770465
    ],
    [
      2.814814814814814,
      0,
      0.02137045097025975
    ],
    [
      2.814814814814814,
      0.07142857142857142,
      0.008553427252214335
    ],
    [
      2.814814814814814,
      0.1428571428571428,
      0.007694294420874618
    ],
    [
      2.814814814814814,
      0.2142857142857143,
      0.007584362416760052
    ],
    [
      2.814814814814814,
      0.2857142857142857,
      0.007233986171208073
    ],
    [
      2.814814814814814,
      0.3571428571428571,
      0.006602882112302558
    ],
    [
      2.814814814814814,
      0.4285714285714285,
      0.005933241765701741
    ],
    [
      2.814814814814814,
      0.5,
      0.005400487479325197
    ],
    [
      2.814814814814814,
      0.5714285714285714,
      0.005064913022885156
    ],
    [
      2.814814814814814,
      0.6428571428571428,
      0.004933666621611123
    ],
    [
      2.814814814814814,
      0.7142857142857142,
      0.005008451097069466
    ],
    [
      2.814814814814814,
      0.7857142857142857,
      0.005310290943757041
    ],
    [
      2.814814814814814,
      0.8571428571428571,
      0.005899835063603375
    ],
    [
      2.814814814814814,
      1,
      0.008669250159600298
    ],
    [
      2.814814814814814,
      1.226851851851852,
      0.08416267594365534
    ],
    [
      2.814814814814814,
      2.814814814814814,
      0.03625288221960894
    ],
    [
      2.814814814814814,
      7.124999999999997,
      0.0005812095314095432
    ],
    [
      2.814814814814814,
      15.51851851851851,
      0.0004444492927523429
    ],
    [
      2.814814814814814,
      29.35648148148148,
      0.0004293096436422059
    ],
    [
      2.814814814814814,
      49.99999999999997,
      0.0004271949183573155
    ],
    [
      7.124999999999997,
      0,
      0.0005698771463150252
    ],
    [
      7.124999999999997,
      0.07142857142857142,
      0.0006142220074397284
    ],
    [
      7.124999999999997,
      0.1428571428571428,
      0.0006351936153588081
    ],
    [
      7.124999999999997,
      0.2142857142857143,
      0.0006447339392486223
    ],
    [
      7.124999999999997,
      0.2857142857142857,
      0.0006508067277191945
    ],
    [
      7.124999999999997,
      0.3571428571428571,
      0.0006571874499537441
    ],
    [
      7.124999999999997,
      0.4285714285714285,
      0.0006651364179121221
    ],
    [
      7.124999999999997,
      0.5,
      0.0006747694423393476
    ],
    [
      7.124999999999997,
      0.5714285714285714,
      0.0006858080397183318
    ],
    [
      7.124999999999997,
      0.6428571428571428,
      0.0006979158055125345
    ],
    [
      7.124999999999997,
      0.7142857142857142,
      0.000710822607765588
    ],
    [
      7.124999999999997,
      0.7857142857142857,
      0.0007243542798655722
    ],
    [
      7.124999999999997,
      0.8571428571428571,
      0.0007384258403032589
    ],
    [
      7.124999999999997,
      1,
      0.0007681903744190967
    ],
    [
      7.124999999999997,
      1.226851851851852,
      0.0008212291959125689
    ],
    [
      7.124999999999997,
      2.814814814814814,
      0.00158706315931878
    ],
    [
      7.124999999999997,
      7.124999999999997,
      0.0005337355704487058
    ],
    [
      7.124999999999997,
      15.51851851851851,
      0.0004441334733098042
    ],
    [
      7.124999999999997,
      29.35648148148148,
      0.0004279267525477455
    ],
    [
      7.124999999999997,
      49.99999999999997,
      0.0004260685601982009
    ],
    [
      15.51851851851851,
      0,
      0.0004302493746232427
    ],
    [
      15.51851851851851,
      0.07142857142857142,
      0.0004344362032940989
    ],
    [
      15.51851851851851,
      0.1428571428571428,
      0.0004366088200723813
    ],
    [
      15.51851851851851,
      0.2142857142857143,
      0.000437596136955247
    ],
    [
      15.51851851851851,
      0.2857142857142857,
      0.0004383397972439101
    ],
    [
      15.51851851851851,
      0.3571428571428571,
      0.0004394763239175379
    ],
    [
      15.51851851851851,
      0.4285714285714285,
      0.0004412563811878189
    ],
    [
      15.51851851851851,
      0.5,
      0.0004436458582192941
    ],
    [
      15.51851851851851,
      0.5714285714285714,
      0.0004464649123440007
    ],
    [
      15.51851851851851,
      0.6428571428571428,
      0.0004495019197909867
    ],
    [
      15.51851851851851,
      0.7142857142857142,
      0.0004525864274977242
    ],
    [
      15.51851851851851,
      0.7857142857142857,
      0.0004556239857342534
    ],
    [
      15.51851851851851,
      0.8571428571428571,
      0.0004586020174931874
    ],
    [
      15.51851851851851,
      1,
      0.0004646551767876729
    ],
    [
      15.51851851851851,
      1.226851851851852,
      0.0004766329216511396
    ],
    [
      15.51851851851851,
      2.814814814814814,
      0.0006882441441395568
    ],
    [
      15.51851851851851,
      7.124999999999997,
      0.0004622624149583831
    ],
    [
      15.51851851851851,
      15.51851851851851,
      0.0004321211045618522
    ],
    [
      15.51851851851851,
      29.35648148148148,
      0.0004248809623755117
    ],
    [
      15.51851851851851,
      49.99999999999997,
      0.0004247644735469977
    ],
    [
      29.35648148148148,
      0,
      0.0004119253123511266
    ],
    [
      29.35648148148148,
      0.07142857142857142,
      0.0004120318611727252
    ],
    [
      29.35648148148148,
      0.1428571428571428,
      0.0004118088227578291
    ],
    [
      29.35648148148148,
      0.2142857142857143,
      0.0004115753114387548
    ],
    [
      29.35648148148148,
      0.2857142857142857,
      0.0004116642129729242
    ],
    [
      29.35648148148148,
      0.3571428571428571,
      0.0004122820635941428
    ],
    [
      29.35648148148148,
      0.4285714285714285,
      0.0004134687463225608
    ],
    [
      29.35648148148148,
      0.5,
      0.0004151381794006242
    ],
    [
      29.35648148148148,
      0.5714285714285714,
      0.00041714385517938
    ],
    [
      29.35648148148148,
      0.6428571428571428,
      0.0004193363887868748
    ],
    [
      29.35648148148148,
      0.7142857142857142,
      0.0004216012935354594
    ],
    [
      29.35648148148148,
      0.7857142857142857,
      0.0004238764718675392
    ],
    [
      29.35648148148148,
      0.8571428571428571,
      0.0004261537651049191
    ],
    [
      29.35648148148148,
      1,
      0.0004308951711421695
    ],
    [
      29.35648148148148,
      1.226851851851852,
      0.0004403215534732854
    ],
    [
      29.35648148148148,
      2.814814814814814,
      0.0005706026760699923
    ],
    [
      29.35648148148148,
      7.124999999999997,
      0.0004459153761065273
    ],
    [
      29.35648148148148,
      15.51851851851851,
      0.000427398408659002
    ],
    [
      29.35648148148148,
      29.35648148148148,
      0.0004231550025093936
    ],
    [
      29.35648148148148,
      49.99999999999997,
      0.0004239554370774707
    ],
    [
      49.99999999999997,
      0,
      0.0004073251254112592
    ],
    [
      49.99999999999997,
      0.07142857142857142,
      0.0004056056594646985
    ],
    [
      49.99999999999997,
      0.1428571428571428,
      0.0004042756550590576
    ],
    [
      49.99999999999997,
      0.2142857142857143,
      0.0004035234855692756
    ],
    [
      49.99999999999997,
      0.2857142857142857,
      0.0004034453397817721
    ],
    [
      49.99999999999997,
      0.3571428571428571,
      0.0004040497379621152
    ],
    [
      49.99999999999997,
      0.4285714285714285,
      0.0004052597354340335
    ],
    [
      49.99999999999997,
      0.5,
      0.0004069431175252054
    ],
    [
      49.99999999999997,
      0.5714285714285714,
      0.0004089514613696008
    ],
    [
      49.99999999999997,
      0.6428571428571428,
      0.0004111527865647636
    ],
    [
      49.99999999999997,
      0.7142857142857142,
      0.0004134518222100108
    ],
    [
      49.99999999999997,
      0.7857142857142857,
      0.0004157978986469178
    ],
    [
      49.99999999999997,
      0.8571428571428571,
      0.0004181832599291437
    ],
    [
      49.99999999999997,
      1,
      0.0004232064876895519
    ],
    [
      49.99999999999997,
      1.226851851851852,
      0.0004329337811434192
    ],
    [
      49.99999999999997,
      2.814814814814814,
      0.0005442081546224771
    ],
    [
      49.99999999999997,
      7.124999999999997,
      0.0004447887105267206
    ],
    [
      49.99999999999997,
      15.51851851851851,
      0.0004258767481231883
    ],
    [
      49.99999999999997,
      29.35648148148148,
      0.0004222665589011908
    ],
    [
      49.99999999999997,
      49.99999999999997,
      0.0004235843295101166
    ]
  ],
  "input": {
    "file name": "/home/datamonkey/datamonkey-js-server/production/app/fubar/output/5dfb4b8ec27e2160748fb27d",
    "number of sequences": 24,
    "number of sites": 1141,
    "partition count": 1,
    "trees": {
      "0": "((((((((CBTLR9_3425_BP:0.08431068503974856,((IPTLR9_3425_BP:0.03148957206919449,PHTLR9_3425_BP:0.04629586655177785)Node10:0.01080289635268076,TFTLR9_3425_BP:0.06239704135384953)Node9:0.01081026995493234)Node7:0.1291897277380384,(((CCTLR9_3425_BP:0.02188331780354738,CATLR9_3425_BP:0.02855631336132236)Node16:0.04839377544612058,(CITLR9_3425_BP:0.01552491715275985,MATLR9_3425_BP:0.01123583190518029)Node19:0.05047529573136374)Node15:0.02529933951744188,DRTLR9_3425_BP:0.1186014382008415)Node14:0.1258989102182315)Node6:0.1492223297752861,(SSTLR9_3425_BP:0.0140280295805863,OMTLR9_3425_BP:0.01621604555654033)Node23:0.204116308306477)Node5:0.06271892850515939,GMTLR9_3425_BP:0.2455416812162371)Node4:0.04974452188371208,TRTLR9_3425_BP:0.2079147266087193)Node3:0.03592137719290819,ONTLR9_3425_BP:0.1645495086628147)Node2:0.01000444473471837,(((SLTLR9_3425_BP:0.0418406261173266,TOTLR9_3425_BP:0.05334075907373198)Node31:0.02396265999176161,(LCTLR9_3425_BP:0.0557108101540444,SMTLR9_3425_BP:0.1016512859670663)Node34:0.002907219628103076)Node30:0.01094247816483301,ATTLR9_3425_BP:0.116198876007716)Node29:0.006671147437992825)Node1:0.007543009589971793,(SATLR9_3425_BP:0.115006291083136,(LMTLR9_3425_BP:0.05761270838209369,MMTLR9_3425_BP:0.08761804987135878)Node40:0.003752127066558988)Node38:0.001600670820187288,(PFTLR9_3425_BP:0.05831952425676274,ECTLR9_3425_BP:0.08800416293174934)Node43:0.01868657821364459)"
    }
  },
  "posterior": {
    "0": {
      "0": [
        [
          0.0008699283702273408,
          0.00123054149939381,
          0.001581801738441154,
          0.001907623587377697,
          0.002223017249717541,
          0.002557216465436395,
          0.002940731405374404,
          0.00339998058990594,
          0.003955111652578544,
          0.004617652026930141,
          0.005387407427633079,
          0.006250225259239067,
          0.007179084365915167,
          0.009095692647681666,
          0.01168758308472044,
          0.001407103767592815,
          0.0004949773129006457,
          0.0004192265429397579,
          0.000424701568084075,
          0.0004273821083094664,
          0.0009213917749985744,
          0.001133515856371677,
          0.001325973535682087,
          0.001510507480646331,
          0.001698798602391009,
          0.001901129571518065,
          0.002126537576442358,
          0.002382815217331261,
          0.002676466582287203,
          0.003012974416563792,
          0.003397646007448263,
          0.003837162549636565,
          0.004341752931130097,
          0.00561987005748914,
          0.008995203384524874,
          0.001786311111931084,
          0.0005022723205620114,
          0.0004198735329636141,
          0.0004249423277789323,
          0.000427403076160187,
          0.0009550342761256995,
          0.001062265842234323,
          0.001174279081786816,
          0.001297701605954591,
          0.001434594493966271,
          0.001586265372919551,
          0.001754780172438135,
          0.001943222488452365,
          0.002155571693695714,
          0.002396773234719301,
          0.002673286587223816,
          0.002994203123339304,
          0.003372962098879349,
          0.004395101006859517,
          0.007612272016075834,
          0.002207317974188413,
          0.0005082142158283623,
          0.000420559723724588,
          0.0004251767416111586,
          0.0004274217434626418,
          0.0009806582170273012,
          0.001014771880806635,
          0.001082288456827931,
          0.001174894167825849,
          0.001286645418430586,
          0.001414021437883241,
          0.001555950285478226,
          0.001713572331457171,
          0.001889870848728312,
          0.002089488448447696,
          0.002318981037029231,
          0.002587632926738304,
          0.00290892523947132,
          0.003799855319520237,
          0.006818030178481912,
          0.00264834630259039,
          0.0005130719823460364,
          0.0004212790452611429,
          0.0004254044942157165,
          0.0004274382170914878,
          0.00100564675396865,
          0.0009870417989685043,
          0.001027640345401599,
          0.001102994176073567,
          0.001201129713009451,
          0.001315549377992742,
          0.001443415626572335,
          0.001584821698728612,
          0.001742226931264799,
          0.00192009364492915,
          0.002124946346197561,
          0.00236600430723155,
          0.002656511072366427,
          0.003474327221640811,
          0.006359664588062048,
          0.003085192560840558,
          0.000517079899147468,
          0.0004220258773763716,
          0.0004256253391884388,
          0.0004274526001608552,
          0.001035258881236332,
          0.0009757620425975142,
          0.00099841914642057,
          0.0010633665930205,
          0.001153827616613367,
          0.001261148967621382,
          0.001381276655557021,
          0.001513622430516565,
          0.001660350178585927,
          0.001825875609229299,
          0.002016784561518427,
          0.002242349732643645,
          0.002515792536414272,
          0.003294481811964823,
          0.006128540837577307,
          0.003498646712096577,
          0.0005204360502924713,
          0.0004227950330274021,
          0.0004258390907314817,
          0.0004274649920430193,
          0.001073473109008715,
          0.000978732370266717,
          0.000988027089660647,
          0.001046321269738395,
          0.001132560490087518,
          0.001236246164473222,
          0.0013523171580511,
          0.00147967145563881,
          0.001620324845126703,
          0.001778786894040427,
          0.001961861853194719,
          0.002179089906722794,
          0.002444000333798611,
          0.0032071944658947,
          0.006074736900809789,
          0.003879731143313771,
          0.0005233038626779367,
          0.0004235817391636293,
          0.0004260456162036981,
          0.0004274754884050138,
          0.001123723769027018,
          0.0009947271187190155,
          0.0009927620137942812,
          0.001046568192531911,
          0.001130794893449228,
          0.001233122784155234,
          0.001347527394462656,
          0.001472473723945886,
          0.00160994717440704,
          0.001764699358178812,
          0.001943937300149815,
          0.002157717861346442,
          0.002420250135611353,
          0.003186857433377175,
          0.006178627587193442,
          0.004230524990277007,
          0.0005258153370378191,
          0.0004243816160780218,
          0.0004262448294804053,
          0.0004274841812604961,
          0.001189475317573122,
          0.001023287318202757,
          0.001010603719936592,
          0.001061191229050232,
          0.001144940381463779,
          0.001247549453877148,
          0.00136197947896441,
          0.001486301134296145,
          0.0016225802082808,
          0.001775971114952937,
          0.001954288626840937,
          0.00216838027346724,
          0.00243354264344755,
          0.003220532291624049,
          0.006440917266953478,
          0.004561490149177596,
          0.0005280750316522027,
          0.0004251906560479246,
          0.0004264366850366997,
          0.0004274911590339114,
          0.001274728921600582,
          0.001064567867185672,
          0.001040579028153323,
          0.001088664099745112,
          0.001173083569228012,
          0.001277246645352578,
          0.001392983479764624,
          0.001517988061804331,
          0.001654523694477899,
          0.001808327245058592,
          0.001988049185820164,
          0.002205630229853645,
          0.002477910307025189,
          0.003301965517133289,
          0.006880798287726039,
          0.004887759422191194,
          0.0005301641912113909,
          0.000426005201824559,
          0.0004266211726782858,
          0.0004274965066346504,
          0.001384573994272437,
          0.001119254700698702,
          0.001082421829608982,
          0.001128344305691831,
          0.001214351098908055,
          0.001321121527976248,
          0.001439184841047561,
          0.001565866625384243,
          0.001703761311909802,
          0.001859393849827456,
          0.00204250681056351,
          0.00226647362890206,
          0.002550201407069489,
          0.003428907568011407,
          0.007539907559448611,
          0.005226259763469506,
          0.000532144664081624,
          0.0004268219253671203,
          0.000426798312851201,
          0.0004275003055392366,
          0.001525914459082411,
          0.00118854225517837,
          0.001136392197266284,
          0.001180204820487382,
          0.001268574407826882,
          0.001378867922095945,
          0.001500092518394824,
          0.001629212374254496,
          0.001769312718015854,
          0.001927945934875069,
          0.002116238199504739,
          0.002349382745740032,
          0.002648970136492047,
          0.003601838694169179,
          0.008493711156338563,
          0.005594274307332493,
          0.000534062425113718,
          0.0004276378070948696,
          0.0004269681524696312,
          0.0004275026338798815,
          0.001708560746918383,
          0.001274161043237403,
          0.00120318609329478,
          0.001244692390979808,
          0.001336110414603006,
          0.001450749620005055,
          0.001575820043626406,
          0.001707937407662987,
          0.001850873879226322,
          0.002013490806306328,
          0.002208631600218546,
          0.002453755405506202,
          0.002773873649797783,
          0.003823360295614189,
          0.009877024852729852,
          0.006009234435503637,
          0.0005359506333435871,
          0.000428450115840113,
          0.0004271307612068108,
          0.0004275035665374638,
          0.002263724731703455,
          0.001504477338647522,
          0.001380030946929629,
          0.001415327787826852,
          0.001514663529894555,
          0.00164016774635291,
          0.001774384416084534,
          0.001913338931909123,
          0.002062975407034622,
          0.00223583232720613,
          0.002449389750556214,
          0.002727271446768524,
          0.003104195372201659,
          0.004431777866971303,
          0.01521512020442715,
          0.007054596811090946,
          0.000539722047791854,
          0.000430054417278566,
          0.000427434659128491,
          0.0004275015286533126,
          0.00441472153372219,
          0.002101795741815756,
          0.001812600708265048,
          0.001828027673946842,
          0.001943873517692747,
          0.002090825172923359,
          0.002239784579604326,
          0.002386875329332455,
          0.002545102285478938,
          0.002736926018867696,
          0.002991433321036717,
          0.003348024941612155,
          0.003868593760607247,
          0.005988280408678703,
          0.09698246991278349,
          0.00971905493047301,
          0.0005458478986142539,
          0.0004325129121443114,
          0.0004278608452600793,
          0.0004274887093770443,
          0.02137045097025979,
          0.008553427252214347,
          0.007694294420874599,
          0.007584362416760091,
          0.007233986171208013,
          0.006602882112302579,
          0.00593324176570172,
          0.005400487479325218,
          0.005064913022885156,
          0.004933666621611098,
          0.005008451097069466,
          0.005310290943757051,
          0.005899835063603387,
          0.008669250159600298,
          0.08416267594365541,
          0.03625288221960908,
          0.000581209531409542,
          0.0004444492927523411,
          0.0004293096436422024,
          0.000427194918357313,
          0.0005698771463150264,
          0.0006142220074397352,
          0.0006351936153588023,
          0.0006447339392486233,
          0.0006508067277191958,
          0.0006571874499537439,
          0.0006651364179121239,
          0.0006747694423393423,
          0.0006858080397183304,
          0.0006979158055125331,
          0.0007108226077655947,
          0.00072435427986558,
          0.0007384258403032573,
          0.0007681903744190928,
          0.0008212291959125668,
          0.00158706315931877,
          0.0005337355704487037,
          0.0004441334733098017,
          0.0004279267525477397,
          0.0004260685601982045,
          0.0004302493746232435,
          0.000434436203294087,
          0.000436608820072376,
          0.0004375961369552336,
          0.0004383397972439191,
          0.0004394763239175245,
          0.0004412563811878212,
          0.0004436458582192896,
          0.0004464649123440042,
          0.0004495019197909845,
          0.0004525864274977275,
          0.0004556239857342494,
          0.0004586020174931858,
          0.0004646551767876724,
          0.0004766329216511358,
          0.0006882441441395545,
          0.0004622624149583784,
          0.0004321211045618533,
          0.0004248809623755039,
          0.0004247644735469916,
          0.0004119253123511274,
          0.0004120318611726976,
          0.00041180882275783,
          0.0004115753114387518,
          0.0004116642129729261,
          0.0004122820635941273,
          0.0004134687463225477,
          0.0004151381794006215,
          0.0004171438551793812,
          0.0004193363887868561,
          0.0004216012935354467,
          0.0004238764718675285,
          0.000426153765104925,
          0.0004308951711421681,
          0.0004403215534732819,
          0.0005706026760699902,
          0.0004459153761065215,
          0.000427398408659003,
          0.0004231550025093952,
          0.0004239554370774634,
          0.00040732512541126,
          0.0004056056594647012,
          0.0004042756550590332,
          0.0004035234855692411,
          0.000403445339781755,
          0.0004040497379620866,
          0.0004052597354340229,
          0.0004069431175251892,
          0.0004089514613696134,
          0.000411152786564741,
          0.0004134518222099963,
          0.0004157978986469115,
          0.000418183259929125,
          0.000423206487689542,
          0.0004329337811434139,
          0.0005442081546224687,
          0.000444788710526711,
          0.00042587674812318,
          0.0004222665589011933,
          0.0004235843295101086
        ]
      ],
      "1": [
        [
          0.0008699283702273397,
          0.001230541499393809,
          0.001581801738441151,
          0.001907623587377694,
          0.002223017249717541,
          0.002557216465436394,
          0.002940731405374404,
          0.00339998058990594,
          0.003955111652578536,
          0.004617652026930138,
          0.005387407427633079,
          0.006250225259239074,
          0.007179084365915152,
          0.009095692647681673,
          0.01168758308472044,
          0.001407103767592814,
          0.0004949773129006482,
          0.0004192265429397599,
          0.0004247015680840749,
          0.0004273821083094679,
          0.0009213917749985733,
          0.001133515856371674,
          0.001325973535682086,
          0.001510507480646332,
          0.00169879860239101,
          0.001901129571518059,
          0.002126537576442357,
          0.002382815217331267,
          0.002676466582287208,
          0.003012974416563794,
          0.003397646007448273,
          0.003837162549636555,
          0.004341752931130093,
          0.005619870057489137,
          0.008995203384524867,
          0.001786311111931081,
          0.0005022723205620099,
          0.0004198735329636156,
          0.0004249423277789294,
          0.000427403076160184,
          0.0009550342761256975,
          0.001062265842234325,
          0.001174279081786815,
          0.001297701605954592,
          0.001434594493966272,
          0.001586265372919549,
          0.001754780172438133,
          0.001943222488452363,
          0.002155571693695717,
          0.002396773234719296,
          0.002673286587223812,
          0.002994203123339295,
          0.003372962098879354,
          0.004395101006859531,
          0.007612272016075831,
          0.002207317974188415,
          0.0005082142158283635,
          0.0004205597237245901,
          0.000425176741611159,
          0.0004274217434626434,
          0.0009806582170273001,
          0.001014771880806632,
          0.00108228845682793,
          0.00117489416782585,
          0.001286645418430583,
          0.001414021437883243,
          0.001555950285478226,
          0.001713572331457173,
          0.001889870848728311,
          0.002089488448447697,
          0.002318981037029228,
          0.002587632926738299,
          0.002908925239471316,
          0.003799855319520244,
          0.006818030178481918,
          0.002648346302590381,
          0.0005130719823460371,
          0.0004212790452611427,
          0.0004254044942157143,
          0.0004274382170914888,
          0.001005646753968649,
          0.0009870417989685063,
          0.001027640345401602,
          0.001102994176073565,
          0.001201129713009452,
          0.001315549377992739,
          0.001443415626572333,
          0.001584821698728615,
          0.001742226931264796,
          0.001920093644929149,
          0.002124946346197555,
          0.002366004307231548,
          0.002656511072366427,
          0.003474327221640809,
          0.00635966458806206,
          0.003085192560840558,
          0.0005170798991474679,
          0.0004220258773763737,
          0.0004256253391884373,
          0.0004274526001608565,
          0.00103525888123633,
          0.0009757620425975157,
          0.0009984191464205705,
          0.001063366593020497,
          0.001153827616613366,
          0.00126114896762138,
          0.001381276655557023,
          0.001513622430516565,
          0.001660350178585933,
          0.001825875609229297,
          0.002016784561518426,
          0.002242349732643644,
          0.002515792536414268,
          0.003294481811964819,
          0.006128540837577317,
          0.003498646712096588,
          0.0005204360502924708,
          0.0004227950330273995,
          0.0004258390907314824,
          0.000427464992043022,
          0.001073473109008714,
          0.0009787323702667172,
          0.0009880270896606464,
          0.001046321269738392,
          0.00113256049008752,
          0.001236246164473221,
          0.001352317158051102,
          0.001479671455638811,
          0.001620324845126701,
          0.001778786894040424,
          0.001961861853194716,
          0.002179089906722789,
          0.002444000333798614,
          0.0032071944658947,
          0.006074736900809773,
          0.003879731143313774,
          0.0005233038626779363,
          0.0004235817391636289,
          0.000426045616203699,
          0.0004274754884050099,
          0.001123723769027018,
          0.0009947271187190124,
          0.0009927620137942805,
          0.001046568192531909,
          0.001130794893449224,
          0.001233122784155234,
          0.001347527394462655,
          0.00147247372394589,
          0.001609947174407042,
          0.001764699358178814,
          0.00194393730014982,
          0.002157717861346442,
          0.002420250135611353,
          0.003186857433377174,
          0.006178627587193459,
          0.00423052499027699,
          0.000525815337037818,
          0.0004243816160780232,
          0.0004262448294804053,
          0.0004274841812604965,
          0.00118947531757312,
          0.001023287318202758,
          0.001010603719936591,
          0.001061191229050231,
          0.001144940381463777,
          0.001247549453877147,
          0.001361979478964412,
          0.001486301134296144,
          0.001622580208280797,
          0.001775971114952931,
          0.001954288626840936,
          0.002168380273467235,
          0.002433542643447551,
          0.003220532291624055,
          0.006440917266953452,
          0.004561490149177607,
          0.0005280750316522032,
          0.0004251906560479243,
          0.0004264366850367014,
          0.0004274911590339083,
          0.00127472892160058,
          0.001064567867185673,
          0.001040579028153322,
          0.001088664099745112,
          0.001173083569228008,
          0.001277246645352577,
          0.001392983479764622,
          0.001517988061804326,
          0.001654523694477897,
          0.00180832724505859,
          0.001988049185820167,
          0.002205630229853645,
          0.002477910307025194,
          0.003301965517133297,
          0.00688079828772603,
          0.004887759422191176,
          0.0005301641912113918,
          0.0004260052018245595,
          0.0004266211726782819,
          0.0004274965066346494,
          0.001384573994272435,
          0.001119254700698702,
          0.00108242182960898,
          0.001128344305691829,
          0.001214351098908053,
          0.001321121527976246,
          0.00143918484104756,
          0.001565866625384238,
          0.001703761311909798,
          0.001859393849827457,
          0.002042506810563512,
          0.002266473628902059,
          0.002550201407069489,
          0.003428907568011405,
          0.007539907559448594,
          0.005226259763469502,
          0.0005321446640816274,
          0.0004268219253671197,
          0.0004267983128512017,
          0.0004275003055392402,
          0.001525914459082409,
          0.001188542255178374,
          0.001136392197266286,
          0.001180204820487383,
          0.001268574407826882,
          0.001378867922095941,
          0.001500092518394825,
          0.001629212374254492,
          0.001769312718015854,
          0.001927945934875071,
          0.002116238199504738,
          0.002349382745740034,
          0.002648970136492046,
          0.003601838694169163,
          0.008493711156338546,
          0.005594274307332501,
          0.0005340624251137198,
          0.0004276378070948693,
          0.0004269681524696359,
          0.0004275026338798824,
          0.001708560746918379,
          0.001274161043237403,
          0.001203186093294778,
          0.001244692390979807,
          0.001336110414603005,
          0.001450749620005058,
          0.001575820043626403,
          0.001707937407662984,
          0.001850873879226323,
          0.00201349080630633,
          0.002208631600218557,
          0.002453755405506203,
          0.002773873649797784,
          0.003823360295614189,
          0.009877024852729852,
          0.006009234435503631,
          0.0005359506333435876,
          0.0004284501158401108,
          0.0004271307612068143,
          0.0004275035665374649,
          0.002263724731703453,
          0.001504477338647525,
          0.00138003094692963,
          0.00141532778782685,
          0.001514663529894551,
          0.001640167746352905,
          0.001774384416084534,
          0.001913338931909119,
          0.002062975407034618,
          0.002235832327206125,
          0.002449389750556217,
          0.002727271446768527,
          0.003104195372201655,
          0.004431777866971308,
          0.01521512020442713,
          0.007054596811090943,
          0.0005397220477918521,
          0.0004300544172785678,
          0.0004274346591284891,
          0.0004275015286533153,
          0.00441472153372219,
          0.002101795741815755,
          0.001812600708265047,
          0.001828027673946846,
          0.001943873517692745,
          0.00209082517292335,
          0.002239784579604324,
          0.002386875329332451,
          0.002545102285478928,
          0.002736926018867695,
          0.00299143332103672,
          0.003348024941612142,
          0.003868593760607241,
          0.005988280408678682,
          0.09698246991278345,
          0.009719054930473007,
          0.0005458478986142541,
          0.0004325129121443117,
          0.0004278608452600813,
          0.0004274887093770472,
          0.02137045097025971,
          0.008553427252214342,
          0.007694294420874602,
          0.007584362416760071,
          0.007233986171208072,
          0.006602882112302569,
          0.00593324176570174,
          0.00540048747932521,
          0.005064913022885137,
          0.004933666621611116,
          0.00500845109706946,
          0.005310290943757045,
          0.005899835063603374,
          0.008669250159600265,
          0.08416267594365541,
          0.03625288221960903,
          0.0005812095314095405,
          0.0004444492927523408,
          0.0004293096436422036,
          0.0004271949183573166,
          0.000569877146315024,
          0.0006142220074397267,
          0.0006351936153588046,
          0.0006447339392486216,
          0.0006508067277192013,
          0.0006571874499537446,
          0.0006651364179121249,
          0.0006747694423393516,
          0.0006858080397183269,
          0.0006979158055125288,
          0.0007108226077655815,
          0.0007243542798655713,
          0.0007384258403032541,
          0.0007681903744190973,
          0.0008212291959125665,
          0.00158706315931878,
          0.0005337355704487051,
          0.0004441334733097986,
          0.0004279267525477397,
          0.000426068560198205,
          0.0004302493746232495,
          0.000434436203294098,
          0.0004366088200723816,
          0.0004375961369552398,
          0.0004383397972439109,
          0.0004394763239175355,
          0.0004412563811878231,
          0.0004436458582192893,
          0.0004464649123440074,
          0.0004495019197909819,
          0.0004525864274977229,
          0.0004556239857342493,
          0.0004586020174931884,
          0.0004646551767876766,
          0.000476632921651139,
          0.000688244144139553,
          0.0004622624149583809,
          0.0004321211045618533,
          0.0004248809623755029,
          0.000424764473546992,
          0.000411925312351131,
          0.0004120318611727105,
          0.0004118088227578136,
          0.0004115753114387409,
          0.0004116642129729194,
          0.0004122820635941431,
          0.0004134687463225571,
          0.0004151381794006164,
          0.0004171438551793795,
          0.0004193363887868815,
          0.0004216012935354687,
          0.0004238764718675436,
          0.0004261537651049277,
          0.0004308951711421805,
          0.0004403215534732813,
          0.0005706026760699831,
          0.0004459153761065185,
          0.000427398408659003,
          0.0004231550025093957,
          0.0004239554370774634,
          0.0004073251254112501,
          0.0004056056594646754,
          0.0004042756550590309,
          0.0004035234855692397,
          0.0004034453397817368,
          0.0004040497379621011,
          0.0004052597354339905,
          0.0004069431175252042,
          0.0004089514613695854,
          0.0004111527865647544,
          0.0004134518222100148,
          0.0004157978986469093,
          0.0004181832599291246,
          0.0004232064876895352,
          0.000432933781143408,
          0.0005442081546224663,
          0.0004447887105267075,
          0.0004258767481231795,
          0.0004222665589011933,
          0.0004235843295101083
        ]
      ],
      "2": [
        [
          0.00086992837022734,
          0.001230541499393811,
          0.00158180173844115,
          0.001907623587377696,
          0.002223017249717539,
          0.002557216465436396,
          0.002940731405374406,
          0.00339998058990594,
          0.003955111652578536,
          0.004617652026930146,
          0.005387407427633079,
          0.006250225259239055,
          0.007179084365915172,
          0.009095692647681666,
          0.01168758308472046,
          0.001407103767592812,
          0.0004949773129006478,
          0.000419226542939761,
          0.0004247015680840753,
          0.0004273821083094673,
          0.0009213917749985733,
          0.001133515856371676,
          0.001325973535682087,
          0.001510507480646331,
          0.001698798602391012,
          0.001901129571518061,
          0.002126537576442357,
          0.002382815217331266,
          0.002676466582287206,
          0.003012974416563793,
          0.003397646007448268,
          0.003837162549636558,
          0.004341752931130097,
          0.005619870057489129,
          0.008995203384524865,
          0.001786311111931076,
          0.0005022723205620096,
          0.0004198735329636159,
          0.0004249423277789291,
          0.000427403076160184,
          0.0009550342761256972,
          0.001062265842234325,
          0.001174279081786815,
          0.001297701605954591,
          0.001434594493966272,
          0.001586265372919548,
          0.001754780172438133,
          0.001943222488452363,
          0.002155571693695713,
          0.0023967732347193,
          0.002673286587223807,
          0.002994203123339297,
          0.00337296209887935,
          0.004395101006859528,
          0.007612272016075832,
          0.00220731797418841,
          0.0005082142158283642,
          0.0004205597237245895,
          0.0004251767416111588,
          0.0004274217434626429,
          0.0009806582170273001,
          0.001014771880806633,
          0.001082288456827929,
          0.001174894167825849,
          0.001286645418430584,
          0.001414021437883243,
          0.001555950285478225,
          0.001713572331457174,
          0.001889870848728309,
          0.0020894884484477,
          0.002318981037029226,
          0.002587632926738304,
          0.002908925239471315,
          0.003799855319520238,
          0.006818030178481903,
          0.00264834630259038,
          0.0005130719823460363,
          0.0004212790452611431,
          0.0004254044942157136,
          0.0004274382170914883,
          0.001005646753968649,
          0.0009870417989685037,
          0.0010276403454016,
          0.001102994176073565,
          0.00120112971300945,
          0.001315549377992742,
          0.001443415626572333,
          0.001584821698728612,
          0.001742226931264797,
          0.001920093644929145,
          0.002124946346197557,
          0.00236600430723155,
          0.002656511072366427,
          0.003474327221640805,
          0.006359664588062048,
          0.003085192560840554,
          0.000517079899147469,
          0.000422025877376374,
          0.0004256253391884372,
          0.0004274526001608549,
          0.00103525888123633,
          0.0009757620425975159,
          0.000998419146420571,
          0.001063366593020498,
          0.001153827616613366,
          0.00126114896762138,
          0.001381276655557022,
          0.001513622430516565,
          0.001660350178585934,
          0.001825875609229298,
          0.002016784561518427,
          0.002242349732643644,
          0.002515792536414267,
          0.003294481811964826,
          0.006128540837577311,
          0.003498646712096585,
          0.00052043605029247,
          0.0004227950330273989,
          0.0004258390907314815,
          0.0004274649920430208,
          0.001073473109008714,
          0.0009787323702667168,
          0.0009880270896606457,
          0.001046321269738394,
          0.001132560490087516,
          0.001236246164473222,
          0.001352317158051099,
          0.001479671455638808,
          0.0016203248451267,
          0.001778786894040423,
          0.001961861853194718,
          0.002179089906722791,
          0.002444000333798609,
          0.003207194465894705,
          0.006074736900809794,
          0.003879731143313771,
          0.0005233038626779357,
          0.0004235817391636283,
          0.0004260456162036992,
          0.0004274754884050083,
          0.001123723769027018,
          0.0009947271187190144,
          0.000992762013794283,
          0.00104656819253191,
          0.001130794893449226,
          0.001233122784155236,
          0.001347527394462656,
          0.001472473723945888,
          0.001609947174407041,
          0.00176469935817881,
          0.001943937300149814,
          0.002157717861346437,
          0.002420250135611351,
          0.003186857433377177,
          0.006178627587193458,
          0.004230524990276993,
          0.0005258153370378196,
          0.0004243816160780227,
          0.0004262448294804036,
          0.000427484181260497,
          0.001189475317573121,
          0.001023287318202757,
          0.001010603719936592,
          0.001061191229050232,
          0.00114494038146378,
          0.001247549453877147,
          0.001361979478964411,
          0.001486301134296145,
          0.001622580208280802,
          0.001775971114952933,
          0.001954288626840936,
          0.002168380273467237,
          0.002433542643447549,
          0.003220532291624048,
          0.006440917266953469,
          0.0045614901491776,
          0.0005280750316522037,
          0.0004251906560479237,
          0.0004264366850367014,
          0.0004274911590339084,
          0.00127472892160058,
          0.00106456786718567,
          0.001040579028153323,
          0.001088664099745111,
          0.001173083569228009,
          0.001277246645352579,
          0.001392983479764623,
          0.001517988061804328,
          0.001654523694477896,
          0.001808327245058591,
          0.001988049185820165,
          0.002205630229853643,
          0.002477910307025191,
          0.003301965517133296,
          0.006880798287726029,
          0.004887759422191182,
          0.0005301641912113926,
          0.0004260052018245597,
          0.0004266211726782811,
          0.0004274965066346491,
          0.001384573994272435,
          0.001119254700698701,
          0.001082421829608981,
          0.001128344305691829,
          0.001214351098908053,
          0.001321121527976246,
          0.001439184841047559,
          0.00156586662538424,
          0.001703761311909801,
          0.001859393849827453,
          0.002042506810563517,
          0.00226647362890206,
          0.002550201407069489,
          0.003428907568011405,
          0.007539907559448616,
          0.005226259763469509,
          0.0005321446640816274,
          0.0004268219253671193,
          0.0004267983128512026,
          0.0004275003055392416,
          0.001525914459082409,
          0.001188542255178372,
          0.001136392197266284,
          0.001180204820487382,
          0.001268574407826881,
          0.00137886792209594,
          0.001500092518394827,
          0.001629212374254492,
          0.001769312718015854,
          0.001927945934875069,
          0.002116238199504736,
          0.00234938274574003,
          0.00264897013649205,
          0.003601838694169169,
          0.008493711156338566,
          0.005594274307332497,
          0.00053406242511372,
          0.0004276378070948697,
          0.000426968152469635,
          0.0004275026338798831,
          0.00170856074691838,
          0.001274161043237404,
          0.001203186093294779,
          0.001244692390979804,
          0.001336110414603004,
          0.001450749620005055,
          0.001575820043626403,
          0.001707937407662988,
          0.001850873879226322,
          0.002013490806306332,
          0.002208631600218555,
          0.002453755405506202,
          0.002773873649797782,
          0.003823360295614188,
          0.009877024852729859,
          0.006009234435503617,
          0.0005359506333435865,
          0.0004284501158401113,
          0.0004271307612068149,
          0.0004275035665374643,
          0.002263724731703452,
          0.00150447733864752,
          0.001380030946929632,
          0.00141532778782685,
          0.00151466352989455,
          0.001640167746352906,
          0.00177438441608453,
          0.001913338931909118,
          0.002062975407034621,
          0.002235832327206127,
          0.002449389750556224,
          0.002727271446768521,
          0.00310419537220165,
          0.004431777866971307,
          0.01521512020442714,
          0.007054596811090933,
          0.0005397220477918518,
          0.0004300544172785672,
          0.0004274346591284883,
          0.0004275015286533151,
          0.004414721533722188,
          0.002101795741815756,
          0.001812600708265046,
          0.001828027673946842,
          0.001943873517692742,
          0.002090825172923357,
          0.002239784579604323,
          0.00238687532933245,
          0.002545102285478927,
          0.002736926018867706,
          0.002991433321036712,
          0.003348024941612144,
          0.00386859376060725,
          0.005988280408678693,
          0.09698246991278378,
          0.009719054930473005,
          0.000545847898614254,
          0.0004325129121443114,
          0.0004278608452600823,
          0.0004274887093770455,
          0.0213704509702597,
          0.008553427252214342,
          0.007694294420874622,
          0.007584362416760077,
          0.007233986171208096,
          0.006602882112302606,
          0.005933241765701754,
          0.005400487479325204,
          0.005064913022885172,
          0.004933666621611118,
          0.005008451097069468,
          0.005310290943757037,
          0.00589983506360336,
          0.008669250159600276,
          0.08416267594365501,
          0.036252882219609,
          0.0005812095314095422,
          0.0004444492927523409,
          0.000429309643642204,
          0.0004271949183573173,
          0.0005698771463150242,
          0.0006142220074397312,
          0.0006351936153588078,
          0.0006447339392486275,
          0.0006508067277191927,
          0.0006571874499537448,
          0.0006651364179121272,
          0.0006747694423393492,
          0.0006858080397183315,
          0.0006979158055125373,
          0.000710822607765587,
          0.0007243542798655658,
          0.0007384258403032513,
          0.0007681903744190978,
          0.0008212291959125678,
          0.001587063159318774,
          0.0005337355704487051,
          0.0004441334733097991,
          0.0004279267525477391,
          0.0004260685601982058,
          0.0004302493746232496,
          0.0004344362032940974,
          0.0004366088200723787,
          0.0004375961369552449,
          0.0004383397972439119,
          0.000439476323917546,
          0.0004412563811878235,
          0.00044364585821928,
          0.0004464649123440063,
          0.0004495019197909842,
          0.0004525864274977303,
          0.0004556239857342496,
          0.0004586020174931858,
          0.0004646551767876653,
          0.0004766329216511423,
          0.0006882441441395579,
          0.0004622624149583807,
          0.0004321211045618547,
          0.0004248809623755029,
          0.0004247644735469925,
          0.0004119253123511309,
          0.0004120318611727295,
          0.0004118088227578239,
          0.0004115753114387627,
          0.0004116642129729409,
          0.0004122820635941632,
          0.0004134687463225546,
          0.0004151381794006146,
          0.0004171438551793722,
          0.0004193363887868742,
          0.0004216012935354686,
          0.000423876471867536,
          0.0004261537651049275,
          0.0004308951711421751,
          0.000440321553473294,
          0.0005706026760699764,
          0.0004459153761065181,
          0.0004273984086590033,
          0.0004231550025093955,
          0.0004239554370774643,
          0.0004073251254112502,
          0.0004056056594646867,
          0.0004042756550590361,
          0.0004035234855692698,
          0.0004034453397817747,
          0.0004040497379621229,
          0.0004052597354340247,
          0.0004069431175251802,
          0.0004089514613696023,
          0.000411152786564791,
          0.0004134518222100349,
          0.0004157978986469039,
          0.0004181832599291395,
          0.0004232064876895654,
          0.0004329337811434134,
          0.0005442081546224774,
          0.0004447887105267064,
          0.0004258767481231795,
          0.000422266558901193,
          0.0004235843295101082
        ]
      ],
      "3": [
        [
          0.0008699283702273398,
          0.001230541499393808,
          0.001581801738441152,
          0.001907623587377695,
          0.002223017249717537,
          0.00255721646543639,
          0.002940731405374402,
          0.003399980589905943,
          0.003955111652578536,
          0.004617652026930143,
          0.005387407427633071,
          0.006250225259239068,
          0.007179084365915147,
          0.009095692647681666,
          0.01168758308472042,
          0.001407103767592809,
          0.0004949773129006452,
          0.0004192265429397588,
          0.0004247015680840766,
          0.0004273821083094661,
          0.0009213917749985726,
          0.001133515856371679,
          0.001325973535682089,
          0.001510507480646332,
          0.00169879860239101,
          0.001901129571518063,
          0.002126537576442356,
          0.002382815217331261,
          0.002676466582287206,
          0.003012974416563794,
          0.003397646007448265,
          0.00383716254963657,
          0.004341752931130083,
          0.005619870057489134,
          0.008995203384524876,
          0.001786311111931084,
          0.00050227232056201,
          0.0004198735329636161,
          0.0004249423277789295,
          0.0004274030761601864,
          0.0009550342761256977,
          0.001062265842234323,
          0.001174279081786815,
          0.001297701605954593,
          0.00143459449396627,
          0.001586265372919552,
          0.001754780172438136,
          0.001943222488452358,
          0.002155571693695713,
          0.002396773234719296,
          0.002673286587223817,
          0.002994203123339301,
          0.003372962098879348,
          0.00439510100685952,
          0.007612272016075813,
          0.002207317974188421,
          0.0005082142158283628,
          0.0004205597237245883,
          0.0004251767416111584,
          0.0004274217434626401,
          0.0009806582170273001,
          0.001014771880806634,
          0.001082288456827932,
          0.001174894167825849,
          0.001286645418430583,
          0.001414021437883244,
          0.001555950285478226,
          0.00171357233145717,
          0.001889870848728308,
          0.002089488448447694,
          0.002318981037029226,
          0.0025876329267383,
          0.002908925239471314,
          0.003799855319520245,
          0.006818030178481913,
          0.002648346302590387,
          0.0005130719823460371,
          0.0004212790452611406,
          0.0004254044942157171,
          0.0004274382170914866,
          0.00100564675396865,
          0.0009870417989685028,
          0.001027640345401599,
          0.001102994176073565,
          0.001201129713009452,
          0.00131554937799274,
          0.001443415626572333,
          0.001584821698728611,
          0.001742226931264799,
          0.001920093644929153,
          0.00212494634619756,
          0.002366004307231549,
          0.002656511072366432,
          0.00347432722164081,
          0.006359664588062039,
          0.003085192560840567,
          0.0005170798991474671,
          0.0004220258773763746,
          0.0004256253391884393,
          0.0004274526001608567,
          0.00103525888123633,
          0.0009757620425975151,
          0.0009984191464205714,
          0.001063366593020498,
          0.001153827616613366,
          0.001261148967621379,
          0.001381276655557022,
          0.001513622430516565,
          0.00166035017858593,
          0.001825875609229297,
          0.00201678456151843,
          0.002242349732643644,
          0.002515792536414262,
          0.003294481811964822,
          0.00612854083757729,
          0.003498646712096583,
          0.0005204360502924728,
          0.0004227950330274011,
          0.0004258390907314824,
          0.0004274649920430187,
          0.001073473109008714,
          0.000978732370266718,
          0.0009880270896606485,
          0.001046321269738395,
          0.001132560490087518,
          0.001236246164473222,
          0.001352317158051098,
          0.001479671455638813,
          0.0016203248451267,
          0.001778786894040425,
          0.001961861853194722,
          0.002179089906722791,
          0.002444000333798612,
          0.003207194465894701,
          0.006074736900809769,
          0.003879731143313764,
          0.0005233038626779396,
          0.000423581739163628,
          0.0004260456162036995,
          0.0004274754884050134,
          0.001123723769027016,
          0.0009947271187190152,
          0.0009927620137942844,
          0.00104656819253191,
          0.001130794893449225,
          0.001233122784155233,
          0.001347527394462654,
          0.001472473723945886,
          0.001609947174407042,
          0.001764699358178816,
          0.001943937300149819,
          0.002157717861346436,
          0.002420250135611355,
          0.003186857433377167,
          0.00617862758719346,
          0.00423052499027699,
          0.0005258153370378191,
          0.0004243816160780218,
          0.0004262448294804066,
          0.0004274841812604952,
          0.001189475317573121,
          0.001023287318202758,
          0.00101060371993659,
          0.001061191229050232,
          0.001144940381463776,
          0.001247549453877146,
          0.00136197947896441,
          0.001486301134296143,
          0.001622580208280799,
          0.001775971114952938,
          0.001954288626840936,
          0.002168380273467238,
          0.002433542643447551,
          0.003220532291624049,
          0.006440917266953465,
          0.004561490149177608,
          0.0005280750316522025,
          0.0004251906560479248,
          0.000426436685036702,
          0.0004274911590339099,
          0.001274728921600581,
          0.001064567867185673,
          0.001040579028153322,
          0.00108866409974511,
          0.00117308356922801,
          0.001277246645352581,
          0.001392983479764623,
          0.001517988061804326,
          0.001654523694477899,
          0.001808327245058593,
          0.001988049185820163,
          0.002205630229853645,
          0.00247791030702519,
          0.003301965517133292,
          0.00688079828772603,
          0.004887759422191187,
          0.0005301641912113891,
          0.0004260052018245593,
          0.000426621172678284,
          0.0004274965066346488,
          0.001384573994272435,
          0.0011192547006987,
          0.001082421829608981,
          0.001128344305691827,
          0.001214351098908054,
          0.001321121527976245,
          0.001439184841047558,
          0.00156586662538424,
          0.001703761311909803,
          0.001859393849827457,
          0.002042506810563512,
          0.002266473628902057,
          0.00255020140706949,
          0.003428907568011409,
          0.007539907559448623,
          0.005226259763469522,
          0.0005321446640816261,
          0.0004268219253671179,
          0.0004267983128512023,
          0.0004275003055392369,
          0.001525914459082408,
          0.001188542255178368,
          0.001136392197266287,
          0.001180204820487381,
          0.001268574407826881,
          0.001378867922095944,
          0.001500092518394824,
          0.001629212374254495,
          0.001769312718015855,
          0.001927945934875068,
          0.002116238199504736,
          0.002349382745740037,
          0.002648970136492044,
          0.003601838694169174,
          0.008493711156338554,
          0.005594274307332507,
          0.0005340624251137223,
          0.0004276378070948682,
          0.0004269681524696322,
          0.0004275026338798825,
          0.001708560746918381,
          0.001274161043237401,
          0.00120318609329478,
          0.001244692390979809,
          0.001336110414603005,
          0.001450749620005057,
          0.001575820043626404,
          0.001707937407662986,
          0.001850873879226322,
          0.00201349080630633,
          0.002208631600218557,
          0.002453755405506206,
          0.002773873649797787,
          0.003823360295614204,
          0.009877024852729845,
          0.006009234435503621,
          0.00053595063334359,
          0.000428450115840112,
          0.0004271307612068143,
          0.0004275035665374639,
          0.002263724731703449,
          0.00150447733864752,
          0.001380030946929629,
          0.001415327787826848,
          0.001514663529894551,
          0.001640167746352906,
          0.001774384416084538,
          0.001913338931909118,
          0.002062975407034622,
          0.002235832327206126,
          0.002449389750556213,
          0.002727271446768515,
          0.003104195372201653,
          0.004431777866971305,
          0.01521512020442715,
          0.007054596811090926,
          0.0005397220477918532,
          0.0004300544172785644,
          0.0004274346591284907,
          0.0004275015286533117,
          0.004414721533722185,
          0.002101795741815759,
          0.001812600708265048,
          0.001828027673946841,
          0.001943873517692749,
          0.002090825172923363,
          0.002239784579604324,
          0.002386875329332452,
          0.002545102285478928,
          0.002736926018867697,
          0.002991433321036707,
          0.003348024941612152,
          0.003868593760607241,
          0.0059882804086787,
          0.09698246991278339,
          0.009719054930472976,
          0.0005458478986142542,
          0.0004325129121443126,
          0.0004278608452600775,
          0.0004274887093770438,
          0.02137045097025983,
          0.008553427252214342,
          0.007694294420874639,
          0.007584362416760039,
          0.007233986171208072,
          0.006602882112302577,
          0.005933241765701746,
          0.005400487479325201,
          0.005064913022885134,
          0.004933666621611114,
          0.005008451097069462,
          0.005310290943757037,
          0.00589983506360338,
          0.008669250159600305,
          0.08416267594365541,
          0.03625288221960904,
          0.0005812095314095412,
          0.000444449292752341,
          0.0004293096436422022,
          0.0004271949183573148,
          0.0005698771463150242,
          0.0006142220074397235,
          0.000635193615358797,
          0.0006447339392486171,
          0.0006508067277191951,
          0.0006571874499537372,
          0.0006651364179121245,
          0.0006747694423393495,
          0.0006858080397183275,
          0.0006979158055125309,
          0.0007108226077655906,
          0.0007243542798655742,
          0.0007384258403032622,
          0.0007681903744191008,
          0.0008212291959125638,
          0.001587063159318779,
          0.0005337355704487058,
          0.000444133473309801,
          0.0004279267525477398,
          0.0004260685601982058,
          0.0004302493746232435,
          0.0004344362032940865,
          0.0004366088200723774,
          0.000437596136955243,
          0.0004383397972439067,
          0.0004394763239175344,
          0.0004412563811878146,
          0.0004436458582192997,
          0.0004464649123439861,
          0.0004495019197909848,
          0.0004525864274977259,
          0.0004556239857342543,
          0.0004586020174931845,
          0.0004646551767876721,
          0.0004766329216511429,
          0.0006882441441395513,
          0.0004622624149583807,
          0.0004321211045618523,
          0.0004248809623755042,
          0.0004247644735469917,
          0.0004119253123511142,
          0.0004120318611726898,
          0.0004118088227578013,
          0.0004115753114387376,
          0.000411664212972917,
          0.0004122820635941219,
          0.0004134687463225469,
          0.0004151381794006209,
          0.0004171438551793718,
          0.0004193363887868581,
          0.0004216012935354537,
          0.0004238764718675332,
          0.0004261537651049202,
          0.0004308951711421708,
          0.0004403215534732822,
          0.0005706026760699847,
          0.0004459153761065206,
          0.0004273984086590043,
          0.0004231550025093958,
          0.0004239554370774629,
          0.0004073251254112755,
          0.0004056056594647429,
          0.0004042756550590558,
          0.000403523485569233,
          0.0004034453397817241,
          0.0004040497379621001,
          0.0004052597354340101,
          0.0004069431175251848,
          0.0004089514613696001,
          0.0004111527865647592,
          0.0004134518222100083,
          0.0004157978986469256,
          0.0004181832599291256,
          0.0004232064876895398,
          0.0004329337811434039,
          0.0005442081546224713,
          0.0004447887105267057,
          0.0004258767481231785,
          0.0004222665589011934,
          0.0004235843295101076
        ]
      ],
      "4": [
        [
          0.0008699283702273397,
          0.001230541499393809,
          0.001581801738441151,
          0.001907623587377694,
          0.002223017249717541,
          0.002557216465436394,
          0.002940731405374404,
          0.00339998058990594,
          0.003955111652578536,
          0.004617652026930138,
          0.005387407427633079,
          0.006250225259239074,
          0.007179084365915152,
          0.009095692647681673,
          0.01168758308472044,
          0.001407103767592814,
          0.0004949773129006482,
          0.0004192265429397599,
          0.0004247015680840749,
          0.0004273821083094679,
          0.0009213917749985733,
          0.001133515856371674,
          0.001325973535682086,
          0.001510507480646332,
          0.00169879860239101,
          0.001901129571518059,
          0.002126537576442357,
          0.002382815217331267,
          0.002676466582287208,
          0.003012974416563794,
          0.003397646007448273,
          0.003837162549636555,
          0.004341752931130093,
          0.005619870057489137,
          0.008995203384524867,
          0.001786311111931081,
          0.0005022723205620099,
          0.0004198735329636156,
          0.0004249423277789294,
          0.000427403076160184,
          0.0009550342761256975,
          0.001062265842234325,
          0.001174279081786815,
          0.001297701605954592,
          0.001434594493966272,
          0.001586265372919549,
          0.001754780172438133,
          0.001943222488452363,
          0.002155571693695717,
          0.002396773234719296,
          0.002673286587223812,
          0.002994203123339295,
          0.003372962098879354,
          0.004395101006859531,
          0.007612272016075831,
          0.002207317974188415,
          0.0005082142158283635,
          0.0004205597237245901,
          0.000425176741611159,
          0.0004274217434626434,
          0.0009806582170273001,
          0.001014771880806632,
          0.00108228845682793,
          0.00117489416782585,
          0.001286645418430583,
          0.001414021437883243,
          0.001555950285478226,
          0.001713572331457173,
          0.001889870848728311,
          0.002089488448447697,
          0.002318981037029228,
          0.002587632926738299,
          0.002908925239471316,
          0.003799855319520244,
          0.006818030178481918,
          0.002648346302590381,
          0.0005130719823460371,
          0.0004212790452611427,
          0.0004254044942157143,
          0.0004274382170914888,
          0.001005646753968649,
          0.0009870417989685063,
          0.001027640345401602,
          0.001102994176073565,
          0.001201129713009452,
          0.001315549377992739,
          0.001443415626572333,
          0.001584821698728615,
          0.001742226931264796,
          0.001920093644929149,
          0.002124946346197555,
          0.002366004307231548,
          0.002656511072366427,
          0.003474327221640809,
          0.00635966458806206,
          0.003085192560840558,
          0.0005170798991474679,
          0.0004220258773763737,
          0.0004256253391884373,
          0.0004274526001608565,
          0.00103525888123633,
          0.0009757620425975157,
          0.0009984191464205705,
          0.001063366593020497,
          0.001153827616613366,
          0.00126114896762138,
          0.001381276655557023,
          0.001513622430516565,
          0.001660350178585933,
          0.001825875609229297,
          0.002016784561518426,
          0.002242349732643644,
          0.002515792536414268,
          0.003294481811964819,
          0.006128540837577317,
          0.003498646712096588,
          0.0005204360502924708,
          0.0004227950330273995,
          0.0004258390907314824,
          0.000427464992043022,
          0.001073473109008714,
          0.0009787323702667172,
          0.0009880270896606464,
          0.001046321269738392,
          0.00113256049008752,
          0.001236246164473221,
          0.001352317158051102,
          0.001479671455638811,
          0.001620324845126701,
          0.001778786894040424,
          0.001961861853194716,
          0.002179089906722789,
          0.002444000333798614,
          0.0032071944658947,
          0.006074736900809773,
          0.003879731143313774,
          0.0005233038626779363,
          0.0004235817391636289,
          0.000426045616203699,
          0.0004274754884050099,
          0.001123723769027018,
          0.0009947271187190124,
          0.0009927620137942805,
          0.001046568192531909,
          0.001130794893449224,
          0.001233122784155234,
          0.001347527394462655,
          0.00147247372394589,
          0.001609947174407042,
          0.001764699358178814,
          0.00194393730014982,
          0.002157717861346442,
          0.002420250135611353,
          0.003186857433377174,
          0.006178627587193459,
          0.00423052499027699,
          0.000525815337037818,
          0.0004243816160780232,
          0.0004262448294804053,
          0.0004274841812604965,
          0.00118947531757312,
          0.001023287318202758,
          0.001010603719936591,
          0.001061191229050231,
          0.001144940381463777,
          0.001247549453877147,
          0.001361979478964412,
          0.001486301134296144,
          0.001622580208280797,
          0.001775971114952931,
          0.001954288626840936,
          0.002168380273467235,
          0.002433542643447551,
          0.003220532291624055,
          0.006440917266953452,
          0.004561490149177607,
          0.0005280750316522032,
          0.0004251906560479243,
          0.0004264366850367014,
          0.0004274911590339083,
          0.00127472892160058,
          0.001064567867185673,
          0.001040579028153322,
          0.001088664099745112,
          0.001173083569228008,
          0.001277246645352577,
          0.001392983479764622,
          0.001517988061804326,
          0.001654523694477897,
          0.00180832724505859,
          0.001988049185820167,
          0.002205630229853645,
          0.002477910307025194,
          0.003301965517133297,
          0.00688079828772603,
          0.004887759422191176,
          0.0005301641912113918,
          0.0004260052018245595,
          0.0004266211726782819,
          0.0004274965066346494,
          0.001384573994272435,
          0.001119254700698702,
          0.00108242182960898,
          0.001128344305691829,
          0.001214351098908053,
          0.001321121527976246,
          0.00143918484104756,
          0.001565866625384238,
          0.001703761311909798,
          0.001859393849827457,
          0.002042506810563512,
          0.002266473628902059,
          0.002550201407069489,
          0.003428907568011405,
          0.007539907559448594,
          0.005226259763469502,
          0.0005321446640816274,
          0.0004268219253671197,
          0.0004267983128512017,
          0.0004275003055392402,
          0.001525914459082409,
          0.001188542255178374,
          0.001136392197266286,
          0.001180204820487383,
          0.001268574407826882,
          0.001378867922095941,
          0.001500092518394825,
          0.001629212374254492,
          0.001769312718015854,
          0.001927945934875071,
          0.002116238199504738,
          0.002349382745740034,
          0.002648970136492046,
          0.003601838694169163,
          0.008493711156338546,
          0.005594274307332501,
          0.0005340624251137198,
          0.0004276378070948693,
          0.0004269681524696359,
          0.0004275026338798824,
          0.001708560746918379,
          0.001274161043237403,
          0.001203186093294778,
          0.001244692390979807,
          0.001336110414603005,
          0.001450749620005058,
          0.001575820043626403,
          0.001707937407662984,
          0.001850873879226323,
          0.00201349080630633,
          0.002208631600218557,
          0.002453755405506203,
          0.002773873649797784,
          0.003823360295614189,
          0.009877024852729852,
          0.006009234435503631,
          0.0005359506333435876,
          0.0004284501158401108,
          0.0004271307612068143,
          0.0004275035665374649,
          0.002263724731703453,
          0.001504477338647525,
          0.00138003094692963,
          0.00141532778782685,
          0.001514663529894551,
          0.001640167746352905,
          0.001774384416084534,
          0.001913338931909119,
          0.002062975407034618,
          0.002235832327206125,
          0.002449389750556217,
          0.002727271446768527,
          0.003104195372201655,
          0.004431777866971308,
          0.01521512020442713,
          0.007054596811090943,
          0.0005397220477918521,
          0.0004300544172785678,
          0.0004274346591284891,
          0.0004275015286533153,
          0.00441472153372219,
          0.002101795741815755,
          0.001812600708265047,
          0.001828027673946846,
          0.001943873517692745,
          0.00209082517292335,
          0.002239784579604324,
          0.002386875329332451,
          0.002545102285478928,
          0.002736926018867695,
          0.00299143332103672,
          0.003348024941612142,
          0.003868593760607241,
          0.005988280408678682,
          0.09698246991278345,
          0.009719054930473007,
          0.0005458478986142541,
          0.0004325129121443117,
          0.0004278608452600813,
          0.0004274887093770472,
          0.02137045097025971,
          0.008553427252214342,
          0.007694294420874602,
          0.007584362416760071,
          0.007233986171208072,
          0.006602882112302569,
          0.00593324176570174,
          0.00540048747932521,
          0.005064913022885137,
          0.004933666621611116,
          0.00500845109706946,
          0.005310290943757045,
          0.005899835063603374,
          0.008669250159600265,
          0.08416267594365541,
          0.03625288221960903,
          0.0005812095314095405,
          0.0004444492927523408,
          0.0004293096436422036,
          0.0004271949183573166,
          0.000569877146315024,
          0.0006142220074397267,
          0.0006351936153588046,
          0.0006447339392486216,
          0.0006508067277192013,
          0.0006571874499537446,
          0.0006651364179121249,
          0.0006747694423393516,
          0.0006858080397183269,
          0.0006979158055125288,
          0.0007108226077655815,
          0.0007243542798655713,
          0.0007384258403032541,
          0.0007681903744190973,
          0.0008212291959125665,
          0.00158706315931878,
          0.0005337355704487051,
          0.0004441334733097986,
          0.0004279267525477397,
          0.000426068560198205,
          0.0004302493746232495,
          0.000434436203294098,
          0.0004366088200723816,
          0.0004375961369552398,
          0.0004383397972439109,
          0.0004394763239175355,
          0.0004412563811878231,
          0.0004436458582192893,
          0.0004464649123440074,
          0.0004495019197909819,
          0.0004525864274977229,
          0.0004556239857342493,
          0.0004586020174931884,
          0.0004646551767876766,
          0.000476632921651139,
          0.000688244144139553,
          0.0004622624149583809,
          0.0004321211045618533,
          0.0004248809623755029,
          0.000424764473546992,
          0.000411925312351131,
          0.0004120318611727105,
          0.0004118088227578136,
          0.0004115753114387409,
          0.0004116642129729194,
          0.0004122820635941431,
          0.0004134687463225571,
          0.0004151381794006164,
          0.0004171438551793795,
          0.0004193363887868815,
          0.0004216012935354687,
          0.0004238764718675436,
          0.0004261537651049277,
          0.0004308951711421805,
          0.0004403215534732813,
          0.0005706026760699831,
          0.0004459153761065185,
          0.000427398408659003,
          0.0004231550025093957,
          0.0004239554370774634,
          0.0004073251254112501,
          0.0004056056594646754,
          0.0004042756550590309,
          0.0004035234855692397,
          0.0004034453397817368,
          0.0004040497379621011,
          0.0004052597354339905,
          0.0004069431175252042,
          0.0004089514613695854,
          0.0004111527865647544,
          0.0004134518222100148,
          0.0004157978986469093,
          0.0004181832599291246,
          0.0004232064876895352,
          0.000432933781143408,
          0.0005442081546224663,
          0.0004447887105267075,
          0.0004258767481231795,
          0.0004222665589011933,
          0.0004235843295101083
        ]
      ],
      "5": [
        [
          0,
          0.000007607952170534085,
          0.00003689528616843343,
          0.00009445780436235769,
          0.0001846993959697667,
          0.0003134484027964511,
          0.0004902616118232991,
          0.0007289692891438628,
          0.001046880162350591,
          0.001462650148561966,
          0.001992709971044543,
          0.002646847768028582,
          0.003424650777081958,
          0.005296730294356024,
          0.008643018672044256,
          0.001833166072080808,
          0.0004426456548795127,
          0.0001822735284066853,
          0.0001365831537116507,
          0.00012390342389455,
          0,
          0.00001397824770612392,
          0.00004630507303696792,
          0.00009958107223560988,
          0.0001762226499706901,
          0.0002793581812290767,
          0.000413261880282252,
          0.0005834438222351493,
          0.0007964884546974477,
          0.001059830881063784,
          0.001381761209139325,
          0.001771987340906835,
          0.002243011583349512,
          0.003505671118703037,
          0.007039045813202524,
          0.002388942481340421,
          0.0004557674640318891,
          0.0001845566137330465,
          0.0001373925988366531,
          0.000124127865959391,
          0,
          0.00001956279673104527,
          0.00005447771549748078,
          0.0001066088698858009,
          0.0001780983955634078,
          0.0002712912437950373,
          0.0003888986570526407,
          0.0005342445258705496,
          0.0007114871999358993,
          0.0009258768167990874,
          0.001184231819060752,
          0.001495860116583625,
          0.001874150872355261,
          0.002921216572613603,
          0.00627921637570085,
          0.003026493503889957,
          0.0004675895597405919,
          0.0001867816936590443,
          0.0001381714031110709,
          0.0001243433556511637,
          0,
          0.00002479733092762776,
          0.00006249035409627282,
          0.0001153719798348292,
          0.0001856931435485993,
          0.0002754848679091634,
          0.00038677760873865,
          0.0005219995414120754,
          0.0006843886219510635,
          0.0008784135284265087,
          0.001110344589653447,
          0.001389188339375092,
          0.001728242253231246,
          0.002678540705202629,
          0.005908233816477887,
          0.003718506407516353,
          0.0004783103195547797,
          0.0001889487900470882,
          0.0001389202936885703,
          0.0001245501612949528,
          0,
          0.00002999941556381859,
          0.00007086906412276133,
          0.00012581297873245,
          0.0001973106076979776,
          0.0002872408293207411,
          0.0003972453789179681,
          0.0005292649241790566,
          0.0006860796481823859,
          0.0008718150044448767,
          0.001092540369593221,
          0.001357185964014047,
          0.001679065994015224,
          0.002586878662647047,
          0.005771936128704662,
          0.004431216649940665,
          0.0004881118684738314,
          0.0001910579190966066,
          0.0001396399957804501,
          0.0001247485438566054,
          0,
          0.00003540797453749565,
          0.00007993881231865282,
          0.0001379780786526663,
          0.0002122934994753357,
          0.0003046766506301236,
          0.0004164884568837144,
          0.0005493376077240759,
          0.0007057381734601219,
          0.0008896828484639774,
          0.001107260541127565,
          0.00136756839817301,
          0.001684242818865812,
          0.002581736526732571,
          0.005809659683866028,
          0.005135085938141725,
          0.0004971553139017003,
          0.0001931091076753329,
          0.0001403312312213791,
          0.0001249387570982706,
          0,
          0.00004122403287881609,
          0.00008995786785914225,
          0.0001520020151306427,
          0.000230460071528016,
          0.0003270595325499172,
          0.0004429122379814164,
          0.0005793553072414943,
          0.0007387365808494156,
          0.0009250580068929179,
          0.001144617152674683,
          0.001406935167478772,
          0.001726344242934956,
          0.002636865481994687,
          0.006000147408410436,
          0.005813598996122916,
          0.0005055791129516523,
          0.0001951024060951622,
          0.0001409947171721158,
          0.0001251210477363359,
          0,
          0.00004763836688780388,
          0.0001011744748744612,
          0.000168097536081681,
          0.0002518953047496482,
          0.0003542301274695704,
          0.0004759556463181263,
          0.0006181537787740407,
          0.000783071440516648,
          0.0009748442876674056,
          0.001200170231727973,
          0.001469276629451098,
          0.001797620929380081,
          0.002741116693252683,
          0.006344571806077208,
          0.006466193627123262,
          0.0005134994826800269,
          0.0001970378979474876,
          0.0001416311649520226,
          0.0001252956556010086,
          0,
          0.00005484963477456244,
          0.0001138538073794467,
          0.0001865502194170744,
          0.0002768630895007702,
          0.0003863691461642075,
          0.0005156260459479608,
          0.0006654521538474984,
          0.0008380473278895116,
          0.001037810004470973,
          0.001272050499853094,
          0.001552023286722018,
          0.001894810040415597,
          0.002890568297832406,
          0.006862082811171947,
          0.007105772818253576,
          0.0005210120118354535,
          0.000198915707507315,
          0.00014224127899378,
          0.0001254628137967925,
          0,
          0.00006307781423638187,
          0.0001282936416095448,
          0.0002077182035095897,
          0.0003057683314270933,
          0.0004238946999072606,
          0.0005622954321681713,
          0.0007215001320478038,
          0.0009037158468846721,
          0.001113750623156528,
          0.001359772547297952,
          0.001654437392640023,
          0.002017042664156981,
          0.003085416367850026,
          0.0075917697678684,
          0.007753995786766664,
          0.0005281938755008764,
          0.0002007360051283836,
          0.0001428257559128964,
          0.0001256227488631538,
          0,
          0.00007257635242607956,
          0.0001448364439161967,
          0.0002320364500547995,
          0.0003391434299393525,
          0.0004674176758819934,
          0.0006166067312718239,
          0.0007869125191264458,
          0.0009806118376471209,
          0.001203097348582844,
          0.001463685376843713,
          0.001776876529785324,
          0.002164898223268848,
          0.003328662128070715,
          0.008600641801496738,
          0.008437212164104087,
          0.0005351062563511227,
          0.0002024990109793895,
          0.0001433852836844172,
          0.0001257756809348811,
          0,
          0.00008364526278219557,
          0.0001638813428282771,
          0.0002600252848516809,
          0.0003776487111310058,
          0.0005177264964302976,
          0.0006794322800041883,
          0.0008625887790138829,
          0.001069620496634875,
          0.001306718102543974,
          0.001584693917109624,
          0.001920424394974436,
          0.00233994024603883,
          0.003625584205886023,
          0.0100010688822387,
          0.009184245110997694,
          0.0005417967292197838,
          0.0002042049974119124,
          0.0001439205409195843,
          0.000125921823901671,
          0,
          0.00009664682182900101,
          0.000185897714467443,
          0.0002923030921909188,
          0.0004220821392772499,
          0.0005757886198478786,
          0.000751859351210128,
          0.0009496740942261123,
          0.001171906222424654,
          0.001425807424327087,
          0.001724104266427401,
          0.002086688040560252,
          0.002544470195866629,
          0.003983602392558446,
          0.01198766899527961,
          0.01002598439908614,
          0.0005483014733922759,
          0.0002058542902018349,
          0.0001444321962351532,
          0.0001260613855663742,
          0,
          0.0001303332098011414,
          0.000241174357938168,
          0.0003727948605964982,
          0.0005327197399698627,
          0.0007200169783656662,
          0.0009309509309941029,
          0.00116377921474411,
          0.001422120843459315,
          0.001716403903688512,
          0.002064792717823267,
          0.002495672770638154,
          0.003054042819935094,
          0.004923957061863901,
          0.01954388197751528,
          0.01213408627795008,
          0.0005608531144896671,
          0.0002089843662207902,
          0.0001453873224122588,
          0.0001263215667053526,
          0,
          0.0002170915001178817,
          0.0003734751077470347,
          0.0005620748416065117,
          0.0007910248745479226,
          0.001053520317424769,
          0.001339125619471441,
          0.001643606799526591,
          0.001974427512968202,
          0.002351580735367028,
          0.002808214450104141,
          0.003395991751471674,
          0.004200835801659723,
          0.007287232875478275,
          0.1350610829896839,
          0.01746733821348742,
          0.0005797519921147136,
          0.0002135013747084122,
          0.0001467279656054257,
          0.0001266860481694781,
          0,
          0.001758980609115224,
          0.003060324527724143,
          0.004374758869367446,
          0.005377828233837361,
          0.005929946341527328,
          0.006178772131227849,
          0.006339364140556423,
          0.00656426836276787,
          0.006948789860296985,
          0.007570840547384003,
          0.008528537543676653,
          0.009983757059034714,
          0.01596567269032344,
          0.170306464536946,
          0.08000158536382986,
          0.0006710120065538961,
          0.0002315041988419939,
          0.000151477500406726,
          0.0001279673540346478,
          0,
          0.000239482894445239,
          0.0004704707276605094,
          0.0006805684220344716,
          0.0008705297123920623,
          0.001044629451800344,
          0.001206501880108114,
          0.001358362735187043,
          0.001501364030478019,
          0.00163608736078178,
          0.001762899189665132,
          0.001882150842553,
          0.001994269110814845,
          0.002199320501681631,
          0.002484254826431805,
          0.004266290005612826,
          0.0006067738000841425,
          0.0002203992831770774,
          0.0001468127835995341,
          0.0001265536407031444,
          0,
          0.0002359856118309139,
          0.0004470095360869243,
          0.0006335211997370828,
          0.000797900451003233,
          0.0009432696583595683,
          0.001072428201666628,
          0.001187410658552328,
          0.001289528715302391,
          0.001379632846065478,
          0.00145840144958769,
          0.001526556941945626,
          0.001584976945650689,
          0.001676937016782662,
          0.00177506966972802,
          0.00195770918655587,
          0.0004479386631797248,
          0.0001811114746825392,
          0.0001328027272180644,
          0.0001222016159660575,
          0,
          0.0002486462037132181,
          0.0004669210342413813,
          0.0006577840410380712,
          0.0008245957641119416,
          0.0009706440798609248,
          0.001098705996101493,
          0.001210895813606101,
          0.001308756978955009,
          0.001393464957499828,
          0.00146603234278837,
          0.001527457536500812,
          0.001578800527286145,
          0.001655822571501887,
          0.001727349708804879,
          0.001585693233840043,
          0.0003764364077812604,
          0.0001588254755632497,
          0.0001242473304953381,
          0.000119478013182635,
          0,
          0.0002483627709781667,
          0.0004645621021695443,
          0.0006528348239187643,
          0.000817072372520756,
          0.0009606186490460815,
          0.001086153567133777,
          0.001195723807129525,
          0.001290886370533157,
          0.001372890730836871,
          0.001442840185995115,
          0.001501802559500239,
          0.001550865303203838,
          0.00162376762958898,
          0.001688760263475218,
          0.001461652435522651,
          0.0003521043256330168,
          0.0001514091189996872,
          0.0001214210933280971,
          0.00011865812254396
        ]
      ],
      "6": [
        [
          0,
          1.30853062593298e-9,
          2.600518069178446e-8,
          1.534628582740664e-7,
          5.464895015809824e-7,
          0.000001484409911670269,
          0.000003424569601293893,
          0.000007098778381834105,
          0.00001363738979164382,
          0.0000246960523063533,
          0.00004253672832075017,
          0.00007000368161862297,
          0.0001103669295845287,
          0.0002435153895460315,
          0.0006439512889038142,
          0.001166690479516267,
          0.004420816335942782,
          0.01105727329388566,
          0.0140234674164689,
          0.01396750091991161,
          0,
          2.744408694993814e-9,
          3.55094966518252e-8,
          1.716950786331228e-7,
          5.449688226141879e-7,
          0.000001368568918067988,
          0.000002964085907288556,
          0.000005801204912626133,
          0.00001054740431910609,
          0.00001812657603095191,
          0.00002979054115560282,
          0.00004721901291271294,
          0.00007268024568417537,
          0.0001615097156741779,
          0.0005235295193537728,
          0.001501996165965976,
          0.004469248480126238,
          0.01099772925865767,
          0.01395783192182701,
          0.01393051462161084,
          0,
          3.976230554061032e-9,
          4.326962892543498e-8,
          1.894843021171738e-7,
          5.649389878491232e-7,
          0.00000135723891361801,
          0.000002837822664990643,
          0.000005387162681149137,
          0.000009529215443707513,
          0.00001597888643195715,
          0.00002571118879753821,
          0.00004007046060136717,
          0.00006095300855058619,
          0.0001347320436357958,
          0.0004660683520701732,
          0.001881211686809744,
          0.004505801747613447,
          0.01094125990595561,
          0.01389412162629607,
          0.01389464648659856,
          0,
          5.105176733230156e-9,
          5.049405241624953e-8,
          2.085755289459683e-7,
          5.981789151353577e-7,
          0.000001396870414480063,
          0.0000028548511473889,
          0.000005314310359050714,
          0.000009238442064778555,
          0.00001525510621828138,
          0.00002422407545811958,
          0.00003734545150330211,
          0.00005634164900274619,
          0.0001235817230652355,
          0.000437549082939416,
          0.002286663191562346,
          0.004532997265994889,
          0.01088764383288143,
          0.01383227611225948,
          0.01385986839339296,
          0,
          6.204192083734723e-9,
          5.776545774953363e-8,
          2.296836738434685e-7,
          6.416715004402513e-7,
          0.00000146916572180236,
          0.000002954516382685642,
          0.000005423298271407452,
          0.000009310961714187237,
          0.00001520523546476719,
          0.00002391294869689124,
          0.00003656817563551222,
          0.00005481366277359747,
          0.0001193229047908418,
          0.0004264303631159204,
          0.002697562953367633,
          0.004553008610513135,
          0.01083667734485804,
          0.01377223846844822,
          0.0138261528436606,
          0,
          7.326839977649451e-9,
          6.542496946228362e-8,
          2.532688083332196e-7,
          6.943736511073704e-7,
          0.000001566919126207415,
          0.00000311299922311057,
          0.000005653052706833483,
          0.00000961158762457238,
          0.00001555988268659292,
          0.0000242840952506715,
          0.00003689546798725929,
          0.00005501510012762257,
          0.0001190009967401358,
          0.0004281408788668698,
          0.003096499980905542,
          0.004567656958102241,
          0.01078817329471383,
          0.01371395493188173,
          0.01379347294879129,
          0,
          8.516667928169364e-9,
          7.372175691170296e-8,
          2.797633905585453e-7,
          7.562277831677133e-7,
          0.00000168754360019527,
          0.000003320576030823458,
          0.000005977744581061536,
          0.00001008276340965831,
          0.00001620495964097748,
          0.00002513049075194567,
          0.00003797746191977834,
          0.00005638905169683855,
          0.0001214116520052958,
          0.0004410366884171688,
          0.003474447141490498,
          0.00457843232279637,
          0.01074195992281988,
          0.01365737457225468,
          0.01376180241715587,
          0,
          9.813538258100494e-9,
          8.28765760268312e-8,
          3.0965009260984e-7,
          8.277830755066814e-7,
          0.000001830817111107619,
          0.000003574155535809752,
          0.000006387192171085402,
          0.00001069987443291174,
          0.00001708996730265948,
          0.00002635936033295139,
          0.00003965729417283972,
          0.00005868762400278686,
          0.0001260406865715868,
[truncated: 14,486,015 more chars]
