# Supplementary material for: Variation in selection constraints on teleost TLRs with emphasis on their repertoire in the Walking catfish, Clarias batrachus
Source: Sci Rep. 2020 Dec 7;10:21394. doi: 10.1038/s41598-020-78347-6 (PMC7721727; doi:10.1038/s41598-020-78347-6)
Supplement: Supplementary file 31 — Supplementary Information 31. [file 41598_2020_78347_MOESM31_ESM.zip › T9/FUBAR/tree.new]

((((((((CBTLR9_3425_BP:0.08671065046568541,((IPTLR9_3425_BP:0.04007786216966784,PHTLR9_3425_BP:0.03989670696067596):0.007009155383056353,TFTLR9_3425_BP:0.0740878355949573):0.01107178956069159):0.1310050557161042,(((CCTLR9_3425_BP:0.01924307736590714,CATLR9_3425_BP:0.03154063360065994):0.05360713685999159,(CITLR9_3425_BP:0.01473261522579568,MATLR9_3425_BP:0.0118908355987406):0.04966129174014916):0.02810528969874694,DRTLR9_3425_BP:0.1209577817502761):0.172743687127402):0.2363282871926632,(SSTLR9_3425_BP:0.01292040004099041,OMTLR9_3425_BP:0.01693422790111332):0.1786837299549772):0.1120870742644188,GMTLR9_3425_BP:0.2740342135922529):0.0775113546660673,TRTLR9_3425_BP:0.2240214600528393):0.04781920999392431,ONTLR9_3425_BP:0.1750613820732856):0.02049329767395902,(((SLTLR9_3425_BP:0.0424459065158536,TOTLR9_3425_BP:0.05587872804022274):0.02501154284892933,(LCTLR9_3425_BP:0.05947559738736383,SMTLR9_3425_BP:0.1121234393516273):0.006523611677036262):0.01594680363947482,ATTLR9_3425_BP:0.1269008620890915):0.01681612376334635):0.007221248397852397,(SATLR9_3425_BP:0.12858849837804,(LMTLR9_3425_BP:0.05640074038165242,MMTLR9_3425_BP:0.09362955731998562):0.004764744566521671):0.004318753275571694,(PFTLR9_3425_BP:0.0585228674970965,ECTLR9_3425_BP:0.09262088755090032):0.02658398323449101):0
