# Supplementary material for: Variation in selection constraints on teleost TLRs with emphasis on their repertoire in the Walking catfish, Clarias batrachus
Source: Sci Rep. 2020 Dec 7;10:21394. doi: 10.1038/s41598-020-78347-6 (PMC7721727; doi:10.1038/s41598-020-78347-6)
Supplement: Supplementary file 31 — Supplementary Information 31. [file 41598_2020_78347_MOESM31_ESM.zip › T9/MEME/datamonkey-table.csv]

Site	Partition	&alpha;	&beta;<sup>-</sup>	p<sup>-</sup>	&beta;<sup>+</sup>	p<sup>+</sup>	LRT	p-value	# branches under selection	Total branch length
1	1	0.00	0.00	1.00	0.00	0.00	0.00	1.00	0.00	0.00
2	1	0.00	0.00	1.00	0.00	0.00	0.00	1.00	0.00	0.00
3	1	0.00	0.00	1.00	0.00	0.00	0.00	1.00	0.00	0.00
4	1	0.00	0.00	1.00	0.00	0.00	0.00	1.00	0.00	0.00
5	1	0.00	0.00	1.00	0.00	0.00	0.00	1.00	0.00	0.00
6	1	31.67	1.15	0.00	1.15	1.00	0.00	0.67	0.00	11.59
7	1	0.98	0.90	0.00	1567.84	1.00	0.00	0.67	0.00	1285.75
8	1	10000.00	9618.03	0.18	5.70	0.82	0.00	0.67	0.00	4745.73
9	1	0.00	0.00	0.81	117.83	0.19	-0.22	0.67	0.00	18.70
10	1	0.76	0.32	0.73	80.74	0.27	2.59	0.13	0.00	18.02
11	1	0.00	0.00	0.72	34.26	0.28	7.69	0.01	0.00	7.80
12	1	4.95	3.41	0.31	3.15	0.69	0.00	0.67	0.00	4.31
13	1	4.98	4.98	0.00	7.45	1.00	0.00	0.67	0.00	7.78
14	1	3.10	1.96	0.01	5.83	0.99	0.44	0.45	0.00	5.79
15	1	0.10	0.10	0.94	38.87	0.06	4.32	0.05	1.00	1.96
16	1	1.00	0.01	0.84	13.20	0.16	4.28	0.05	0.00	2.02
17	1	0.78	0.60	0.88	21.28	0.12	3.89	0.07	1.00	2.71
18	1	3.95	1.79	0.00	1.76	1.00	0.00	0.67	0.00	2.77
19	1	0.09	0.09	0.00	1.81	1.00	0.00	0.67	0.00	1.51
20	1	1.48	1.48	0.00	2.01	1.00	0.00	0.67	0.00	2.15
21	1	4.68	4.68	0.37	0.00	0.63	0.00	0.67	0.00	3.00
22	1	1.19	0.51	0.08	0.51	0.92	0.00	0.67	0.00	0.81
23	1	1.86	1.86	0.48	0.00	0.52	0.00	0.67	0.00	1.36
24	1	1.58	1.30	0.10	1.14	0.90	0.00	0.67	0.00	1.48
25	1	1.85	1.85	0.75	0.00	0.25	0.00	0.67	0.00	1.76
26	1	1.64	0.38	0.05	0.16	0.95	0.00	0.67	0.00	0.69
27	1	1.61	1.43	0.23	1.26	0.77	0.00	0.67	0.00	1.60
28	1	2.57	0.55	0.37	0.44	0.63	0.00	0.67	0.00	1.26
29	1	3.09	0.67	0.01	0.63	0.99	0.00	0.67	0.00	1.56
30	1	0.82	0.82	0.17	2.73	0.83	1.80	0.20	0.00	2.24
31	1	1.62	1.62	0.62	0.00	0.38	0.00	0.67	0.00	1.38
32	1	2.01	1.76	0.09	1.16	0.91	0.00	0.67	0.00	1.67
33	1	3.51	3.51	0.23	0.00	0.77	0.00	0.67	0.00	1.84
34	1	1.56	0.91	0.00	0.92	1.00	0.00	0.67	0.00	1.28
35	1	1.67	1.67	0.76	0.00	0.24	0.00	0.67	0.00	1.60
36	1	4.64	4.64	0.34	0.49	0.66	0.00	0.67	0.00	3.12
37	1	2.90	0.26	0.00	0.26	1.00	0.00	0.67	0.00	1.19
38	1	1.10	1.10	0.58	0.00	0.42	0.00	0.67	0.00	0.89
39	1	1.50	1.50	0.82	16.84	0.18	1.11	0.30	0.00	3.96
40	1	2.94	0.00	0.21	0.00	0.79	0.00	0.67	0.00	0.99
41	1	3.43	0.62	0.00	0.62	1.00	0.00	0.67	0.00	1.66
42	1	1.11	0.00	0.21	0.00	0.79	0.00	0.67	0.00	0.37
43	1	0.55	0.00	0.21	0.00	0.79	0.00	0.67	0.00	0.19
44	1	0.60	0.21	0.00	0.22	1.00	0.00	0.67	0.00	0.38
45	1	2.59	1.00	0.29	0.89	0.71	0.00	0.67	0.00	1.63
46	1	1.61	1.61	0.49	0.00	0.51	0.00	0.67	0.00	1.18
47	1	2.87	1.84	0.34	1.83	0.66	0.00	0.67	0.00	2.47
48	1	1.35	1.03	0.00	1.03	1.00	0.00	0.67	0.00	1.30
49	1	4.08	2.33	0.09	2.32	0.91	0.00	0.67	0.00	3.27
50	1	1.83	0.91	0.00	0.90	1.00	0.00	0.67	0.00	1.35
51	1	1.83	1.02	0.83	14.03	0.17	2.02	0.18	1.00	3.29
52	1	0.00	0.00	0.00	1.48	1.00	0.00	0.67	0.00	1.21
53	1	2.61	0.00	0.21	0.00	0.79	0.00	0.67	0.00	0.88
54	1	0.00	0.00	0.00	0.46	1.00	0.00	0.67	0.00	0.37
55	1	2.82	2.82	0.15	0.00	0.85	0.00	0.67	0.00	1.29
56	1	1.99	0.34	0.00	0.34	1.00	0.00	0.67	0.00	0.95
57	1	1.99	0.00	0.21	0.00	0.79	0.00	0.67	0.00	0.67
58	1	3.97	3.97	0.69	0.00	0.31	0.00	0.67	0.00	3.57
59	1	0.00	0.00	0.67	7.34	0.33	8.60	0.01	5.00	1.98
60	1	1.24	0.00	0.21	0.00	0.79	0.00	0.67	0.00	0.42
61	1	2.90	2.90	0.44	0.00	0.56	0.00	0.67	0.00	2.03
62	1	0.92	0.28	0.02	0.28	0.98	0.00	0.67	0.00	0.54
63	1	2.70	1.49	0.00	1.49	1.00	0.00	0.67	0.00	2.13
64	1	0.56	0.56	0.00	1.60	1.00	0.00	0.67	0.00	1.50
65	1	0.00	0.00	0.00	0.65	1.00	0.00	0.67	0.00	0.54
66	1	3.03	3.03	0.07	0.00	0.93	0.00	0.67	0.00	1.18
67	1	2.75	1.99	0.39	1.99	0.61	0.00	0.67	0.00	2.55
68	1	1.46	0.30	0.00	0.30	1.00	0.00	0.67	0.00	0.74
69	1	3.68	3.68	0.66	0.00	0.34	0.00	0.67	0.00	3.22
70	1	2.77	0.32	0.00	0.32	1.00	0.00	0.67	0.00	1.20
71	1	3.21	3.21	0.74	0.00	0.26	0.00	0.67	0.00	3.03
72	1	1.85	1.85	0.16	2.05	0.84	0.01	0.64	0.00	2.28
73	1	2.07	0.19	0.04	0.14	0.96	0.00	0.67	0.00	0.81
74	1	1.21	1.21	0.00	1.84	1.00	0.00	0.67	0.00	1.91
75	1	1.35	0.00	0.00	0.44	1.00	0.00	0.67	0.00	0.81
76	1	1.88	1.03	0.11	0.23	0.89	0.00	0.67	0.00	0.89
77	1	0.63	0.63	0.00	1.00	1.00	0.00	0.67	0.00	1.03
78	1	1.19	0.00	0.21	0.00	0.79	0.00	0.67	0.00	0.40
79	1	3.21	0.51	0.46	0.54	0.54	0.00	0.67	0.00	1.52
80	1	0.77	0.77	0.00	2.15	1.00	0.00	0.67	0.00	2.02
81	1	7.90	0.29	0.00	0.29	1.00	0.00	0.67	0.00	2.89
82	1	0.44	0.00	0.86	6.60	0.14	3.04	0.10	1.00	0.92
83	1	2.26	0.64	0.00	0.12	1.00	0.00	0.67	0.00	0.86
84	1	0.61	0.61	0.00	1.12	1.00	0.00	0.67	0.00	1.12
85	1	1.41	1.41	0.00	1.62	1.00	0.00	0.67	0.00	1.80
86	1	2.56	0.44	0.04	0.44	0.96	0.00	0.67	0.00	1.22
87	1	1.18	1.07	0.00	1.07	1.00	0.00	0.67	0.00	1.27
88	1	0.81	0.00	0.48	4.99	0.52	2.94	0.11	4.00	2.42
89	1	1.16	0.62	0.04	0.62	0.96	0.00	0.67	0.00	0.90
90	1	1.06	0.03	0.38	1.88	0.62	0.15	0.55	1.00	1.32
91	1	2.70	0.52	0.11	0.26	0.89	0.00	0.67	0.00	1.14
92	1	1.27	1.27	0.45	0.00	0.55	0.00	0.67	0.00	0.89
93	1	3.26	3.26	0.25	0.00	0.75	0.00	0.67	0.00	1.75
94	1	1.49	1.23	0.00	1.23	1.00	0.00	0.67	0.00	1.51
95	1	3.09	3.09	0.13	0.00	0.87	0.00	0.67	0.00	1.38
96	1	2.74	1.98	0.09	0.00	0.91	0.00	0.67	0.00	1.06
97	1	1.03	0.00	0.21	0.00	0.79	0.00	0.67	0.00	0.35
98	1	4.22	1.44	0.00	1.44	1.00	0.00	0.67	0.00	2.60
99	1	0.49	0.49	0.91	63.28	0.09	8.82	0.01	0.00	5.41
100	1	1.90	0.38	0.00	0.38	1.00	0.00	0.67	0.00	0.95
101	1	4.67	0.61	0.20	0.57	0.80	0.00	0.67	0.00	2.05
102	1	5.36	0.79	0.45	0.72	0.55	0.00	0.67	0.00	2.42
103	1	1.33	1.33	0.04	0.86	0.96	0.00	0.67	0.00	1.17
104	1	0.00	0.00	1.00	0.00	0.00	0.00	1.00	0.00	0.00
105	1	0.00	0.00	1.00	0.00	0.00	0.00	1.00	0.00	0.00
106	1	3.30	2.36	0.16	0.00	0.84	0.00	0.67	0.00	1.41
107	1	0.54	0.00	0.21	0.00	0.79	0.00	0.67	0.00	0.18
108	1	4.60	2.65	0.57	0.00	0.43	0.00	0.67	0.00	2.78
109	1	3.15	0.27	0.05	0.12	0.95	0.00	0.67	0.00	1.16
110	1	2.25	1.78	0.55	0.00	0.45	0.00	0.67	0.00	1.57
111	1	2.69	2.69	0.76	0.00	0.24	0.00	0.67	0.00	2.57
112	1	0.51	0.51	0.00	0.94	1.00	0.00	0.67	0.00	0.95
113	1	3.25	0.46	0.09	0.46	0.91	0.00	0.67	0.00	1.47
114	1	3.34	1.97	0.56	0.00	0.44	0.00	0.67	0.00	2.03
115	1	5.24	5.24	0.46	0.00	0.54	0.00	0.67	0.00	3.76
116	1	3.03	3.03	0.62	0.13	0.38	0.00	0.67	0.00	2.61
117	1	2.48	2.48	0.28	0.73	0.72	0.00	0.67	0.00	1.83
118	1	2.15	2.15	0.48	0.00	0.52	0.00	0.67	0.00	1.58
119	1	2.39	0.87	0.07	0.87	0.93	0.00	0.67	0.00	1.52
120	1	1.93	0.00	0.21	0.00	0.79	0.00	0.67	0.00	0.65
121	1	4.21	1.50	0.03	1.49	0.97	0.00	0.67	0.00	2.64
122	1	1.74	1.74	0.28	0.00	0.72	0.00	0.67	0.00	0.98
123	1	0.97	0.97	0.00	1.97	1.00	0.00	0.67	0.00	1.94
124	1	1.69	0.30	0.05	0.29	0.95	0.00	0.67	0.00	0.81
125	1	6.03	2.08	0.28	0.07	0.72	0.00	0.67	0.00	2.55
126	1	9.11	2.74	0.00	2.78	1.00	0.00	0.67	0.00	5.34
127	1	1.15	1.15	0.09	1.05	0.91	0.00	0.67	0.00	1.26
128	1	5.85	0.12	0.00	0.12	1.00	0.00	0.67	0.00	2.07
129	1	1.19	0.00	0.21	0.00	0.79	0.00	0.67	0.00	0.40
130	1	3.32	3.32	0.42	0.04	0.58	0.00	0.67	0.00	2.27
131	1	3.06	3.06	0.73	0.00	0.27	0.00	0.67	0.00	2.87
132	1	2.09	0.00	0.00	0.00	1.00	0.00	0.67	0.00	0.70
133	1	5.88	5.88	0.29	0.00	0.71	0.00	0.67	0.00	3.39
134	1	2.48	2.48	0.57	0.00	0.43	0.00	0.67	0.00	2.00
135	1	2.52	0.00	0.04	0.00	0.96	0.00	0.67	0.00	0.85
136	1	3.76	3.76	0.00	4.21	1.00	0.00	0.67	0.00	4.72
137	1	2.10	2.08	0.53	2.63	0.47	0.02	0.63	0.00	2.62
138	1	4.67	4.67	0.06	0.00	0.94	0.00	0.67	0.00	1.81
139	1	2.46	1.75	0.00	1.75	1.00	0.00	0.67	0.00	2.26
140	1	1.23	0.00	0.21	0.00	0.79	0.00	0.67	0.00	0.41
141	1	0.62	0.31	0.00	0.31	1.00	0.00	0.67	0.00	0.46
142	1	0.29	0.00	0.22	0.00	0.78	0.00	0.67	0.00	0.10
143	1	4.08	0.00	0.21	0.00	0.79	0.00	0.67	0.00	1.37
144	1	4.14	0.00	0.21	0.00	0.79	0.00	0.67	0.00	1.39
145	1	1.98	0.00	0.09	0.00	0.91	0.00	0.67	0.00	0.67
146	1	0.64	0.64	0.50	0.00	0.50	0.00	0.67	0.00	0.48
147	1	4.83	3.57	0.46	0.00	0.54	0.00	0.67	0.00	2.98
148	1	0.00	0.00	1.00	0.00	0.00	0.00	1.00	0.00	0.00
149	1	0.00	0.00	1.00	0.00	0.00	0.00	1.00	0.00	0.00
150	1	1.30	0.00	0.21	0.00	0.79	0.00	0.67	0.00	0.44
151	1	1.33	0.00	0.21	0.00	0.79	0.00	0.67	0.00	0.45
152	1	2.54	2.54	0.65	0.00	0.35	0.00	0.67	0.00	2.21
153	1	1.29	1.29	0.18	0.00	0.82	0.00	0.67	0.00	0.63
154	1	1.98	0.00	0.04	0.00	0.96	0.00	0.67	0.00	0.67
155	1	0.34	0.34	0.00	0.97	1.00	0.00	0.67	0.00	0.91
156	1	1.09	1.09	0.03	0.97	0.97	0.00	0.67	0.00	1.16
157	1	0.61	0.61	0.32	0.00	0.68	0.00	0.67	0.00	0.37
158	1	3.92	3.92	0.36	0.00	0.64	0.00	0.67	0.00	2.47
159	1	2.84	2.48	0.38	0.00	0.62	0.00	0.67	0.00	1.73
160	1	3.81	0.00	0.09	0.00	0.91	0.00	0.67	0.00	1.28
161	1	1.54	0.53	0.08	0.53	0.92	0.00	0.67	0.00	0.95
162	1	1.29	0.00	0.21	0.00	0.79	0.00	0.67	0.00	0.43
163	1	0.43	0.40	0.00	0.40	1.00	0.00	0.67	0.00	0.47
164	1	4.25	3.73	0.32	0.04	0.68	0.00	0.67	0.00	2.44
165	1	5.14	0.00	0.21	0.00	0.79	0.00	0.67	0.00	1.73
166	1	1.77	1.77	0.00	1.87	1.00	0.00	0.67	0.00	2.13
167	1	1.87	0.30	0.09	0.30	0.91	0.00	0.67	0.00	0.88
168	1	1.21	0.41	0.00	0.41	1.00	0.00	0.67	0.00	0.74
169	1	4.49	2.47	0.47	0.00	0.53	0.00	0.67	0.00	2.47
170	1	4.89	0.14	0.00	0.14	1.00	0.00	0.67	0.00	1.76
171	1	0.74	0.73	0.84	48.37	0.16	3.03	0.11	0.00	7.03
172	1	2.08	2.08	0.00	2.62	1.00	0.00	0.67	0.00	2.85
173	1	2.12	2.12	0.16	0.00	0.84	0.00	0.67	0.00	0.99
174	1	4.97	0.57	0.00	0.57	1.00	0.00	0.67	0.00	2.14
175	1	5.06	5.06	0.20	0.00	0.80	0.00	0.67	0.00	2.53
176	1	1.69	1.69	0.11	0.00	0.89	0.00	0.67	0.00	0.72
177	1	2.82	0.00	0.18	0.00	0.82	0.00	0.67	0.00	0.95
178	1	1.99	1.99	0.64	0.00	0.36	0.00	0.67	0.00	1.71
179	1	1.49	0.00	0.21	0.00	0.79	0.00	0.67	0.00	0.50
180	1	2.76	0.43	0.01	0.42	0.99	0.00	0.67	0.00	1.27
181	1	4.49	4.49	0.17	0.99	0.83	0.00	0.67	0.00	2.81
182	1	1.16	0.16	0.00	0.16	1.00	0.00	0.67	0.00	0.52
183	1	4.87	2.81	0.29	0.33	0.71	0.00	0.67	0.00	2.50
184	1	0.84	0.00	0.21	0.00	0.79	0.00	0.67	0.00	0.28
185	1	0.64	0.52	0.84	27.20	0.16	8.54	0.01	2.00	4.16
186	1	0.93	0.93	0.27	0.92	0.73	0.00	0.67	0.00	1.07
187	1	2.89	0.00	0.03	0.00	0.97	0.00	0.67	0.00	0.97
188	1	1.23	0.00	0.09	0.00	0.91	0.00	0.67	0.00	0.41
189	1	1.33	0.31	0.00	0.31	1.00	0.00	0.67	0.00	0.70
190	1	1.86	0.16	0.00	0.16	1.00	0.00	0.67	0.00	0.75
191	1	1.38	0.39	0.00	0.39	1.00	0.00	0.67	0.00	0.79
192	1	0.53	0.00	0.21	0.00	0.79	0.00	0.67	0.00	0.18
193	1	1.15	0.00	0.21	0.00	0.79	0.00	0.67	0.00	0.39
194	1	2.86	0.00	0.21	0.00	0.79	0.00	0.67	0.00	0.96
195	1	3.16	3.16	0.42	0.03	0.58	0.00	0.67	0.00	2.17
196	1	1.38	1.38	0.70	0.00	0.30	0.00	0.67	0.00	1.26
197	1	2.23	0.60	0.29	0.45	0.71	0.00	0.67	0.00	1.16
198	1	1.95	0.29	0.05	0.29	0.95	0.00	0.67	0.00	0.89
199	1	2.14	1.73	0.59	0.00	0.41	0.00	0.67	0.00	1.56
200	1	0.76	0.00	0.21	0.00	0.79	0.00	0.67	0.00	0.26
201	1	5.62	3.13	0.38	0.00	0.62	0.00	0.67	0.00	2.85
202	1	0.86	0.70	0.06	0.70	0.94	0.00	0.67	0.00	0.86
203	1	2.87	2.87	0.00	3.22	1.00	0.00	0.67	0.00	3.61
204	1	1.05	1.05	0.15	0.00	0.85	0.00	0.67	0.00	0.48
205	1	0.57	0.15	0.33	0.13	0.67	0.00	0.67	0.00	0.30
206	1	6.15	1.33	0.70	1.30	0.30	0.00	0.67	0.00	3.15
207	1	0.46	0.46	0.00	0.87	1.00	0.00	0.67	0.00	0.86
208	1	1.95	0.00	0.00	0.00	1.00	0.00	0.67	0.00	0.65
209	1	2.75	1.23	0.00	1.23	1.00	0.00	0.67	0.00	1.93
210	1	1.59	1.41	0.00	1.41	1.00	0.00	0.67	0.00	1.69
211	1	1.36	0.00	0.21	0.00	0.79	0.00	0.67	0.00	0.46
212	1	1.52	1.52	0.01	0.48	0.99	0.00	0.67	0.00	0.91
213	1	1.98	1.98	0.34	0.00	0.66	0.00	0.67	0.00	1.21
214	1	2.63	0.00	0.18	0.00	0.82	0.00	0.67	0.00	0.88
215	1	3.16	0.52	0.00	0.30	1.00	0.00	0.67	0.00	1.31
216	1	3.18	1.79	0.13	0.00	0.87	0.00	0.67	0.00	1.25
217	1	2.61	0.27	0.00	0.26	1.00	0.00	0.67	0.00	1.09
218	1	2.73	2.73	0.33	0.00	0.67	0.00	0.67	0.00	1.66
219	1	2.42	1.53	0.18	0.06	0.82	0.00	0.67	0.00	1.08
220	1	3.41	0.00	0.21	0.00	0.79	0.00	0.67	0.00	1.14
221	1	0.65	0.65	0.00	1.59	1.00	0.00	0.67	0.00	1.52
222	1	1.46	1.46	0.25	0.00	0.75	0.00	0.67	0.00	0.78
223	1	2.82	2.82	0.45	0.00	0.55	0.00	0.67	0.00	2.00
224	1	1.16	0.90	0.03	0.89	0.97	0.00	0.67	0.00	1.12
225	1	1.93	0.00	0.00	0.00	1.00	0.00	0.67	0.00	0.65
226	1	2.12	2.12	0.00	3.12	1.00	0.00	0.67	0.00	3.27
227	1	3.79	3.79	0.20	0.00	0.80	0.00	0.67	0.00	1.91
228	1	2.47	0.19	0.00	0.19	1.00	0.00	0.67	0.00	0.99
229	1	2.09	0.00	0.18	0.00	0.82	0.00	0.67	0.00	0.70
230	1	1.38	0.58	0.69	4.95	0.31	1.05	0.31	0.00	2.04
231	1	0.30	0.00	0.21	0.00	0.79	0.00	0.67	0.00	0.10
232	1	1.15	0.00	0.21	0.00	0.79	0.00	0.67	0.00	0.39
233	1	1.55	0.78	0.03	0.78	0.97	0.00	0.67	0.00	1.16
234	1	3.36	3.36	0.40	0.00	0.60	0.00	0.67	0.00	2.22
235	1	0.72	0.00	0.21	0.00	0.79	0.00	0.67	0.00	0.24
236	1	1.64	0.00	0.21	0.00	0.79	0.00	0.67	0.00	0.55
237	1	1.46	0.00	0.21	0.00	0.79	0.00	0.67	0.00	0.49
238	1	0.63	0.63	0.00	1.88	1.00	0.00	0.67	0.00	1.75
239	1	0.45	0.00	0.21	0.00	0.79	0.00	0.67	0.00	0.15
240	1	1.95	0.00	0.21	0.00	0.79	0.00	0.67	0.00	0.65
241	1	0.99	0.00	0.56	3.39	0.44	0.56	0.41	2.00	1.56
242	1	3.16	0.00	0.21	0.00	0.79	0.00	0.67	0.00	1.06
243	1	2.23	2.23	0.29	0.00	0.71	0.00	0.67	0.00	1.27
244	1	4.35	4.35	0.22	0.00	0.78	0.00	0.67	0.00	2.24
245	1	4.44	0.58	0.02	0.56	0.98	0.00	0.67	0.00	1.95
246	1	2.29	0.00	0.50	8.80	0.50	0.97	0.32	1.00	4.35
247	1	0.61	0.49	0.04	0.49	0.96	0.00	0.67	0.00	0.61
248	1	1.25	0.00	0.53	3.41	0.47	1.21	0.28	3.00	1.74
249	1	3.38	0.15	0.00	0.14	1.00	0.00	0.67	0.00	1.25
250	1	0.52	0.00	0.00	0.00	1.00	0.00	0.67	0.00	0.18
251	1	2.29	2.29	0.32	0.00	0.68	0.00	0.67	0.00	1.37
252	1	1.71	0.38	0.00	0.38	1.00	0.00	0.67	0.00	0.88
253	1	2.63	0.35	0.00	0.35	1.00	0.00	0.67	0.00	1.17
254	1	1.70	0.49	0.02	0.49	0.98	0.00	0.67	0.00	0.97
255	1	1.62	0.87	0.86	41.82	0.14	5.01	0.04	0.00	6.10
256	1	2.02	0.00	0.21	0.00	0.79	0.00	0.67	0.00	0.68
257	1	1.67	1.61	0.92	20.74	0.08	0.74	0.37	0.00	3.15
258	1	2.23	2.23	0.00	3.41	1.00	0.00	0.67	0.00	3.54
259	1	2.37	0.00	0.06	0.00	0.94	0.00	0.67	0.00	0.80
260	1	2.91	1.70	0.20	0.00	0.80	0.00	0.67	0.00	1.25
261	1	0.59	0.00	0.21	0.00	0.79	0.00	0.67	0.00	0.20
262	1	2.99	2.99	0.33	0.00	0.67	0.00	0.67	0.00	1.80
263	1	0.00	0.00	1.00	0.00	0.00	0.00	1.00	0.00	0.00
264	1	3.17	0.00	0.03	0.00	0.97	0.00	0.67	0.00	1.07
265	1	0.55	0.00	0.21	0.00	0.79	0.00	0.67	0.00	0.18
266	1	0.96	0.00	0.21	0.00	0.79	0.00	0.67	0.00	0.32
267	1	2.57	0.00	0.21	0.00	0.79	0.00	0.67	0.00	0.86
268	1	4.53	0.00	0.21	0.00	0.79	0.00	0.67	0.00	1.52
269	1	3.33	0.00	0.21	0.00	0.79	0.00	0.67	0.00	1.12
270	1	1.76	0.37	0.44	0.33	0.56	0.00	0.67	0.00	0.87
271	1	2.42	0.00	0.00	0.00	1.00	0.00	0.67	0.00	0.81
272	1	2.31	0.57	0.20	0.19	0.80	0.00	0.67	0.00	1.00
273	1	2.27	2.26	0.47	0.00	0.53	0.00	0.67	0.00	1.63
274	1	1.84	0.00	0.10	0.00	0.90	0.00	0.67	0.00	0.62
275	1	4.79	0.00	0.21	0.00	0.79	0.00	0.67	0.00	1.61
276	1	2.02	2.02	0.09	0.00	0.91	0.00	0.67	0.00	0.83
277	1	2.81	0.00	0.21	0.00	0.79	0.00	0.67	0.00	0.95
278	1	1.21	0.00	0.21	0.00	0.79	0.00	0.67	0.00	0.41
279	1	3.09	3.09	0.07	0.00	0.93	0.00	0.67	0.00	1.21
280	1	9.64	0.95	0.13	0.82	0.87	0.00	0.67	0.00	3.92
281	1	2.77	0.12	0.00	0.13	1.00	0.00	0.67	0.00	1.03
282	1	1.98	1.98	0.91	39.16	0.09	2.03	0.18	1.00	4.91
283	1	3.46	0.58	1.00	0.58	0.00	0.00	0.67	0.00	1.64
284	1	1.86	0.00	0.06	0.00	0.94	0.00	0.67	0.00	0.63
285	1	6.41	4.39	0.08	3.37	0.92	0.00	0.67	0.00	4.99
286	1	1.55	0.20	0.01	0.20	0.99	0.00	0.67	0.00	0.68
287	1	2.74	1.00	0.39	0.18	0.61	0.00	0.67	0.00	1.34
288	1	1.16	1.16	0.00	2.01	1.00	0.00	0.67	0.00	2.04
289	1	0.10	0.10	0.00	1.67	1.00	0.00	0.67	0.00	1.40
290	1	3.24	1.49	0.09	0.05	0.91	0.00	0.67	0.00	1.24
291	1	1.33	0.42	0.00	0.41	1.00	0.00	0.67	0.00	0.79
292	1	0.53	0.53	0.00	0.70	1.00	0.00	0.67	0.00	0.75
293	1	1.95	1.95	0.58	0.00	0.42	0.00	0.67	0.00	1.58
294	1	1.57	1.54	0.01	0.65	0.99	0.00	0.67	0.00	1.07
295	1	1.26	1.26	0.40	0.00	0.60	0.00	0.67	0.00	0.84
296	1	0.00	0.00	0.00	0.36	1.00	0.00	0.67	0.00	0.30
297	1	4.16	0.16	0.00	0.16	1.00	0.00	0.67	0.00	1.53
298	1	1.27	0.47	0.14	0.47	0.86	0.00	0.67	0.00	0.81
299	1	0.52	0.00	0.78	35.37	0.22	9.90	0.00	1.00	6.48
300	1	1.73	1.73	0.12	1.99	0.88	0.03	0.62	0.00	2.19
301	1	1.99	0.00	0.00	0.00	1.00	0.00	0.67	0.00	0.67
302	1	2.79	2.79	0.21	0.00	0.79	0.00	0.67	0.00	1.41
303	1	1.79	0.00	0.21	0.00	0.79	0.00	0.67	0.00	0.60
304	1	2.88	0.37	0.02	0.14	0.98	0.00	0.67	0.00	1.09
305	1	1.35	0.00	0.21	0.00	0.79	0.00	0.67	0.00	0.45
306	1	1.21	0.00	0.21	0.00	0.79	0.00	0.67	0.00	0.41
307	1	3.84	0.00	0.18	0.00	0.82	0.00	0.67	0.00	1.29
308	1	3.71	0.17	0.01	0.17	0.99	0.00	0.67	0.00	1.39
309	1	1.00	1.00	0.00	2.41	1.00	0.00	0.67	0.00	2.31
310	1	2.83	0.68	0.00	0.68	1.00	0.00	0.67	0.00	1.51
311	1	2.10	1.75	0.32	0.00	0.68	0.00	0.67	0.00	1.16
312	1	0.31	0.00	0.02	0.00	0.98	0.00	0.67	0.00	0.10
313	1	2.84	1.36	0.00	1.35	1.00	0.00	0.67	0.00	2.06
314	1	3.76	2.17	0.26	0.00	0.74	0.00	0.67	0.00	1.72
315	1	1.01	0.43	0.04	0.43	0.96	0.00	0.67	0.00	0.69
316	1	2.23	0.00	0.21	0.00	0.79	0.00	0.67	0.00	0.75
317	1	1.50	1.50	0.41	5.56	0.59	1.19	0.28	0.00	3.70
318	1	3.57	3.57	0.37	0.00	0.63	0.00	0.67	0.00	2.28
319	1	2.20	0.00	0.00	0.00	1.00	0.00	0.67	0.00	0.74
320	1	2.33	2.33	0.56	0.00	0.44	0.00	0.67	0.00	1.86
321	1	2.11	0.54	0.00	0.54	1.00	0.00	0.67	0.00	1.15
322	1	3.26	0.00	0.21	0.00	0.79	0.00	0.67	0.00	1.10
323	1	1.40	0.92	0.82	0.92	0.18	0.00	0.67	0.00	1.23
324	1	0.00	0.00	0.00	3.18	1.00	0.00	0.67	0.00	2.61
325	1	4.59	2.39	0.11	2.39	0.89	0.00	0.67	0.00	3.50
326	1	0.00	0.00	0.00	0.23	1.00	0.00	0.67	0.00	0.19
327	1	0.29	0.29	0.00	0.30	1.00	0.00	0.67	0.00	0.34
328	1	0.00	0.00	0.00	0.33	1.00	0.00	0.67	0.00	0.27
329	1	0.18	0.18	0.00	1.34	1.00	0.00	0.67	0.00	1.16
330	1	0.00	0.00	0.64	1.49	0.36	2.67	0.13	1.00	0.43
331	1	2.04	0.49	0.07	0.29	0.93	0.00	0.67	0.00	0.93
332	1	0.37	0.37	0.00	0.73	1.00	0.00	0.67	0.00	0.72
333	1	0.00	0.00	0.64	4.00	0.36	1.19	0.29	1.00	1.19
334	1	0.84	0.50	0.08	0.50	0.92	0.00	0.67	0.00	0.70
335	1	2.77	2.77	0.36	0.00	0.64	0.00	0.67	0.00	1.75
336	1	0.24	0.00	0.61	3.78	0.39	3.11	0.10	3.00	1.29
337	1	0.00	0.00	0.00	1.04	1.00	0.00	0.67	0.00	0.85
338	1	0.27	0.27	0.00	4.48	1.00	0.00	0.67	0.00	3.76
339	1	0.00	0.00	0.00	0.55	1.00	0.00	0.67	0.00	0.45
340	1	0.00	0.00	0.00	0.81	1.00	0.00	0.67	0.00	0.66
341	1	0.00	0.00	0.14	0.15	0.86	0.67	0.39	0.00	0.10
342	1	0.00	0.00	0.00	0.61	1.00	0.00	0.67	0.00	0.50
343	1	3.35	1.04	0.02	1.05	0.98	0.00	0.67	0.00	1.99
344	1	0.00	0.00	0.00	0.95	1.00	0.00	0.67	0.00	0.78
345	1	0.00	0.00	0.00	0.24	1.00	0.00	0.67	0.00	0.20
346	1	0.00	0.00	0.00	1.72	1.00	0.00	0.67	0.00	1.41
347	1	1.88	1.88	0.79	0.61	0.21	0.00	0.67	0.00	1.96
348	1	1.16	1.09	0.38	1.09	0.62	0.00	0.67	0.00	1.29
349	1	0.79	0.79	0.00	1.20	1.00	0.00	0.67	0.00	1.25
350	1	0.00	0.00	0.55	3.37	0.45	7.13	0.01	4.00	1.26
351	1	0.31	0.00	0.88	10.28	0.12	7.60	0.01	3.00	1.09
352	1	0.00	0.00	0.55	1.29	0.45	2.41	0.15	0.00	0.48
353	1	0.00	0.00	0.51	2.19	0.49	5.48	0.03	2.00	0.87
354	1	0.00	0.00	0.00	1.37	1.00	0.00	0.67	0.00	1.12
355	1	0.00	0.00	0.65	3.28	0.35	4.38	0.05	2.00	0.95
356	1	0.00	0.00	0.00	0.68	1.00	0.00	0.67	0.00	0.56
357	1	0.00	0.00	0.85	2.85	0.15	1.83	0.20	2.00	0.35
358	1	4.48	0.55	0.00	0.55	1.00	0.00	0.67	0.00	1.95
359	1	0.00	0.00	0.00	0.40	1.00	0.00	0.67	0.00	0.33
360	1	1.09	1.09	0.00	1.38	1.00	0.00	0.67	0.00	1.50
361	1	0.00	0.00	0.00	21.50	1.00	0.00	0.67	0.00	17.63
362	1	0.63	0.63	0.89	31.50	0.11	4.05	0.06	0.00	3.53
363	1	0.00	0.00	0.44	2.06	0.56	4.62	0.05	4.00	0.95
364	1	2.78	2.78	0.38	0.27	0.62	0.00	0.67	0.00	1.93
365	1	1.49	1.49	0.00	1.87	1.00	0.00	0.67	0.00	2.04
366	1	0.55	0.55	0.00	0.81	1.00	0.00	0.67	0.00	0.85
367	1	19.53	1.82	0.24	1.82	0.76	0.00	0.67	0.00	8.05
368	1	0.34	0.00	0.42	3.59	0.58	4.68	0.04	4.00	1.81
369	1	0.00	0.00	0.00	0.87	1.00	0.00	0.67	0.00	0.71
370	1	0.46	0.46	0.00	0.66	1.00	0.00	0.67	0.00	0.70
371	1	2.26	0.92	0.58	0.89	0.42	0.00	0.67	0.00	1.51
372	1	1.67	0.97	0.47	0.97	0.53	0.00	0.67	0.00	1.36
373	1	0.71	0.27	0.00	0.26	1.00	0.00	0.67	0.00	0.46
374	1	1.69	1.69	0.69	0.00	0.31	0.00	0.67	0.00	1.53
375	1	0.00	0.00	0.00	1.31	1.00	0.00	0.67	0.00	1.08
376	1	0.00	0.00	0.00	1.14	1.00	0.00	0.67	0.00	0.94
377	1	0.88	0.88	0.00	1.26	1.00	0.00	0.67	0.00	1.33
378	1	0.31	0.31	0.00	1.45	1.00	0.00	0.67	0.00	1.29
379	1	1.84	1.48	0.07	1.48	0.93	0.00	0.67	0.00	1.83
380	1	2.00	1.83	0.27	1.77	0.73	0.00	0.67	0.00	2.14
381	1	0.30	0.30	0.00	2.32	1.00	0.00	0.67	0.00	2.01
382	1	1.84	1.84	0.19	0.00	0.81	0.00	0.67	0.00	0.91
383	1	1.62	1.29	0.00	1.29	1.00	0.00	0.67	0.00	1.60
384	1	0.00	0.00	0.00	0.56	1.00	0.00	0.67	0.00	0.46
385	1	0.00	0.00	0.00	0.55	1.00	0.00	0.67	0.00	0.45
386	1	0.98	0.58	0.31	0.58	0.69	0.00	0.67	0.00	0.80
387	1	0.00	0.00	0.90	6.26	0.10	5.98	0.02	2.00	0.50
388	1	0.00	0.00	0.00	0.30	1.00	0.00	0.67	0.00	0.25
389	1	0.28	0.00	0.92	10.38	0.08	1.05	0.31	2.00	0.80
390	1	3.32	1.23	0.07	1.22	0.93	0.00	0.67	0.00	2.12
391	1	1.88	1.88	0.79	12.48	0.21	0.92	0.33	0.00	4.02
392	1	0.00	0.00	0.00	0.44	1.00	0.00	0.67	0.00	0.36
393	1	1.61	1.61	0.70	0.00	0.30	0.00	0.67	0.00	1.47
394	1	6.58	6.58	0.34	0.58	0.66	0.00	0.67	0.00	4.38
395	1	0.00	0.00	0.00	0.90	1.00	0.00	0.67	0.00	0.74
396	1	1.85	0.63	0.46	0.18	0.54	0.00	0.67	0.00	0.94
397	1	2.49	1.36	1.00	1.36	0.00	0.00	0.67	0.00	1.95
398	1	0.00	0.00	0.04	2.91	0.96	5.43	0.03	2.00	2.29
399	1	3.01	0.67	0.00	0.67	1.00	0.00	0.67	0.00	1.56
400	1	0.00	0.00	0.00	1.04	1.00	0.00	0.67	0.00	0.85
401	1	0.00	0.00	0.01	0.76	0.99	4.31	0.05	2.00	0.62
402	1	1.06	0.97	0.10	0.97	0.90	0.00	0.67	0.00	1.15
403	1	0.00	0.00	0.00	2.30	1.00	0.00	0.67	0.00	1.89
404	1	0.20	0.00	0.14	2.09	0.86	1.87	0.20	1.00	1.54
405	1	0.79	0.79	0.00	1.73	1.00	0.00	0.67	0.00	1.69
406	1	0.58	0.58	0.00	1.15	1.00	0.00	0.67	0.00	1.14
407	1	1.07	1.07	0.90	11.96	0.10	1.03	0.31	0.00	2.11
408	1	0.83	0.83	0.00	3.03	1.00	0.00	0.67	0.00	2.76
409	1	0.00	0.00	0.00	1.57	1.00	0.00	0.67	0.00	1.29
410	1	1.03	0.97	0.00	0.54	1.00	0.00	0.67	0.00	0.79
411	1	0.00	0.00	0.06	1.19	0.94	1.71	0.21	0.00	0.91
412	1	0.35	0.35	0.00	0.86	1.00	0.00	0.67	0.00	0.82
413	1	0.00	0.00	1.00	0.00	0.00	0.00	1.00	0.00	0.00
414	1	0.00	0.00	0.00	0.60	1.00	0.00	0.67	0.00	0.50
415	1	0.00	0.00	0.98	151.74	0.02	4.74	0.04	1.00	3.04
416	1	0.61	0.00	0.02	0.67	0.98	0.01	0.65	0.00	0.74
417	1	0.89	0.19	0.27	2.39	0.73	0.74	0.37	0.00	1.77
418	1	1.12	1.12	0.00	2.24	1.00	0.00	0.67	0.00	2.21
419	1	0.58	0.58	0.00	2.43	1.00	0.00	0.67	0.00	2.19
420	1	2.34	1.00	0.19	0.98	0.81	0.00	0.67	0.00	1.60
421	1	1.47	0.00	0.72	17.89	0.28	0.92	0.33	0.00	4.60
422	1	0.31	0.31	0.00	2.50	1.00	0.00	0.67	0.00	2.15
423	1	1.01	1.01	0.88	22.58	0.12	2.44	0.14	0.00	3.38
424	1	1.19	0.69	0.00	0.69	1.00	0.00	0.67	0.00	0.96
425	1	0.00	0.00	0.00	1.37	1.00	0.00	0.67	0.00	1.12
426	1	1.55	1.55	0.74	0.45	0.26	0.00	0.67	0.00	1.56
427	1	0.00	0.00	1.00	0.00	0.00	0.00	1.00	0.00	0.00
428	1	0.70	0.70	0.00	1.59	1.00	0.00	0.67	0.00	1.54
429	1	0.67	0.67	0.00	1.05	1.00	0.00	0.67	0.00	1.08
430	1	2.52	1.89	0.20	1.89	0.80	0.00	0.67	0.00	2.39
431	1	7.65	3.23	0.04	3.22	0.96	0.00	0.67	0.00	5.21
432	1	0.02	0.02	0.00	3.01	1.00	0.00	0.67	0.00	2.48
433	1	0.46	0.46	0.00	1.55	1.00	0.00	0.67	0.00	1.43
434	1	0.00	0.00	0.70	11.22	0.30	13.65	0.00	0.00	2.77
435	1	0.00	0.00	0.00	0.64	1.00	2.81	0.12	1.00	0.52
436	1	0.00	0.00	0.14	0.15	0.86	0.72	0.38	0.00	0.10
437	1	0.00	0.00	0.01	0.49	0.99	2.05	0.18	0.00	0.39
438	1	0.28	0.28	0.01	0.29	0.99	0.00	0.66	0.00	0.33
439	1	0.51	0.00	0.67	2.64	0.33	1.77	0.21	4.00	0.90
440	1	0.42	0.42	0.00	1.40	1.00	0.00	0.67	0.00	1.29
441	1	0.73	0.73	0.00	1.98	1.00	0.00	0.67	0.00	1.87
442	1	1.76	1.76	0.41	0.00	0.59	0.00	0.67	0.00	1.18
443	1	0.79	0.00	0.64	3.05	0.36	0.70	0.38	1.00	1.17
444	1	2.06	2.06	0.14	0.93	0.86	0.00	0.67	0.00	1.58
445	1	0.36	0.00	0.61	2.58	0.39	1.87	0.20	3.00	0.94
446	1	1.41	1.41	0.56	0.00	0.44	0.00	0.67	0.00	1.13
447	1	2.16	1.98	0.00	2.00	1.00	0.00	0.67	0.00	2.37
448	1	2.84	2.11	0.11	2.10	0.89	0.00	0.67	0.00	2.67
449	1	1.89	1.87	0.48	1.84	0.52	0.00	0.67	0.00	2.16
450	1	3.36	1.36	0.13	1.36	0.87	0.00	0.67	0.00	2.24
451	1	0.21	0.21	0.00	1.99	1.00	0.00	0.67	0.00	1.70
452	1	0.13	0.13	0.00	1.67	1.00	0.00	0.67	0.00	1.42
453	1	2.41	2.41	0.00	2.67	1.00	0.00	0.67	0.00	3.00
454	1	37.35	0.00	0.00	2.58	1.00	0.00	0.67	0.00	14.67
455	1	0.00	0.00	1.00	0.00	0.00	0.00	1.00	0.00	0.00
456	1	0.00	0.00	1.00	0.00	0.00	0.00	1.00	0.00	0.00
457	1	5.04	0.00	0.01	1.49	0.99	0.00	0.67	0.00	2.91
458	1	0.00	0.00	1.00	0.00	0.00	0.00	1.00	0.00	0.00
459	1	0.00	0.00	0.74	9.73	0.26	0.79	0.36	0.00	2.05
460	1	0.94	0.94	0.00	1.97	1.00	0.00	0.67	0.00	1.93
461	1	1.71	0.00	0.46	3.86	0.54	0.49	0.43	2.00	2.28
462	1	0.53	0.53	0.00	0.98	1.00	0.00	0.67	0.00	0.98
463	1	0.95	0.71	0.12	0.71	0.88	0.00	0.67	0.00	0.90
464	1	1.46	1.46	0.00	1.70	1.00	0.00	0.67	0.00	1.89
465	1	0.41	0.06	0.83	14.80	0.17	4.96	0.04	1.00	2.27
466	1	0.70	0.70	0.72	14.25	0.28	5.36	0.03	1.00	3.92
467	1	0.00	0.00	0.58	3.52	0.42	2.82	0.12	2.00	1.21
468	1	1.95	0.84	0.05	0.83	0.95	0.00	0.67	0.00	1.34
469	1	2.13	0.97	0.04	0.97	0.96	0.00	0.67	0.00	1.51
470	1	0.00	0.00	1.00	0.00	0.00	0.00	1.00	0.00	0.00
471	1	1.56	1.56	0.00	5.16	1.00	0.00	0.67	0.00	4.76
472	1	2.36	2.36	0.65	0.00	0.35	0.00	0.67	0.00	2.06
473	1	1.12	1.12	0.00	6.21	1.00	0.00	0.67	0.00	5.47
474	1	1.07	1.07	0.00	1.17	1.00	0.00	0.67	0.00	1.32
475	1	3.55	3.55	0.51	0.00	0.49	0.00	0.67	0.00	2.68
476	1	1.38	1.06	0.86	12.14	0.14	0.57	0.41	0.00	2.63
477	1	0.40	0.40	0.00	1.45	1.00	0.00	0.67	0.00	1.32
478	1	2.25	1.12	0.09	1.11	0.91	0.00	0.67	0.00	1.67
479	1	3.40	1.52	1.00	1.52	0.00	0.00	0.67	0.00	2.39
480	1	0.90	0.90	0.88	54.37	0.12	6.79	0.02	1.00	6.20
481	1	0.75	0.00	0.44	3.87	0.56	1.70	0.21	3.00	2.02
482	1	0.00	0.00	0.39	3.99	0.61	2.90	0.11	0.00	1.99
483	1	0.00	0.00	1.00	0.00	0.00	0.00	1.00	0.00	0.00
484	1	0.00	0.00	1.00	0.00	0.00	0.00	1.00	0.00	0.00
485	1	0.00	0.00	1.00	0.00	0.00	0.00	1.00	0.00	0.00
486	1	0.00	0.00	1.00	0.00	0.00	0.00	1.00	0.00	0.00
487	1	1.92	1.88	0.34	2.35	0.66	0.03	0.62	0.00	2.44
488	1	1.87	1.73	0.30	1.65	0.70	0.00	0.67	0.00	2.00
489	1	1.89	1.08	0.06	1.08	0.94	0.00	0.67	0.00	1.52
490	1	2.79	2.79	0.29	0.00	0.71	0.00	0.67	0.00	1.59
491	1	2.28	2.28	0.43	0.00	0.57	0.00	0.67	0.00	1.57
492	1	0.90	0.90	0.04	0.35	0.96	0.00	0.67	0.00	0.60
493	1	2.44	0.91	0.28	0.91	0.72	0.00	0.67	0.00	1.57
494	1	2.79	2.32	0.00	2.31	1.00	0.00	0.67	0.00	2.83
495	1	3.17	3.17	0.74	0.00	0.26	0.00	0.67	0.00	2.99
496	1	1.13	1.13	0.00	2.25	1.00	0.00	0.67	0.00	2.22
497	1	0.59	0.59	0.00	1.09	1.00	0.00	0.67	0.00	1.09
498	1	0.00	0.00	1.00	0.00	0.00	0.00	1.00	0.00	0.00
499	1	0.00	0.00	1.00	0.00	0.00	0.00	1.00	0.00	0.00
500	1	0.00	0.00	1.00	0.00	0.00	0.00	1.00	0.00	0.00
501	1	0.00	0.00	1.00	0.00	0.00	0.00	1.00	0.00	0.00
502	1	0.00	0.00	1.00	0.00	0.00	0.00	1.00	0.00	0.00
503	1	0.00	0.00	1.00	0.00	0.00	0.00	1.00	0.00	0.00
504	1	0.00	0.00	1.00	0.00	0.00	0.00	1.00	0.00	0.00
505	1	0.00	0.00	1.00	0.00	0.00	0.00	1.00	0.00	0.00
506	1	0.00	0.00	1.00	0.00	0.00	0.00	1.00	0.00	0.00
507	1	5.35	1.28	0.16	1.28	0.84	0.00	0.67	0.00	2.85
508	1	0.00	0.00	0.51	2.38	0.49	2.89	0.11	3.00	0.95
509	1	0.00	0.00	1.00	0.00	0.00	0.00	1.00	0.00	0.00
510	1	1.76	0.00	0.41	3.56	0.59	0.12	0.56	0.00	2.30
511	1	1.28	1.28	0.00	2.10	1.00	0.00	0.67	0.00	2.15
512	1	3.78	3.78	0.47	0.04	0.53	0.00	0.67	0.00	2.76
513	1	2.40	0.83	0.60	6.86	0.40	0.51	0.43	0.00	3.48
514	1	1.50	1.26	0.95	32.20	0.05	1.48	0.24	1.00	2.68
515	1	0.71	0.00	0.33	3.73	0.67	1.63	0.22	2.00	2.29
516	1	3.01	2.55	0.00	2.57	1.00	0.00	0.67	0.00	3.12
517	1	0.53	0.53	0.00	4.06	1.00	0.00	0.67	0.00	3.51
518	1	1.18	1.18	0.00	1.84	1.00	0.00	0.67	0.00	1.90
519	1	2.85	1.09	0.09	1.09	0.91	0.00	0.67	0.00	1.85
520	1	0.27	0.27	0.15	2.70	0.85	2.17	0.17	0.00	2.01
521	1	4.23	4.23	0.50	0.17	0.50	0.00	0.67	0.00	3.21
522	1	1.33	1.33	0.00	1.57	1.00	0.00	0.67	0.00	1.74
523	1	0.00	0.00	1.00	0.00	0.00	0.00	1.00	0.00	0.00
524	1	0.00	0.00	1.00	0.00	0.00	0.00	1.00	0.00	0.00
525	1	0.00	0.00	1.00	0.00	0.00	0.00	1.00	0.00	0.00
526	1	0.00	0.00	1.00	0.00	0.00	0.00	1.00	0.00	0.00
527	1	0.00	0.00	1.00	0.00	0.00	0.00	1.00	0.00	0.00
528	1	0.00	0.00	1.00	0.00	0.00	0.00	1.00	0.00	0.00
529	1	0.00	0.00	1.00	0.00	0.00	0.00	1.00	0.00	0.00
530	1	0.00	0.00	1.00	0.00	0.00	0.00	1.00	0.00	0.00
531	1	0.00	0.00	1.00	0.00	0.00	0.00	1.00	0.00	0.00
532	1	0.00	0.00	1.00	0.00	0.00	0.00	1.00	0.00	0.00
533	1	0.00	0.00	1.00	0.00	0.00	0.00	1.00	0.00	0.00
534	1	0.00	0.00	1.00	0.00	0.00	0.00	1.00	0.00	0.00
535	1	0.00	0.00	1.00	0.00	0.00	0.00	1.00	0.00	0.00
536	1	0.00	0.00	1.00	0.00	0.00	0.00	1.00	0.00	0.00
537	1	0.00	0.00	1.00	0.00	0.00	0.00	1.00	0.00	0.00
538	1	0.00	0.00	1.00	0.00	0.00	0.00	1.00	0.00	0.00
539	1	0.00	0.00	1.00	0.00	0.00	0.00	1.00	0.00	0.00
540	1	0.00	0.00	1.00	0.00	0.00	0.00	1.00	0.00	0.00
541	1	0.00	0.00	1.00	0.00	0.00	0.00	1.00	0.00	0.00
542	1	0.00	0.00	1.00	0.00	0.00	0.00	1.00	0.00	0.00
543	1	0.00	0.00	1.00	0.00	0.00	0.00	1.00	0.00	0.00
544	1	1.41	1.41	0.00	2.28	1.00	0.00	0.67	0.00	2.34
545	1	0.44	0.20	0.76	11.21	0.24	5.75	0.03	2.00	2.48
546	1	1.83	1.83	0.60	0.00	0.40	0.00	0.67	0.00	1.52
547	1	0.56	0.56	0.00	1.51	1.00	0.00	0.67	0.00	1.43
548	1	4.87	4.87	0.31	0.00	0.69	0.00	0.67	0.00	2.89
549	1	0.39	0.39	0.00	1.27	1.00	0.00	0.67	0.00	1.17
550	1	0.35	0.00	0.81	7.61	0.19	1.24	0.28	1.00	1.28
551	1	0.53	0.31	0.81	10.03	0.19	3.02	0.11	1.00	1.94
552	1	8.36	3.65	0.63	0.00	0.37	0.00	0.67	0.00	4.70
553	1	1.62	1.62	0.00	3.02	1.00	0.00	0.67	0.00	3.02
554	1	0.00	0.00	0.56	3.40	0.44	7.46	0.01	3.00	1.22
555	1	3.08	0.25	0.04	0.25	0.96	0.00	0.67	0.00	1.24
556	1	2.14	2.14	0.00	4.10	1.00	0.00	0.67	0.00	4.08
557	1	0.94	0.94	0.02	0.86	0.98	0.00	0.67	0.00	1.02
558	1	3.17	2.01	0.02	2.01	0.98	0.00	0.67	0.00	2.71
559	1	0.97	0.97	0.00	1.79	1.00	0.00	0.67	0.00	1.80
560	1	0.00	0.00	0.00	1.15	1.00	0.00	0.67	0.00	0.94
561	1	0.00	0.00	1.00	0.00	0.00	0.00	1.00	0.00	0.00
562	1	0.89	0.14	0.00	0.14	1.00	0.00	0.67	0.00	0.42
563	1	0.00	0.00	0.00	1.65	1.00	0.00	0.67	0.00	1.35
564	1	0.00	0.00	0.00	0.86	1.00	0.00	0.67	0.00	0.71
565	1	0.00	0.00	0.38	0.22	0.62	0.48	0.44	1.00	0.11
566	1	0.00	0.00	0.40	0.42	0.60	0.72	0.37	0.00	0.21
567	1	0.30	0.30	0.00	0.62	1.00	0.00	0.67	0.00	0.61
568	1	1.24	0.00	0.53	3.43	0.47	0.40	0.46	3.00	1.74
569	1	0.97	0.97	0.09	0.90	0.91	0.00	0.67	0.00	1.07
570	1	0.92	0.00	0.69	5.70	0.31	4.08	0.06	3.00	1.76
571	1	0.00	0.00	0.00	0.99	1.00	0.00	0.67	0.00	0.81
572	1	0.39	0.00	0.62	5.12	0.38	2.17	0.17	2.00	1.73
573	1	1.48	1.48	0.00	1.68	1.00	0.00	0.67	0.00	1.87
574	1	1.55	1.51	0.10	0.95	0.90	0.00	0.67	0.00	1.34
575	1	0.44	0.00	0.31	1.13	0.69	0.37	0.47	2.00	0.78
576	1	0.62	0.62	0.00	0.98	1.00	0.00	0.67	0.00	1.01
577	1	0.00	0.00	0.00	2.44	1.00	0.00	0.67	0.00	2.00
578	1	0.00	0.00	0.00	0.70	1.00	0.00	0.67	0.00	0.58
579	1	0.00	0.00	1.00	0.00	0.00	0.00	1.00	0.00	0.00
580	1	0.45	0.45	0.00	1.09	1.00	0.00	0.67	0.00	1.05
581	1	0.92	0.92	0.00	1.04	1.00	0.00	0.67	0.00	1.16
582	1	0.15	0.00	0.65	9.10	0.35	7.85	0.01	2.00	2.65
583	1	0.00	0.00	0.00	1.27	1.00	0.00	0.67	0.00	1.04
584	1	1.05	0.26	0.08	0.26	0.92	0.00	0.67	0.00	0.57
585	1	0.00	0.00	1.00	0.00	0.00	0.00	1.00	0.00	0.00
586	1	0.00	0.00	0.00	0.45	1.00	0.00	0.67	0.00	0.37
587	1	0.00	0.00	0.00	0.60	1.00	0.00	0.67	0.00	0.49
588	1	0.00	0.00	0.00	0.39	1.00	0.00	0.67	0.00	0.32
589	1	0.00	0.00	0.00	0.93	1.00	0.00	0.67	0.00	0.76
590	1	0.00	0.00	0.00	0.47	1.00	0.00	0.67	0.00	0.39
591	1	0.29	0.29	0.04	0.15	0.96	0.00	0.67	0.00	0.23
592	1	0.00	0.00	0.00	1.82	1.00	0.00	0.67	0.00	1.49
593	1	0.00	0.00	0.00	0.81	1.00	0.00	0.67	0.00	0.67
594	1	1.20	1.20	0.00	0.58	1.00	0.00	0.67	0.00	0.88
595	1	0.37	0.00	0.88	7.68	0.12	4.20	0.06	3.00	0.90
596	1	0.00	0.00	1.00	0.00	0.00	0.00	1.00	0.00	0.00
597	1	4.25	1.49	0.14	1.49	0.86	0.00	0.67	0.00	2.65
598	1	0.59	0.00	0.24	1.33	0.76	0.50	0.43	5.00	1.03
599	1	1.82	1.59	0.10	1.56	0.90	0.00	0.67	0.00	1.89
600	1	0.00	0.00	0.00	1.25	1.00	0.00	0.67	0.00	1.03
601	1	2.21	1.14	0.05	1.14	0.95	0.00	0.67	0.00	1.67
602	1	0.77	0.77	0.00	4.23	1.00	0.00	0.67	0.00	3.73
603	1	1.92	1.48	0.07	1.47	0.93	0.00	0.67	0.00	1.85
604	1	3.20	0.00	0.29	4.52	0.71	0.04	0.61	0.00	3.69
605	1	0.86	0.86	0.00	1.42	1.00	0.00	0.67	0.00	1.46
606	1	1.49	0.98	0.05	0.97	0.95	0.00	0.67	0.00	1.30
607	1	10000.00	9581.53	0.00	0.82	1.00	0.00	0.67	0.00	3362.03
608	1	0.40	0.00	0.51	3.34	0.49	2.07	0.18	1.00	1.48
609	1	0.34	0.00	0.84	21.13	0.16	9.78	0.00	4.00	2.84
610	1	0.70	0.65	0.16	0.57	0.84	0.00	0.67	0.00	0.72
611	1	1.37	0.00	0.00	0.60	1.00	0.00	0.67	0.00	0.95
612	1	0.00	0.00	0.24	0.21	0.76	0.31	0.49	0.00	0.13
613	1	2.18	1.23	0.21	1.23	0.79	0.00	0.67	0.00	1.74
614	1	0.00	0.00	0.00	0.15	1.00	0.00	0.67	0.00	0.12
615	1	0.41	0.41	0.00	0.42	1.00	0.00	0.67	0.00	0.48
616	1	0.45	0.45	0.00	0.98	1.00	0.00	0.67	0.00	0.95
617	1	0.00	0.00	0.00	0.66	1.00	0.00	0.67	0.00	0.54
618	1	1.15	0.30	0.16	0.30	0.84	0.00	0.67	0.00	0.63
619	1	0.00	0.00	0.00	0.45	1.00	0.00	0.67	0.00	0.37
620	1	0.00	0.00	0.00	0.48	1.00	0.00	0.67	0.00	0.39
621	1	0.80	0.80	0.00	0.93	1.00	0.00	0.67	0.00	1.03
622	1	0.65	0.65	0.00	4.00	1.00	0.00	0.67	0.00	3.50
623	1	0.00	0.00	0.40	4.24	0.60	7.15	0.01	2.00	2.07
624	1	0.33	0.33	0.00	0.72	1.00	0.00	0.67	0.00	0.70
625	1	0.22	0.00	0.62	4.41	0.38	3.10	0.10	2.00	1.43
626	1	0.00	0.00	0.64	3.81	0.36	7.14	0.01	4.00	1.13
627	1	1.43	1.43	0.57	0.00	0.43	0.00	0.67	0.00	1.15
628	1	0.00	0.00	0.00	1.65	1.00	0.00	0.67	0.00	1.35
629	1	2.86	2.86	0.54	0.48	0.46	0.00	0.67	0.00	2.40
630	1	0.00	0.00	0.69	16.65	0.31	9.46	0.00	3.00	4.29
631	1	0.64	0.55	0.00	0.55	1.00	0.00	0.67	0.00	0.67
632	1	0.00	0.00	0.00	0.98	1.00	0.00	0.67	0.00	0.80
633	1	1.13	0.77	0.09	0.76	0.91	0.00	0.67	0.00	1.01
634	1	1.25	1.25	0.00	1.44	1.00	0.00	0.67	0.00	1.60
635	1	0.00	0.00	0.00	0.25	1.00	0.00	0.67	0.00	0.21
636	1	2.72	0.94	0.63	0.16	0.37	0.00	0.67	0.00	1.45
637	1	0.27	0.00	0.37	2.82	0.63	3.23	0.09	1.00	1.55
638	1	0.29	0.29	0.00	0.55	1.00	0.00	0.67	0.00	0.55
639	1	0.00	0.00	0.00	0.92	1.00	0.00	0.67	0.00	0.75
640	1	0.00	0.00	0.00	0.32	1.00	0.00	0.67	0.00	0.26
641	1	0.00	0.00	0.00	1.02	1.00	0.00	0.67	0.00	0.83
642	1	0.00	0.00	0.00	0.58	1.00	0.00	0.67	0.00	0.48
643	1	0.00	0.00	0.00	0.30	1.00	0.00	0.67	0.00	0.25
644	1	0.66	0.66	0.00	0.98	1.00	0.00	0.67	0.00	1.02
645	1	0.00	0.00	0.00	2.38	1.00	0.00	0.67	0.00	1.95
646	1	0.00	0.00	1.00	0.00	0.00	0.00	1.00	0.00	0.00
647	1	0.00	0.00	0.23	1.98	0.77	7.10	0.01	5.00	1.25
648	1	0.00	0.00	0.00	0.86	1.00	0.00	0.67	0.00	0.70
649	1	0.00	0.00	0.00	0.19	1.00	0.00	0.67	0.00	0.15
650	1	0.00	0.00	0.00	1.01	1.00	0.00	0.67	0.00	0.83
651	1	0.33	0.30	0.00	0.30	1.00	0.00	0.67	0.00	0.36
652	1	0.64	0.00	0.02	1.21	0.98	0.65	0.39	3.00	1.19
653	1	0.68	0.68	0.00	1.29	1.00	0.00	0.67	0.00	1.29
654	1	0.00	0.00	0.62	6.55	0.38	10.55	0.00	3.00	2.05
655	1	1.67	1.67	0.26	0.00	0.74	0.00	0.67	0.00	0.92
656	1	1.00	1.00	0.00	1.44	1.00	0.00	0.67	0.00	1.52
657	1	1.36	1.36	0.44	0.00	0.56	0.00	0.67	0.00	0.95
658	1	1.68	0.47	0.00	0.47	1.00	0.00	0.67	0.00	0.95
659	1	4.19	1.47	0.01	1.35	0.99	0.00	0.67	0.00	2.51
660	1	0.74	0.74	0.00	1.91	1.00	0.00	0.67	0.00	1.81
661	1	1.18	0.66	0.04	0.66	0.96	0.00	0.67	0.00	0.94
662	1	0.90	0.43	0.46	0.36	0.54	0.00	0.67	0.00	0.62
663	1	0.42	0.14	0.00	0.14	1.00	0.00	0.67	0.00	0.26
664	1	1.24	1.24	0.00	1.77	1.00	0.00	0.67	0.00	1.87
665	1	0.00	0.00	0.00	0.70	1.00	0.00	0.67	0.00	0.57
666	1	1.35	0.41	0.00	0.41	1.00	0.00	0.67	0.00	0.79
667	1	0.00	0.00	0.00	1.24	1.00	0.00	0.67	0.00	1.02
668	1	0.45	0.45	0.18	0.71	0.82	0.11	0.57	0.00	0.69
669	1	0.00	0.00	0.00	0.14	1.00	0.00	0.67	0.00	0.12
670	1	1.84	0.79	0.02	0.79	0.98	0.00	0.67	0.00	1.27
671	1	0.00	0.00	0.38	2.66	0.62	8.31	0.01	1.00	1.35
672	1	0.00	0.00	0.00	0.85	1.00	0.00	0.67	0.00	0.69
673	1	1.02	1.02	0.00	1.08	1.00	0.00	0.67	0.00	1.23
674	1	1.36	1.36	0.43	0.00	0.57	0.00	0.67	0.00	0.94
675	1	0.46	0.46	0.00	0.49	1.00	0.00	0.67	0.00	0.56
676	1	2.50	2.50	0.16	0.00	0.84	0.00	0.67	0.00	1.18
677	1	0.41	0.41	0.00	1.37	1.00	0.00	0.67	0.00	1.26
678	1	0.00	0.00	0.00	1.27	1.00	0.00	0.67	0.00	1.04
679	1	0.79	0.79	0.00	2.66	1.00	0.00	0.67	0.00	2.45
680	1	0.00	0.00	0.00	1.37	1.00	0.00	0.67	0.00	1.13
681	1	0.39	0.00	0.57	3.81	0.43	2.98	0.11	2.00	1.48
682	1	1.41	1.41	0.46	0.00	0.54	0.00	0.67	0.00	1.00
683	1	0.00	0.00	0.01	1.16	0.99	5.71	0.03	2.00	0.95
684	1	2.57	1.13	0.05	1.13	0.95	0.00	0.67	0.00	1.79
685	1	0.00	0.00	1.00	0.00	0.00	0.00	1.00	0.00	0.00
686	1	0.48	0.00	0.64	2.81	0.36	1.75	0.21	3.00	0.99
687	1	1.35	0.81	0.00	0.81	1.00	0.00	0.67	0.00	1.12
688	1	0.27	0.00	0.69	8.64	0.31	5.24	0.03	2.00	2.31
689	1	0.00	0.00	0.58	6.49	0.42	11.70	0.00	2.00	2.23
690	1	1.09	0.31	0.02	0.31	0.98	0.00	0.67	0.00	0.62
691	1	0.00	0.00	0.00	0.77	1.00	0.00	0.67	0.00	0.63
692	1	0.00	0.00	0.00	0.54	1.00	0.00	0.67	0.00	0.44
693	1	2.81	0.59	0.00	0.59	1.00	0.00	0.67	0.00	1.43
694	1	0.30	0.30	0.00	1.11	1.00	0.00	0.67	0.00	1.01
695	1	78.84	78.84	0.06	0.00	0.94	0.00	0.67	0.00	30.52
696	1	0.00	0.00	0.81	4.01	0.19	4.30	0.05	2.00	0.63
697	1	0.35	0.00	0.76	11.74	0.24	1.85	0.20	1.00	2.42
698	1	0.00	0.00	1.00	0.00	0.00	0.00	1.00	0.00	0.00
699	1	0.52	0.00	0.21	0.00	0.79	0.00	0.67	0.00	0.18
700	1	0.78	0.72	0.76	13.17	0.24	3.16	0.10	0.00	3.31
701	1	0.42	0.42	0.00	0.91	1.00	0.00	0.67	0.00	0.89
702	1	0.79	0.79	0.00	2.32	1.00	0.00	0.67	0.00	2.17
703	1	0.67	0.43	0.00	0.43	1.00	0.00	0.67	0.00	0.58
704	1	1.36	0.70	0.02	0.70	0.98	0.00	0.67	0.00	1.03
705	1	0.00	0.00	0.15	1.04	0.85	3.44	0.08	1.00	0.72
706	1	0.58	0.00	0.21	0.00	0.79	0.00	0.67	0.00	0.19
707	1	2.48	2.48	0.21	0.00	0.79	0.00	0.67	0.00	1.25
708	1	0.36	0.00	0.57	3.75	0.43	3.09	0.10	2.00	1.45
709	1	0.00	0.00	0.03	0.31	0.97	1.62	0.22	2.00	0.25
710	1	0.00	0.00	0.00	0.29	1.00	0.00	0.67	0.00	0.24
711	1	1.21	0.48	0.02	0.48	0.98	0.00	0.67	0.00	0.80
712	1	0.65	0.65	0.00	0.77	1.00	0.00	0.67	0.00	0.85
713	1	1.72	1.72	0.00	3.34	1.00	0.00	0.67	0.00	3.32
714	1	0.95	0.93	0.17	0.93	0.83	0.00	0.67	0.00	1.08
715	1	0.27	0.27	0.00	1.52	1.00	0.00	0.67	0.00	1.34
716	1	0.00	0.00	0.00	0.76	1.00	0.00	0.67	0.00	0.62
717	1	0.32	0.32	0.00	1.62	1.00	0.00	0.67	0.00	1.44
718	1	0.97	0.97	0.34	0.00	0.66	0.00	0.67	0.00	0.59
719	1	0.00	0.00	0.92	16.71	0.08	1.90	0.19	2.00	1.16
720	1	0.00	0.00	0.00	0.14	1.00	0.00	0.67	0.00	0.12
721	1	0.00	0.00	0.00	0.63	1.00	0.00	0.67	0.00	0.51
722	1	1.43	1.33	0.20	1.32	0.80	0.00	0.67	0.00	1.56
723	1	0.00	0.00	0.00	0.85	1.00	0.00	0.67	0.00	0.70
724	1	2.37	2.37	0.63	0.00	0.37	0.00	0.67	0.00	2.03
725	1	0.43	0.00	0.38	1.54	0.62	0.51	0.43	1.00	0.93
726	1	1.28	1.28	0.00	1.53	1.00	0.00	0.67	0.00	1.68
727	1	0.39	0.39	0.00	2.85	1.00	0.00	0.67	0.00	2.46
728	1	2.92	2.88	0.45	0.00	0.55	0.00	0.67	0.00	2.04
729	1	2.65	1.23	0.05	1.23	0.95	0.00	0.67	0.00	1.90
730	1	0.38	0.38	0.00	0.89	1.00	0.00	0.67	0.00	0.86
731	1	0.00	0.00	0.21	1.89	0.79	4.99	0.04	6.00	1.22
732	1	0.75	0.75	0.00	1.88	1.00	0.00	0.67	0.00	1.79
733	1	2.55	2.55	0.49	0.00	0.51	0.00	0.67	0.00	1.89
734	1	1.04	1.04	0.59	0.00	0.41	0.00	0.67	0.00	0.85
735	1	0.77	0.77	0.00	0.98	1.00	0.00	0.67	0.00	1.07
736	1	0.94	0.44	0.00	0.45	1.00	0.00	0.67	0.00	0.68
737	1	0.00	0.00	0.00	1.01	1.00	0.00	0.67	0.00	0.83
738	1	3.93	0.48	0.00	0.49	1.00	0.00	0.67	0.00	1.72
739	1	0.00	0.00	0.23	3.06	0.77	6.47	0.02	1.00	1.94
740	1	3.83	0.94	0.03	0.66	0.97	0.00	0.67	0.00	1.84
741	1	1.48	1.23	0.90	18.05	0.10	0.98	0.32	0.00	2.83
742	1	2.13	1.82	0.20	1.71	0.80	0.00	0.67	0.00	2.14
743	1	0.00	0.00	0.45	2.82	0.55	6.59	0.02	1.00	1.28
744	1	0.70	0.70	0.03	0.66	0.97	0.00	0.67	0.00	0.78
745	1	2.08	2.08	0.62	0.00	0.38	0.00	0.67	0.00	1.75
746	1	0.75	0.75	0.00	1.17	1.00	0.00	0.67	0.00	1.21
747	1	1.55	1.22	0.08	0.34	0.92	0.00	0.67	0.00	0.86
748	1	0.30	0.30	0.00	1.81	1.00	0.00	0.67	0.00	1.59
749	1	5.16	0.50	0.00	0.47	1.00	0.00	0.67	0.00	2.12
750	1	1.73	1.73	0.06	1.74	0.94	0.00	0.66	0.00	2.01
751	1	0.00	0.00	0.00	21.89	1.00	0.00	0.67	0.00	17.95
752	1	0.00	0.00	0.54	2.62	0.46	5.67	0.03	3.00	0.99
753	1	0.00	0.00	0.00	0.30	1.00	0.00	0.67	0.00	0.25
754	1	0.31	0.31	0.00	0.68	1.00	0.00	0.67	0.00	0.66
755	1	0.00	0.00	0.00	0.79	1.00	0.00	0.67	0.00	0.65
756	1	2.53	0.00	0.21	0.00	0.79	0.00	0.67	0.00	0.85
757	1	0.00	0.00	0.68	12.79	0.32	10.87	0.00	0.00	3.33
758	1	0.00	0.00	0.00	0.60	1.00	0.00	0.67	0.00	0.49
759	1	0.73	0.31	0.00	0.31	1.00	0.00	0.67	0.00	0.50
760	1	0.00	0.00	0.00	0.79	1.00	0.00	0.67	0.00	0.65
761	1	0.35	0.00	0.57	5.03	0.43	4.06	0.06	4.00	1.88
762	1	0.96	0.96	0.00	1.04	1.00	0.00	0.67	0.00	1.18
763	1	0.34	0.34	0.34	5.03	0.66	6.48	0.02	1.00	2.95
764	1	0.47	0.47	0.00	1.70	1.00	0.00	0.67	0.00	1.55
765	1	4.32	1.07	0.00	1.07	1.00	0.00	0.67	0.00	2.33
766	1	1.84	1.84	0.40	0.00	0.60	0.00	0.67	0.00	1.22
767	1	0.00	0.00	0.00	0.46	1.00	0.00	0.67	0.00	0.38
768	1	2.93	0.73	0.05	0.73	0.95	0.00	0.67	0.00	1.58
769	1	0.00	0.00	0.80	1.99	0.20	4.23	0.06	2.00	0.33
770	1	0.00	0.00	0.00	0.74	1.00	0.00	0.67	0.00	0.60
771	1	1.80	0.13	0.01	0.13	0.99	0.00	0.67	0.00	0.71
772	1	0.00	0.00	0.00	1.39	1.00	0.00	0.67	0.00	1.14
773	1	3.44	0.82	0.03	0.82	0.97	0.00	0.67	0.00	1.83
774	1	0.49	0.18	0.52	10.47	0.48	8.19	0.01	1.00	4.33
775	1	0.00	0.00	0.00	0.64	1.00	2.56	0.13	2.00	0.53
776	1	2.09	2.09	0.00	2.57	1.00	0.00	0.67	0.00	2.81
777	1	1.17	1.17	0.00	1.84	1.00	0.00	0.67	0.00	1.90
778	1	0.00	0.00	0.00	0.78	1.00	0.00	0.67	0.00	0.64
779	1	2.37	0.99	0.02	0.98	0.98	0.00	0.67	0.00	1.60
780	1	0.46	0.00	0.62	4.34	0.38	2.57	0.13	4.00	1.49
781	1	0.00	0.00	0.00	4.09	1.00	0.00	0.67	0.00	3.35
782	1	1.03	0.00	0.44	3.37	0.56	0.89	0.34	2.00	1.88
783	1	5.63	3.87	0.11	3.84	0.89	0.00	0.67	0.00	5.04
784	1	0.00	0.00	0.00	2.46	1.00	0.00	0.67	0.00	2.02
785	1	0.58	0.57	0.38	0.57	0.62	0.00	0.67	0.00	0.66
786	1	0.34	0.00	0.55	3.18	0.45	1.89	0.19	1.00	1.28
787	1	0.00	0.00	0.10	4.31	0.90	8.09	0.01	2.00	3.19
788	1	0.74	0.74	0.00	2.62	1.00	0.00	0.67	0.00	2.39
789	1	0.80	0.80	0.00	1.17	1.00	0.00	0.67	0.00	1.23
790	1	2.70	2.70	0.42	0.00	0.58	0.00	0.67	0.00	1.82
791	1	1.09	0.80	0.04	0.81	0.96	0.00	0.67	0.00	1.03
792	1	0.00	0.00	1.00	0.00	0.00	0.00	1.00	0.00	0.00
793	1	0.59	0.00	0.00	0.29	1.00	0.00	0.67	0.00	0.44
794	1	0.00	0.00	0.00	0.49	1.00	0.00	0.67	0.00	0.40
795	1	0.60	0.13	0.00	0.13	1.00	0.00	0.67	0.00	0.31
796	1	0.00	0.00	0.00	0.76	1.00	0.00	0.67	0.00	0.62
797	1	0.31	0.31	0.00	0.35	1.00	0.00	0.67	0.00	0.39
798	1	5.10	1.18	1.00	1.18	0.00	0.00	0.67	0.00	2.68
799	1	0.79	0.79	0.00	1.42	1.00	0.00	0.67	0.00	1.43
800	1	2.93	1.01	0.00	0.98	1.00	0.00	0.67	0.00	1.79
801	1	2.17	2.15	0.41	2.13	0.59	0.00	0.67	0.00	2.48
802	1	0.00	0.00	0.00	0.47	1.00	0.00	0.67	0.00	0.39
803	1	1.58	1.12	0.30	1.11	0.70	0.00	0.67	0.00	1.44
804	1	4.04	0.98	1.00	0.50	0.00	0.00	0.67	0.00	2.16
805	1	0.00	0.00	0.42	3.71	0.58	8.72	0.01	4.00	1.77
806	1	0.65	0.15	0.00	0.15	1.00	0.00	0.67	0.00	0.34
807	1	0.57	0.57	0.00	0.85	1.00	0.00	0.67	0.00	0.89
808	1	1.49	1.43	0.21	1.43	0.79	0.00	0.67	0.00	1.67
809	1	0.34	0.34	0.36	1.83	0.64	1.31	0.27	0.00	1.17
810	1	3.13	1.47	0.31	1.47	0.69	0.00	0.67	0.00	2.26
811	1	0.00	0.00	0.00	2.42	1.00	0.00	0.67	0.00	1.99
812	1	0.72	0.00	0.58	5.90	0.42	3.97	0.06	2.00	2.26
813	1	0.52	0.00	0.85	4.11	0.15	1.73	0.21	2.00	0.70
814	1	1.05	0.00	0.60	3.87	0.40	0.72	0.38	2.00	1.62
815	1	1.99	0.97	1.00	0.99	0.00	0.00	0.67	0.00	1.47
816	1	0.67	0.67	0.60	0.00	0.40	0.00	0.67	0.00	0.55
817	1	0.00	0.00	0.76	4.62	0.24	7.32	0.01	2.00	0.92
818	1	0.00	0.00	0.90	8.10	0.10	2.98	0.11	2.00	0.68
819	1	0.60	0.60	0.00	0.95	1.00	0.00	0.67	0.00	0.98
820	1	0.00	0.00	0.00	0.14	1.00	0.00	0.67	0.00	0.12
821	1	0.68	0.31	0.00	0.31	1.00	0.00	0.67	0.00	0.48
822	1	0.48	0.00	0.49	1.84	0.51	0.83	0.35	2.00	0.93
823	1	0.00	0.00	1.00	0.00	0.00	0.00	1.00	0.00	0.00
824	1	0.31	0.31	0.00	0.65	1.00	0.00	0.67	0.00	0.64
825	1	1.77	1.77	0.75	0.00	0.25	0.00	0.67	0.00	1.68
826	1	1.40	0.85	0.00	0.85	1.00	0.00	0.67	0.00	1.17
827	1	0.00	0.00	0.38	2.02	0.62	1.62	0.22	1.00	1.02
828	1	0.00	0.00	0.18	2.89	0.82	8.17	0.01	2.00	1.94
829	1	0.50	0.50	0.00	1.09	1.00	0.00	0.67	0.00	1.06
830	1	2.12	1.34	0.04	1.32	0.96	0.00	0.67	0.00	1.80
831	1	0.00	0.00	0.00	0.67	1.00	0.00	0.67	0.00	0.55
832	1	1.13	0.97	0.34	0.97	0.66	0.00	0.67	0.00	1.17
833	1	0.68	0.68	0.00	1.38	1.00	0.00	0.67	0.00	1.36
834	1	0.80	0.80	0.00	1.66	1.00	0.00	0.67	0.00	1.63
835	1	0.00	0.00	0.00	1.20	1.00	0.00	0.67	0.00	0.98
836	1	0.98	0.63	0.09	0.63	0.91	0.00	0.67	0.00	0.85
837	1	0.00	0.00	0.00	1.27	1.00	0.00	0.67	0.00	1.04
838	1	3.46	1.01	0.00	1.01	1.00	0.00	0.67	0.00	1.99
839	1	0.00	0.00	0.00	1.65	1.00	0.00	0.67	0.00	1.35
840	1	1.22	1.22	0.00	2.63	1.00	0.00	0.67	0.00	2.56
841	1	1.66	1.66	0.00	1.73	1.00	0.00	0.67	0.00	1.97
842	1	2.80	0.52	0.04	0.51	0.96	0.00	0.67	0.00	1.36
843	1	0.86	0.00	0.69	16.29	0.31	1.57	0.23	1.00	4.44
844	1	0.75	0.75	0.00	1.54	1.00	0.00	0.67	0.00	1.52
845	1	0.00	0.00	1.00	0.00	0.00	0.00	1.00	0.00	0.00
846	1	61.49	3.52	0.00	3.49	1.00	0.00	0.67	0.00	23.53
847	1	0.00	0.00	1.00	0.00	0.00	0.00	1.00	0.00	0.00
848	1	0.00	0.00	0.85	38.41	0.15	1.73	0.21	1.00	4.69
849	1	0.00	0.00	0.00	1.07	1.00	0.00	0.67	0.00	0.88
850	1	1.30	1.20	0.00	1.20	1.00	0.00	0.67	0.00	1.42
851	1	0.61	0.61	0.00	0.68	1.00	0.00	0.67	0.00	0.77
852	1	0.50	0.50	0.00	1.84	1.00	0.00	0.67	0.00	1.68
853	1	0.45	0.45	0.00	1.79	1.00	0.00	0.67	0.00	1.62
854	1	0.48	0.48	0.00	1.24	1.00	0.00	0.67	0.00	1.18
855	1	0.31	0.31	0.00	0.97	1.00	0.00	0.67	0.00	0.90
856	1	0.66	0.66	0.00	0.98	1.00	0.00	0.67	0.00	1.03
857	1	0.00	0.00	0.00	0.44	1.00	0.00	0.67	0.00	0.36
858	1	0.00	0.00	0.00	0.30	1.00	0.00	0.67	0.00	0.25
859	1	0.00	0.00	0.00	0.93	1.00	0.00	0.67	0.00	0.76
860	1	0.00	0.00	0.00	0.15	1.00	0.00	0.67	0.00	0.12
861	1	0.00	0.00	0.00	0.74	1.00	0.00	0.67	0.00	0.61
862	1	0.27	0.27	0.00	1.05	1.00	0.00	0.67	0.00	0.96
863	1	0.00	0.00	0.00	1.08	1.00	0.00	0.67	0.00	0.89
864	1	0.58	0.58	0.00	1.00	1.00	0.00	0.67	0.00	1.01
865	1	0.00	0.00	0.00	0.77	1.00	0.00	0.67	0.00	0.63
866	1	1.21	1.21	0.00	0.72	1.00	0.00	0.67	0.00	0.99
867	1	0.00	0.00	0.00	1.98	1.00	0.00	0.67	0.00	1.62
868	1	0.00	0.00	0.54	2.09	0.46	4.59	0.05	1.00	0.79
869	1	0.38	0.00	0.61	3.39	0.39	1.39	0.25	0.00	1.22
870	1	0.31	0.31	0.00	0.37	1.00	0.00	0.67	0.00	0.41
871	1	0.27	0.00	0.93	4.51	0.07	2.68	0.13	1.00	0.36
872	1	0.25	0.25	0.00	2.64	1.00	0.00	0.67	0.00	2.25
873	1	0.36	0.36	0.00	0.63	1.00	0.00	0.67	0.00	0.64
874	1	0.90	0.90	0.00	1.09	1.00	0.00	0.67	0.00	1.20
875	1	0.55	0.55	0.64	0.00	0.36	0.00	0.67	0.00	0.47
876	1	1.62	0.86	1.00	0.75	0.00	0.00	0.67	0.00	1.25
877	1	0.27	0.00	0.36	3.59	0.64	6.38	0.02	3.00	1.98
878	1	2.82	0.99	0.09	0.99	0.91	0.00	0.67	0.00	1.76
879	1	1.96	1.96	0.00	3.21	1.00	0.00	0.67	0.00	3.29
880	1	2.13	2.13	0.39	0.12	0.61	0.00	0.67	0.00	1.46
881	1	0.00	0.00	0.00	1.52	1.00	0.00	0.67	0.00	1.25
882	1	0.00	0.00	0.00	0.62	1.00	2.67	0.13	0.00	0.51
883	1	1.64	1.01	0.25	0.98	0.75	0.00	0.67	0.00	1.36
884	1	0.00	0.00	0.00	1.22	1.00	0.00	0.67	0.00	1.00
885	1	0.36	0.36	0.00	0.54	1.00	0.00	0.67	0.00	0.56
886	1	0.00	0.00	0.00	0.42	1.00	0.00	0.67	0.00	0.35
887	1	1.49	1.08	0.06	1.07	0.94	0.00	0.67	0.00	1.38
888	1	0.00	0.00	0.01	3.10	0.99	6.50	0.02	4.00	2.50
889	1	0.00	0.00	0.00	1.00	1.00	0.00	0.67	0.00	0.82
890	1	0.00	0.00	0.00	1.15	1.00	0.00	0.67	0.00	0.95
891	1	0.26	0.00	0.21	0.00	0.79	0.00	0.67	0.00	0.09
892	1	0.00	0.00	0.66	4.30	0.34	5.89	0.02	3.00	1.20
893	1	0.00	0.00	0.00	2.06	1.00	0.00	0.67	0.00	1.69
894	1	0.00	0.00	0.00	0.87	1.00	0.00	0.67	0.00	0.72
895	1	0.00	0.00	0.00	0.25	1.00	0.00	0.67	0.00	0.21
896	1	0.75	0.52	0.02	0.51	0.98	0.00	0.67	0.00	0.67
897	1	0.25	0.25	0.31	2.89	0.69	2.06	0.18	1.00	1.78
898	1	0.28	0.00	0.09	2.88	0.91	6.68	0.02	3.00	2.23
899	1	3.43	1.08	0.00	1.08	1.00	0.00	0.67	0.00	2.04
900	1	0.00	0.00	0.66	14.14	0.34	11.05	0.00	1.00	3.91
901	1	1.57	1.57	0.43	0.48	0.57	0.00	0.67	0.00	1.30
902	1	0.86	0.86	0.00	1.37	1.00	0.00	0.67	0.00	1.41
903	1	0.00	0.00	0.00	1.26	1.00	0.00	0.67	0.00	1.03
904	1	0.42	0.42	0.00	1.14	1.00	0.00	0.67	0.00	1.08
905	1	0.00	0.00	0.00	1.26	1.00	0.00	0.67	0.00	1.03
906	1	0.30	0.30	0.00	0.62	1.00	0.00	0.67	0.00	0.61
907	1	0.00	0.00	0.64	2.11	0.36	3.60	0.08	1.00	0.63
908	1	0.00	0.00	0.55	2.02	0.45	5.21	0.03	2.00	0.74
909	1	0.00	0.00	0.00	0.38	1.00	0.00	0.67	0.00	0.31
910	1	0.00	0.00	0.00	0.25	1.00	0.00	0.67	0.00	0.20
911	1	0.00	0.00	1.00	0.00	0.00	0.00	1.00	0.00	0.00
912	1	0.00	0.00	0.26	1.97	0.74	5.41	0.03	2.00	1.19
913	1	0.00	0.00	0.00	0.33	1.00	0.00	0.67	0.00	0.27
914	1	0.00	0.00	0.00	0.49	1.00	0.00	0.67	0.00	0.40
915	1	1.28	0.43	0.08	0.43	0.92	0.00	0.67	0.00	0.78
916	1	1.14	1.09	0.00	1.09	1.00	0.00	0.67	0.00	1.28
917	1	0.00	0.00	0.00	2.06	1.00	0.00	0.67	0.00	1.69
918	1	0.00	0.00	0.00	1.23	1.00	0.00	0.67	0.00	1.01
919	1	2.05	2.05	0.52	0.00	0.48	0.00	0.67	0.00	1.56
920	1	1.74	1.74	0.46	0.00	0.54	0.00	0.67	0.00	1.24
921	1	0.90	0.90	0.00	1.16	1.00	0.00	0.67	0.00	1.26
922	1	0.44	0.00	0.42	2.04	0.58	0.69	0.38	1.00	1.12
923	1	1.62	1.62	0.00	1.66	1.00	0.00	0.67	0.00	1.91
924	1	2.13	1.46	0.84	1.45	0.16	0.00	0.67	0.00	1.91
925	1	2.11	0.59	0.07	0.59	0.93	0.00	0.67	0.00	1.19
926	1	4.25	0.36	0.11	0.34	0.89	0.00	0.67	0.00	1.71
927	1	0.00	0.00	0.52	2.54	0.48	2.27	0.16	1.00	1.00
928	1	0.00	0.00	0.00	1.79	1.00	0.00	0.67	0.00	1.46
929	1	0.00	0.00	0.47	1.40	0.53	3.85	0.07	2.00	0.61
930	1	0.53	0.45	0.00	0.45	1.00	0.00	0.67	0.00	0.55
931	1	3.01	1.88	0.07	1.41	0.93	0.00	0.67	0.00	2.20
932	1	0.00	0.00	0.00	0.98	1.00	0.00	0.67	0.00	0.80
933	1	0.28	0.28	0.00	0.53	1.00	0.00	0.67	0.00	0.53
934	1	1.03	0.85	0.07	0.85	0.93	0.00	0.67	0.00	1.04
935	1	0.00	0.00	0.00	0.91	1.00	0.00	0.67	0.00	0.74
936	1	0.00	0.00	0.00	0.51	1.00	0.00	0.67	0.00	0.42
937	1	0.00	0.00	0.00	0.79	1.00	0.00	0.67	0.00	0.64
938	1	0.00	0.00	0.00	0.48	1.00	0.00	0.67	0.00	0.39
939	1	0.00	0.00	0.00	0.84	1.00	0.00	0.67	0.00	0.69
940	1	0.00	0.00	0.97	12.29	0.03	1.63	0.22	1.00	0.35
941	1	0.00	0.00	1.00	0.00	0.00	0.00	1.00	0.00	0.00
942	1	1.24	0.82	0.84	0.82	0.16	0.00	0.67	0.00	1.09
943	1	0.00	0.00	0.00	0.45	1.00	0.00	0.67	0.00	0.37
944	1	0.00	0.00	1.00	0.00	0.00	0.00	1.00	0.00	0.00
945	1	0.00	0.00	0.00	0.83	1.00	0.00	0.67	0.00	0.68
946	1	3.19	3.16	0.14	0.00	0.86	0.00	0.67	0.00	1.43
947	1	0.00	0.00	0.00	0.84	1.00	0.00	0.67	0.00	0.69
948	1	0.71	0.58	1.00	0.58	0.00	0.00	0.67	0.00	0.71
949	1	1.29	1.03	0.00	1.02	1.00	0.00	0.67	0.00	1.27
950	1	0.00	0.00	0.00	0.60	1.00	0.00	0.67	0.00	0.49
951	1	0.27	0.00	0.21	0.00	0.79	0.00	0.67	0.00	0.09
952	1	0.00	0.00	0.00	0.68	1.00	0.00	0.67	0.00	0.56
953	1	1.10	1.10	0.04	0.41	0.96	0.00	0.67	0.00	0.73
954	1	0.38	0.38	0.00	1.11	1.00	0.00	0.67	0.00	1.04
955	1	0.00	0.00	0.77	6.50	0.23	7.94	0.01	3.00	1.22
956	1	0.34	0.34	0.00	0.38	1.00	0.00	0.67	0.00	0.42
957	1	0.70	0.70	0.00	0.79	1.00	0.00	0.67	0.00	0.88
958	1	0.29	0.19	0.92	23.56	0.08	7.06	0.01	1.00	1.88
959	1	0.55	0.55	0.00	1.12	1.00	0.00	0.67	0.00	1.11
960	1	2.99	2.18	0.11	2.16	0.89	0.00	0.67	0.00	2.78
961	1	0.00	0.00	1.00	0.00	0.00	0.00	1.00	0.00	0.00
962	1	0.00	0.00	1.00	0.00	0.00	0.00	1.00	0.00	0.00
963	1	1.52	1.52	0.00	1.62	1.00	0.00	0.67	0.00	1.83
964	1	1.18	1.18	0.00	2.41	1.00	0.00	0.67	0.00	2.38
965	1	0.84	0.84	0.00	0.94	1.00	0.00	0.67	0.00	1.05
966	1	0.89	0.00	0.63	6.74	0.37	3.32	0.09	1.00	2.36
967	1	4.48	3.83	0.11	3.68	0.89	0.00	0.67	0.00	4.54
968	1	0.34	0.34	0.00	1.62	1.00	0.00	0.67	0.00	1.44
969	1	0.40	0.00	0.00	0.76	1.00	0.37	0.47	1.00	0.76
970	1	0.00	0.00	0.78	3.44	0.22	1.29	0.27	2.00	0.63
971	1	0.08	0.08	0.62	0.13	0.38	0.00	0.66	0.00	0.11
972	1	0.00	0.00	0.00	0.67	1.00	0.00	0.67	0.00	0.55
973	1	0.24	0.24	0.00	0.40	1.00	0.00	0.67	0.00	0.41
974	1	0.00	0.00	1.00	0.00	0.00	0.00	1.00	0.00	0.00
975	1	0.00	0.00	0.01	0.46	0.99	1.79	0.20	1.00	0.37
976	1	0.00	0.00	0.00	0.62	1.00	0.00	0.67	0.00	0.51
977	1	0.00	0.00	0.00	0.28	1.00	0.00	0.67	0.00	0.23
978	1	0.68	0.68	0.00	1.23	1.00	0.00	0.67	0.00	1.24
979	1	0.46	0.46	0.80	10.85	0.20	6.71	0.02	1.00	2.22
980	1	1.39	1.39	0.50	0.00	0.50	0.00	0.67	0.00	1.03
981	1	0.31	0.31	0.00	0.75	1.00	0.00	0.67	0.00	0.72
982	1	0.00	0.00	0.00	0.37	1.00	0.00	0.67	0.00	0.30
983	1	0.00	0.00	1.00	0.00	0.00	0.00	1.00	0.00	0.00
984	1	0.00	0.00	0.00	0.98	1.00	0.00	0.67	0.00	0.80
985	1	0.00	0.00	0.00	0.78	1.00	0.00	0.67	0.00	0.64
986	1	0.27	0.00	0.00	0.00	1.00	0.00	0.67	0.00	0.09
987	1	0.00	0.00	0.00	0.30	1.00	0.00	0.67	0.00	0.25
988	1	0.00	0.00	0.00	0.29	1.00	0.00	0.67	0.00	0.24
989	1	0.00	0.00	0.00	0.44	1.00	0.00	0.67	0.00	0.36
990	1	1.03	0.40	0.03	0.40	0.97	0.00	0.67	0.00	0.67
991	1	2.83	2.83	0.03	1.31	0.97	0.00	0.67	0.00	2.07
992	1	2.74	2.74	0.47	0.00	0.53	0.00	0.67	0.00	1.97
993	1	0.75	0.75	0.13	0.48	0.87	0.00	0.67	0.00	0.68
994	1	2.01	1.38	0.35	1.37	0.65	0.00	0.67	0.00	1.80
995	1	0.00	0.00	1.00	0.00	0.00	0.00	1.00	0.00	0.00
996	1	0.38	0.30	0.30	0.30	0.70	0.00	0.67	0.00	0.37
997	1	2.73	0.97	0.00	0.96	1.00	0.00	0.67	0.00	1.70
998	1	0.29	0.29	0.00	3.51	1.00	0.00	0.67	0.00	2.98
999	1	0.00	0.00	0.00	1.45	1.00	0.00	0.67	0.00	1.19
1000	1	0.00	0.00	0.89	10.98	0.11	10.94	0.00	2.00	1.01
1001	1	0.30	0.27	0.00	0.27	1.00	0.00	0.67	0.00	0.32
1002	1	0.00	0.00	0.00	1.25	1.00	0.00	0.67	0.00	1.02
1003	1	0.47	0.00	0.51	2.67	0.49	0.92	0.33	3.00	1.23
1004	1	0.00	0.00	0.00	1.08	1.00	0.00	0.67	0.00	0.89
1005	1	0.00	0.00	0.00	0.47	1.00	0.00	0.67	0.00	0.38
1006	1	0.33	0.33	0.00	0.55	1.00	0.00	0.67	0.00	0.56
1007	1	0.00	0.00	1.00	0.00	0.00	0.00	1.00	0.00	0.00
1008	1	0.00	0.00	0.00	0.57	1.00	0.00	0.67	0.00	0.47
1009	1	0.00	0.00	0.12	1.33	0.88	4.37	0.05	3.00	0.97
1010	1	0.00	0.00	0.00	1.00	1.00	0.00	0.67	0.00	0.82
1011	1	0.00	0.00	0.00	0.30	1.00	0.00	0.67	0.00	0.24
1012	1	2.69	0.00	0.32	0.00	0.68	0.00	0.67	0.00	0.90
1013	1	0.00	0.00	0.00	0.68	1.00	0.00	0.67	0.00	0.56
1014	1	0.00	0.00	0.00	0.85	1.00	0.00	0.67	0.00	0.70
1015	1	0.92	0.87	0.15	0.87	0.85	0.00	0.67	0.00	1.02
1016	1	0.47	0.47	0.00	1.62	1.00	0.00	0.67	0.00	1.49
1017	1	0.00	0.00	0.00	0.79	1.00	0.00	0.67	0.00	0.65
1018	1	0.00	0.00	0.16	0.15	0.84	0.79	0.36	0.00	0.11
1019	1	0.00	0.00	0.00	0.46	1.00	0.00	0.67	0.00	0.38
1020	1	0.00	0.00	0.00	0.61	1.00	0.00	0.67	0.00	0.50
1021	1	0.00	0.00	0.00	0.30	1.00	0.00	0.67	0.00	0.24
1022	1	0.00	0.00	0.00	2.07	1.00	0.00	0.67	0.00	1.70
1023	1	0.35	0.00	0.71	2.88	0.29	0.54	0.42	2.00	0.81
1024	1	0.00	0.00	0.11	1.62	0.89	2.70	0.13	1.00	1.18
1025	1	0.00	0.00	0.00	1.84	1.00	0.00	0.67	0.00	1.51
1026	1	0.91	0.87	0.02	0.86	0.98	0.00	0.67	0.00	1.01
1027	1	0.60	0.45	0.18	0.45	0.82	0.00	0.67	0.00	0.57
1028	1	0.00	0.00	0.01	0.71	0.99	4.12	0.06	2.00	0.58
1029	1	0.94	0.00	0.00	0.40	1.00	0.00	0.67	0.00	0.64
1030	1	0.00	0.00	0.00	0.63	1.00	0.00	0.67	0.00	0.52
1031	1	0.00	0.00	0.00	0.61	1.00	0.00	0.67	0.00	0.50
1032	1	0.34	0.34	0.00	1.08	1.00	0.00	0.67	0.00	1.00
1033	1	0.00	0.00	0.00	0.29	1.00	0.00	0.67	0.00	0.23
1034	1	0.00	0.00	0.00	0.81	1.00	0.00	0.67	0.00	0.66
1035	1	0.70	0.70	0.63	0.00	0.37	0.00	0.67	0.00	0.59
1036	1	0.00	0.00	0.93	9.62	0.07	1.16	0.29	1.00	0.58
1037	1	0.00	0.00	0.00	0.47	1.00	0.00	0.67	0.00	0.38
1038	1	1.44	1.44	0.00	1.80	1.00	0.00	0.67	0.00	1.96
1039	1	1.42	1.12	0.10	1.01	0.90	0.00	0.67	0.00	1.31
1040	1	1.35	1.35	0.15	1.53	0.85	0.03	0.62	0.00	1.68
1041	1	0.73	0.73	0.00	1.41	1.00	0.00	0.67	0.00	1.40
1042	1	1.11	1.11	0.00	1.18	1.00	0.00	0.67	0.00	1.34
1043	1	1.26	1.26	0.00	1.80	1.00	0.00	0.67	0.00	1.90
1044	1	0.00	0.00	1.00	0.00	0.00	0.00	1.00	0.00	0.00
1045	1	0.00	0.00	0.00	381.71	1.00	0.00	0.67	0.00	312.95
1046	1	0.00	0.00	0.00	1.14	1.00	0.00	0.67	0.00	0.93
1047	1	2.51	2.51	0.00	7.22	1.00	0.00	0.67	0.00	6.76
1048	1	0.00	0.00	0.00	4.52	1.00	0.00	0.67	0.00	3.70
1049	1	0.43	0.43	0.00	2.60	1.00	3.39	0.09	0.00	2.26
1050	1	0.00	0.00	0.00	2.22	1.00	0.00	0.67	0.00	1.82
1051	1	0.00	0.00	0.00	1.03	1.00	0.00	0.67	0.00	0.85
1052	1	0.53	0.53	0.00	1.02	1.00	0.00	0.67	0.00	1.01
1053	1	0.00	0.00	0.00	3.96	1.00	0.00	0.67	0.00	3.25
1054	1	0.00	0.00	0.57	1.83	0.43	4.15	0.06	0.00	0.64
1055	1	0.00	0.00	0.00	1.29	1.00	0.00	0.67	0.00	1.05
1056	1	0.33	0.28	0.00	0.28	1.00	0.00	0.67	0.00	0.34
1057	1	0.00	0.00	0.00	0.60	1.00	0.00	0.67	0.00	0.49
1058	1	0.34	0.31	0.97	34.25	0.03	3.17	0.10	1.00	1.23
1059	1	0.96	0.82	0.00	0.81	1.00	0.00	0.67	0.00	0.99
1060	1	0.00	0.00	0.04	0.19	0.96	0.01	0.64	1.00	0.15
1061	1	0.00	0.00	0.00	0.93	1.00	0.00	0.67	0.00	0.77
1062	1	0.00	0.00	0.00	0.48	1.00	0.00	0.67	0.00	0.39
1063	1	0.00	0.00	0.00	0.73	1.00	0.00	0.67	0.00	0.60
1064	1	0.31	0.31	0.00	0.50	1.00	0.00	0.67	0.00	0.51
1065	1	1.91	0.58	0.02	0.57	0.98	0.00	0.67	0.00	1.11
1066	1	0.00	0.00	0.00	0.39	1.00	0.00	0.67	0.00	0.32
1067	1	0.00	0.00	0.97	12.02	0.03	1.24	0.28	1.00	0.32
1068	1	0.00	0.00	0.00	0.15	1.00	0.00	0.67	0.00	0.12
1069	1	0.32	0.32	0.00	0.42	1.00	0.00	0.67	0.00	0.45
1070	1	0.00	0.00	0.01	0.19	0.99	0.02	0.63	1.00	0.16
1071	1	0.64	0.64	0.09	0.63	0.91	0.00	0.67	0.00	0.73
1072	1	0.00	0.00	0.61	2.39	0.39	3.36	0.09	0.00	0.77
1073	1	0.44	0.44	0.00	0.96	1.00	0.00	0.67	0.00	0.93
1074	1	0.51	0.00	0.52	1.80	0.48	0.51	0.43	1.00	0.88
1075	1	4.48	0.44	0.62	0.35	0.38	0.00	0.67	0.00	1.84
1076	1	0.51	0.29	0.97	217.83	0.03	3.54	0.08	1.00	5.04
1077	1	1.41	1.41	0.26	0.00	0.74	0.00	0.67	0.00	0.77
1078	1	0.00	0.00	0.00	0.18	1.00	0.00	0.67	0.00	0.15
1079	1	3.10	0.72	0.00	0.71	1.00	0.00	0.67	0.00	1.63
1080	1	0.43	0.43	0.92	14.18	0.08	3.82	0.07	1.00	1.43
1081	1	0.00	0.00	0.00	0.45	1.00	0.00	0.67	0.00	0.37
1082	1	0.00	0.00	0.00	0.43	1.00	0.00	0.67	0.00	0.35
1083	1	0.00	0.00	0.26	0.17	0.74	0.76	0.37	1.00	0.10
1084	1	2.55	0.52	0.07	0.52	0.93	0.00	0.67	0.00	1.28
1085	1	0.00	0.00	1.00	0.00	0.00	0.00	1.00	0.00	0.00
1086	1	0.00	0.00	0.00	0.69	1.00	0.00	0.67	0.00	0.57
1087	1	0.28	0.00	0.21	0.00	0.79	0.00	0.67	0.00	0.09
1088	1	0.00	0.00	0.00	0.83	1.00	0.00	0.67	0.00	0.68
1089	1	0.00	0.00	0.00	0.38	1.00	0.00	0.67	0.00	0.31
1090	1	0.00	0.00	1.00	0.00	0.00	0.00	1.00	0.00	0.00
1091	1	0.00	0.00	0.00	0.59	1.00	0.00	0.67	0.00	0.48
1092	1	0.00	0.00	0.00	1.53	1.00	0.00	0.67	0.00	1.25
1093	1	2.33	0.63	0.18	0.63	0.82	0.00	0.67	0.00	1.30
1094	1	0.00	0.00	0.88	9.77	0.12	3.42	0.09	3.00	0.95
1095	1	0.00	0.00	1.00	0.00	0.00	0.00	1.00	0.00	0.00
1096	1	0.00	0.00	0.00	1.51	1.00	0.00	0.67	0.00	1.24
1097	1	0.00	0.00	0.00	0.25	1.00	0.00	0.67	0.00	0.20
1098	1	0.20	0.20	0.00	1.25	1.00	0.00	0.67	0.00	1.10
1099	1	2.90	0.89	0.24	0.57	0.76	0.00	0.67	0.00	1.50
1100	1	0.00	0.00	0.00	1.01	1.00	0.00	0.67	0.00	0.83
1101	1	0.00	0.00	0.00	0.12	1.00	0.00	0.67	0.00	0.10
1102	1	0.00	0.00	1.00	0.00	0.00	0.00	1.00	0.00	0.00
1103	1	0.22	0.22	0.00	1.06	1.00	0.00	0.67	0.00	0.94
1104	1	0.00	0.00	0.47	3.51	0.53	7.01	0.01	4.00	1.54
1105	1	0.00	0.00	1.00	0.00	0.00	0.00	1.00	0.00	0.00
1106	1	0.00	0.00	0.00	0.87	1.00	0.00	0.67	0.00	0.72
1107	1	0.00	0.00	0.00	0.75	1.00	0.00	0.67	0.00	0.61
1108	1	0.00	0.00	0.56	2.85	0.44	6.62	0.02	3.00	1.02
1109	1	0.00	0.00	0.00	0.24	1.00	0.00	0.67	0.00	0.20
1110	1	0.00	0.00	0.00	0.83	1.00	0.00	0.67	0.00	0.68
1111	1	0.00	0.00	0.00	0.46	1.00	0.00	0.67	0.00	0.38
1112	1	0.00	0.00	0.96	11.07	0.04	1.58	0.23	1.00	0.35
1113	1	0.00	0.00	1.00	0.00	0.00	0.00	1.00	0.00	0.00
1114	1	2.00	0.93	1.00	0.66	0.00	0.00	0.67	0.00	1.43
1115	1	2.68	2.68	0.54	0.00	0.46	0.00	0.67	0.00	2.10
1116	1	1.34	1.34	0.14	0.84	0.86	0.00	0.67	0.00	1.20
1117	1	0.11	0.00	0.22	1.31	0.78	1.43	0.25	1.00	0.87
1118	1	0.00	0.00	0.83	6.14	0.17	4.82	0.04	0.00	0.87
1119	1	3.92	1.00	0.46	0.98	0.54	0.00	0.67	0.00	2.13
1120	1	0.00	0.00	0.25	1.35	0.75	3.42	0.09	0.00	0.83
1121	1	0.00	0.00	0.00	1.49	1.00	0.00	0.67	0.00	1.22
1122	1	0.00	0.00	0.00	0.95	1.00	0.00	0.67	0.00	0.78
1123	1	0.00	0.00	0.95	4.79	0.05	0.94	0.33	1.00	0.21
1124	1	0.70	0.70	0.00	0.78	1.00	0.00	0.67	0.00	0.87
1125	1	0.38	0.00	0.39	1.56	0.61	0.36	0.47	0.00	0.90
1126	1	0.00	0.00	0.00	1.81	1.00	0.00	0.67	0.00	1.49
1127	1	0.00	0.00	0.00	1.49	1.00	0.00	0.67	0.00	1.22
1128	1	1.37	1.37	0.49	0.00	0.51	0.00	0.67	0.00	1.01
1129	1	0.00	0.00	0.00	0.14	1.00	0.81	0.35	0.00	0.12
1130	1	0.00	0.00	0.00	0.61	1.00	0.00	0.67	0.00	0.50
1131	1	0.73	0.50	0.03	0.50	0.97	0.00	0.67	0.00	0.65
1132	1	0.00	0.00	0.00	0.79	1.00	0.00	0.67	0.00	0.65
1133	1	0.00	0.00	0.72	3.20	0.28	5.96	0.02	1.00	0.74
1134	1	0.42	0.42	0.00	0.29	1.00	0.00	0.67	0.00	0.38
1135	1	0.00	0.00	0.00	0.26	1.00	0.00	0.67	0.00	0.22
1136	1	1.68	1.68	0.01	0.81	0.99	0.00	0.67	0.00	1.24
1137	1	0.00	0.00	1.00	0.00	0.00	0.00	1.00	0.00	0.00
1138	1	0.00	0.00	1.00	0.00	0.00	0.00	1.00	0.00	0.00
1139	1	0.00	0.00	1.00	0.00	0.00	0.00	1.00	0.00	0.00
1140	1	0.00	0.00	0.00	6.93	1.00	0.00	0.67	0.00	5.68
1141	1	0.00	0.00	0.56	5.27	0.44	0.51	0.43	1.00	1.90
