# Supplementary material for: Variation in selection constraints on teleost TLRs with emphasis on their repertoire in the Walking catfish, Clarias batrachus
Source: Sci Rep. 2020 Dec 7;10:21394. doi: 10.1038/s41598-020-78347-6 (PMC7721727; doi:10.1038/s41598-020-78347-6)
Supplement: Supplementary file 31 — Supplementary Information 31. [file 41598_2020_78347_MOESM31_ESM.zip › T9/MEME/log.txt]

Analysis Description
--------------------
MEME (Mixed Effects Model of Evolution) estimates a site-wise synonymous
(&alpha;) and a two-category mixture of non-synonymous (&beta;-, with
proportion p-, and &beta;+ with proportion [1-p-]) rates, and uses a
likelihood ratio test to determine if &beta;+ > &alpha; at a site. The
estimates aggregate information over a proportion of branches at a site,
so the signal is derived from episodic diversification, which is a
combination of strength of selection [effect size] and the proportion of
the tree affected. A subset of branches can be selected for testing as
well, in which case an additional (nuisance) parameter will be inferred
-- the non-synonymous rate on branches NOT selected for testing.
Multiple partitions within a NEXUS file are also supported for
recombination - aware analysis. 

- __Requirements__: in-frame codon alignment and a phylogenetic tree

- __Citation__: Detecting Individual Sites Subject to Episodic Diversifying Selection.
_PLoS Genet_ 8(7): e1002764.

- __Written by__: Sergei L. Kosakovsky Pond, Steven Weaver

- __Contact Information__: spond@temple.edu

- __Analysis Version__: 2.1.1


####Choose Genetic Code

1. [**Universal**] Universal code. (Genebank transl_table=1).
2. [**Vertebrate-mtDNA**] Vertebrate mitochondrial DNA code. (Genebank transl_table=2).
3. [**Yeast-mtDNA**] Yeast mitochondrial DNA code. (Genebank transl_table=3).
4. [**Mold-Protozoan-mtDNA**] Mold, Protozoan and Coelenterate mitochondrial DNA and the Mycloplasma/Spiroplasma code. (Genebank transl_table=4).
5. [**Invertebrate-mtDNA**] Invertebrate mitochondrial DNA code. (Genebank transl_table=5).
6. [**Ciliate-Nuclear**] Ciliate, Dasycladacean and Hexamita Nuclear code. (Genebank transl_table=6).
7. [**Echinoderm-mtDNA**] Echinoderm mitochondrial DNA code. (Genebank transl_table=9).
8. [**Euplotid-Nuclear**] Euplotid Nuclear code. (Genebank transl_table=10).
9. [**Alt-Yeast-Nuclear**] Alternative Yeast Nuclear code. (Genebank transl_table=12).
10. [**Ascidian-mtDNA**] Ascidian mitochondrial DNA code. (Genebank transl_table=13).
11. [**Flatworm-mtDNA**] Flatworm mitochondrial DNA code. (Genebank transl_table=14).
12. [**Blepharisma-Nuclear**] Blepharisma Nuclear code. (Genebank transl_table=15).
13. [**Chlorophycean-mtDNA**] Chlorophycean Mitochondrial Code (transl_table=16).
14. [**Trematode-mtDNA**] Trematode Mitochondrial Code (transl_table=21).
15. [**Scenedesmus-obliquus-mtDNA**] Scenedesmus obliquus mitochondrial Code (transl_table=22).
16. [**Thraustochytrium-mtDNA**] Thraustochytrium Mitochondrial Code (transl_table=23).
17. [**Pterobranchia-mtDNA**] Pterobranchia Mitochondrial Code (transl_table=24).
18. [**SR1-and-Gracilibacteria**] Candidate Division SR1 and Gracilibacteria Code (transl_table=25).
19. [**Pachysolen-Nuclear**] Pachysolen tannophilus Nuclear Code (transl_table=26).

>Please choose an option (or press q to cancel selection):

>Select a coding sequence alignment file (`/home/datamonkey/`) 

>Please select a tree file for the data: (`/home/datamonkey/`) 
>Loaded a multiple sequence alignment with **24** sequences, **1141** codons, and **1** partitions from `/home/datamonkey/datamonkey-js-server/production/app/meme/output/5dfb4b94c27e2160748fb299`


####Choose the set of branches to test for selection

1. [**All**] Include all branches in the analysis
2. [**Internal**] Include all internal branches in the analysis
3. [**Leaves**] Include all leaf branches in the analysis
4. [**Unlabeled branches**] Set of 45 unlabeled branches

>Please choose an option (or press q to cancel selection):
>Select the p-value threshold to use when testing for selection (permissible range = [0,1], default value = 0.1): 

>Save the resulting JSON file to (`/home/datamonkey/`) 

### Branches to include in the MEME analysis
Selected 45 branches to include in the MEME analysis: `CBTLR9_3425_BP, IPTLR9_3425_BP, PHTLR9_3425_BP, Node10, TFTLR9_3425_BP, Node9, Node7, CCTLR9_3425_BP, CATLR9_3425_BP, Node16, CITLR9_3425_BP, MATLR9_3425_BP, Node19, Node15, DRTLR9_3425_BP, Node14, Node6, SSTLR9_3425_BP, OMTLR9_3425_BP, Node23, Node5, GMTLR9_3425_BP, Node4, TRTLR9_3425_BP, Node3, ONTLR9_3425_BP, Node2, SLTLR9_3425_BP, TOTLR9_3425_BP, Node31, LCTLR9_3425_BP, SMTLR9_3425_BP, Node34, Node30, ATTLR9_3425_BP, Node29, Node1, SATLR9_3425_BP, LMTLR9_3425_BP, MMTLR9_3425_BP, Node40, Node38, PFTLR9_3425_BP, ECTLR9_3425_BP, Node43`


### Obtaining branch lengths and nucleotide substitution biases under the nucleotide GTR model
* Log(L) = -39516.11, AIC-c = 79138.29 (53 estimated parameters)

### Obtaining the global omega estimate based on relative GTR branch lengths and nucleotide substitution biases
* Log(L) = -39076.56, AIC-c = 78273.38 (60 estimated parameters)
* non-synonymous/synonymous rate ratio for *test* =   0.9128

### Improving branch lengths, nucleotide substitution biases, and global dN/dS ratios under a full codon model
* Log(L) = -39075.53
* non-synonymous/synonymous rate ratio for *test* =   0.9089

### For partition 1 these sites are significant at p <=0.1

|   Codon    | Partition  |   alpha    |   beta+    |     p+     |    LRT     |Episodic selection detected?| # branches |
|:----------:|:----------:|:----------:|:----------:|:----------:|:----------:|:--------------------------:|:----------:|
|     11     |     1      |    0.000   |   34.258   |    0.278   |    7.685   |      Yes, p =  0.0095      |     0      |
|     15     |     1      |    0.095   |   38.873   |    0.058   |    4.324   |      Yes, p =  0.0535      |     1      |
|     16     |     1      |    1.000   |   13.197   |    0.155   |    4.276   |      Yes, p =  0.0548      |     0      |
|     17     |     1      |    0.783   |   21.278   |    0.115   |    3.893   |      Yes, p =  0.0669      |     1      |
|     59     |     1      |    0.000   |    7.337   |    0.329   |    8.596   |      Yes, p =  0.0060      |     5      |
|     99     |     1      |    0.489   |   63.284   |    0.094   |    8.821   |      Yes, p =  0.0053      |     0      |
|    185     |     1      |    0.639   |   27.202   |    0.161   |    8.542   |      Yes, p =  0.0062      |     2      |
|    255     |     1      |    1.622   |   41.820   |    0.144   |    5.008   |      Yes, p =  0.0375      |     0      |
|    299     |     1      |    0.518   |   35.374   |    0.217   |    9.898   |      Yes, p =  0.0031      |     1      |
|    350     |     1      |    0.000   |    3.372   |    0.454   |    7.134   |      Yes, p =  0.0126      |     4      |
|    351     |     1      |    0.315   |   10.281   |    0.117   |    7.597   |      Yes, p =  0.0100      |     3      |
|    353     |     1      |    0.000   |    2.190   |    0.487   |    5.479   |      Yes, p =  0.0295      |     2      |
|    355     |     1      |    0.000   |    3.277   |    0.353   |    4.375   |      Yes, p =  0.0521      |     2      |
|    362     |     1      |    0.634   |   31.496   |    0.110   |    4.048   |      Yes, p =  0.0617      |     0      |
|    363     |     1      |    0.000   |    2.062   |    0.559   |    4.622   |      Yes, p =  0.0458      |     4      |
|    368     |     1      |    0.343   |    3.590   |    0.575   |    4.676   |      Yes, p =  0.0446      |     4      |
|    387     |     1      |    0.000   |    6.257   |    0.098   |    5.982   |      Yes, p =  0.0228      |     2      |
|    398     |     1      |    0.000   |    2.913   |    0.960   |    5.426   |      Yes, p =  0.0303      |     2      |
|    401     |     1      |    0.000   |    0.762   |    0.993   |    4.312   |      Yes, p =  0.0538      |     2      |
|    415     |     1      |    0.000   |  151.743   |    0.024   |    4.744   |      Yes, p =  0.0430      |     1      |
|    434     |     1      |    0.000   |   11.217   |    0.301   |   13.654   |      Yes, p =  0.0005      |     0      |
|    465     |     1      |    0.406   |   14.804   |    0.172   |    4.960   |      Yes, p =  0.0385      |     1      |
|    466     |     1      |    0.697   |   14.250   |    0.281   |    5.364   |      Yes, p =  0.0313      |     1      |
|    480     |     1      |    0.904   |   54.370   |    0.118   |    6.787   |      Yes, p =  0.0151      |     1      |
|    545     |     1      |    0.442   |   11.214   |    0.240   |    5.747   |      Yes, p =  0.0257      |     2      |
|    554     |     1      |    0.000   |    3.402   |    0.437   |    7.456   |      Yes, p =  0.0107      |     3      |
|    570     |     1      |    0.917   |    5.703   |    0.310   |    4.084   |      Yes, p =  0.0606      |     3      |
|    582     |     1      |    0.152   |    9.098   |    0.349   |    7.850   |      Yes, p =  0.0088      |     2      |
|    595     |     1      |    0.367   |    7.685   |    0.123   |    4.199   |      Yes, p =  0.0571      |     3      |
|    609     |     1      |    0.344   |   21.129   |    0.157   |    9.780   |      Yes, p =  0.0033      |     4      |
|    623     |     1      |    0.000   |    4.240   |    0.595   |    7.148   |      Yes, p =  0.0125      |     2      |
|    626     |     1      |    0.000   |    3.811   |    0.361   |    7.141   |      Yes, p =  0.0126      |     4      |
|    630     |     1      |    0.000   |   16.653   |    0.314   |    9.462   |      Yes, p =  0.0039      |     3      |
|    637     |     1      |    0.273   |    2.819   |    0.632   |    3.226   |      Yes, p =  0.0948      |     1      |
|    647     |     1      |    0.000   |    1.978   |    0.772   |    7.097   |      Yes, p =  0.0129      |     5      |
|    654     |     1      |    0.000   |    6.552   |    0.382   |   10.547   |      Yes, p =  0.0022      |     3      |
|    671     |     1      |    0.000   |    2.662   |    0.617   |    8.314   |      Yes, p =  0.0069      |     1      |
|    683     |     1      |    0.000   |    1.161   |    0.993   |    5.712   |      Yes, p =  0.0261      |     2      |
|    688     |     1      |    0.270   |    8.643   |    0.313   |    5.241   |      Yes, p =  0.0333      |     2      |
|    689     |     1      |    0.000   |    6.488   |    0.419   |   11.701   |      Yes, p =  0.0012      |     2      |
|    696     |     1      |    0.000   |    4.013   |    0.191   |    4.300   |      Yes, p =  0.0541      |     2      |
|    700     |     1      |    0.779   |   13.168   |    0.240   |    3.162   |      Yes, p =  0.0981      |     0      |
|    705     |     1      |    0.000   |    1.045   |    0.846   |    3.441   |      Yes, p =  0.0847      |     1      |
|    731     |     1      |    0.000   |    1.890   |    0.790   |    4.988   |      Yes, p =  0.0379      |     6      |
|    739     |     1      |    0.000   |    3.061   |    0.774   |    6.471   |      Yes, p =  0.0177      |     1      |
|    743     |     1      |    0.000   |    2.819   |    0.553   |    6.587   |      Yes, p =  0.0167      |     1      |
|    752     |     1      |    0.000   |    2.624   |    0.461   |    5.673   |      Yes, p =  0.0267      |     3      |
|    757     |     1      |    0.000   |   12.789   |    0.317   |   10.871   |      Yes, p =  0.0019      |     0      |
|    761     |     1      |    0.351   |    5.034   |    0.427   |    4.062   |      Yes, p =  0.0613      |     4      |
|    763     |     1      |    0.338   |    5.034   |    0.664   |    6.477   |      Yes, p =  0.0177      |     1      |
|    769     |     1      |    0.000   |    1.993   |    0.203   |    4.231   |      Yes, p =  0.0561      |     2      |
|    774     |     1      |    0.490   |   10.467   |    0.476   |    8.186   |      Yes, p =  0.0074      |     1      |
|    787     |     1      |    0.000   |    4.311   |    0.901   |    8.095   |      Yes, p =  0.0077      |     2      |
|    805     |     1      |    0.000   |    3.710   |    0.580   |    8.719   |      Yes, p =  0.0056      |     4      |
|    812     |     1      |    0.722   |    5.897   |    0.417   |    3.970   |      Yes, p =  0.0643      |     2      |
|    817     |     1      |    0.000   |    4.623   |    0.244   |    7.319   |      Yes, p =  0.0115      |     2      |
|    828     |     1      |    0.000   |    2.892   |    0.817   |    8.170   |      Yes, p =  0.0074      |     2      |
|    868     |     1      |    0.000   |    2.093   |    0.460   |    4.590   |      Yes, p =  0.0466      |     1      |
|    877     |     1      |    0.270   |    3.588   |    0.642   |    6.376   |      Yes, p =  0.0186      |     3      |
|    888     |     1      |    0.000   |    3.096   |    0.986   |    6.504   |      Yes, p =  0.0174      |     4      |
|    892     |     1      |    0.000   |    4.305   |    0.340   |    5.887   |      Yes, p =  0.0239      |     3      |
|    898     |     1      |    0.278   |    2.876   |    0.907   |    6.680   |      Yes, p =  0.0159      |     3      |
|    900     |     1      |    0.000   |   14.135   |    0.338   |   11.051   |      Yes, p =  0.0017      |     1      |
|    907     |     1      |    0.000   |    2.106   |    0.363   |    3.595   |      Yes, p =  0.0781      |     1      |
|    908     |     1      |    0.000   |    2.018   |    0.450   |    5.207   |      Yes, p =  0.0339      |     2      |
|    912     |     1      |    0.000   |    1.968   |    0.738   |    5.413   |      Yes, p =  0.0305      |     2      |
|    929     |     1      |    0.000   |    1.396   |    0.533   |    3.845   |      Yes, p =  0.0686      |     2      |
|    955     |     1      |    0.000   |    6.500   |    0.229   |    7.940   |      Yes, p =  0.0084      |     3      |
|    958     |     1      |    0.289   |   23.559   |    0.085   |    7.062   |      Yes, p =  0.0131      |     1      |
|    966     |     1      |    0.886   |    6.745   |    0.373   |    3.317   |      Yes, p =  0.0904      |     1      |
|    979     |     1      |    0.460   |   10.855   |    0.198   |    6.707   |      Yes, p =  0.0157      |     1      |
|    1000    |     1      |    0.000   |   10.976   |    0.113   |   10.938   |      Yes, p =  0.0018      |     2      |
|    1009    |     1      |    0.000   |    1.333   |    0.884   |    4.369   |      Yes, p =  0.0523      |     3      |
|    1028    |     1      |    0.000   |    0.710   |    0.993   |    4.124   |      Yes, p =  0.0593      |     2      |
|    1049    |     1      |    0.425   |    2.598   |    0.995   |    3.393   |      Yes, p =  0.0869      |     0      |
|    1054    |     1      |    0.000   |    1.827   |    0.426   |    4.152   |      Yes, p =  0.0585      |     0      |
|    1058    |     1      |    0.340   |   34.253   |    0.031   |    3.167   |      Yes, p =  0.0978      |     1      |
|    1072    |     1      |    0.000   |    2.394   |    0.394   |    3.357   |      Yes, p =  0.0885      |     0      |
|    1076    |     1      |    0.512   |  217.833   |    0.026   |    3.541   |      Yes, p =  0.0804      |     1      |
|    1080    |     1      |    0.435   |   14.176   |    0.082   |    3.817   |      Yes, p =  0.0696      |     1      |
|    1094    |     1      |    0.000   |    9.771   |    0.119   |    3.425   |      Yes, p =  0.0854      |     3      |
|    1104    |     1      |    0.000   |    3.510   |    0.535   |    7.012   |      Yes, p =  0.0134      |     4      |
|    1108    |     1      |    0.000   |    2.849   |    0.437   |    6.622   |      Yes, p =  0.0164      |     3      |
|    1118    |     1      |    0.000   |    6.139   |    0.173   |    4.819   |      Yes, p =  0.0414      |     0      |
|    1120    |     1      |    0.000   |    1.354   |    0.751   |    3.424   |      Yes, p =  0.0855      |     0      |
|    1133    |     1      |    0.000   |    3.201   |    0.283   |    5.960   |      Yes, p =  0.0230      |     1      |
