# Supplementary material for: Variation in selection constraints on teleost TLRs with emphasis on their repertoire in the Walking catfish, Clarias batrachus
Source: Sci Rep. 2020 Dec 7;10:21394. doi: 10.1038/s41598-020-78347-6 (PMC7721727; doi:10.1038/s41598-020-78347-6)
Supplement: Supplementary file 31 — Supplementary Information 31. [file 41598_2020_78347_MOESM31_ESM.zip › T9/MEME/tree.new]

((((((((CBTLR9:0.0876487645133135,((IPTLR9:0.04012518812631172,PHTLR9:0.0403134849149673):0.00704971549975996,TFTLR9:0.07439846795695736):0.01074900767080039):0.1306298773683867,(((CCTLR9:0.01950451112335289,CATLR9:0.03126235365174793):0.054307665306673,(CITLR9:0.01475267341802604,MATLR9:0.0118160364544387):0.049480714293693):0.02618180452381953,DRTLR9:0.1231596265334722):0.1762659182560086):0.2435034045184931,(SSTLR9:0.01273383105214102,OMTLR9:0.01739974334856389):0.1813899692458325):0.1167245086184417,GMTLR9:0.2768948819990692):0.08022238402855664,TRTLR9:0.2289029513431971):0.04743552164009107,ONTLR9:0.1774831942018705):0.02062404088837746,(((SLTLR9:0.04300144426563935,TOTLR9:0.05567833738490684):0.0256508659688195,(LCTLR9:0.06008202591322167,SMTLR9:0.1135545807515815):0.006215383285369912):0.0157350288200689,ATTLR9:0.1286543342462942):0.01701435854431968):0.00705073336035278,(SATLR9:0.1302898960289809,(LMTLR9:0.05720643515936234,MMTLR9:0.09447130966961771):0.004737545638747745):0.00433176255468506,(PFTLR9:0.05878406887578003,ECTLR9:0.09359286520536969):0.02690349824544256):0
