# Supplementary material for: Variation in selection constraints on teleost TLRs with emphasis on their repertoire in the Walking catfish, Clarias batrachus
Source: Sci Rep. 2020 Dec 7;10:21394. doi: 10.1038/s41598-020-78347-6 (PMC7721727; doi:10.1038/s41598-020-78347-6)
Supplement: Supplementary file 31 — Supplementary Information 31. [file 41598_2020_78347_MOESM31_ESM.zip › T9/slac/datamonkey-table.csv]

Partition	Site	ES	EN	S	N	P[S]	dS	dN	dN-dS	P [dN/dS > 1]	P [dN/dS < 1]	Total branch length
1	1	0	0.323316430572964	0	0	0		0		1	1	3.022368513133314
1	2	0.06809013755696987	0.2552262930159941	0	0	0.2105990636983842	0	0	0	1	1	3.022368513133314
1	3	0.06809013755696987	0.2155442870486426	0	0	0.2400630235615713	0	0	0	1	1	3.022368513133314
1	4	0.05665553638465794	0.2028090452913224	0	0	0.2183555690672626	0	0	0	1	1	3.022368513133314
1	5	0.06809013755696987	0.2552262930159941	0	0	0.2105990636983842	0	0	0	1	1	3.022368513133314
1	6	0.02013588222081698	0.9335540054499847	0.5	1.5	0.02111365809906497	24.83129343511393	1.606762963088548	-8.513839343946497	0.978886341900935	0.04178152963980575	2.727856321195263
1	7	0.267580492655225	0.6834417211007494	0.5	3.5	0.2813609280465075	1.868596604477612	5.121138923686001	1.192343707377969	0.4755585066354388	0.7332875410918753	2.727856321195263
1	8	0.2363216472787344	0.7969518702427943	2	4	0.2287116075960115	8.463041888164646	5.019123675287172	-1.277141073896027	0.8627591182634191	0.4149146498966478	2.696584021349739
1	9	0.05998299119016798	4.474427886097851	0	7	0.01322839786985584	0	1.564445819263097	0.8237646746222005	0.9109960593716429	1	1.899141669288735
1	10	0.9625979015176657	3.281285123801404	1	7	0.2268200833469707	1.038855370890966	2.133310497531658	0.5762893544695835	0.4274493783684847	0.8722842324857684	1.899141669288735
1	11	1.165482451021905	3.38350170436041	0.6666666666666666	8.333333333333334	0.2562071907071641	0.5720091847647537	2.462931619804991	0.9956721321103046	0.2136721570226248	0.9303264756992695	1.899141669288735
1	12	2.085561788600914	2.445005101006443	3.5	4.5	0.4603313093963964	1.678204893822855	1.840486957735857	0.08545021497726359	0.5862311204696755	0.6721052735964341	1.899141669288735
1	13	1.196253867249918	3.229968235507115	2.5	8.5	0.2702652147764542	2.089857402716096	2.631604827118516	0.2852590900210803	0.5252481795098041	0.7235823536718679	1.899141669288735
1	14	1.50230975096155	3.046674404420765	3	7	0.3302517000821011	1.996925066937664	2.297587162528069	0.1583147273594437	0.567680636077232	0.6935943125797543	1.899141669288735
1	15	0.05431213192861124	3.047596702260601	0	5	0.01750926117814405	0	1.640637029266758	0.5246401683769487	0.9154662257903406	1	3.127166252523723
1	16	0.9051451625792903	2.187060420961462	2.5	6.5	0.292718300295819	2.76198791459707	2.972025801254503	0.06716556450682012	0.6142623862041405	0.654168517977021	3.127166252523723
1	17	0.6299155911700927	2.57952568359805	1.666666666666667	9.333333333333334	0.1962695488845171	2.645857143448011	3.618236248888493	0.3288601190917922	0.5309499827139348	0.7476860055184543	2.956816740582244
1	18	1.126083449844531	2.060819622892588	7	8	0.3533472541031434	6.21623557380799	3.881950613790797	-0.7894587878846813	0.8812498283545724	0.2540600815324364	2.956816740582244
1	19	0.7638407710169391	2.328743471128549	3	11	0.2469910958632521	3.92752012439183	4.723577386851121	0.2692277987788095	0.531960906968689	0.7101121769273043	2.956816740582244
1	20	0.8545197102671224	2.248660803971383	3.5	9.75	0.2753689984666632	4.095868074132429	4.33591406172973	0.08118392469261769	0.5968072509386334	0.6341683068227825	2.956816740582244
1	21	0.5737182933304933	1.94542180057203	1.5	3.5	0.2277437029878391	2.614523569210852	1.799095702007073	-0.3123837815144471	0.799113485718384	0.5228291360961238	2.610339958273626
1	22	1.202801719477906	1.849425678079895	4	1	0.3940734299286848	3.325568907347638	0.5407084003711989	-0.8747030081839541	0.9904964520659817	0.08256673572887274	3.183778357820361
1	23	0.848911501756814	2.207866491039713	4	5	0.2777144770596107	4.711916367868782	2.264629686754943	-0.7686736971191898	0.9261964748420037	0.2211396270317116	3.183778357820361
1	24	1.028528143820965	2.026883227565728	4	7	0.3366250952172667	3.889052549539449	3.453578333867289	-0.1367790614577481	0.7027211090264168	0.5368382624883161	3.183778357820361
1	25	0.8274121943642849	2.221769831130097	4	7	0.2713554610535695	4.834349828592107	3.1506413949457	-0.5288397132013573	0.8481863156132372	0.3469230895256518	3.183778357820361
1	26	1.345226322822939	1.696064642234175	6	1	0.4423208230580058	4.460216023285273	0.5896001691791242	-1.215730311313506	0.9966874556969519	0.03254779209028069	3.183778357820361
1	27	0.6912297571005166	2.253765355169879	3	8	0.2347133800733626	4.340090930957634	3.549615305625725	-0.2482822409387425	0.7544458333024973	0.4965638349625623	3.183778357820361
1	28	0.6591352598717827	1.836567661874748	4	3	0.2641080611511685	6.068557158932894	1.633481881597345	-1.393022622457876	0.9835485742988297	0.0843150124138381	3.183778357820361
1	29	1.027633836606547	2.029144156189979	6	4	0.3361820318741582	5.838655546622716	1.971274434986717	-1.214714303882522	0.9793469234514972	0.07951877422784115	3.183778357820361
1	30	0.8927692669067364	2.14665011930714	2	12	0.2937302008917023	2.240220484884737	5.590105202553064	1.052172714674047	0.1733684448107663	0.9475760836640877	3.183778357820361
1	31	1.107041176516268	1.891069723686327	5	6	0.3692462398377128	4.516543834199941	3.172807393005053	-0.4220571566780862	0.8167650440529994	0.3829365225861925	3.183778357820361
1	32	1.028489041197895	1.846876626833027	4	6	0.3576898245092474	3.889200409312232	3.248728102801666	-0.2011673661068035	0.7343879027908727	0.5069994156235191	3.183778357820361
1	33	0.8727827746910087	1.759646269170153	3.833333333333333	3.166666666666667	0.3315503514620243	4.392081792276948	1.799604114842958	-0.9721605488149798	0.9346981896846102	0.2130147983884995	2.66671763279646
1	34	0.8099413502665654	2.154458482592266	3	6	0.273222708114063	3.703971897486959	2.784922544796844	-0.2886662478977662	0.7883083362378134	0.4641779282481432	3.183778357820361
1	35	0.9856552966597005	2.060944607667794	3.833333333333333	7.166666666666666	0.3235263334905388	3.889121629360857	3.477369862345117	-0.1293280249877785	0.6961171842992924	0.5400325799112274	3.183778357820361
1	36	0.5150398839182715	2.504546950721895	3.5	9.5	0.170566343053899	6.795590223757105	3.793101182336302	-0.943058436855614	0.8879959297336518	0.2775766985962019	3.183778357820361
1	37	0.6483146431315475	2.408463349664979	4	2	0.2120908501236722	6.169843674483182	0.8304049967288076	-1.677076127061117	0.9978801912688645	0.02096199437656499	3.183778357820361
1	38	0.997708829738774	2.059069163057753	3	4	0.3263923098406009	3.006889295332264	1.942625372554233	-0.3342770140276455	0.8371994327075782	0.4133629924996314	3.183778357820361
1	39	0.682156053853892	2.276117302729888	3	13	0.2305926368622158	4.397820679082556	5.711480680019564	0.4126103809048913	0.4773721393855657	0.7500101995556931	3.183778357820361
1	40	0.6078303361706725	2.448947656625855	4	0	0.1988467391492151	6.580783751597487	0	-2.0669729522575	1	0.001563413630006005	3.183778357820361
1	41	0.6555391289502311	2.254986069561585	4	4	0.2252305285951194	6.10184781251049	1.773846878254854	-1.359391404751749	0.9825216802503098	0.08238614571861458	3.183778357820361
1	42	1.018925997598842	2.037851995197684	3	0	0.3333333333333333	2.944276627615424	0	-0.9247743707985684	1	0.03703703703703698	3.183778357820361
1	43	0.6422629314164601	2.193191877439639	1	0	0.2265114328080463	1.55699473079441	0	-0.4890399254615013	1	0.2265114328080463	3.183778357820361
1	44	0.5961616010567841	2.433805692006993	1	2	0.1967551274964326	1.677397534875364	0.8217582884978533	-0.2687496270824859	0.8990960567160016	0.4817445405530922	3.183778357820361
1	45	0.8145759814289931	2.242202011367534	5	6	0.2664818915042532	6.138162815982627	2.675940869547504	-1.087456963808683	0.9538798946603105	0.142824347572271	3.183778357820361
1	46	0.6265916936118536	2.428889837701162	2	6	0.2050713405368193	3.191871230324533	2.470264359819109	-0.2266511011147905	0.7856465347436858	0.5114768960473736	3.183778357820361
1	47	0.9747241746964269	2.066621016916048	6	10	0.3204911357594509	6.155587555698689	4.838816560049641	-0.4135875201282916	0.7730143494553956	0.4091114464065272	3.183778357820361
1	48	0.672147841939121	2.37572528551509	2	7	0.2205301250516764	2.975535849717342	2.94646861852224	-0.009129791062152259	0.6827573994302956	0.6233217138361689	3.183778357820361
1	49	0.8879692331441352	2.140323068183781	6.5	12.5	0.2932244132294488	7.320073441041081	5.840239815107517	-0.464804223038525	0.7623258870346166	0.4053245582762609	3.183778357820361
1	50	0.854925382795832	2.201852610000694	4	6	0.2796818692134375	4.678770896845925	2.724978035654307	-0.6136711295849123	0.8823591073411647	0.2971236061626041	3.183778357820361
1	51	0.8668937125727634	2.066935742637568	4.75	12.25	0.2954819718757695	5.47933377657449	5.926647716860352	0.1404978267997577	0.5607984128945831	0.6432853604598557	3.183778357820361
1	52	0.5977851979880946	2.390268472504821	0	3	0.200058387133817	0	1.255089139361917	0.5380392637428555	0.5118879048846101	1	2.332709197895566
1	53	0.4796657643071643	2.508387906185751	1	0	0.1605278275433512	2.084785019928228	0	-0.893718351952742	1	0.1605278275433513	2.332709197895566
1	54	0.6292813052863282	2.358772365206587	0	1	0.2105990636983842	0	0.4239493453249855	0.1817411899037599	0.7894009363016158	1	2.332709197895566
1	55	1.022710703204927	2.014546315045999	5.5	2.5	0.3367218174357462	5.377864906238231	1.240974199167477	-1.299365169974615	0.9882531520895813	0.05609143699870101	3.183778357820361
1	56	0.604940883686261	2.434068497906611	3	3	0.1990585772292635	4.959162260152155	1.232504345124269	-1.170514243202277	0.9833275067634429	0.09772658566051429	3.183778357820361
1	57	0.6060284256161226	2.181816203012406	3	0	0.2173824249001481	4.950262847736938	0	-1.554839028155819	1	0.01027243228226993	3.183778357820361
1	58	0.8714209876436263	2.023541597610552	5.5	12.5	0.3010128669994937	6.311530337216601	6.177288381301532	-0.04216435342784708	0.6245117286515663	0.5700774506500714	3.183778357820361
1	59	0.6529484175846034	2.379993273004911	1.166666666666667	11.83333333333333	0.215285516240073	1.786766971551011	4.972002848727763	1.000457795484667	0.2372214811464216	0.931788891290554	3.183778357820361
1	60	0.8212922299017072	2.045060729246542	3	0	0.2865286451483485	3.652780205115348	0	-1.147309829574968	1	0.02352361910496548	3.183778357820361
1	61	0.9641781757067708	2.040770705218357	4	8	0.3208634202821883	4.148610807403811	3.920087631375531	-0.07177735079043904	0.666822274305781	0.5706117853747075	3.183778357820361
1	62	1.013580135051854	2.043197857744672	3	2	0.331584477983162	2.959805442365465	0.9788577216930155	-0.6222002595773097	0.9555904905819519	0.2072924608331246	3.183778357820361
1	63	0.8379522494456517	2.13064375756334	5	8	0.2822722416479737	5.966927117037702	3.754733737914503	-0.6948327209051337	0.8689291448883878	0.2934750908704535	3.183778357820361
1	64	0.6560510997032685	2.378725963331052	1	11	0.2161776914997888	1.524271509417939	4.624324184277256	0.9737024146937279	0.2317648804026177	0.9462211590300776	3.183778357820361
1	65	0.9539103531670174	2.102867639629509	0	4	0.3120639952966693	0	1.902164418063295	0.5974550374686043	0.2239711909611986	1	3.183778357820361
1	66	1.02260382434651	2.034174168450016	7	1	0.3345365043703976	6.845270703415679	0.4915999895731505	-1.995638514922345	0.9998431270308359	0.002653299710426604	3.183778357820361
1	67	0.7065493717788985	2.284100581565008	3.5	10.5	0.2362527821047365	4.953652412410976	4.596995458407381	-0.1120231730728155	0.6754112966489407	0.5536631784971453	3.183778357820361
1	68	0.782893501649337	2.27388449114719	3	2	0.2561172265353489	3.831938818855746	0.8795521530607682	-0.9273216706630938	0.9828939272158506	0.1100723358190359	3.183778357820361
1	69	0.7930183145698083	2.159191458898731	5.5	9.5	0.2686185520069241	6.935527085504458	4.39979509961815	-0.7964536788993972	0.8639673684687238	0.2842993692037591	3.183778357820361
1	70	1.012357387547718	1.944355820433825	6	2	0.342392824848516	5.926760720869621	1.028618311001203	-1.538468404321249	0.9969089032195249	0.02260027823141231	3.183778357820361
1	71	0.9932465264397358	2.061009677284928	6.5	12.5	0.3252007887316303	6.544196055030836	6.064988504307693	-0.1505153615816437	0.6597754354522493	0.5231354702537272	3.183778357820361
1	72	0.9814267202496767	2.059136741160826	4.5	9.5	0.3227779103135041	4.58516148699843	4.613583843219869	0.008927240852562716	0.6147491010334741	0.600571844262256	3.183778357820361
1	73	1.004417302002484	2.052360690794043	5	1	0.3285869318509395	4.978010623703529	0.4872437893034814	-1.410514907034691	0.9987413594386497	0.01668958389617792	3.183778357820361
1	74	0.6954740815079173	2.354269660507645	2.5	10.5	0.228043449004106	3.594670263742301	4.459981868744769	0.2717876396379761	0.5300923576487588	0.7150089993204325	3.183778357820361
1	75	1.002944911382832	1.672384822756357	3.5	2.5	0.3748864667351137	3.489723074794108	1.494871255695565	-0.6265674286649259	0.9115654077706183	0.2750204451398784	3.183778357820361
1	76	1.028497622392424	1.992834590756397	4	3	0.3404119606299527	3.889167960053674	1.505393379819509	-0.7487250406043077	0.9505230125239454	0.1843439583882063	3.183778357820361
1	77	0.6348274680883779	2.421950524708149	1	7	0.2076786307623207	1.575231145891098	2.890232450492983	0.4130316739454643	0.4809943449829904	0.8446858752909147	3.183778357820361
1	78	1.412562334953063	1.466412587169154	4	0	0.4906476691057114	2.831733440020481	0	-0.8894254315991731	1	0.05795340531921689	3.183778357820361
1	79	0.6407130565178734	2.416064936278654	4	4	0.209604053034846	6.243044307133479	1.655584640933121	-1.440885372856473	0.9872133494849678	0.0655188107511463	3.183778357820361
1	80	0.8499932738005432	1.991661863666452	2	12	0.2991190811979434	2.352959795855177	6.025119132375809	1.153396663904274	0.1625544918467108	0.9518545815962194	3.183778357820361
1	81	0.8791385788854894	2.177639413911037	7.5	2.5	0.2876030189163983	8.531078239687737	1.14803212323844	-2.31895731633272	0.9993656856155527	0.004699634176056011	3.183778357820361
1	82	0.6838000875118997	2.233675149585194	1	5	0.2343807682810995	1.462415723926911	2.238463368734942	0.2437505245620551	0.5713533308510873	0.7985918667913191	3.183778357820361
1	83	0.5240744748756868	2.53270351792084	3	1	0.1714466919451457	5.724377247549818	0.3948350025671087	-1.673967734560315	0.999135994634696	0.0175659783337635	3.183778357820361
1	84	0.7131518410703359	2.027083771534475	1.5	7.5	0.2602520154799494	2.103338887478325	3.699896425258538	0.5014662951830693	0.4241698671662219	0.8286420703193702	3.183778357820361
1	85	0.5849287935509911	1.99873668432563	2	10	0.2263949410477526	3.419219607669476	5.003160285404969	0.4975034376513167	0.4669901307249553	0.7927089323921248	3.183778357820361
1	86	1.013043629193826	2.043734363602701	6	3	0.3314089644655653	5.922745898688258	1.467901138928638	-1.399232063003733	0.9920101559300912	0.04125169740042633	3.183778357820361
1	87	0.7813381657631426	2.097402670638806	3	7	0.2714166401792923	3.83956669654024	3.337461183773553	-0.157707433224225	0.7238721005938875	0.5376120640645891	3.183778357820361
1	88	0.7356516784639613	2.000210933829864	2	12	0.2688920398115935	2.718677953914269	5.999367265242991	1.030438976152444	0.2301091649663921	0.92334385268885	3.183778357820361
1	89	0.6580535983980039	2.385600380163142	2	5	0.2162051281233656	3.039266109734667	2.095908452050997	-0.2963012972829867	0.8229998056438174	0.4673779636158605	3.183778357820361
1	90	0.930876868833254	2.10484651411432	2.5	7.5	0.3066408731646055	2.685639834550255	3.563205178956177	0.2756364438027997	0.4985375254391818	0.7477454002100559	3.183778357820361
1	91	0.6984813836167726	2.322282390702679	4	2	0.2312267478691324	5.726709535603932	0.8612217049946445	-1.528211855155721	0.9967982862670143	0.02854366621216509	3.183778357820361
1	92	1.020392494777456	1.883026906000378	3	3	0.3514450907451021	2.940045144740397	1.593179571911755	-0.4230399925674211	0.8809992157288777	0.3558340438689314	3.183778357820361
1	93	1.002383885829274	2.049988576229754	6	5	0.3283950102056351	5.985730701403076	2.439037981955867	-1.113988576100286	0.9643714992151043	0.1148040061210522	3.183778357820361
1	94	1.004329808159509	2.014153050449481	3.5	7.5	0.3327266892687724	3.48491100390015	3.723649500382451	0.07498590343008169	0.5934067417383857	0.645145905923712	3.183778357820361
1	95	1.010871715161691	2.039080058471599	6	3	0.3314385899149739	5.935471247249493	1.471251698792377	-1.40217661116126	0.9920057334150275	0.04126954034718167	3.183778357820361
1	96	0.6194052335512604	2.437372759245267	4	1	0.202633372463072	6.45780788300196	0.4102778273068295	-1.899482117164499	0.9996583708954302	0.00706321804296417	3.183778357820361
1	97	1.035428404119802	2.021349588676725	3	0	0.3387319610910077	2.897351461543344	0	-0.9100355413958192	1	0.03886588214858122	3.183778357820361
1	98	0.6817748283007292	2.133792802197014	4.5	9.5	0.2421447174331249	6.600419688734916	4.452166110138964	-0.6747497272601172	0.8329402427207855	0.3433193710827983	3.183778357820361
1	99	0.8547777940319153	2.187167352349709	1	9	0.2809971097107614	1.169894687229863	4.114911458572731	0.9250068441821587	0.1812275347764659	0.9630762023835742	3.183778357820361
1	100	1.480760779915457	1.565911808385972	8	2	0.4860255695348631	5.402628235775365	1.277211136214277	-1.295761399165167	0.9914863846662811	0.04552782532890998	3.183778357820361
1	101	0.6039861844436634	2.367017277518721	6	4	0.2032936656508381	9.934002059213737	1.689890495515559	-2.589411270871933	0.9990409753535425	0.006931514989156673	3.183778357820361
1	102	0.6029682053089648	2.363721768340223	6	5	0.2032461128950666	9.95077343576609	2.115308183463124	-2.461058645322027	0.9978299281720079	0.0126268145007139	3.183778357820361
1	103	0.4358689145794937	2.613473258852124	1.5	6.5	0.1429386699784442	3.441401645829988	2.487111730714588	-0.2997350342467666	0.7929449046954469	0.5146448844896796	3.183778357820361
1	104	0.6043208542570818	2.321149273509793	0.4479166666666666	5.052083333333333	0.206572218434643	0.7411901533951037	2.176543917700784	0.4508334447277085	0.4597305607046149	0.7199144414466434	3.183778357820361
1	105	0.4536788192374311	1.763180146087891	3.958333333333333	11.29166666666667	0.2046493829032801	8.724968337703583	6.404148034289291	-0.7289515922845659	0.805787547922153	0.3925444924218904	3.183778357820361
1	106	0.6258658309053297	2.430912161891197	3	2	0.2047469042175188	4.793359617764129	0.8227364325842376	-1.247141835557363	0.9926523099244479	0.06163055599582934	3.183778357820361
1	107	0.6436341771113041	2.193622374399367	1	0	0.2268508911429272	1.55367759444985	0	-0.4879980387559108	1	0.2268508911429272	3.183778357820361
1	108	0.863738495968474	1.842139657148722	8	7	0.3192082004777042	9.262062577203919	3.799929051435032	-1.715613623778857	0.9768234144350705	0.07019208792733644	3.183778357820361
1	109	1.018925997598842	2.030008989874359	7	1	0.3341907917962117	6.869978797769322	0.4926086559162931	-2.003082320786622	0.9998444192594699	0.002635292143888135	3.183778357820361
1	110	0.926948385831202	2.126964764972926	5	7	0.3035280769484642	5.394043591236701	3.291074734888287	-0.6605261484936166	0.8764795885446142	0.2857181620150304	3.183778357820361
1	111	0.9977223641212162	2.006874211356065	5.5	11.5	0.3320653335840029	5.512555594405609	5.730304338421557	0.06932961393283925	0.5800901671265485	0.6163531952751042	3.140775372366629
1	112	0.9327050268329093	2.124072965963618	1.5	6.5	0.3051268456626168	1.608225491282486	3.06015852758202	0.456040865009692	0.3920320376052162	0.8501717163056148	3.183778357820361
1	113	0.796828616750434	2.059980330114224	6	3	0.2789226131572263	7.529850050401985	1.456324585309828	-1.907647072910609	0.9972936479349306	0.01753587796158795	3.183778357820361
1	114	0.9378606770445013	2.086231149164029	6.75	7.75	0.3101296954399525	7.197231065568723	3.714832847312002	-1.093794173737897	0.9314834972398626	0.165977032158847	3.183778357820361
1	115	1.270462629138653	1.654040585292972	10	9	0.4344199804155683	7.871148486106823	5.441220777787551	-0.7770382231383581	0.850604151740136	0.2803481088032868	3.127166252523723
1	116	0.6403266585636246	2.234689311024046	4.166666666666666	12.83333333333333	0.2227210788868972	6.507095419099524	5.742781902622725	-0.2400649261904191	0.7046702824264675	0.5072930779210204	3.183778357820361
1	117	0.6923305497900423	2.143910650419069	3.5	7.5	0.2441014359917618	5.055388645006953	3.498280116540295	-0.4890756684245653	0.8120168451825429	0.3984895939428793	3.183778357820361
1	118	0.9928868997780999	2.056844777587823	4.5	7.5	0.325565329942621	4.532238265008536	3.646361690353547	-0.2782469365303016	0.7455388505861241	0.4654202071525448	3.183778357820361
1	119	1.102900282796436	1.793931200402036	5	4	0.3807264209855567	4.533501421653781	2.229739913717741	-0.779135709128322	0.9206043694187158	0.2276357759810212	2.956816740582244
1	120	0.6071664832603554	2.182173491540406	3	0	0.2176738901480535	4.940984199079362	0	-1.551924676836486	1	0.01031380738286092	3.183778357820361
1	121	0.5925585249081635	2.193854136170168	4.333333333333333	8.666666666666666	0.2126600030157937	7.312920414072055	3.950429759107025	-1.056132141455669	0.9051803349530378	0.235722987787389	3.183778357820361
1	122	0.7642412938211754	2.235758706178825	3	3	0.2547470979403917	3.925461793617722	1.341826374961256	-0.79642660622031	0.9598432028238645	0.1770143465456131	3.244034539375714
1	123	0.6658618230004251	2.199975082481301	2	11	0.2323446326365521	3.003626174253158	5.000056631365731	0.6154159066064595	0.388357893451613	0.8413569666200116	3.244034539375714
1	124	0.8530055107680716	2.146994489231929	4	2	0.2843351702560238	4.68930147520182	0.9315347617475648	-1.158362116014154	0.9914913737218339	0.05872356508282639	3.244034539375714
1	125	0.606807275844618	2.38836763456028	5	5	0.2025949381909678	8.239848464309324	2.093480052086095	-1.894667993703311	0.9931908112496817	0.03453845855700444	3.244034539375714
1	126	0.7030563880875562	2.062319886468271	4.5	16.5	0.2542353438685232	6.400624581821715	8.000698683198124	0.4932358401104845	0.449671281329868	0.7346081876562007	3.244034539375714
1	127	0.641260565702025	2.254662176446312	2	8	0.221435660685584	3.118856993506975	3.548203399858868	0.1323495175962329	0.6124859876004656	0.6854093463223312	3.244034539375714
1	128	1	2	9	1	0.3333333333333333	8.999999999999998	0.4999999999999999	-2.620194050595944	0.9999830649121924	0.0003556368439762148	3.244034539375714
1	129	0.6052247600798032	2.394775239920198	2	0	0.2017415866932676	3.304557466776947	0	-1.018656684035454	1	0.04069966780151713	3.244034539375714
1	130	0.7434016078547425	2.185060421013441	5	8	0.2538539344292126	6.725839636570949	3.661225988565371	-0.9446920526916879	0.9145083155448606	0.2158350310495163	3.244034539375714
1	131	0.6891875367716414	2.273280323241923	4	13	0.2326396671079786	5.803935484290945	5.718608421094638	-0.02630276039315157	0.6400577809406875	0.5829415290799533	3.244034539375714
1	132	1.337695985750011	1.651353335137411	7	0	0.4475322559591827	5.232878078852337	0	-1.613077177612097	0.9999999999999994	0.003595591941194187	3.244034539375714
1	133	0.9260549021895801	1.872442123976273	9.5	6.5	0.3309115191229427	10.25857103886393	3.471402355655595	-2.092199882839247	0.9905569333911184	0.03143671494755962	3.244034539375714
1	134	0.6440185074320564	2.286857348763811	2.5	9.5	0.2197358533868305	3.881876019321927	4.154172539505073	0.08393761437433625	0.6146489676918274	0.6437247516469394	3.244034539375714
1	135	1.168738433147591	1.809453299397935	7	0	0.3924322334172369	5.989364088205718	0	-1.846270135384662	1	0.001433351497064139	3.244034539375714
1	136	0.8005761878176239	2.080720096332429	6.5	15.5	0.2778527818265604	8.119152304191116	7.449344112800659	-0.2064738162496126	0.668973943448668	0.5075142122936926	3.244034539375714
1	137	0.7277111515220135	2.237512332287914	4	12	0.2454152799933309	5.496686414154804	5.3630989321653	-0.04117942653446976	0.6466505377712698	0.5783449792561361	3.244034539375714
1	138	1.299141117418216	1.6808987840196	12	2	0.4359475578804846	9.236871837177787	1.189839637588005	-2.480563046390488	0.9998288290606772	0.00153541273238611	3.244034539375714
1	139	0.6606664042409266	2.048175195359293	4	10	0.2438925939185334	6.054492818649988	4.882394837442503	-0.3613087243618081	0.7592394282517115	0.4570640226103827	3.244034539375714
1	140	1.472698906815326	1.436093127487295	6	0	0.506292264778016	4.074152545529383	0	-1.255890618943107	0.9999999999999999	0.01684254643046035	3.244034539375714
1	141	0.9823438381595452	1.834885380858772	2	2	0.3486914843591781	2.035947009905481	1.089986339672045	-0.2916000612051059	0.8747656203902099	0.4346964636363256	3.244034539375714
1	142	1	1.844750395048503	1	0	0.3515246897374805	0.9999999999999998	0	-0.3082581235995228	1	0.3515246897374805	3.244034539375714
1	143	0.6014617787025404	2.398538221297461	4	0	0.2004872595675134	6.650464155226469	0	-2.050059601555997	1	0.001615649380018125	3.244034539375714
1	144	0.5990252107235513	2.40097478927645	5	0	0.1996750702411837	8.346894104774979	0	-2.572997914621854	1	0.0003174089945660041	3.244034539375714
1	145	1.063452745002668	1.927264309510361	6	0	0.3555845389646288	5.641999635804172	0	-1.739192221082185	0.9999999999999997	0.002021423060738492	3.244034539375714
1	146	0.8857865133567823	2.052271989094528	1.5	2.5	0.3014870236987263	1.693410293994645	1.218162121436454	-0.1464991099168902	0.7821237032285592	0.5564288643722144	3.244034539375714
1	147	0.9508672438015529	2.032201140117512	8	9	0.3187547590016465	8.413372163306542	4.428695478184592	-1.228308958106459	0.9418733724461503	0.1400050962210094	3.244034539375714
1	148	0.5557244429058299	2.420238292634455	0.9743589743589745	6.102564102564102	0.1867377021456346	1.753313151503908	2.521472419115143	0.2367913344594228	0.5982531287716975	0.7684156862776258	3.244034539375714
1	149	0.5155571666237453	1.975827642630503	0	1	0.2069359838386701	0	0.5061170207481547	0.2420146089971273	0.7930640161613299	1	2.091266402658206
1	150	1.299080859252679	1.700919140747323	4	0	0.4330269530842261	3.0791000972034	0	-0.9491576183390286	0.9999999999999999	0.03516087843885574	3.244034539375714
1	151	1	2	4	0	0.3333333333333333	3.999999999999999	0	-1.233032494398091	1	0.01234567901234551	3.244034539375714
1	152	0.5471675560942404	1.824469335354195	4	8	0.2307130396171513	7.310374958180209	4.384836645361821	-0.9018209508279104	0.8795505061404488	0.2924781242478698	3.244034539375714
1	153	1.352111073328154	1.453762913741661	5	1	0.4818858863794411	3.697921050001276	0.6878700718992915	-0.927872666448626	0.987478243896251	0.09330061368861087	3.244034539375714
1	154	1	2	5	0	0.3333333333333333	4.999999999999999	0	-1.541290617997614	1	0.004115226337448097	3.244034539375714
1	155	0.5829434220877443	2.208062631522345	1	7	0.2088649794699381	1.715432342333697	3.170199930050834	0.448443926863089	0.4775864445123805	0.8465365787366748	3.244034539375714
1	156	0.6449359523839401	2.278070742817633	2	7	0.22064128468904	3.101083127103093	3.072775515014098	-0.008726051386136602	0.6824518281167096	0.6236301998988207	3.244034539375714
1	157	1.353066962985843	1.646933037014158	2.5	1.5	0.4510223209952809	1.847654305654758	0.9107838426263261	-0.2887979309889604	0.8578852137476892	0.4267684580831199	3.244034539375714
1	158	0.7624172642551775	2.107999921036316	7	8	0.2656120051684241	9.181324096639464	3.795066555821839	-1.660357642756222	0.9751382158026235	0.07564111865222922	3.244034539375714
1	159	0.990818350674249	2.009181649325752	6	5	0.3302727835580829	6.055600399323466	2.488575386739132	-1.099564437211811	0.9632517915244753	0.1175402229218817	3.244034539375714
1	160	1.164617988874424	1.796393396679997	10	0	0.3933176328048332	8.586506558828587	0	-2.646860400099496	1.000000000000001	0.00008860009076983033	3.244034539375714
1	161	0.7417202432659056	2.20196739120171	2.5	4.5	0.2519697520148229	3.370543035190903	2.043626993742243	-0.4090326491110706	0.8399596228374444	0.4038203923375991	3.244034539375714
1	162	1.514394098307013	1.448307771143481	6	0	0.5111530505051778	3.961980574744435	0	-1.221312697708479	0.9999999999999999	0.01783633997504108	3.244034539375714
1	163	0.617446023132133	2.037814713904886	1	3	0.2325368708690866	1.619574768539728	1.472165246197169	-0.04544018275801928	0.7673802925600268	0.6530794069100441	3.244034539375714
1	164	0.681525760634685	2.313462611779484	5	7	0.227555394509037	7.336479835103587	3.025767507267254	-1.328812093556159	0.9644183125568708	0.1148742166687934	3.244034539375714
1	165	0.6113441841446773	2.388655815855324	4	0	0.2037813947148924	6.542959111644027	0	-2.016920298543789	1	0.001724479838340898	3.244034539375714
1	166	0.6920674696041025	2.265454814773875	3	12	0.2340024530870635	4.33483747143346	5.296949611064202	0.2965788828548946	0.5200016049029981	0.7179020823133464	3.244034539375714
1	167	0.8636010244770449	2.136398975522957	4	2	0.2878670081590148	4.631768474825753	0.9361547271433377	-1.139202959409182	0.9909845452179292	0.06125279409857509	3.244034539375714
1	168	0.6112092420448932	2.373620270839208	2	3	0.2047719105585734	3.272201829456467	1.263892138458748	-0.6190777769536941	0.9383495530226783	0.2725209824114583	3.244034539375714
1	169	0.6432559262057074	2.346394928272915	5	7	0.2151608858412624	7.772955982687745	2.983300004467881	-1.476450364533292	0.9725627444791938	0.09442668394719123	3.244034539375714
1	170	0.8372399558593501	2.162760044140651	8	1	0.2790799852864499	9.555205701797561	0.4623721446626498	-2.802939810525182	0.9999897302889907	0.0002490283659561943	3.244034539375714
1	171	0.8627663541060521	2.120375005882994	4	12	0.2892140364777149	4.636249409777419	5.659376273869445	0.3153871673292719	0.4880714178103795	0.7236744624594362	3.244034539375714
1	172	0.5840426353029189	2.138901873630941	3	15	0.2144893637702498	5.13661129969394	7.012944438884618	0.5783949327345208	0.4399428377013451	0.7754287906566931	3.244034539375714
1	173	0.9974495864904019	2.002550413509599	5	2	0.3324831954968006	5.012784673752645	0.9987264173264288	-1.237366066145118	0.9932386871710249	0.04477956973003216	3.244034539375714
1	174	1.357528236210245	1.525733389595269	9	3	0.4708307508622233	6.629696355432668	1.966267514664413	-1.43753982399512	0.9883864829270177	0.04868072330189699	3.244034539375714
1	175	0.8041206746201274	2.053708853245392	4	6	0.2813746120191837	4.974377759767997	2.921543621199493	-0.6328027996161703	0.8798126508150012	0.301477524177429	3.244034539375714
1	176	1	2	4	1	0.3333333333333333	3.999999999999999	0.4999999999999999	-1.07890343259833	0.9958847736625519	0.04526748971193373	3.244034539375714
1	177	1	2	6	0	0.3333333333333333	5.999999999999999	0	-1.849548741597137	1	0.001371742112482699	3.244034539375714
1	178	0.7686642322921191	2.216252465693986	3	8	0.2575161420118456	3.902874459312549	3.609697055653323	-0.09037431633377291	0.6924148461546646	0.5678367768040209	3.244034539375714
1	179	1.114242127862153	1.885757872137848	5	0	0.3714140426207175	4.487355014653125	0	-1.383263636741882	0.9999999999999997	0.007067919569829106	3.244034539375714
1	180	0.5384129265968518	2.256115489389465	4	3	0.1926668283338323	7.429242134439104	1.3297191629192	-1.880227506052911	0.9960672938066749	0.02931052125535039	3.244034539375714
1	181	0.6113188108819787	2.039982508391675	6	9	0.2305731176000224	9.81484602337611	4.41180253407938	-1.665532047737228	0.9620969998547997	0.1089854379386154	3.244034539375714
1	182	1.246801088315331	1.75319891168467	4	1	0.4156003627717769	3.208210224940349	0.5703859347249354	-0.8131307660870466	0.9876012018487267	0.09957212366697843	3.244034539375714
1	183	0.8717614862995577	2.001959508830734	9	5	0.3033563410563568	10.3239247677746	2.497553011409459	-2.41254267220942	0.9981689450590939	0.008977584789703452	3.244034539375714
1	184	1.076993304798429	1.923006695201572	3	0	0.3589977682661428	2.78553263667826	0	-0.8586630638076719	1	0.0462674161210902	3.244034539375714
1	185	0.9262176657517833	2.071668098273431	2	10	0.3089569578889375	2.15931964370023	4.827028040029286	0.8223427845630868	0.2319409759163211	0.9245145409245782	3.244034539375714
1	186	0.6225055262734688	2.216699314648129	2	6	0.2192534745296522	3.212822883633957	2.70672705150018	-0.1560081515750971	0.7531067448513142	0.5517609178542275	3.244034539375714
1	187	0.6045201077400705	2.395479892259931	4	0	0.2015067025800234	6.616818777052006	0	-2.039688140412141	0.9999999999999998	0.001648762060709963	3.244034539375714
1	188	0.5992641994644162	2.142700528548251	2	0	0.2185528476505069	3.337426133227166	0	-1.028788717480617	0.9999999999999998	0.04776534721614589	3.244034539375714
1	189	0.614879268317924	2.218344540936414	2	2	0.2170246015544219	3.252671057639071	0.9015732060970811	-0.7247450121152033	0.9657679837853894	0.2074788947372735	3.244034539375714
1	190	0.6262638318826745	2.015755754843052	3	1	0.2370398141744315	4.790313358798637	0.4960918492220108	-1.323728664862801	0.9968429228711153	0.04380382099018187	3.244034539375714
1	191	0.9797041326196129	2.012660325532848	4	3	0.3274013397500717	4.082865292508743	1.490564484201156	-0.799097782974423	0.9580597066636952	0.1643054715506302	3.244034539375714
1	192	0.5930457763148528	2.406954223685148	1	0	0.1976819254382842	1.686210474702196	0	-0.5197880769255595	1	0.1976819254382842	3.244034539375714
1	193	1	2	3	0	0.3333333333333333	3	0	-0.9247743707985684	1	0.03703703703703698	3.244034539375714
1	194	0.6052878568439998	2.144591631067737	4	0	0.2201143211929103	6.608425982401488	0	-2.037100993281416	0.9999999999999999	0.002347432964898477	3.244034539375714
1	195	0.6319734419115788	2.310686020999177	4	9	0.2147626831704328	6.329379899099703	3.894947179413089	-0.7504336621998785	0.8735026309744813	0.2991406577253442	3.244034539375714
1	196	0.6458497744457381	1.816383980206184	2	6	0.2623023801966519	3.096695360335738	3.303266305684396	0.0636771720033568	0.6476679074582721	0.662811490462777	3.244034539375714
1	197	1	1.807376902903924	5	3	0.3562043981218232	4.999999999999999	1.659864079915972	-1.029624031292468	0.9722878674165357	0.1134017947753362	3.244034539375714
1	198	0.6594600303846334	2.285423600509708	3	2	0.2239341559939195	4.549176389432176	0.8751112920834233	-1.132560412891225	0.9896791234541301	0.07795380000090124	3.244034539375714
1	199	0.5968997939663158	2.166051298203823	3	6	0.2160370466411279	5.025969233571717	2.770017499112528	-0.6954154485954787	0.8916918822411726	0.3049324327998959	3.244034539375714
1	200	0.8577219707645479	2.142278029235453	2	0	0.2859073235881825	2.331757921762525	0	-0.7187833216508391	1	0.08174299768135751	3.244034539375714
1	201	0.6040842878995926	2.395915712100409	6	7	0.2013614292998641	9.932388774523607	2.921638672281741	-2.161120671542241	0.992717841150205	0.0309864493608164	3.244034539375714
1	202	0.6794251678965234	2.125988720966477	2	5	0.2421835760469148	2.943664872162346	2.351846908071551	-0.1858854158729687	0.7724644213414349	0.5353781918281602	3.183778357820361
1	203	0.8632316980497926	2.175097882092562	4.666666666666666	16.33333333333334	0.2841139103840564	5.406041827715049	7.509240603746891	0.660598364476511	0.3647089614011993	0.7990898705019953	3.183778357820361
1	204	1.017566482310588	2.039211510485939	3	1	0.3328885789902119	2.948210315642375	0.4903856195680764	-0.771983605591485	0.9877200787662794	0.1107161695299593	3.183778357820361
1	205	0.6163296029320235	2.422679778660848	1	1	0.2028060876235201	1.622508468265628	0.4127660654156929	-0.3799706722292483	0.9588696908228411	0.3644818660698813	3.183778357820361
1	206	0.7440423896514938	1.987925583605191	5.5	8.5	0.2723466735096995	7.392051953620782	4.275813979205838	-0.9787860912995039	0.8930629649275432	0.2408692955370457	3.183778357820361
1	207	0.6745809779466547	2.264855616808901	1	7	0.2294932910443517	1.48240171705387	3.09070474428862	0.5051554619951015	0.4202278934715334	0.8757743160627879	3.183778357820361
1	208	1.061477952344879	1.959854260803942	4	1	0.3513277843877389	3.768330742210632	0.5102420215622537	-1.023340306540337	0.994647428413483	0.05476603423507675	3.183778357820361
1	209	0.9892392153363453	2.055693036657745	6	8	0.3248805337749318	6.065267032463908	3.891631609068844	-0.6827219671419439	0.866322214616063	0.2860628896013867	3.183778357820361
1	210	0.6320794674644679	2.14514788799764	2	9	0.227593706442984	3.164159101738943	4.195514934124628	0.3239408389884775	0.5264261878178644	0.7523755139205515	3.183778357820361
1	211	1.218434155145863	1.838343837650664	4	0	0.3986008005871455	3.282902061721297	0	-1.031133983826938	0.9999999999999998	0.02524368001990696	3.183778357820361
1	212	0.6783794689666917	2.059638939365565	3	3	0.2477629320906928	4.422303647499243	1.45656597506556	-0.9315151179254983	0.9635697669612678	0.1659103796117666	3.183778357820361
1	213	0.6208148492002951	2.432698814427071	2.5	4.5	0.203311632954283	4.026965532832187	1.849797423878715	-0.6838315561777919	0.9054727668247391	0.2930775172539852	3.183778357820361
1	214	1.055327689934344	2.001450302862183	6	0	0.3452418502165628	5.685437857101316	0	-1.78575177607326	1	0.001693326139221907	3.183778357820361
1	215	1.016854498881588	2.03264119501417	7	2	0.3334500523863823	6.883974066790404	0.9839414870198269	-1.853154308081227	0.9990321353427577	0.008299205788100394	3.183778357820361
1	216	1.29136036199091	1.637963743612203	7	1	0.4408390179566812	5.420640284488829	0.6105141239541111	-1.510823185514637	0.9985736036789448	0.01590034504475479	3.183778357820361
1	217	0.9701713810087624	2.075638855129287	6	2	0.318526535073602	6.184474328403024	0.963558759298435	-1.639848941205464	0.9980803644354685	0.01550056947178213	3.183778357820361
1	218	0.634729322956396	2.090942000397061	4	4	0.2328708225082229	6.301898865124258	1.913013368730657	-1.378514771800342	0.9798228188147261	0.09146779494924884	3.183778357820361
1	219	0.6250609556052602	2.431717037191267	3	2	0.2044835958248366	4.799531906604267	0.8224641146200473	-1.24916603639047	0.9926881927048353	0.06142132959891256	3.183778357820361
1	220	0.641410730589582	2.415367262206944	4	0	0.2098322914196266	6.23625363473919	0	-1.958758724338015	0.9999999999999997	0.00193860484157149	3.183778357820361
1	221	1.035667192189446	1.903929921476936	2	8	0.3523160324843703	1.931122290136383	4.201835324797123	0.7132132891987141	0.2566297425477319	0.9163449239113051	3.183778357820361
1	222	1.013303605361232	2.043474387435295	4	2	0.3314940135492797	3.947484227665452	0.9787252594392151	-0.9324640834164953	0.9826171384925314	0.0983305813661296	3.183778357820361
1	223	1.008557064268972	2.0304523173239	4	7	0.3318703358988464	3.966062151276789	3.447507700759936	-0.162873916534774	0.7146575179294505	0.5232526259185976	3.183778357820361
1	224	0.8875978565347545	2.169180136261772	3	5	0.2903704026352028	3.379909018383859	2.305018341453505	-0.3376147947893686	0.8230081111142233	0.423711499838463	3.183778357820361
1	225	1.018925997598842	2.037851995197684	5	0	0.3333333333333333	4.907127712692373	0	-1.541290617997614	1	0.004115226337448097	3.183778357820361
1	226	0.821879118523239	2.140226778967317	4	14	0.2774644617599663	4.866895763439326	6.54136287686072	0.525937086452132	0.4125704550790265	0.7791108996200313	3.183778357820361
1	227	0.8831615046207314	1.947497324982331	4	5	0.3119985691615741	4.52918291736207	2.567397621480874	-0.6161814911086492	0.8858169625839237	0.298229579254675	3.183778357820361
1	228	1.399599902841447	1.609514547423112	7	2	0.465120195982707	5.001429326901712	1.242610700973203	-1.180615672160616	0.988436843512867	0.06006645597571836	3.183778357820361
1	229	1.018925997598842	2.037851995197684	5	0	0.3333333333333333	4.907127712692373	0	-1.541290617997614	1	0.004115226337448097	3.183778357820361
1	230	1.009242169746901	2.047535823049625	4	10	0.3301653479988533	3.9633698629568	4.883919434975197	0.2891374551112321	0.4857075639198887	0.7305822901940655	3.183778357820361
1	231	1.018925997598842	1.6380675098704	1	0	0.3834883279671084	0.9814255425384746	0	-0.3082581235995228	1	0.3834883279671084	3.183778357820361
1	232	1.585120447537854	1.467310684370421	6	0	0.5192976938833969	3.785201313452058	0	-1.188902268951736	1	0.01961093787102297	3.183778357820361
1	233	0.6100788182985473	2.275540387716093	3	6	0.2114204178524074	4.91739740836556	2.63673632530955	-0.7163378937651201	0.8985184205928796	0.2923760001595742	3.183778357820361
1	234	0.6856305499760217	2.365042614105831	2.333333333333333	8.666666666666666	0.2247472977598938	3.403193357435628	3.664486472664821	0.08207013361573208	0.617161985862748	0.6516554224642626	3.183778357820361
1	235	1.598209449317547	1.44089821113897	4	0	0.5258811558776676	2.502800869878503	0	-0.7861102716936426	0.9999999999999999	0.07648045012929028	3.183778357820361
1	236	0.6279924983128735	2.428785494483653	3	0	0.205442626122268	4.777127128205541	0	-1.500458446320993	1	0.008671049664581876	3.183778357820361
1	237	1.283033806714977	1.51784481797589	4	0	0.4580826157208384	3.117610759019222	0	-0.9792172722580984	0.9999999999999998	0.04403269248836761	3.183778357820361
1	238	0.8083381495011709	2.05922973163195	1.5	10.5	0.2818898045342019	1.855659046805668	5.098993977558151	1.018706255975964	0.2030190315793006	0.9369013943645699	3.183778357820361
1	239	0.646397953932239	2.228564755302765	1	0	0.2248369872262581	1.547034599841615	0	-0.485911525857826	1	0.2248369872262581	3.183778357820361
1	240	0.6304640077781732	2.426313985018353	3	0	0.2062511602948915	4.758400103714629	0	-1.49457643369756	0.9999999999999999	0.008773829715028825	3.183778357820361
1	241	0.8411645337781983	2.129858342770004	2.5	6.5	0.283122873411019	2.972070147526227	3.051846157780791	0.02505702385299818	0.6378918957998309	0.6318705401721195	3.183778357820361
1	242	0.8577917706162481	2.198986222180279	6	0	0.2806195846206966	6.994704548971747	0	-2.196982252797389	0.9999999999999998	0.000488323769788801	3.183778357820361
1	243	1.011159199442666	2.044391348931652	3.5	4.5	0.3309253712005011	3.461373838985139	2.201144121624066	-0.3958283447293222	0.830382630660362	0.3897919518543403	3.183778357820361
1	244	0.6719402736120504	2.232808106509141	4	6	0.2313247778053725	5.95291003841426	2.687199129431966	-1.025734376565718	0.9418068300002276	0.1822341537338321	3.183778357820361
1	245	0.9323169513424612	2.118335340695657	7	4	0.3056123288044693	7.508176259072159	1.888275157929626	-1.765167191157729	0.9951228526517776	0.02398087144452221	3.183778357820361
1	246	0.9922566559460996	1.860215031351014	5	12	0.3478585468051821	5.039018856701531	6.450867129745097	0.4434505528865168	0.4270275568573231	0.7594666645102124	3.183778357820361
1	247	0.5434399478299707	2.335124719211435	1	4	0.1887885146552984	1.840129721771716	1.712970603707535	-0.03993968919093836	0.7600665259583803	0.6487062247015223	3.183778357820361
1	248	0.9067387912472746	1.995503665133546	3	9	0.3124269611774627	3.308560336183827	4.51013954885304	0.3774066777348859	0.4546032710668332	0.7758260517963347	3.183778357820361
1	249	1.018925997598842	2.032744086229548	7	1	0.3338912692425047	6.869978797769322	0.4919458414732659	-2.0032905056439	0.9998455312954309	0.002619773124802105	3.183778357820361
1	250	0.6432910072732226	2.413486985523304	1	0	0.2104474086077481	1.554506418858228	0	-0.4882583660511015	1	0.2104474086077481	3.183778357820361
1	251	1.011358578445692	2.040615496152628	5	5	0.3313784959260508	4.943844949319812	2.450241120596697	-0.7832215526555233	0.9254211009159846	0.2091413391556236	3.183778357820361
1	252	0.6198160918909906	2.431273202353749	2	3	0.2031458381307121	3.226763593533398	1.233921386167403	-0.6259362252623359	0.9396354834054066	0.2691750459599851	3.183778357820361
1	253	1.332537285177875	1.710265521985265	8	2	0.4379308715112642	6.003584356689961	1.16940906209605	-1.518376831326734	0.9964105829477504	0.02282194933709414	3.183778357820361
1	254	1.003285174694992	2.044519773177822	4	3	0.3291828682787673	3.986902329356195	1.467337239461892	-0.7913757827097038	0.957079342971266	0.1669799725381697	3.183778357820361
1	255	0.6426539643231016	2.335892986992075	3.5	12.5	0.2157608977892183	5.446165735064749	5.351272540997789	-0.02980521361792419	0.6420296759471067	0.5840802953275417	3.183778357820361
1	256	1.139711103209568	1.917066889586958	6	0	0.372847195934858	5.264492013022645	0	-1.653535963045731	0.9999999999999994	0.002686490366013761	3.183778357820361
1	257	0.740101757038424	2.125131235935295	3	12	0.2583042143006666	4.053496659708982	5.646710093515077	0.500415938154948	0.4317167312812927	0.7856112313277747	3.183778357820361
1	258	0.6277953958811084	2.356394395245006	3	17	0.2103738166211618	4.778626953435221	7.21441199924108	0.7650611229964563	0.3674083405401254	0.8240375737540858	3.183778357820361
1	259	1.210202643736371	1.740541275994516	7	0	0.4101347581008466	5.784155270383685	0	-1.81675814717943	1.000000000000001	0.001952027964645109	3.183778357820361
1	260	0.6319859848316338	2.424792007964893	4	2	0.2067490626800327	6.329254280956297	0.8248130121802004	-1.728902156538459	0.9981239399542154	0.01912199104529599	3.183778357820361
1	261	1.513708395071794	1.468410439901673	3	0	0.5075949279148234	1.981887667246314	0	-0.6224954894797168	0.9999999999999999	0.1307831584288602	3.183778357820361
1	262	0.7106952970737541	2.195510664610749	4.5	6.5	0.2445440228406313	6.331827463230001	2.960586848778715	-1.05888043562155	0.9314977852506156	0.1889218523525216	3.183778357820361
1	263	0	1.739015301709175	0	0	0		0		1	1	3.183778357820361
1	264	0.6248836869364234	2.431894305860104	3	0	0.2044256038250071	4.800893450600231	0	-1.507923263190645	1	0.008542910720270691	3.183778357820361
1	265	0.6053985715352055	2.18161846290797	1	0	0.2172209800131916	1.65180436000062	0	-0.518818892007124	1	0.2172209800131917	3.183778357820361
1	266	0.6166216245340618	1.836472459709535	2	0	0.2513648491897101	3.243480151237416	0	-1.018751868599901	1	0.06318428740816562	3.183778357820361
1	267	0.9923336514035647	2.061100293243867	5	1	0.3249893953471935	5.038627877758615	0.4851777486413085	-1.430203241985298	0.9988218105241512	0.01586095270211685	3.183778357820361
1	268	0.637553417276408	2.191713344798325	5	0	0.225342278014422	7.842480119328222	0	-2.463261960451683	1	0.0005810498611122927	3.183778357820361
1	269	0.6097351344966624	2.447042858299864	4	0	0.1994698783927188	6.560225536784932	0	-2.06051577700783	0.9999999999999997	0.00158310343640311	3.183778357820361
1	270	0.6581340601397022	2.398643932656825	3	3	0.2153031923452187	4.558341805563428	1.250706684371069	-1.038902445287301	0.977875058132521	0.1185715726406138	3.183778357820361
1	271	1.018925997598842	2.037851995197684	5	0	0.3333333333333333	4.907127712692373	0	-1.541290617997614	1	0.004115226337448097	3.183778357820361
1	272	1.018925997598842	2.033089496286063	6	2	0.3338534812947011	5.888553255230847	0.9837245254837483	-1.540568525349542	0.9973821793332174	0.01982196241118039	3.183778357820361
1	273	0.8718651423608479	1.997179754045525	4	6	0.3038868940158113	4.587865491638704	3.004236342695887	-0.497405588882444	0.8429844602672496	0.3607882579422809	3.183778357820361
1	274	1.018925997598842	2.037851995197684	5	0	0.3333333333333333	4.907127712692373	0	-1.541290617997614	1	0.004115226337448097	3.183778357820361
1	275	0.6209089524246829	2.186487883349725	5	0	0.2211689293485322	8.052710434395784	0	-2.529293666004041	1	0.0005292009046108381	3.183778357820361
1	276	0.6390075839821587	2.417770408814368	3	1	0.2090461215986299	4.6947799606769	0.4136042017696719	-1.344683981656988	0.9980902854444166	0.03081235331926135	3.183778357820361
1	277	1.018925997598842	2.037851995197684	6	0	0.3333333333333333	5.888553255230847	0	-1.849548741597137	1	0.001371742112482699	3.183778357820361
1	278	0.6043838539983506	2.181299896500621	2	0	0.2169606847475394	3.309155244252203	0	-1.039379904107922	1	0.04707193872612114	3.183778357820361
1	279	1.012814967015221	2.0402873648754	5.833333333333334	2.166666666666667	0.3317330560577835	5.759525207772396	1.061941912677082	-1.475474347501789	0.9947124049015968	0.0303646305428007	3.183778357820361
1	280	0.6283954798522914	2.386369648971304	6.5	6.5	0.2084392823322526	10.34380451229196	2.723802661000975	-2.393383268208309	0.9947349856040065	0.02257393973166111	3.183778357820361
1	281	0.6348493104069645	2.421928682389562	4	1	0.2076857762987772	6.300707796998056	0.4128940737484326	-1.849316460358273	0.9996136029777238	0.007756854985289108	3.183778357820361
1	282	0.962980679645971	1.964944463788561	5	13	0.3288952526007443	5.192212165500759	6.615963066424289	0.4471890756548269	0.4280226314425142	0.7566665791348066	3.183778357820361
1	283	1.018925997598842	2.033048076999477	7	4	0.3338580121238239	6.869978797769322	1.967489133805186	-1.539833842994152	0.991082581540284	0.0389583777535023	3.183778357820361
1	284	1.513078989528426	1.497081381100438	7	0	0.5026572684605248	4.626328201267044	0	-1.453093677172385	0.9999999999999999	0.008107813832050725	3.183778357820361
1	285	0.6682344589905741	2.200542662987139	5	17	0.2329335569052148	7.482403717331387	7.725367149629924	0.07631292288351117	0.5920275614890756	0.6069654627190407	3.183778357820361
1	286	1.528954875441554	1.520388790660796	7	1	0.5014045784468281	4.57829077393696	0.657726501367704	-1.231418720759602	0.9960050958629723	0.03577508322411771	3.183778357820361
1	287	0.6493377342332936	2.404953618751064	4	4	0.2125984914958501	6.160122520406127	1.663233739234136	-1.412437762863177	0.9863957841555173	0.06857396111761949	3.183778357820361
1	288	0.8999673663984128	1.902021516885735	3	9	0.3211887712215265	3.333454202907074	4.731807668893305	0.4392119390319477	0.4284255769570876	0.7946463414076395	3.183778357820361
1	289	0.5818547371828487	2.347689653973151	1	10	0.1986161189225907	1.718642018524545	4.25950678066683	0.7980658439684162	0.3262265288830108	0.9124519189486724	3.183778357820361
1	290	1.018925997598842	1.822868627547613	6	1	0.358550188174253	5.888553255230847	0.5485858853939162	-1.677242185128965	0.999238184712742	0.01030208055953119	3.183778357820361
1	291	0.6415845234537755	2.411889303217416	2	3	0.2101162675277333	3.117282176997673	1.243838179471195	-0.5884341769346823	0.9340156501054118	0.2835592856718163	3.183778357820361
1	292	0.7329663127284899	2.053094053751256	1	4	0.263083428323059	1.364319181706276	1.948278985413019	0.1834172288634207	0.6052311486783672	0.7826840438923044	3.183778357820361
1	293	0.8942466498744757	2.158936858045964	4	8	0.2928899123012615	4.473038842875704	3.705527547128328	-0.2410693237681344	0.7422074332469581	0.4854695449561163	3.183778357820361
1	294	0.645322300237349	2.047066335924765	3	4	0.2396839340241863	4.648839810582405	1.954015817564111	-0.8464232399843284	0.9385726869561574	0.2224775942061205	3.183778357820361
1	295	0.6544746509273013	2.275319953977958	2	4	0.223385847537413	3.055886117462721	1.757994515455627	-0.4000856298702852	0.8703286299119907	0.4019564043796831	3.244034539375714
1	296	0.5928098296791708	2.406073462338477	0	3	0.1976768590018482	0	1.246844723138371	0.3843500147746008	0.51647339601624	1	3.244034539375714
1	297	1	1.933541572456909	8	1	0.3408848912826133	7.999999999999998	0.5171856732975861	-2.306638303592913	0.9999378459009577	0.001143751908617929	3.244034539375714
1	298	1.004463024296451	1.995536975703551	4	3	0.3348210080988167	3.982227223149099	1.503354754397529	-0.7641325758598757	0.9538696630661528	0.1755899834386648	3.244034539375714
1	299	0.9287272366557464	2.063787408570664	4	11	0.3103501057671449	4.306969626952687	5.330006353521835	0.3153593817056037	0.4801483317924637	0.7323989991147233	3.244034539375714
1	300	0.6620803491900802	2.280299051229351	3	10	0.2250152883396688	4.531172090622968	4.385389712199729	-0.04493860242662296	0.6675105062871522	0.5871335035518851	3.244034539375714
1	301	1.492031096139806	1.493598519409458	8	0	0.4997375054056456	5.361818544330385	0	-1.652824123556409	0.9999999999999997	0.003889874201464916	3.244034539375714
1	302	0.6073219168353049	2.388382758597807	3	5	0.2027309039558446	4.939719639351575	2.093466795471026	-0.8773805609444237	0.9411785148239942	0.20912618080639	3.244034539375714
1	303	1.420490066671529	1.459638527162689	7	0	0.4932036957351543	4.927876768897296	0	-1.51905804610996	1.000000000000001	0.007098788804672518	3.244034539375714
1	304	1.002294533230016	1.890504066372169	7	1	0.3464791960863958	6.98397503719954	0.5289594546701906	-1.989810991276178	0.9997923091783493	0.003341622653949106	3.244034539375714
1	305	1	1.868236114568235	4	0	0.3486463317719341	3.999999999999999	0	-1.233032494398091	0.9999999999999996	0.01477543925655378	3.244034539375714
1	306	0.594784912151127	2.405215087848874	2	0	0.198261637383709	3.36256007699776	0	-1.036536459825997	1	0.03930767685806935	3.244034539375714
1	307	1	1.867439654146363	8	0	0.3487431718236806	7.999999999999998	0	-2.466064988796182	0.9999999999999996	0.0002187991876213546	3.244034539375714
1	308	1.290641642039931	1.694591766727156	11	1	0.4323419529774629	8.522892522368862	0.5901126274980945	-2.445343845320883	0.9999573490646075	0.0007146508610585967	3.244034539375714
1	309	0.7747477127847963	2.130891585807034	2	12	0.2666358873795054	2.58148551715124	5.631445578896138	0.9401749656869672	0.2358405318837247	0.9207315918588345	3.244034539375714
1	310	0.9591141284032163	2.036838766363087	6	4	0.3201365849505559	6.255772720175769	1.96382750861634	-1.323026977507267	0.9844582885614495	0.06383845257887544	3.244034539375714
1	311	0.7488818424332203	2.251118157566781	4	3	0.2496272808110733	5.341296548202382	1.332671050569234	-1.235691374113598	0.9872073597018627	0.07021318886253858	3.244034539375714
1	312	1	2	1	0	0.3333333333333333	0.9999999999999998	0	-0.3082581235995228	1	0.3333333333333333	3.244034539375714
1	313	0.6330184845792015	2.126157421506094	5	8	0.2294230256154001	7.898663501625463	3.762656480221059	-1.274957763612573	0.9444264357250132	0.1572667337401968	3.244034539375714
1	314	0.8792715267379341	2.113181057765725	7	4	0.2938297272582429	7.961135766524534	1.892880870430107	-1.870588867793685	0.9962852400554497	0.01923226120308164	3.244034539375714
1	315	0.9912450701162882	2.008754929883713	3	3	0.3304150233720959	3.026496766988263	1.493462420611791	-0.4725702910276321	0.9027198920738676	0.31386415038664	3.244034539375714
1	316	0.5987692451702097	2.401230754829792	3	0	0.1995897483900698	5.010277371789866	0	-1.544458701341093	1	0.007950870721590508	3.244034539375714
1	317	0.914408508486682	1.840320010350681	5	14	0.3319414244393889	5.468015611835072	7.607372588059965	0.6594741672006346	0.3566587295776891	0.8086195922645847	3.244034539375714
1	318	0.8706509974513648	1.971514276017021	5.5	7.5	0.3063336976138905	6.317112156420902	3.804182445562596	-0.774630997406673	0.876070198539827	0.2717732306798102	3.244034539375714
1	319	1.406368480049302	1.474308172007715	8	0	0.4882076851787758	5.688409626273444	0	-1.753498477660515	0.9999999999999997	0.003227281831571838	3.244034539375714
1	320	0.6684292305233153	2.176397044161909	3.333333333333333	8.666666666666666	0.2349631105671913	4.9868156285201	3.982116539771373	-0.3097066558798331	0.7537902547934274	0.4760156362168677	3.244034539375714
1	321	0.6090686939286014	2.32417639207448	3	4	0.207643301555321	4.925552782313382	1.721039768599378	-0.9878171686577308	0.9620826284282432	0.1614281207594825	3.244034539375714
1	322	1.289391975410763	1.522292855903076	9	0	0.4585833949277516	6.980034133633303	0	-2.151652224694423	1	0.0008969431672910533	3.244034539375714
1	323	0.6406216032555273	2.116734418174212	3	6	0.2323318419082326	4.68295165937977	2.83455493919511	-0.5697833046316353	0.8656907159023195	0.3499082405722855	3.244034539375714
1	324	0.7443793677425021	2.101578200574003	3.958333333333333	16.04166666666666	0.2615567343763426	5.31762902743781	7.633152391038892	0.7137788872145253	0.3618437959326233	0.8129451326535846	3.244034539375714
1	325	0.6302761981837647	2.095516255108263	5	8.5	0.2312267749595387	7.93303001828127	4.056279677754565	-1.195039785634573	0.9310992576267849	0.1829648502786654	3.244034539375714
1	326	0.2973068809821415	1.62799097194371	0	1	0.1544212395657783	0	0.6142540205896032	0.2071148995069392	0.8455787604342218	1	2.965764520331012
1	327	0.9754186160310108	2.02458138396899	1	2	0.3251395386770035	1.025200855883817	0.9878585350217925	-0.01151107375977885	0.7515975617772336	0.6926438175029853	3.244034539375714
1	328	0.9639014341222124	2	0	2	0.3252137277661127	0	0.9999999999999998	0.3082581235995228	0.4553365131953059	1	3.244034539375714
1	329	1.270384771521693	1.56079561899232	1	6	0.4487120551477999	0.787163088236786	3.844193260789467	0.9423543847782149	0.1036489007046147	0.9845243296444731	3.244034539375714
1	330	0.9915445161724664	2.004814526742408	0	3	0.3309164562628271	0	1.496397776444016	0.4612767707251305	0.2995304957642106	1	3.244034539375714
1	331	0.9834456650995104	2.016554334900491	5	2	0.3278152216998367	5.08416496959603	0.9917907816248812	-1.261507588251108	0.9937538702551656	0.04216661707855129	3.244034539375714
1	332	0.9148635110146651	2.069966001869437	1	4	0.3065044442456866	1.093059224638778	1.932398887898402	0.2587332696590669	0.5148768403751312	0.8395948117517015	3.244034539375714
1	333	0.2867527062476519	1.704356543124997	0.5	4.5	0.144016560787913	1.743662706946447	2.640292618438331	0.3049287281944455	0.6528357014994233	0.5404563047685843	2.940457321948773
1	334	0.8597311070285291	2.128528602078644	2	4	0.2877029410825199	2.326308753573613	1.879232440707512	-0.1378149053098973	0.7667402688604563	0.5528727540559537	3.244034539375714
1	335	0.4521179622488818	2.528340795175367	3.5	7.5	0.1516940843830391	7.741342508469771	2.966372260540057	-1.471923368870362	0.9557317443158426	0.1491173028852368	3.244034539375714
1	336	1.156465692488978	1.822375144843269	1	6	0.3882267484706136	0.8647035588645713	3.292406624935627	0.748359191803872	0.1745435192918926	0.9679274573525783	3.244034539375714
1	337	0.731970666385527	2.007181091411524	0	6	0.2672253059006159	0	2.989266900566793	0.921465805706881	0.1548184720776028	1	3.244034539375714
1	338	0.639305368649351	2.211717071274717	1	20	0.2242372279140594	1.564197719960779	9.042747944461563	2.305323859449402	0.03417709108960872	0.9951659891096519	3.244034539375714
1	339	0.1145878945291572	2.885412105470842	0	5	0.03819596484305242	0	1.732854724813771	0.5341665459416606	0.8230628011464209	1	3.244034539375714
1	340	1	1.995122183864612	0	6	0.3338761955646491	0	3.007334612649045	0.9270353247310925	0.08736343925209068	1	3.244034539375714
1	341	0.9627018694504931	2.037298130549508	0	1	0.3209006231501642	0	0.4908461775941825	0.1513073216811809	0.6790993768498358	1	3.244034539375714
1	342	0.8754990540978772	2.124500945902124	0	4	0.2918330180326256	0	1.882795113702096	0.5803868888721585	0.2515027257720509	1	3.244034539375714
1	343	0.843062267083491	1.999139967088691	4.5	6.5	0.2966228992952152	5.337684030821832	3.25139815471041	-0.6431145694622933	0.8613032080965655	0.3117285810678435	3.244034539375714
1	344	0.7217423936247435	1.98259515031045	0	5	0.266883250296672	0	2.521947054706082	0.8233569618435408	0.2117706210609193	1	3.063005684751005
1	345	0.5978312168695045	2.402168783130497	0	2	0.1992770722898347	0	0.8325809635214757	0.2566498455598129	0.6411572069607386	1	3.244034539375714
1	346	0.336343371556452	1.957125260884058	0	4	0.1466527018503604	0	2.043813995938691	0.8661542410501986	0.5302775866406257	1	2.359642081138572
1	347	0.8895355784075916	2.060785943061641	4.5	9.5	0.3015046231180292	5.058819578701627	4.609891693014058	-0.1383856676735511	0.6779898710261361	0.5350679710744703	3.244034539375714
1	348	0.8537303983610027	2.146269601638998	3	7	0.2845767994536675	3.51398990332243	3.261472833913527	-0.07784043799283882	0.6902398408238428	0.5750501452423278	3.244034539375714
1	349	1.145649779444667	1.767998963696402	2	5	0.3932010617757566	1.745734198953422	2.828055956292174	0.3648598902825252	0.4347886610832318	0.8323106202402932	2.966403778997654
1	350	0.9100759168767493	2.145460886026432	0	8	0.297844855284365	0	3.728802539400591	1.194558826265906	0.05908328832323884	1	3.121489253950369
1	351	0.9965104008731537	1.885890076449155	2	5	0.3457223965626358	2.007003638143242	2.651267994057343	0.1985997214561361	0.5421133220729559	0.7588299202173943	3.244034539375714
1	352	1.243433010678041	1.78276061981042	0	2	0.4108901023882392	0	1.121855608529585	0.4008711745118342	0.3470504714641393	1	2.798543970879769
1	353	0.9909473199637059	2.009052680036295	0	6	0.3303157733212352	0	2.986482166257386	0.92060738873394	0.09020288328487007	1	3.244034539375714
1	354	0.9076805593418458	1.797632498091974	0.5	5.5	0.3355177534251229	0.5508545873920085	3.05957975606124	0.8026347984273441	0.216472428104166	0.9139203896275643	3.125612262992763
1	355	1.003443582879441	2.077689411848927	0	5	0.3256735702731015	0	2.406519459301918	0.7624771056580536	0.1394282926508964	1	3.156185859803591
1	356	0.5770434735823328	2.422956526417669	0	5	0.1923478245274442	0	2.063594598369654	0.6361197987635404	0.3436543424579292	1	3.244034539375714
1	357	0.9969725648580322	2.003027435141969	0	2	0.3323241882860106	0	0.9984885703066998	0.3077922131183135	0.4457909895479346	1	3.244034539375714
1	358	0.1696990142618383	2.830300985738162	1	5	0.05656633808727941	5.892786144632774	1.766596565239851	-1.271931457359567	0.9587966755085531	0.2948715990193065	3.244034539375714
1	359	0.5924708074733056	2.40281450450271	0	3	0.1978011260244345	0	1.248535829286116	0.3848713119825124	0.5162334527769692	1	3.244034539375714
1	360	0.882855955002826	2.100599345114898	3	9	0.2959172724887111	3.398062824405367	4.284491481409901	0.2732488345130629	0.505133193762558	0.7372747459232318	3.244034539375714
1	361	0.7026067433236302	1.971111256981573	0	3	0.2627826656526336	0	1.521984103826792	0.6551702204349836	0.4006698052854969	1	2.323036145959609
1	362	0.7207982471189281	2.081637420311681	2	8	0.2572042082877807	2.774701531245552	3.843128453562374	0.3293512782765968	0.5040675445146701	0.7718149414163854	3.244034539375714
1	363	0.7028022666216743	2.28362386609119	0	8	0.2353322116101529	0	3.503203885188571	1.079891056234787	0.1168913481256755	1	3.244034539375714
1	364	0.6703584460064432	2.305511559205685	3.166666666666667	7.833333333333334	0.2252646939659107	4.72384093246172	3.397655198064651	-0.4088075260296957	0.8025187626472212	0.4251963661563342	3.244034539375714
1	365	1.085450390616886	1.751827206819718	6.5	7.5	0.3825675681496791	5.988297628513364	4.28124416084139	-0.5262130988286216	0.809374585069741	0.3604535709852112	3.244034539375714
1	366	0.6027221086723127	2.397277891327688	1	6	0.2009073695574375	1.659139403734199	2.502838749610714	0.2600771772420392	0.5742206814602238	0.791944175602393	3.244034539375714
1	367	0.1241188151335949	1.334738942310465	2	3	0.08507944965865137	16.11359243034431	2.247630532759408	-5.588744537555412	0.9946007072174211	0.06083626360192085	2.481051299519596
1	368	0.8157214223931037	2.065392677370713	1	10	0.2831270800625263	1.225908714112562	4.841694322616755	1.114595287015661	0.1373297409419925	0.9743040945142076	3.244034539375714
1	369	0.8007124120494851	2.100328403934172	0	5	0.2760086682124075	0	2.380580099109448	0.7338331544298446	0.1989146786528068	1	3.244034539375714
1	370	0.7865467266949939	2.188100873571885	1	5	0.2644167754944911	1.27138028302771	2.285086606559383	0.3124832091728444	0.5000771197657942	0.8415869711566377	3.244034539375714
1	371	0.6683246363505143	2.309345243489298	3.5	7.5	0.2244455105233048	5.236975879136026	3.247673781624743	-0.6132185318514234	0.8515271855483331	0.3412308065247617	3.244034539375714
1	372	0.7980629028471075	2.195082827393133	3.5	6.5	0.2666301526130677	4.385619213114243	2.961163888161505	-0.4390999256212796	0.8183729201642292	0.3939459861318164	3.244034539375714
1	373	1.180730338795994	1.502974530068953	2	1	0.439962811296525	1.693866867213242	0.6653472696933344	-0.3561362319173055	0.9148375973734704	0.4103770207187653	2.887994832715389
1	374	0.9565361750193545	2.003369592651822	4	8	0.3231644012004975	4.181755070495964	3.993272149753733	-0.05810139147855756	0.6603709706336025	0.5774032669134134	3.244034539375714
1	375	0.6026097695866736	2.306242168313118	0	8	0.2071641260715942	0	3.468846468040923	1.069300103293127	0.1561228036294398	1	3.244034539375714
1	376	0.4864070634325564	1.841821890929068	0	5	0.2089171954164293	0	2.714703318830603	0.9082314475391744	0.3098201948540527	1	2.988999473852188
1	377	1.336325568169011	1.635404036054973	4	6	0.4496793942051702	2.993282546767901	3.668818143847551	0.2082393355804564	0.5052383097142648	0.7332822889361658	3.244034539375714
1	378	0.96799320402028	2.032006795979722	1	9	0.3226644013400932	1.033065104018075	4.429119045175582	1.046861215543978	0.1171500972265433	0.9796746040904349	3.244034539375714
1	379	0.6936182305721499	2.205529182576691	2	5	0.239249038329787	2.883430555667843	2.267029626948108	-0.2321806224133875	0.778398472561099	0.5278911244494556	2.654833647668751
1	380	0.6479295273291075	2.241919912580996	3	11	0.2242087488645301	4.630133175696727	4.906508898141825	0.08519506160938824	0.6130865162280323	0.6382483286062007	3.244034539375714
1	381	0.7685955480247981	2.231404451975203	1	12	0.2561985160082659	1.301074411073398	5.37777899895189	1.25667730672899	0.1168278141334697	0.9786724226086374	3.244034539375714
1	382	0.6373780431926239	2.334024686687429	3	2	0.2145040915468073	4.706782783060761	0.8568889658311651	-1.1867610441566	0.9912309872680058	0.06966583012120686	3.244034539375714
1	383	0.8337778472972373	2.156272699299612	3	7	0.2788507532911804	3.598080723450207	3.246342636658943	-0.1084261226327612	0.7050076954664586	0.5589126017070882	3.244034539375714
1	384	1.403524240744551	2.093333392959516	0	1	0.4013672810745399	0	0.4777069927624947	0.2498243374237871	0.5986327189254601	1	1.912171558978824
1	385	1	2	0	4	0.3333333333333333	0	2	0.6165162471990455	0.1975308641975309	1	3.244034539375714
1	386	0.9766550661158088	1.981461722336381	3	4	0.3301610909780325	3.071708839776058	2.018711719186541	-0.324594916548625	0.8315420296954716	0.4220450956757809	3.244034539375714
1	387	0.8864490780828745	2.104629071341705	0	3	0.2963643989888425	0	1.425429326644954	0.4394001695553048	0.3483721384891981	1	3.244034539375714
1	388	0.7870233162259297	2.212976683774071	0	2	0.2623411054086431	0	0.9037600868840358	0.2785913885670146	0.5441406447697426	1	3.244034539375714
1	389	0.9752062369616954	1.971834159056672	1	2	0.3309103730913425	1.02542412271229	1.014284082063373	-0.003434008027257443	0.7439654552112727	0.7004613343504866	3.244034539375714
1	390	0.864495214236686	2.281592811076968	5.5	6.5	0.2747841787263721	6.362094213391656	2.848886956709791	-1.145607734493052	0.9469823107823573	0.1474031210848479	3.06667557393588
1	391	0.6533945656891585	2.281797060589096	3.166666666666667	15.83333333333333	0.2226071237868874	4.846484548469837	6.938975251920788	0.6450272578952359	0.3975477989178268	0.7972522259260381	3.244034539375714
1	392	0.6508290242754551	2.281229148253287	0	3	0.2219700244603777	0	1.315080513633218	0.4053842515148725	0.4709653852407771	1	3.244034539375714
1	393	0.6818054527073264	1.764319354460074	2.5	6.5	0.2787288084032202	3.666735122274178	3.684140279688289	0.005365281165428103	0.6486516082893227	0.6214128157978576	3.244034539375714
1	394	0.9313168323155077	2.056594117911437	8.5	11.5	0.3116949761319929	9.12686177792651	5.591769372402349	-1.089720951677801	0.9005751069154193	0.2011890786820182	3.244034539375714
1	395	0.725059111541362	2.13515856169868	0	5	0.2534978782646351	0	2.341746458409216	0.721862369215053	0.2318223116529549	1	3.244034539375714
1	396	1.001195336678063	1.998804663321937	5	3	0.3337317788926877	4.994030452229085	1.500897038640141	-1.076786751555724	0.9802156395970384	0.08835262244112785	3.244034539375714
1	397	1.148439366171527	1.536091191952069	6	6	0.4277989545308997	5.224481306315531	3.906018100641007	-0.4064269938162405	0.7882221435191406	0.4105713502289092	3.244034539375714
1	398	0.745847563073927	2.180939936764042	2	13	0.254834887437239	2.681513085270701	5.960732701006282	1.010846085617399	0.2232741497943057	0.9256584410769656	3.244034539375714
1	399	0.7437101062090752	2.254322487192889	5	5	0.2480660509981859	6.723049691346237	2.217961284778765	-1.388730098858453	0.9810146152596673	0.07588845139166289	3.244034539375714
1	400	0.5667348285611203	2.105637235747826	0	6	0.2120718279202912	0	2.849493682072484	0.9012345902527035	0.2392873679965305	1	3.161766883884799
1	401	0.9958065437346342	1.881930525067784	0	5	0.3460380569615566	0	2.656846219028148	0.822047146326588	0.1196085918955754	1	3.231987643166903
1	402	0.636291591666903	2.363708408333098	2	7	0.2120971972223009	3.143212995728215	2.961448195268909	-0.05603047632602715	0.7057896382136428	0.599478077908763	3.244034539375714
1	403	0.8329209320138152	2.508528366256159	0	10	0.2492693611855962	0	3.986401004874604	1.450422648660121	0.05686452379078661	1	2.74844095171651
1	404	0.5700912213975978	2.18666946414807	0.5	11.5	0.2067975012799325	0.877052621112518	5.259139613256738	1.350813913648254	0.1590644363832259	0.9379689855519286	3.244034539375714
1	405	0.7432779333590281	2.252549452819828	2	11	0.2481043923919364	2.690783501350003	4.883355606790243	0.6758781630796635	0.3383549372268931	0.8701404900142484	3.244034539375714
1	406	1.017168399428555	1.344988198420559	1	3	0.4306100621587697	0.9831213794704985	2.230502842718581	0.4469432367398096	0.4230695803202204	0.8948911819634348	2.790916968219507
1	407	0.7580608062751981	2.15133233552317	2	10	0.2605563323101194	2.638310783836966	4.648282292269901	0.627913681753705	0.3586880520668822	0.8602887665068384	3.201031553921982
1	408	0.7169889837237042	2.190734530330977	2	14	0.246580866529465	2.789443137065982	6.390550660597327	1.110070648083897	0.2057767297658057	0.9327753428741097	3.244034539375714
1	409	0.3331468714898708	1.167348303590277	0	3	0.2220246202871503	0	2.56992706527542	0.903847420131358	0.4708662466170966	1	2.843319578100834
1	410	0.6405698715867373	2.359430128413264	2	4	0.2135232905289123	3.1222198993622	1.695324625989256	-0.4398520595429717	0.883808728651865	0.3778439772923901	3.244034539375714
1	411	0.5305307113473757	1.863638073811135	0	3	0.2215928612202046	0	1.609754620361993	0.6124326257669205	0.4716506427235326	1	2.628459936056106
1	412	0.8371483267030527	2.0454091797157	1	6	0.290418603909524	1.19453144455094	2.9333983926062	0.5360198625967433	0.3500755665713758	0.9094234981029012	3.244034539375714
1	413	0	0	0	0					1	1	3.244034539375714
1	414	0.9856448348981943	2.014355165101807	0	4	0.3285482782993979	0	1.985747136006096	0.6121226860883655	0.2032633912286939	1	3.244034539375714
1	415	1.007496595154095	1.586846111296557	0	1	0.3883436805203203	0	0.6301808303156343	0.1942583602814867	0.6116563194796798	1	3.244034539375714
1	416	1.071543931560604	1.663487422081754	2	3	0.3917848803208721	1.86646570531848	1.803440146391778	-0.01996889971828972	0.6966561182347675	0.6486998613499926	3.156185859803591
1	417	0.7872961278803067	2.209429165453975	2	10	0.2627188183152844	2.540340196241968	4.526055940763904	0.6121130094083617	0.352315379026082	0.86388566709019	3.244034539375714
1	418	1.000593668798501	1.992857617461303	3	12	0.3342608825442762	2.998220050305095	6.021503942307114	0.931951819657205	0.2070792166237461	0.9217211130268265	3.244034539375714
1	419	1.040424543766086	1.848184680423562	2	12	0.3601818255835419	1.922292214253694	6.492857627869673	1.408913918190138	0.07267077606219567	0.9828894302913205	3.244034539375714
1	420	0.8842384173667022	2.115761582633298	3.5	6.5	0.294746139122234	3.958208477780395	3.072179801993585	-0.2731255370534122	0.761085300307456	0.4697516475652447	3.244034539375714
1	421	1.280679421245891	1.644871143800537	2	2	0.4377567205800685	1.561671068357082	1.215900715103388	-0.1620321117620652	0.7746163202157774	0.5888510600402076	2.133961901091794
1	422	0.9509881612718565	1.873165378703096	1	13	0.3367338736406983	1.0515378011253	6.94012399962286	1.815204532202905	0.02585385523506517	0.9968111840592987	3.244034539375714
1	423	1.001765794984336	1.996575418866262	3	10	0.3341066688330064	2.994711952654471	5.008576137673985	0.6207899948583978	0.3202968836200264	0.8625418148983169	3.244034539375714
1	424	0.4229473129028518	1.268899982857244	1	2	0.249991422962812	2.364360688655548	1.576168356072086	-0.2670052799007347	0.8437596490564867	0.5781105260842222	2.951972833183261
1	425	0.7756746978746577	2.216321786793712	0	9	0.2592498693930226	0	4.060782172348735	1.251769092794615	0.06714994024401567	1	3.244034539375714
1	426	0.6561714199900466	2.331630147556404	2	9	0.2196168002311102	3.047984016174215	3.859960384125323	0.2502983115917642	0.5524880342358083	0.7322628032905235	3.244034539375714
1	427	0.519879120410868	1.754952695907441	0	0	0.2285351895826145	0	0	0	1	1	2.66671763279646
1	428	0.7373755617356255	2.217380844544936	1.5	10.5	0.2495554490272962	2.03424154235505	4.735316454920884	0.8326282842492893	0.2756313592538254	0.9044439995044	3.244034539375714
1	429	0.9245768035261037	2.075423196473897	2	7	0.3081922678420345	2.163151825107987	3.372806091737271	0.3728857544353	0.4411498448630463	0.8181748406679556	3.244034539375714
1	430	0.8228996186375175	1.500460280597578	3	4	0.3541851690340507	3.645645145597622	2.665848641062959	-0.3802360556383784	0.7931984928338403	0.4773164231723428	2.576811141409729
1	431	0.9275069225526668	2.060806552339465	8.5	13.5	0.3103780544931441	9.164352085487904	6.550833208810675	-0.8532530284512626	0.8358429967107932	0.2929723137859721	3.063005684751005
1	432	0.6982994234892042	2.182073942796603	2	15	0.2424336482425018	2.864100889567641	6.874194180961442	1.236143833464088	0.1815942663402476	0.9425809292746401	3.244034539375714
1	433	1.2575154046015	1.807159383867777	1	6	0.4103258881930488	0.7952188866560205	3.320127739457317	0.906750801023557	0.1455438400092554	0.9752095488166518	2.784567545957646
1	434	0.9560631792078089	2.018714601404135	0	9	0.3213897809237827	0	4.458282509939727	1.374301800990591	0.03051993173819453	1	3.244034539375714
1	435	0.8182957888971577	2.181704211102843	0	4	0.2727652629657192	0	1.833429105395555	0.5651694157819855	0.279703860594597	1	3.244034539375714
1	436	0.9587181937291416	2.04128180627086	0	1	0.319572731243047	0	0.4898882637997259	0.1510120369723316	0.680427268756953	1	3.244034539375714
1	437	0.7050701960810685	2.090693662955578	0	3	0.2521923279758037	0	1.434930450671071	0.442328968219682	0.4181862501832366	1	3.244034539375714
1	438	0.9847006062843144	2.015299393715686	1	2	0.3282335354281047	1.015537101955707	0.9924083767586124	-0.007129617430505294	0.7475141980719091	0.6968518246508194	3.244034539375714
1	439	0.6154496999941094	2.155363619020556	1	6	0.222118789371552	1.624828154127902	2.783753027587303	0.3594079360715641	0.5168219485298351	0.8276572692565685	3.224538907311829
1	440	1.327140861644671	1.774523952652486	1	4	0.4278801679430998	0.7534995183259907	2.254125673548087	0.5884564687373668	0.2905098951614362	0.9387035938317273	2.550105632183711
1	441	0.9186600109121575	2.081339989087844	2	11	0.3062200036373857	2.17708398781194	5.285056769999789	0.9580578580356149	0.1892307813250652	0.9418687770039327	3.244034539375714
1	442	0.9803883568363456	1.78941280806259	3.5	4.5	0.3539562222951546	3.570013837469765	2.514791433102674	-0.3252808783503767	0.7935819239894774	0.4418571516021981	3.244034539375714
1	443	0.815417124021076	2.180679783827212	2	6	0.2721597962619592	2.452732400488938	2.751435604850554	0.09207768928967663	0.6226865140452831	0.6856480560204875	3.244034539375714
1	444	0.6998582623809124	2.296176263175555	3.5	8.5	0.2335948589413951	5.001012616601863	3.701806405856975	-0.4004908686930654	0.7866145799830822	0.4290159024457576	3.244034539375714
1	445	0.9914131714725064	2.008586828527494	1	6	0.330471057157502	1.008661200773377	2.987174821015147	0.609892896091827	0.2686854223771945	0.9396905330319093	3.244034539375714
1	446	1.0866601142175	2.321591021958868	3	4	0.3188321725131432	2.760752843275461	1.722956352848468	-0.3637806000337537	0.84824531060421	0.3959689213038657	2.852808781806122
1	447	0.8550611987494965	1.787183642252576	5	8	0.3236116447199549	5.847534664550751	4.476316709074595	-0.4380272920138954	0.7822579128297839	0.4178518272088363	3.130439542184182
1	448	0.7724363405958921	2.168968343127048	5	12	0.2626079794019429	6.47302533195522	5.532584206692174	-0.2898986166294104	0.7254681440609103	0.4742746407102701	3.244034539375714
1	449	0.8681015848482546	2.120688457049979	4	11	0.2904525151244508	4.60775567032193	5.186994800406347	0.1785551673552421	0.5484082802012119	0.6745529397301127	3.244034539375714
1	450	0.9055657552553958	2.12370448792789	5.5	8.5	0.2989385834073981	6.07355122262639	4.002440098572046	-0.6497761645618645	0.8457141560546723	0.314569721563433	3.187422434079076
1	451	1.379731801817192	1.62026819818281	1	9	0.4599106006057303	0.7247785393385429	5.554635960943892	1.488842786037294	0.02009490744580198	0.9978881817800168	3.244034539375714
1	452	0.8068896125851673	2.107685860298394	1	9	0.276846360676625	1.239326897264339	4.270086054819303	0.9563848836785445	0.1888434019053508	0.9608883838848595	3.168974342105608
1	453	1.1594835781217	1.922702864312937	5.5	12.5	0.3761886569087032	4.743491071179895	6.501264564593437	0.5826088857567814	0.3644230977344592	0.7968432579688819	3.017072922137598
1	454	0.4463056934675292	2.142053904789163	2	10	0.1724280095270087	4.481233444416073	4.668416596632882	0.06763844983300205	0.6568940431772055	0.6387828585620201	2.767407483154336
1	455	0.7375915020551317	2.802955799744724	1.166666666666667	7.75	0.208326972973973	1.58172465845392	2.764938355683605	0.4354583172326949	0.4675543068994124	0.826733289322412	2.717168671272419
1	456	0.9316780578950248	1.874376631613772	1.966666666666667	1.5	0.3320241980237799	2.110886534249858	0.8002660589662566	-0.5957407028454922	0.9244277544294504	0.3418637819331886	2.199984773616376
1	457	0.603992273309164	2.206711877901115	1	1	0.214890020726332	1.655650319036668	0.4531629208209714	-0.5465889639949759	0.9538222789922366	0.3836023204449006	2.199984773616376
1	458	0.9369013837367597	1.873802767473519	0	0	0.3333333333333333	0	0	0	1	1	2.199984773616376
1	459	0.4925266279328986	2.126942707327319	0	1	0.1880253459367071	0	0.4701584093238616	0.2137098469781708	0.8119746540632928	1	2.199984773616376
1	460	1.137729681989379	2.281882115341407	2.748412698412698	4.146825396825397	0.3327072631102297	2.415699213900227	1.817282921385693	-0.2107311868870123	0.7724131292216677	0.4948087881871888	2.839713956697764
1	461	0.916688348426059	2.032297155596828	3	9	0.3108487129474017	3.272649865301504	4.428486245337955	0.3769020726744203	0.4593711475491184	0.7723155214045395	3.06667557393588
1	462	0.5599465353861824	2.420994850195342	1	6	0.1878421823705022	1.785884788643835	2.478320017705068	0.225793440605958	0.6104089673480679	0.7669318099631297	3.06667557393588
1	463	0.9255654217336592	2.247937410076038	2	5	0.2916541975183471	2.160841311739842	2.2242612172333	0.02068034389828291	0.6659239140861815	0.6526295856134721	3.06667557393588
1	464	0.9760447836902758	2.197458048119421	4	9	0.3075607098587916	4.0981726113802	4.09564132871714	-0.0008254158622363585	0.6314438298615989	0.6026903306676548	3.06667557393588
1	465	0.8552178099332393	2.154593673552423	1.5	6.5	0.2841433141662453	1.753939151614598	3.016810120528672	0.411804554628275	0.4400552096570424	0.821546779276499	3.06667557393588
1	466	0.7731225127406444	2.208254690235604	3	15	0.2593172416991892	3.880368183000248	6.79269473142141	0.8977483171253823	0.2749365638300525	0.8827039592674804	3.244034539375714
1	467	0.6646592246409455	2.164233763784388	1.5	9.5	0.234953823760905	2.256795579434427	4.389544308461514	0.6574371213191569	0.3663678459223901	0.8586901388987744	3.244034539375714
1	468	0.9217162793937854	2.100208174560815	3.5	5.5	0.3050097027368086	3.797263950140879	2.618788016645127	-0.3689977176404997	0.8065285818872484	0.4161747552949567	3.193721470775859
1	469	0.7634946021078419	2.07223668104866	3	5	0.269240815109245	3.929300864364535	2.412851797155593	-0.4748219533497851	0.8578627962928145	0.3698996562044722	3.193721470775859
1	470	0.3963858606301379	2.488381851919906	0.9166666666666666	8.333333333333334	0.1374065089905437	2.31256146525871	3.348896523619864	0.3385612735390404	0.5989653501496399	0.7451954760010084	3.06099704649667
1	471	0.8422374117374685	1.717915998604933	2.9	5.5	0.3289792745759034	3.443209669370459	3.201553512783151	-0.08861696995970174	0.6875375028113908	0.5850520168714033	2.726973814351813
1	472	0.6365721685365612	2.292933322494844	1.928571428571429	8.571428571428571	0.2172967999156882	3.029619458552659	3.738193556410249	0.2184237218368054	0.571395371250372	0.7170092677512219	3.244034539375714
1	473	0.5132822888357957	2.260091823033362	2	22	0.1850750270722983	3.896491352811553	9.734117780432875	1.822304590063547	0.1522294451057304	0.9525298368832908	3.203430677534404
1	474	0.7428495007728289	2.230609418630969	2	7	0.2498267239965017	2.692335389495834	3.138155851729629	0.1374277791504615	0.6011632107735086	0.6992447305290076	3.244034539375714
1	475	0.6532628506499838	2.304263310675609	4	9	0.2208815121206519	6.123109550803445	3.905803628562399	-0.6835025630361343	0.8610847407367844	0.3189577856117445	3.244034539375714
1	476	1.045773275212286	1.885452047797542	5	9	0.3567700057048053	4.781151056843587	4.773391087041007	-0.002392073730532436	0.6199636299227737	0.5981598104149632	3.244034539375714
1	477	0.9251283737268972	2.052188114991398	2	8	0.3107255735936745	2.161862133730654	3.8982781069432	0.5352643296907387	0.3546888485529995	0.8666735412108614	3.244034539375714
1	478	0.667085756877306	2.266181661763705	4	8	0.2274207092875181	5.996230557708792	3.530167124278037	-0.7601840866667613	0.8853603065943406	0.2827017748478834	3.244034539375714
1	479	1.08337915726291	1.953950393026079	8	9	0.3566880509096654	7.384303035893271	4.606053476138521	-0.872362084954687	0.8897490417496793	0.2304464027918677	3.184743591761052
1	480	0.9165885488924551	1.997860621153063	2	11	0.3144980390507685	2.1820041308793	5.505889591863202	1.088204580803061	0.1725812291318628	0.9485974467502558	3.054467440792224
1	481	0.7039118165976199	2.03795100933561	1	9	0.2567275831379471	1.420632494612083	4.416200369278788	0.923408132159769	0.2292092119734603	0.9485387699632368	3.244034539375714
1	482	0.5185760289229917	1.725684322496053	0	4	0.2310676783088452	0	2.317921040282933	0.9173839581018558	0.3495847399389678	1	2.526664020895793
1	483	0.5234862434944656	1.773114622355306	2.041666666666667	11.04166666666667	0.2279395829195462	3.900134324519745	6.227271789118482	0.8533772683665773	0.4089366096251855	0.825462072091614	2.726973814351813
1	484	0.2412183604334352	0.656866457102161	0	0	0.268591958936968	0	0	0	1	1	2.677810658065575
1	485	0.2210104195938762	0.898084817535596	0	0	0.1974902691577685	0	0	0	1	1	2.677810658065575
1	486	0.1119240217676085	2.887761813141417	1	5.5	0.03731191462288681	8.93463247841766	1.90458921333851	-2.167067945716762	0.9777672846143615	0.2189903868587189	3.244034539375714
1	487	0.7247220526212683	2.238810430135744	3.5	10.5	0.2445466877241885	4.829437695928733	4.689990656941579	-0.04298568257968947	0.6489908825011947	0.5811257866486184	3.244034539375714
1	488	0.7544692414803754	2.007632521039782	3.5	9.5	0.2731504145567734	4.639022782602117	4.731941677792613	0.02864300427836303	0.6196938568402637	0.612942263323842	3.244034539375714
1	489	0.6320461170090781	2.186635082375851	4	7	0.2242346942772379	6.328652122614888	3.201265751391068	-0.9640422545641755	0.922462369666351	0.2186085980393901	3.244034539375714
1	490	1.233183322106592	1.724781052652604	5.5	3.5	0.4169026958639365	4.460001932725296	2.029243070949338	-0.7787176773713819	0.9243169315241279	0.2111261040801908	3.121489253950369
1	491	0.6188146562569801	2.207506407016762	2	6	0.2189470489740482	3.231985506124542	2.717998906335423	-0.1674756053233943	0.7538243678867103	0.5509083527878283	3.069023687340097
1	492	1.210473881473412	1.106590737753877	3	1	0.5224169716410798	2.478368220839546	0.9036764594919423	-0.5240928455582795	0.925514950745288	0.3468559508261762	3.004604574729874
1	493	0.4140362202224621	1.707211165140933	2	4	0.1951852589562687	4.830495261804384	2.343002483626444	-0.8349351168208287	0.906946986904481	0.3328087340146112	2.979264769278759
1	494	0.6666827274706695	1.657731382643827	3.833333333333333	9.166666666666666	0.2868175358984676	5.749861478902616	5.529645371162147	-0.07329287507334238	0.6548688540605206	0.5758827795760898	3.004604574729874
1	495	0.7018242831268141	1.607270876875158	3.333333333333333	7.666666666666666	0.3039390906376568	4.749526930704714	4.769990408568922	0.006810705820098757	0.6323159321740276	0.6121864396092543	3.004604574729874
1	496	0.7368254520697373	1.552394881063586	2	7	0.3218674242077968	2.714347060598972	4.509161995692821	0.5973547901075172	0.4058336161352312	0.8401231650818612	3.004604574729874
1	497	0.7972297055642377	1.692321025321949	1	4	0.3202303514740806	1.254343626461149	2.3636177416392	0.406778425718664	0.487031890361927	0.8548527379871984	2.726973814351813
1	498	0.806591302047217	1.999780651979717	0.6145833333333333	1.885416666666667	0.2874142541546636	0.7619513522814509	0.9428117352771499	0.07234380024405684	0.6942748164805145	0.5713598711505758	2.500012197113697
1	499	0.5477906459209151	1.364369361955149	0	0	0.2864774096647774	0	0	0	1	1	2.274308087874434
1	500	0.412161616529948	1.122365396717951	0	0	0.268591958936968	0	0	0	1	1	2.274308087874434
1	501	0.6373866692920213	1.274773338584043	0	0	0.3333333333333333	0	0	0	1	1	2.274308087874434
1	502	0.412161616529948	1.122365396717951	0	0	0.268591958936968	0	0	0	1	1	2.274308087874434
1	503	0	0	0	0					1	1	3.244034539375714
1	504	0.6373866692920213	1.015019663920186	0	0	0.3857324052086928	0	0	0	1	1	2.274308087874434
1	505	1.015019663920186	0.8971403439558778	0	0	0.5308236024911018	0	0	0	1	1	2.274308087874434
1	506	0.5682034542949862	1.542911552943911	3.071428571428572	13.92857142857143	0.2691485079432659	5.40550844633553	9.027459417226728	1.303965637888125	0.3040982857743713	0.8637684271334315	2.777642957491757
1	507	0.8301667550998317	1.55915506828275	4	4	0.3474486973565404	4.818309063121879	2.565492093358996	-0.8110534738407132	0.8968274927566584	0.2881502327126726	2.777642957491757
1	508	0.4634655736108961	1.867409716755276	0	5	0.1988375678125994	0	2.67750561386591	0.8911341067589996	0.3300675895725874	1	3.004604574729874
1	509	0.5747717905469878	1.525921166738227	1.25	4	0.2736105667197465	2.174776181709308	2.621367399044805	0.1637680622326218	0.6297785831101936	0.7210016723516055	2.726973814351813
1	510	1.065307602518348	1.722154216047213	4	14.5	0.3821783657889023	3.754784055369686	8.41968731074574	1.494447962450113	0.106844269779771	0.9614514829880181	3.121489253950369
1	511	0.8737792429781397	2.430268050745563	2	8	0.264457244494639	2.288907657251405	3.291817952980842	0.4027520568535547	0.4826529381416197	0.7869886211543002	2.490143200172672
1	512	0.8498490039197839	2.147237841980279	4.5	10.5	0.2835583510308869	5.295058274169312	4.890003237981512	-0.1248615054097881	0.6703240045891985	0.5403800902258276	3.244034539375714
1	513	0.8150243634283528	2.056144251454115	4	13	0.2838650294530738	4.907828746584006	6.322513603219393	0.4395212884666582	0.4462376003102199	0.7551153484645843	3.2186947339246
1	514	0.2471519902379322	1.795861599021892	1	9	0.1209742272578199	4.046093252323415	5.011522048749086	0.2976012692551232	0.6544925276194213	0.7245669277957565	3.244034539375714
1	515	0.6870135070367813	2.174540343615054	1.5	11.5	0.2400840742103407	2.183363186656668	5.28847396819591	0.9571756230859346	0.2536247659497271	0.9139479755106238	3.244034539375714
1	516	0.9320871233636382	2.177793926544995	5	11	0.2997179340319214	5.364305411661968	5.050982953860639	-0.1077778799704423	0.6607122905109161	0.5491088913410039	2.907112831382991
1	517	1.257878041491884	2.200988871787805	1.5	14.5	0.3636676614131901	1.192484446442003	6.587947892813303	2.062360780462044	0.02149328775307278	0.9959732128052895	2.616158868751626
1	518	0.8703993260838155	2.309412631257624	2.5	9.5	0.273726666155295	2.872244870924063	4.113600086627497	0.4184714247238748	0.4477034687387689	0.7800931743168625	2.966403778997654
1	519	0.7980360629724425	2.460114067462801	4	7	0.2449353255756314	5.012304813771463	2.845396517414063	-0.7304832577747042	0.8933422330516104	0.2728492287293985	2.966403778997654
1	520	0.7530687160245417	2.527706371652706	1.5	11.5	0.2295398788088537	1.991850103558301	4.549579068584965	0.8622322366009523	0.2809572344760509	0.9010115150394338	2.966403778997654
1	521	0.9273127816600184	2.500293449068648	5	10	0.2705423900057747	5.39192395369479	3.999530536595603	-0.4992366599240811	0.8028027350576574	0.3828633318770716	2.78904481355782
1	522	0.7292791591075007	2.457468607960688	2	10	0.2288474684579252	2.74243405289083	4.069227972070995	0.4472735399590435	0.4587856448613508	0.7982770446099318	2.966403778997654
1	523	0.6488635676888702	2.574517043041588	1.885416666666667	6.614583333333334	0.2012990850440804	2.90572126492194	2.56925210544294	-0.1134266217772593	0.7303870738578595	0.5712680750396172	2.966403778997654
1	524	0.09602984063612732	0.1920596812722546	0	0	0.3333333333333333	0	0	0	1	1	3.147242585022018
1	525	0.0504826382055323	0.1807120064796305	0	0	0.2183555690672626	0	0	0	1	1	3.147242585022018
1	526	0.05689487722321919	0.2311946446851627	0	0	0.1974902691577685	0	0	0	1	1	3.147242585022018
1	527	0.06067138357522039	0.1920596812722546	0	0	0.2400630235615712	0	0	0	1	1	3.147242585022018
1	528	0	0.1638954768849336	0	0	0		0		1	1	3.147242585022018
1	529	0.08134552131352692	0.206744000594855	0	0	0.2823619574036308	0	0	0	1	1	3.147242585022018
1	530	0.09602984063612732	0.1920596812722546	0	0	0.3333333333333333	0	0	0	1	1	3.147242585022018
1	531	0.05689487722321919	0.2311946446851627	0	0	0.1974902691577685	0	0	0	1	1	3.147242585022018
1	532	0.09602984063612732	0.1920596812722546	0	0	0.3333333333333333	0	0	0	1	1	3.147242585022018
1	533	0.06209702251172416	0.2088571110104844	0	0	0.2291790928025626	0	0	0	1	1	3.147242585022018
1	534	0.06209702251172416	0.1690976221734386	0	0	0.2685919589369681	0	0	0	1	1	3.147242585022018
1	535	0	0.288089521908382	0	0	0		0		1	1	3.147242585022018
1	536	0.05689487722321919	0.2311946446851627	0	0	0.1974902691577685	0	0	0	1	1	3.147242585022018
1	537	0	0.1638954768849336	0	0	0		0		1	1	3.147242585022018
1	538	0.09602984063612732	0.1920596812722546	0	0	0.3333333333333333	0	0	0	1	1	3.147242585022018
1	539	0.0504826382055323	0.2179941196340011	0	0	0.1880335512532723	0	0	0	1	1	3.147242585022018
1	540	0.06067138357522039	0.2274181383331616	0	0	0.2105990636983842	0	0	0	1	1	3.147242585022018
1	541	0.05689487722321919	0.2311946446851627	0	0	0.1974902691577685	0	0	0	1	1	3.147242585022018
1	542	0.06209702251172416	0.1690976221734386	0	0	0.2685919589369681	0	0	0	1	1	3.147242585022018
1	543	0.7625243261343635	2.689504206500052	2.875	11.54166666666667	0.2208916638219219	3.770371516637228	4.291373346348564	0.186802961063478	0.570389490642036	0.6746356628778356	2.78904481355782
1	544	0.8860810343989567	2.359462133572423	3	11	0.273014712342526	3.385694855815246	4.66207948137107	0.430280137381403	0.4419331455550646	0.7801120487533462	2.966403778997654
1	545	0.7766744091946078	2.477440765146807	1	10	0.2386745298134063	1.287540812677188	4.036423449828647	0.9266717688986715	0.2215573338614143	0.9501948843131892	2.966403778997654
1	546	0.8163005401128219	2.295422946425279	3	7	0.2623306806161573	3.675117009704987	3.049546930295038	-0.210885006228427	0.7463924188991364	0.5110976899906992	2.966403778997654
1	547	0.6310369998984827	2.139865926411119	1	8	0.2277369567539931	1.58469313235337	3.738551981813747	0.6723600621562835	0.356995685632281	0.9023016410198705	3.203430677534404
1	548	0.9322327550350363	1.954855351278921	5.75	9.25	0.3228972309491619	6.167987521296542	4.731807902793622	-0.4483254869770772	0.7788938556053361	0.4017590568514605	3.203430677534404
1	549	0.9218866523079562	2.075731860262895	2.25	7.25	0.3075396847337046	2.440647116830571	3.492743999738856	0.3243174109702149	0.4689150893330094	0.7803673403881269	3.244034539375714
1	550	1.320073892024071	1.967557392923621	1	3	0.40152735438064	0.7575333517631342	1.524733159393261	0.2934314421523522	0.4725624226398342	0.8717146038580694	2.614579412494553
1	551	0.6482949911702299	2.618490017751286	1.5	7.5	0.198450461049549	2.313761513554759	2.864246168271007	0.1971693426570265	0.5915923134470138	0.7112618578583463	2.791938377934387
1	552	0.6027596314057361	2.385988589639747	7.5	10.5	0.2016762827866735	12.44277089776027	4.400691623418602	-2.479036266947174	0.9891939100249214	0.03522696538639558	3.244034539375714
1	553	0.8328397644238039	2.172054520768464	3.5	13.5	0.2771610863410174	4.202489061532091	6.215313598676959	0.6266421032228289	0.3676682585764536	0.8125702157005015	3.212079952484654
1	554	0.9574680333542176	2.042531966645784	0	8	0.3191560111180723	0	3.916707366464125	1.20735686347466	0.04617223099343973	1	3.244034539375714
1	555	1	2	6	2	0.3333333333333333	5.999999999999999	0.9999999999999998	-1.541290617997614	0.9974089315653105	0.0196616369455872	3.244034539375714
1	556	0.7078610397087155	2.221263959507195	4.5	18.5	0.2416629675750269	6.357179937253996	8.32859144039071	0.6077036107994384	0.410511557713939	0.7636546113793086	3.244034539375714
1	557	0.5865814688855004	2.353404337836507	2	6	0.1995184696280968	3.409586061080283	2.549498147656098	-0.2651290863227682	0.7979771353658387	0.4952688912321106	3.244034539375714
1	558	0.717953951021664	2.271196659369767	4.5	11.5	0.240186609709722	6.267811457261852	5.063410054147898	-0.3712665165845399	0.7503370815095376	0.4468617368322005	3.244034539375714
1	559	0.9695904144713394	2.152579522979443	1	5	0.3105501730834676	1.031363331438504	2.322794557238641	0.519151114801018	0.3976690269521403	0.8925971016143811	2.487582495696115
1	560	0.6891225621905716	2.285525038076307	0	8	0.2316652776378436	0	3.500289809440671	1.078992768712713	0.1214517232101522	1	3.244034539375714
1	561	1.278440173113836	1.506271145770427	0	0	0.4590925330192081	0	0	0	1	1	3.244034539375714
1	562	0.9939849689213759	2.006015031078625	3	1	0.3313283229737919	3.018154291865655	0.4985007512442738	-0.776703672552841	0.9879486902459494	0.1093369197650086	3.244034539375714
1	563	0.6518161720116818	2.141311798210813	0	9	0.2333642349941308	0	4.203031061389569	1.29561846841446	0.09147484545696906	1	3.244034539375714
1	564	0.9579456950766029	2.035200035163637	0	6	0.3200464599495845	0	2.948113156610465	0.9087798298158081	0.09882695973804967	1	3.244034539375714
1	565	0.5307983652796411	2.264965493757006	0	1	0.1898580824571291	0	0.4415078299233833	0.1360983752066794	0.8101419175428709	1	3.244034539375714
1	566	0.4897518335962141	2.510248166403787	0	2	0.163250611198738	0	0.7967339750576236	0.2455997201592521	0.7001495396592856	1	3.244034539375714
1	567	0.920869072871662	2.079130927128339	1	4	0.3069563576238872	1.08593070335349	1.923880765664302	0.2583049138780343	0.5139531031903575	0.8401167677817909	3.244034539375714
1	568	0.8969862293665207	2.041734040742031	4	7	0.3052302182314847	4.45937726694525	3.428458291000515	-0.3177891491078655	0.7780403837680808	0.445785596851346	3.244034539375714
1	569	0.6491423942198459	2.187341111264264	1.5	6.5	0.2288546339031346	2.310741084477673	2.971644416376857	0.203728820971915	0.5761403361444991	0.72650047707356	3.244034539375714
1	570	1.009074953610093	1.989995191210139	3	9	0.3364626050353944	2.973019981585234	4.522623994144928	0.4776780252339426	0.384163278413813	0.8247767843608486	3.244034539375714
1	571	0.8843914384418622	1.255491948785791	0	3	0.4132895482625546	0	2.389501583742814	0.8209178849963	0.2019628425489481	1	2.910768089494826
1	572	0.4042659326680667	2.582192718289197	1	8	0.1353663251083304	2.473619266902404	3.098142111290713	0.1925142401561769	0.6506268299095794	0.72992193465602	3.244034539375714
1	573	0.6258105641799927	2.15445148833632	2	10	0.2250904959169567	3.195855286688272	4.641552643045148	0.4562035536697623	0.471377088990857	0.7896996178693737	3.168974342105608
1	574	0.586838816665106	2.408308758657397	3	7	0.1959298505022471	5.112136271162894	2.906604053502847	-0.6798732229541805	0.8861861472047778	0.3099423245389087	3.244034539375714
1	575	0.7293497801578119	2.100858032140228	1	5	0.2577018468356226	1.371084255051982	2.379979952717843	0.3110002946701099	0.5157563328848651	0.8327098848168901	3.244034539375714
1	576	1.199944303574726	1.742537145089356	2	4	0.4078001253396224	1.666744026403431	2.295503433756004	0.2084004674660288	0.5281490655854086	0.7786536599632932	3.017072922137598
1	577	0.6306416400322346	1.778378849674466	1	7	0.2617834272173482	1.585686603169569	3.936169169623984	0.7882010228977678	0.3384184245023077	0.9117996464097905	2.982085151086235
1	578	0.9316583284858281	2.033779881205311	0	5	0.3141722277136449	0	2.458476478308346	0.7578453461168938	0.1517313557929945	1	3.244034539375714
1	579	0	1.706714035962637	0	0	0		0		1	1	3.244034539375714
1	580	0.5845647121027218	2.216708317593615	1	7	0.2086782351829838	1.710674591360343	3.157835401456412	0.4460990758669796	0.4781221399528747	0.8462465437455873	3.244034539375714
1	581	0.3515364112324916	2.584198173901591	1	8	0.1197439349635335	2.844655540784483	3.095737811749049	0.07739814971664412	0.7057877786672231	0.6826918443898277	3.244034539375714
1	582	0.9834203510540331	1.639997556507485	1.5	9.5	0.3748622543970236	1.525288752050225	5.792691557560039	1.315461581469795	0.09962903937125822	0.9755090564940502	3.244034539375714
1	583	0.6455037330336498	2.234170592129761	0	7	0.2241585888352218	0	3.133153763933099	0.9658201002187994	0.169204027790854	1	3.244034539375714
1	584	1	2	3	2	0.3333333333333333	3	0.9999999999999998	-0.6165162471990456	0.9547325102880663	0.2098765432098761	3.244034539375714
1	585	0	1.343452123749884	0	0	0		0		1	1	2.565688817722774
1	586	0.976892182593507	2.023107817406494	0	3	0.3256307275311689	0	1.482867089034249	0.457105826413184	0.3066855546347868	1	3.244034539375714
1	587	0.6455037330336498	2.284433599455635	0	4	0.2203131534165707	0	1.750981075113399	0.5397541406727315	0.3695564875603378	1	3.244034539375714
1	588	0.995014521241309	2.004985478758692	0	3	0.3316715070804362	0	1.496270188379286	0.4612374406677032	0.2985175925558919	1	3.244034539375714
1	589	0.9550148545580225	1.871861430233867	0	5	0.3378339758608606	0	2.671137894740055	0.823399955308149	0.1273017770864135	1	3.244034539375714
1	590	0.9107979496818667	2.089202050318135	0	3	0.3035993165606221	0	1.435954937696511	0.4426447746677962	0.33773616369383	1	3.244034539375714
1	591	0.972646834740064	2.027353165259937	1	1	0.3242156115800212	1.028122401968486	0.493253971303902	-0.1648775388092863	0.8948842372077926	0.5433154603678353	3.244034539375714
1	592	0.8021599421523904	1.532477772202695	0	2	0.343590758094978	0	1.305076025426011	0.5385521489162738	0.4308730928583258	1	2.423304833250057
1	593	1	2	0	6	0.3333333333333333	0	3	0.9247743707985684	0.08779149519890264	1	3.244034539375714
1	594	0.8112306342897956	2.118641009575689	3	4	0.2768826532002986	3.698085196975329	1.888002725294693	-0.5579726262806595	0.9019431509484549	0.3011944914089022	3.244034539375714
1	595	0.8333463427285444	2.166653657271457	1	4	0.277782114242848	1.199981266763346	1.846164931148867	0.1991913638841445	0.5743645378392457	0.8035096628997953	3.244034539375714
1	596	0.06465875302640546	0.23360888181478	0	0	0.21678098953255	0	0	0	1	1	2.984651088658922
1	597	0.648659476588432	2.32579896470222	4	10	0.2180764967443859	6.166563727763065	4.299597751897846	-0.5755074285443645	0.8283214635427403	0.3651033556854639	3.244034539375714
1	598	0.9790408174523225	2.016263515500094	2	7	0.3268585454511395	2.042815748177319	3.471768420242326	0.4404862694032833	0.3932463715209533	0.8476146623274694	3.244034539375714
1	599	0.8297876858310249	2.163970300770147	4	10	0.2771726003053063	4.820510195923233	4.621135510242931	-0.06145886650105443	0.6580743681603227	0.5719539632544017	3.244034539375714
1	600	0.6336757076979452	2.271658374218722	0	8	0.2181076908304828	0	3.521656288988168	1.085579159605952	0.1396932851852315	1	3.244034539375714
1	601	1.075574624284808	1.750030254180297	6	5	0.3806528763034518	5.578413495939102	2.857093463416704	-0.8388690069391468	0.9224934083841541	0.205588354173716	3.244034539375714
1	602	0.7005513565602562	2.288537835418107	3	18	0.2343695057478657	4.282341290052105	7.865283991125919	1.10447119399762	0.2393474773655504	0.9005793413129433	3.244034539375714
1	603	0.9674377058798767	2.032562294120124	5	9	0.3224792352932921	5.168291425495496	4.42790856941288	-0.2282290299612827	0.7206660135890515	0.4893615720265138	3.244034539375714
1	604	0.4316961684714088	1.914944650528913	2	4	0.1839634617177217	4.632888003342239	2.088833219746163	-1.197800591038519	0.9198259837638855	0.3052829987809151	2.12393849412808
1	605	0.7424557401919312	2.155411888646272	2	9	0.2562076103143443	2.693763266592811	4.175536029752783	0.456768491572573	0.4361382857499643	0.8154047599001669	3.244034539375714
1	606	0.7939043700719444	2.206095629928056	3	6	0.2646347900239814	3.778792651976632	2.719737040681082	-0.3264624955255118	0.8058869924662156	0.4402849639555074	3.244034539375714
1	607	0.06287094037682636	1.682241132142299	0	2	0.03602687836894631	0	1.188890202353477	0.4959984854639239	0.9292441792271181	1	2.396963372260034
1	608	0.6892628088898923	2.184934322355361	1	8	0.2398105548839886	1.450825413909351	3.661437288135962	0.6814390683559196	0.3254858137686757	0.915219393720452	3.244034539375714
1	609	0.8168760619100024	2.173883666104614	1	6	0.2731332959509511	1.224175914350851	2.760037298017612	0.4734417482380824	0.389166179346368	0.892802803489247	3.244034539375714
1	610	1.377737585056167	1.791847837462004	2	2	0.4346743821031276	1.451655251111165	1.116166204621942	-0.1246111365992286	0.7785843595207227	0.5837225974966455	2.692287829523737
1	611	0.7217381235914263	2.278261876408575	3	4	0.2405793745304754	4.156632304625619	1.755724414923518	-0.74009936101486	0.9378110845646185	0.2242850921266086	3.244034539375714
1	612	0.3568909740044161	1.958764516112407	0	1	0.1541209284056373	0	0.5105258910778702	0.1573737532326386	0.8458790715943627	1	3.244034539375714
1	613	0.7430134945620657	2.255333342566522	4	9	0.2478077203615389	5.383482304527472	3.990540923657072	-0.429385496351238	0.7994463208922898	0.4083918043500532	3.244034539375714
1	614	1	1.982561431109298	0	1	0.3352822810519856	0	0.5043979895445017	0.1554847778043598	0.6647177189480145	1	3.244034539375714
1	615	0.718026454353867	2.281973545646135	1	3	0.2393421514512889	1.392706346592583	1.314651524214124	-0.02406103308427766	0.7561324891544193	0.6652216204468786	3.244034539375714
1	616	0.9139349367268641	2.044181851725326	2	6	0.3089583684777615	2.188339584831643	2.935159606732587	0.2302133386177395	0.5290668864039256	0.7619935859350593	3.244034539375714
1	617	1.247025713541282	1.595212838668949	0	3	0.4387477302253706	0	1.88062678990423	0.6139808356435056	0.1767967719094638	1	3.063005684751005
1	618	0.9074532169341231	2.092546783065878	3	2	0.3024844056447076	3.305955551224616	0.9557731354850362	-0.7244628215924765	0.9682708588224735	0.166382382694374	3.244034539375714
1	619	0.6317971910951529	2.264993097644151	0	3	0.218102495562464	0	1.324507347558957	0.4082901496523051	0.478023757155431	1	3.244034539375714
1	620	0.9086628618022473	2.091337138197754	0	3	0.3028876206007489	0	1.434488942603153	0.4421928697711114	0.3387726841796411	1	3.244034539375714
1	621	0.7080694128931512	2.224422851323428	2	6	0.2414565322245831	2.824581832772663	2.697328880806218	-0.03922675619567632	0.6996994299920913	0.6112707793447696	3.244034539375714
1	622	0.5514882115087167	2.288812059438404	2	16	0.1941654610076908	3.626550773458171	6.990525907979467	1.036972662802987	0.2919565238276224	0.8904202094200432	3.244034539375714
1	623	0.4156976193215374	2.541054306747931	0	13	0.1405926603636786	0	5.115986685320999	1.577044455977194	0.1395043529367706	1	3.244034539375714
1	624	0.9469461146074416	2.05305388539256	1	5	0.3156487048691471	1.056026298196019	2.435396379790568	0.4252020331016564	0.3870075192398982	0.8972753758454947	3.244034539375714
1	625	0.9922775608334559	1.726902966018353	1.5	5.5	0.3649178680984035	1.511673809029891	3.184892323557192	0.5157831996601667	0.3537218804792792	0.8745316523604715	3.244034539375714
1	626	0.9297915108094492	2.067060874989114	0	7	0.3102560256940017	0	3.386450822372063	1.043900976166473	0.07427033892857321	1	3.244034539375714
1	627	0.6430155817976654	2.347997867211905	2	6	0.2149825110317008	3.110344533811515	2.555368590315037	-0.1710758429850991	0.7630537941122403	0.5398050687054482	3.244034539375714
1	628	1.395902812427892	1.988258927904629	0	5	0.4124811163105735	0	2.514763006883294	1.013355913321178	0.07000179074759713	1	2.481618722331619
1	629	0.6909529481886761	2.261408772531727	5	10	0.2340339746784406	7.236382756752732	4.422022290470133	-0.8675494764689521	0.8845024565305637	0.2620674943483761	3.244034539375714
1	630	1.041603824851699	1.939932241482844	2	10	0.3493514086959316	1.92011583702158	5.154819217993	0.9971235946192826	0.1523765485530269	0.9571536491647842	3.244034539375714
1	631	0.9488434332088195	2.051156566791182	2	4	0.3162811444029397	2.107829310928945	1.950119295991909	-0.04861539327734339	0.7136000784331479	0.6143049603034605	3.244034539375714
1	632	1.283881942170219	1.639892717538759	0	1	0.4391179525093812	0	0.6097959880575939	0.2974993289129286	0.5608820474906188	1	2.04973903734777
1	633	0.8715782876743225	2.098785595923907	3	5	0.2934247525991708	3.442031590765134	2.382330053012847	-0.3266616076030488	0.8176606338451142	0.4314948007645303	3.244034539375714
1	634	0.6855444377965335	2.126933191368804	3	8	0.243751072252967	4.376083933585042	3.761284102605752	-0.1895170422869797	0.7303591831929473	0.5252884190842848	3.244034539375714
1	635	0.4714410381646819	1.720069566574771	0	1	0.2151214952577111	0	0.5813718348562678	0.2094109885092969	0.7848785047422888	1	2.776224108366011
1	636	0.8792856199590003	2.120714380041001	4.5	4.5	0.2930952066529999	5.117790963316138	2.121926480223611	-0.9234995641165568	0.943456520586714	0.1726399773212012	3.244034539375714
1	637	1.151978092909329	1.656586676358911	1	6	0.4101661124266941	0.8680720633102429	3.62190526196171	0.9127499631995554	0.1457402479478163	0.9751624907198495	3.017072922137598
1	638	1	2	1	4	0.3333333333333333	0.9999999999999998	2	0.3082581235995228	0.4609053497942389	0.868312757201646	3.244034539375714
1	639	0.9025903196874095	2.096403790665996	0	6	0.3009643522044286	0	2.862044052159384	0.8822483291778265	0.1166798711097431	1	3.244034539375714
1	640	0.1824425802518073	2.817557419748193	0	3	0.06081419341726907	0	1.064752036275489	0.3282184648010532	0.828427604958562	1	3.244034539375714
1	641	0.6561324746339744	2.343867525366026	0	7	0.2187108248779914	0	2.986516910296309	0.9206180988661847	0.1776980450608744	1	3.244034539375714
1	642	0.7329446438272491	2.267055356172752	0	4	0.2443148812757496	0	1.764403321299048	0.5438916570964105	0.3261095220710261	1	3.244034539375714
1	643	0.9803300501678173	2.019669949832184	0	2	0.3267766833892723	0	0.9902608097754694	0.3052559390955302	0.4532296340283482	1	3.244034539375714
1	644	0.9444628106397108	1.842320042410268	2	5	0.3389079309161275	2.117605878674402	2.713969280526638	0.1838338632383986	0.5577996984568444	0.7467740682458642	3.244034539375714
1	645	0.7638594288810093	2.126616810947948	0	9	0.2642676726954207	0	4.232074134685418	1.465402253059533	0.06316529810958132	1	2.887994832715389
1	646	0.5481179943918225	1.980323247498172	0	0	0.21678098953255	0	0	0	1	1	2.062748519635016
1	647	0.9301063388376237	2.059668286588593	0.5	9.5	0.3110958033182951	0.5375729409874381	4.612393200331666	1.256096447150773	0.07843799527614065	0.9759237799474417	3.244034539375714
1	648	0.8588658771107689	2.087688515495679	0	6	0.2914814263282741	0	2.87399195591945	0.8859313675718521	0.1265049263297033	1	3.244034539375714
1	649	0.1342833567336068	1.74865801055692	0	1	0.07131573986652326	0	0.571867108355576	0.182789590965334	0.9286842601334767	1	3.128554013034749
1	650	0.9922267248230557	2.007773275176945	0	7	0.3307422416076852	0	3.486449434577263	1.074726360727405	0.0601386813576263	1	3.244034539375714
1	651	0.875069197161881	2.12493080283812	1	2	0.2916897323872936	1.14276677003751	0.9412071194641919	-0.06213239967910657	0.7943869167113888	0.6446383055473188	3.244034539375714
1	652	0.9886182020876814	2.011381797912319	2	8	0.3295394006958937	2.02302566933986	3.977365216441487	0.6024410416658891	0.3080989151151824	0.8914334251302589	3.244034539375714
1	653	1.113186059458282	1.525519839004474	2	5	0.4218681817124054	1.796644849265607	3.277571272532848	0.4915616086083362	0.3732346629673117	0.8681486241338644	3.012697487625007
1	654	0.7110355736695417	2.287523474722079	0	10	0.2371257534684634	0	4.371539837952894	1.347562667687921	0.06676203102448446	1	3.244034539375714
1	655	0.9772939562325822	1.801154600391056	3.5	2.5	0.3517408857193983	3.581317553105843	1.38799856461917	-0.6761083958461053	0.928919643823701	0.2378786125201577	3.244034539375714
1	656	0.9210561760300983	1.72359551998221	3	6	0.3482712590920373	3.257130322854451	3.481095146999413	0.06927852512234925	0.6132254667264687	0.6586897021928412	3.232817438729098
1	657	0.6474892413195303	2.173221705327686	2	4	0.2295482428247942	3.088854412351567	1.840585334756201	-0.3847890836068548	0.8615518762673635	0.4169454334830347	3.244034539375714
1	658	0.9420579758918307	2.057942024108171	4	3	0.3140193252972767	4.246023177303145	1.457767014257886	-0.8595026129351365	0.9649213270593064	0.1449360414842068	3.244034539375714
1	659	0.3330076457109444	1.504760955835257	2	4	0.1812021630094068	6.005868110716082	2.65822952442283	-1.179462960977433	0.9228425588758515	0.2985304974259747	2.838273601672943
1	660	1.344731324650775	1.831290483633934	3	8	0.4234011621529234	2.230928918666407	4.368504107619859	0.7084930474398276	0.2437334347983854	0.9092802180943363	3.017072922137598
1	661	0.9156587094258426	2.084341290574158	3	4	0.3052195698086141	3.276329891386201	1.919071515825582	-0.418385920090053	0.8670959170735859	0.3648012701465709	3.244034539375714
1	662	0.3972184007053047	1.696263131047452	1	2	0.1897405803110838	2.517506737412946	1.17906235382537	-0.4257286783148697	0.9056574229304786	0.4680482206733105	3.143890585161991
1	663	0.6794316630872868	2.23399123189431	1	1	0.2332073604067626	1.471818365744208	0.4476293307346831	-0.328109101677468	0.9456143270521103	0.4120290478656355	3.121489253950369
1	664	0.7483796638005542	2.190928889018986	3	9	0.2546107869766407	4.008660503633768	4.107846696945903	0.0305749498373782	0.6344570435807166	0.6234724529039798	3.244034539375714
1	665	1.059174156546184	1.566966963677857	0	1	0.4033195887263757	0	0.6381755475258276	0.3002698217712874	0.5966804112736244	1	2.125340281488294
1	666	0.9904857307560354	2.009514269243966	4	3	0.3301619102520116	4.038422640320936	1.492898082843015	-0.7846786236646495	0.9565337159551084	0.1684592109474509	3.244034539375714
1	667	0.2169347001790076	1.348271421722676	0	4	0.1385981674512221	0	2.96676168874753	1.007612310970049	0.5505834659757537	1	2.94434839317452
1	668	0.6207668093484315	1.829542865662356	1	4	0.2533421859609229	1.610910868526651	2.186338497486839	0.1773802411705899	0.6257628552394287	0.7679358403528506	3.244034539375714
1	669	0.9775048987565631	2.022495101243438	0	1	0.3258349662521876	0	0.4944387748505279	0.1524147689702707	0.6741650337478124	1	3.244034539375714
1	670	0.3676216542844327	2.632378345715569	1.5	6.5	0.1225405514281442	4.080281948895847	2.469249912566456	-0.4966137125776163	0.8399710456383475	0.4522840948406762	3.244034539375714
1	671	0.9745305386235233	2.010280902741716	0	9	0.3264965167038416	0	4.476986269792134	1.38006738690695	0.02851403089014396	1	3.244034539375714
1	672	1.208218137223446	1.527485121315707	0	4	0.441648096683054	0	2.618683445213907	0.807230445122773	0.09719233223602286	1	3.244034539375714
1	673	0.9763201180304283	1.897047339157542	3	7	0.3397825487262625	3.072762657039196	3.68994481872478	0.1902514150802954	0.5416545766256234	0.7157364801060568	3.244034539375714
1	674	0.6703689135655047	2.157199291160294	2	3	0.2370831983628537	2.98343189776292	1.39069209427859	-0.5316886442293045	0.9096358332128551	0.3399575645118954	2.99562501620294
1	675	0.5793578670009661	2.242203969687881	1	4	0.2053323302957814	1.726048884390712	1.783959021603555	0.01785127023462195	0.7263244390168775	0.6830959987906917	3.244034539375714
1	676	0.8438349565326815	1.507075117895005	3	1	0.3589396998684042	3.555197585469797	0.6635369319856743	-1.056495867895966	0.9834008449608145	0.1351824080507891	2.737029780573516
1	677	0.9785935931034364	2.010215942780549	2	7	0.327419188594767	2.043749329747147	3.482212955846692	0.4434180982476115	0.3918432222828099	0.8484392359170099	3.244034539375714
1	678	0.7469946043441215	2.128077881878133	1	6	0.2598176595281764	1.338697755224113	2.819445684339666	0.4564525781530395	0.4208105713278828	0.878277451850811	3.244034539375714
1	679	0.8539549622973455	2.138531184456427	3	14	0.285366387818941	3.51306583186691	6.546549380133789	0.9350959465587707	0.2406491003143209	0.9025319397530459	3.244034539375714
1	680	0.4178434914539886	1.934354411228634	0	5	0.1776395986823424	0	2.584841728576603	0.9613312401102491	0.3761065951817802	1	2.688814864978448
1	681	0.954502265431061	2.211087835028381	1	7	0.3015242767193795	1.047666450061689	3.165862472356351	0.7328551972233827	0.2522976146196748	0.9433486154363948	2.890333629781179
1	682	1	2	4	4	0.3333333333333333	3.999999999999999	2	-0.6165162471990455	0.9120560890108219	0.2586495960981554	3.244034539375714
1	683	0.9512574948332613	2.04874250516674	0	7	0.3170858316110869	0	3.416730009919081	1.053234781703835	0.06927281907117254	1	3.244034539375714
1	684	1.053860437350346	1.931839509413418	7	7	0.3529693057377177	6.642245739482972	3.623489407836717	-0.9305561623974532	0.9211384188363174	0.1900808533410612	3.244034539375714
1	685	0.6373866692920213	1.015019663920186	0	0	0.3857324052086928	0	0	0	1	1	2.274308087874434
1	686	0.6465601211894771	2.353439878810524	1	6	0.2155200403964923	1.546646579687438	2.54945964586634	0.3091252741013926	0.534463374357416	0.8171592581248638	3.244034539375714
1	687	0.9386204791796393	2.061379520820362	4	5	0.3128734930598797	4.261573328866666	2.425560140429727	-0.5659659803715478	0.8846431258169634	0.300296144897512	3.244034539375714
1	688	0.8206552935128957	2.016493481128866	1.5	8.5	0.2892535283478455	1.827807621369385	4.215238025585663	0.7359448166281604	0.2893655855145139	0.9001644078086529	3.244034539375714
1	689	0.8709423316322029	2.092972094760553	0	10	0.293848676559865	0	4.777894566790224	1.472824813915109	0.03083030164296385	1	3.244034539375714
1	690	0.9788609598661854	1.984594477832198	3	2	0.3303106729441608	3.06478664795265	1.007762554184183	-0.6340943873440769	0.9562083241935414	0.2054189227341168	3.244034539375714
1	691	0.9247824327031636	2.075217567296838	0	5	0.3082608109010544	0	2.409385925984118	0.742712784570963	0.1583842171353091	1	3.244034539375714
1	692	0.6953105012000941	2.126251335488754	0	4	0.24642752540772	0	1.881245144088544	0.5799090981474486	0.3224780115089322	1	3.244034539375714
1	693	0.8107728224549681	2.189227177545033	5	4	0.2702576074849893	6.166955602754815	1.827128788198921	-1.337786870601894	0.985067549421388	0.06644801811894852	3.244034539375714
1	694	0.9868109568034253	2.013189043196576	1	7	0.3289369856011417	1.01336531896575	3.477070384252281	0.759457100527866	0.202392164609804	0.9588749511458111	3.244034539375714
1	695	0.2547973308519175	2.518019615773457	1	3	0.09189114743474708	3.924687894714162	1.191412481939103	-1.258188747036396	0.9553296178705282	0.3199331001678857	2.172389014933697
1	696	0.9407894801199195	2.059210519880082	0	4	0.3135964933733064	0	1.942492018850477	0.5987889448378969	0.2219821094548989	1	3.244034539375714
1	697	1.094297375380133	1.653850887115018	2	5	0.3981944461710294	1.827656764053963	3.02324716149109	0.4069499786795479	0.4238410665963872	0.8389984430603277	2.937929622988364
1	698	0.6317971910951529	2.152914127789108	0	0	0.2268806776525376	0	0	0	1	1	3.244034539375714
1	699	1	1.99117724803725	2	0	0.3343165306088697	2	0	-0.6165162471990455	0.9999999999999999	0.1117675426383514	3.244034539375714
1	700	0.8820338575045579	2.113070360610442	2	12	0.2944918751640886	2.267486653696471	5.678940097637513	1.051608237376396	0.1718084785428596	0.9482000918057111	3.244034539375714
1	701	1.616221166664349	1.664553921012899	2	4	0.4926339427335191	1.237454403674044	2.403046215268267	0.3929309353792948	0.3576610723084561	0.8835657304911222	2.966403778997654
1	702	0.6662036166327582	2.249265245734975	2.5	12.5	0.2285065106446432	3.752606466827565	5.557370356254037	0.5563331300947809	0.4198759499340363	0.7948441656764199	3.244034539375714
1	703	0.9633809998320352	2.018543608700994	2	3	0.3230735603023762	2.076021844263794	1.486220058396761	-0.1818111918070193	0.8050856590598856	0.5186773794472405	3.244034539375714
1	704	0.9723487734568915	2.018911764243296	4	4	0.3250632170624883	4.113750239823116	1.981265388039002	-0.6573557790153773	0.9202652996177317	0.2419238306898399	3.244034539375714
1	705	0.6928133316924198	2.307186668307581	0	6	0.2309377772308065	0	2.600569811891837	0.8016467705033418	0.206903993410526	1	3.244034539375714
1	706	1	2	2	0	0.3333333333333333	2	0	-0.6165162471990455	1	0.1111111111111109	3.244034539375714
1	707	1.015140340547162	1.890924120418529	4	3	0.3493179019882543	3.940341882033762	1.586525851357797	-0.7639608486746252	0.9448452553288955	0.1987228574997344	3.081068924879509
1	708	0.834503190995747	2.165496809004254	1	8	0.2781677303319156	1.198317766534576	3.694302372894553	0.7694075312898204	0.237720205955381	0.9467981615029466	3.244034539375714
1	709	0.9925740694145528	2.007425930585448	0	2	0.3308580231381842	0	0.9963007698205422	0.3071178058456405	0.447750985198539	1	3.244034539375714
1	710	0.853951427347582	2.146048572652419	0	2	0.2846504757825272	0	0.931945355518254	0.2872797265893472	0.5117249417981647	1	3.244034539375714
1	711	0.7723477196569183	2.105744559006965	3	3	0.2683540501402792	3.884260836987541	1.424674226115418	-0.7581875534979502	0.951875766241123	0.1995003563977829	3.244034539375714
1	712	0.9731349757768395	2.026865024223162	2	5	0.3243783252589464	2.055213356609066	2.466863821835573	0.1268945999895938	0.5912742784615969	0.7197833225454089	3.244034539375714
1	713	1.349468630983421	1.831147047968604	1	5	0.4242790601560684	0.7410324160490145	2.73052893570005	0.8955772024330263	0.1974280703042949	0.9635856842102803	2.221468472227904
1	714	0.7117246184968544	1.840786429851097	2.5	5.5	0.2788331196284147	3.512594527473197	2.987853403745975	-0.1617557141756586	0.7241068196797055	0.5474179749730494	3.244034539375714
1	715	0.9678633352127188	2.032136664787282	1	9	0.3226211117375728	1.033203721659957	4.428835991176848	1.046731231835266	0.11720580172442	0.979661610067829	3.244034539375714
1	716	1.24817402651532	1.788452817754285	0	3	0.4110396471238274	0	1.677427534133679	0.6014344143842865	0.2042952085179392	1	2.78904481355782
1	717	0.8864441837888257	2.110673912994416	1	10	0.2957655171280144	1.128102612987786	4.737823279301816	1.112725719316382	0.1187437654682594	0.9788704546885112	3.244034539375714
1	718	0.9979448380194035	2.002055161980597	3	2	0.3326482793398011	3.006178183108824	0.9989734738484607	-0.6187371573567253	0.9550699401991025	0.2088626923618011	3.244034539375714
1	719	0.07951354338606967	1.693823620636004	0	2	0.04483836745727838	0	1.180760485114166	0.3891079970435417	0.912333744281677	1	3.034531528741716
1	720	0.9804306393647727	2.019569360635229	0	1	0.3268102131215908	0	0.4951550659718186	0.1526355715272708	0.6731897868784092	1	3.244034539375714
1	721	0.8705788600889378	2.116540897119822	0	4	0.2914442442382787	0	1.889876073475915	0.5825696522453195	0.2520554666866437	1	3.244034539375714
1	722	1.493755350006269	1.492481897859202	7	6	0.5002132201900531	4.686175684639805	4.020149261847883	-0.2053080553575403	0.7089364622277688	0.5006252929666504	3.244034539375714
1	723	0.8734118091569417	2.08800778853485	0	5	0.2949301104908274	0	2.394627083028502	0.7513985107967848	0.1742452071807364	1	3.186893570615723
1	724	0.8299836692633451	2.170016330736656	4	8	0.2766612230877816	4.819371932402253	3.686608200448076	-0.3491836224937878	0.7826531135549832	0.4346832264020762	3.244034539375714
1	725	0.6867416838554238	2.3018347783325	1	6	0.2297888953300071	1.456151597476825	2.606616276927805	0.3546400833550856	0.496597376207178	0.8392065213318243	3.244034539375714
1	726	0.8594683077151347	1.401587824561394	2	3	0.3801180764361585	2.327020068159264	2.140429552417669	-0.06574296352078851	0.7163126522191596	0.627850175925291	2.8381823049792
1	727	0.7798568797560613	2.212204697760063	1	16	0.2606419886596932	1.282286565597523	7.232603753260527	1.834233611090988	0.04122777571949915	0.9941043551794397	3.244034539375714
1	728	0.6323570333243551	2.115513215964939	4	8	0.2301262344857466	6.325540460855883	3.781588287715327	-0.784193923419236	0.8805977426303769	0.2907292886525403	3.244034539375714
1	729	0.9570575263927658	2.013531633488329	5	7	0.3221776808850519	5.224346355485486	3.476478781648391	-0.5387943786114734	0.8438642915575748	0.3368587354082432	3.244034539375714
1	730	0.742525265789175	2.257474734210827	1	7	0.2475084219297249	1.346755519406029	3.100809897855656	0.5407015113924095	0.373319818406097	0.8971952576113076	3.244034539375714
1	731	0.7226909738467837	1.792564243797947	0.5	8.5	0.287323118853723	0.691858647879009	4.741810526127005	1.248430566657091	0.1334726802113237	0.952572084577994	3.244034539375714
1	732	0.7137403749917426	2.109974477344474	2	11	0.2527664485672926	2.802139363382853	5.21333320289454	0.7432700886026017	0.3243093923605602	0.877784625474422	3.244034539375714
1	733	0.7088615920558068	2.108886717543386	3.5	5.5	0.2515702306131941	4.937494200877023	2.608011115175914	-0.7632012830503135	0.8905836976119227	0.2861982052228639	3.052252580591559
1	734	0.8312612447158535	1.977397838837034	2	3	0.2959637392745892	2.405982490719451	1.517145382218273	-0.2910462187255354	0.8422187492424974	0.4634577804829538	3.053938004737919
1	735	0.9920060161954767	1.747827722597214	2	5	0.3620679613327941	2.0161168050879	2.860693840334656	0.2751940425649649	0.5046653485508602	0.7861863194464402	3.069023687340097
1	736	0.988087222323208	2.011912777676793	3	3	0.3293624074410692	3.036169208773237	1.49111831948509	-0.4762744879977382	0.903738055605742	0.311795931732197	3.244034539375714
1	737	0.7604613006771225	2.111326429455747	0	6	0.2648041471512026	0	2.841815418161874	0.8760126884187727	0.1579131480743215	1	3.244034539375714
1	738	0.8750064724624091	1.814969676250432	8	3	0.325284100708886	9.142789512729788	1.65292017781682	-2.308813067185878	0.9988763833946701	0.007476186717700117	3.244034539375714
1	739	0.666851233724721	2.458929616585289	0	10	0.2133390873063234	0	4.066810181369479	1.475218324449461	0.09075607732617626	1	2.756751400093392
1	740	1	2	7	5	0.3333333333333333	6.999999999999998	2.5	-1.387161556197852	0.9812415677375287	0.06644763953101096	3.244034539375714
1	741	0.9708020292462974	1.933457166352547	4	9	0.3342683844188097	4.120304531198276	4.654874261827293	0.1647854620968032	0.5491402551858553	0.6801469865402123	3.244034539375714
1	742	0.8578716502901301	2.080385051649328	4	10	0.291966202178276	4.662702163717859	4.80680246768357	0.04442008931059101	0.6104190007471094	0.6198864896807319	3.244034539375714
1	743	0.8258110849428444	2.065124749430297	0	8	0.2856552799007072	0	3.873857984708646	1.194148193457316	0.06780515495424437	1	3.244034539375714
1	744	1.084187087571048	1.736073255290761	2	3	0.3844280157734973	1.844700073380036	1.728037679779564	-0.0393762255904601	0.7091027754036012	0.6356173176588445	2.962762221393218
1	745	0.9506314120154589	1.955853122773403	5	8	0.3270725856741971	5.25966209069335	4.090286692211318	-0.3604694661195155	0.7739948474886755	0.4285611184277428	3.244034539375714
1	746	0.9351576514683663	1.721738140777755	2	5	0.3519737786470694	2.138676828296961	2.904042073286108	0.2495748984646753	0.5277534972261027	0.7695519129207062	3.06667557393588
1	747	0.9992468779656943	2.000753122034307	4	3	0.3330822926552314	4.003014758618367	1.499435371091506	-0.7717486842814727	0.9548769794501768	0.1729112848116188	3.244034539375714
1	748	0.9298785162348805	1.99870187503769	1	10	0.3175185216038463	1.075409295451888	5.003247420184376	1.210788010132705	0.09153442194890887	0.9850376583592374	3.244034539375714
1	749	0.871977261400468	2.128022738599533	7.5	3.5	0.2906590871334892	8.60114171779477	1.644719267569187	-2.144373731472133	0.9980554138321875	0.01076593510305601	3.244034539375714
1	750	0.6390263908422233	2.229457873650415	3	10	0.2227749333515172	4.69464179100031	4.485395359198444	-0.0645019124371389	0.6748572345798738	0.5794934953146428	3.244034539375714
1	751	0.06058255002467006	1.315671538523871	0	2	0.04401988740942678	0	1.520136250909492	0.6270899394925586	0.9138979756686851	1	2.424112005591393
1	752	1.056725599586034	2.224049488091214	0	6	0.3220963252114256	0	2.697781696013198	0.9094452060483744	0.0970527685904429	1	2.966403778997654
1	753	0.8656461502098534	2.134353849790148	0	2	0.2885487167366177	0	0.9370517452842426	0.2888538127169787	0.5061629284571135	1	3.244034539375714
1	754	0.9460387548446187	2.048671187474421	1	4	0.3159033005086384	1.057039148638519	1.9524851154524	0.2760284935148076	0.4957608168194613	0.8501738997552648	3.244034539375714
1	755	0.813457122049862	2.186542877950139	0	6	0.2711523740166206	0	2.744057782038529	0.8458781029398653	0.149906498877949	1	3.244034539375714
1	756	1	1.99270705444679	5	0	0.3341456353083823	4.999999999999999	0	-1.541290617997614	1	0.004165613414085945	3.244034539375714
1	757	0.8440515706617449	2.156897076172006	0	10	0.28126158425013	0	4.636289839915629	1.511829252275698	0.0367882035029997	1	3.06667557393588
1	758	0.9117629250195319	2.088237074980469	0	4	0.3039209750065106	0	1.915491324201019	0.5904657613693712	0.2347654534322443	1	3.244034539375714
1	759	0.9806731555256113	1.982948451731408	2	2	0.330903632610937	2.039415465520783	1.008599088016486	-0.3177575223051322	0.8910368160777034	0.4030879969354568	3.244034539375714
1	760	0.6972960505342449	1.786587844660919	0	5	0.2807281177204367	0	2.79863092931149	0.8627007189171487	0.1925153734558865	1	3.244034539375714
1	761	0.6262716929058757	2.34766640519979	1	12	0.2105866605982139	1.596751076773149	5.111458754711269	1.083437193802041	0.2065684093504371	0.9537663703255299	3.244034539375714
1	762	1.016317323873287	1.593791645315757	3	5	0.3893773539229111	2.951833969105929	3.137172926395543	0.05713223920398866	0.6186340733692941	0.6620156573338738	3.244034539375714
1	763	0.9269433314611937	2.056299740044392	1.5	16.5	0.3107166627871805	1.61822190104703	8.024122008420717	1.974670747064995	0.03041862465235156	0.9937618413609421	3.244034539375714
1	764	0.7487493175616782	2.248711797006005	1	9	0.2497945057311172	1.335560482721408	4.002291450590885	0.8220414843001842	0.2444884317021402	0.943532000184257	3.244034539375714
1	765	0.7238975123741976	2.227784308859198	4	6	0.2452491685135996	5.525644074782118	2.693258937204956	-0.9548211735808346	0.9272992809535655	0.2131343323221091	2.966403778997654
1	766	0.9892891058435328	2.010710894156468	4	6	0.3297630352811775	4.043307438010588	2.984019242864408	-0.3265341913868868	0.7941263958543066	0.4309849786617888	3.244034539375714
1	767	0.9777127427217448	2.022287257278256	0	3	0.3259042475739148	0	1.48346877487505	0.4572913009614659	0.3063125366269766	1	3.244034539375714
1	768	0.6593627675872977	1.991425078142036	1	2	0.2487421875913581	1.516615813263376	1.004305922403049	-0.2244459635030245	0.8451626618416894	0.5759988798633171	2.282553372154647
1	769	0.9953399751191262	2.004660024880875	0	3	0.3317799917063753	0	1.496513105846101	0.4613123219502133	0.2983722479540055	1	3.244034539375714
1	770	1.112689155811736	1.689021499465711	0	3	0.3971463483268041	0	1.776176325137952	0.6085316282367063	0.2190966250354423	1	2.918790483059421
1	771	0.9961574153824293	2.003842584617572	4	1	0.332052471794143	4.015429628121959	0.4990411959883802	-1.083955299936565	0.9959632338881	0.04463799898060605	3.244034539375714
1	772	0.5789801332417722	2.184825900716894	0	8	0.2094865291297179	0	3.661618986380108	1.128723798077919	0.1525015296902169	1	3.244034539375714
1	773	0.968138700869236	2.031861299130765	7	5	0.3227129002897453	7.230368947874001	2.460797891144938	-1.470259024321894	0.9847484253696298	0.05639528794383442	3.244034539375714
1	774	0.8750194317911278	2.084499380910459	2	14	0.2956627368056395	2.285663526244308	6.716240900913648	1.365761467978071	0.1058794938007265	0.9716922846139684	3.244034539375714
1	775	0.7339045985989618	2.256733840575929	0	4	0.2454006438844022	0	1.77247308835462	0.5463792283468464	0.3242393507867506	1	3.244034539375714
1	776	1.133446435198434	1.827737172805816	5.5	12.5	0.3827680364482171	4.852456921828077	6.839057708067982	0.6123858307076497	0.343534202539325	0.8121505015145364	3.244034539375714
1	777	0.8575048632702814	2.14249513672972	3	9	0.285834954423427	3.498522432349651	4.200709651895639	0.2164549147128123	0.5365407331763307	0.7117474225829482	3.244034539375714
1	778	0.5924708074733057	2.10721812199869	0	5	0.2194589165460559	0	2.372796602212928	0.7314338282814806	0.2897202388336232	1	3.244034539375714
1	779	1.278761779957172	1.645026353758601	6	5	0.4373647205182491	4.692038887963128	3.039464983996071	-0.5094193307464231	0.8475256721758332	0.3347964086276394	3.244034539375714
1	780	0.7590685023985065	2.230948590203892	1.5	7.5	0.2538676130904128	1.976106234497014	3.361798668482341	0.4271509495863728	0.4404894593678952	0.8185936233907097	3.244034539375714
1	781	0.518670020669017	2.266190914588011	0	12	0.1862462911890954	0	5.295229065986073	1.725379014775677	0.084317121422899	1	3.069023687340097
1	782	1.147883836482907	1.727448773710174	3	6	0.3992177574217493	2.613504872750835	3.473330203079388	0.2898544481422846	0.4845723387110097	0.7667385836904221	2.966403778997654
1	783	0.6409287598945631	1.777234230729849	2	11	0.2650477913935255	3.120471611117923	6.189392377099712	1.016616578476033	0.2890148793601001	0.8961646921042555	3.018759314925081
1	784	0.7584680683046291	2.229085189339563	0.5	12.5	0.253875999152133	0.6592235334542539	5.60768159951012	1.525402398153305	0.07133071430251015	0.977790277399621	3.244034539375714
1	785	1.228023918118959	1.578469977091394	2	3	0.4375651485345262	1.628632773752098	1.900574634639566	0.08382828776533321	0.6158541489774039	0.7247909301655553	3.244034539375714
1	786	0.7490108255482621	2.124767592218163	1.5	8.5	0.260636248403039	2.002641282123029	4.000437521322686	0.6158369200298698	0.3574043990108062	0.8651363139493226	3.244034539375714
1	787	0.8003332952090974	1.921819448160406	1.5	15.5	0.2940074899024359	1.874219164664524	8.06527377732431	1.908442878000676	0.05343877206491093	0.9877922073611572	3.244034539375714
1	788	0.7730035188286772	2.226996481171323	2	13	0.257667839609559	2.587310343723371	5.837458707237134	1.001884635956813	0.2159993514945353	0.9289069662689368	3.244034539375714
1	789	0.8330353098375242	2.163252505132071	1	6	0.2780224602174866	1.200429307366384	2.773601318276846	0.5136040127977584	0.3778764999583656	0.8977494129089121	3.063005684751005
1	790	0.8356483185871655	1.914549297458311	5.5	5.5	0.3038502810531662	6.581716109114987	2.872738773194093	-1.153446644978846	0.9470584216582653	0.1507606310079469	3.215560383366424
1	791	0.9613764322864732	2.02941115651484	3	5	0.3214459080565418	3.120525841126562	2.463768854304826	-0.2024506764185448	0.7652520101960611	0.5023159457824707	3.244034539375714
1	792	0	1.706714035962637	0	0	0		0		1	1	3.244034539375714
1	793	0.9958852560654139	2.004114743934587	2	2	0.3319617520218046	2.008263490014588	0.9979468521215962	-0.3114383110382724	0.8901043098169434	0.404969050963042	3.244034539375714
1	794	0.9576699239266836	1.502814450947543	0	2	0.3892200794713997	0	1.330836284372283	0.4336350644219726	0.3730521113209231	1	3.069023687340097
1	795	1	2	2	1	0.3333333333333333	2	0.4999999999999999	-0.4623871853992841	0.962962962962963	0.2592592592592592	3.244034539375714
1	796	0.9451438611115253	2.054856138888476	0	5	0.3150479537038416	0	2.433260365713304	0.7500722745638718	0.1507651059802881	1	3.244034539375714
1	797	0.9117993232759123	2.088200676724089	1	2	0.3039331077586372	1.096732553394754	0.9577623560287051	-0.04283869227631362	0.7790258427052837	0.6627492436408184	3.244034539375714
1	798	0.8597443140563126	2.091430394611296	6.5	8.5	0.2913227439674245	7.560387307864481	4.064204107342416	-1.077726873153106	0.9211239266745559	0.1842980388223676	3.244034539375714
1	799	0.8849107317314383	1.434385479753859	2	4	0.3815427832586912	2.260114979153604	2.788650649675011	0.1714446300535224	0.5825472904176836	0.7369126398502047	3.082835959087235
1	800	1.021685290505971	1.94998553620509	6.5	6.5	0.3438083657592507	6.362037371391528	3.333358057952468	-0.9336150021454157	0.9194847914161075	0.1936431966815485	3.244034539375714
1	801	0.8530002443074914	1.923013379472105	4.5	8.5	0.3072752370523726	5.275496730547043	4.42014605344731	-0.2700483784146195	0.7257823518775595	0.4847541303070676	3.167397938551838
1	802	0.6466808620005294	2.353319137999472	0	3	0.2155602873335097	0	1.274795224990293	0.3929659840291393	0.4827015749239029	1	3.244034539375714
1	803	0.9853555934113682	1.693843262245546	5	6	0.3677799396378768	5.074310262643011	3.542240379458568	-0.4722729874137767	0.8195390143033155	0.3789752839609956	3.244034539375714
1	804	0.8296406884894939	2.119623187845475	6.5	6.5	0.2813043265292637	7.834716992767541	3.066582795127388	-1.46981610083527	0.9713711427896445	0.08721783771743907	3.244034539375714
1	805	0.8775465910440018	2.115741247431458	0	10	0.2931714684315002	0	4.726475892144256	1.456974589750769	0.03112724740356092	1	3.244034539375714
1	806	0.9862934580615034	2.013706541938498	2	1	0.328764486020501	2.027794044108203	0.4965966883324263	-0.472004023751992	0.9644651330732622	0.2531885279514975	3.244034539375714
1	807	1.06546618124475	1.560157065538276	2	4	0.4057955316133735	1.877112605923788	2.563844428458197	0.2116906630305373	0.5323037837459927	0.7756243951154962	3.244034539375714
1	808	0.9173087500862536	2.046485096407714	4	9	0.309504910799173	4.360581973761707	4.397784286725614	0.01146791518781644	0.6255191640974769	0.608591699288996	3.244034539375714
1	809	0.9519756342190455	2.295030554430362	1.5	6.5	0.2931856543873788	1.575670580298546	2.832206302200335	0.4235889027644009	0.4190609762782267	0.8343494125749548	2.966403778997654
1	810	0.7595421398840114	1.955370372965672	5	7	0.279766709346654	6.582913228176573	3.579884454004095	-1.015628981314931	0.9115974297299293	0.2248664439850396	2.956816740582244
1	811	0.654820584659907	2.12120350852561	0.5	12.5	0.2358843304953069	0.7635679325195376	5.892881069524728	1.60807436521091	0.09102046410934411	0.9697260998301797	3.189723838631334
1	812	0.9610704855397536	2.028425223655361	2.5	11.5	0.3214824769889067	2.601266023267749	5.669422695935626	0.945784218825955	0.207879966264855	0.9217597786155685	3.244034539375714
1	813	0.880350102751578	2.235136827168844	1	3	0.2825722343101162	1.135911720660281	1.342199709446861	0.07313330270090852	0.6822914461330832	0.7350812346003728	2.820712058229211
1	814	0.638588724534088	2.296957461262517	2	9	0.2175365959574563	3.131906222520908	3.918226676715715	0.2423896677580159	0.559327238193347	0.7268292900421416	3.244034539375714
1	815	0.8698148001630707	2.130185199836931	5	6	0.2899382667210234	5.748350107474157	2.816656505011541	-0.9037183688638515	0.9326255625743454	0.1886983246262082	3.244034539375714
1	816	0.7336081518018968	1.813575256161946	1	2	0.288007588895346	1.363125528994994	1.102794049050153	-0.0844454532773517	0.7989344070356004	0.6390674133118721	3.082835959087235
1	817	0.7854108735339171	2.140347153841651	0	6	0.2684469686778704	0	2.803283565112679	0.8641349316990153	0.1532762566334443	1	3.244034539375714
1	818	1.011040624000731	1.584187026059299	0	2	0.3895768542606831	0	1.262477199409369	0.3891688525771127	0.3726164168542834	1	3.244034539375714
1	819	0.979053449858218	2.020946550141783	2	6	0.3263511499527392	2.04278939039501	2.968905832556066	0.2854829166952332	0.4854707084717407	0.7932246671634864	3.244034539375714
1	820	1	2	0	1	0.3333333333333333	0	0.4999999999999999	0.1541290617997614	0.6666666666666667	1	3.244034539375714
1	821	0.9181641661707922	2.081835833829209	2	2	0.3060547220569306	2.17825969874321	0.96069054413446	-0.3753255829523505	0.9116499592459437	0.3589949541552688	3.244034539375714
1	822	0.6885405704099945	2.237901595548348	1	6	0.2352824800091388	1.452347244265571	2.681083034184903	0.3787677890001108	0.4823125941742027	0.8470648613439569	3.244034539375714
1	823	0.9078447262007798	1.445716224193338	0	0	0.3857324052086928	0	0	0	1	1	3.082835959087235
1	824	0.714528326642013	2.114689752856285	1	4	0.2525532873622522	1.399524641240727	1.891530421707132	0.151664778686693	0.627426783887568	0.7667072831723445	3.244034539375714
1	825	0.7501384371064053	2.190198864807407	3	8	0.2551198587380277	3.999261805023941	3.652636355787479	-0.1068501105734734	0.699116080116368	0.5605456279124003	3.244034539375714
1	826	0.4933643307028605	2.109203487758482	1	2	0.1895682899032161	2.026899671841643	0.9482252478756632	-0.5065595703437744	0.9058162942875414	0.4677088120481742	2.129412782062222
1	827	0.8234615939840825	2.226417583340828	1	6	0.2699981035663031	1.214385719146642	2.694912241483811	0.4671942283235531	0.3965001311466416	0.8895240058260893	3.168974342105608
1	828	0.6968950399109386	2.176969896557419	0.1666666666666667	10.83333333333333	0.2424940125291138	0.2391560523776525	4.976335846657675	1.460274154538333	0.07478137951620914	0.9528754984829018	3.244034539375714
1	829	0.6602867863802981	2.332384174117004	1	7	0.2206346087144095	1.51449343016845	3.001220844181927	0.4582958029477653	0.4444065135063174	0.8638778086666128	3.244034539375714
1	830	0.8551146944014634	2.144885305598538	5	8	0.2850382314671543	5.847168844993062	3.729803164355015	-0.652695171687511	0.8638671019717987	0.3014648047154693	3.244034539375714
1	831	0.9522262514721447	2.040638609102145	0	4	0.3181654688175347	0	1.960170694682656	0.6042385402776486	0.2161304552961287	1	3.244034539375714
1	832	1.305040581004214	1.686508619084746	4.5	5.5	0.4362423927259514	3.448168635903491	3.261175150699676	-0.05764226087426318	0.6535511884452015	0.5818949927286055	3.244034539375714
1	833	0.8859774142754376	2.080003234491514	2	9	0.298713147249887	2.257393888122557	4.326916348377784	0.6379471103453443	0.3160554851544959	0.8852857083901856	3.244034539375714
1	834	0.7924652055759378	2.179593269039553	2	11	0.2666384973056301	2.523770111201873	5.046813162919701	0.7777485168833514	0.2846273881757623	0.8983677280689234	3.244034539375714
1	835	1.226803238481635	2.032660751189478	1	3	0.3763818966459643	0.8151266385941885	1.475898030817219	0.2487086959988983	0.5163706172952778	0.848757148697125	2.65680855898162
1	836	0.6207145930271294	2.202910696875868	2	4	0.2198289536670262	3.222092766091269	1.815779461996682	-0.4335075003132427	0.8752715368690517	0.3932754968357992	3.244034539375714
1	837	0.3048272559912077	2.630926264912969	0	9	0.1038327140956045	0	3.420848436547772	1.054504320168578	0.3728222092630444	1	3.244034539375714
1	838	0.9905065112168635	2.042643176332832	8.25	8	0.326560378896775	8.329071951142105	3.916494125206166	-1.378486200965292	0.9591558728131596	0.1055623115243827	3.201031553921982
1	839	0.499234517695456	2.488819152797459	0	3	0.1670768241633027	0	1.205390916663418	0.5167343266579697	0.577849629422975	1	2.332709197895566
1	840	0.9971063627668235	1.979791228312397	1	4	0.3349481573551009	1.002902034668746	2.020415053262792	0.4361936839413961	0.457719455802285	0.8698999374268754	2.332709197895566
1	841	0.9728385539258491	2.004510657292331	1	2	0.3267465402648596	1.027919787887252	0.9977497464152052	-0.01293347730581455	0.7494791741086402	0.6948342554863154	2.332709197895566
1	842	0.9853134308895706	2.002740239603345	2	1	0.329750914657109	2.029810958929424	0.499315877429045	-0.6561019619938494	0.9641443147739038	0.2544956266994071	2.332709197895566
1	843	1.043098886087402	1.939512515369202	1	3	0.3497267145086312	0.9586818789069333	1.546780428704233	0.2521096715903757	0.5634662095904254	0.8211933565082858	2.332709197895566
1	844	1.523465830376973	1.464587840115943	1	2	0.5098522310429782	0.6563980498023745	1.365571900311334	0.3040129696186455	0.4852235660778451	0.8822445299186035	2.332709197895566
1	845	0.6703534066090777	2.316111589803151	0.5	3.25	0.2244638418378928	0.7458752280072759	1.403213910032816	0.2817919535870791	0.5946811494039036	0.6145148157998749	2.332709197895566
1	846	0.5718363377853178	2.23458755546982	1	3	0.2037597880917596	1.748752106018533	1.342529628188703	-0.1846478587949834	0.8133981213900846	0.598045933622001	2.199984773616376
1	847	0.4443747558038611	2.366329395406418	0	0	0.1581008643732621	0	0	0	1	1	2.199984773616376
1	848	0.4925266279328986	2.125765433131032	0	1	0.1881098886014889	0	0.4704187886464518	0.2138282020348571	0.8118901113985111	1	2.199984773616376
1	849	0.49344737677052	2.545821216254248	0.5777777777777778	2.888888888888889	0.1623572782948502	1.170900495123062	1.134757174009025	-0.01129114802687685	0.7511576515517697	0.4589086722455606	3.201031553921982
1	850	0.9842389075222064	1.982218981936601	4	7	0.3317892733349296	4.064053929822675	3.531395907207536	-0.1641961625715752	0.7148595482128303	0.5230201649021874	3.244034539375714
1	851	0.991078149424579	2.008921850575422	2	5	0.3303593831415262	2.018004333120655	2.488897215472984	0.1451565563302998	0.5774979931872968	0.7311059896154676	3.244034539375714
1	852	0.8373882204315156	2.134629408539087	1.5	10.5	0.2817574876638791	1.791283855446442	4.918886602984668	0.9641089543208459	0.2032851311297279	0.9367907471868167	3.244034539375714
1	853	0.8291348329714482	2.051445390908792	1	11	0.2878360498686529	1.206076454918926	5.362073028484073	1.281119705453238	0.09956795764901413	0.982979989254126	3.244034539375714
1	854	0.6197874051863421	2.351716139178899	1	8	0.2085770371573756	1.613456471738636	3.401771100994016	0.5512625120198398	0.4107289453136693	0.878191436078972	3.244034539375714
1	855	1.026393175313726	1.505851390263109	1	4	0.4053294019331494	0.9742855116844877	2.656304616686712	0.5406144173288371	0.3278125005680468	0.9256326455094426	3.111310115096525
1	856	0.8835290698064844	2.085556924374076	2	7	0.2975761131668839	2.26364934482354	3.356417615932906	0.3368546967812678	0.4693135068769702	0.7996501109208858	3.244034539375714
1	857	0.6067267414784661	2.131757509558638	0	3	0.2215556803909644	0	1.407289518882063	0.43380842645186	0.4717182315165056	1	3.244034539375714
1	858	0.05292786268101962	2.947072137318981	0	3	0.01764262089367321	0	1.01795947306847	0.3137942770684456	0.9480004320562392	1	3.244034539375714
1	859	1.053096623173211	1.915404740023497	0	6	0.3547569949704037	0	3.132497207836291	0.9656177114683595	0.07216719588651048	1	3.244034539375714
1	860	0.981732809277084	2.018267190722917	0	1	0.3272442697590278	0	0.4954745360755792	0.1527340507820021	0.6727557302409721	1	3.244034539375714
1	861	0.9798927080645361	2.020107291935465	0	5	0.3266309026881786	0	2.475116059409646	0.7629746321646628	0.1384413762368019	1	3.244034539375714
1	862	1.140147965963422	1.491885866968179	1	5	0.4331813488482051	0.877079142227827	3.351462810061359	0.7627488665116696	0.1852331786153288	0.9668361613486278	3.244034539375714
1	863	0.7031917481025804	2.291556333616403	0	7	0.2348083140599087	0	3.054692523728186	0.9416337855379415	0.1536001707206537	1	3.244034539375714
1	864	1	2	2	7	0.3333333333333333	2	3.499999999999999	0.4623871853992841	0.3771782756693597	0.8569323781943807	3.244034539375714
1	865	0.9829871857681979	2.017012814231803	0	5	0.3276623952560659	0	2.478913353807469	0.7641451790104904	0.1373842708241975	1	3.244034539375714
1	866	1	2	4	5	0.3333333333333333	3.999999999999999	2.5	-0.4623871853992841	0.8551541939744964	0.3496926281562764	3.244034539375714
1	867	0.8282667236253958	2.116490980607363	1	10	0.2812682083944819	1.207340548009598	4.724801613437696	1.084285947863244	0.1402487979219532	0.9735615853665222	3.244034539375714
1	868	0.8498149522907167	2.150185047709285	0	6	0.2832716507635721	0	2.790457503363324	0.8601811939709875	0.1355587315793949	1	3.244034539375714
1	869	0.9782919716275321	1.965760916505422	1.5	6.5	0.3322942925281281	1.533284585280333	3.306607606969417	0.5466412272017128	0.3337888465920278	0.8818460587448413	3.244034539375714
1	870	0.9754762609891094	2.024523739010891	1	3	0.3251587536630364	1.025140272492151	1.481829993984507	0.1407783166144223	0.6071229802525147	0.7926010872596978	3.244034539375714
1	871	1.218600129015115	1.536841863461396	1	2	0.4422521440634186	0.8206137322570366	1.301370067767052	0.1481970458929001	0.5862366270880425	0.8264943073412407	3.244034539375714
1	872	1.165453996386735	1.737388339946232	1.5	11.5	0.4014871844052686	1.287052088414009	6.619130412925355	1.643656459199555	0.03448559633280225	0.9932213983833936	3.244034539375714
1	873	0.8736578095239559	2.126342190476044	1	4	0.2912192698413186	1.144612901182542	1.881164761681412	0.2270480944511192	0.5463624569259187	0.8211209380697111	3.244034539375714
1	874	0.8279372110158827	2.172062788984118	2	7	0.2759790703386275	2.415642120428421	3.222742931512549	0.2487953815804461	0.5281907855424985	0.7577740556727681	3.244034539375714
1	875	0.7269000899794984	2.30700377193411	1	2	0.239592328255587	1.375704878545557	0.8669253272712557	-0.1748336720632448	0.8552938965554269	0.5603172074060748	2.910077591290616
1	876	0.8674711524560194	2.070996999062611	4	6	0.2952120314823564	4.611104344709376	2.897155332777286	-0.528338706363442	0.857822369525731	0.3376594612472616	3.244034539375714
1	877	1.026498504899798	1.843889111780531	1	10	0.3576166852639114	0.9741855397028713	5.423319621614129	1.37148172373265	0.05475759578261577	0.9923133559115027	3.244034539375714
1	878	1.047555117410486	1.952444882589515	7	6	0.3491850391368284	6.682225959912945	3.073070104822748	-1.112551611668336	0.9544221895642131	0.1281154124784787	3.244034539375714
1	879	0.8849576166228472	1.952122482515493	5	13	0.3119254958263677	5.64998809669651	6.659418205792229	0.311165031334708	0.4899132688057931	0.706149388450104	3.244034539375714
1	880	0.3660457445331934	2.002143139825838	1	4	0.1545677994482549	2.731898990590011	1.997859154240067	-0.2545457660661244	0.8267352301706956	0.568089337640018	2.883724399325738
1	881	0.6883567916923368	2.193279581022813	0	9	0.238877048544383	0	4.103444028691929	1.264919956580241	0.0857222108880714	1	3.244034539375714
1	882	0.7548315944231831	2.240126094343574	0	4	0.2520341430045385	0	1.785613769733852	0.5504299501316277	0.312987573311661	1	3.244034539375714
1	883	0.8752970549630367	2.124702945036964	4	7	0.2917656849876788	4.569877137503814	3.294578198025804	-0.3931212581119528	0.8074596740296148	0.4062821670972205	3.244034539375714
1	884	0.8777977824160504	2.122202217583951	0	7	0.29259926080535	0	3.298460411547983	1.016777217231091	0.088645881913386	1	3.244034539375714
1	885	1.274915701164959	2.014280786022468	1	2	0.3876070359831657	0.7843655851804524	0.9929102307277291	0.08139651586913337	0.665749910089402	0.7703372414787155	2.562083196319703
1	886	1.066872052739489	1.927713677593723	0	3	0.3562669927705747	0	1.556247711924087	0.4797259995337699	0.2667579271627657	1	3.244034539375714
1	887	0.7053291031274885	1.989525568967665	3	7	0.2617317773871347	4.253333637727052	3.518426759215864	-0.2265410153902413	0.747854335918861	0.50933315245807	3.244034539375714
1	888	0.4494429402338624	2.540358308628858	1.5	15.5	0.150325357046668	3.337464816378009	6.101501487940111	0.8520367579360043	0.3847599063741731	0.8429999177535971	3.244034539375714
1	889	0.5924708074733056	2.163989371701172	0	6	0.2149390047240743	0	2.772656870899155	0.854694004408698	0.2341102362711392	1	3.244034539375714
1	890	0.975181777430979	2.024818222569022	0	7	0.3250605924769929	0	3.457100455723197	1.065679299576288	0.063804822009566	1	3.244034539375714
1	891	1	2	1	0	0.3333333333333333	0.9999999999999998	0	-0.3082581235995228	1	0.3333333333333333	3.244034539375714
1	892	0.8108957530358756	2.189104246964126	0	7	0.2702985843452917	0	3.197654935669545	0.9857031103882469	0.1101580708318252	1	3.244034539375714
1	893	0.942267254375872	2.057732745624129	0	10	0.3140890847919572	0	4.859717580558261	1.498047422606503	0.02305032962939669	1	3.244034539375714
1	894	0.7717571039490687	1.740929994395234	0	5	0.3071441344438017	0	2.872028178098514	0.8853260171056041	0.1596667516198213	1	3.244034539375714
1	895	0.6317971910951529	2.368202808904848	0	2	0.2105990636983842	0	0.8445222649342605	0.2603308487266542	0.6231538382338677	1	3.244034539375714
1	896	0.8335796861459038	2.166420313854097	2	4	0.2778598953819679	2.399290713581442	1.846363780112427	-0.1704442189987969	0.7841622546270404	0.5307784921763542	3.244034539375714
1	897	0.5964077806144144	2.331656316430298	1	11	0.2036867229840929	1.676705154600445	4.717676409892475	0.9742052616210548	0.2645713306555484	0.9349859109319526	3.121489253950369
1	898	0.8930283978164394	1.954731128443466	1	13	0.3135898202013198	1.119785218975252	6.65053101720019	1.704897321866765	0.03812124166089025	0.9948456723816522	3.244034539375714
1	899	0.9642057152511901	2.017718893281839	7	6	0.3233501318215873	7.259861551615461	2.973655061652787	-1.321257969955991	0.9711284266077274	0.08974287510938783	3.244034539375714
1	900	0.8793354869453066	1.802267664136628	1	7	0.3279141011564388	1.13722238536496	3.883995778925176	0.9434159656244496	0.2041180691603159	0.9583707805538578	2.911518877828318
1	901	0.6936242452294489	2.306375754770552	3	7	0.2312080817431496	4.325108328656547	3.03506485685217	-0.3976663799802311	0.8180160699117127	0.4174085849916134	3.244034539375714
1	902	0.7534701169783593	2.079777111658085	2	7	0.2659387113707621	2.654385296686481	3.365745281435137	0.2232142269536846	0.5560776526250283	0.7363321133454026	3.186893570615723
1	903	0.7549732131955752	2.360224246538563	0	7	0.2423516399695598	0	2.96581988354115	0.9998031638643945	0.1433091145278136	1	2.966403778997654
1	904	1.225263688217663	1.708933471099927	2	5	0.4175805583911832	1.632301698999431	2.925801433792407	0.3987318011237631	0.3822268514330271	0.8631757455048008	3.244034539375714
1	905	0.433594083669014	1.667665826930512	0	6	0.2063495722170334	0	3.597843106879235	1.1279481512804	0.2499053352718874	1	3.189723838631334
1	906	0.9570629018886223	2.042937098111379	1	4	0.3190209672962073	1.044863402422816	1.957965325363103	0.281471085420689	0.4894667801444511	0.8535569716933216	3.244034539375714
1	907	0.7227713399277408	2.273652834417888	0	5	0.2412112898153288	0	2.199104421005472	0.6778918024185617	0.2515384048994936	1	3.244034539375714
1	908	0.9904493904285806	2.00955060957142	0	6	0.3301497968095268	0	2.985742171121347	0.920379279221832	0.09033710331459485	1	3.244034539375714
1	909	0.9447577042327582	2.055242295767243	0	3	0.3149192347442525	0	1.459681910098132	0.4499588066590176	0.3215328296367306	1	3.244034539375714
1	910	1	2	0	2	0.3333333333333333	0	0.9999999999999998	0.3082581235995228	0.4444444444444445	1	3.244034539375714
1	911	0.9167094341751144	2.083290565824887	0	0	0.3055698113917046	0	0	0	1	1	3.244034539375714
1	912	0.8319454785069522	2.055662164665448	0.5	7.5	0.2881089058182972	0.6010009224370365	3.648459425345603	0.9394038398540058	0.1727495571883549	0.9340357727350983	3.244034539375714
1	913	0.6475529459382043	2.013706541938498	0	2	0.243325744403398	0	0.9931933766648525	0.3061599266621816	0.5725559290826717	1	3.244034539375714
1	914	0.4268200171271752	2.504262171538755	0	4	0.1456185769125228	0	1.597276852823354	0.4923735655202783	0.5328527205795107	1	3.244034539375714
1	915	0.9933258668950701	1.997375717800277	4	3	0.3321380748846117	4.026875905792293	1.501970797614341	-0.7783225109137856	0.9554174393147434	0.1714653612241847	3.244034539375714
1	916	0.9488637565725259	2.035138763979407	3	8	0.3179835640343294	3.161676246162635	3.930935885844564	0.2371305330891964	0.5169116161897425	0.7314341093101939	3.244034539375714
1	917	0.3602355439267462	1.500387081286537	0	5	0.1936102136162363	0	3.332473374612535	1.199474050944852	0.3409770052694013	1	2.778278839786049
1	918	0.9965804162943918	2.003419583705609	0	8	0.3321934720981305	0	3.993172506182086	1.230927863964894	0.03955535442329305	1	3.244034539375714
1	919	0.9944553187113734	1.985115683483541	5	6	0.3337578859435816	5.027877980962541	3.022493877772916	-0.6181759407455456	0.8772761694298586	0.2900608943860091	3.244034539375714
1	920	1.021733574799054	1.856413501647112	5	4	0.3549969989930655	4.893643630124768	2.154692365925468	-0.8443039773326172	0.9426907256651172	0.1802627740289178	3.244034539375714
1	921	1.152625615375172	2.015622862985415	2.5	5.5	0.3638053085948609	2.168960993623473	2.728685063560821	0.1886877551533049	0.5358355860295602	0.7275358554231974	2.966403778997654
1	922	0.9466769335242062	2.051715308737927	1	7	0.3157281826509752	1.056326572019968	3.411779387806934	0.7290291639113559	0.2254855765719189	0.9519349689813058	3.230944566263429
1	923	0.9165717891065112	2.036295907877147	4	10	0.3104005607981642	4.364088058938912	4.910877619169343	0.1685523238404408	0.5501253314042749	0.6758666671063329	3.244034539375714
1	924	0.8844610001831822	2.071421878928381	4.5	8.5	0.2992205836142672	5.087844460149173	4.103461533580667	-0.3034440338474144	0.7464290517943499	0.460154552711623	3.244034539375714
1	925	0.6540758930308794	1.791196835425657	2	2	0.267485865858298	3.057749140902184	1.116571869961306	-0.7517912548536472	0.938804592942724	0.2915436720393672	2.58206950188423
1	926	1.132645790162654	1.84851984200164	9	3	0.3799338681294153	7.945996955241894	1.622920096303374	-1.949139807911953	0.9982233993061168	0.01042844700514045	3.244034539375714
1	927	0.2483692452815252	1.363768765125295	0	4	0.1540620242672956	0	2.933048550670175	0.9545533028571994	0.512099187457887	1	3.072692265472112
1	928	0.7745550287064912	2.018371960283812	0.5	11.5	0.2773273457415039	0.6455319266792461	5.697661395565036	1.557359950260587	0.06701070016121811	0.9797091865859899	3.244034539375714
1	929	0.9029830766579867	1.751378528302633	0	4	0.3401884185524841	0	2.283915176165053	0.7330889126831109	0.1895307744485356	1	3.115468173984389
1	930	1.513069578501877	1.465977719406608	3	2	0.5079038454891822	1.982724418377617	1.364277214806205	-0.1906413745182955	0.8024640358411	0.5148172416805824	3.244034539375714
1	931	0.8006314679235309	2.141018712461766	5.5	8	0.2721708628925634	6.869577602619674	3.736539037905705	-0.9657845891236702	0.9094959346947474	0.2143053639640872	3.244034539375714
1	932	0.6681212072533875	2.156465129137983	0	6	0.2365377183361173	0	2.78233110238069	0.8576761648524633	0.1980275048505864	1	3.244034539375714
1	933	0.9940417458676897	2.005958254132311	1	4	0.3313472486225632	1.005993967715219	1.994059443540226	0.3045792095712865	0.4648342888905947	0.8663394696811131	3.244034539375714
1	934	0.6653528352291027	2.090768881620646	2	5	0.2414090898676282	3.005923916009668	2.391464711357422	-0.1894120414545565	0.7740356723314192	0.5334073949709104	3.244034539375714
1	935	0.5295174648546014	0.824809630235844	0	1	0.3909819620194772	0	1.212400975136605	0.4362880175784049	0.6090180379805228	1	2.778900465490611
1	936	0.7408204012269669	2.259179598773034	0	4	0.2469401337423222	0	1.770554232240947	0.5457877253617881	0.3216014597316835	1	3.244034539375714
1	937	0.8787083866473436	2.121291613352658	0	5	0.2929027955491144	0	2.357054526839713	0.726581205665371	0.1767647247013126	1	3.244034539375714
1	938	0.9469461146074416	2.020741233601744	0	3	0.3190855381645457	0	1.484603743475278	0.4576411642525166	0.3157022481533672	1	3.244034539375714
1	939	0.2052262381069323	2.794773761893068	0	7	0.06840874603564409	0	2.504675009993825	0.7720864188073125	0.6089446485849833	1	3.244034539375714
1	940	1	2	0	1	0.3333333333333333	0	0.4999999999999999	0.1541290617997614	0.6666666666666667	1	3.244034539375714
1	941	1	2	0	0	0.3333333333333333	0	0	0	1	1	3.244034539375714
1	942	0.7833097595355993	2.216690240464402	2	6	0.261103253178533	2.553268327954626	2.706738131685456	0.04730831372725263	0.6506944469342205	0.6599654000153277	3.244034539375714
1	943	0.6455037330336498	2.152517243805891	0	3	0.2307001049587442	0	1.393717057846034	0.4296246050802661	0.4552888552061895	1	3.244034539375714
1	944	1	2	0	0	0.3333333333333333	0	0	0	1	1	3.244034539375714
1	945	0.8721758500185729	2.127824149981428	0	5	0.2907252833395242	0	2.349818240404707	0.7243505615870874	0.1795032824752149	1	3.244034539375714
1	946	1.039258595963532	2.078517191927065	7	3	0.3333333333333333	6.735570941811705	1.443336630388223	-1.695419679797375	0.9965960473505063	0.01966163694558676	3.121489253950369
1	947	0.7642760623591824	2.0159678689921	0	5	0.2748953261765493	0	2.480198259558468	0.7645412616462958	0.2004488284907624	1	3.244034539375714
1	948	0.8501203968960802	2.061004977356546	2	4	0.2920246597466905	2.352607945065554	1.940800747182288	-0.1269429141042729	0.7589381417019662	0.5624300105545249	3.244034539375714
1	949	0.6157834935968023	2.080018558919134	2	6	0.2284231117867517	3.247894788991443	2.884589646699045	-0.1119917614571123	0.731368355404074	0.5768889519317817	3.244034539375714
1	950	0.6418624460218115	2.229414342804136	0	4	0.2235460017368323	0	1.79419317584942	0.5530746217624108	0.3634652727770622	1	3.244034539375714
1	951	1	1.976811441640344	1	0	0.3359299101084345	0.9999999999999998	0	-0.3082581235995228	1	0.3359299101084345	3.244034539375714
1	952	0.8225741625613883	1.704087605273929	0	4	0.3255576876307102	0	2.347297162200184	0.7235734187503136	0.2069089300431839	1	3.244034539375714
1	953	0.6091678943455177	2.390832105654484	2	4	0.2030559647818391	3.283167117907248	1.673057673326254	-0.496329316176407	0.8973290616483689	0.3521499758317397	3.244034539375714
1	954	0.7621848618998254	2.224321197672545	1	7	0.2552095481128743	1.312017661315649	3.147027509931823	0.5656566927210663	0.3542359072835227	0.9053168270381202	3.244034539375714
1	955	0.812525366660044	2.10748761485133	0	6	0.2782608747990866	0	2.84699181988942	0.8776083563023033	0.1413453394750427	1	3.244034539375714
1	956	0.9473939960299979	2.052606003970003	1	3	0.3157979986766658	1.055527060748163	1.46155667195634	0.1251619260768765	0.6237446696073405	0.7808520760923973	3.244034539375714
1	957	0.9653270090671013	2.0346729909329	2	5	0.3217756696890337	2.071836777811504	2.457397342119087	0.1188521760874285	0.5972635189660576	0.7147637338500809	3.244034539375714
1	958	0.9850016652998829	2.006268837927534	1	6	0.3292920731298356	1.015226709992973	2.990626124761012	0.608932916955991	0.2708927818678457	0.9389431950847282	3.244034539375714
1	959	0.6167639735212936	2.296968625652743	1	8	0.2116748715019798	1.621365778371741	3.482851228639048	0.5738180120072129	0.4017386836268259	0.8824159722776932	3.244034539375714
1	960	0.5657524840526014	2.16765334777413	3	9	0.2069771262888211	5.302672254322921	4.15195538956527	-0.4052228084605369	0.7757132591476648	0.4662565415089164	2.839713956697764
1	961	1.119060974737859	1.854552059634348	3	9.5	0.3763303973323203	2.680819068597001	5.122530775368509	0.7526774691003735	0.2460891528550987	0.9050657655598168	3.244034539375714
1	962	1	2	0	0	0.3333333333333333	0	0	0	1	1	3.244034539375714
1	963	0.9519541958662157	2.019500787878344	4	9	0.3203663528722164	4.201882839919901	4.456546911999604	0.07850226900750291	0.5921723739829058	0.6408338250503082	3.244034539375714
1	964	1.030416777512477	1.961845937055655	4	12	0.3443603973995296	3.881924370113981	6.116688254333387	0.6888841216374554	0.3056291412036444	0.8558462442420222	3.244034539375714
1	965	0.8707464106285413	1.985042923716374	2	5	0.3049056875997753	2.296879982033249	2.518837220224466	0.06902598978994957	0.6359140766428224	0.6808741410767399	3.215560383366424
1	966	0.8860512467595123	1.915684925359607	2.5	8.5	0.3162507789194652	2.821507231261239	4.437055325475511	0.5192501018703986	0.3973039011299939	0.8171946004497783	3.111310115096525
1	967	0.7960683108822543	2.136406190292898	5	15	0.2714664051002796	6.280868025582726	7.021136742701314	0.2281938456984019	0.5297413911389306	0.6678499763480539	3.244034539375714
1	968	0.8864977216211333	2.113502278378868	1.5	8.5	0.2954992405403776	1.692051726040489	4.021760509536712	0.7181516581338726	0.2756616914370941	0.9067202588630634	3.244034539375714
1	969	0.8257394654625222	2.174260534537479	1	5	0.2752464884875073	1.211035734424864	2.299632413216583	0.3355687695610079	0.4751607532744151	0.8550754470319012	3.244034539375714
1	970	0.09847661590612826	2.901523384093872	0	4	0.03282553863537608	0	1.37858616681429	0.424960385002432	0.8750226222488058	1	3.244034539375714
1	971	0.02007934092370947	2.979920659076291	0	1	0.006693113641236488	0	0.3355794044227935	0.1034450775260158	0.9933068863587635	1	3.244034539375714
1	972	0.8838008037050628	2.116199196294938	0	5	0.2946002679016875	0	2.362726537631263	0.7283296490690105	0.1746531616989589	1	3.244034539375714
1	973	1.255060100481412	1.519441372696134	1	2	0.452355175376437	0.7967745924011312	1.316273227739712	0.1601396745419837	0.571250926638289	0.8357531824136849	3.244034539375714
1	974	0	1.833721132977825	0	0	0		0		1	1	3.019346389114812
1	975	0.6915393121883417	2.127350183788485	0	3	0.2453233137287999	0	1.410205063022327	0.4347071666178094	0.4298162210058788	1	3.244034539375714
1	976	1.253075750892698	1.526928455543293	0	3	0.450745990956309	0	1.964728595572985	0.605643550253654	0.1656989310211402	1	3.244034539375714
1	977	0.8235422508263894	2.176457749173612	0	2	0.2745140836087964	0	0.9189243396796415	0.2832658926795769	0.5263298148819844	1	3.244034539375714
1	978	0.7800634562609057	1.897302142530193	2	7	0.2913548514304976	2.563893980608503	3.689449267508328	0.3469615607472627	0.4860797150384149	0.7881716113628888	3.244034539375714
1	979	0.9872172413116744	2.012902558271477	1	11	0.3290592733826303	1.012948273341885	5.464745402005915	1.397851035851317	0.05729740634960269	0.9916783421371343	3.184743591761052
1	980	0.9275294210587128	2.072470578941288	3.5	4.5	0.3091764736862375	3.773465208257204	2.171321535622862	-0.4938738022631105	0.8617556407393907	0.3412836630993819	3.244034539375714
1	981	0.866153873964145	2.084443672695794	1	5	0.2935520213336538	1.154529270213015	2.398721570409979	0.3835323838556904	0.434214051459176	0.8756971400368395	3.244034539375714
1	982	1.170551114122478	1.571654279135356	0	2	0.4268648573883167	0	1.272544494391157	0.3922721780379216	0.3284838916965145	1	3.244034539375714
1	983	0.9369013837367597	1.491988103082135	0	0	0.3857324052086928	0	0	0	1	1	2.199984773616376
1	984	0.846379219882128	2.076045386236467	0	7	0.289615416633876	0	3.371795263440681	1.039383281069983	0.09129661915097065	1	3.244034539375714
1	985	0.9415674341678322	2.058432565832169	0	5	0.3138558113892772	0	2.42903269361104	0.748769060294434	0.1520816959273216	1	3.244034539375714
1	986	1	1.943687634467615	1	0	0.3397099570929361	0.9999999999999998	0	-0.3082581235995228	1	0.3397099570929361	3.244034539375714
1	987	0.9741789902302902	2.025821009769711	0	2	0.3247263300767633	0	0.9872540517423866	0.3043290815061343	0.4559945292915964	1	3.244034539375714
1	988	0.9835011072379577	2.016498892762043	0	2	0.3278337024126525	0	0.991818050175349	0.3057359710991905	0.4518075316122825	1	3.244034539375714
1	989	0.198954899893944	2.801045100106057	0	4	0.06631829996464798	0	1.428038413179619	0.4402044416747894	0.7599681424888488	1	3.244034539375714
1	990	0.6800816418584613	2.255464543938144	2	3	0.2316712457630472	2.940823390754371	1.330102930707952	-0.4965176666572694	0.9148638047136355	0.3285726015411636	3.244034539375714
1	991	0.4623142465302538	1.740341965352331	1	5	0.2098894253384731	2.163030898366573	2.872998582774365	0.239135080641211	0.6310679004976159	0.7567083263488068	2.968898091004054
1	992	1.271129803325138	1.428345293972415	6	5	0.4708803591474756	4.720210307637071	3.500554117481178	-0.3920072718685114	0.7872533845091361	0.4216160281373222	3.111310115096525
1	993	0.9590277884995829	1.482194909934583	2	2	0.39284731749984	2.085445306156392	1.349350201241934	-0.2418434809523055	0.8289413764779967	0.5124045076676246	3.043683881888983
1	994	0.8859243075465261	2.114075692453476	5	8	0.2953081025155085	5.643823018974356	3.784159681962786	-0.5732563307940137	0.84411785830248	0.3316540980747075	3.244034539375714
1	995	0	1.835102904167595	0	0	0		0		1	1	3.017072922137598
1	996	0.7646927453532901	2.031071113683357	1	2	0.2735183598863692	1.307714773124985	0.9847021044836736	-0.09957127913424522	0.8164881918832421	0.6165807358083348	3.244034539375714
1	997	0.9905332757935371	2.007975842905001	6	6	0.3303419254644337	6.057343197474384	2.988083756684848	-0.9461241560579031	0.936501329855917	0.1717847931819079	3.244034539375714
1	998	0.8286668376674695	1.823135900671151	2	16	0.312491885496218	2.413515189807279	8.77608739650726	1.961314569703811	0.04803546288898349	0.9891877772719166	3.244034539375714
1	999	0.9241162489932424	2.019571385474374	1	8	0.3139314912943793	1.082114940722477	3.961236556201698	0.8875126268024517	0.1723560803978507	0.9663250184282193	3.244034539375714
1	1000	0.8729998833516239	2.097412970888694	0.5	5.5	0.2938985003735763	0.5727377626677319	2.622278052218585	0.6317874438985687	0.2786959428917157	0.8760624795719854	3.244034539375714
1	1001	0.9631123728389949	1.881638022209508	1	2	0.3385577780445563	1.03830043949313	1.062903691567364	0.00758415231884933	0.733747804837152	0.7106151829405444	3.244034539375714
1	1002	0.84682757796951	2.145641326623521	0	9	0.2829862581595235	0	4.194550080820268	1.293004137257883	0.05008957104302213	1	3.244034539375714
1	1003	0.8225232625298946	2.164143017158904	1.5	6.5	0.2753984494764507	1.823656628733321	3.003498358686676	0.3636957978198361	0.4607583748160523	0.8084676905354062	3.244034539375714
1	1004	0.966292506818599	2.033707493181402	0	7	0.3220975022728663	0	3.441989579853319	1.061021249334694	0.06579162882053041	1	3.244034539375714
1	1005	0.9378259962830903	2.052108748790252	0	3	0.313661024819485	0	1.461910827956142	0.4506458886955852	0.3233076536038867	1	3.244034539375714
1	1006	1	2	1	4	0.3333333333333333	0.9999999999999998	2	0.3082581235995228	0.4609053497942389	0.868312757201646	3.244034539375714
1	1007	0	1.941988424287815	0	0	0		0		1	1	2.557421856225566
1	1008	0.8636641866071338	2.096220661832115	0	4	0.2917897927895894	0	1.908196056279669	0.5882169357687803	0.2515641364963973	1	3.244034539375714
1	1009	0.7048748368779498	2.161214918234708	0	8	0.2459360651984339	0	3.701621681630092	1.141054953854603	0.1045358751919864	1	3.244034539375714
1	1010	0.9693189504971496	2.015187738649643	0	7	0.3247836414715014	0	3.473621770193297	1.070772128974239	0.06398831706099961	1	3.244034539375714
1	1011	0.9889585443148666	2.011041455685134	0	2	0.3296528481049554	0	0.9945095832540297	0.3065656580356306	0.4493653040537979	1	3.244034539375714
1	1012	1	1.857731935752523	7	0	0.3499278527454576	6.999999999999998	0	-2.15780686519666	0.9999999999999998	0.0006424651619425514	3.244034539375714
1	1013	0.6031950906914615	2.291504407502984	0	5	0.2083791740965518	0	2.181972674208565	0.6726108022969653	0.3108751840252152	1	3.244034539375714
1	1014	1.275537223087301	1.533288324052394	0	4	0.4541176380235561	0	2.608772229757953	0.8041752324437299	0.08879658181264578	1	3.244034539375714
1	1015	0.8813282713116691	2.066970396790153	2.5	6.5	0.2989277446165545	2.836627487598104	3.144699125877179	0.09496558515013857	0.5989014120661118	0.6681937047540346	3.244034539375714
1	1016	0.663798535249888	2.199271460836521	1	9	0.2318485179046437	1.506481178997402	4.092264261264379	0.7970886409750088	0.2874136338651785	0.9284732111144303	3.244034539375714
1	1017	0.8008316149937275	2.199168385006273	0	6	0.2669438716645757	0	2.728304044795953	0.8410218854577891	0.1551755783680787	1	3.244034539375714
1	1018	1	2	0	1	0.3333333333333333	0	0.4999999999999999	0.1541290617997614	0.6666666666666667	1	3.244034539375714
1	1019	1.272661185487075	1.530083410603237	0	2	0.4540767600666766	0	1.307118282663752	0.4302276586901833	0.298032183899297	1	3.038201417926591
1	1020	0.7420597637584627	2.056657948172374	0	4	0.2651427689884863	0	1.944902896251929	0.5995321173818972	0.2916163621970237	1	3.244034539375714
1	1021	0.8703645148450262	2.129635485154975	0	2	0.2901215049483419	0	0.9391278526026525	0.2894937896633429	0.503927477736807	1	3.244034539375714
1	1022	0.6384171982324497	2.095755260110074	0	9	0.2334955852124497	0	4.294394565674287	1.323782010810743	0.09133388792163881	1	3.244034539375714
1	1023	0.8630703546634906	2.136929645336511	1	4	0.2876901182211634	1.158654094184359	1.87184449835741	0.2198467357595701	0.5536915854434219	0.8166230071914231	3.244034539375714
1	1024	0.4689249940963793	2.531075005903622	0.5	9.5	0.1563083313654597	1.066268606482583	3.753345901580027	0.828313404953619	0.3520218035057564	0.8172583233788203	3.244034539375714
1	1025	1.302368735124655	1.62320866248016	0	9	0.4451663921764336	0	5.544573663282804	1.70915987360289	0.00498270111116051	1	3.244034539375714
1	1026	0.7336776087297063	2.213308023730542	2	5	0.2489586649654638	2.7259929650338	2.259061977090959	-0.1482708385540673	0.7585679214887993	0.5524554230230183	3.149176146141331
1	1027	0.9761147906889559	2.023885209311045	2	3	0.3253715968963185	2.048939345123919	1.482297506893306	-0.1746719498059529	0.8017760948764653	0.5232761300937463	3.244034539375714
1	1028	1	1.995122183864612	0	5	0.3338761955646491	0	2.506112177207537	0.7725294372759104	0.1311519550425698	1	3.244034539375714
1	1029	1	2	3	3	0.3333333333333333	3	1.5	-0.4623871853992842	0.8998628257887519	0.3196159122085046	3.244034539375714
1	1030	0.711796780078157	1.786783930536429	0	2	0.2848804431468909	0	1.119329520385578	0.4288060322709299	0.511395980593787	1	2.610339958273626
1	1031	0.7547191688050444	2.041044690231603	0	4	0.2699509711328418	0	1.959780704040395	0.604118322494044	0.2840587099376106	1	3.244034539375714
1	1032	0.7246613337741066	1.775659536184328	1	6	0.2898273347557001	1.379954957430808	3.379026146472456	0.6162299336758453	0.3513743363993104	0.9088938561435538	3.244034539375714
1	1033	0.6317971910951529	2.156728833403211	0	2	0.2265703047217602	0	0.9273303018090129	0.2858570987926255	0.5981934935381908	1	3.244034539375714
1	1034	1.254879453481758	1.525459482869857	0	4	0.4513404596377812	0	2.62216076199859	0.8083023562699804	0.09061743006556092	1	3.244034539375714
1	1035	0.5975813854167653	2.139778356186298	1	3	0.2183057551167196	1.673412232046987	1.402014368136177	-0.08366059627806498	0.7904729818927311	0.6266229172788694	3.244034539375714
1	1036	0.3848400715259123	1.297835311048027	0	1	0.2287072572115685	0	0.7705137866779731	0.2461330775349284	0.7712927427884315	1	3.130476384542954
1	1037	1.185722073820071	1.792222890820147	0	3	0.3981678935974979	0	1.673898941569236	0.51599294682336	0.2179847229693422	1	3.244034539375714
1	1038	1.010186313113348	1.984935870751265	4	10	0.3372771630337638	3.959665606309974	5.037946135869452	0.3323887327559045	0.4628618714310087	0.7488285393220699	3.244034539375714
1	1039	1.062259035437701	1.9377409645623	4.5	5.5	0.3540863451459001	4.236254858633223	2.83835667438777	-0.4309134712586835	0.8213106132378775	0.3773966357872863	3.244034539375714
1	1040	1.293421190324161	1.752338630460964	5	7	0.4246628974147893	3.865716780739371	3.994661692847919	0.04119067318533154	0.5981552873024886	0.6300908558409982	3.130439542184182
1	1041	0.9225225762551832	2.059752927127563	2.564102564102564	8.897435897435898	0.3093351285650104	2.779446953494714	4.31966173236314	0.474783717674235	0.3989352917895761	0.8142477531973065	3.244034539375714
1	1042	1.009511901054743	2.210920638979202	3	7	0.3134709044531336	2.971733168143521	3.166101883798032	0.06442294259059579	0.6133680314943468	0.6523283197940302	3.017072922137598
1	1043	1.079769289204045	1.920230710795956	3.375	11.375	0.3599230964013483	3.125667708597167	5.923767355686622	0.8625369468562826	0.2294001685745386	0.902814109909528	3.244034539375714
1	1044	0.8138966030176649	2.339993144037409	2.75	12.5	0.2580612095833838	3.378807565732417	5.341895993093629	0.6401356713588434	0.3648554116583144	0.8295341403178242	3.06667557393588
1	1045	0.3276291068210355	1.070546374594219	1.077777777777778	3.455555555555556	0.2343261709105386	3.289627677575377	3.227842938485831	-0.02421090110832984	0.7290185252199602	0.6697557475296745	2.551938848252494
1	1046	0.5680440415203722	1.136088083040744	0	1	0.3333333333333333	0	0.8802134402497171	0.3449194877269359	0.6666666666666667	1	2.551938848252494
1	1047	0.61724227043152	0.8946674841015981	0.75	2.25	0.4082533819104343	1.21508204464945	2.514900831854185	0.5093455856494443	0.5288586371789787	0.7927916017063938	2.551938848252494
1	1048	0.5074247250949213	1.59872335177075	0.3541666666666666	14.14583333333333	0.2409254746466169	0.6979688792271889	8.848205862299672	2.882748126406719	0.04831381749395999	0.9816293703484066	2.82724560929004
1	1049	0.7261507601151441	1.78927210752335	1.328125	10.171875	0.2886793983855534	1.82899347208478	5.684923470963599	1.194941342128982	0.1776648993727554	0.9496369438728679	3.226878059142932
1	1050	1.070657652886303	1.520311613806242	0	4	0.4132266895828648	0	2.631039560360672	1.153716767688403	0.1185444992179084	1	2.280490007640477
1	1051	0.3281430786002714	2.67185692139973	0	8	0.1093810262000904	0	2.994172306131186	0.9229779368216554	0.3958544624036407	1	3.244034539375714
1	1052	0.9900626077298987	2.004564824318667	2	7	0.3306129494220976	2.020074270440102	3.492029748840491	0.453742233793742	0.3838925196582714	0.8530720230567871	3.244034539375714
1	1053	0.03783771790897375	1.694342945046766	0	1	0.0218439789325489	0	0.5901992881213306	0.28409938844248	0.9781560210674511	1	2.077439488191031
1	1054	0.9282089055486823	1.920689993840936	0	4	0.3258132135708827	0	2.082584911061532	0.669359476882915	0.2065955418771379	1	3.111310115096525
1	1055	0.9018302029082822	2.098169797091719	0	9	0.300610067636094	0	4.289452651770574	1.322258625703795	0.04003818552227971	1	3.244034539375714
1	1056	0.8237959524544363	2.103010771042356	1	2	0.2814657851647303	1.21389282991811	0.9510174781504812	-0.08103346267645362	0.8069281565087809	0.6290269514209842	3.244034539375714
1	1057	1	2	0	4	0.3333333333333333	0	2	0.6165162471990455	0.1975308641975309	1	3.244034539375714
1	1058	0.9466915363075544	2.050840088101368	1.5	3.5	0.3158237026087192	1.584465417162756	1.706617702816722	0.03765443436908422	0.6556433803100257	0.6770824426775551	3.244034539375714
1	1059	0.9519710255599535	1.791415412216679	3	4	0.3470058072939498	3.151356416793659	2.23287126633037	-0.2831305090358388	0.8050606535872098	0.4608376393023816	3.244034539375714
1	1060	0.006543675834393514	1.77269126895813	0	1	0.003677803121811196	0	0.5641140211559418	0.18071951407234	0.9963221968781888	1	3.121489253950369
1	1061	0.6424905883971639	2.335053610897805	0	6	0.2157786905562291	0	2.569534152020201	0.7920797762266382	0.2326118496028627	1	3.244034539375714
1	1062	0.5924708074733057	2.407529192526696	0	4	0.1974902691577685	0	1.66145441243934	0.5121568196246987	0.4147641665864682	1	3.244034539375714
1	1063	0.6969934189323527	2.19745168357713	0	5	0.2408038135973143	0	2.275362883911391	0.7013990931025244	0.2522145223620257	1	3.244034539375714
1	1064	0.9455817672935352	2.054418232706466	1	4	0.3151939224311783	1.057550002113748	1.947023218699947	0.2741873447368937	0.4971963119457721	0.8493954717786585	3.244034539375714
1	1065	0.6028753134393268	2.315481348673302	3	4	0.2065804091960778	4.976153332411942	1.727502578369665	-1.001422985671247	0.9627416031950242	0.1595360579414478	3.244034539375714
1	1066	0.07837490976269429	1.737123352445697	0	2	0.0431699172586143	0	1.151328716630399	0.3696478493989879	0.915523807238887	1	3.114663641361229
1	1067	0.05135391514767056	2.94864608485233	0	1	0.01711797171589018	0	0.3391387000078311	0.1045422593043955	0.9828820282841099	1	3.244034539375714
1	1068	0.785710494251969	2.010053364784678	0	1	0.2810360723822741	0	0.497499229383456	0.1533581789419527	0.7189639276177259	1	3.244034539375714
1	1069	0.8344639849501204	2.101713250015671	1	3	0.2842008224206679	1.198374067707397	1.427406902429545	0.07060123187412891	0.6794473721804989	0.7374785585090889	3.244034539375714
1	1070	0.01243924147794965	1.835430361508752	0	1	0.006731666270089715	0	0.5448313490782535	0.1805827579043864	0.9932683337299103	1	3.017072922137598
1	1071	0.4256215356245825	2.574378464375418	1	5	0.1418738452081941	2.34950517372797	1.9422163715206	-0.1255500819315409	0.7954109696628673	0.6006930822915972	3.244034539375714
1	1072	0.9912535791259367	1.988774082799588	0	4	0.3326323415687507	0	2.011289283481218	0.7360800788983114	0.1983629805425298	1	2.732432708261182
1	1073	1.230163857046503	1.594051847530399	2	5	0.4355771604318002	1.625799675826759	3.136660835559584	0.4657352261186394	0.3450589353229885	0.8831708858945702	3.244034539375714
1	1074	0.6745399953956255	2.118795665004399	1	5	0.2414818974168779	1.482491782290075	2.359831144920537	0.2704469856844673	0.554258873480669	0.8095435434556764	3.244034539375714
1	1075	0.08336017592347211	1.798209733972958	1	2	0.0443035230766741	11.99613591168568	1.112217313817564	-3.604178979627677	0.9942855116302997	0.1271091218096638	3.019805248126846
1	1076	0.6373432460183408	2.335870084546553	1	4	0.2143617612185431	1.569013253450595	1.712424002714386	0.04420752847205795	0.7076310721468114	0.7006956237257812	3.244034539375714
1	1077	0.6882775536298281	2.266609510178113	2	2	0.2329285481194838	2.905804481712979	0.8823751912356697	-0.659811982615549	0.958280232064505	0.2332636695793469	3.06667557393588
1	1078	0.0203956657086285	1.719723866963443	0	1	0.01172084177304163	0	0.5814887024657766	0.1820724530259409	0.9882791582269583	1	3.193721470775859
1	1079	0.5659599326329687	2.434040067367032	4	5	0.1886533108776562	7.067638130125449	2.054197902094782	-1.545433677471097	0.9847167167155728	0.07139591171905457	3.244034539375714
1	1080	0.8093290634313178	2.064461708772427	2	6	0.2816242126112368	2.471182724515769	2.906326610226996	0.1341366377051479	0.5985884509008166	0.7066281344270069	3.244034539375714
1	1081	0.6737294513210319	2.173006929222193	0	3	0.2366673134631695	0	1.380575441180862	0.4255735949859961	0.4447762397494816	1	3.244034539375714
1	1082	0.7254619847198599	2.274538015280142	0	3	0.2418206615732865	0	1.318949157959229	0.4065767925556827	0.4358287093541915	1	3.244034539375714
1	1083	0.9885072662103372	1.997136689004731	0	1	0.3310867876538651	0	0.5007168540368401	0.1543500378800525	0.668913212346135	1	3.244034539375714
1	1084	0.6002614685188135	2.399738531481188	3	4	0.2000871561729378	4.99782204478776	1.666848261810875	-1.026799728099659	0.9666059966589271	0.1481819691712261	3.244034539375714
1	1085	0.9960178901643051	1.586129413807809	0	0	0.3857324052086928	0	0	0	1	1	2.332709197895566
1	1086	0.6317971910951529	2.368202808904848	0	5	0.2105990636983842	0	2.111305662335651	0.6508271218166356	0.3065407289850662	1	3.244034539375714
1	1087	1	2	1	0	0.3333333333333333	0.9999999999999998	0	-0.3082581235995228	1	0.3333333333333333	3.244034539375714
1	1088	0.61798489874795	2.251424580626125	0	5	0.2153700624432158	0	2.220816119281015	0.6845846097891399	0.2973886388149047	1	3.244034539375714
1	1089	0.6549444972409083	2.280601688555698	0	3	0.2231082244284905	0	1.315442330440392	0.4054957844849387	0.4689014456226684	1	3.244034539375714
1	1090	0	0	0	0					1	1	3.244034539375714
1	1091	0.8223970694010636	1.999164767287783	0	4	0.2914687385927225	0	2.000835581664786	0.616773822035147	0.2520206148588025	1	3.244034539375714
1	1092	0.6585370835214535	2.163744284582153	0	9	0.2333350214347865	0	4.159456394237462	1.282186223281677	0.09150622205037812	1	3.244034539375714
1	1093	0.9684763735518411	2.03152362644816	6	5	0.3228254578506135	6.195298268346273	2.461206916279784	-1.151063993537221	0.9675433691539186	0.1069215535963031	3.244034539375714
1	1094	0.7887308520501604	2.087352108888845	0	3	0.2742378654448304	0	1.437227570386763	0.4430370740329246	0.3822811797161177	1	3.244034539375714
1	1095	1	2	0	0	0.3333333333333333	0	0	0	1	1	3.244034539375714
1	1096	0.7008174318863581	2.11503555274471	0	10	0.2488828201299646	0	4.728052910043457	1.45746071832926	0.05715799085370118	1	3.244034539375714
1	1097	0.6317971910951529	2.368202808904848	0	2	0.2105990636983842	0	0.8445222649342605	0.2603308487266542	0.6231538382338677	1	3.244034539375714
1	1098	1.254818408824758	1.545748469184232	1	6	0.4480587193535788	0.796928059843004	3.881614712623004	0.9508797194784555	0.1042772718025667	0.9843954899076599	3.244034539375714
1	1099	0.6728744226486051	2.454856993610973	3	4	0.2151317786273633	4.458484226806	1.629422817871031	-0.953700716323557	0.9572254163004221	0.1750163766267624	2.966403778997654
1	1100	0.7009359396389732	2.202865319478709	0	6	0.2413856449156414	0	2.723725298566984	0.8700775919366824	0.1906015109088613	1	3.130439542184182
1	1101	0.9899347450733417	2.010065254926659	0	1	0.3299782483577804	0	0.4974962865255271	0.1533572717820896	0.6700217516422196	1	3.244034539375714
1	1102	1	2	0	0	0.3333333333333333	0	0	0	1	1	3.244034539375714
1	1103	1.165211989310267	1.643101597730297	1	5	0.4149151984619288	0.8582129339331104	3.043025462884805	0.6734862105913775	0.210804227336427	0.959884436155417	3.244034539375714
1	1104	0.6390577333017602	2.180485848033442	0.5	11.5	0.2266529013887889	0.7824019238710976	5.274053950119296	1.384588225473264	0.1262303461994057	0.9542392086531047	3.244034539375714
1	1105	1	2	0	0	0.3333333333333333	0	0	0	1	1	3.244034539375714
1	1106	0.6287931079739172	2.052726574567969	0	6	0.234491326715852	0	2.922941649577855	0.9010205082897635	0.2012336914247748	1	3.244034539375714
1	1107	0.8774493958638344	2.066238238603781	0	6	0.2980782966201258	0	2.903827781279655	0.8951285031134322	0.1196002330437207	1	3.244034539375714
1	1108	0.9431956566494929	2.024512292216686	0	7	0.3178195674577222	0	3.457622868930835	1.065840337691418	0.0687534992195531	1	3.244034539375714
1	1109	0.5924708074733056	2.407529192526696	0	2	0.1974902691577685	0	0.83072720621967	0.2560784098123494	0.6440218680964709	1	3.244034539375714
1	1110	0.9705735788789406	2.029426421121061	0	6	0.3235245262929801	0	2.956500387279665	0.9113652618040922	0.09583239293928475	1	3.244034539375714
1	1111	0.7479963873900906	2.228233624129225	0	3	0.2513234476149412	0	1.346357925629264	0.4150257678478229	0.4196456207373266	1	3.244034539375714
1	1112	0.9981865531165176	2.001813446883483	0	1	0.3327288510388391	0	0.4995470489804366	0.1539894359683883	0.6672711489611609	1	3.244034539375714
1	1113	1	1.821561836688846	0	0	0.3544136396363789	0	0	0	1	1	3.244034539375714
1	1114	0.7834528334539034	2.216547166546097	4	6	0.2611509444846344	5.105604101737352	2.706912846501441	-0.739416065433606	0.908167943535483	0.2507306426699447	3.244034539375714
1	1115	0.7450587895148291	2.153201964027408	3	8	0.2570709997726128	4.026527895810147	3.715396945410815	-0.09590864296383417	0.6936624584147546	0.5664862624251852	3.244034539375714
1	1116	0.7417371258158375	1.837850558438028	1	2	0.2875409625900667	1.348186527538444	1.08822776194588	-0.1011544340292105	0.7995082460274181	0.6383573030330759	2.569919629202766
1	1117	0.7744018290383715	2.102512029985943	1	6	0.2691779688186439	1.291319264110945	2.853729212688555	0.4816255590417608	0.3984306513318077	0.8886522573320984	3.244034539375714
1	1118	0.6032970322052283	1.679795150399582	0.5	5.5	0.2642455862281123	0.8287791474331521	3.274208762117027	0.7538235444171555	0.3295545524800062	0.8413656415325304	3.244034539375714
1	1119	0.7833357375471507	2.214664827228184	6	7	0.2612860540290968	7.659550959321382	3.160749163457395	-1.386792200039196	0.9692687670421489	0.09627761887409836	3.244034539375714
1	1120	0.6923356398794461	1.825722104067219	0	5	0.2749482777127729	0	2.738642419271444	0.8471379752108965	0.200375649240295	1	3.232817438729098
1	1121	0.7234724277361233	2.273216906356647	0	9	0.2414239005376079	0	3.959147046123536	1.220439239492635	0.08317492098746422	1	3.244034539375714
1	1122	1.05787738956837	1.815732230125229	0	5	0.3681353870471686	0	2.753710000320452	0.9116404303096431	0.1007210324125877	1	3.020609780750006
1	1123	0.8106644473939447	2.189335552606057	0	1	0.2702214824646481	0	0.4567595857152452	0.1407998528286769	0.729778517535352	1	3.244034539375714
1	1124	0.8677853039694912	2.20327257391181	2	5	0.282568853625178	2.304717527309398	2.269351536075597	-0.01116007496933617	0.6862321894351131	0.6324582313583681	3.168974342105608
1	1125	1.00274436406935	1.572203527889589	1.5	3.5	0.3894231674360188	1.495894720278139	2.226174879977622	0.239067874256848	0.5280729917919182	0.7798324003316872	3.054698009799887
1	1126	0.6611564022919716	2.306423502412001	0	12	0.2227931255512139	0	5.202860614041911	1.603824050234421	0.04857799655182102	1	3.244034539375714
1	1127	0.8705407149736445	2.107256928500157	0	8	0.2923438121732476	0	3.796404649002155	1.17027257352591	0.06288954727101391	1	3.244034539375714
1	1128	0.1711539728316979	2.828846027168303	0.5	5.5	0.05705132427723264	2.921346152400848	1.944255695494867	-0.301196070832838	0.8305494238600819	0.2970436966761372	3.244034539375714
1	1129	0.9467480148517209	2.05325198514828	0	1	0.3155826716172402	0	0.4870322820741277	0.1501316574045641	0.6844173283827598	1	3.244034539375714
1	1130	0.855418286816749	2.080127898979856	0	4	0.2914000436973599	0	1.922958680551179	0.5927676346261206	0.2521183666371626	1	3.244034539375714
1	1131	0.9065157269763949	2.075158402745239	2	3	0.3040291083254716	2.206249644085964	1.445672771789991	-0.2344539995071504	0.831548752360426	0.4800556319803598	3.244034539375714
1	1132	0.8521721146100141	1.336026483087695	0	2	0.3894400240940737	0	1.496976313955839	0.536287540019299	0.3727834841782454	1	2.791368812898335
1	1133	0.9108729352198581	1.928981753558253	0	5	0.3207463180490318	0	2.592041107064317	0.8019959830429528	0.144597240894576	1	3.231987643166903
1	1134	0.6763675643993015	2.12813575693716	1	2	0.2411719605584152	1.478486037230547	0.939789669658305	-0.1660575314576982	0.8535632669374074	0.5630516433045647	3.244034539375714
1	1135	1	2	0	2	0.3333333333333333	0	0.9999999999999998	0.3082581235995228	0.4444444444444445	1	3.244034539375714
1	1136	1.051418087463533	1.684889398821884	5	4	0.38424705291102	4.75548220029401	2.374043069412686	-0.7340979579519556	0.9171839636269572	0.234538284015321	3.244034539375714
1	1137	0.6775078298587804	2.003306470658627	1	5.999999999999999	0.2527246403184356	1.475997702061155	2.99504848003979	0.4682597424720895	0.4381821160054775	0.8698738334619901	3.244034539375714
1	1138	1.468225551782034	1.297713160987705	0	0	0.5308236024911018	0	0	0	1	1	2.157698345859949
1	1139	0	2.765938712769739	0	0	0		0		1	1	2.157698345859949
1	1140	0.7220354172239777	1.865233457535982	0	3	0.2790724320412838	0	1.608377754473197	0.7454136290919662	0.3746924129132654	1	2.157698345859949
1	1141	0.5515623282459508	2.210911939178348	0	1	0.1996624311582173	0	0.4523020488874083	0.2096224663448698	0.8003375688417828	1	2.157698345859949
