# Supplementary material for: Variation in selection constraints on teleost TLRs with emphasis on their repertoire in the Walking catfish, Clarias batrachus
Source: Sci Rep. 2020 Dec 7;10:21394. doi: 10.1038/s41598-020-78347-6 (PMC7721727; doi:10.1038/s41598-020-78347-6)
Supplement: Supplementary file 31 — Supplementary Information 31. [file 41598_2020_78347_MOESM31_ESM.zip › T9/slac/log.txt]

Analysis Description
--------------------
SLAC (Single Likelihood Ancestor Counting) uses a maximum likelihood
ancestral state reconstruction and minimum path substitution counting to
estimate site - level dS and dN, and applies a simple binomial - based
test to test if dS differs drom dN. The estimates aggregate information
over all branches, so the signal is derived from pervasive
diversification or conservation. A subset of branches can be selected
for testing as well. Multiple partitions within a NEXUS file are also
supported for recombination - aware analysis. 

- __Requirements__: in-frame codon alignment and a phylogenetic tree

- __Citation__: Not So Different After All: A Comparison of Methods for Detecting Amino
Acid Sites Under Selection (2005). _Mol Biol Evol_ 22 (5): 1208-1222

- __Written by__: Sergei L Kosakovsky Pond and Simon DW Frost

- __Contact Information__: spond@temple.edu

- __Analysis Version__: 2.00


####Choose Genetic Code

1. [**Universal**] Universal code. (Genebank transl_table=1).
2. [**Vertebrate-mtDNA**] Vertebrate mitochondrial DNA code. (Genebank transl_table=2).
3. [**Yeast-mtDNA**] Yeast mitochondrial DNA code. (Genebank transl_table=3).
4. [**Mold-Protozoan-mtDNA**] Mold, Protozoan and Coelenterate mitochondrial DNA and the Mycloplasma/Spiroplasma code. (Genebank transl_table=4).
5. [**Invertebrate-mtDNA**] Invertebrate mitochondrial DNA code. (Genebank transl_table=5).
6. [**Ciliate-Nuclear**] Ciliate, Dasycladacean and Hexamita Nuclear code. (Genebank transl_table=6).
7. [**Echinoderm-mtDNA**] Echinoderm mitochondrial DNA code. (Genebank transl_table=9).
8. [**Euplotid-Nuclear**] Euplotid Nuclear code. (Genebank transl_table=10).
9. [**Alt-Yeast-Nuclear**] Alternative Yeast Nuclear code. (Genebank transl_table=12).
10. [**Ascidian-mtDNA**] Ascidian mitochondrial DNA code. (Genebank transl_table=13).
11. [**Flatworm-mtDNA**] Flatworm mitochondrial DNA code. (Genebank transl_table=14).
12. [**Blepharisma-Nuclear**] Blepharisma Nuclear code. (Genebank transl_table=15).
13. [**Chlorophycean-mtDNA**] Chlorophycean Mitochondrial Code (transl_table=16).
14. [**Trematode-mtDNA**] Trematode Mitochondrial Code (transl_table=21).
15. [**Scenedesmus-obliquus-mtDNA**] Scenedesmus obliquus mitochondrial Code (transl_table=22).
16. [**Thraustochytrium-mtDNA**] Thraustochytrium Mitochondrial Code (transl_table=23).
17. [**Pterobranchia-mtDNA**] Pterobranchia Mitochondrial Code (transl_table=24).
18. [**SR1-and-Gracilibacteria**] Candidate Division SR1 and Gracilibacteria Code (transl_table=25).
19. [**Pachysolen-Nuclear**] Pachysolen tannophilus Nuclear Code (transl_table=26).

>Please choose an option (or press q to cancel selection):

>Select a coding sequence alignment file (`/home/datamonkey/`) 

>Please select a tree file for the data: (`/home/datamonkey/`) 
>Loaded a multiple sequence alignment with **24** sequences, **1141** codons, and **1** partitions from `/home/datamonkey/datamonkey-js-server/production/app/slac/output/5dfb4b9ec27e2160748fb2b5`


####Choose the set of branches to test for selection

1. [**All**] Include all branches in the analysis
2. [**Internal**] Include all internal branches in the analysis
3. [**Leaves**] Include all leaf branches in the analysis
4. [**Unlabeled branches**] Set of 45 unlabeled branches

>Please choose an option (or press q to cancel selection):
>Select the number of samples used to assess ancestral reconstruction uncertainty [select 0 to skip] (permissible range = [0,100000], default value = 100, integer): 
>Select the p-value threshold to use when testing for selection (permissible range = [0,1], default value = 0.1): 

>Save the resulting JSON file to (`/home/datamonkey/`) 

### Branches to include in the SLAC analysis
Selected 45 branches to include in SLAC calculations: `CBTLR9_3425_BP, IPTLR9_3425_BP, PHTLR9_3425_BP, Node10, TFTLR9_3425_BP, Node9, Node7, CCTLR9_3425_BP, CATLR9_3425_BP, Node16, CITLR9_3425_BP, MATLR9_3425_BP, Node19, Node15, DRTLR9_3425_BP, Node14, Node6, SSTLR9_3425_BP, OMTLR9_3425_BP, Node23, Node5, GMTLR9_3425_BP, Node4, TRTLR9_3425_BP, Node3, ONTLR9_3425_BP, Node2, SLTLR9_3425_BP, TOTLR9_3425_BP, Node31, LCTLR9_3425_BP, SMTLR9_3425_BP, Node34, Node30, ATTLR9_3425_BP, Node29, Node1, SATLR9_3425_BP, LMTLR9_3425_BP, MMTLR9_3425_BP, Node40, Node38, PFTLR9_3425_BP, ECTLR9_3425_BP, Node43`


### Obtaining branch lengths and nucleotide substitution biases under the nucleotide GTR model
* Log(L) = -39516.11, AIC-c = 79138.29 (53 estimated parameters)

### Obtaining the global omega estimate based on relative GTR branch lengths and nucleotide substitution biases
* Log(L) = -39076.56, AIC-c = 78273.38 (60 estimated parameters)
* non-synonymous/synonymous rate ratio for *test* =   0.9128

### Performing joint maximum likelihood ancestral state reconstruction

### For partition 1 these sites are significant at p <=0.1

|     Codon      |   Partition    |       S        |       N        |       dS       |       dN       |Selection detected?|
|:--------------:|:--------------:|:--------------:|:--------------:|:--------------:|:--------------:|:-----------------:|
|       6        |       1        |     0.500      |     1.500      |     24.831     |     1.607      |  Neg. p = 0.042   |
|       22       |       1        |     4.000      |     1.000      |     3.326      |     0.541      |  Neg. p = 0.083   |
|       26       |       1        |     6.000      |     1.000      |     4.460      |     0.590      |  Neg. p = 0.033   |
|       28       |       1        |     4.000      |     3.000      |     6.069      |     1.633      |  Neg. p = 0.084   |
|       29       |       1        |     6.000      |     4.000      |     5.839      |     1.971      |  Neg. p = 0.080   |
|       37       |       1        |     4.000      |     2.000      |     6.170      |     0.830      |  Neg. p = 0.021   |
|       40       |       1        |     4.000      |     0.000      |     6.581      |     0.000      |  Neg. p = 0.002   |
|       41       |       1        |     4.000      |     4.000      |     6.102      |     1.774      |  Neg. p = 0.082   |
|       42       |       1        |     3.000      |     0.000      |     2.944      |     0.000      |  Neg. p = 0.037   |
|       55       |       1        |     5.500      |     2.500      |     5.378      |     1.241      |  Neg. p = 0.056   |
|       56       |       1        |     3.000      |     3.000      |     4.959      |     1.233      |  Neg. p = 0.098   |
|       57       |       1        |     3.000      |     0.000      |     4.950      |     0.000      |  Neg. p = 0.010   |
|       60       |       1        |     3.000      |     0.000      |     3.653      |     0.000      |  Neg. p = 0.024   |
|       66       |       1        |     7.000      |     1.000      |     6.845      |     0.492      |  Neg. p = 0.003   |
|       70       |       1        |     6.000      |     2.000      |     5.927      |     1.029      |  Neg. p = 0.023   |
|       73       |       1        |     5.000      |     1.000      |     4.978      |     0.487      |  Neg. p = 0.017   |
|       78       |       1        |     4.000      |     0.000      |     2.832      |     0.000      |  Neg. p = 0.058   |
|       79       |       1        |     4.000      |     4.000      |     6.243      |     1.656      |  Neg. p = 0.066   |
|       81       |       1        |     7.500      |     2.500      |     8.531      |     1.148      |  Neg. p = 0.005   |
|       83       |       1        |     3.000      |     1.000      |     5.724      |     0.395      |  Neg. p = 0.018   |
|       86       |       1        |     6.000      |     3.000      |     5.923      |     1.468      |  Neg. p = 0.041   |
|       91       |       1        |     4.000      |     2.000      |     5.727      |     0.861      |  Neg. p = 0.029   |
|       95       |       1        |     6.000      |     3.000      |     5.935      |     1.471      |  Neg. p = 0.041   |
|       96       |       1        |     4.000      |     1.000      |     6.458      |     0.410      |  Neg. p = 0.007   |
|       97       |       1        |     3.000      |     0.000      |     2.897      |     0.000      |  Neg. p = 0.039   |
|      100       |       1        |     8.000      |     2.000      |     5.403      |     1.277      |  Neg. p = 0.046   |
|      101       |       1        |     6.000      |     4.000      |     9.934      |     1.690      |  Neg. p = 0.007   |
|      102       |       1        |     6.000      |     5.000      |     9.951      |     2.115      |  Neg. p = 0.013   |
|      106       |       1        |     3.000      |     2.000      |     4.793      |     0.823      |  Neg. p = 0.062   |
|      108       |       1        |     8.000      |     7.000      |     9.262      |     3.800      |  Neg. p = 0.070   |
|      109       |       1        |     7.000      |     1.000      |     6.870      |     0.493      |  Neg. p = 0.003   |
|      113       |       1        |     6.000      |     3.000      |     7.530      |     1.456      |  Neg. p = 0.018   |
|      120       |       1        |     3.000      |     0.000      |     4.941      |     0.000      |  Neg. p = 0.010   |
|      124       |       1        |     4.000      |     2.000      |     4.689      |     0.932      |  Neg. p = 0.059   |
|      125       |       1        |     5.000      |     5.000      |     8.240      |     2.093      |  Neg. p = 0.035   |
|      128       |       1        |     9.000      |     1.000      |     9.000      |     0.500      |  Neg. p = 0.000   |
|      129       |       1        |     2.000      |     0.000      |     3.305      |     0.000      |  Neg. p = 0.041   |
|      132       |       1        |     7.000      |     0.000      |     5.233      |     0.000      |  Neg. p = 0.004   |
|      133       |       1        |     9.500      |     6.500      |     10.259     |     3.471      |  Neg. p = 0.031   |
|      135       |       1        |     7.000      |     0.000      |     5.989      |     0.000      |  Neg. p = 0.001   |
|      138       |       1        |     12.000     |     2.000      |     9.237      |     1.190      |  Neg. p = 0.002   |
|      140       |       1        |     6.000      |     0.000      |     4.074      |     0.000      |  Neg. p = 0.017   |
|      143       |       1        |     4.000      |     0.000      |     6.650      |     0.000      |  Neg. p = 0.002   |
|      144       |       1        |     5.000      |     0.000      |     8.347      |     0.000      |  Neg. p = 0.000   |
|      145       |       1        |     6.000      |     0.000      |     5.642      |     0.000      |  Neg. p = 0.002   |
|      150       |       1        |     4.000      |     0.000      |     3.079      |     0.000      |  Neg. p = 0.035   |
|      151       |       1        |     4.000      |     0.000      |     4.000      |     0.000      |  Neg. p = 0.012   |
|      153       |       1        |     5.000      |     1.000      |     3.698      |     0.688      |  Neg. p = 0.093   |
|      154       |       1        |     5.000      |     0.000      |     5.000      |     0.000      |  Neg. p = 0.004   |
|      158       |       1        |     7.000      |     8.000      |     9.181      |     3.795      |  Neg. p = 0.076   |
|      160       |       1        |     10.000     |     0.000      |     8.587      |     0.000      |  Neg. p = 0.000   |
|      162       |       1        |     6.000      |     0.000      |     3.962      |     0.000      |  Neg. p = 0.018   |
|      165       |       1        |     4.000      |     0.000      |     6.543      |     0.000      |  Neg. p = 0.002   |
|      167       |       1        |     4.000      |     2.000      |     4.632      |     0.936      |  Neg. p = 0.061   |
|      169       |       1        |     5.000      |     7.000      |     7.773      |     2.983      |  Neg. p = 0.094   |
|      170       |       1        |     8.000      |     1.000      |     9.555      |     0.462      |  Neg. p = 0.000   |
|      173       |       1        |     5.000      |     2.000      |     5.013      |     0.999      |  Neg. p = 0.045   |
|      174       |       1        |     9.000      |     3.000      |     6.630      |     1.966      |  Neg. p = 0.049   |
|      176       |       1        |     4.000      |     1.000      |     4.000      |     0.500      |  Neg. p = 0.045   |
|      177       |       1        |     6.000      |     0.000      |     6.000      |     0.000      |  Neg. p = 0.001   |
|      179       |       1        |     5.000      |     0.000      |     4.487      |     0.000      |  Neg. p = 0.007   |
|      180       |       1        |     4.000      |     3.000      |     7.429      |     1.330      |  Neg. p = 0.029   |
|      182       |       1        |     4.000      |     1.000      |     3.208      |     0.570      |  Neg. p = 0.100   |
|      183       |       1        |     9.000      |     5.000      |     10.324     |     2.498      |  Neg. p = 0.009   |
|      184       |       1        |     3.000      |     0.000      |     2.786      |     0.000      |  Neg. p = 0.046   |
|      187       |       1        |     4.000      |     0.000      |     6.617      |     0.000      |  Neg. p = 0.002   |
|      188       |       1        |     2.000      |     0.000      |     3.337      |     0.000      |  Neg. p = 0.048   |
|      190       |       1        |     3.000      |     1.000      |     4.790      |     0.496      |  Neg. p = 0.044   |
|      193       |       1        |     3.000      |     0.000      |     3.000      |     0.000      |  Neg. p = 0.037   |
|      194       |       1        |     4.000      |     0.000      |     6.608      |     0.000      |  Neg. p = 0.002   |
|      198       |       1        |     3.000      |     2.000      |     4.549      |     0.875      |  Neg. p = 0.078   |
|      200       |       1        |     2.000      |     0.000      |     2.332      |     0.000      |  Neg. p = 0.082   |
|      201       |       1        |     6.000      |     7.000      |     9.932      |     2.922      |  Neg. p = 0.031   |
|      208       |       1        |     4.000      |     1.000      |     3.768      |     0.510      |  Neg. p = 0.055   |
|      211       |       1        |     4.000      |     0.000      |     3.283      |     0.000      |  Neg. p = 0.025   |
|      214       |       1        |     6.000      |     0.000      |     5.685      |     0.000      |  Neg. p = 0.002   |
|      215       |       1        |     7.000      |     2.000      |     6.884      |     0.984      |  Neg. p = 0.008   |
|      216       |       1        |     7.000      |     1.000      |     5.421      |     0.611      |  Neg. p = 0.016   |
|      217       |       1        |     6.000      |     2.000      |     6.184      |     0.964      |  Neg. p = 0.016   |
|      218       |       1        |     4.000      |     4.000      |     6.302      |     1.913      |  Neg. p = 0.091   |
|      219       |       1        |     3.000      |     2.000      |     4.800      |     0.822      |  Neg. p = 0.061   |
|      220       |       1        |     4.000      |     0.000      |     6.236      |     0.000      |  Neg. p = 0.002   |
|      222       |       1        |     4.000      |     2.000      |     3.947      |     0.979      |  Neg. p = 0.098   |
|      225       |       1        |     5.000      |     0.000      |     4.907      |     0.000      |  Neg. p = 0.004   |
|      228       |       1        |     7.000      |     2.000      |     5.001      |     1.243      |  Neg. p = 0.060   |
|      229       |       1        |     5.000      |     0.000      |     4.907      |     0.000      |  Neg. p = 0.004   |
|      232       |       1        |     6.000      |     0.000      |     3.785      |     0.000      |  Neg. p = 0.020   |
|      235       |       1        |     4.000      |     0.000      |     2.503      |     0.000      |  Neg. p = 0.076   |
|      236       |       1        |     3.000      |     0.000      |     4.777      |     0.000      |  Neg. p = 0.009   |
|      237       |       1        |     4.000      |     0.000      |     3.118      |     0.000      |  Neg. p = 0.044   |
|      240       |       1        |     3.000      |     0.000      |     4.758      |     0.000      |  Neg. p = 0.009   |
|      242       |       1        |     6.000      |     0.000      |     6.995      |     0.000      |  Neg. p = 0.000   |
|      245       |       1        |     7.000      |     4.000      |     7.508      |     1.888      |  Neg. p = 0.024   |
|      249       |       1        |     7.000      |     1.000      |     6.870      |     0.492      |  Neg. p = 0.003   |
|      253       |       1        |     8.000      |     2.000      |     6.004      |     1.169      |  Neg. p = 0.023   |
|      256       |       1        |     6.000      |     0.000      |     5.264      |     0.000      |  Neg. p = 0.003   |
|      259       |       1        |     7.000      |     0.000      |     5.784      |     0.000      |  Neg. p = 0.002   |
|      260       |       1        |     4.000      |     2.000      |     6.329      |     0.825      |  Neg. p = 0.019   |
|      264       |       1        |     3.000      |     0.000      |     4.801      |     0.000      |  Neg. p = 0.009   |
|      266       |       1        |     2.000      |     0.000      |     3.243      |     0.000      |  Neg. p = 0.063   |
|      267       |       1        |     5.000      |     1.000      |     5.039      |     0.485      |  Neg. p = 0.016   |
|      268       |       1        |     5.000      |     0.000      |     7.842      |     0.000      |  Neg. p = 0.001   |
|      269       |       1        |     4.000      |     0.000      |     6.560      |     0.000      |  Neg. p = 0.002   |
|      271       |       1        |     5.000      |     0.000      |     4.907      |     0.000      |  Neg. p = 0.004   |
|      272       |       1        |     6.000      |     2.000      |     5.889      |     0.984      |  Neg. p = 0.020   |
|      274       |       1        |     5.000      |     0.000      |     4.907      |     0.000      |  Neg. p = 0.004   |
|      275       |       1        |     5.000      |     0.000      |     8.053      |     0.000      |  Neg. p = 0.001   |
|      276       |       1        |     3.000      |     1.000      |     4.695      |     0.414      |  Neg. p = 0.031   |
|      277       |       1        |     6.000      |     0.000      |     5.889      |     0.000      |  Neg. p = 0.001   |
|      278       |       1        |     2.000      |     0.000      |     3.309      |     0.000      |  Neg. p = 0.047   |
|      279       |       1        |     5.833      |     2.167      |     5.760      |     1.062      |  Neg. p = 0.030   |
|      280       |       1        |     6.500      |     6.500      |     10.344     |     2.724      |  Neg. p = 0.023   |
|      281       |       1        |     4.000      |     1.000      |     6.301      |     0.413      |  Neg. p = 0.008   |
|      283       |       1        |     7.000      |     4.000      |     6.870      |     1.967      |  Neg. p = 0.039   |
|      284       |       1        |     7.000      |     0.000      |     4.626      |     0.000      |  Neg. p = 0.008   |
|      286       |       1        |     7.000      |     1.000      |     4.578      |     0.658      |  Neg. p = 0.036   |
|      287       |       1        |     4.000      |     4.000      |     6.160      |     1.663      |  Neg. p = 0.069   |
|      290       |       1        |     6.000      |     1.000      |     5.889      |     0.549      |  Neg. p = 0.010   |
|      297       |       1        |     8.000      |     1.000      |     8.000      |     0.517      |  Neg. p = 0.001   |
|      301       |       1        |     8.000      |     0.000      |     5.362      |     0.000      |  Neg. p = 0.004   |
|      303       |       1        |     7.000      |     0.000      |     4.928      |     0.000      |  Neg. p = 0.007   |
|      304       |       1        |     7.000      |     1.000      |     6.984      |     0.529      |  Neg. p = 0.003   |
|      305       |       1        |     4.000      |     0.000      |     4.000      |     0.000      |  Neg. p = 0.015   |
|      306       |       1        |     2.000      |     0.000      |     3.363      |     0.000      |  Neg. p = 0.039   |
|      307       |       1        |     8.000      |     0.000      |     8.000      |     0.000      |  Neg. p = 0.000   |
|      308       |       1        |     11.000     |     1.000      |     8.523      |     0.590      |  Neg. p = 0.001   |
|      310       |       1        |     6.000      |     4.000      |     6.256      |     1.964      |  Neg. p = 0.064   |
|      311       |       1        |     4.000      |     3.000      |     5.341      |     1.333      |  Neg. p = 0.070   |
|      314       |       1        |     7.000      |     4.000      |     7.961      |     1.893      |  Neg. p = 0.019   |
|      316       |       1        |     3.000      |     0.000      |     5.010      |     0.000      |  Neg. p = 0.008   |
|      319       |       1        |     8.000      |     0.000      |     5.688      |     0.000      |  Neg. p = 0.003   |
|      322       |       1        |     9.000      |     0.000      |     6.980      |     0.000      |  Neg. p = 0.001   |
|      331       |       1        |     5.000      |     2.000      |     5.084      |     0.992      |  Neg. p = 0.042   |
|      338       |       1        |     1.000      |     20.000     |     1.564      |     9.043      |  Pos. p = 0.034   |
|      340       |       1        |     0.000      |     6.000      |     0.000      |     3.007      |  Pos. p = 0.087   |
|      350       |       1        |     0.000      |     8.000      |     0.000      |     3.729      |  Pos. p = 0.059   |
|      353       |       1        |     0.000      |     6.000      |     0.000      |     2.986      |  Pos. p = 0.090   |
|      367       |       1        |     2.000      |     3.000      |     16.114     |     2.248      |  Neg. p = 0.061   |
|      382       |       1        |     3.000      |     2.000      |     4.707      |     0.857      |  Neg. p = 0.070   |
|      396       |       1        |     5.000      |     3.000      |     4.994      |     1.501      |  Neg. p = 0.088   |
|      399       |       1        |     5.000      |     5.000      |     6.723      |     2.218      |  Neg. p = 0.076   |
|      403       |       1        |     0.000      |     10.000     |     0.000      |     3.986      |  Pos. p = 0.057   |
|      419       |       1        |     2.000      |     12.000     |     1.922      |     6.493      |  Pos. p = 0.073   |
|      422       |       1        |     1.000      |     13.000     |     1.052      |     6.940      |  Pos. p = 0.026   |
|      425       |       1        |     0.000      |     9.000      |     0.000      |     4.061      |  Pos. p = 0.067   |
|      434       |       1        |     0.000      |     9.000      |     0.000      |     4.458      |  Pos. p = 0.031   |
|      451       |       1        |     1.000      |     9.000      |     0.725      |     5.555      |  Pos. p = 0.020   |
|      460       |       1        |     2.748      |     4.147      |     2.416      |     1.817      |  Pos. p = 0.772   |
|      469       |       1        |     3.000      |     5.000      |     3.929      |     2.413      |  Neg. p = 0.370   |
|      471       |       1        |     2.900      |     5.500      |     3.443      |     3.202      |  Pos. p = 0.688   |
|      472       |       1        |     1.929      |     8.571      |     3.030      |     3.738      |  Pos. p = 0.571   |
|      490       |       1        |     5.500      |     3.500      |     4.460      |     2.029      |  Neg. p = 0.211   |
|      517       |       1        |     1.500      |     14.500     |     1.192      |     6.588      |  Pos. p = 0.021   |
|      552       |       1        |     7.500      |     10.500     |     12.443     |     4.401      |  Neg. p = 0.035   |
|      554       |       1        |     0.000      |     8.000      |     0.000      |     3.917      |  Pos. p = 0.046   |
|      555       |       1        |     6.000      |     2.000      |     6.000      |     1.000      |  Neg. p = 0.020   |
|      563       |       1        |     0.000      |     9.000      |     0.000      |     4.203      |  Pos. p = 0.091   |
|      564       |       1        |     0.000      |     6.000      |     0.000      |     2.948      |  Pos. p = 0.099   |
|      582       |       1        |     1.500      |     9.500      |     1.525      |     5.793      |  Pos. p = 0.100   |
|      593       |       1        |     0.000      |     6.000      |     0.000      |     3.000      |  Pos. p = 0.088   |
|      626       |       1        |     0.000      |     7.000      |     0.000      |     3.386      |  Pos. p = 0.074   |
|      628       |       1        |     0.000      |     5.000      |     0.000      |     2.515      |  Pos. p = 0.070   |
|      645       |       1        |     0.000      |     9.000      |     0.000      |     4.232      |  Pos. p = 0.063   |
|      647       |       1        |     0.500      |     9.500      |     0.538      |     4.612      |  Pos. p = 0.078   |
|      650       |       1        |     0.000      |     7.000      |     0.000      |     3.486      |  Pos. p = 0.060   |
|      654       |       1        |     0.000      |     10.000     |     0.000      |     4.372      |  Pos. p = 0.067   |
|      671       |       1        |     0.000      |     9.000      |     0.000      |     4.477      |  Pos. p = 0.029   |
|      672       |       1        |     0.000      |     4.000      |     0.000      |     2.619      |  Pos. p = 0.097   |
|      683       |       1        |     0.000      |     7.000      |     0.000      |     3.417      |  Pos. p = 0.069   |
|      689       |       1        |     0.000      |     10.000     |     0.000      |     4.778      |  Pos. p = 0.031   |
|      693       |       1        |     5.000      |     4.000      |     6.167      |     1.827      |  Neg. p = 0.066   |
|      727       |       1        |     1.000      |     16.000     |     1.282      |     7.233      |  Pos. p = 0.041   |
|      738       |       1        |     8.000      |     3.000      |     9.143      |     1.653      |  Neg. p = 0.007   |
|      739       |       1        |     0.000      |     10.000     |     0.000      |     4.067      |  Pos. p = 0.091   |
|      740       |       1        |     7.000      |     5.000      |     7.000      |     2.500      |  Neg. p = 0.066   |
|      743       |       1        |     0.000      |     8.000      |     0.000      |     3.874      |  Pos. p = 0.068   |
|      748       |       1        |     1.000      |     10.000     |     1.075      |     5.003      |  Pos. p = 0.092   |
|      749       |       1        |     7.500      |     3.500      |     8.601      |     1.645      |  Neg. p = 0.011   |
|      752       |       1        |     0.000      |     6.000      |     0.000      |     2.698      |  Pos. p = 0.097   |
|      756       |       1        |     5.000      |     0.000      |     5.000      |     0.000      |  Neg. p = 0.004   |
|      757       |       1        |     0.000      |     10.000     |     0.000      |     4.636      |  Pos. p = 0.037   |
|      763       |       1        |     1.500      |     16.500     |     1.618      |     8.024      |  Pos. p = 0.030   |
|      771       |       1        |     4.000      |     1.000      |     4.015      |     0.499      |  Neg. p = 0.045   |
|      773       |       1        |     7.000      |     5.000      |     7.230      |     2.461      |  Neg. p = 0.056   |
|      781       |       1        |     0.000      |     12.000     |     0.000      |     5.295      |  Pos. p = 0.084   |
|      784       |       1        |     0.500      |     12.500     |     0.659      |     5.608      |  Pos. p = 0.071   |
|      787       |       1        |     1.500      |     15.500     |     1.874      |     8.065      |  Pos. p = 0.053   |
|      804       |       1        |     6.500      |     6.500      |     7.835      |     3.067      |  Neg. p = 0.087   |
|      805       |       1        |     0.000      |     10.000     |     0.000      |     4.726      |  Pos. p = 0.031   |
|      811       |       1        |     0.500      |     12.500     |     0.764      |     5.893      |  Pos. p = 0.091   |
|      828       |       1        |     0.167      |     10.833     |     0.239      |     4.976      |  Pos. p = 0.075   |
|      838       |       1        |     8.250      |     8.000      |     8.329      |     3.916      |  Neg. p = 0.106   |
|      849       |       1        |     0.578      |     2.889      |     1.171      |     1.135      |  Pos. p = 0.751   |
|      853       |       1        |     1.000      |     11.000     |     1.206      |     5.362      |  Pos. p = 0.100   |
|      859       |       1        |     0.000      |     6.000      |     0.000      |     3.132      |  Pos. p = 0.072   |
|      872       |       1        |     1.500      |     11.500     |     1.287      |     6.619      |  Pos. p = 0.034   |
|      877       |       1        |     1.000      |     10.000     |     0.974      |     5.423      |  Pos. p = 0.055   |
|      881       |       1        |     0.000      |     9.000      |     0.000      |     4.103      |  Pos. p = 0.086   |
|      884       |       1        |     0.000      |     7.000      |     0.000      |     3.298      |  Pos. p = 0.089   |
|      890       |       1        |     0.000      |     7.000      |     0.000      |     3.457      |  Pos. p = 0.064   |
|      893       |       1        |     0.000      |     10.000     |     0.000      |     4.860      |  Pos. p = 0.023   |
|      898       |       1        |     1.000      |     13.000     |     1.120      |     6.651      |  Pos. p = 0.038   |
|      899       |       1        |     7.000      |     6.000      |     7.260      |     2.974      |  Neg. p = 0.090   |
|      908       |       1        |     0.000      |     6.000      |     0.000      |     2.986      |  Pos. p = 0.090   |
|      918       |       1        |     0.000      |     8.000      |     0.000      |     3.993      |  Pos. p = 0.040   |
|      926       |       1        |     9.000      |     3.000      |     7.946      |     1.623      |  Neg. p = 0.010   |
|      928       |       1        |     0.500      |     11.500     |     0.646      |     5.698      |  Pos. p = 0.067   |
|      946       |       1        |     7.000      |     3.000      |     6.736      |     1.443      |  Neg. p = 0.020   |
|      961       |       1        |     3.000      |     9.500      |     2.681      |     5.123      |  Neg. p = 0.905   |
|      962       |       1        |     0.000      |     0.000      |     0.000      |     0.000      |  Pos. p = 1.000   |
|      979       |       1        |     1.000      |     11.000     |     1.013      |     5.465      |  Pos. p = 0.057   |
|      984       |       1        |     0.000      |     7.000      |     0.000      |     3.372      |  Pos. p = 0.091   |
|      998       |       1        |     2.000      |     16.000     |     2.414      |     8.776      |  Pos. p = 0.048   |
|      1002      |       1        |     0.000      |     9.000      |     0.000      |     4.195      |  Pos. p = 0.050   |
|      1004      |       1        |     0.000      |     7.000      |     0.000      |     3.442      |  Pos. p = 0.066   |
|      1010      |       1        |     0.000      |     7.000      |     0.000      |     3.474      |  Pos. p = 0.064   |
|      1012      |       1        |     7.000      |     0.000      |     7.000      |     0.000      |  Neg. p = 0.001   |
|      1014      |       1        |     0.000      |     4.000      |     0.000      |     2.609      |  Pos. p = 0.089   |
|      1022      |       1        |     0.000      |     9.000      |     0.000      |     4.294      |  Pos. p = 0.091   |
|      1025      |       1        |     0.000      |     9.000      |     0.000      |     5.545      |  Pos. p = 0.005   |
|      1034      |       1        |     0.000      |     4.000      |     0.000      |     2.622      |  Pos. p = 0.091   |
|      1048      |       1        |     0.354      |     14.146     |     0.698      |     8.848      |  Pos. p = 0.048   |
|      1049      |       1        |     1.328      |     10.172     |     1.829      |     5.685      |  Pos. p = 0.178   |
|      1055      |       1        |     0.000      |     9.000      |     0.000      |     4.289      |  Pos. p = 0.040   |
|      1079      |       1        |     4.000      |     5.000      |     7.068      |     2.054      |  Neg. p = 0.071   |
|      1092      |       1        |     0.000      |     9.000      |     0.000      |     4.159      |  Pos. p = 0.092   |
|      1096      |       1        |     0.000      |     10.000     |     0.000      |     4.728      |  Pos. p = 0.057   |
|      1108      |       1        |     0.000      |     7.000      |     0.000      |     3.458      |  Pos. p = 0.069   |
|      1110      |       1        |     0.000      |     6.000      |     0.000      |     2.957      |  Pos. p = 0.096   |
|      1119      |       1        |     6.000      |     7.000      |     7.660      |     3.161      |  Neg. p = 0.096   |
|      1121      |       1        |     0.000      |     9.000      |     0.000      |     3.959      |  Pos. p = 0.083   |
|      1126      |       1        |     0.000      |     12.000     |     0.000      |     5.203      |  Pos. p = 0.049   |
|      1127      |       1        |     0.000      |     8.000      |     0.000      |     3.796      |  Pos. p = 0.063   |
|      1137      |       1        |     1.000      |     6.000      |     1.476      |     2.995      |  Neg. p = 0.870   |

### Ancestor sampling analysis

>Generating 100 ancestral sequence samples to obtain confidence intervals
