# Supplementary material for: Variation in selection constraints on teleost TLRs with emphasis on their repertoire in the Walking catfish, Clarias batrachus
Source: Sci Rep. 2020 Dec 7;10:21394. doi: 10.1038/s41598-020-78347-6 (PMC7721727; doi:10.1038/s41598-020-78347-6)
Supplement: Supplementary file 31 — Supplementary Information 31. [file 41598_2020_78347_MOESM31_ESM.zip › T9/slac/result.json]

{
  "MLE": {
    "content": {
      "0": {
        "by-branch": {
          "AVERAGED": [
            [
              829.1261018920052,
              2092.219626326569,
              74.99949633699633,
              195.7624084249084,
              0.2838164938449799,
              0.09045607919694358,
              0.09356685405375909,
              0.00144170980284814,
              0.431675012487284,
              0.6207750014807856,
              0.08784867957212274
            ],
            [
              826.5027376612073,
              2091.353336764423,
              42.769288003663,
              95.95928342490842,
              0.2832568559173713,
              0.05174730349313689,
              0.04588382160872398,
              -0.002717470630527841,
              0.7740595839070832,
              0.2851270048198962,
              0.04060386184131043
            ],
            [
              830.4434699256147,
              2089.483270497029,
              36.5832264957265,
              108.2167735042735,
              0.284405584026883,
              0.04405263912666249,
              0.05179116532410991,
              0.003586472693134145,
              0.2278218169556191,
              0.8248046284980732,
              0.0404203290708598
            ],
            [
              848.0587039078506,
              2139.514280972004,
              4,
              13,
              0.2838620874535573,
              0.004716654615497746,
              0.006076145467042157,
              0.0006300652981233051,
              0.4462483538331217,
              0.7551070010201917,
              0.007101146652809507
            ],
            [
              829.7955980438559,
              2096.880394801738,
              73.26928800366301,
              165.5426167582417,
              0.2835283441256677,
              0.08829799552611102,
              0.07894709548938958,
              -0.004333738334954623,
              0.8080558375289549,
              0.2327822802283148,
              0.07506019727010554
            ],
            [
              852.3070552617579,
              2147.685277272885,
              9,
              16,
              0.2841030778707551,
              0.01055957467961584,
              0.007449881120532094,
              -0.001441208668046869,
              0.8557142923469778,
              0.2615469321110556,
              0.01121710064661641
            ],
            [
              884.1361126526226,
              2198.828721480907,
              85.5,
              207.5,
              0.2867811214918091,
              0.09670456706431692,
              0.0943684235033319,
              -0.001082701650797231,
              0.6036536840935616,
              0.4465449117948598,
              0.1327244242791893
            ],
            [
              843.8117327766702,
              2058.941362357988,
              22.39214743589744,
              56.92287087912087,
              0.2906935950532596,
              0.02653689983927246,
              0.02764666926401943,
              0.0005143302013816343,
              0.4906575586512265,
              0.6064103393566798,
              0.01949563206388504
            ],
            [
              842.856806965484,
              2061.117338093919,
              32.06714743589743,
              76.20977564102564,
              0.2902425313942465,
              0.03804578330612049,
              0.03697498159493575,
              -0.0004962703490222921,
              0.6005736343968054,
              0.4822863568363146,
              0.03195458689106025
            ],
            [
              866.9666917878725,
              2115.359923282718,
              60.5,
              96.5,
              0.2907014568447432,
              0.06978353444609958,
              0.04561871430855446,
              -0.01119935054124271,
              0.9956945056706968,
              0.006936506889143934,
              0.05431070074437949
            ],
            [
              844.4486678554883,
              2038.748065297759,
              16.49869505494506,
              52.91156135531135,
              0.2928862460703282,
              0.01953783063788135,
              0.02595296704675652,
              0.002973138678622113,
              0.1931055903958943,
              0.8725679556973152,
              0.01492597261443079
            ],
            [
              843.54061959691,
              2041.799273393932,
              15.83202838827839,
              48.16156135531135,
              0.2923539863175446,
              0.01876854299659429,
              0.02358780414063717,
              0.002233519413540715,
              0.2616984148443602,
              0.8213273244490995,
              0.01204689620881045
            ],
            [
              869.2874778061469,
              2116.265666178259,
              28.5,
              108.5,
              0.2911646304329484,
              0.0327854716968045,
              0.05126955548824783,
              0.008566574575593192,
              0.0184018719739253,
              0.9889470152252785,
              0.05031306859985488
            ],
            [
              876.3306911068621,
              2136.570648701372,
              22,
              40,
              0.2908594050287219,
              0.02510467820339897,
              0.0187215901446144,
              -0.002958285652409212,
              0.8925565954962049,
              0.165762000587241,
              0.02847415600928955
            ],
            [
              861.1344315226524,
              2089.878618504431,
              106.046771978022,
              243.6750228937729,
              0.2918097673321876,
              0.1231477549800334,
              0.1165976917205616,
              -0.003035671446863556,
              0.703435118150763,
              0.3381134069814036,
              0.1225452854253453
            ],
            [
              894.052029115392,
              2192.296699966616,
              151.8333333333333,
              281.1666666666666,
              0.2896795234741071,
              0.1698260597692092,
              0.1282521050508119,
              -0.01926773258095447,
              0.9974551278272262,
              0.003475999342579583,
              0.1750108520356168
            ],
            [
              918.0681276245343,
              2256.183145643542,
              166.6666666666667,
              382.3333333333334,
              0.2892235203167549,
              0.1815406304300207,
              0.1694602382220521,
              -0.005598740079282944,
              0.7854682706372769,
              0.2426959313073205,
              0.2394299646458403
            ],
            [
              860.9871043769599,
              2091.221576994303,
              22.86071428571428,
              39.08452380952382,
              0.2916416816364901,
              0.02655174992691335,
              0.01868980515479365,
              -0.003643671872486111,
              0.9271181877163357,
              0.1173415832819642,
              0.01308997311228552
            ],
            [
              863.381999871923,
              2089.086359245237,
              24.75654761904762,
              49.18869047619048,
              0.2924271812112118,
              0.02867392141916334,
              0.02354555150796245,
              -0.00237677797781181,
              0.8227910744854883,
              0.2487078144518572,
              0.01715648023278203
            ],
            [
              920.959023585614,
              2250.177173079628,
              138.4166666666667,
              339.5833333333334,
              0.2904192587357465,
              0.1502962272173222,
              0.1509140424123023,
              0.0002863306616355569,
              0.5066613147768824,
              0.5334595085843643,
              0.1810288546247088
            ],
            [
              914.6581854936782,
              2266.386282104081,
              59.66666666666666,
              177.3333333333333,
              0.2875339200097394,
              0.06523384102713971,
              0.07824497294816822,
              0.006030097740953189,
              0.1259040044932114,
              0.9019993370186469,
              0.1135581548327603
            ],
            [
              889.9991576426547,
              2239.910021070372,
              205.2377747252747,
              473.7292582417583,
              0.2843530296967305,
              0.2306044595243091,
              0.2114947715691634,
              -0.008856515087853728,
              0.859131201861653,
              0.160492785469009,
              0.2776307603780603
            ],
            [
              906.3257322671707,
              2272.106475854751,
              53,
              119,
              0.2851486748564954,
              0.05847787182144844,
              0.05237430607438105,
              -0.002828739132501311,
              0.7756115471036454,
              0.2771871381978458,
              0.07852864812673953
            ],
            [
              899.6752025776974,
              2200.296962597167,
              189.974793956044,
              421.7442536630037,
              0.2902204131652092,
              0.2111593088391668,
              0.1916760604737594,
              -0.00902964420526649,
              0.8751056218405586,
              0.143900179812395,
              0.2269616172381163
            ],
            [
              913.799891297709,
              2313.072957231103,
              30.5,
              63.5,
              0.2831843503577546,
              0.03337711055829327,
              0.02745265764380107,
              -0.002745728069847969,
              0.8405877225876383,
              0.2190397473540139,
              0.04844681055426672
            ],
            [
              899.3391391821611,
              2265.525153796078,
              145.1595238095238,
              338.1190476190476,
              0.2841635709870688,
              0.1614068792130281,
              0.1492453293014649,
              -0.005636353169986871,
              0.8000056271861693,
              0.2290532605834212,
              0.1773589654398339
            ],
            [
              913.7765966113164,
              2322.015260304125,
              10,
              41,
              0.2823965931734513,
              0.01094359391243371,
              0.01765707603257958,
              0.003111409031307484,
              0.1098573172818878,
              0.940995121757602,
              0.02076226081879298
            ],
            [
              822.2045841998772,
              2078.422587127656,
              43.04375,
              111.7848214285714,
              0.2834575199209687,
              0.05235162978553291,
              0.05378349048018004,
              0.0006636055950056622,
              0.4807086950558101,
              0.5898478398964444,
              0.04300298545373193
            ],
            [
              822.007012112032,
              2074.668012425304,
              53.61458333333333,
              136.5473214285714,
              0.283776055356201,
              0.06522399753692874,
              0.06581646827867485,
              0.0002745846020982965,
              0.5142720731459531,
              0.5496174581473479,
              0.05661210529663761
            ],
            [
              853.7636231165698,
              2158.299788133167,
              17,
              47,
              0.2834480907433268,
              0.01991183454027167,
              0.02177640022874344,
              0.0008641456726559445,
              0.4372935955459644,
              0.6694571328419354,
              0.02533980545111398
            ],
            [
              834.7966724324834,
              2098.656462817407,
              39.5500992063492,
              119.2737103174603,
              0.2845781520765185,
              0.04737692483980036,
              0.05683336574168864,
              0.004382651968025415,
              0.1841922544405649,
              0.8597975417527801,
              0.06025618155535312
            ],
            [
              837.247516532356,
              2086.876517956629,
              97.78779761904762,
              253.2526785714286,
              0.2863242142458132,
              0.1167967604419506,
              0.121354893973028,
              0.002112498042102715,
              0.3996243735507624,
              0.6453766916758911,
              0.113594997191532
            ],
            [
              856.642875541476,
              2157.937013654486,
              4,
              12,
              0.2841665860678042,
              0.004669390377491481,
              0.005560866662960608,
              0.0004131607586295061,
              0.506185014926604,
              0.708650969997766,
              0.006609230455441109
            ],
            [
              860.1341175506486,
              2167.497246289168,
              11.5,
              30.5,
              0.2840947308921311,
              0.01337000796195348,
              0.0140715288345658,
              0.0003251246282680606,
              0.5186440166164443,
              0.6148757461886354,
              0.01615609657637357
            ],
            [
              840.4740455682918,
              2110.260890461587,
              105.6002976190476,
              276.1068452380952,
              0.2848354948137508,
              0.1256437342424362,
              0.1308401470576944,
              0.00240831292531172,
              0.3860701674868074,
              0.656687981204692,
              0.1285663653913245
            ],
            [
              912.3792520163843,
              2323.93987433769,
              11.5,
              38.5,
              0.2819188146764251,
              0.01260440762389617,
              0.01656669366756844,
              0.001836348464221073,
              0.2619854909040214,
              0.8314689519729216,
              0.01703682604383166
            ],
            [
              915.9724823785067,
              2336.572925076616,
              7,
              14,
              0.281617123708409,
              0.007642150975783784,
              0.005991681171064217,
              -0.0007649214765754355,
              0.7833546539533833,
              0.3759036319258956,
              0.007316023270574891
            ],
            [
              840.0448217332906,
              2114.467287997978,
              108.9485119047619,
              281.853869047619,
              0.2843260716266612,
              0.1296936890581208,
              0.133297814843229,
              0.001670356652042451,
              0.4289648702851511,
              0.6146768422652003,
              0.1302761509688275
            ],
            [
              832.7553078849097,
              2107.038181181827,
              55.01398809523809,
              134.3717261904762,
              0.2832700021215692,
              0.06606260875714677,
              0.0637728007923937,
              -0.001061227103013083,
              0.6222700215772273,
              0.4399448404648648,
              0.05714096875999141
            ],
            [
              836.8606248185949,
              2102.146716446393,
              88.00059523809524,
              201.5517857142857,
              0.2847426112445159,
              0.1051556168712932,
              0.09587902886959385,
              -0.004299297915994006,
              0.7857277773603032,
              0.2536099838028533,
              0.09485839323438307
            ],
            [
              860.1872500065838,
              2176.473622585803,
              5,
              12,
              0.2832674724300857,
              0.005812687876926484,
              0.00551350582679847,
              -0.0001386579596272412,
              0.6558284955695632,
              0.5515765019840528,
              0.004827279191418601
            ],
            [
              916.279199695869,
              2335.189305153595,
              6,
              5,
              0.2818047286416175,
              0.006548222421715474,
              0.002141154033621753,
              -0.002042485872295224,
              0.9848336708415518,
              0.05937875453819152,
              0.004375434512590749
            ],
            [
              842.7474779968537,
              2091.923698097423,
              61.66279761904761,
              141.7943452380952,
              0.2871693036214223,
              0.07316877146356505,
              0.0677817959455478,
              -0.002496630508316157,
              0.7205720054338728,
              0.3329816426077369,
              0.05929094761466203
            ],
            [
              844.8182397503851,
              2094.223150199461,
              96.10029761904762,
              190.4401785714286,
              0.2874468670768879,
              0.1137526311546516,
              0.0909359532928907,
              -0.01057454481787971,
              0.9668599973964075,
              0.04364508089345609,
              0.09383648523504745
            ],
            [
              917.8734914288178,
              2334.777855828389,
              13.5,
              57.5,
              0.282192400425214,
              0.01470790923374972,
              0.0246276106553181,
              0.004597353212325376,
              0.05345560528667315,
              0.9710055071013435,
              0.02693288324300689
            ]
          ],
          "NAMES": [
            [
              "CBTLR9_3425_BP"
            ],
            [
              "IPTLR9_3425_BP"
            ],
            [
              "PHTLR9_3425_BP"
            ],
            [
              "Node10"
            ],
            [
              "TFTLR9_3425_BP"
            ],
            [
              "Node9"
            ],
            [
              "Node7"
            ],
            [
              "CCTLR9_3425_BP"
            ],
            [
              "CATLR9_3425_BP"
            ],
            [
              "Node16"
            ],
            [
              "CITLR9_3425_BP"
            ],
            [
              "MATLR9_3425_BP"
            ],
            [
              "Node19"
            ],
            [
              "Node15"
            ],
            [
              "DRTLR9_3425_BP"
            ],
            [
              "Node14"
            ],
            [
              "Node6"
            ],
            [
              "SSTLR9_3425_BP"
            ],
            [
              "OMTLR9_3425_BP"
            ],
            [
              "Node23"
            ],
            [
              "Node5"
            ],
            [
              "GMTLR9_3425_BP"
            ],
            [
              "Node4"
            ],
            [
              "TRTLR9_3425_BP"
            ],
            [
              "Node3"
            ],
            [
              "ONTLR9_3425_BP"
            ],
            [
              "Node2"
            ],
            [
              "SLTLR9_3425_BP"
            ],
            [
              "TOTLR9_3425_BP"
            ],
            [
              "Node31"
            ],
            [
              "LCTLR9_3425_BP"
            ],
            [
              "SMTLR9_3425_BP"
            ],
            [
              "Node34"
            ],
            [
              "Node30"
            ],
            [
              "ATTLR9_3425_BP"
            ],
            [
              "Node29"
            ],
            [
              "Node1"
            ],
            [
              "SATLR9_3425_BP"
            ],
            [
              "LMTLR9_3425_BP"
            ],
            [
              "MMTLR9_3425_BP"
            ],
            [
              "Node40"
            ],
            [
              "Node38"
            ],
            [
              "PFTLR9_3425_BP"
            ],
            [
              "ECTLR9_3425_BP"
            ],
            [
              "Node43"
            ]
          ],
          "RESOLVED": [
            [
              829.1046818921925,
              2092.228939120234,
              68.45833333333334,
              177.5416666666667,
              0.2838103378294929,
              0.08256898655679633,
              0.08485766703012987,
              0.001060704559432467,
              0.4557502222363309,
              0.5997530264281213,
              0.08784867957212274
            ],
            [
              826.4933669076374,
              2091.359840787912,
              36.328125,
              80.171875,
              0.2832539226880376,
              0.04395452698661495,
              0.0383348065867974,
              -0.002604497709608158,
              0.785015169427904,
              0.2781071406606448,
              0.04060386184131043
            ],
            [
              830.4350976880105,
              2089.483138758061,
              31.07777777777778,
              92.80555555555554,
              0.284403545045412,
              0.03742348783703927,
              0.04441555609332026,
              0.003240521674263185,
              0.2357700367268358,
              0.8222153879451942,
              0.0404203290708598
            ],
            [
              848.0587039078506,
              2139.514280972004,
              4,
              13,
              0.2838620874535573,
              0.004716654615497746,
              0.006076145467042157,
              0.0006300652981233051,
              0.4462483538331217,
              0.7551070010201917,
              0.007101146652809507
            ],
            [
              829.7724388011314,
              2096.895757013233,
              68,
              150.75,
              0.2835211863059324,
              0.0819501791337484,
              0.07189198580606822,
              -0.00466153822983606,
              0.8346711379072513,
              0.2045351811655551,
              0.07506019727010554
            ],
            [
              852.3070552617579,
              2147.685277272885,
              9,
              16,
              0.2841030778707551,
              0.01055957467961584,
              0.007449881120532094,
              -0.001441208668046869,
              0.8557142923469778,
              0.2615469321110556,
              0.01121710064661641
            ],
            [
              884.1361126526226,
              2198.828721480907,
              85.5,
              207.5,
              0.2867811214918091,
              0.09670456706431692,
              0.0943684235033319,
              -0.001082701650797231,
              0.6036536840935616,
              0.4465449117948598,
              0.1327244242791893
            ],
            [
              843.8040170262375,
              2058.942654571593,
              16,
              43,
              0.2906915802479456,
              0.01896174902839138,
              0.02088450589166461,
              0.0008911147691068552,
              0.4337795874577911,
              0.6761428953527402,
              0.01949563206388504
            ],
            [
              842.8463055621072,
              2061.117751616706,
              25.375,
              64.125,
              0.2902399234172782,
              0.03010631930465308,
              0.0311117596021389,
              0.0004659781564994896,
              0.4970035906884992,
              0.5947239151565795,
              0.03195458689106025
            ],
            [
              866.9666917878725,
              2115.359923282718,
              60.5,
              96.5,
              0.2907014568447432,
              0.06978353444609958,
              0.04561871430855446,
              -0.01119935054124271,
              0.9956945056706968,
              0.006936506889143934,
              0.05431070074437949
            ],
            [
              844.4430585411884,
              2038.748347740317,
              10.91666666666667,
              34.75,
              0.292884841672818,
              0.01292765279582696,
              0.01704477163084683,
              0.001908106776333921,
              0.2677082197463744,
              0.830601118387949,
              0.01492597261443079
            ],
            [
              843.5362218233703,
              2041.799921841028,
              10,
              30,
              0.2923528420338828,
              0.01185485547779348,
              0.01469291857595426,
              0.001315319680161164,
              0.3468207679401343,
              0.7739044964919612,
              0.01204689620881045
            ],
            [
              869.2874778061469,
              2116.265666178259,
              28.5,
              108.5,
              0.2911646304329484,
              0.0327854716968045,
              0.05126955548824783,
              0.008566574575593192,
              0.0184018719739253,
              0.9889470152252785,
              0.05031306859985488
            ],
            [
              876.3306911068621,
              2136.570648701372,
              22,
              40,
              0.2908594050287219,
              0.02510467820339897,
              0.0187215901446144,
              -0.002958285652409212,
              0.8925565954962049,
              0.165762000587241,
              0.02847415600928955
            ],
            [
              861.0752202510914,
              2089.910802596716,
              100.9666666666667,
              227.5,
              0.2917923750177993,
              0.11725650011996,
              0.1088563204311548,
              -0.003893120511920911,
              0.7538721065737235,
              0.2854834926729041,
              0.1225452854253453
            ],
            [
              894.052029115392,
              2192.296699966616,
              151.8333333333333,
              281.1666666666666,
              0.2896795234741071,
              0.1698260597692092,
              0.1282521050508119,
              -0.01926773258095447,
              0.9974551278272262,
              0.003475999342579583,
              0.1750108520356168
            ],
            [
              918.0681276245343,
              2256.183145643542,
              166.6666666666667,
              382.3333333333334,
              0.2892235203167549,
              0.1815406304300207,
              0.1694602382220521,
              -0.005598740079282944,
              0.7854682706372769,
              0.2426959313073205,
              0.2394299646458403
            ],
            [
              860.9858821293935,
              2091.222337037931,
              16.94791666666666,
              25.05208333333333,
              0.2916413132852249,
              0.01968431424769825,
              0.01197963644976069,
              -0.003570785421753133,
              0.9574534773421066,
              0.08037609340087015,
              0.01308997311228552
            ],
            [
              863.3800192280165,
              2089.087891616477,
              18.5,
              34,
              0.2924265547668778,
              0.02142741271281864,
              0.01627504526565982,
              -0.002387899799360203,
              0.8624502148636021,
              0.2113926599103931,
              0.01715648023278203
            ],
            [
              920.959023585614,
              2250.177173079628,
              138.4166666666667,
              339.5833333333334,
              0.2904192587357465,
              0.1502962272173222,
              0.1509140424123023,
              0.0002863306616355569,
              0.5066613147768824,
              0.5334595085843643,
              0.1810288546247088
            ],
            [
              914.6581854936782,
              2266.386282104081,
              59.66666666666666,
              177.3333333333333,
              0.2875339200097394,
              0.06523384102713971,
              0.07824497294816822,
              0.006030097740953189,
              0.1259040044932114,
              0.9019993370186469,
              0.1135581548327603
            ],
            [
              889.9246784378688,
              2239.902398392013,
              200.6824175824176,
              463.606043956044,
              0.2843366922811754,
              0.2255049471542759,
              0.2069760022976263,
              -0.008587365741926698,
              0.8546332118367157,
              0.1656232320038955,
              0.2776307603780603
            ],
            [
              906.3257322671707,
              2272.106475854751,
              53,
              119,
              0.2851486748564954,
              0.05847787182144844,
              0.05237430607438105,
              -0.002828739132501311,
              0.7756115471036454,
              0.2771871381978458,
              0.07852864812673953
            ],
            [
              899.6428903579377,
              2200.353373161746,
              185.1637820512821,
              410.8028846153846,
              0.2902077337785234,
              0.2058192023032735,
              0.1866985956101638,
              -0.008861575451358652,
              0.8738205299833303,
              0.1455698589070777,
              0.2269616172381163
            ],
            [
              913.799891297709,
              2313.072957231103,
              30.5,
              63.5,
              0.2831843503577546,
              0.03337711055829327,
              0.02745265764380107,
              -0.002745728069847969,
              0.8405877225876383,
              0.2190397473540139,
              0.04844681055426672
            ],
            [
              899.290283723383,
              2265.561320340529,
              141.6154761904762,
              324.7678571428571,
              0.2841492734030958,
              0.1574747095055198,
              0.143349841925286,
              -0.006546266120718686,
              0.8374417839886001,
              0.1886701141451486,
              0.1773589654398339
            ],
            [
              913.7765966113164,
              2322.015260304125,
              10,
              41,
              0.2823965931734513,
              0.01094359391243371,
              0.01765707603257958,
              0.003111409031307484,
              0.1098573172818878,
              0.940995121757602,
              0.02076226081879298
            ],
            [
              822.1868026940687,
              2078.438475293983,
              37.85714285714286,
              96.39285714285714,
              0.2834515747116286,
              0.04604445453648239,
              0.04637753692912317,
              0.000154369304346864,
              0.5286348613468458,
              0.5474739233749328,
              0.04300298545373193
            ],
            [
              821.9790479092637,
              2074.689917098305,
              50.65714285714286,
              120.4761904761905,
              0.2837669950688052,
              0.06162826532621642,
              0.0580694924495948,
              -0.001649337537589515,
              0.6730212145378891,
              0.3894455448295797,
              0.05661210529663761
            ],
            [
              853.7636231165698,
              2158.299788133167,
              17,
              47,
              0.2834480907433268,
              0.01991183454027167,
              0.02177640022874344,
              0.0008641456726559445,
              0.4372935955459644,
              0.6694571328419354,
              0.02533980545111398
            ],
            [
              834.7806534550282,
              2098.673839569338,
              36.07291666666666,
              102.6770833333333,
              0.2845725595676026,
              0.04321244930313901,
              0.04892474542609411,
              0.002647402559266673,
              0.2954769486266207,
              0.7669117201636377,
              0.06025618155535312
            ],
            [
              837.2141308870737,
              2086.900421839232,
              93.38839285714286,
              236.6116071428571,
              0.2863137253314837,
              0.1115466036845231,
              0.113379442864996,
              0.0008494418063533339,
              0.4745879158141574,
              0.5736002901901789,
              0.113594997191532
            ],
            [
              856.642875541476,
              2157.937013654486,
              4,
              12,
              0.2841665860678042,
              0.004669390377491481,
              0.005560866662960608,
              0.0004131607586295061,
              0.506185014926604,
              0.708650969997766,
              0.006609230455441109
            ],
            [
              860.1341175506486,
              2167.497246289168,
              11.5,
              30.5,
              0.2840947308921311,
              0.01337000796195348,
              0.0140715288345658,
              0.0003251246282680606,
              0.5186440166164443,
              0.6148757461886354,
              0.01615609657637357
            ],
            [
              840.4304168228986,
              2110.32150013649,
              102.2633928571429,
              260.6532738095238,
              0.2848190700114575,
              0.1216797855124424,
              0.1235135375309712,
              0.0008498648673700359,
              0.4754131931704172,
              0.5706533020767706,
              0.1285663653913245
            ],
            [
              912.3792520163843,
              2323.93987433769,
              11.5,
              38.5,
              0.2819188146764251,
              0.01260440762389617,
              0.01656669366756844,
              0.001836348464221073,
              0.2619854909040214,
              0.8314689519729216,
              0.01703682604383166
            ],
            [
              915.9724823785067,
              2336.572925076616,
              7,
              14,
              0.281617123708409,
              0.007642150975783784,
              0.005991681171064217,
              -0.0007649214765754355,
              0.7833546539533833,
              0.3759036319258956,
              0.007316023270574891
            ],
            [
              840.0002087920697,
              2114.540534129475,
              105.3571428571429,
              264.7261904761904,
              0.2843082163630786,
              0.1254251388921054,
              0.1251932446805397,
              -0.0001074729523756938,
              0.5325769500342764,
              0.5132619833086827,
              0.1302761509688275
            ],
            [
              832.7424391541808,
              2107.056039439918,
              49.08333333333333,
              118.7619047619048,
              0.2832651439266081,
              0.05894179403560533,
              0.05636390420516445,
              -0.001194740606529714,
              0.6403823685496505,
              0.4248307678485417,
              0.05714096875999141
            ],
            [
              836.8276092033582,
              2102.18553405461,
              84.84672619047619,
              185.7366071428571,
              0.2847308155538611,
              0.1013909259892231,
              0.08835405064586087,
              -0.006042028705438146,
              0.8676001470212445,
              0.1627730933692353,
              0.09485839323438307
            ],
            [
              860.1872500065838,
              2176.473622585803,
              5,
              12,
              0.2832674724300857,
              0.005812687876926484,
              0.00551350582679847,
              -0.0001386579596272412,
              0.6558284955695632,
              0.5515765019840528,
              0.004827279191418601
            ],
            [
              916.279199695869,
              2335.189305153595,
              6,
              5,
              0.2818047286416175,
              0.006548222421715474,
              0.002141154033621753,
              -0.002042485872295224,
              0.9848336708415518,
              0.05937875453819152,
              0.004375434512590749
            ],
            [
              842.7225828220902,
              2091.941991856786,
              56.60714285714285,
              123.3928571428571,
              0.287161466456283,
              0.06717174074958113,
              0.05898483687558415,
              -0.003794276382380082,
              0.8138525158512794,
              0.2324193036252851,
              0.05929094761466203
            ],
            [
              844.8005631651511,
              2094.253315183673,
              91.98214285714286,
              175.7678571428571,
              0.2874396313005886,
              0.1088803048526865,
              0.0839286517387901,
              -0.01156401364526787,
              0.9806212079620223,
              0.02641999768293879,
              0.09383648523504745
            ],
            [
              917.8734914288178,
              2334.777855828389,
              13.5,
              57.5,
              0.282192400425214,
              0.01470790923374972,
              0.0246276106553181,
              0.004597353212325376,
              0.05345560528667315,
              0.9710055071013435,
              0.02693288324300689
            ]
          ]
        },
        "by-site": {
          "AVERAGED": [
            [
              0,
              0.323316430572964,
              0,
              0,
              0,
              null,
              0,
              null,
              1,
              1,
              3.022368513133314
            ],
            [
              0.06809013755696987,
              0.2552262930159941,
              0,
              0,
              0.2105990636983842,
              0,
              0,
              0,
              1,
              1,
              3.022368513133314
            ],
            [
              0.06809013755696987,
              0.2155442870486426,
              0,
              0,
              0.2400630235615713,
              0,
              0,
              0,
              1,
              1,
              3.022368513133314
            ],
            [
              0.05665553638465794,
              0.2028090452913224,
              0,
              0,
              0.2183555690672626,
              0,
              0,
              0,
              1,
              1,
              3.022368513133314
            ],
            [
              0.06809013755696987,
              0.2552262930159941,
              0,
              0,
              0.2105990636983842,
              0,
              0,
              0,
              1,
              1,
              3.022368513133314
            ],
            [
              0.02013588222081698,
              0.9335540054499847,
              0.5,
              1.5,
              0.02111365809906497,
              24.83129343511393,
              1.606762963088548,
              -8.513839343946497,
              0.978886341900935,
              0.04178152963980575,
              2.727856321195263
            ],
            [
              0.267580492655225,
              0.6834417211007494,
              0.5,
              3.5,
              0.2813609280465075,
              1.868596604477612,
              5.121138923686001,
              1.192343707377969,
              0.4755585066354388,
              0.7332875410918753,
              2.727856321195263
            ],
            [
              0.2363216472787344,
              0.7969518702427943,
              2,
              4,
              0.2287116075960115,
              8.463041888164646,
              5.019123675287172,
              -1.277141073896027,
              0.8627591182634191,
              0.4149146498966478,
              2.696584021349739
            ],
            [
              0.05998299119016798,
              4.474427886097851,
              0,
              7,
              0.01322839786985584,
              0,
              1.564445819263097,
              0.8237646746222005,
              0.9109960593716429,
              1,
              1.899141669288735
            ],
            [
              0.9625979015176657,
              3.281285123801404,
              1,
              7,
              0.2268200833469707,
              1.038855370890966,
              2.133310497531658,
              0.5762893544695835,
              0.4274493783684847,
              0.8722842324857684,
              1.899141669288735
            ],
            [
              1.165482451021905,
              3.38350170436041,
              0.6666666666666666,
              8.333333333333334,
              0.2562071907071641,
              0.5720091847647537,
              2.462931619804991,
              0.9956721321103046,
              0.2136721570226248,
              0.9303264756992695,
              1.899141669288735
            ],
            [
              2.085561788600914,
              2.445005101006443,
              3.5,
              4.5,
              0.4603313093963964,
              1.678204893822855,
              1.840486957735857,
              0.08545021497726359,
              0.5862311204696755,
              0.6721052735964341,
              1.899141669288735
            ],
            [
              1.196253867249918,
              3.229968235507115,
              2.5,
              8.5,
              0.2702652147764542,
              2.089857402716096,
              2.631604827118516,
              0.2852590900210803,
              0.5252481795098041,
              0.7235823536718679,
              1.899141669288735
            ],
            [
              1.50230975096155,
              3.046674404420765,
              3,
              7,
              0.3302517000821011,
              1.996925066937664,
              2.297587162528069,
              0.1583147273594437,
              0.567680636077232,
              0.6935943125797543,
              1.899141669288735
            ],
            [
              0.05431213192861124,
              3.047596702260601,
              0,
              5,
              0.01750926117814405,
              0,
              1.640637029266758,
              0.5246401683769487,
              0.9154662257903406,
              1,
              3.127166252523723
            ],
            [
              0.9083743905275273,
              2.179708252647041,
              3.25,
              6.5,
              0.2941548188599359,
              3.577819931837359,
              2.982050461159832,
              -0.19051416604305,
              0.7317356520870686,
              0.5155523146120004,
              3.127166252523723
            ],
            [
              0.6299155911700927,
              2.57952568359805,
              1.666666666666667,
              9.333333333333334,
              0.1962695488845171,
              2.645857143448011,
              3.618236248888493,
              0.3288601190917922,
              0.5309499827139348,
              0.7476860055184543,
              2.956816740582244
            ],
            [
              1.126083449844531,
              2.060819622892588,
              7,
              8,
              0.3533472541031434,
              6.21623557380799,
              3.881950613790797,
              -0.7894587878846813,
              0.8812498283545724,
              0.2540600815324364,
              2.956816740582244
            ],
            [
              0.7634017418874486,
              2.329555528680844,
              2.375,
              10.625,
              0.2468193625407514,
              3.111074902878799,
              4.560955885870903,
              0.4903519934436651,
              0.4370262213628393,
              0.7891208356614957,
              2.956816740582244
            ],
            [
              0.8605783521286522,
              2.253731687143106,
              6.25,
              14.25,
              0.2763303400357299,
              7.26255777238707,
              6.322846717420788,
              -0.3178117338382081,
              0.7080143407450242,
              0.4702555875401406,
              2.956816740582244
            ],
            [
              0.5737182933304933,
              1.94542180057203,
              1.5,
              3.5,
              0.2277437029878391,
              2.614523569210852,
              1.799095702007073,
              -0.3123837815144471,
              0.799113485718384,
              0.5228291360961238,
              2.610339958273626
            ],
            [
              1.16704930726347,
              1.880551487523973,
              4,
              20.5,
              0.3829403474561264,
              3.427447302444582,
              10.90105755465984,
              2.347402806435227,
              0.01724803097966483,
              0.9953086474357593,
              3.183778357820361
            ],
            [
              0.848911501756814,
              2.207866491039713,
              4,
              5,
              0.2777144770596107,
              4.711916367868782,
              2.264629686754943,
              -0.7686736971191898,
              0.9261964748420037,
              0.2211396270317116,
              3.183778357820361
            ],
            [
              1.028528143820965,
              2.026883227565728,
              4,
              7,
              0.3366250952172667,
              3.889052549539449,
              3.453578333867289,
              -0.1367790614577481,
              0.7027211090264168,
              0.5368382624883161,
              3.183778357820361
            ],
            [
              0.8274121943642849,
              2.221769831130097,
              4,
              7,
              0.2713554610535695,
              4.834349828592107,
              3.1506413949457,
              -0.5288397132013573,
              0.8481863156132372,
              0.3469230895256518,
              3.183778357820361
            ],
            [
              1.345226322822939,
              1.696064642234175,
              6,
              1,
              0.4423208230580058,
              4.460216023285273,
              0.5896001691791242,
              -1.215730311313506,
              0.9966874556969519,
              0.03254779209028069,
              3.183778357820361
            ],
            [
              0.6912297571005166,
              2.253765355169879,
              3,
              8,
              0.2347133800733626,
              4.340090930957634,
              3.549615305625725,
              -0.2482822409387425,
              0.7544458333024973,
              0.4965638349625623,
              3.183778357820361
            ],
            [
              0.6591352598717827,
              1.836567661874748,
              4,
              3,
              0.2641080611511685,
              6.068557158932894,
              1.633481881597345,
              -1.393022622457876,
              0.9835485742988297,
              0.0843150124138381,
              3.183778357820361
            ],
            [
              1.027633836606547,
              2.029144156189979,
              6,
              4,
              0.3361820318741582,
              5.838655546622716,
              1.971274434986717,
              -1.214714303882522,
              0.9793469234514972,
              0.07951877422784115,
              3.183778357820361
            ],
            [
              0.8927692669067364,
              2.14665011930714,
              2,
              12,
              0.2937302008917023,
              2.240220484884737,
              5.590105202553064,
              1.052172714674047,
              0.1733684448107663,
              0.9475760836640877,
              3.183778357820361
            ],
            [
              1.107041176516268,
              1.891069723686327,
              5,
              6,
              0.3692462398377128,
              4.516543834199941,
              3.172807393005053,
              -0.4220571566780862,
              0.8167650440529994,
              0.3829365225861925,
              3.183778357820361
            ],
            [
              1.028489041197895,
              1.846876626833027,
              4,
              6,
              0.3576898245092474,
              3.889200409312232,
              3.248728102801666,
              -0.2011673661068035,
              0.7343879027908727,
              0.5069994156235191,
              3.183778357820361
            ],
            [
              0.8727827746910087,
              1.759646269170153,
              3.833333333333333,
              3.166666666666667,
              0.3315503514620243,
              4.392081792276948,
              1.799604114842958,
              -0.9721605488149798,
              0.9346981896846102,
              0.2130147983884995,
              2.66671763279646
            ],
            [
              0.810775650575969,
              2.153624182282862,
              3.5,
              6,
              0.2735041479860248,
              4.31685386396795,
              2.786001406076311,
              -0.4808288410314065,
              0.8328411765862511,
              0.375718930411534,
              3.183778357820361
            ],
            [
              0.9856552966597005,
              2.060944607667794,
              3.833333333333333,
              7.166666666666666,
              0.3235263334905388,
              3.889121629360857,
              3.477369862345117,
              -0.1293280249877785,
              0.6961171842992924,
              0.5400325799112274,
              3.183778357820361
            ],
            [
              0.5150398839182715,
              2.504546950721895,
              3.5,
              9.5,
              0.170566343053899,
              6.795590223757105,
              3.793101182336302,
              -0.943058436855614,
              0.8879959297336518,
              0.2775766985962019,
              3.183778357820361
            ],
            [
              0.6483146431315475,
              2.408463349664979,
              4,
              2,
              0.2120908501236722,
              6.169843674483182,
              0.8304049967288076,
              -1.677076127061117,
              0.9978801912688645,
              0.02096199437656499,
              3.183778357820361
            ],
            [
              0.997708829738774,
              2.059069163057753,
              3,
              4,
              0.3263923098406009,
              3.006889295332264,
              1.942625372554233,
              -0.3342770140276455,
              0.8371994327075782,
              0.4133629924996314,
              3.183778357820361
            ],
            [
              0.682156053853892,
              2.276117302729888,
              3,
              13,
              0.2305926368622158,
              4.397820679082556,
              5.711480680019564,
              0.4126103809048913,
              0.4773721393855657,
              0.7500101995556931,
              3.183778357820361
            ],
            [
              0.6078303361706725,
              2.448947656625855,
              4,
              0,
              0.1988467391492151,
              6.580783751597487,
              0,
              -2.0669729522575,
              1,
              0.001563413630006005,
              3.183778357820361
            ],
            [
              0.6555391289502311,
              2.254986069561585,
              4,
              4,
              0.2252305285951194,
              6.10184781251049,
              1.773846878254854,
              -1.359391404751749,
              0.9825216802503098,
              0.08238614571861458,
              3.183778357820361
            ],
            [
              1.018925997598842,
              2.037851995197684,
              3,
              0,
              0.3333333333333333,
              2.944276627615424,
              0,
              -0.9247743707985684,
              1,
              0.03703703703703698,
              3.183778357820361
            ],
            [
              0.6422629314164601,
              2.193191877439639,
              1,
              0,
              0.2265114328080463,
              1.55699473079441,
              0,
              -0.4890399254615013,
              1,
              0.2265114328080463,
              3.183778357820361
            ],
            [
              0.5961616010567841,
              2.433805692006993,
              1,
              2,
              0.1967551274964326,
              1.677397534875364,
              0.8217582884978533,
              -0.2687496270824859,
              0.8990960567160016,
              0.4817445405530922,
              3.183778357820361
            ],
            [
              0.8145759814289931,
              2.242202011367534,
              5,
              6,
              0.2664818915042532,
              6.138162815982627,
              2.675940869547504,
              -1.087456963808683,
              0.9538798946603105,
              0.142824347572271,
              3.183778357820361
            ],
            [
              0.6265916936118536,
              2.428889837701162,
              2,
              6,
              0.2050713405368193,
              3.191871230324533,
              2.470264359819109,
              -0.2266511011147905,
              0.7856465347436858,
              0.5114768960473736,
              3.183778357820361
            ],
            [
              0.9747241746964269,
              2.066621016916048,
              6,
              10,
              0.3204911357594509,
              6.155587555698689,
              4.838816560049641,
              -0.4135875201282916,
              0.7730143494553956,
              0.4091114464065272,
              3.183778357820361
            ],
            [
              0.672147841939121,
              2.37572528551509,
              2,
              7,
              0.2205301250516764,
              2.975535849717342,
              2.94646861852224,
              -0.009129791062152259,
              0.6827573994302956,
              0.6233217138361689,
              3.183778357820361
            ],
            [
              0.8879692331441352,
              2.140323068183781,
              6.5,
              12.5,
              0.2932244132294488,
              7.320073441041081,
              5.840239815107517,
              -0.464804223038525,
              0.7623258870346166,
              0.4053245582762609,
              3.183778357820361
            ],
            [
              0.854925382795832,
              2.201852610000694,
              4,
              6,
              0.2796818692134375,
              4.678770896845925,
              2.724978035654307,
              -0.6136711295849123,
              0.8823591073411647,
              0.2971236061626041,
              3.183778357820361
            ],
            [
              0.8668937125727634,
              2.066935742637568,
              4.75,
              12.25,
              0.2954819718757695,
              5.47933377657449,
              5.926647716860352,
              0.1404978267997577,
              0.5607984128945831,
              0.6432853604598557,
              3.183778357820361
            ],
            [
              0.5977851979880946,
              2.390268472504821,
              0,
              3,
              0.200058387133817,
              0,
              1.255089139361917,
              0.5380392637428555,
              0.5118879048846101,
              1,
              2.332709197895566
            ],
            [
              0.4796657643071643,
              2.508387906185751,
              1,
              0,
              0.1605278275433512,
              2.084785019928228,
              0,
              -0.893718351952742,
              1,
              0.1605278275433513,
              2.332709197895566
            ],
            [
              0.6292813052863282,
              2.358772365206587,
              0,
              1,
              0.2105990636983842,
              0,
              0.4239493453249855,
              0.1817411899037599,
              0.7894009363016158,
              1,
              2.332709197895566
            ],
            [
              1.022710703204927,
              2.014546315045999,
              5.5,
              2.5,
              0.3367218174357462,
              5.377864906238231,
              1.240974199167477,
              -1.299365169974615,
              0.9882531520895813,
              0.05609143699870101,
              3.183778357820361
            ],
            [
              0.604940883686261,
              2.434068497906611,
              3,
              3,
              0.1990585772292635,
              4.959162260152155,
              1.232504345124269,
              -1.170514243202277,
              0.9833275067634429,
              0.09772658566051429,
              3.183778357820361
            ],
            [
              0.6060284256161226,
              2.181816203012406,
              3,
              0,
              0.2173824249001481,
              4.950262847736938,
              0,
              -1.554839028155819,
              1,
              0.01027243228226993,
              3.183778357820361
            ],
            [
              0.8714209876436263,
              2.023541597610552,
              5.5,
              12.5,
              0.3010128669994937,
              6.311530337216601,
              6.177288381301532,
              -0.04216435342784708,
              0.6245117286515663,
              0.5700774506500714,
              3.183778357820361
            ],
            [
              0.6529484175846034,
              2.379993273004911,
              1.166666666666667,
              11.83333333333333,
              0.215285516240073,
              1.786766971551011,
              4.972002848727763,
              1.000457795484667,
              0.2372214811464216,
              0.931788891290554,
              3.183778357820361
            ],
            [
              0.8212922299017072,
              2.045060729246542,
              3,
              0,
              0.2865286451483485,
              3.652780205115348,
              0,
              -1.147309829574968,
              1,
              0.02352361910496548,
              3.183778357820361
            ],
            [
              0.9641781757067708,
              2.040770705218357,
              4,
              8,
              0.3208634202821883,
              4.148610807403811,
              3.920087631375531,
              -0.07177735079043904,
              0.666822274305781,
              0.5706117853747075,
              3.183778357820361
            ],
            [
              1.013580135051854,
              2.043197857744672,
              3,
              2,
              0.331584477983162,
              2.959805442365465,
              0.9788577216930155,
              -0.6222002595773097,
              0.9555904905819519,
              0.2072924608331246,
              3.183778357820361
            ],
            [
              0.8379522494456517,
              2.13064375756334,
              5,
              8,
              0.2822722416479737,
              5.966927117037702,
              3.754733737914503,
              -0.6948327209051337,
              0.8689291448883878,
              0.2934750908704535,
              3.183778357820361
            ],
            [
              0.6560510997032685,
              2.378725963331052,
              1,
              11,
              0.2161776914997888,
              1.524271509417939,
              4.624324184277256,
              0.9737024146937279,
              0.2317648804026177,
              0.9462211590300776,
              3.183778357820361
            ],
            [
              0.9539103531670174,
              2.102867639629509,
              0,
              4,
              0.3120639952966693,
              0,
              1.902164418063295,
              0.5974550374686043,
              0.2239711909611986,
              1,
              3.183778357820361
            ],
            [
              1.02260382434651,
              2.034174168450016,
              7,
              1,
              0.3345365043703976,
              6.845270703415679,
              0.4915999895731505,
              -1.995638514922345,
              0.9998431270308359,
              0.002653299710426604,
              3.183778357820361
            ],
            [
              0.7065493717788985,
              2.284100581565008,
              3.5,
              10.5,
              0.2362527821047365,
              4.953652412410976,
              4.596995458407381,
              -0.1120231730728155,
              0.6754112966489407,
              0.5536631784971453,
              3.183778357820361
            ],
            [
              0.782893501649337,
              2.27388449114719,
              3,
              2,
              0.2561172265353489,
              3.831938818855746,
              0.8795521530607682,
              -0.9273216706630938,
              0.9828939272158506,
              0.1100723358190359,
              3.183778357820361
            ],
            [
              0.7930183145698083,
              2.159191458898731,
              5.5,
              9.5,
              0.2686185520069241,
              6.935527085504458,
              4.39979509961815,
              -0.7964536788993972,
              0.8639673684687238,
              0.2842993692037591,
              3.183778357820361
            ],
            [
              1.012357387547718,
              1.944355820433825,
              6,
              2,
              0.342392824848516,
              5.926760720869621,
              1.028618311001203,
              -1.538468404321249,
              0.9969089032195249,
              0.02260027823141231,
              3.183778357820361
            ],
            [
              0.9932465264397358,
              2.061009677284928,
              6.5,
              12.5,
              0.3252007887316303,
              6.544196055030836,
              6.064988504307693,
              -0.1505153615816437,
              0.6597754354522493,
              0.5231354702537272,
              3.183778357820361
            ],
            [
              0.9814267202496767,
              2.059136741160826,
              4.5,
              9.5,
              0.3227779103135041,
              4.58516148699843,
              4.613583843219869,
              0.008927240852562716,
              0.6147491010334741,
              0.600571844262256,
              3.183778357820361
            ],
            [
              1.004417302002484,
              2.052360690794043,
              5,
              1,
              0.3285869318509395,
              4.978010623703529,
              0.4872437893034814,
              -1.410514907034691,
              0.9987413594386497,
              0.01668958389617792,
              3.183778357820361
            ],
            [
              0.6954740815079173,
              2.354269660507645,
              2.5,
              10.5,
              0.228043449004106,
              3.594670263742301,
              4.459981868744769,
              0.2717876396379761,
              0.5300923576487588,
              0.7150089993204325,
              3.183778357820361
            ],
            [
              1.002944911382832,
              1.672384822756357,
              3.5,
              2.5,
              0.3748864667351137,
              3.489723074794108,
              1.494871255695565,
              -0.6265674286649259,
              0.9115654077706183,
              0.2750204451398784,
              3.183778357820361
            ],
            [
              1.028497622392424,
              1.992834590756397,
              4,
              3,
              0.3404119606299527,
              3.889167960053674,
              1.505393379819509,
              -0.7487250406043077,
              0.9505230125239454,
              0.1843439583882063,
              3.183778357820361
            ],
            [
              0.6348274680883779,
              2.421950524708149,
              1,
              7,
              0.2076786307623207,
              1.575231145891098,
              2.890232450492983,
              0.4130316739454643,
              0.4809943449829904,
              0.8446858752909147,
              3.183778357820361
            ],
            [
              1.412562334953063,
              1.466412587169154,
              4,
              0,
              0.4906476691057114,
              2.831733440020481,
              0,
              -0.8894254315991731,
              1,
              0.05795340531921689,
              3.183778357820361
            ],
            [
              0.6407130565178734,
              2.416064936278654,
              4,
              4,
              0.209604053034846,
              6.243044307133479,
              1.655584640933121,
              -1.440885372856473,
              0.9872133494849678,
              0.0655188107511463,
              3.183778357820361
            ],
            [
              0.8499932738005432,
              1.991661863666452,
              2,
              12,
              0.2991190811979434,
              2.352959795855177,
              6.025119132375809,
              1.153396663904274,
              0.1625544918467108,
              0.9518545815962194,
              3.183778357820361
            ],
            [
              0.8791385788854894,
              2.177639413911037,
              7.5,
              2.5,
              0.2876030189163983,
              8.531078239687737,
              1.14803212323844,
              -2.31895731633272,
              0.9993656856155527,
              0.004699634176056011,
              3.183778357820361
            ],
            [
              0.6838000875118997,
              2.233675149585194,
              1,
              5,
              0.2343807682810995,
              1.462415723926911,
              2.238463368734942,
              0.2437505245620551,
              0.5713533308510873,
              0.7985918667913191,
              3.183778357820361
            ],
            [
              0.5240744748756868,
              2.53270351792084,
              3,
              1,
              0.1714466919451457,
              5.724377247549818,
              0.3948350025671087,
              -1.673967734560315,
              0.999135994634696,
              0.0175659783337635,
              3.183778357820361
            ],
            [
              0.7131518410703359,
              2.027083771534475,
              1.5,
              7.5,
              0.2602520154799494,
              2.103338887478325,
              3.699896425258538,
              0.5014662951830693,
              0.4241698671662219,
              0.8286420703193702,
              3.183778357820361
            ],
            [
              0.5849287935509911,
              1.99873668432563,
              2,
              10,
              0.2263949410477526,
              3.419219607669476,
              5.003160285404969,
              0.4975034376513167,
              0.4669901307249553,
              0.7927089323921248,
              3.183778357820361
            ],
            [
              1.013043629193826,
              2.043734363602701,
              6,
              3,
              0.3314089644655653,
              5.922745898688258,
              1.467901138928638,
              -1.399232063003733,
              0.9920101559300912,
              0.04125169740042633,
              3.183778357820361
            ],
            [
              0.7813381657631426,
              2.097402670638806,
              3,
              7,
              0.2714166401792923,
              3.83956669654024,
              3.337461183773553,
              -0.157707433224225,
              0.7238721005938875,
              0.5376120640645891,
              3.183778357820361
            ],
            [
              0.7356516784639613,
              2.000210933829864,
              2,
              12,
              0.2688920398115935,
              2.718677953914269,
              5.999367265242991,
              1.030438976152444,
              0.2301091649663921,
              0.92334385268885,
              3.183778357820361
            ],
            [
              0.6580535983980039,
              2.385600380163142,
              2,
              5,
              0.2162051281233656,
              3.039266109734667,
              2.095908452050997,
              -0.2963012972829867,
              0.8229998056438174,
              0.4673779636158605,
              3.183778357820361
            ],
            [
              0.930876868833254,
              2.10484651411432,
              2.5,
              7.5,
              0.3066408731646055,
              2.685639834550255,
              3.563205178956177,
              0.2756364438027997,
              0.4985375254391818,
              0.7477454002100559,
              3.183778357820361
            ],
            [
              0.6984813836167726,
              2.322282390702679,
              4,
              2,
              0.2312267478691324,
              5.726709535603932,
              0.8612217049946445,
              -1.528211855155721,
              0.9967982862670143,
              0.02854366621216509,
              3.183778357820361
            ],
            [
              1.020392494777456,
              1.883026906000378,
              3,
              3,
              0.3514450907451021,
              2.940045144740397,
              1.593179571911755,
              -0.4230399925674211,
              0.8809992157288777,
              0.3558340438689314,
              3.183778357820361
            ],
            [
              1.002383885829274,
              2.049988576229754,
              6,
              5,
              0.3283950102056351,
              5.985730701403076,
              2.439037981955867,
              -1.113988576100286,
              0.9643714992151043,
              0.1148040061210522,
              3.183778357820361
            ],
            [
              1.004329808159509,
              2.014153050449481,
              3.5,
              7.5,
              0.3327266892687724,
              3.48491100390015,
              3.723649500382451,
              0.07498590343008169,
              0.5934067417383857,
              0.645145905923712,
              3.183778357820361
            ],
            [
              1.010871715161691,
              2.039080058471599,
              6,
              3,
              0.3314385899149739,
              5.935471247249493,
              1.471251698792377,
              -1.40217661116126,
              0.9920057334150275,
              0.04126954034718167,
              3.183778357820361
            ],
            [
              0.6194052335512604,
              2.437372759245267,
              4,
              1,
              0.202633372463072,
              6.45780788300196,
              0.4102778273068295,
              -1.899482117164499,
              0.9996583708954302,
              0.00706321804296417,
              3.183778357820361
            ],
            [
              1.035428404119802,
              2.021349588676725,
              3,
              0,
              0.3387319610910077,
              2.897351461543344,
              0,
              -0.9100355413958192,
              1,
              0.03886588214858122,
              3.183778357820361
            ],
            [
              0.6817748283007292,
              2.133792802197014,
              4.5,
              9.5,
              0.2421447174331249,
              6.600419688734916,
              4.452166110138964,
              -0.6747497272601172,
              0.8329402427207855,
              0.3433193710827983,
              3.183778357820361
            ],
            [
              0.8547777940319153,
              2.187167352349709,
              1,
              9,
              0.2809971097107614,
              1.169894687229863,
              4.114911458572731,
              0.9250068441821587,
              0.1812275347764659,
              0.9630762023835742,
              3.183778357820361
            ],
            [
              1.480760779915457,
              1.565911808385972,
              8,
              2,
              0.4860255695348631,
              5.402628235775365,
              1.277211136214277,
              -1.295761399165167,
              0.9914863846662811,
              0.04552782532890998,
              3.183778357820361
            ],
            [
              0.6039861844436634,
              2.367017277518721,
              6,
              4,
              0.2032936656508381,
              9.934002059213737,
              1.689890495515559,
              -2.589411270871933,
              0.9990409753535425,
              0.006931514989156673,
              3.183778357820361
            ],
            [
              0.6029682053089648,
              2.363721768340223,
              6,
              5,
              0.2032461128950666,
              9.95077343576609,
              2.115308183463124,
              -2.461058645322027,
              0.9978299281720079,
              0.0126268145007139,
              3.183778357820361
            ],
            [
              0.4358689145794937,
              2.613473258852124,
              1.5,
              6.5,
              0.1429386699784442,
              3.441401645829988,
              2.487111730714588,
              -0.2997350342467666,
              0.7929449046954469,
              0.5146448844896796,
              3.183778357820361
            ],
            [
              0.6842435671543253,
              2.245291273186372,
              9.758012820512821,
              27.58814102564103,
              0.2335673082743571,
              14.26102237408683,
              12.2871100756962,
              -0.6199904882015684,
              0.7282422033850028,
              0.4065143353236316,
              3.183778357820361
            ],
            [
              0.581834453121653,
              1.791204491253545,
              4.958333333333334,
              18.29166666666666,
              0.2451853790687979,
              8.521897090711848,
              10.2119365800973,
              0.5308282485287297,
              0.4704906279840685,
              0.7145229660826729,
              3.183778357820361
            ],
            [
              0.6258658309053297,
              2.430912161891197,
              3,
              2,
              0.2047469042175188,
              4.793359617764129,
              0.8227364325842376,
              -1.247141835557363,
              0.9926523099244479,
              0.06163055599582934,
              3.183778357820361
            ],
            [
              0.6436341771113041,
              2.193622374399367,
              1,
              0,
              0.2268508911429272,
              1.55367759444985,
              0,
              -0.4879980387559108,
              1,
              0.2268508911429272,
              3.183778357820361
            ],
            [
              0.863738495968474,
              1.842139657148722,
              8,
              7,
              0.3192082004777042,
              9.262062577203919,
              3.799929051435032,
              -1.715613623778857,
              0.9768234144350705,
              0.07019208792733644,
              3.183778357820361
            ],
            [
              1.018925997598842,
              2.030008989874359,
              7,
              1,
              0.3341907917962117,
              6.869978797769322,
              0.4926086559162931,
              -2.003082320786622,
              0.9998444192594699,
              0.002635292143888135,
              3.183778357820361
            ],
            [
              0.9274093680196304,
              2.126173476848925,
              5.5,
              7.25,
              0.303711873931343,
              5.93049864456791,
              3.409881686015946,
              -0.7917061664674415,
              0.8902733024350501,
              0.2496061348952013,
              3.183778357820361
            ],
            [
              0.9977223641212162,
              2.006874211356065,
              5.5,
              11.5,
              0.3320653335840029,
              5.512555594405609,
              5.730304338421557,
              0.06932961393283925,
              0.5800901671265485,
              0.6163531952751042,
              3.140775372366629
            ],
            [
              0.9377603336183975,
              2.117828355234755,
              1.666666666666667,
              6.8,
              0.3069000540024793,
              1.777284245150086,
              3.210836224376758,
              0.4502675180592948,
              0.3985786737653391,
              0.8429436034288851,
              3.183778357820361
            ],
            [
              0.796828616750434,
              2.059980330114224,
              6,
              3,
              0.2789226131572263,
              7.529850050401985,
              1.456324585309828,
              -1.907647072910609,
              0.9972936479349306,
              0.01753587796158795,
              3.183778357820361
            ],
            [
              0.9386158402828314,
              2.085806494697922,
              6.6875,
              7.8125,
              0.3103454928984991,
              7.12485312200236,
              3.745553587957088,
              -1.06141167953625,
              0.9261877111806879,
              0.1756778436368963,
              3.183778357820361
            ],
            [
              1.270462629138653,
              1.654040585292972,
              10,
              9,
              0.4344199804155683,
              7.871148486106823,
              5.441220777787551,
              -0.7770382231383581,
              0.850604151740136,
              0.2803481088032868,
              3.127166252523723
            ],
            [
              0.6403266585636246,
              2.233615204428728,
              4.166666666666666,
              12.5,
              0.2228043186290886,
              6.507095419099524,
              5.596308610012804,
              -0.2860710472666982,
              0.7198916099397713,
              0.490683157861901,
              3.183778357820361
            ],
            [
              0.6923305497900423,
              2.143910650419069,
              3.5,
              7.5,
              0.2441014359917618,
              5.055388645006953,
              3.498280116540295,
              -0.4890756684245653,
              0.8120168451825429,
              0.3984895939428793,
              3.183778357820361
            ],
            [
              0.9928868997780999,
              2.056844777587823,
              4.5,
              7.5,
              0.325565329942621,
              4.532238265008536,
              3.646361690353547,
              -0.2782469365303016,
              0.7455388505861241,
              0.4654202071525448,
              3.183778357820361
            ],
            [
              1.102900282796436,
              1.793931200402036,
              5,
              4,
              0.3807264209855567,
              4.533501421653781,
              2.229739913717741,
              -0.779135709128322,
              0.9206043694187158,
              0.2276357759810212,
              2.956816740582244
            ],
            [
              0.6071664832603554,
              2.182173491540406,
              3,
              0,
              0.2176738901480535,
              4.940984199079362,
              0,
              -1.551924676836486,
              1,
              0.01031380738286092,
              3.183778357820361
            ],
            [
              0.5925585249081635,
              2.193854136170168,
              4.333333333333333,
              8.666666666666666,
              0.2126600030157937,
              7.312920414072055,
              3.950429759107025,
              -1.056132141455669,
              0.9051803349530378,
              0.235722987787389,
              3.183778357820361
            ],
            [
              0.7642412938211754,
              2.235758706178825,
              3,
              3,
              0.2547470979403917,
              3.925461793617722,
              1.341826374961256,
              -0.79642660622031,
              0.9598432028238645,
              0.1770143465456131,
              3.244034539375714
            ],
            [
              0.6658618230004251,
              2.199975082481301,
              2,
              11,
              0.2323446326365521,
              3.003626174253158,
              5.000056631365731,
              0.6154159066064595,
              0.388357893451613,
              0.8413569666200116,
              3.244034539375714
            ],
            [
              0.8530055107680716,
              2.146994489231929,
              4,
              2,
              0.2843351702560238,
              4.68930147520182,
              0.9315347617475648,
              -1.158362116014154,
              0.9914913737218339,
              0.05872356508282639,
              3.244034539375714
            ],
            [
              0.606807275844618,
              2.38836763456028,
              5,
              5,
              0.2025949381909678,
              8.239848464309324,
              2.093480052086095,
              -1.894667993703311,
              0.9931908112496817,
              0.03453845855700444,
              3.244034539375714
            ],
            [
              0.7027901477908214,
              2.062586126765006,
              5,
              16.5,
              0.2541390675320316,
              7.114499279361271,
              7.999665946497407,
              0.2728598158842286,
              0.5236825087654993,
              0.6710629370898926,
              3.244034539375714
            ],
            [
              0.6409943254052901,
              2.254928416743047,
              2.5,
              8,
              0.2213437244288393,
              3.90019053354223,
              3.547784462069518,
              -0.1086320343372575,
              0.6968115371326854,
              0.5662172666054218,
              3.244034539375714
            ],
            [
              1,
              2,
              9,
              1,
              0.3333333333333333,
              8.999999999999998,
              0.4999999999999999,
              -2.620194050595944,
              0.9999830649121924,
              0.0003556368439762148,
              3.244034539375714
            ],
            [
              0.6052247600798032,
              2.394775239920198,
              2,
              0,
              0.2017415866932676,
              3.304557466776947,
              0,
              -1.018656684035454,
              1,
              0.04069966780151713,
              3.244034539375714
            ],
            [
              0.7434016078547425,
              2.185060421013441,
              5,
              8,
              0.2538539344292126,
              6.725839636570949,
              3.661225988565371,
              -0.9446920526916879,
              0.9145083155448606,
              0.2158350310495163,
              3.244034539375714
            ],
            [
              0.6891875367716414,
              2.273280323241923,
              4,
              13,
              0.2326396671079786,
              5.803935484290945,
              5.718608421094638,
              -0.02630276039315157,
              0.6400577809406875,
              0.5829415290799533,
              3.244034539375714
            ],
            [
              1.337695985750011,
              1.651353335137411,
              7,
              0,
              0.4475322559591827,
              5.232878078852337,
              0,
              -1.613077177612097,
              0.9999999999999994,
              0.003595591941194187,
              3.244034539375714
            ],
            [
              0.9260549021895801,
              1.872442123976273,
              9.5,
              6.5,
              0.3309115191229427,
              10.25857103886393,
              3.471402355655595,
              -2.092199882839247,
              0.9905569333911184,
              0.03143671494755962,
              3.244034539375714
            ],
            [
              0.6440185074320564,
              2.286857348763811,
              2.5,
              9.5,
              0.2197358533868305,
              3.881876019321927,
              4.154172539505073,
              0.08393761437433625,
              0.6146489676918274,
              0.6437247516469394,
              3.244034539375714
            ],
            [
              1.168738433147591,
              1.809453299397935,
              7,
              0,
              0.3924322334172369,
              5.989364088205718,
              0,
              -1.846270135384662,
              1,
              0.001433351497064139,
              3.244034539375714
            ],
            [
              0.8005761878176239,
              2.080720096332429,
              6.5,
              15.5,
              0.2778527818265604,
              8.119152304191116,
              7.449344112800659,
              -0.2064738162496126,
              0.668973943448668,
              0.5075142122936926,
              3.244034539375714
            ],
            [
              0.7277111515220135,
              2.237512332287914,
              4,
              12,
              0.2454152799933309,
              5.496686414154804,
              5.3630989321653,
              -0.04117942653446976,
              0.6466505377712698,
              0.5783449792561361,
              3.244034539375714
            ],
            [
              1.299141117418216,
              1.6808987840196,
              12,
              2,
              0.4359475578804846,
              9.236871837177787,
              1.189839637588005,
              -2.480563046390488,
              0.9998288290606772,
              0.00153541273238611,
              3.244034539375714
            ],
            [
              0.6606664042409266,
              2.048175195359293,
              4,
              10,
              0.2438925939185334,
              6.054492818649988,
              4.882394837442503,
              -0.3613087243618081,
              0.7592394282517115,
              0.4570640226103827,
              3.244034539375714
            ],
            [
              1.472698906815326,
              1.436093127487295,
              6,
              0,
              0.506292264778016,
              4.074152545529383,
              0,
              -1.255890618943107,
              0.9999999999999999,
              0.01684254643046035,
              3.244034539375714
            ],
            [
              0.9823438381595452,
              1.834885380858772,
              2,
              2,
              0.3486914843591781,
              2.035947009905481,
              1.089986339672045,
              -0.2916000612051059,
              0.8747656203902099,
              0.4346964636363256,
              3.244034539375714
            ],
            [
              1,
              1.844750395048503,
              1,
              0,
              0.3515246897374805,
              0.9999999999999998,
              0,
              -0.3082581235995228,
              1,
              0.3515246897374805,
              3.244034539375714
            ],
            [
              0.6014617787025404,
              2.398538221297461,
              4,
              0,
              0.2004872595675134,
              6.650464155226469,
              0,
              -2.050059601555997,
              1,
              0.001615649380018125,
              3.244034539375714
            ],
            [
              0.5990252107235513,
              2.40097478927645,
              5,
              0,
              0.1996750702411837,
              8.346894104774979,
              0,
              -2.572997914621854,
              1,
              0.0003174089945660041,
              3.244034539375714
            ],
            [
              1.063452745002668,
              1.927264309510361,
              6,
              0,
              0.3555845389646288,
              5.641999635804172,
              0,
              -1.739192221082185,
              0.9999999999999997,
              0.002021423060738492,
              3.244034539375714
            ],
            [
              0.8857865133567823,
              2.052271989094528,
              1.5,
              2.5,
              0.3014870236987263,
              1.693410293994645,
              1.218162121436454,
              -0.1464991099168902,
              0.7821237032285592,
              0.5564288643722144,
              3.244034539375714
            ],
            [
              0.9508672438015529,
              2.032201140117512,
              8,
              9,
              0.3187547590016465,
              8.413372163306542,
              4.428695478184592,
              -1.228308958106459,
              0.9418733724461503,
              0.1400050962210094,
              3.244034539375714
            ],
            [
              0.6078032783243048,
              2.354822893454751,
              11.25560897435897,
              27.3213141025641,
              0.2051569260118023,
              18.51850652301571,
              11.60227980562951,
              -2.13198307029036,
              0.9297094421852243,
              0.1332796234526673,
              3.244034539375714
            ],
            [
              0.5155571666237453,
              1.975827642630503,
              0,
              2.5,
              0.2069359838386701,
              0,
              1.265292551870387,
              0.6050365224928181,
              0.5601064998023075,
              1,
              2.091266402658206
            ],
            [
              1.184321380999553,
              1.798175839702694,
              6.25,
              13.5,
              0.3970905229278627,
              5.27728376796261,
              7.507608378406449,
              0.6875156794332545,
              0.3153258617105626,
              0.8269396205324739,
              3.244034539375714
            ],
            [
              1,
              2,
              4,
              0,
              0.3333333333333333,
              3.999999999999999,
              0,
              -1.233032494398091,
              1,
              0.01234567901234551,
              3.244034539375714
            ],
            [
              0.5471675560942404,
              1.824469335354195,
              4,
              8,
              0.2307130396171513,
              7.310374958180209,
              4.384836645361821,
              -0.9018209508279104,
              0.8795505061404488,
              0.2924781242478698,
              3.244034539375714
            ],
            [
              1.352111073328154,
              1.453762913741661,
              5,
              1,
              0.4818858863794411,
              3.697921050001276,
              0.6878700718992915,
              -0.927872666448626,
              0.987478243896251,
              0.09330061368861087,
              3.244034539375714
            ],
            [
              1,
              2,
              5,
              0,
              0.3333333333333333,
              4.999999999999999,
              0,
              -1.541290617997614,
              1,
              0.004115226337448097,
              3.244034539375714
            ],
            [
              0.5829434220877443,
              2.208062631522345,
              1,
              7,
              0.2088649794699381,
              1.715432342333697,
              3.170199930050834,
              0.448443926863089,
              0.4775864445123805,
              0.8465365787366748,
              3.244034539375714
            ],
            [
              0.6449359523839401,
              2.278070742817633,
              2,
              7,
              0.22064128468904,
              3.101083127103093,
              3.072775515014098,
              -0.008726051386136602,
              0.6824518281167096,
              0.6236301998988207,
              3.244034539375714
            ],
            [
              1.353066962985843,
              1.646933037014158,
              2.5,
              1.5,
              0.4510223209952809,
              1.847654305654758,
              0.9107838426263261,
              -0.2887979309889604,
              0.8578852137476892,
              0.4267684580831199,
              3.244034539375714
            ],
            [
              0.7624172642551775,
              2.107999921036316,
              7,
              8,
              0.2656120051684241,
              9.181324096639464,
              3.795066555821839,
              -1.660357642756222,
              0.9751382158026235,
              0.07564111865222922,
              3.244034539375714
            ],
            [
              0.990818350674249,
              2.009181649325752,
              6,
              5,
              0.3302727835580829,
              6.055600399323466,
              2.488575386739132,
              -1.099564437211811,
              0.9632517915244753,
              0.1175402229218817,
              3.244034539375714
            ],
            [
              1.164617988874424,
              1.796393396679997,
              10,
              0,
              0.3933176328048332,
              8.586506558828587,
              0,
              -2.646860400099496,
              1.000000000000001,
              0.00008860009076983033,
              3.244034539375714
            ],
            [
              0.7417202432659056,
              2.20196739120171,
              2.5,
              4.5,
              0.2519697520148229,
              3.370543035190903,
              2.043626993742243,
              -0.4090326491110706,
              0.8399596228374444,
              0.4038203923375991,
              3.244034539375714
            ],
            [
              1.514394098307013,
              1.448307771143481,
              6,
              0,
              0.5111530505051778,
              3.961980574744435,
              0,
              -1.221312697708479,
              0.9999999999999999,
              0.01783633997504108,
              3.244034539375714
            ],
            [
              0.617446023132133,
              2.037814713904886,
              1,
              3,
              0.2325368708690866,
              1.619574768539728,
              1.472165246197169,
              -0.04544018275801928,
              0.7673802925600268,
              0.6530794069100441,
              3.244034539375714
            ],
            [
              0.681525760634685,
              2.313462611779484,
              5,
              7,
              0.227555394509037,
              7.336479835103587,
              3.025767507267254,
              -1.328812093556159,
              0.9644183125568708,
              0.1148742166687934,
              3.244034539375714
            ],
            [
              0.6113441841446773,
              2.388655815855324,
              4,
              0,
              0.2037813947148924,
              6.542959111644027,
              0,
              -2.016920298543789,
              1,
              0.001724479838340898,
              3.244034539375714
            ],
            [
              0.6920674696041025,
              2.265454814773875,
              3,
              12,
              0.2340024530870635,
              4.33483747143346,
              5.296949611064202,
              0.2965788828548946,
              0.5200016049029981,
              0.7179020823133464,
              3.244034539375714
            ],
            [
              0.8636010244770449,
              2.136398975522957,
              4,
              2,
              0.2878670081590148,
              4.631768474825753,
              0.9361547271433377,
              -1.139202959409182,
              0.9909845452179292,
              0.06125279409857509,
              3.244034539375714
            ],
            [
              0.6112092420448932,
              2.373620270839208,
              2,
              3,
              0.2047719105585734,
              3.272201829456467,
              1.263892138458748,
              -0.6190777769536941,
              0.9383495530226783,
              0.2725209824114583,
              3.244034539375714
            ],
            [
              0.6432559262057074,
              2.346394928272915,
              5,
              7,
              0.2151608858412624,
              7.772955982687745,
              2.983300004467881,
              -1.476450364533292,
              0.9725627444791938,
              0.09442668394719123,
              3.244034539375714
            ],
            [
              0.8372399558593501,
              2.162760044140651,
              8,
              1,
              0.2790799852864499,
              9.555205701797561,
              0.4623721446626498,
              -2.802939810525182,
              0.9999897302889907,
              0.0002490283659561943,
              3.244034539375714
            ],
            [
              0.8627663541060521,
              2.120375005882994,
              4,
              12,
              0.2892140364777149,
              4.636249409777419,
              5.659376273869445,
              0.3153871673292719,
              0.4880714178103795,
              0.7236744624594362,
              3.244034539375714
            ],
            [
              0.5840426353029189,
              2.138901873630941,
              3,
              15,
              0.2144893637702498,
              5.13661129969394,
              7.012944438884618,
              0.5783949327345208,
              0.4399428377013451,
              0.7754287906566931,
              3.244034539375714
            ],
            [
              0.9974495864904019,
              2.002550413509599,
              5,
              2,
              0.3324831954968006,
              5.012784673752645,
              0.9987264173264288,
              -1.237366066145118,
              0.9932386871710249,
              0.04477956973003216,
              3.244034539375714
            ],
            [
              1.357528236210245,
              1.525733389595269,
              9,
              3,
              0.4708307508622233,
              6.629696355432668,
              1.966267514664413,
              -1.43753982399512,
              0.9883864829270177,
              0.04868072330189699,
              3.244034539375714
            ],
            [
              0.8041206746201274,
              2.053708853245392,
              4,
              6,
              0.2813746120191837,
              4.974377759767997,
              2.921543621199493,
              -0.6328027996161703,
              0.8798126508150012,
              0.301477524177429,
              3.244034539375714
            ],
            [
              1,
              2,
              4,
              1,
              0.3333333333333333,
              3.999999999999999,
              0.4999999999999999,
              -1.07890343259833,
              0.9958847736625519,
              0.04526748971193373,
              3.244034539375714
            ],
            [
              1,
              2,
              6,
              0,
              0.3333333333333333,
              5.999999999999999,
              0,
              -1.849548741597137,
              1,
              0.001371742112482699,
              3.244034539375714
            ],
            [
              0.7686642322921191,
              2.216252465693986,
              3,
              8,
              0.2575161420118456,
              3.902874459312549,
              3.609697055653323,
              -0.09037431633377291,
              0.6924148461546646,
              0.5678367768040209,
              3.244034539375714
            ],
            [
              1.114242127862153,
              1.885757872137848,
              5,
              0,
              0.3714140426207175,
              4.487355014653125,
              0,
              -1.383263636741882,
              0.9999999999999997,
              0.007067919569829106,
              3.244034539375714
            ],
            [
              0.5384129265968518,
              2.256115489389465,
              4,
              3,
              0.1926668283338323,
              7.429242134439104,
              1.3297191629192,
              -1.880227506052911,
              0.9960672938066749,
              0.02931052125535039,
              3.244034539375714
            ],
            [
              0.6113188108819787,
              2.039982508391675,
              6,
              9,
              0.2305731176000224,
              9.81484602337611,
              4.41180253407938,
              -1.665532047737228,
              0.9620969998547997,
              0.1089854379386154,
              3.244034539375714
            ],
            [
              1.246801088315331,
              1.75319891168467,
              4,
              1,
              0.4156003627717769,
              3.208210224940349,
              0.5703859347249354,
              -0.8131307660870466,
              0.9876012018487267,
              0.09957212366697843,
              3.244034539375714
            ],
            [
              0.8717614862995577,
              2.001959508830734,
              9,
              5,
              0.3033563410563568,
              10.3239247677746,
              2.497553011409459,
              -2.41254267220942,
              0.9981689450590939,
              0.008977584789703452,
              3.244034539375714
            ],
            [
              1.076993304798429,
              1.923006695201572,
              3,
              0,
              0.3589977682661428,
              2.78553263667826,
              0,
              -0.8586630638076719,
              1,
              0.0462674161210902,
              3.244034539375714
            ],
            [
              0.9262176657517833,
              2.071668098273431,
              2,
              10,
              0.3089569578889375,
              2.15931964370023,
              4.827028040029286,
              0.8223427845630868,
              0.2319409759163211,
              0.9245145409245782,
              3.244034539375714
            ],
            [
              0.6225055262734688,
              2.216699314648129,
              2,
              6,
              0.2192534745296522,
              3.212822883633957,
              2.70672705150018,
              -0.1560081515750971,
              0.7531067448513142,
              0.5517609178542275,
              3.244034539375714
            ],
            [
              0.6045201077400705,
              2.395479892259931,
              4,
              0,
              0.2015067025800234,
              6.616818777052006,
              0,
              -2.039688140412141,
              0.9999999999999998,
              0.001648762060709963,
              3.244034539375714
            ],
            [
              0.5992641994644162,
              2.142700528548251,
              2,
              0,
              0.2185528476505069,
              3.337426133227166,
              0,
              -1.028788717480617,
              0.9999999999999998,
              0.04776534721614589,
              3.244034539375714
            ],
            [
              0.614879268317924,
              2.218344540936414,
              2,
              2,
              0.2170246015544219,
              3.252671057639071,
              0.9015732060970811,
              -0.7247450121152033,
              0.9657679837853894,
              0.2074788947372735,
              3.244034539375714
            ],
            [
              0.6262638318826745,
              2.015755754843052,
              3,
              1,
              0.2370398141744315,
              4.790313358798637,
              0.4960918492220108,
              -1.323728664862801,
              0.9968429228711153,
              0.04380382099018187,
              3.244034539375714
            ],
            [
              0.9797041326196129,
              2.012660325532848,
              4,
              3,
              0.3274013397500717,
              4.082865292508743,
              1.490564484201156,
              -0.799097782974423,
              0.9580597066636952,
              0.1643054715506302,
              3.244034539375714
            ],
            [
              0.5930457763148528,
              2.406954223685148,
              1,
              0,
              0.1976819254382842,
              1.686210474702196,
              0,
              -0.5197880769255595,
              1,
              0.1976819254382842,
              3.244034539375714
            ],
            [
              1,
              2,
              3,
              0,
              0.3333333333333333,
              3,
              0,
              -0.9247743707985684,
              1,
              0.03703703703703698,
              3.244034539375714
            ],
            [
              0.6052878568439998,
              2.144591631067737,
              4,
              0,
              0.2201143211929103,
              6.608425982401488,
              0,
              -2.037100993281416,
              0.9999999999999999,
              0.002347432964898477,
              3.244034539375714
            ],
            [
              0.6319734419115788,
              2.310686020999177,
              4,
              9,
              0.2147626831704328,
              6.329379899099703,
              3.894947179413089,
              -0.7504336621998785,
              0.8735026309744813,
              0.2991406577253442,
              3.244034539375714
            ],
            [
              0.6458497744457381,
              1.816383980206184,
              2,
              6,
              0.2623023801966519,
              3.096695360335738,
              3.303266305684396,
              0.0636771720033568,
              0.6476679074582721,
              0.662811490462777,
              3.244034539375714
            ],
            [
              1,
              1.807376902903924,
              5,
              3,
              0.3562043981218232,
              4.999999999999999,
              1.659864079915972,
              -1.029624031292468,
              0.9722878674165357,
              0.1134017947753362,
              3.244034539375714
            ],
            [
              0.6594600303846334,
              2.285423600509708,
              3,
              2,
              0.2239341559939195,
              4.549176389432176,
              0.8751112920834233,
              -1.132560412891225,
              0.9896791234541301,
              0.07795380000090124,
              3.244034539375714
            ],
            [
              0.5968997939663158,
              2.166051298203823,
              3,
              6,
              0.2160370466411279,
              5.025969233571717,
              2.770017499112528,
              -0.6954154485954787,
              0.8916918822411726,
              0.3049324327998959,
              3.244034539375714
            ],
            [
              0.8577219707645479,
              2.142278029235453,
              2,
              0,
              0.2859073235881825,
              2.331757921762525,
              0,
              -0.7187833216508391,
              1,
              0.08174299768135751,
              3.244034539375714
            ],
            [
              0.6045643667146873,
              2.394645305053558,
              6.25,
              7.5,
              0.2015745589264701,
              10.33802245733343,
              3.13198784979651,
              -2.221318706712555,
              0.9913883251850879,
              0.03382439243723001,
              3.244034539375714
            ],
            [
              0.6794251678965234,
              2.125988720966477,
              2,
              5,
              0.2421835760469148,
              2.943664872162346,
              2.351846908071551,
              -0.1858854158729687,
              0.7724644213414349,
              0.5353781918281602,
              3.183778357820361
            ],
            [
              0.8632316980497926,
              2.175097882092562,
              4.666666666666666,
              16.33333333333334,
              0.2841139103840564,
              5.406041827715049,
              7.509240603746891,
              0.660598364476511,
              0.3647089614011993,
              0.7990898705019953,
              3.183778357820361
            ],
            [
              1.017566482310588,
              2.039211510485939,
              3,
              1,
              0.3328885789902119,
              2.948210315642375,
              0.4903856195680764,
              -0.771983605591485,
              0.9877200787662794,
              0.1107161695299593,
              3.183778357820361
            ],
            [
              0.6163296029320235,
              2.422679778660848,
              1,
              1,
              0.2028060876235201,
              1.622508468265628,
              0.4127660654156929,
              -0.3799706722292483,
              0.9588696908228411,
              0.3644818660698813,
              3.183778357820361
            ],
            [
              0.7440423896514938,
              1.987925583605191,
              5.5,
              8.5,
              0.2723466735096995,
              7.392051953620782,
              4.275813979205838,
              -0.9787860912995039,
              0.8930629649275432,
              0.2408692955370457,
              3.183778357820361
            ],
            [
              0.6745809779466547,
              2.264855616808901,
              1,
              7,
              0.2294932910443517,
              1.48240171705387,
              3.09070474428862,
              0.5051554619951015,
              0.4202278934715334,
              0.8757743160627879,
              3.183778357820361
            ],
            [
              1.061477952344879,
              1.959854260803942,
              4,
              1,
              0.3513277843877389,
              3.768330742210632,
              0.5102420215622537,
              -1.023340306540337,
              0.994647428413483,
              0.05476603423507675,
              3.183778357820361
            ],
            [
              0.9892392153363453,
              2.055693036657745,
              6,
              8,
              0.3248805337749318,
              6.065267032463908,
              3.891631609068844,
              -0.6827219671419439,
              0.866322214616063,
              0.2860628896013867,
              3.183778357820361
            ],
            [
              0.6320794674644679,
              2.14514788799764,
              2,
              9,
              0.227593706442984,
              3.164159101738943,
              4.195514934124628,
              0.3239408389884775,
              0.5264261878178644,
              0.7523755139205515,
              3.183778357820361
            ],
            [
              1.218434155145863,
              1.838343837650664,
              4,
              0,
              0.3986008005871455,
              3.282902061721297,
              0,
              -1.031133983826938,
              0.9999999999999998,
              0.02524368001990696,
              3.183778357820361
            ],
            [
              0.6783794689666917,
              2.059638939365565,
              3,
              3,
              0.2477629320906928,
              4.422303647499243,
              1.45656597506556,
              -0.9315151179254983,
              0.9635697669612678,
              0.1659103796117666,
              3.183778357820361
            ],
            [
              0.6208148492002951,
              2.432698814427071,
              2.5,
              4.5,
              0.203311632954283,
              4.026965532832187,
              1.849797423878715,
              -0.6838315561777919,
              0.9054727668247391,
              0.2930775172539852,
              3.183778357820361
            ],
            [
              1.055327689934344,
              2.001450302862183,
              6,
              0,
              0.3452418502165628,
              5.685437857101316,
              0,
              -1.78575177607326,
              1,
              0.001693326139221907,
              3.183778357820361
            ],
            [
              1.016854498881588,
              2.03264119501417,
              7,
              2,
              0.3334500523863823,
              6.883974066790404,
              0.9839414870198269,
              -1.853154308081227,
              0.9990321353427577,
              0.008299205788100394,
              3.183778357820361
            ],
            [
              1.29136036199091,
              1.637963743612203,
              7,
              1,
              0.4408390179566812,
              5.420640284488829,
              0.6105141239541111,
              -1.510823185514637,
              0.9985736036789448,
              0.01590034504475479,
              3.183778357820361
            ],
            [
              0.9701713810087624,
              2.075638855129287,
              6,
              2,
              0.318526535073602,
              6.184474328403024,
              0.963558759298435,
              -1.639848941205464,
              0.9980803644354685,
              0.01550056947178213,
              3.183778357820361
            ],
            [
              0.634729322956396,
              2.090942000397061,
              4,
              4,
              0.2328708225082229,
              6.301898865124258,
              1.913013368730657,
              -1.378514771800342,
              0.9798228188147261,
              0.09146779494924884,
              3.183778357820361
            ],
            [
              0.6250609556052602,
              2.431717037191267,
              3,
              2,
              0.2044835958248366,
              4.799531906604267,
              0.8224641146200473,
              -1.24916603639047,
              0.9926881927048353,
              0.06142132959891256,
              3.183778357820361
            ],
            [
              0.641410730589582,
              2.415367262206944,
              4,
              0,
              0.2098322914196266,
              6.23625363473919,
              0,
              -1.958758724338015,
              0.9999999999999997,
              0.00193860484157149,
              3.183778357820361
            ],
            [
              1.035667192189446,
              1.903929921476936,
              2,
              8,
              0.3523160324843703,
              1.931122290136383,
              4.201835324797123,
              0.7132132891987141,
              0.2566297425477319,
              0.9163449239113051,
              3.183778357820361
            ],
            [
              1.013303605361232,
              2.043474387435295,
              4,
              2,
              0.3314940135492797,
              3.947484227665452,
              0.9787252594392151,
              -0.9324640834164953,
              0.9826171384925314,
              0.0983305813661296,
              3.183778357820361
            ],
            [
              1.008557064268972,
              2.0304523173239,
              4,
              7,
              0.3318703358988464,
              3.966062151276789,
              3.447507700759936,
              -0.162873916534774,
              0.7146575179294505,
              0.5232526259185976,
              3.183778357820361
            ],
            [
              0.8875978565347545,
              2.169180136261772,
              3,
              5,
              0.2903704026352028,
              3.379909018383859,
              2.305018341453505,
              -0.3376147947893686,
              0.8230081111142233,
              0.423711499838463,
              3.183778357820361
            ],
            [
              1.018925997598842,
              2.037851995197684,
              5,
              0,
              0.3333333333333333,
              4.907127712692373,
              0,
              -1.541290617997614,
              1,
              0.004115226337448097,
              3.183778357820361
            ],
            [
              0.821879118523239,
              2.140226778967317,
              4,
              14,
              0.2774644617599663,
              4.866895763439326,
              6.54136287686072,
              0.525937086452132,
              0.4125704550790265,
              0.7791108996200313,
              3.183778357820361
            ],
            [
              0.8831615046207314,
              1.947497324982331,
              4,
              5,
              0.3119985691615741,
              4.52918291736207,
              2.567397621480874,
              -0.6161814911086492,
              0.8858169625839237,
              0.298229579254675,
              3.183778357820361
            ],
            [
              1.399599902841447,
              1.609514547423112,
              7,
              2,
              0.465120195982707,
              5.001429326901712,
              1.242610700973203,
              -1.180615672160616,
              0.988436843512867,
              0.06006645597571836,
              3.183778357820361
            ],
            [
              1.018925997598842,
              2.037851995197684,
              5,
              0,
              0.3333333333333333,
              4.907127712692373,
              0,
              -1.541290617997614,
              1,
              0.004115226337448097,
              3.183778357820361
            ],
            [
              1.009242169746901,
              2.047535823049625,
              4,
              10,
              0.3301653479988533,
              3.9633698629568,
              4.883919434975197,
              0.2891374551112321,
              0.4857075639198887,
              0.7305822901940655,
              3.183778357820361
            ],
            [
              1.018925997598842,
              1.6380675098704,
              1,
              0,
              0.3834883279671084,
              0.9814255425384746,
              0,
              -0.3082581235995228,
              1,
              0.3834883279671084,
              3.183778357820361
            ],
            [
              1.585120447537854,
              1.467310684370421,
              6,
              0,
              0.5192976938833969,
              3.785201313452058,
              0,
              -1.188902268951736,
              1,
              0.01961093787102297,
              3.183778357820361
            ],
            [
              0.6100788182985473,
              2.275540387716093,
              3,
              6,
              0.2114204178524074,
              4.91739740836556,
              2.63673632530955,
              -0.7163378937651201,
              0.8985184205928796,
              0.2923760001595742,
              3.183778357820361
            ],
            [
              0.6856305499760217,
              2.365042614105831,
              2.333333333333333,
              8.666666666666666,
              0.2247472977598938,
              3.403193357435628,
              3.664486472664821,
              0.08207013361573208,
              0.617161985862748,
              0.6516554224642626,
              3.183778357820361
            ],
            [
              1.598209449317547,
              1.44089821113897,
              4,
              0,
              0.5258811558776676,
              2.502800869878503,
              0,
              -0.7861102716936426,
              0.9999999999999999,
              0.07648045012929028,
              3.183778357820361
            ],
            [
              0.6279924983128735,
              2.428785494483653,
              3,
              0,
              0.205442626122268,
              4.777127128205541,
              0,
              -1.500458446320993,
              1,
              0.008671049664581876,
              3.183778357820361
            ],
            [
              1.283033806714977,
              1.51784481797589,
              4,
              0,
              0.4580826157208384,
              3.117610759019222,
              0,
              -0.9792172722580984,
              0.9999999999999998,
              0.04403269248836761,
              3.183778357820361
            ],
            [
              0.8083381495011709,
              2.05922973163195,
              1.5,
              10.5,
              0.2818898045342019,
              1.855659046805668,
              5.098993977558151,
              1.018706255975964,
              0.2030190315793006,
              0.9369013943645699,
              3.183778357820361
            ],
            [
              0.646397953932239,
              2.228564755302765,
              1,
              0,
              0.2248369872262581,
              1.547034599841615,
              0,
              -0.485911525857826,
              1,
              0.2248369872262581,
              3.183778357820361
            ],
            [
              0.6304640077781732,
              2.426313985018353,
              3,
              0,
              0.2062511602948915,
              4.758400103714629,
              0,
              -1.49457643369756,
              0.9999999999999999,
              0.008773829715028825,
              3.183778357820361
            ],
            [
              0.8411645337781983,
              2.129858342770004,
              2.5,
              6.5,
              0.283122873411019,
              2.972070147526227,
              3.051846157780791,
              0.02505702385299818,
              0.6378918957998309,
              0.6318705401721195,
              3.183778357820361
            ],
            [
              0.8577917706162481,
              2.198986222180279,
              6,
              0,
              0.2806195846206966,
              6.994704548971747,
              0,
              -2.196982252797389,
              0.9999999999999998,
              0.000488323769788801,
              3.183778357820361
            ],
            [
              1.011159199442666,
              2.044391348931652,
              3.5,
              4.5,
              0.3309253712005011,
              3.461373838985139,
              2.201144121624066,
              -0.3958283447293222,
              0.830382630660362,
              0.3897919518543403,
              3.183778357820361
            ],
            [
              0.6719402736120504,
              2.232808106509141,
              4,
              6,
              0.2313247778053725,
              5.95291003841426,
              2.687199129431966,
              -1.025734376565718,
              0.9418068300002276,
              0.1822341537338321,
              3.183778357820361
            ],
            [
              0.9323169513424612,
              2.118335340695657,
              7,
              4,
              0.3056123288044693,
              7.508176259072159,
              1.888275157929626,
              -1.765167191157729,
              0.9951228526517776,
              0.02398087144452221,
              3.183778357820361
            ],
            [
              0.9922566559460996,
              1.860215031351014,
              5,
              12,
              0.3478585468051821,
              5.039018856701531,
              6.450867129745097,
              0.4434505528865168,
              0.4270275568573231,
              0.7594666645102124,
              3.183778357820361
            ],
            [
              0.5434399478299707,
              2.335124719211435,
              1,
              4,
              0.1887885146552984,
              1.840129721771716,
              1.712970603707535,
              -0.03993968919093836,
              0.7600665259583803,
              0.6487062247015223,
              3.183778357820361
            ],
            [
              0.9067387912472746,
              1.995503665133546,
              3,
              9,
              0.3124269611774627,
              3.308560336183827,
              4.51013954885304,
              0.3774066777348859,
              0.4546032710668332,
              0.7758260517963347,
              3.183778357820361
            ],
            [
              1.018925997598842,
              2.032744086229548,
              7,
              1,
              0.3338912692425047,
              6.869978797769322,
              0.4919458414732659,
              -2.0032905056439,
              0.9998455312954309,
              0.002619773124802105,
              3.183778357820361
            ],
            [
              0.6432910072732226,
              2.413486985523304,
              1,
              0,
              0.2104474086077481,
              1.554506418858228,
              0,
              -0.4882583660511015,
              1,
              0.2104474086077481,
              3.183778357820361
            ],
            [
              1.011358578445692,
              2.040615496152628,
              5,
              5,
              0.3313784959260508,
              4.943844949319812,
              2.450241120596697,
              -0.7832215526555233,
              0.9254211009159846,
              0.2091413391556236,
              3.183778357820361
            ],
            [
              0.6198160918909906,
              2.431273202353749,
              2,
              3,
              0.2031458381307121,
              3.226763593533398,
              1.233921386167403,
              -0.6259362252623359,
              0.9396354834054066,
              0.2691750459599851,
              3.183778357820361
            ],
            [
              1.332537285177875,
              1.710265521985265,
              8,
              2,
              0.4379308715112642,
              6.003584356689961,
              1.16940906209605,
              -1.518376831326734,
              0.9964105829477504,
              0.02282194933709414,
              3.183778357820361
            ],
            [
              1.003285174694992,
              2.044519773177822,
              4,
              3,
              0.3291828682787673,
              3.986902329356195,
              1.467337239461892,
              -0.7913757827097038,
              0.957079342971266,
              0.1669799725381697,
              3.183778357820361
            ],
            [
              0.6426539643231016,
              2.335892986992075,
              3.5,
              12.5,
              0.2157608977892183,
              5.446165735064749,
              5.351272540997789,
              -0.02980521361792419,
              0.6420296759471067,
              0.5840802953275417,
              3.183778357820361
            ],
            [
              1.139711103209568,
              1.917066889586958,
              6,
              0,
              0.372847195934858,
              5.264492013022645,
              0,
              -1.653535963045731,
              0.9999999999999994,
              0.002686490366013761,
              3.183778357820361
            ],
            [
              0.740101757038424,
              2.125131235935295,
              3,
              12,
              0.2583042143006666,
              4.053496659708982,
              5.646710093515077,
              0.500415938154948,
              0.4317167312812927,
              0.7856112313277747,
              3.183778357820361
            ],
            [
              0.6277953958811084,
              2.356394395245006,
              3,
              17,
              0.2103738166211618,
              4.778626953435221,
              7.21441199924108,
              0.7650611229964563,
              0.3674083405401254,
              0.8240375737540858,
              3.183778357820361
            ],
            [
              1.210202643736371,
              1.740541275994516,
              7,
              0,
              0.4101347581008466,
              5.784155270383685,
              0,
              -1.81675814717943,
              1.000000000000001,
              0.001952027964645109,
              3.183778357820361
            ],
            [
              0.6319859848316338,
              2.424792007964893,
              4,
              2,
              0.2067490626800327,
              6.329254280956297,
              0.8248130121802004,
              -1.728902156538459,
              0.9981239399542154,
              0.01912199104529599,
              3.183778357820361
            ],
            [
              1.513708395071794,
              1.468410439901673,
              3,
              0,
              0.5075949279148234,
              1.981887667246314,
              0,
              -0.6224954894797168,
              0.9999999999999999,
              0.1307831584288602,
              3.183778357820361
            ],
            [
              0.7106952970737541,
              2.195510664610749,
              4.5,
              6.5,
              0.2445440228406313,
              6.331827463230001,
              2.960586848778715,
              -1.05888043562155,
              0.9314977852506156,
              0.1889218523525216,
              3.183778357820361
            ],
            [
              0,
              1.739015301709175,
              0,
              0,
              0,
              null,
              0,
              null,
              1,
              1,
              3.183778357820361
            ],
            [
              0.6248836869364234,
              2.431894305860104,
              3,
              0,
              0.2044256038250071,
              4.800893450600231,
              0,
              -1.507923263190645,
              1,
              0.008542910720270691,
              3.183778357820361
            ],
            [
              0.6053985715352055,
              2.18161846290797,
              1,
              0,
              0.2172209800131916,
              1.65180436000062,
              0,
              -0.518818892007124,
              1,
              0.2172209800131917,
              3.183778357820361
            ],
            [
              0.6166216245340618,
              1.836472459709535,
              2,
              0,
              0.2513648491897101,
              3.243480151237416,
              0,
              -1.018751868599901,
              1,
              0.06318428740816562,
              3.183778357820361
            ],
            [
              0.9923336514035647,
              2.061100293243867,
              5,
              1,
              0.3249893953471935,
              5.038627877758615,
              0.4851777486413085,
              -1.430203241985298,
              0.9988218105241512,
              0.01586095270211685,
              3.183778357820361
            ],
            [
              0.637553417276408,
              2.191713344798325,
              5,
              0,
              0.225342278014422,
              7.842480119328222,
              0,
              -2.463261960451683,
              1,
              0.0005810498611122927,
              3.183778357820361
            ],
            [
              0.6097351344966624,
              2.447042858299864,
              4,
              0,
              0.1994698783927188,
              6.560225536784932,
              0,
              -2.06051577700783,
              0.9999999999999997,
              0.00158310343640311,
              3.183778357820361
            ],
            [
              0.6581340601397022,
              2.398643932656825,
              3,
              3,
              0.2153031923452187,
              4.558341805563428,
              1.250706684371069,
              -1.038902445287301,
              0.977875058132521,
              0.1185715726406138,
              3.183778357820361
            ],
            [
              1.018925997598842,
              2.037851995197684,
              5,
              0,
              0.3333333333333333,
              4.907127712692373,
              0,
              -1.541290617997614,
              1,
              0.004115226337448097,
              3.183778357820361
            ],
            [
              1.018925997598842,
              2.033089496286063,
              6,
              2,
              0.3338534812947011,
              5.888553255230847,
              0.9837245254837483,
              -1.540568525349542,
              0.9973821793332174,
              0.01982196241118039,
              3.183778357820361
            ],
            [
              0.8718651423608479,
              1.997179754045525,
              4,
              6,
              0.3038868940158113,
              4.587865491638704,
              3.004236342695887,
              -0.497405588882444,
              0.8429844602672496,
              0.3607882579422809,
              3.183778357820361
            ],
            [
              1.018925997598842,
              2.037851995197684,
              5,
              0,
              0.3333333333333333,
              4.907127712692373,
              0,
              -1.541290617997614,
              1,
              0.004115226337448097,
              3.183778357820361
            ],
            [
              0.6209089524246829,
              2.186487883349725,
              5,
              0,
              0.2211689293485322,
              8.052710434395784,
              0,
              -2.529293666004041,
              1,
              0.0005292009046108381,
              3.183778357820361
            ],
            [
              0.6390075839821587,
              2.417770408814368,
              3,
              1,
              0.2090461215986299,
              4.6947799606769,
              0.4136042017696719,
              -1.344683981656988,
              0.9980902854444166,
              0.03081235331926135,
              3.183778357820361
            ],
            [
              1.018925997598842,
              2.037851995197684,
              6,
              0,
              0.3333333333333333,
              5.888553255230847,
              0,
              -1.849548741597137,
              1,
              0.001371742112482699,
              3.183778357820361
            ],
            [
              0.6043838539983506,
              2.181299896500621,
              2,
              0,
              0.2169606847475394,
              3.309155244252203,
              0,
              -1.039379904107922,
              1,
              0.04707193872612114,
              3.183778357820361
            ],
            [
              1.012814967015221,
              2.0402873648754,
              5.833333333333334,
              2.166666666666667,
              0.3317330560577835,
              5.759525207772396,
              1.061941912677082,
              -1.475474347501789,
              0.9947124049015968,
              0.0303646305428007,
              3.183778357820361
            ],
            [
              0.6283954798522914,
              2.386369648971304,
              6.5,
              6.5,
              0.2084392823322526,
              10.34380451229196,
              2.723802661000975,
              -2.393383268208309,
              0.9947349856040065,
              0.02257393973166111,
              3.183778357820361
            ],
            [
              0.6348493104069645,
              2.421928682389562,
              4,
              1,
              0.2076857762987772,
              6.300707796998056,
              0.4128940737484326,
              -1.849316460358273,
              0.9996136029777238,
              0.007756854985289108,
              3.183778357820361
            ],
            [
              0.962980679645971,
              1.964944463788561,
              5,
              13,
              0.3288952526007443,
              5.192212165500759,
              6.615963066424289,
              0.4471890756548269,
              0.4280226314425142,
              0.7566665791348066,
              3.183778357820361
            ],
            [
              1.018925997598842,
              2.033048076999477,
              7,
              4,
              0.3338580121238239,
              6.869978797769322,
              1.967489133805186,
              -1.539833842994152,
              0.991082581540284,
              0.0389583777535023,
              3.183778357820361
            ],
            [
              1.513078989528426,
              1.497081381100438,
              7,
              0,
              0.5026572684605248,
              4.626328201267044,
              0,
              -1.453093677172385,
              0.9999999999999999,
              0.008107813832050725,
              3.183778357820361
            ],
            [
              0.6682344589905741,
              2.200542662987139,
              5,
              17,
              0.2329335569052148,
              7.482403717331387,
              7.725367149629924,
              0.07631292288351117,
              0.5920275614890756,
              0.6069654627190407,
              3.183778357820361
            ],
            [
              1.528954875441554,
              1.520388790660796,
              7,
              1,
              0.5014045784468281,
              4.57829077393696,
              0.657726501367704,
              -1.231418720759602,
              0.9960050958629723,
              0.03577508322411771,
              3.183778357820361
            ],
            [
              0.6493377342332936,
              2.404953618751064,
              4,
              4,
              0.2125984914958501,
              6.160122520406127,
              1.663233739234136,
              -1.412437762863177,
              0.9863957841555173,
              0.06857396111761949,
              3.183778357820361
            ],
            [
              0.8999673663984128,
              1.902021516885735,
              3,
              9,
              0.3211887712215265,
              3.333454202907074,
              4.731807668893305,
              0.4392119390319477,
              0.4284255769570876,
              0.7946463414076395,
              3.183778357820361
            ],
            [
              0.5818547371828487,
              2.347689653973151,
              1,
              10,
              0.1986161189225907,
              1.718642018524545,
              4.25950678066683,
              0.7980658439684162,
              0.3262265288830108,
              0.9124519189486724,
              3.183778357820361
            ],
            [
              1.018925997598842,
              1.822868627547613,
              6,
              1,
              0.358550188174253,
              5.888553255230847,
              0.5485858853939162,
              -1.677242185128965,
              0.999238184712742,
              0.01030208055953119,
              3.183778357820361
            ],
            [
              0.6415845234537755,
              2.411889303217416,
              2,
              3,
              0.2101162675277333,
              3.117282176997673,
              1.243838179471195,
              -0.5884341769346823,
              0.9340156501054118,
              0.2835592856718163,
              3.183778357820361
            ],
            [
              0.7329663127284899,
              2.053094053751256,
              1,
              4,
              0.263083428323059,
              1.364319181706276,
              1.948278985413019,
              0.1834172288634207,
              0.6052311486783672,
              0.7826840438923044,
              3.183778357820361
            ],
            [
              0.8942466498744757,
              2.158936858045964,
              4,
              8,
              0.2928899123012615,
              4.473038842875704,
              3.705527547128328,
              -0.2410693237681344,
              0.7422074332469581,
              0.4854695449561163,
              3.183778357820361
            ],
            [
              0.645322300237349,
              2.047066335924765,
              3,
              4,
              0.2396839340241863,
              4.648839810582405,
              1.954015817564111,
              -0.8464232399843284,
              0.9385726869561574,
              0.2224775942061205,
              3.183778357820361
            ],
            [
              0.6544746509273013,
              2.274373749771593,
              2,
              4.75,
              0.2234580153657416,
              3.055886117462721,
              2.08848699580578,
              -0.2982086380137951,
              0.8252042958842414,
              0.4662812122708476,
              3.244034539375714
            ],
            [
              0.5928098296791708,
              2.406073462338477,
              0,
              3,
              0.1976768590018482,
              0,
              1.246844723138371,
              0.3843500147746008,
              0.51647339601624,
              1,
              3.244034539375714
            ],
            [
              1,
              1.933541572456909,
              8,
              1,
              0.3408848912826133,
              7.999999999999998,
              0.5171856732975861,
              -2.306638303592913,
              0.9999378459009577,
              0.001143751908617929,
              3.244034539375714
            ],
            [
              1.004463024296451,
              1.995536975703551,
              4,
              3,
              0.3348210080988167,
              3.982227223149099,
              1.503354754397529,
              -0.7641325758598757,
              0.9538696630661528,
              0.1755899834386648,
              3.244034539375714
            ],
            [
              0.9289031281310094,
              2.063611517095401,
              4,
              11.5,
              0.3104088829148335,
              4.306154085246932,
              5.57275432160149,
              0.3904398122093684,
              0.4463609225561931,
              0.7579411991004257,
              3.244034539375714
            ],
            [
              0.6620803491900802,
              2.280299051229351,
              3,
              10,
              0.2250152883396688,
              4.531172090622968,
              4.385389712199729,
              -0.04493860242662296,
              0.6675105062871522,
              0.5871335035518851,
              3.244034539375714
            ],
            [
              1.492031096139806,
              1.493598519409458,
              8,
              0,
              0.4997375054056456,
              5.361818544330385,
              0,
              -1.652824123556409,
              0.9999999999999997,
              0.003889874201464916,
              3.244034539375714
            ],
            [
              0.6073219168353049,
              2.388382758597807,
              3,
              5,
              0.2027309039558446,
              4.939719639351575,
              2.093466795471026,
              -0.8773805609444237,
              0.9411785148239942,
              0.20912618080639,
              3.244034539375714
            ],
            [
              1.420490066671529,
              1.459638527162689,
              7,
              0,
              0.4932036957351543,
              4.927876768897296,
              0,
              -1.51905804610996,
              1.000000000000001,
              0.007098788804672518,
              3.244034539375714
            ],
            [
              1.002294533230016,
              1.890504066372169,
              7,
              1,
              0.3464791960863958,
              6.98397503719954,
              0.5289594546701906,
              -1.989810991276178,
              0.9997923091783493,
              0.003341622653949106,
              3.244034539375714
            ],
            [
              1,
              1.868236114568235,
              4,
              0,
              0.3486463317719341,
              3.999999999999999,
              0,
              -1.233032494398091,
              0.9999999999999996,
              0.01477543925655378,
              3.244034539375714
            ],
            [
              0.594784912151127,
              2.405215087848874,
              2,
              0,
              0.198261637383709,
              3.36256007699776,
              0,
              -1.036536459825997,
              1,
              0.03930767685806935,
              3.244034539375714
            ],
            [
              1,
              1.867439654146363,
              8,
              0,
              0.3487431718236806,
              7.999999999999998,
              0,
              -2.466064988796182,
              0.9999999999999996,
              0.0002187991876213546,
              3.244034539375714
            ],
            [
              1.290641642039931,
              1.694591766727156,
              11,
              1,
              0.4323419529774629,
              8.522892522368862,
              0.5901126274980945,
              -2.445343845320883,
              0.9999573490646075,
              0.0007146508610585967,
              3.244034539375714
            ],
            [
              0.7747477127847963,
              2.130891585807034,
              2,
              12,
              0.2666358873795054,
              2.58148551715124,
              5.631445578896138,
              0.9401749656869672,
              0.2358405318837247,
              0.9207315918588345,
              3.244034539375714
            ],
            [
              0.9591141284032163,
              2.036838766363087,
              6,
              4,
              0.3201365849505559,
              6.255772720175769,
              1.96382750861634,
              -1.323026977507267,
              0.9844582885614495,
              0.06383845257887544,
              3.244034539375714
            ],
            [
              0.7488818424332203,
              2.251118157566781,
              4,
              3,
              0.2496272808110733,
              5.341296548202382,
              1.332671050569234,
              -1.235691374113598,
              0.9872073597018627,
              0.07021318886253858,
              3.244034539375714
            ],
            [
              1,
              2,
              1,
              0,
              0.3333333333333333,
              0.9999999999999998,
              0,
              -0.3082581235995228,
              1,
              0.3333333333333333,
              3.244034539375714
            ],
            [
              0.6330184845792015,
              2.126157421506094,
              5,
              8,
              0.2294230256154001,
              7.898663501625463,
              3.762656480221059,
              -1.274957763612573,
              0.9444264357250132,
              0.1572667337401968,
              3.244034539375714
            ],
            [
              0.8792715267379341,
              2.113181057765725,
              7,
              4,
              0.2938297272582429,
              7.961135766524534,
              1.892880870430107,
              -1.870588867793685,
              0.9962852400554497,
              0.01923226120308164,
              3.244034539375714
            ],
            [
              0.9912450701162882,
              2.008754929883713,
              3,
              3,
              0.3304150233720959,
              3.026496766988263,
              1.493462420611791,
              -0.4725702910276321,
              0.9027198920738676,
              0.31386415038664,
              3.244034539375714
            ],
            [
              0.5987692451702097,
              2.401230754829792,
              3,
              0,
              0.1995897483900698,
              5.010277371789866,
              0,
              -1.544458701341093,
              1,
              0.007950870721590508,
              3.244034539375714
            ],
            [
              0.914408508486682,
              1.840320010350681,
              5,
              14,
              0.3319414244393889,
              5.468015611835072,
              7.607372588059965,
              0.6594741672006346,
              0.3566587295776891,
              0.8086195922645847,
              3.244034539375714
            ],
            [
              0.8706509974513648,
              1.971514276017021,
              5.5,
              7.5,
              0.3063336976138905,
              6.317112156420902,
              3.804182445562596,
              -0.774630997406673,
              0.876070198539827,
              0.2717732306798102,
              3.244034539375714
            ],
            [
              1.406368480049302,
              1.474308172007715,
              8,
              0,
              0.4882076851787758,
              5.688409626273444,
              0,
              -1.753498477660515,
              0.9999999999999997,
              0.003227281831571838,
              3.244034539375714
            ],
            [
              0.6684292305233153,
              2.176397044161909,
              3.333333333333333,
              8.666666666666666,
              0.2349631105671913,
              4.9868156285201,
              3.982116539771373,
              -0.3097066558798331,
              0.7537902547934274,
              0.4760156362168677,
              3.244034539375714
            ],
            [
              0.6090686939286014,
              2.32417639207448,
              3,
              4,
              0.207643301555321,
              4.925552782313382,
              1.721039768599378,
              -0.9878171686577308,
              0.9620826284282432,
              0.1614281207594825,
              3.244034539375714
            ],
            [
              1.289391975410763,
              1.522292855903076,
              9,
              0,
              0.4585833949277516,
              6.980034133633303,
              0,
              -2.151652224694423,
              1,
              0.0008969431672910533,
              3.244034539375714
            ],
            [
              0.6406216032555273,
              2.116734418174212,
              3,
              6,
              0.2323318419082326,
              4.68295165937977,
              2.83455493919511,
              -0.5697833046316353,
              0.8656907159023195,
              0.3499082405722855,
              3.244034539375714
            ],
            [
              0.741193477647107,
              2.124280680073896,
              9.208333333333334,
              22.79166666666666,
              0.2586634660968641,
              12.42365672531937,
              10.72912204138383,
              -0.5223540820442818,
              0.7224914219289376,
              0.4202787186809029,
              3.244034539375714
            ],
            [
              0.6583365911684697,
              2.130170012367975,
              5,
              25,
              0.2360893068474548,
              7.594899124664468,
              11.7361524455079,
              1.276574978033489,
              0.2552275424324109,
              0.8693040287921332,
              3.244034539375714
            ],
            [
              0.2973068809821415,
              1.62799097194371,
              0,
              1,
              0.1544212395657783,
              0,
              0.6142540205896032,
              0.2071148995069392,
              0.8455787604342218,
              1,
              2.965764520331012
            ],
            [
              0.9754186160310108,
              2.02458138396899,
              1,
              2,
              0.3251395386770035,
              1.025200855883817,
              0.9878585350217925,
              -0.01151107375977885,
              0.7515975617772336,
              0.6926438175029853,
              3.244034539375714
            ],
            [
              0.9639014341222124,
              2,
              0,
              2,
              0.3252137277661127,
              0,
              0.9999999999999998,
              0.3082581235995228,
              0.4553365131953059,
              1,
              3.244034539375714
            ],
            [
              1.270384771521693,
              1.56079561899232,
              1,
              6,
              0.4487120551477999,
              0.787163088236786,
              3.844193260789467,
              0.9423543847782149,
              0.1036489007046147,
              0.9845243296444731,
              3.244034539375714
            ],
            [
              0.9915445161724664,
              2.004814526742408,
              0,
              3,
              0.3309164562628271,
              0,
              1.496397776444016,
              0.4612767707251305,
              0.2995304957642106,
              1,
              3.244034539375714
            ],
            [
              0.9834456650995104,
              2.016554334900491,
              5,
              2,
              0.3278152216998367,
              5.08416496959603,
              0.9917907816248812,
              -1.261507588251108,
              0.9937538702551656,
              0.04216661707855129,
              3.244034539375714
            ],
            [
              0.9148635110146651,
              2.069966001869437,
              1,
              4,
              0.3065044442456866,
              1.093059224638778,
              1.932398887898402,
              0.2587332696590669,
              0.5148768403751312,
              0.8395948117517015,
              3.244034539375714
            ],
            [
              0.2867527062476519,
              1.704356543124997,
              0.5,
              4.5,
              0.144016560787913,
              1.743662706946447,
              2.640292618438331,
              0.3049287281944455,
              0.6528357014994233,
              0.5404563047685843,
              2.940457321948773
            ],
            [
              0.8597311070285291,
              2.128528602078644,
              2,
              4,
              0.2877029410825199,
              2.326308753573613,
              1.879232440707512,
              -0.1378149053098973,
              0.7667402688604563,
              0.5528727540559537,
              3.244034539375714
            ],
            [
              0.4521179622488818,
              2.528340795175367,
              3.5,
              7.5,
              0.1516940843830391,
              7.741342508469771,
              2.966372260540057,
              -1.471923368870362,
              0.9557317443158426,
              0.1491173028852368,
              3.244034539375714
            ],
            [
              1.156465692488978,
              1.822375144843269,
              1,
              6,
              0.3882267484706136,
              0.8647035588645713,
              3.292406624935627,
              0.748359191803872,
              0.1745435192918926,
              0.9679274573525783,
              3.244034539375714
            ],
            [
              0.731970666385527,
              2.007181091411524,
              0,
              6,
              0.2672253059006159,
              0,
              2.989266900566793,
              0.921465805706881,
              0.1548184720776028,
              1,
              3.244034539375714
            ],
            [
              0.639305368649351,
              2.211717071274717,
              1,
              20,
              0.2242372279140594,
              1.564197719960779,
              9.042747944461563,
              2.305323859449402,
              0.03417709108960872,
              0.9951659891096519,
              3.244034539375714
            ],
            [
              0.1145878945291572,
              2.885412105470842,
              0,
              5,
              0.03819596484305242,
              0,
              1.732854724813771,
              0.5341665459416606,
              0.8230628011464209,
              1,
              3.244034539375714
            ],
            [
              1,
              1.995122183864612,
              0,
              6,
              0.3338761955646491,
              0,
              3.007334612649045,
              0.9270353247310925,
              0.08736343925209068,
              1,
              3.244034539375714
            ],
            [
              0.9627018694504931,
              2.037298130549508,
              0,
              1,
              0.3209006231501642,
              0,
              0.4908461775941825,
              0.1513073216811809,
              0.6790993768498358,
              1,
              3.244034539375714
            ],
            [
              0.8754990540978772,
              2.124500945902124,
              0,
              4,
              0.2918330180326256,
              0,
              1.882795113702096,
              0.5803868888721585,
              0.2515027257720509,
              1,
              3.244034539375714
            ],
            [
              0.843062267083491,
              1.999139967088691,
              4.5,
              6.5,
              0.2966228992952152,
              5.337684030821832,
              3.25139815471041,
              -0.6431145694622933,
              0.8613032080965655,
              0.3117285810678435,
              3.244034539375714
            ],
            [
              0.7217423936247435,
              1.98259515031045,
              0,
              5,
              0.266883250296672,
              0,
              2.521947054706082,
              0.8233569618435408,
              0.2117706210609193,
              1,
              3.063005684751005
            ],
            [
              0.5978312168695045,
              2.402168783130497,
              0,
              2,
              0.1992770722898347,
              0,
              0.8325809635214757,
              0.2566498455598129,
              0.6411572069607386,
              1,
              3.244034539375714
            ],
            [
              0.336343371556452,
              1.957125260884058,
              0,
              4,
              0.1466527018503604,
              0,
              2.043813995938691,
              0.8661542410501986,
              0.5302775866406257,
              1,
              2.359642081138572
            ],
            [
              0.8895355784075916,
              2.060785943061641,
              4.5,
              9.5,
              0.3015046231180292,
              5.058819578701627,
              4.609891693014058,
              -0.1383856676735511,
              0.6779898710261361,
              0.5350679710744703,
              3.244034539375714
            ],
            [
              0.8537303983610027,
              2.146269601638998,
              3,
              7,
              0.2845767994536675,
              3.51398990332243,
              3.261472833913527,
              -0.07784043799283882,
              0.6902398408238428,
              0.5750501452423278,
              3.244034539375714
            ],
            [
              1.145649779444667,
              1.767998963696402,
              2,
              5,
              0.3932010617757566,
              1.745734198953422,
              2.828055956292174,
              0.3648598902825252,
              0.4347886610832318,
              0.8323106202402932,
              2.966403778997654
            ],
            [
              0.9100759168767493,
              2.145460886026432,
              0,
              8,
              0.297844855284365,
              0,
              3.728802539400591,
              1.194558826265906,
              0.05908328832323884,
              1,
              3.121489253950369
            ],
            [
              0.9965104008731537,
              1.885890076449155,
              2,
              5,
              0.3457223965626358,
              2.007003638143242,
              2.651267994057343,
              0.1985997214561361,
              0.5421133220729559,
              0.7588299202173943,
              3.244034539375714
            ],
            [
              1.243433010678041,
              1.78276061981042,
              0,
              2,
              0.4108901023882392,
              0,
              1.121855608529585,
              0.4008711745118342,
              0.3470504714641393,
              1,
              2.798543970879769
            ],
            [
              0.9909473199637059,
              2.009052680036295,
              0,
              6,
              0.3303157733212352,
              0,
              2.986482166257386,
              0.92060738873394,
              0.09020288328487007,
              1,
              3.244034539375714
            ],
            [
              0.9076805593418458,
              1.797632498091974,
              0.5,
              5.5,
              0.3355177534251229,
              0.5508545873920085,
              3.05957975606124,
              0.8026347984273441,
              0.216472428104166,
              0.9139203896275643,
              3.125612262992763
            ],
            [
              1.003443582879441,
              2.077689411848927,
              0,
              5,
              0.3256735702731015,
              0,
              2.406519459301918,
              0.7624771056580536,
              0.1394282926508964,
              1,
              3.156185859803591
            ],
            [
              0.5770434735823328,
              2.422956526417669,
              0,
              5,
              0.1923478245274442,
              0,
              2.063594598369654,
              0.6361197987635404,
              0.3436543424579292,
              1,
              3.244034539375714
            ],
            [
              0.9969725648580322,
              2.003027435141969,
              0,
              2,
              0.3323241882860106,
              0,
              0.9984885703066998,
              0.3077922131183135,
              0.4457909895479346,
              1,
              3.244034539375714
            ],
            [
              0.1696990142618383,
              2.830300985738162,
              1,
              5,
              0.05656633808727941,
              5.892786144632774,
              1.766596565239851,
              -1.271931457359567,
              0.9587966755085531,
              0.2948715990193065,
              3.244034539375714
            ],
            [
              0.5924708074733056,
              2.40281450450271,
              0,
              3,
              0.1978011260244345,
              0,
              1.248535829286116,
              0.3848713119825124,
              0.5162334527769692,
              1,
              3.244034539375714
            ],
            [
              0.882855955002826,
              2.100599345114898,
              3,
              9,
              0.2959172724887111,
              3.398062824405367,
              4.284491481409901,
              0.2732488345130629,
              0.505133193762558,
              0.7372747459232318,
              3.244034539375714
            ],
            [
              0.7026067433236302,
              1.971111256981573,
              0,
              3,
              0.2627826656526336,
              0,
              1.521984103826792,
              0.6551702204349836,
              0.4006698052854969,
              1,
              2.323036145959609
            ],
            [
              0.7207982471189281,
              2.081637420311681,
              2,
              8,
              0.2572042082877807,
              2.774701531245552,
              3.843128453562374,
              0.3293512782765968,
              0.5040675445146701,
              0.7718149414163854,
              3.244034539375714
            ],
            [
              0.7028022666216743,
              2.28362386609119,
              0,
              8,
              0.2353322116101529,
              0,
              3.503203885188571,
              1.079891056234787,
              0.1168913481256755,
              1,
              3.244034539375714
            ],
            [
              0.6703584460064432,
              2.305511559205685,
              3.166666666666667,
              7.833333333333334,
              0.2252646939659107,
              4.72384093246172,
              3.397655198064651,
              -0.4088075260296957,
              0.8025187626472212,
              0.4251963661563342,
              3.244034539375714
            ],
            [
              1.085450390616886,
              1.751827206819718,
              6.5,
              7.5,
              0.3825675681496791,
              5.988297628513364,
              4.28124416084139,
              -0.5262130988286216,
              0.809374585069741,
              0.3604535709852112,
              3.244034539375714
            ],
            [
              0.6027221086723127,
              2.397277891327688,
              1,
              6,
              0.2009073695574375,
              1.659139403734199,
              2.502838749610714,
              0.2600771772420392,
              0.5742206814602238,
              0.791944175602393,
              3.244034539375714
            ],
            [
              0.1241188151335949,
              1.334738942310465,
              2,
              3,
              0.08507944965865137,
              16.11359243034431,
              2.247630532759408,
              -5.588744537555412,
              0.9946007072174211,
              0.06083626360192085,
              2.481051299519596
            ],
            [
              0.8157214223931037,
              2.065392677370713,
              1,
              10,
              0.2831270800625263,
              1.225908714112562,
              4.841694322616755,
              1.114595287015661,
              0.1373297409419925,
              0.9743040945142076,
              3.244034539375714
            ],
            [
              0.8007124120494851,
              2.100328403934172,
              0,
              5,
              0.2760086682124075,
              0,
              2.380580099109448,
              0.7338331544298446,
              0.1989146786528068,
              1,
              3.244034539375714
            ],
            [
              0.7865467266949939,
              2.188100873571885,
              1,
              5,
              0.2644167754944911,
              1.27138028302771,
              2.285086606559383,
              0.3124832091728444,
              0.5000771197657942,
              0.8415869711566377,
              3.244034539375714
            ],
            [
              0.6683246363505143,
              2.309345243489298,
              3.5,
              7.5,
              0.2244455105233048,
              5.236975879136026,
              3.247673781624743,
              -0.6132185318514234,
              0.8515271855483331,
              0.3412308065247617,
              3.244034539375714
            ],
            [
              0.7980629028471075,
              2.195082827393133,
              3.5,
              6.5,
              0.2666301526130677,
              4.385619213114243,
              2.961163888161505,
              -0.4390999256212796,
              0.8183729201642292,
              0.3939459861318164,
              3.244034539375714
            ],
            [
              1.180730338795994,
              1.502974530068953,
              2,
              1,
              0.439962811296525,
              1.693866867213242,
              0.6653472696933344,
              -0.3561362319173055,
              0.9148375973734704,
              0.4103770207187653,
              2.887994832715389
            ],
            [
              0.9565361750193545,
              2.003369592651822,
              4,
              8,
              0.3231644012004975,
              4.181755070495964,
              3.993272149753733,
              -0.05810139147855756,
              0.6603709706336025,
              0.5774032669134134,
              3.244034539375714
            ],
            [
              0.6026097695866736,
              2.306242168313118,
              0,
              8,
              0.2071641260715942,
              0,
              3.468846468040923,
              1.069300103293127,
              0.1561228036294398,
              1,
              3.244034539375714
            ],
            [
              0.4864070634325564,
              1.841821890929068,
              0,
              5,
              0.2089171954164293,
              0,
              2.714703318830603,
              0.9082314475391744,
              0.3098201948540527,
              1,
              2.988999473852188
            ],
            [
              1.336325568169011,
              1.635404036054973,
              4,
              6,
              0.4496793942051702,
              2.993282546767901,
              3.668818143847551,
              0.2082393355804564,
              0.5052383097142648,
              0.7332822889361658,
              3.244034539375714
            ],
            [
              0.96799320402028,
              2.032006795979722,
              1,
              9,
              0.3226644013400932,
              1.033065104018075,
              4.429119045175582,
              1.046861215543978,
              0.1171500972265433,
              0.9796746040904349,
              3.244034539375714
            ],
            [
              0.6936182305721499,
              2.205529182576691,
              2,
              5,
              0.239249038329787,
              2.883430555667843,
              2.267029626948108,
              -0.2321806224133875,
              0.778398472561099,
              0.5278911244494556,
              2.654833647668751
            ],
            [
              0.6479295273291075,
              2.241919912580996,
              3,
              11,
              0.2242087488645301,
              4.630133175696727,
              4.906508898141825,
              0.08519506160938824,
              0.6130865162280323,
              0.6382483286062007,
              3.244034539375714
            ],
            [
              0.7685955480247981,
              2.231404451975203,
              1,
              12,
              0.2561985160082659,
              1.301074411073398,
              5.37777899895189,
              1.25667730672899,
              0.1168278141334697,
              0.9786724226086374,
              3.244034539375714
            ],
            [
              0.6373780431926239,
              2.334024686687429,
              3,
              2,
              0.2145040915468073,
              4.706782783060761,
              0.8568889658311651,
              -1.1867610441566,
              0.9912309872680058,
              0.06966583012120686,
              3.244034539375714
            ],
            [
              0.8337778472972373,
              2.156272699299612,
              3,
              7,
              0.2788507532911804,
              3.598080723450207,
              3.246342636658943,
              -0.1084261226327612,
              0.7050076954664586,
              0.5589126017070882,
              3.244034539375714
            ],
            [
              1.403524240744551,
              2.093333392959516,
              0,
              1,
              0.4013672810745399,
              0,
              0.4777069927624947,
              0.2498243374237871,
              0.5986327189254601,
              1,
              1.912171558978824
            ],
            [
              1,
              2,
              0,
              4,
              0.3333333333333333,
              0,
              2,
              0.6165162471990455,
              0.1975308641975309,
              1,
              3.244034539375714
            ],
            [
              0.9766550661158088,
              1.981461722336381,
              3,
              4,
              0.3301610909780325,
              3.071708839776058,
              2.018711719186541,
              -0.324594916548625,
              0.8315420296954716,
              0.4220450956757809,
              3.244034539375714
            ],
            [
              0.8864490780828745,
              2.104629071341705,
              0,
              3,
              0.2963643989888425,
              0,
              1.425429326644954,
              0.4394001695553048,
              0.3483721384891981,
              1,
              3.244034539375714
            ],
            [
              0.7870233162259297,
              2.212976683774071,
              0,
              2,
              0.2623411054086431,
              0,
              0.9037600868840358,
              0.2785913885670146,
              0.5441406447697426,
              1,
              3.244034539375714
            ],
            [
              0.9752062369616954,
              1.971834159056672,
              1,
              2,
              0.3309103730913425,
              1.02542412271229,
              1.014284082063373,
              -0.003434008027257443,
              0.7439654552112727,
              0.7004613343504866,
              3.244034539375714
            ],
            [
              0.864495214236686,
              2.281592811076968,
              5.5,
              6.5,
              0.2747841787263721,
              6.362094213391656,
              2.848886956709791,
              -1.145607734493052,
              0.9469823107823573,
              0.1474031210848479,
              3.06667557393588
            ],
            [
              0.6533945656891585,
              2.281797060589096,
              3.166666666666667,
              15.83333333333333,
              0.2226071237868874,
              4.846484548469837,
              6.938975251920788,
              0.6450272578952359,
              0.3975477989178268,
              0.7972522259260381,
              3.244034539375714
            ],
            [
              0.6508290242754551,
              2.281229148253287,
              0,
              3,
              0.2219700244603777,
              0,
              1.315080513633218,
              0.4053842515148725,
              0.4709653852407771,
              1,
              3.244034539375714
            ],
            [
              0.6818054527073264,
              1.764319354460074,
              2.5,
              6.5,
              0.2787288084032202,
              3.666735122274178,
              3.684140279688289,
              0.005365281165428103,
              0.6486516082893227,
              0.6214128157978576,
              3.244034539375714
            ],
            [
              0.9313168323155077,
              2.056594117911437,
              8.5,
              11.5,
              0.3116949761319929,
              9.12686177792651,
              5.591769372402349,
              -1.089720951677801,
              0.9005751069154193,
              0.2011890786820182,
              3.244034539375714
            ],
            [
              0.725059111541362,
              2.13515856169868,
              0,
              5,
              0.2534978782646351,
              0,
              2.341746458409216,
              0.721862369215053,
              0.2318223116529549,
              1,
              3.244034539375714
            ],
            [
              1.001195336678063,
              1.998804663321937,
              5,
              3,
              0.3337317788926877,
              4.994030452229085,
              1.500897038640141,
              -1.076786751555724,
              0.9802156395970384,
              0.08835262244112785,
              3.244034539375714
            ],
            [
              1.148439366171527,
              1.536091191952069,
              6,
              6,
              0.4277989545308997,
              5.224481306315531,
              3.906018100641007,
              -0.4064269938162405,
              0.7882221435191406,
              0.4105713502289092,
              3.244034539375714
            ],
            [
              0.745847563073927,
              2.180939936764042,
              2,
              13,
              0.254834887437239,
              2.681513085270701,
              5.960732701006282,
              1.010846085617399,
              0.2232741497943057,
              0.9256584410769656,
              3.244034539375714
            ],
            [
              0.7437101062090752,
              2.254322487192889,
              5,
              5,
              0.2480660509981859,
              6.723049691346237,
              2.217961284778765,
              -1.388730098858453,
              0.9810146152596673,
              0.07588845139166289,
              3.244034539375714
            ],
            [
              0.5667348285611203,
              2.105637235747826,
              0,
              6,
              0.2120718279202912,
              0,
              2.849493682072484,
              0.9012345902527035,
              0.2392873679965305,
              1,
              3.161766883884799
            ],
            [
              0.9958065437346342,
              1.881930525067784,
              0,
              5,
              0.3460380569615566,
              0,
              2.656846219028148,
              0.822047146326588,
              0.1196085918955754,
              1,
              3.231987643166903
            ],
            [
              0.636291591666903,
              2.363708408333098,
              2,
              7,
              0.2120971972223009,
              3.143212995728215,
              2.961448195268909,
              -0.05603047632602715,
              0.7057896382136428,
              0.599478077908763,
              3.244034539375714
            ],
            [
              0.8329209320138152,
              2.508528366256159,
              0,
              10,
              0.2492693611855962,
              0,
              3.986401004874604,
              1.450422648660121,
              0.05686452379078661,
              1,
              2.74844095171651
            ],
            [
              0.5700912213975978,
              2.18666946414807,
              0.5,
              11.5,
              0.2067975012799325,
              0.877052621112518,
              5.259139613256738,
              1.350813913648254,
              0.1590644363832259,
              0.9379689855519286,
              3.244034539375714
            ],
            [
              0.7432779333590281,
              2.252549452819828,
              2,
              11,
              0.2481043923919364,
              2.690783501350003,
              4.883355606790243,
              0.6758781630796635,
              0.3383549372268931,
              0.8701404900142484,
              3.244034539375714
            ],
            [
              1.017168399428555,
              1.344988198420559,
              1,
              3,
              0.4306100621587697,
              0.9831213794704985,
              2.230502842718581,
              0.4469432367398096,
              0.4230695803202204,
              0.8948911819634348,
              2.790916968219507
            ],
            [
              0.7580608062751981,
              2.15133233552317,
              2,
              10,
              0.2605563323101194,
              2.638310783836966,
              4.648282292269901,
              0.627913681753705,
              0.3586880520668822,
              0.8602887665068384,
              3.201031553921982
            ],
            [
              0.7169889837237042,
              2.190734530330977,
              2,
              14,
              0.246580866529465,
              2.789443137065982,
              6.390550660597327,
              1.110070648083897,
              0.2057767297658057,
              0.9327753428741097,
              3.244034539375714
            ],
            [
              0.3331468714898708,
              1.167348303590277,
              0,
              3,
              0.2220246202871503,
              0,
              2.56992706527542,
              0.903847420131358,
              0.4708662466170966,
              1,
              2.843319578100834
            ],
            [
              0.6405698715867373,
              2.359430128413264,
              2,
              4,
              0.2135232905289123,
              3.1222198993622,
              1.695324625989256,
              -0.4398520595429717,
              0.883808728651865,
              0.3778439772923901,
              3.244034539375714
            ],
            [
              0.5305307113473757,
              1.863638073811135,
              0,
              3,
              0.2215928612202046,
              0,
              1.609754620361993,
              0.6124326257669205,
              0.4716506427235326,
              1,
              2.628459936056106
            ],
            [
              0.8371483267030527,
              2.0454091797157,
              1,
              6,
              0.290418603909524,
              1.19453144455094,
              2.9333983926062,
              0.5360198625967433,
              0.3500755665713758,
              0.9094234981029012,
              3.244034539375714
            ],
            [
              0,
              0,
              0,
              0,
              null,
              null,
              null,
              null,
              1,
              1,
              3.244034539375714
            ],
            [
              0.9856448348981943,
              2.014355165101807,
              0,
              4,
              0.3285482782993979,
              0,
              1.985747136006096,
              0.6121226860883655,
              0.2032633912286939,
              1,
              3.244034539375714
            ],
            [
              1.007496595154095,
              1.586846111296557,
              0,
              1,
              0.3883436805203203,
              0,
              0.6301808303156343,
              0.1942583602814867,
              0.6116563194796798,
              1,
              3.244034539375714
            ],
            [
              1.071543931560604,
              1.663487422081754,
              2,
              3,
              0.3917848803208721,
              1.86646570531848,
              1.803440146391778,
              -0.01996889971828972,
              0.6966561182347675,
              0.6486998613499926,
              3.156185859803591
            ],
            [
              0.7872961278803067,
              2.209429165453975,
              2,
              10,
              0.2627188183152844,
              2.540340196241968,
              4.526055940763904,
              0.6121130094083617,
              0.352315379026082,
              0.86388566709019,
              3.244034539375714
            ],
            [
              1.000593668798501,
              1.992857617461303,
              3,
              12,
              0.3342608825442762,
              2.998220050305095,
              6.021503942307114,
              0.931951819657205,
              0.2070792166237461,
              0.9217211130268265,
              3.244034539375714
            ],
            [
              1.040424543766086,
              1.848184680423562,
              2,
              12,
              0.3601818255835419,
              1.922292214253694,
              6.492857627869673,
              1.408913918190138,
              0.07267077606219567,
              0.9828894302913205,
              3.244034539375714
            ],
            [
              0.8842384173667022,
              2.115761582633298,
              3.5,
              6.5,
              0.294746139122234,
              3.958208477780395,
              3.072179801993585,
              -0.2731255370534122,
              0.761085300307456,
              0.4697516475652447,
              3.244034539375714
            ],
            [
              1.280679421245891,
              1.644871143800537,
              2,
              2,
              0.4377567205800685,
              1.561671068357082,
              1.215900715103388,
              -0.1620321117620652,
              0.7746163202157774,
              0.5888510600402076,
              2.133961901091794
            ],
            [
              0.9509881612718565,
              1.873165378703096,
              1,
              13,
              0.3367338736406983,
              1.0515378011253,
              6.94012399962286,
              1.815204532202905,
              0.02585385523506517,
              0.9968111840592987,
              3.244034539375714
            ],
            [
              1.001765794984336,
              1.996575418866262,
              3,
              10,
              0.3341066688330064,
              2.994711952654471,
              5.008576137673985,
              0.6207899948583978,
              0.3202968836200264,
              0.8625418148983169,
              3.244034539375714
            ],
            [
              0.4229473129028518,
              1.268899982857244,
              1,
              2,
              0.249991422962812,
              2.364360688655548,
              1.576168356072086,
              -0.2670052799007347,
              0.8437596490564867,
              0.5781105260842222,
              2.951972833183261
            ],
            [
              0.7756746978746577,
              2.216321786793712,
              0,
              9,
              0.2592498693930226,
              0,
              4.060782172348735,
              1.251769092794615,
              0.06714994024401567,
              1,
              3.244034539375714
            ],
            [
              0.6561714199900466,
              2.331630147556404,
              2,
              9,
              0.2196168002311102,
              3.047984016174215,
              3.859960384125323,
              0.2502983115917642,
              0.5524880342358083,
              0.7322628032905235,
              3.244034539375714
            ],
            [
              0.519879120410868,
              1.754952695907441,
              0,
              0,
              0.2285351895826145,
              0,
              0,
              0,
              1,
              1,
              2.66671763279646
            ],
            [
              0.7373755617356255,
              2.217380844544936,
              1.5,
              10.5,
              0.2495554490272962,
              2.03424154235505,
              4.735316454920884,
              0.8326282842492893,
              0.2756313592538254,
              0.9044439995044,
              3.244034539375714
            ],
            [
              0.9245768035261037,
              2.075423196473897,
              2,
              7,
              0.3081922678420345,
              2.163151825107987,
              3.372806091737271,
              0.3728857544353,
              0.4411498448630463,
              0.8181748406679556,
              3.244034539375714
            ],
            [
              0.8228996186375175,
              1.500460280597578,
              3,
              4,
              0.3541851690340507,
              3.645645145597622,
              2.665848641062959,
              -0.3802360556383784,
              0.7931984928338403,
              0.4773164231723428,
              2.576811141409729
            ],
            [
              0.9275069225526668,
              2.060806552339465,
              8.5,
              13.5,
              0.3103780544931441,
              9.164352085487904,
              6.550833208810675,
              -0.8532530284512626,
              0.8358429967107932,
              0.2929723137859721,
              3.063005684751005
            ],
            [
              0.6982994234892042,
              2.182073942796603,
              2,
              15,
              0.2424336482425018,
              2.864100889567641,
              6.874194180961442,
              1.236143833464088,
              0.1815942663402476,
              0.9425809292746401,
              3.244034539375714
            ],
            [
              1.2575154046015,
              1.807159383867777,
              1,
              6,
              0.4103258881930488,
              0.7952188866560205,
              3.320127739457317,
              0.906750801023557,
              0.1455438400092554,
              0.9752095488166518,
              2.784567545957646
            ],
            [
              0.9560631792078089,
              2.018714601404135,
              0,
              9,
              0.3213897809237827,
              0,
              4.458282509939727,
              1.374301800990591,
              0.03051993173819453,
              1,
              3.244034539375714
            ],
            [
              0.8182957888971577,
              2.181704211102843,
              0,
              4,
              0.2727652629657192,
              0,
              1.833429105395555,
              0.5651694157819855,
              0.279703860594597,
              1,
              3.244034539375714
            ],
            [
              0.9587181937291416,
              2.04128180627086,
              0,
              1,
              0.319572731243047,
              0,
              0.4898882637997259,
              0.1510120369723316,
              0.680427268756953,
              1,
              3.244034539375714
            ],
            [
              0.7050701960810685,
              2.090693662955578,
              0,
              3,
              0.2521923279758037,
              0,
              1.434930450671071,
              0.442328968219682,
              0.4181862501832366,
              1,
              3.244034539375714
            ],
            [
              0.9847006062843144,
              2.015299393715686,
              1,
              2,
              0.3282335354281047,
              1.015537101955707,
              0.9924083767586124,
              -0.007129617430505294,
              0.7475141980719091,
              0.6968518246508194,
              3.244034539375714
            ],
            [
              0.6154496999941094,
              2.155363619020556,
              1,
              6,
              0.222118789371552,
              1.624828154127902,
              2.783753027587303,
              0.3594079360715641,
              0.5168219485298351,
              0.8276572692565685,
              3.224538907311829
            ],
            [
              1.327140861644671,
              1.774523952652486,
              1,
              4,
              0.4278801679430998,
              0.7534995183259907,
              2.254125673548087,
              0.5884564687373668,
              0.2905098951614362,
              0.9387035938317273,
              2.550105632183711
            ],
            [
              0.9186600109121575,
              2.081339989087844,
              2,
              11,
              0.3062200036373857,
              2.17708398781194,
              5.285056769999789,
              0.9580578580356149,
              0.1892307813250652,
              0.9418687770039327,
              3.244034539375714
            ],
            [
              0.9803883568363456,
              1.78941280806259,
              3.5,
              4.5,
              0.3539562222951546,
              3.570013837469765,
              2.514791433102674,
              -0.3252808783503767,
              0.7935819239894774,
              0.4418571516021981,
              3.244034539375714
            ],
            [
              0.815417124021076,
              2.180679783827212,
              2,
              6,
              0.2721597962619592,
              2.452732400488938,
              2.751435604850554,
              0.09207768928967663,
              0.6226865140452831,
              0.6856480560204875,
              3.244034539375714
            ],
            [
              0.6998582623809124,
              2.296176263175555,
              3.5,
              8.5,
              0.2335948589413951,
              5.001012616601863,
              3.701806405856975,
              -0.4004908686930654,
              0.7866145799830822,
              0.4290159024457576,
              3.244034539375714
            ],
            [
              0.9897062610870526,
              2.009903220516524,
              2.4375,
              6.8125,
              0.3299450368979233,
              2.462851955006074,
              3.389466682007335,
              0.2856365170450928,
              0.4833884484568765,
              0.7634589381987548,
              3.244034539375714
            ],
            [
              1.0866601142175,
              2.321591021958868,
              3,
              4,
              0.3188321725131432,
              2.760752843275461,
              1.722956352848468,
              -0.3637806000337537,
              0.84824531060421,
              0.3959689213038657,
              2.852808781806122
            ],
            [
              0.8771674115730352,
              1.786479526945069,
              5.107142857142858,
              9.392857142857142,
              0.3293106901251107,
              5.822312582251722,
              5.257746870975451,
              -0.1803471057876939,
              0.6843815008750129,
              0.5249418011917713,
              3.130439542184182
            ],
            [
              0.7700372804025808,
              2.171367403320359,
              5,
              11.75,
              0.2617923622219652,
              6.493192118420508,
              5.411336645301213,
              -0.3334907381496279,
              0.7408457580965389,
              0.4566699607337023,
              3.244034539375714
            ],
            [
              0.8681015848482546,
              2.120688457049979,
              4,
              11,
              0.2904525151244508,
              4.60775567032193,
              5.186994800406347,
              0.1785551673552421,
              0.5484082802012119,
              0.6745529397301127,
              3.244034539375714
            ],
            [
              0.9055657552553958,
              2.12370448792789,
              5.5,
              8.5,
              0.2989385834073981,
              6.07355122262639,
              4.002440098572046,
              -0.6497761645618645,
              0.8457141560546723,
              0.314569721563433,
              3.187422434079076
            ],
            [
              1.379731801817192,
              1.62026819818281,
              1,
              9,
              0.4599106006057303,
              0.7247785393385429,
              5.554635960943892,
              1.488842786037294,
              0.02009490744580198,
              0.9978881817800168,
              3.244034539375714
            ],
            [
              0.8068896125851673,
              2.107685860298394,
              1,
              9,
              0.276846360676625,
              1.239326897264339,
              4.270086054819303,
              0.9563848836785445,
              0.1888434019053508,
              0.9608883838848595,
              3.168974342105608
            ],
            [
              1.159574036714832,
              1.918601647274908,
              5.5,
              12.25,
              0.3767082050404167,
              4.743121030531133,
              6.384858481383733,
              0.5441490786670906,
              0.378959183256496,
              0.7864176452326219,
              3.017072922137598
            ],
            [
              0.4463056934675292,
              2.142053904789163,
              2,
              10,
              0.1724280095270087,
              4.481233444416073,
              4.668416596632882,
              0.06763844983300205,
              0.6568940431772055,
              0.6387828585620201,
              2.767407483154336
            ],
            [
              0.738728188420645,
              2.751420646170817,
              7.166666666666666,
              13.75,
              0.2116609415332044,
              9.701358062413394,
              4.99741834064378,
              -1.731191652363198,
              0.9494526524161843,
              0.1218156903511246,
              2.717168671272419
            ],
            [
              0.9304253115910207,
              1.875457095031687,
              1.966666666666667,
              4.5,
              0.331598113090892,
              2.113728681030485,
              2.39941506095823,
              0.1298583441821408,
              0.6216585425985308,
              0.6969674749509754,
              2.199984773616376
            ],
            [
              0.603992273309164,
              2.206711877901115,
              1,
              1,
              0.214890020726332,
              1.655650319036668,
              0.4531629208209714,
              -0.5465889639949759,
              0.9538222789922366,
              0.3836023204449006,
              2.199984773616376
            ],
            [
              0.9369013837367597,
              1.873802767473519,
              0,
              0,
              0.3333333333333333,
              0,
              0,
              0,
              1,
              1,
              2.199984773616376
            ],
            [
              0.4925266279328986,
              2.126942707327319,
              0,
              1,
              0.1880253459367071,
              0,
              0.4701584093238616,
              0.2137098469781708,
              0.8119746540632928,
              1,
              2.199984773616376
            ],
            [
              1.108343989831305,
              2.306070097187689,
              2.748412698412698,
              26.6468253968254,
              0.3246073737936578,
              2.479747013227381,
              11.55508040684534,
              3.195861812846618,
              0.004182216255729228,
              0.9991475419676129,
              2.839713956697764
            ],
            [
              0.916688348426059,
              2.032297155596828,
              3,
              9,
              0.3108487129474017,
              3.272649865301504,
              4.428486245337955,
              0.3769020726744203,
              0.4593711475491184,
              0.7723155214045395,
              3.06667557393588
            ],
            [
              0.5599465353861824,
              2.420994850195342,
              1,
              6,
              0.1878421823705022,
              1.785884788643835,
              2.478320017705068,
              0.225793440605958,
              0.6104089673480679,
              0.7669318099631297,
              3.06667557393588
            ],
            [
              0.9255654217336592,
              2.247937410076038,
              2,
              5,
              0.2916541975183471,
              2.160841311739842,
              2.2242612172333,
              0.02068034389828291,
              0.6659239140861815,
              0.6526295856134721,
              3.06667557393588
            ],
            [
              0.9760447836902758,
              2.197458048119421,
              4,
              9,
              0.3075607098587916,
              4.0981726113802,
              4.09564132871714,
              -0.0008254158622363585,
              0.6314438298615989,
              0.6026903306676548,
              3.06667557393588
            ],
            [
              0.8552178099332393,
              2.154593673552423,
              1.5,
              6.5,
              0.2841433141662453,
              1.753939151614598,
              3.016810120528672,
              0.411804554628275,
              0.4400552096570424,
              0.821546779276499,
              3.06667557393588
            ],
            [
              0.7731225127406444,
              2.208254690235604,
              3,
              15,
              0.2593172416991892,
              3.880368183000248,
              6.79269473142141,
              0.8977483171253823,
              0.2749365638300525,
              0.8827039592674804,
              3.244034539375714
            ],
            [
              0.6669258077260303,
              2.161967180699303,
              2.5,
              8,
              0.2357550499275923,
              3.74854289793354,
              3.700333692120315,
              -0.0148608793242077,
              0.6571585388302398,
              0.6070995306497877,
              3.244034539375714
            ],
            [
              0.9217162793937854,
              2.100208174560815,
              3.5,
              5.5,
              0.3050097027368086,
              3.797263950140879,
              2.618788016645127,
              -0.3689977176404997,
              0.8065285818872484,
              0.4161747552949567,
              3.193721470775859
            ],
            [
              0.7634946021078419,
              2.07223668104866,
              6,
              5,
              0.269240815109245,
              7.85860172872907,
              2.412851797155593,
              -1.705142411886822,
              0.9883354418499204,
              0.04833859940230023,
              3.193721470775859
            ],
            [
              0.4682666353370257,
              2.416501077213019,
              3.916666666666667,
              15.08333333333333,
              0.162323861744519,
              8.364180514052048,
              6.241806997549173,
              -0.6933601974336908,
              0.8002981111215519,
              0.3930903971679812,
              3.06099704649667
            ],
            [
              0.8203866516962705,
              1.714226781721352,
              3.221428571428571,
              18.03571428571428,
              0.3236732832233424,
              3.926719876253217,
              10.52119502391836,
              2.418239263229822,
              0.0699565209972378,
              0.9769392147605205,
              2.726973814351813
            ],
            [
              0.653898206683167,
              2.273916764598924,
              2.128571428571429,
              21.93809523809524,
              0.2233400037560519,
              3.255203037439717,
              9.647712519488245,
              1.970542978028437,
              0.08468106693562237,
              0.9751956630377743,
              3.244034539375714
            ],
            [
              0.5132822888357957,
              2.260091823033362,
              2,
              22,
              0.1850750270722983,
              3.896491352811553,
              9.734117780432875,
              1.822304590063547,
              0.1522294451057304,
              0.9525298368832908,
              3.203430677534404
            ],
            [
              0.7428495007728289,
              2.230609418630969,
              2,
              7,
              0.2498267239965017,
              2.692335389495834,
              3.138155851729629,
              0.1374277791504615,
              0.6011632107735086,
              0.6992447305290076,
              3.244034539375714
            ],
            [
              0.6532628506499838,
              2.304263310675609,
              4,
              9,
              0.2208815121206519,
              6.123109550803445,
              3.905803628562399,
              -0.6835025630361343,
              0.8610847407367844,
              0.3189577856117445,
              3.244034539375714
            ],
            [
              1.045773275212286,
              1.885452047797542,
              5,
              9,
              0.3567700057048053,
              4.781151056843587,
              4.773391087041007,
              -0.002392073730532436,
              0.6199636299227737,
              0.5981598104149632,
              3.244034539375714
            ],
            [
              0.9251283737268972,
              2.052188114991398,
              2,
              8,
              0.3107255735936745,
              2.161862133730654,
              3.8982781069432,
              0.5352643296907387,
              0.3546888485529995,
              0.8666735412108614,
              3.244034539375714
            ],
            [
              0.667085756877306,
              2.266181661763705,
              4,
              8,
              0.2274207092875181,
              5.996230557708792,
              3.530167124278037,
              -0.7601840866667613,
              0.8853603065943406,
              0.2827017748478834,
              3.244034539375714
            ],
            [
              1.08337915726291,
              1.953950393026079,
              8,
              9,
              0.3566880509096654,
              7.384303035893271,
              4.606053476138521,
              -0.872362084954687,
              0.8897490417496793,
              0.2304464027918677,
              3.184743591761052
            ],
            [
              0.9165885488924551,
              1.997860621153063,
              2,
              11,
              0.3144980390507685,
              2.1820041308793,
              5.505889591863202,
              1.088204580803061,
              0.1725812291318628,
              0.9485974467502558,
              3.054467440792224
            ],
            [
              0.7116731878158533,
              2.027015729246533,
              5.865384615384616,
              17.44230769230769,
              0.2598590819797156,
              8.241682721511063,
              8.604919755009112,
              0.1119707663679655,
              0.5718642120517056,
              0.6125676931840282,
              3.244034539375714
            ],
            [
              0.5185760289229917,
              1.725684322496053,
              0,
              4,
              0.2310676783088452,
              0,
              2.317921040282933,
              0.9173839581018558,
              0.3495847399389678,
              1,
              2.526664020895793
            ],
            [
              0.5251775354885605,
              1.773114622355306,
              6.041666666666667,
              11.04166666666667,
              0.2285077350571712,
              11.50404626703281,
              6.227271789118482,
              -1.935029390507217,
              0.9287811086997972,
              0.1718357115227976,
              2.726973814351813
            ],
            [
              0.2412183604334352,
              0.656866457102161,
              0,
              0,
              0.268591958936968,
              0,
              0,
              0,
              1,
              1,
              2.677810658065575
            ],
            [
              0.2210104195938762,
              0.898084817535596,
              0,
              0,
              0.1974902691577685,
              0,
              0,
              0,
              1,
              1,
              2.677810658065575
            ],
            [
              0.3466484330753861,
              2.618180524466816,
              2.738095238095237,
              35.97619047619047,
              0.1169202129497387,
              7.898767098998483,
              13.74091287441568,
              1.800888894524984,
              0.2778536745655344,
              0.8735963924082559,
              3.244034539375714
            ],
            [
              0.7247220526212683,
              2.238810430135744,
              3.5,
              10.5,
              0.2445466877241885,
              4.829437695928733,
              4.689990656941579,
              -0.04298568257968947,
              0.6489908825011947,
              0.5811257866486184,
              3.244034539375714
            ],
            [
              0.7544692414803754,
              2.007632521039782,
              3.5,
              9.5,
              0.2731504145567734,
              4.639022782602117,
              4.731941677792613,
              0.02864300427836303,
              0.6196938568402637,
              0.612942263323842,
              3.244034539375714
            ],
            [
              0.6320461170090781,
              2.186635082375851,
              4,
              7,
              0.2242346942772379,
              6.328652122614888,
              3.201265751391068,
              -0.9640422545641755,
              0.922462369666351,
              0.2186085980393901,
              3.244034539375714
            ],
            [
              1.23690457391626,
              1.721059800842935,
              8.5,
              3.5,
              0.4181607407009272,
              6.871993344714935,
              2.03363067238325,
              -1.550017404739916,
              0.987371566169784,
              0.04761612959130912,
              3.121489253950369
            ],
            [
              0.6190801783878522,
              2.195468148965176,
              3,
              8,
              0.2199572032113845,
              4.845898971943029,
              3.643869761340316,
              -0.3916650156729498,
              0.7920536787023917,
              0.4486296211130087,
              3.069023687340097
            ],
            [
              1.207231238101371,
              1.109212107587294,
              4.375,
              2.625,
              0.5211572475313306,
              3.623995024251212,
              2.366544668999131,
              -0.4185077683192744,
              0.8067002876521129,
              0.4398938219374731,
              3.004604574729874
            ],
            [
              0.4140362202224621,
              1.706466948171721,
              2,
              5.333333333333333,
              0.195253761651299,
              4.830495261804384,
              3.12536573828598,
              -0.5723323220887123,
              0.8430019776777338,
              0.4349375770529974,
              2.979264769278759
            ],
            [
              0.6666827274706695,
              1.657731382643827,
              3.833333333333333,
              9.166666666666666,
              0.2868175358984676,
              5.749861478902616,
              5.529645371162147,
              -0.07329287507334238,
              0.6548688540605206,
              0.5758827795760898,
              3.004604574729874
            ],
            [
              0.7018242831268141,
              1.607270876875158,
              3.333333333333333,
              7.666666666666666,
              0.3039390906376568,
              4.749526930704714,
              4.769990408568922,
              0.006810705820098757,
              0.6323159321740276,
              0.6121864396092543,
              3.004604574729874
            ],
            [
              0.7368254520697373,
              1.552394881063586,
              2,
              7,
              0.3218674242077968,
              2.714347060598972,
              4.509161995692821,
              0.5973547901075172,
              0.4058336161352312,
              0.8401231650818612,
              3.004604574729874
            ],
            [
              0.7972297055642377,
              1.692321025321949,
              1,
              4,
              0.3202303514740806,
              1.254343626461149,
              2.3636177416392,
              0.406778425718664,
              0.487031890361927,
              0.8548527379871984,
              2.726973814351813
            ],
            [
              0.7656974483744705,
              2.036149532137876,
              5.302083333333333,
              12.19791666666667,
              0.2732831070719126,
              6.924514825783129,
              5.990678225807581,
              -0.3735328175813209,
              0.7109244589888157,
              0.481438237291504,
              2.500012197113697
            ],
            [
              0.5477906459209151,
              1.364369361955149,
              0,
              0,
              0.2864774096647774,
              0,
              0,
              0,
              1,
              1,
              2.274308087874434
            ],
            [
              0.412161616529948,
              1.122365396717951,
              0,
              0,
              0.268591958936968,
              0,
              0,
              0,
              1,
              1,
              2.274308087874434
            ],
            [
              0.6373866692920213,
              1.274773338584043,
              0,
              0,
              0.3333333333333333,
              0,
              0,
              0,
              1,
              1,
              2.274308087874434
            ],
            [
              0.412161616529948,
              1.122365396717951,
              0,
              0,
              0.268591958936968,
              0,
              0,
              0,
              1,
              1,
              2.274308087874434
            ],
            [
              0,
              0,
              0,
              0,
              null,
              null,
              null,
              null,
              1,
              1,
              3.244034539375714
            ],
            [
              0.6373866692920213,
              1.015019663920186,
              0,
              0,
              0.3857324052086928,
              0,
              0,
              0,
              1,
              1,
              2.274308087874434
            ],
            [
              1.015019663920186,
              0.8971403439558778,
              0,
              0,
              0.5308236024911018,
              0,
              0,
              0,
              1,
              1,
              2.274308087874434
            ],
            [
              0.5906192336003575,
              1.553079049737589,
              3.24920634920635,
              16.81746031746031,
              0.2755141608271039,
              5.501355466193513,
              10.8284638314462,
              1.917852095023446,
              0.1945992088016058,
              0.9190910047246923,
              2.777642957491757
            ],
            [
              0.8301667550998317,
              1.55915506828275,
              4,
              4,
              0.3474486973565404,
              4.818309063121879,
              2.565492093358996,
              -0.8110534738407132,
              0.8968274927566584,
              0.2881502327126726,
              2.777642957491757
            ],
            [
              0.4634655736108961,
              1.863561727681043,
              0,
              5.75,
              0.199166367044162,
              0,
              3.085489423071119,
              1.026920297273566,
              0.2788484588863747,
              1,
              3.004604574729874
            ],
            [
              0.5665874088256669,
              1.58515752645066,
              3.5,
              8.5,
              0.2633153212245883,
              6.177334592122773,
              5.362243094560088,
              -0.2988996422601982,
              0.7104575353096197,
              0.5210932510695974,
              2.726973814351813
            ],
            [
              1.047659739870663,
              1.754354962102637,
              6.666666666666666,
              17.58333333333333,
              0.3738951616252604,
              6.363389193031022,
              10.02267711675594,
              1.172289130610954,
              0.2194012488821344,
              0.8857421393430112,
              3.121489253950369
            ],
            [
              0.8737792429781397,
              2.430268050745563,
              2,
              8,
              0.264457244494639,
              2.288907657251405,
              3.291817952980842,
              0.4027520568535547,
              0.4826529381416197,
              0.7869886211543002,
              2.490143200172672
            ],
            [
              0.850537783902658,
              2.143214977226223,
              4.535714285714286,
              10.89285714285714,
              0.284104216936718,
              5.332760485845021,
              5.0824846124185,
              -0.07714957112469095,
              0.650180659492486,
              0.5600360119376688,
              3.244034539375714
            ],
            [
              0.8150243634283528,
              2.056144251454115,
              4,
              13,
              0.2838650294530738,
              4.907828746584006,
              6.322513603219393,
              0.4395212884666582,
              0.4462376003102199,
              0.7551153484645843,
              3.2186947339246
            ],
            [
              0.2471519902379322,
              1.795861599021892,
              1,
              9,
              0.1209742272578199,
              4.046093252323415,
              5.011522048749086,
              0.2976012692551232,
              0.6544925276194213,
              0.7245669277957565,
              3.244034539375714
            ],
            [
              0.6901567043712717,
              2.17576687743047,
              1.75,
              12,
              0.2408147616892791,
              2.535656016837855,
              5.515296755584274,
              0.918498463126667,
              0.2710841076377142,
              0.9033224632380911,
              3.244034539375714
            ],
            [
              0.9320871233636382,
              2.177793926544995,
              5,
              11,
              0.2997179340319214,
              5.364305411661968,
              5.050982953860639,
              -0.1077778799704423,
              0.6607122905109161,
              0.5491088913410039,
              2.907112831382991
            ],
            [
              1.257878041491884,
              2.200988871787805,
              1.5,
              14.5,
              0.3636676614131901,
              1.192484446442003,
              6.587947892813303,
              2.062360780462044,
              0.02149328775307278,
              0.9959732128052895,
              2.616158868751626
            ],
            [
              0.8703993260838155,
              2.309412631257624,
              2.5,
              9.5,
              0.273726666155295,
              2.872244870924063,
              4.113600086627497,
              0.4184714247238748,
              0.4477034687387689,
              0.7800931743168625,
              2.966403778997654
            ],
            [
              0.7980360629724425,
              2.460114067462801,
              4,
              7,
              0.2449353255756314,
              5.012304813771463,
              2.845396517414063,
              -0.7304832577747042,
              0.8933422330516104,
              0.2728492287293985,
              2.966403778997654
            ],
            [
              0.7530687160245417,
              2.527706371652706,
              1.5,
              11.5,
              0.2295398788088537,
              1.991850103558301,
              4.549579068584965,
              0.8622322366009523,
              0.2809572344760509,
              0.9010115150394338,
              2.966403778997654
            ],
            [
              0.9273127816600184,
              2.500293449068648,
              5,
              10,
              0.2705423900057747,
              5.39192395369479,
              3.999530536595603,
              -0.4992366599240811,
              0.8028027350576574,
              0.3828633318770716,
              2.78904481355782
            ],
            [
              0.7292791591075007,
              2.457468607960688,
              2,
              10,
              0.2288474684579252,
              2.74243405289083,
              4.069227972070995,
              0.4472735399590435,
              0.4587856448613508,
              0.7982770446099318,
              2.966403778997654
            ],
            [
              0.6817323291390861,
              2.536836371218792,
              9.986378205128204,
              27.20592948717949,
              0.2118122658258881,
              14.64853253730732,
              10.72435329130382,
              -1.32287427415882,
              0.851958494866234,
              0.2523541005491198,
              2.966403778997654
            ],
            [
              0.09602984063612732,
              0.1920596812722546,
              0,
              0,
              0.3333333333333333,
              0,
              0,
              0,
              1,
              1,
              3.147242585022018
            ],
            [
              0.0504826382055323,
              0.1807120064796305,
              0,
              0,
              0.2183555690672626,
              0,
              0,
              0,
              1,
              1,
              3.147242585022018
            ],
            [
              0.05689487722321919,
              0.2311946446851627,
              0,
              0,
              0.1974902691577685,
              0,
              0,
              0,
              1,
              1,
              3.147242585022018
            ],
            [
              0.06067138357522039,
              0.1920596812722546,
              0,
              0,
              0.2400630235615712,
              0,
              0,
              0,
              1,
              1,
              3.147242585022018
            ],
            [
              0,
              0.1638954768849336,
              0,
              0,
              0,
              null,
              0,
              null,
              1,
              1,
              3.147242585022018
            ],
            [
              0.08134552131352692,
              0.206744000594855,
              0,
              0,
              0.2823619574036308,
              0,
              0,
              0,
              1,
              1,
              3.147242585022018
            ],
            [
              0.09602984063612732,
              0.1920596812722546,
              0,
              0,
              0.3333333333333333,
              0,
              0,
              0,
              1,
              1,
              3.147242585022018
            ],
            [
              0.05689487722321919,
              0.2311946446851627,
              0,
              0,
              0.1974902691577685,
              0,
              0,
              0,
              1,
              1,
              3.147242585022018
            ],
            [
              0.09602984063612732,
              0.1920596812722546,
              0,
              0,
              0.3333333333333333,
              0,
              0,
              0,
              1,
              1,
              3.147242585022018
            ],
            [
              0.06209702251172416,
              0.2088571110104844,
              0,
              0,
              0.2291790928025626,
              0,
              0,
              0,
              1,
              1,
              3.147242585022018
            ],
            [
              0.06209702251172416,
              0.1690976221734386,
              0,
              0,
              0.2685919589369681,
              0,
              0,
              0,
              1,
              1,
              3.147242585022018
            ],
            [
              0,
              0.288089521908382,
              0,
              0,
              0,
              null,
              0,
              null,
              1,
              1,
              3.147242585022018
            ],
            [
              0.05689487722321919,
              0.2311946446851627,
              0,
              0,
              0.1974902691577685,
              0,
              0,
              0,
              1,
              1,
              3.147242585022018
            ],
            [
              0,
              0.1638954768849336,
              0,
              0,
              0,
              null,
              0,
              null,
              1,
              1,
              3.147242585022018
            ],
            [
              0.09602984063612732,
              0.1920596812722546,
              0,
              0,
              0.3333333333333333,
              0,
              0,
              0,
              1,
              1,
              3.147242585022018
            ],
            [
              0.0504826382055323,
              0.2179941196340011,
              0,
              0,
              0.1880335512532723,
              0,
              0,
              0,
              1,
              1,
              3.147242585022018
            ],
            [
              0.06067138357522039,
              0.2274181383331616,
              0,
              0,
              0.2105990636983842,
              0,
              0,
              0,
              1,
              1,
              3.147242585022018
            ],
            [
              0.05689487722321919,
              0.2311946446851627,
              0,
              0,
              0.1974902691577685,
              0,
              0,
              0,
              1,
              1,
              3.147242585022018
            ],
            [
              0.06209702251172416,
              0.1690976221734386,
              0,
              0,
              0.2685919589369681,
              0,
              0,
              0,
              1,
              1,
              3.147242585022018
            ],
            [
              0.7635579535576628,
              2.674903330873364,
              2.875,
              23.20833333333333,
              0.2220638507738822,
              3.765267569546552,
              8.676326006052616,
              1.760838840822108,
              0.1266583073997393,
              0.9545577927131108,
              2.78904481355782
            ],
            [
              0.8860810343989567,
              2.359462133572423,
              3,
              11,
              0.273014712342526,
              3.385694855815246,
              4.66207948137107,
              0.430280137381403,
              0.4419331455550646,
              0.7801120487533462,
              2.966403778997654
            ],
            [
              0.7766744091946078,
              2.477440765146807,
              1,
              10,
              0.2386745298134063,
              1.287540812677188,
              4.036423449828647,
              0.9266717688986715,
              0.2215573338614143,
              0.9501948843131892,
              2.966403778997654
            ],
            [
              0.8163005401128219,
              2.295422946425279,
              3,
              7,
              0.2623306806161573,
              3.675117009704987,
              3.049546930295038,
              -0.210885006228427,
              0.7463924188991364,
              0.5110976899906992,
              2.966403778997654
            ],
            [
              0.6310369998984827,
              2.139865926411119,
              1,
              8,
              0.2277369567539931,
              1.58469313235337,
              3.738551981813747,
              0.6723600621562835,
              0.356995685632281,
              0.9023016410198705,
              3.203430677534404
            ],
            [
              0.9322327550350363,
              1.954855351278921,
              5.75,
              9.25,
              0.3228972309491619,
              6.167987521296542,
              4.731807902793622,
              -0.4483254869770772,
              0.7788938556053361,
              0.4017590568514605,
              3.203430677534404
            ],
            [
              0.9218866523079562,
              2.075731860262895,
              3,
              7.25,
              0.3075396847337046,
              3.254196155774094,
              3.492743999738856,
              0.07353431076928921,
              0.6086861520129797,
              0.6553933771564093,
              3.244034539375714
            ],
            [
              1.320073892024071,
              1.967557392923621,
              1,
              3,
              0.40152735438064,
              0.7575333517631342,
              1.524733159393261,
              0.2934314421523522,
              0.4725624226398342,
              0.8717146038580694,
              2.614579412494553
            ],
            [
              0.6482949911702299,
              2.618490017751286,
              1.5,
              7.5,
              0.198450461049549,
              2.313761513554759,
              2.864246168271007,
              0.1971693426570265,
              0.5915923134470138,
              0.7112618578583463,
              2.791938377934387
            ],
            [
              0.64193189394238,
              2.334516164581633,
              7.607142857142857,
              14.67857142857143,
              0.2156704505909325,
              11.8503893153277,
              6.287628953386135,
              -1.71476607120591,
              0.9444334617302438,
              0.1270118525004817,
              3.244034539375714
            ],
            [
              0.8328397644238039,
              2.172054520768464,
              3.5,
              13.5,
              0.2771610863410174,
              4.202489061532091,
              6.215313598676959,
              0.6266421032228289,
              0.3676682585764536,
              0.8125702157005015,
              3.212079952484654
            ],
            [
              0.9574680333542176,
              2.042531966645784,
              0,
              8,
              0.3191560111180723,
              0,
              3.916707366464125,
              1.20735686347466,
              0.04617223099343973,
              1,
              3.244034539375714
            ],
            [
              1,
              2,
              6,
              2,
              0.3333333333333333,
              5.999999999999999,
              0.9999999999999998,
              -1.541290617997614,
              0.9974089315653105,
              0.0196616369455872,
              3.244034539375714
            ],
            [
              0.7078610397087155,
              2.221263959507195,
              4.5,
              18.5,
              0.2416629675750269,
              6.357179937253996,
              8.32859144039071,
              0.6077036107994384,
              0.410511557713939,
              0.7636546113793086,
              3.244034539375714
            ],
            [
              0.5865814688855004,
              2.353404337836507,
              2,
              6,
              0.1995184696280968,
              3.409586061080283,
              2.549498147656098,
              -0.2651290863227682,
              0.7979771353658387,
              0.4952688912321106,
              3.244034539375714
            ],
            [
              0.717953951021664,
              2.271196659369767,
              4.5,
              11.5,
              0.240186609709722,
              6.267811457261852,
              5.063410054147898,
              -0.3712665165845399,
              0.7503370815095376,
              0.4468617368322005,
              3.244034539375714
            ],
            [
              0.9695904144713394,
              2.152579522979443,
              1,
              5,
              0.3105501730834676,
              1.031363331438504,
              2.322794557238641,
              0.519151114801018,
              0.3976690269521403,
              0.8925971016143811,
              2.487582495696115
            ],
            [
              0.6891225621905716,
              2.285525038076307,
              0,
              8,
              0.2316652776378436,
              0,
              3.500289809440671,
              1.078992768712713,
              0.1214517232101522,
              1,
              3.244034539375714
            ],
            [
              1.278440173113836,
              1.506271145770427,
              0,
              0,
              0.4590925330192081,
              0,
              0,
              0,
              1,
              1,
              3.244034539375714
            ],
            [
              0.9939849689213759,
              2.006015031078625,
              3,
              1,
              0.3313283229737919,
              3.018154291865655,
              0.4985007512442738,
              -0.776703672552841,
              0.9879486902459494,
              0.1093369197650086,
              3.244034539375714
            ],
            [
              0.6518161720116818,
              2.141311798210813,
              0,
              9,
              0.2333642349941308,
              0,
              4.203031061389569,
              1.29561846841446,
              0.09147484545696906,
              1,
              3.244034539375714
            ],
            [
              0.9579456950766029,
              2.035200035163637,
              0,
              6,
              0.3200464599495845,
              0,
              2.948113156610465,
              0.9087798298158081,
              0.09882695973804967,
              1,
              3.244034539375714
            ],
            [
              0.5307983652796411,
              2.264965493757006,
              0,
              1,
              0.1898580824571291,
              0,
              0.4415078299233833,
              0.1360983752066794,
              0.8101419175428709,
              1,
              3.244034539375714
            ],
            [
              0.4897518335962141,
              2.510248166403787,
              0,
              2,
              0.163250611198738,
              0,
              0.7967339750576236,
              0.2455997201592521,
              0.7001495396592856,
              1,
              3.244034539375714
            ],
            [
              0.920869072871662,
              2.079130927128339,
              1,
              4,
              0.3069563576238872,
              1.08593070335349,
              1.923880765664302,
              0.2583049138780343,
              0.5139531031903575,
              0.8401167677817909,
              3.244034539375714
            ],
            [
              0.8969862293665207,
              2.041734040742031,
              4,
              7,
              0.3052302182314847,
              4.45937726694525,
              3.428458291000515,
              -0.3177891491078655,
              0.7780403837680808,
              0.445785596851346,
              3.244034539375714
            ],
            [
              0.6491423942198459,
              2.187341111264264,
              1.5,
              6.5,
              0.2288546339031346,
              2.310741084477673,
              2.971644416376857,
              0.203728820971915,
              0.5761403361444991,
              0.72650047707356,
              3.244034539375714
            ],
            [
              1.009074953610093,
              1.989995191210139,
              3,
              9,
              0.3364626050353944,
              2.973019981585234,
              4.522623994144928,
              0.4776780252339426,
              0.384163278413813,
              0.8247767843608486,
              3.244034539375714
            ],
            [
              0.8843914384418622,
              1.255491948785791,
              0,
              3,
              0.4132895482625546,
              0,
              2.389501583742814,
              0.8209178849963,
              0.2019628425489481,
              1,
              2.910768089494826
            ],
            [
              0.4042659326680667,
              2.582192718289197,
              1,
              8,
              0.1353663251083304,
              2.473619266902404,
              3.098142111290713,
              0.1925142401561769,
              0.6506268299095794,
              0.72992193465602,
              3.244034539375714
            ],
            [
              0.6258105641799927,
              2.15445148833632,
              2,
              10,
              0.2250904959169567,
              3.195855286688272,
              4.641552643045148,
              0.4562035536697623,
              0.471377088990857,
              0.7896996178693737,
              3.168974342105608
            ],
            [
              0.586838816665106,
              2.408308758657397,
              3,
              7,
              0.1959298505022471,
              5.112136271162894,
              2.906604053502847,
              -0.6798732229541805,
              0.8861861472047778,
              0.3099423245389087,
              3.244034539375714
            ],
            [
              0.7293497801578119,
              2.100858032140228,
              1,
              5,
              0.2577018468356226,
              1.371084255051982,
              2.379979952717843,
              0.3110002946701099,
              0.5157563328848651,
              0.8327098848168901,
              3.244034539375714
            ],
            [
              1.199944303574726,
              1.742537145089356,
              2,
              4,
              0.4078001253396224,
              1.666744026403431,
              2.295503433756004,
              0.2084004674660288,
              0.5281490655854086,
              0.7786536599632932,
              3.017072922137598
            ],
            [
              0.6306416400322346,
              1.778378849674466,
              1,
              7,
              0.2617834272173482,
              1.585686603169569,
              3.936169169623984,
              0.7882010228977678,
              0.3384184245023077,
              0.9117996464097905,
              2.982085151086235
            ],
            [
              0.9316583284858281,
              2.033779881205311,
              0,
              5,
              0.3141722277136449,
              0,
              2.458476478308346,
              0.7578453461168938,
              0.1517313557929945,
              1,
              3.244034539375714
            ],
            [
              0,
              1.706714035962637,
              0,
              0,
              0,
              null,
              0,
              null,
              1,
              1,
              3.244034539375714
            ],
            [
              0.5845647121027218,
              2.216708317593615,
              1,
              7,
              0.2086782351829838,
              1.710674591360343,
              3.157835401456412,
              0.4460990758669796,
              0.4781221399528747,
              0.8462465437455873,
              3.244034539375714
            ],
            [
              0.3515364112324916,
              2.584198173901591,
              1,
              8,
              0.1197439349635335,
              2.844655540784483,
              3.095737811749049,
              0.07739814971664412,
              0.7057877786672231,
              0.6826918443898277,
              3.244034539375714
            ],
            [
              0.9834203510540331,
              1.639997556507485,
              1.5,
              9.5,
              0.3748622543970236,
              1.525288752050225,
              5.792691557560039,
              1.315461581469795,
              0.09962903937125822,
              0.9755090564940502,
              3.244034539375714
            ],
            [
              0.6455037330336498,
              2.234170592129761,
              0,
              7,
              0.2241585888352218,
              0,
              3.133153763933099,
              0.9658201002187994,
              0.169204027790854,
              1,
              3.244034539375714
            ],
            [
              1,
              2,
              3,
              2,
              0.3333333333333333,
              3,
              0.9999999999999998,
              -0.6165162471990456,
              0.9547325102880663,
              0.2098765432098761,
              3.244034539375714
            ],
            [
              0,
              1.343452123749884,
              0,
              0,
              0,
              null,
              0,
              null,
              1,
              1,
              2.565688817722774
            ],
            [
              0.976892182593507,
              2.023107817406494,
              0,
              3,
              0.3256307275311689,
              0,
              1.482867089034249,
              0.457105826413184,
              0.3066855546347868,
              1,
              3.244034539375714
            ],
            [
              0.6455037330336498,
              2.284433599455635,
              0,
              4,
              0.2203131534165707,
              0,
              1.750981075113399,
              0.5397541406727315,
              0.3695564875603378,
              1,
              3.244034539375714
            ],
            [
              0.995014521241309,
              2.004985478758692,
              0,
              3,
              0.3316715070804362,
              0,
              1.496270188379286,
              0.4612374406677032,
              0.2985175925558919,
              1,
              3.244034539375714
            ],
            [
              0.9550148545580225,
              1.871861430233867,
              0,
              5,
              0.3378339758608606,
              0,
              2.671137894740055,
              0.823399955308149,
              0.1273017770864135,
              1,
              3.244034539375714
            ],
            [
              0.9107979496818667,
              2.089202050318135,
              0,
              3,
              0.3035993165606221,
              0,
              1.435954937696511,
              0.4426447746677962,
              0.33773616369383,
              1,
              3.244034539375714
            ],
            [
              0.972646834740064,
              2.027353165259937,
              1,
              1,
              0.3242156115800212,
              1.028122401968486,
              0.493253971303902,
              -0.1648775388092863,
              0.8948842372077926,
              0.5433154603678353,
              3.244034539375714
            ],
            [
              0.8021599421523904,
              1.532477772202695,
              0,
              2,
              0.343590758094978,
              0,
              1.305076025426011,
              0.5385521489162738,
              0.4308730928583258,
              1,
              2.423304833250057
            ],
            [
              1,
              2,
              0,
              6,
              0.3333333333333333,
              0,
              3,
              0.9247743707985684,
              0.08779149519890264,
              1,
              3.244034539375714
            ],
            [
              0.8112306342897956,
              2.118641009575689,
              3,
              4,
              0.2768826532002986,
              3.698085196975329,
              1.888002725294693,
              -0.5579726262806595,
              0.9019431509484549,
              0.3011944914089022,
              3.244034539375714
            ],
            [
              0.8333463427285444,
              2.166653657271457,
              1,
              4,
              0.277782114242848,
              1.199981266763346,
              1.846164931148867,
              0.1991913638841445,
              0.5743645378392457,
              0.8035096628997953,
              3.244034539375714
            ],
            [
              0.06465875302640546,
              0.23360888181478,
              0,
              0,
              0.21678098953255,
              0,
              0,
              0,
              1,
              1,
              2.984651088658922
            ],
            [
              0.648659476588432,
              2.32579896470222,
              4,
              10,
              0.2180764967443859,
              6.166563727763065,
              4.299597751897846,
              -0.5755074285443645,
              0.8283214635427403,
              0.3651033556854639,
              3.244034539375714
            ],
            [
              0.9790408174523225,
              2.016263515500094,
              2,
              7,
              0.3268585454511395,
              2.042815748177319,
              3.471768420242326,
              0.4404862694032833,
              0.3932463715209533,
              0.8476146623274694,
              3.244034539375714
            ],
            [
              0.8297876858310249,
              2.163970300770147,
              4,
              10,
              0.2771726003053063,
              4.820510195923233,
              4.621135510242931,
              -0.06145886650105443,
              0.6580743681603227,
              0.5719539632544017,
              3.244034539375714
            ],
            [
              0.6336757076979452,
              2.271658374218722,
              0,
              8,
              0.2181076908304828,
              0,
              3.521656288988168,
              1.085579159605952,
              0.1396932851852315,
              1,
              3.244034539375714
            ],
            [
              1.075574624284808,
              1.750030254180297,
              6,
              5,
              0.3806528763034518,
              5.578413495939102,
              2.857093463416704,
              -0.8388690069391468,
              0.9224934083841541,
              0.205588354173716,
              3.244034539375714
            ],
            [
              0.7005513565602562,
              2.288537835418107,
              3,
              18,
              0.2343695057478657,
              4.282341290052105,
              7.865283991125919,
              1.10447119399762,
              0.2393474773655504,
              0.9005793413129433,
              3.244034539375714
            ],
            [
              0.9674377058798767,
              2.032562294120124,
              5,
              9,
              0.3224792352932921,
              5.168291425495496,
              4.42790856941288,
              -0.2282290299612827,
              0.7206660135890515,
              0.4893615720265138,
              3.244034539375714
            ],
            [
              0.4316961684714088,
              1.914944650528913,
              2,
              4,
              0.1839634617177217,
              4.632888003342239,
              2.088833219746163,
              -1.197800591038519,
              0.9198259837638855,
              0.3052829987809151,
              2.12393849412808
            ],
            [
              0.7424557401919312,
              2.155411888646272,
              2,
              9,
              0.2562076103143443,
              2.693763266592811,
              4.175536029752783,
              0.456768491572573,
              0.4361382857499643,
              0.8154047599001669,
              3.244034539375714
            ],
            [
              0.7939043700719444,
              2.206095629928056,
              3,
              6,
              0.2646347900239814,
              3.778792651976632,
              2.719737040681082,
              -0.3264624955255118,
              0.8058869924662156,
              0.4402849639555074,
              3.244034539375714
            ],
            [
              0.06287094037682636,
              1.682241132142299,
              0,
              2,
              0.03602687836894631,
              0,
              1.188890202353477,
              0.4959984854639239,
              0.9292441792271181,
              1,
              2.396963372260034
            ],
            [
              0.6892628088898923,
              2.184934322355361,
              1,
              8,
              0.2398105548839886,
              1.450825413909351,
              3.661437288135962,
              0.6814390683559196,
              0.3254858137686757,
              0.915219393720452,
              3.244034539375714
            ],
            [
              0.8168760619100024,
              2.173883666104614,
              1,
              6,
              0.2731332959509511,
              1.224175914350851,
              2.760037298017612,
              0.4734417482380824,
              0.389166179346368,
              0.892802803489247,
              3.244034539375714
            ],
            [
              1.377737585056167,
              1.791847837462004,
              2,
              2,
              0.4346743821031276,
              1.451655251111165,
              1.116166204621942,
              -0.1246111365992286,
              0.7785843595207227,
              0.5837225974966455,
              2.692287829523737
            ],
            [
              0.7217381235914263,
              2.278261876408575,
              3,
              4,
              0.2405793745304754,
              4.156632304625619,
              1.755724414923518,
              -0.74009936101486,
              0.9378110845646185,
              0.2242850921266086,
              3.244034539375714
            ],
            [
              0.3568909740044161,
              1.958764516112407,
              0,
              1,
              0.1541209284056373,
              0,
              0.5105258910778702,
              0.1573737532326386,
              0.8458790715943627,
              1,
              3.244034539375714
            ],
            [
              0.7430134945620657,
              2.255333342566522,
              4,
              9,
              0.2478077203615389,
              5.383482304527472,
              3.990540923657072,
              -0.429385496351238,
              0.7994463208922898,
              0.4083918043500532,
              3.244034539375714
            ],
            [
              1,
              1.982561431109298,
              0,
              1,
              0.3352822810519856,
              0,
              0.5043979895445017,
              0.1554847778043598,
              0.6647177189480145,
              1,
              3.244034539375714
            ],
            [
              0.718026454353867,
              2.281973545646135,
              1,
              3,
              0.2393421514512889,
              1.392706346592583,
              1.314651524214124,
              -0.02406103308427766,
              0.7561324891544193,
              0.6652216204468786,
              3.244034539375714
            ],
            [
              0.9139349367268641,
              2.044181851725326,
              2,
              6,
              0.3089583684777615,
              2.188339584831643,
              2.935159606732587,
              0.2302133386177395,
              0.5290668864039256,
              0.7619935859350593,
              3.244034539375714
            ],
            [
              1.247025713541282,
              1.595212838668949,
              0,
              3,
              0.4387477302253706,
              0,
              1.88062678990423,
              0.6139808356435056,
              0.1767967719094638,
              1,
              3.063005684751005
            ],
            [
              0.9074532169341231,
              2.092546783065878,
              3,
              2,
              0.3024844056447076,
              3.305955551224616,
              0.9557731354850362,
              -0.7244628215924765,
              0.9682708588224735,
              0.166382382694374,
              3.244034539375714
            ],
            [
              0.6317971910951529,
              2.264993097644151,
              0,
              3,
              0.218102495562464,
              0,
              1.324507347558957,
              0.4082901496523051,
              0.478023757155431,
              1,
              3.244034539375714
            ],
            [
              0.9086628618022473,
              2.091337138197754,
              0,
              3,
              0.3028876206007489,
              0,
              1.434488942603153,
              0.4421928697711114,
              0.3387726841796411,
              1,
              3.244034539375714
            ],
            [
              0.7080694128931512,
              2.224422851323428,
              2,
              6,
              0.2414565322245831,
              2.824581832772663,
              2.697328880806218,
              -0.03922675619567632,
              0.6996994299920913,
              0.6112707793447696,
              3.244034539375714
            ],
            [
              0.5514882115087167,
              2.288812059438404,
              2,
              16,
              0.1941654610076908,
              3.626550773458171,
              6.990525907979467,
              1.036972662802987,
              0.2919565238276224,
              0.8904202094200432,
              3.244034539375714
            ],
            [
              0.4156976193215374,
              2.541054306747931,
              0,
              13,
              0.1405926603636786,
              0,
              5.115986685320999,
              1.577044455977194,
              0.1395043529367706,
              1,
              3.244034539375714
            ],
            [
              0.9469461146074416,
              2.05305388539256,
              1,
              5,
              0.3156487048691471,
              1.056026298196019,
              2.435396379790568,
              0.4252020331016564,
              0.3870075192398982,
              0.8972753758454947,
              3.244034539375714
            ],
            [
              0.9922775608334559,
              1.726902966018353,
              1.5,
              5.5,
              0.3649178680984035,
              1.511673809029891,
              3.184892323557192,
              0.5157831996601667,
              0.3537218804792792,
              0.8745316523604715,
              3.244034539375714
            ],
            [
              0.9297915108094492,
              2.067060874989114,
              0,
              7,
              0.3102560256940017,
              0,
              3.386450822372063,
              1.043900976166473,
              0.07427033892857321,
              1,
              3.244034539375714
            ],
            [
              0.6430155817976654,
              2.347997867211905,
              2,
              6,
              0.2149825110317008,
              3.110344533811515,
              2.555368590315037,
              -0.1710758429850991,
              0.7630537941122403,
              0.5398050687054482,
              3.244034539375714
            ],
            [
              1.395902812427892,
              1.988258927904629,
              0,
              5,
              0.4124811163105735,
              0,
              2.514763006883294,
              1.013355913321178,
              0.07000179074759713,
              1,
              2.481618722331619
            ],
            [
              0.6909529481886761,
              2.261408772531727,
              5,
              10,
              0.2340339746784406,
              7.236382756752732,
              4.422022290470133,
              -0.8675494764689521,
              0.8845024565305637,
              0.2620674943483761,
              3.244034539375714
            ],
            [
              1.041603824851699,
              1.939932241482844,
              2,
              10,
              0.3493514086959316,
              1.92011583702158,
              5.154819217993,
              0.9971235946192826,
              0.1523765485530269,
              0.9571536491647842,
              3.244034539375714
            ],
            [
              0.9488434332088195,
              2.051156566791182,
              2,
              4,
              0.3162811444029397,
              2.107829310928945,
              1.950119295991909,
              -0.04861539327734339,
              0.7136000784331479,
              0.6143049603034605,
              3.244034539375714
            ],
            [
              1.283881942170219,
              1.639892717538759,
              0,
              1,
              0.4391179525093812,
              0,
              0.6097959880575939,
              0.2974993289129286,
              0.5608820474906188,
              1,
              2.04973903734777
            ],
            [
              0.8715782876743225,
              2.098785595923907,
              3,
              5,
              0.2934247525991708,
              3.442031590765134,
              2.382330053012847,
              -0.3266616076030488,
              0.8176606338451142,
              0.4314948007645303,
              3.244034539375714
            ],
            [
              0.6855444377965335,
              2.126933191368804,
              3,
              8,
              0.243751072252967,
              4.376083933585042,
              3.761284102605752,
              -0.1895170422869797,
              0.7303591831929473,
              0.5252884190842848,
              3.244034539375714
            ],
            [
              0.4714410381646819,
              1.720069566574771,
              0,
              1,
              0.2151214952577111,
              0,
              0.5813718348562678,
              0.2094109885092969,
              0.7848785047422888,
              1,
              2.776224108366011
            ],
            [
              0.8792856199590003,
              2.120714380041001,
              4.5,
              4.5,
              0.2930952066529999,
              5.117790963316138,
              2.121926480223611,
              -0.9234995641165568,
              0.943456520586714,
              0.1726399773212012,
              3.244034539375714
            ],
            [
              1.151978092909329,
              1.656586676358911,
              1,
              6,
              0.4101661124266941,
              0.8680720633102429,
              3.62190526196171,
              0.9127499631995554,
              0.1457402479478163,
              0.9751624907198495,
              3.017072922137598
            ],
            [
              1,
              2,
              1,
              4,
              0.3333333333333333,
              0.9999999999999998,
              2,
              0.3082581235995228,
              0.4609053497942389,
              0.868312757201646,
              3.244034539375714
            ],
            [
              0.9025903196874095,
              2.096403790665996,
              0,
              6,
              0.3009643522044286,
              0,
              2.862044052159384,
              0.8822483291778265,
              0.1166798711097431,
              1,
              3.244034539375714
            ],
            [
              0.1824425802518073,
              2.817557419748193,
              0,
              3,
              0.06081419341726907,
              0,
              1.064752036275489,
              0.3282184648010532,
              0.828427604958562,
              1,
              3.244034539375714
            ],
            [
              0.6561324746339744,
              2.343867525366026,
              0,
              7,
              0.2187108248779914,
              0,
              2.986516910296309,
              0.9206180988661847,
              0.1776980450608744,
              1,
              3.244034539375714
            ],
            [
              0.7329446438272491,
              2.267055356172752,
              0,
              4,
              0.2443148812757496,
              0,
              1.764403321299048,
              0.5438916570964105,
              0.3261095220710261,
              1,
              3.244034539375714
            ],
            [
              0.9803300501678173,
              2.019669949832184,
              0,
              2,
              0.3267766833892723,
              0,
              0.9902608097754694,
              0.3052559390955302,
              0.4532296340283482,
              1,
              3.244034539375714
            ],
            [
              0.9444628106397108,
              1.842320042410268,
              2,
              5,
              0.3389079309161275,
              2.117605878674402,
              2.713969280526638,
              0.1838338632383986,
              0.5577996984568444,
              0.7467740682458642,
              3.244034539375714
            ],
            [
              0.7638594288810093,
              2.126616810947948,
              0,
              9,
              0.2642676726954207,
              0,
              4.232074134685418,
              1.465402253059533,
              0.06316529810958132,
              1,
              2.887994832715389
            ],
            [
              0.5481179943918225,
              1.980323247498172,
              0,
              0,
              0.21678098953255,
              0,
              0,
              0,
              1,
              1,
              2.062748519635016
            ],
            [
              0.9301063388376237,
              2.059668286588593,
              0.5,
              9.5,
              0.3110958033182951,
              0.5375729409874381,
              4.612393200331666,
              1.256096447150773,
              0.07843799527614065,
              0.9759237799474417,
              3.244034539375714
            ],
            [
              0.8588658771107689,
              2.087688515495679,
              0,
              6,
              0.2914814263282741,
              0,
              2.87399195591945,
              0.8859313675718521,
              0.1265049263297033,
              1,
              3.244034539375714
            ],
            [
              0.1342833567336068,
              1.74865801055692,
              0,
              1,
              0.07131573986652326,
              0,
              0.571867108355576,
              0.182789590965334,
              0.9286842601334767,
              1,
              3.128554013034749
            ],
            [
              0.9922267248230557,
              2.007773275176945,
              0,
              7,
              0.3307422416076852,
              0,
              3.486449434577263,
              1.074726360727405,
              0.0601386813576263,
              1,
              3.244034539375714
            ],
            [
              0.875069197161881,
              2.12493080283812,
              1,
              2,
              0.2916897323872936,
              1.14276677003751,
              0.9412071194641919,
              -0.06213239967910657,
              0.7943869167113888,
              0.6446383055473188,
              3.244034539375714
            ],
            [
              0.9886182020876814,
              2.011381797912319,
              2,
              8,
              0.3295394006958937,
              2.02302566933986,
              3.977365216441487,
              0.6024410416658891,
              0.3080989151151824,
              0.8914334251302589,
              3.244034539375714
            ],
            [
              1.113186059458282,
              1.525519839004474,
              2,
              5,
              0.4218681817124054,
              1.796644849265607,
              3.277571272532848,
              0.4915616086083362,
              0.3732346629673117,
              0.8681486241338644,
              3.012697487625007
            ],
            [
              0.7110355736695417,
              2.287523474722079,
              0,
              10,
              0.2371257534684634,
              0,
              4.371539837952894,
              1.347562667687921,
              0.06676203102448446,
              1,
              3.244034539375714
            ],
            [
              0.9772939562325822,
              1.801154600391056,
              3.5,
              2.5,
              0.3517408857193983,
              3.581317553105843,
              1.38799856461917,
              -0.6761083958461053,
              0.928919643823701,
              0.2378786125201577,
              3.244034539375714
            ],
            [
              0.9210561760300983,
              1.72359551998221,
              3,
              6,
              0.3482712590920373,
              3.257130322854451,
              3.481095146999413,
              0.06927852512234925,
              0.6132254667264687,
              0.6586897021928412,
              3.232817438729098
            ],
            [
              0.6474892413195303,
              2.173221705327686,
              2,
              4,
              0.2295482428247942,
              3.088854412351567,
              1.840585334756201,
              -0.3847890836068548,
              0.8615518762673635,
              0.4169454334830347,
              3.244034539375714
            ],
            [
              0.9420579758918307,
              2.057942024108171,
              4,
              3,
              0.3140193252972767,
              4.246023177303145,
              1.457767014257886,
              -0.8595026129351365,
              0.9649213270593064,
              0.1449360414842068,
              3.244034539375714
            ],
            [
              0.3330076457109444,
              1.504760955835257,
              2,
              4,
              0.1812021630094068,
              6.005868110716082,
              2.65822952442283,
              -1.179462960977433,
              0.9228425588758515,
              0.2985304974259747,
              2.838273601672943
            ],
            [
              1.344731324650775,
              1.831290483633934,
              3,
              8,
              0.4234011621529234,
              2.230928918666407,
              4.368504107619859,
              0.7084930474398276,
              0.2437334347983854,
              0.9092802180943363,
              3.017072922137598
            ],
            [
              0.9156587094258426,
              2.084341290574158,
              3,
              4,
              0.3052195698086141,
              3.276329891386201,
              1.919071515825582,
              -0.418385920090053,
              0.8670959170735859,
              0.3648012701465709,
              3.244034539375714
            ],
            [
              0.3972184007053047,
              1.696263131047452,
              1,
              2,
              0.1897405803110838,
              2.517506737412946,
              1.17906235382537,
              -0.4257286783148697,
              0.9056574229304786,
              0.4680482206733105,
              3.143890585161991
            ],
            [
              0.6794316630872868,
              2.23399123189431,
              1,
              1,
              0.2332073604067626,
              1.471818365744208,
              0.4476293307346831,
              -0.328109101677468,
              0.9456143270521103,
              0.4120290478656355,
              3.121489253950369
            ],
            [
              0.7483796638005542,
              2.190928889018986,
              3,
              9,
              0.2546107869766407,
              4.008660503633768,
              4.107846696945903,
              0.0305749498373782,
              0.6344570435807166,
              0.6234724529039798,
              3.244034539375714
            ],
            [
              1.059174156546184,
              1.566966963677857,
              0,
              1,
              0.4033195887263757,
              0,
              0.6381755475258276,
              0.3002698217712874,
              0.5966804112736244,
              1,
              2.125340281488294
            ],
            [
              0.9904857307560354,
              2.009514269243966,
              4,
              3,
              0.3301619102520116,
              4.038422640320936,
              1.492898082843015,
              -0.7846786236646495,
              0.9565337159551084,
              0.1684592109474509,
              3.244034539375714
            ],
            [
              0.2169347001790076,
              1.348271421722676,
              0,
              4,
              0.1385981674512221,
              0,
              2.96676168874753,
              1.007612310970049,
              0.5505834659757537,
              1,
              2.94434839317452
            ],
            [
              0.6207668093484315,
              1.829542865662356,
              1,
              4,
              0.2533421859609229,
              1.610910868526651,
              2.186338497486839,
              0.1773802411705899,
              0.6257628552394287,
              0.7679358403528506,
              3.244034539375714
            ],
            [
              0.9775048987565631,
              2.022495101243438,
              0,
              1,
              0.3258349662521876,
              0,
              0.4944387748505279,
              0.1524147689702707,
              0.6741650337478124,
              1,
              3.244034539375714
            ],
            [
              0.3676216542844327,
              2.632378345715569,
              1.5,
              6.5,
              0.1225405514281442,
              4.080281948895847,
              2.469249912566456,
              -0.4966137125776163,
              0.8399710456383475,
              0.4522840948406762,
              3.244034539375714
            ],
            [
              0.9745305386235233,
              2.010280902741716,
              0,
              9,
              0.3264965167038416,
              0,
              4.476986269792134,
              1.38006738690695,
              0.02851403089014396,
              1,
              3.244034539375714
            ],
            [
              1.208218137223446,
              1.527485121315707,
              0,
              4,
              0.441648096683054,
              0,
              2.618683445213907,
              0.807230445122773,
              0.09719233223602286,
              1,
              3.244034539375714
            ],
            [
              0.9763201180304283,
              1.897047339157542,
              3,
              7,
              0.3397825487262625,
              3.072762657039196,
              3.68994481872478,
              0.1902514150802954,
              0.5416545766256234,
              0.7157364801060568,
              3.244034539375714
            ],
            [
              0.6703689135655047,
              2.157199291160294,
              2,
              3,
              0.2370831983628537,
              2.98343189776292,
              1.39069209427859,
              -0.5316886442293045,
              0.9096358332128551,
              0.3399575645118954,
              2.99562501620294
            ],
            [
              0.5793578670009661,
              2.242203969687881,
              1,
              4,
              0.2053323302957814,
              1.726048884390712,
              1.783959021603555,
              0.01785127023462195,
              0.7263244390168775,
              0.6830959987906917,
              3.244034539375714
            ],
            [
              0.8438349565326815,
              1.507075117895005,
              3,
              1,
              0.3589396998684042,
              3.555197585469797,
              0.6635369319856743,
              -1.056495867895966,
              0.9834008449608145,
              0.1351824080507891,
              2.737029780573516
            ],
            [
              0.9785935931034364,
              2.010215942780549,
              2,
              7,
              0.327419188594767,
              2.043749329747147,
              3.482212955846692,
              0.4434180982476115,
              0.3918432222828099,
              0.8484392359170099,
              3.244034539375714
            ],
            [
              0.7469946043441215,
              2.128077881878133,
              1,
              6,
              0.2598176595281764,
              1.338697755224113,
              2.819445684339666,
              0.4564525781530395,
              0.4208105713278828,
              0.878277451850811,
              3.244034539375714
            ],
            [
              0.8539549622973455,
              2.138531184456427,
              3,
              14,
              0.285366387818941,
              3.51306583186691,
              6.546549380133789,
              0.9350959465587707,
              0.2406491003143209,
              0.9025319397530459,
              3.244034539375714
            ],
            [
              0.4178434914539886,
              1.934354411228634,
              0,
              5,
              0.1776395986823424,
              0,
              2.584841728576603,
              0.9613312401102491,
              0.3761065951817802,
              1,
              2.688814864978448
            ],
            [
              0.954502265431061,
              2.211087835028381,
              1,
              7,
              0.3015242767193795,
              1.047666450061689,
              3.165862472356351,
              0.7328551972233827,
              0.2522976146196748,
              0.9433486154363948,
              2.890333629781179
            ],
            [
              1,
              2,
              4,
              4,
              0.3333333333333333,
              3.999999999999999,
              2,
              -0.6165162471990455,
              0.9120560890108219,
              0.2586495960981554,
              3.244034539375714
            ],
            [
              0.9512574948332613,
              2.04874250516674,
              0,
              7,
              0.3170858316110869,
              0,
              3.416730009919081,
              1.053234781703835,
              0.06927281907117254,
              1,
              3.244034539375714
            ],
            [
              1.053860437350346,
              1.931839509413418,
              7,
              7,
              0.3529693057377177,
              6.642245739482972,
              3.623489407836717,
              -0.9305561623974532,
              0.9211384188363174,
              0.1900808533410612,
              3.244034539375714
            ],
            [
              0.6373866692920213,
              1.015019663920186,
              0,
              0,
              0.3857324052086928,
              0,
              0,
              0,
              1,
              1,
              2.274308087874434
            ],
            [
              0.6465601211894771,
              2.353439878810524,
              1,
              6,
              0.2155200403964923,
              1.546646579687438,
              2.54945964586634,
              0.3091252741013926,
              0.534463374357416,
              0.8171592581248638,
              3.244034539375714
            ],
            [
              0.9386204791796393,
              2.061379520820362,
              4,
              5,
              0.3128734930598797,
              4.261573328866666,
              2.425560140429727,
              -0.5659659803715478,
              0.8846431258169634,
              0.300296144897512,
              3.244034539375714
            ],
            [
              0.8206552935128957,
              2.016493481128866,
              1.5,
              8.5,
              0.2892535283478455,
              1.827807621369385,
              4.215238025585663,
              0.7359448166281604,
              0.2893655855145139,
              0.9001644078086529,
              3.244034539375714
            ],
            [
              0.8709423316322029,
              2.092972094760553,
              0,
              10,
              0.293848676559865,
              0,
              4.777894566790224,
              1.472824813915109,
              0.03083030164296385,
              1,
              3.244034539375714
            ],
            [
              0.9788609598661854,
              1.984594477832198,
              3,
              2,
              0.3303106729441608,
              3.06478664795265,
              1.007762554184183,
              -0.6340943873440769,
              0.9562083241935414,
              0.2054189227341168,
              3.244034539375714
            ],
            [
              0.9247824327031636,
              2.075217567296838,
              0,
              5,
              0.3082608109010544,
              0,
              2.409385925984118,
              0.742712784570963,
              0.1583842171353091,
              1,
              3.244034539375714
            ],
            [
              0.6953105012000941,
              2.126251335488754,
              0,
              4,
              0.24642752540772,
              0,
              1.881245144088544,
              0.5799090981474486,
              0.3224780115089322,
              1,
              3.244034539375714
            ],
            [
              0.8107728224549681,
              2.189227177545033,
              5,
              4,
              0.2702576074849893,
              6.166955602754815,
              1.827128788198921,
              -1.337786870601894,
              0.985067549421388,
              0.06644801811894852,
              3.244034539375714
            ],
            [
              0.9868109568034253,
              2.013189043196576,
              1,
              7,
              0.3289369856011417,
              1.01336531896575,
              3.477070384252281,
              0.759457100527866,
              0.202392164609804,
              0.9588749511458111,
              3.244034539375714
            ],
            [
              0.2547973308519175,
              2.518019615773457,
              1,
              3,
              0.09189114743474708,
              3.924687894714162,
              1.191412481939103,
              -1.258188747036396,
              0.9553296178705282,
              0.3199331001678857,
              2.172389014933697
            ],
            [
              0.9407894801199195,
              2.059210519880082,
              0,
              4,
              0.3135964933733064,
              0,
              1.942492018850477,
              0.5987889448378969,
              0.2219821094548989,
              1,
              3.244034539375714
            ],
            [
              1.094297375380133,
              1.653850887115018,
              2,
              5,
              0.3981944461710294,
              1.827656764053963,
              3.02324716149109,
              0.4069499786795479,
              0.4238410665963872,
              0.8389984430603277,
              2.937929622988364
            ],
            [
              0.6317971910951529,
              2.152914127789108,
              0,
              0,
              0.2268806776525376,
              0,
              0,
              0,
              1,
              1,
              3.244034539375714
            ],
            [
              1,
              1.99117724803725,
              2,
              0,
              0.3343165306088697,
              2,
              0,
              -0.6165162471990455,
              0.9999999999999999,
              0.1117675426383514,
              3.244034539375714
            ],
            [
              0.8820338575045579,
              2.113070360610442,
              2,
              12,
              0.2944918751640886,
              2.267486653696471,
              5.678940097637513,
              1.051608237376396,
              0.1718084785428596,
              0.9482000918057111,
              3.244034539375714
            ],
            [
              1.616221166664349,
              1.664553921012899,
              2,
              4,
              0.4926339427335191,
              1.237454403674044,
              2.403046215268267,
              0.3929309353792948,
              0.3576610723084561,
              0.8835657304911222,
              2.966403778997654
            ],
            [
              0.6662036166327582,
              2.249265245734975,
              2.5,
              12.5,
              0.2285065106446432,
              3.752606466827565,
              5.557370356254037,
              0.5563331300947809,
              0.4198759499340363,
              0.7948441656764199,
              3.244034539375714
            ],
            [
              0.9633809998320352,
              2.018543608700994,
              2,
              3,
              0.3230735603023762,
              2.076021844263794,
              1.486220058396761,
              -0.1818111918070193,
              0.8050856590598856,
              0.5186773794472405,
              3.244034539375714
            ],
            [
              0.9723487734568915,
              2.018911764243296,
              4,
              4,
              0.3250632170624883,
              4.113750239823116,
              1.981265388039002,
              -0.6573557790153773,
              0.9202652996177317,
              0.2419238306898399,
              3.244034539375714
            ],
            [
              0.6928133316924198,
              2.307186668307581,
              0,
              6,
              0.2309377772308065,
              0,
              2.600569811891837,
              0.8016467705033418,
              0.206903993410526,
              1,
              3.244034539375714
            ],
            [
              1,
              2,
              2,
              0,
              0.3333333333333333,
              2,
              0,
              -0.6165162471990455,
              1,
              0.1111111111111109,
              3.244034539375714
            ],
            [
              1.015140340547162,
              1.890924120418529,
              4,
              3,
              0.3493179019882543,
              3.940341882033762,
              1.586525851357797,
              -0.7639608486746252,
              0.9448452553288955,
              0.1987228574997344,
              3.081068924879509
            ],
            [
              0.834503190995747,
              2.165496809004254,
              1,
              8,
              0.2781677303319156,
              1.198317766534576,
              3.694302372894553,
              0.7694075312898204,
              0.237720205955381,
              0.9467981615029466,
              3.244034539375714
            ],
            [
              0.9925740694145528,
              2.007425930585448,
              0,
              2,
              0.3308580231381842,
              0,
              0.9963007698205422,
              0.3071178058456405,
              0.447750985198539,
              1,
              3.244034539375714
            ],
            [
              0.853951427347582,
              2.146048572652419,
              0,
              2,
              0.2846504757825272,
              0,
              0.931945355518254,
              0.2872797265893472,
              0.5117249417981647,
              1,
              3.244034539375714
            ],
            [
              0.7723477196569183,
              2.105744559006965,
              3,
              3,
              0.2683540501402792,
              3.884260836987541,
              1.424674226115418,
              -0.7581875534979502,
              0.951875766241123,
              0.1995003563977829,
              3.244034539375714
            ],
            [
              0.9731349757768395,
              2.026865024223162,
              2,
              5,
              0.3243783252589464,
              2.055213356609066,
              2.466863821835573,
              0.1268945999895938,
              0.5912742784615969,
              0.7197833225454089,
              3.244034539375714
            ],
            [
              1.349468630983421,
              1.831147047968604,
              1,
              5,
              0.4242790601560684,
              0.7410324160490145,
              2.73052893570005,
              0.8955772024330263,
              0.1974280703042949,
              0.9635856842102803,
              2.221468472227904
            ],
            [
              0.7117246184968544,
              1.840786429851097,
              2.5,
              5.5,
              0.2788331196284147,
              3.512594527473197,
              2.987853403745975,
              -0.1617557141756586,
              0.7241068196797055,
              0.5474179749730494,
              3.244034539375714
            ],
            [
              0.9678633352127188,
              2.032136664787282,
              1,
              9,
              0.3226211117375728,
              1.033203721659957,
              4.428835991176848,
              1.046731231835266,
              0.11720580172442,
              0.979661610067829,
              3.244034539375714
            ],
            [
              1.24817402651532,
              1.788452817754285,
              0,
              3,
              0.4110396471238274,
              0,
              1.677427534133679,
              0.6014344143842865,
              0.2042952085179392,
              1,
              2.78904481355782
            ],
            [
              0.8864441837888257,
              2.110673912994416,
              1,
              10,
              0.2957655171280144,
              1.128102612987786,
              4.737823279301816,
              1.112725719316382,
              0.1187437654682594,
              0.9788704546885112,
              3.244034539375714
            ],
            [
              0.9979448380194035,
              2.002055161980597,
              3,
              2,
              0.3326482793398011,
              3.006178183108824,
              0.9989734738484607,
              -0.6187371573567253,
              0.9550699401991025,
              0.2088626923618011,
              3.244034539375714
            ],
            [
              0.07951354338606967,
              1.693823620636004,
              0,
              2,
              0.04483836745727838,
              0,
              1.180760485114166,
              0.3891079970435417,
              0.912333744281677,
              1,
              3.034531528741716
            ],
            [
              0.9804306393647727,
              2.019569360635229,
              0,
              1,
              0.3268102131215908,
              0,
              0.4951550659718186,
              0.1526355715272708,
              0.6731897868784092,
              1,
              3.244034539375714
            ],
            [
              0.8705788600889378,
              2.116540897119822,
              0,
              4,
              0.2914442442382787,
              0,
              1.889876073475915,
              0.5825696522453195,
              0.2520554666866437,
              1,
              3.244034539375714
            ],
            [
              1.493755350006269,
              1.492481897859202,
              7,
              6,
              0.5002132201900531,
              4.686175684639805,
              4.020149261847883,
              -0.2053080553575403,
              0.7089364622277688,
              0.5006252929666504,
              3.244034539375714
            ],
            [
              0.8734118091569417,
              2.08800778853485,
              0,
              5,
              0.2949301104908274,
              0,
              2.394627083028502,
              0.7513985107967848,
              0.1742452071807364,
              1,
              3.186893570615723
            ],
            [
              0.8299836692633451,
              2.170016330736656,
              4,
              8,
              0.2766612230877816,
              4.819371932402253,
              3.686608200448076,
              -0.3491836224937878,
              0.7826531135549832,
              0.4346832264020762,
              3.244034539375714
            ],
            [
              0.6867416838554238,
              2.3018347783325,
              1,
              6,
              0.2297888953300071,
              1.456151597476825,
              2.606616276927805,
              0.3546400833550856,
              0.496597376207178,
              0.8392065213318243,
              3.244034539375714
            ],
            [
              0.8594683077151347,
              1.401587824561394,
              2,
              3,
              0.3801180764361585,
              2.327020068159264,
              2.140429552417669,
              -0.06574296352078851,
              0.7163126522191596,
              0.627850175925291,
              2.8381823049792
            ],
            [
              0.7798568797560613,
              2.212204697760063,
              1,
              16,
              0.2606419886596932,
              1.282286565597523,
              7.232603753260527,
              1.834233611090988,
              0.04122777571949915,
              0.9941043551794397,
              3.244034539375714
            ],
            [
              0.6323570333243551,
              2.115513215964939,
              4,
              8,
              0.2301262344857466,
              6.325540460855883,
              3.781588287715327,
              -0.784193923419236,
              0.8805977426303769,
              0.2907292886525403,
              3.244034539375714
            ],
            [
              0.9570575263927658,
              2.013531633488329,
              5,
              7,
              0.3221776808850519,
              5.224346355485486,
              3.476478781648391,
              -0.5387943786114734,
              0.8438642915575748,
              0.3368587354082432,
              3.244034539375714
            ],
            [
              0.742525265789175,
              2.257474734210827,
              1,
              7,
              0.2475084219297249,
              1.346755519406029,
              3.100809897855656,
              0.5407015113924095,
              0.373319818406097,
              0.8971952576113076,
              3.244034539375714
            ],
            [
              0.7226909738467837,
              1.792564243797947,
              0.5,
              8.5,
              0.287323118853723,
              0.691858647879009,
              4.741810526127005,
              1.248430566657091,
              0.1334726802113237,
              0.952572084577994,
              3.244034539375714
            ],
            [
              0.7137403749917426,
              2.109974477344474,
              2,
              11,
              0.2527664485672926,
              2.802139363382853,
              5.21333320289454,
              0.7432700886026017,
              0.3243093923605602,
              0.877784625474422,
              3.244034539375714
            ],
            [
              0.7088615920558068,
              2.108886717543386,
              3.5,
              5.5,
              0.2515702306131941,
              4.937494200877023,
              2.608011115175914,
              -0.7632012830503135,
              0.8905836976119227,
              0.2861982052228639,
              3.052252580591559
            ],
            [
              0.8312612447158535,
              1.977397838837034,
              2,
              3,
              0.2959637392745892,
              2.405982490719451,
              1.517145382218273,
              -0.2910462187255354,
              0.8422187492424974,
              0.4634577804829538,
              3.053938004737919
            ],
            [
              0.9920060161954767,
              1.747827722597214,
              2,
              5,
              0.3620679613327941,
              2.0161168050879,
              2.860693840334656,
              0.2751940425649649,
              0.5046653485508602,
              0.7861863194464402,
              3.069023687340097
            ],
            [
              0.988087222323208,
              2.011912777676793,
              3,
              3,
              0.3293624074410692,
              3.036169208773237,
              1.49111831948509,
              -0.4762744879977382,
              0.903738055605742,
              0.311795931732197,
              3.244034539375714
            ],
            [
              0.7604613006771225,
              2.111326429455747,
              0,
              6,
              0.2648041471512026,
              0,
              2.841815418161874,
              0.8760126884187727,
              0.1579131480743215,
              1,
              3.244034539375714
            ],
            [
              0.8750064724624091,
              1.814969676250432,
              8,
              3,
              0.325284100708886,
              9.142789512729788,
              1.65292017781682,
              -2.308813067185878,
              0.9988763833946701,
              0.007476186717700117,
              3.244034539375714
            ],
            [
              0.666851233724721,
              2.458929616585289,
              0,
              10,
              0.2133390873063234,
              0,
              4.066810181369479,
              1.475218324449461,
              0.09075607732617626,
              1,
              2.756751400093392
            ],
            [
              1,
              2,
              7,
              5,
              0.3333333333333333,
              6.999999999999998,
              2.5,
              -1.387161556197852,
              0.9812415677375287,
              0.06644763953101096,
              3.244034539375714
            ],
            [
              0.9708020292462974,
              1.933457166352547,
              4,
              9,
              0.3342683844188097,
              4.120304531198276,
              4.654874261827293,
              0.1647854620968032,
              0.5491402551858553,
              0.6801469865402123,
              3.244034539375714
            ],
            [
              0.8578716502901301,
              2.080385051649328,
              4,
              10,
              0.291966202178276,
              4.662702163717859,
              4.80680246768357,
              0.04442008931059101,
              0.6104190007471094,
              0.6198864896807319,
              3.244034539375714
            ],
            [
              0.8258110849428444,
              2.065124749430297,
              0,
              8,
              0.2856552799007072,
              0,
              3.873857984708646,
              1.194148193457316,
              0.06780515495424437,
              1,
              3.244034539375714
            ],
            [
              1.084187087571048,
              1.736073255290761,
              2,
              3,
              0.3844280157734973,
              1.844700073380036,
              1.728037679779564,
              -0.0393762255904601,
              0.7091027754036012,
              0.6356173176588445,
              2.962762221393218
            ],
            [
              0.9506314120154589,
              1.955853122773403,
              5,
              8,
              0.3270725856741971,
              5.25966209069335,
              4.090286692211318,
              -0.3604694661195155,
              0.7739948474886755,
              0.4285611184277428,
              3.244034539375714
            ],
            [
              0.9351576514683663,
              1.721738140777755,
              2,
              5,
              0.3519737786470694,
              2.138676828296961,
              2.904042073286108,
              0.2495748984646753,
              0.5277534972261027,
              0.7695519129207062,
              3.06667557393588
            ],
            [
              0.9992468779656943,
              2.000753122034307,
              4,
              3,
              0.3330822926552314,
              4.003014758618367,
              1.499435371091506,
              -0.7717486842814727,
              0.9548769794501768,
              0.1729112848116188,
              3.244034539375714
            ],
            [
              0.9298785162348805,
              1.99870187503769,
              1,
              10,
              0.3175185216038463,
              1.075409295451888,
              5.003247420184376,
              1.210788010132705,
              0.09153442194890887,
              0.9850376583592374,
              3.244034539375714
            ],
            [
              0.871977261400468,
              2.128022738599533,
              7.5,
              3.5,
              0.2906590871334892,
              8.60114171779477,
              1.644719267569187,
              -2.144373731472133,
              0.9980554138321875,
              0.01076593510305601,
              3.244034539375714
            ],
            [
              0.6390263908422233,
              2.229457873650415,
              3,
              10,
              0.2227749333515172,
              4.69464179100031,
              4.485395359198444,
              -0.0645019124371389,
              0.6748572345798738,
              0.5794934953146428,
              3.244034539375714
            ],
            [
              0.06058255002467006,
              1.315671538523871,
              0,
              2,
              0.04401988740942678,
              0,
              1.520136250909492,
              0.6270899394925586,
              0.9138979756686851,
              1,
              2.424112005591393
            ],
            [
              1.056725599586034,
              2.224049488091214,
              0,
              6,
              0.3220963252114256,
              0,
              2.697781696013198,
              0.9094452060483744,
              0.0970527685904429,
              1,
              2.966403778997654
            ],
            [
              0.8656461502098534,
              2.134353849790148,
              0,
              2,
              0.2885487167366177,
              0,
              0.9370517452842426,
              0.2888538127169787,
              0.5061629284571135,
              1,
              3.244034539375714
            ],
            [
              0.9460387548446187,
              2.048671187474421,
              1,
              4,
              0.3159033005086384,
              1.057039148638519,
              1.9524851154524,
              0.2760284935148076,
              0.4957608168194613,
              0.8501738997552648,
              3.244034539375714
            ],
            [
              0.813457122049862,
              2.186542877950139,
              0,
              6,
              0.2711523740166206,
              0,
              2.744057782038529,
              0.8458781029398653,
              0.149906498877949,
              1,
              3.244034539375714
            ],
            [
              1,
              1.99270705444679,
              5,
              0,
              0.3341456353083823,
              4.999999999999999,
              0,
              -1.541290617997614,
              1,
              0.004165613414085945,
              3.244034539375714
            ],
            [
              0.8440515706617449,
              2.156897076172006,
              0,
              10,
              0.28126158425013,
              0,
              4.636289839915629,
              1.511829252275698,
              0.0367882035029997,
              1,
              3.06667557393588
            ],
            [
              0.9117629250195319,
              2.088237074980469,
              0,
              4,
              0.3039209750065106,
              0,
              1.915491324201019,
              0.5904657613693712,
              0.2347654534322443,
              1,
              3.244034539375714
            ],
            [
              0.9806731555256113,
              1.982948451731408,
              2,
              2,
              0.330903632610937,
              2.039415465520783,
              1.008599088016486,
              -0.3177575223051322,
              0.8910368160777034,
              0.4030879969354568,
              3.244034539375714
            ],
            [
              0.6972960505342449,
              1.786587844660919,
              0,
              5,
              0.2807281177204367,
              0,
              2.79863092931149,
              0.8627007189171487,
              0.1925153734558865,
              1,
              3.244034539375714
            ],
            [
              0.6262716929058757,
              2.34766640519979,
              1,
              12,
              0.2105866605982139,
              1.596751076773149,
              5.111458754711269,
              1.083437193802041,
              0.2065684093504371,
              0.9537663703255299,
              3.244034539375714
            ],
            [
              1.016317323873287,
              1.593791645315757,
              3,
              5,
              0.3893773539229111,
              2.951833969105929,
              3.137172926395543,
              0.05713223920398866,
              0.6186340733692941,
              0.6620156573338738,
              3.244034539375714
            ],
            [
              0.9269433314611937,
              2.056299740044392,
              1.5,
              16.5,
              0.3107166627871805,
              1.61822190104703,
              8.024122008420717,
              1.974670747064995,
              0.03041862465235156,
              0.9937618413609421,
              3.244034539375714
            ],
            [
              0.7487493175616782,
              2.248711797006005,
              1,
              9,
              0.2497945057311172,
              1.335560482721408,
              4.002291450590885,
              0.8220414843001842,
              0.2444884317021402,
              0.943532000184257,
              3.244034539375714
            ],
            [
              0.7238975123741976,
              2.227784308859198,
              4,
              6,
              0.2452491685135996,
              5.525644074782118,
              2.693258937204956,
              -0.9548211735808346,
              0.9272992809535655,
              0.2131343323221091,
              2.966403778997654
            ],
            [
              0.9892891058435328,
              2.010710894156468,
              4,
              6,
              0.3297630352811775,
              4.043307438010588,
              2.984019242864408,
              -0.3265341913868868,
              0.7941263958543066,
              0.4309849786617888,
              3.244034539375714
            ],
            [
              0.9777127427217448,
              2.022287257278256,
              0,
              3,
              0.3259042475739148,
              0,
              1.48346877487505,
              0.4572913009614659,
              0.3063125366269766,
              1,
              3.244034539375714
            ],
            [
              0.6593627675872977,
              1.991425078142036,
              1,
              2,
              0.2487421875913581,
              1.516615813263376,
              1.004305922403049,
              -0.2244459635030245,
              0.8451626618416894,
              0.5759988798633171,
              2.282553372154647
            ],
            [
              0.9953399751191262,
              2.004660024880875,
              0,
              3,
              0.3317799917063753,
              0,
              1.496513105846101,
              0.4613123219502133,
              0.2983722479540055,
              1,
              3.244034539375714
            ],
            [
              1.112689155811736,
              1.689021499465711,
              0,
              3,
              0.3971463483268041,
              0,
              1.776176325137952,
              0.6085316282367063,
              0.2190966250354423,
              1,
              2.918790483059421
            ],
            [
              0.9961574153824293,
              2.003842584617572,
              4,
              1,
              0.332052471794143,
              4.015429628121959,
              0.4990411959883802,
              -1.083955299936565,
              0.9959632338881,
              0.04463799898060605,
              3.244034539375714
            ],
            [
              0.5789801332417722,
              2.184825900716894,
              0,
              8,
              0.2094865291297179,
              0,
              3.661618986380108,
              1.128723798077919,
              0.1525015296902169,
              1,
              3.244034539375714
            ],
            [
              0.968138700869236,
              2.031861299130765,
              7,
              5,
              0.3227129002897453,
              7.230368947874001,
              2.460797891144938,
              -1.470259024321894,
              0.9847484253696298,
              0.05639528794383442,
              3.244034539375714
            ],
            [
              0.8750194317911278,
              2.084499380910459,
              2,
              14,
              0.2956627368056395,
              2.285663526244308,
              6.716240900913648,
              1.365761467978071,
              0.1058794938007265,
              0.9716922846139684,
              3.244034539375714
            ],
            [
              0.7339045985989618,
              2.256733840575929,
              0,
              4,
              0.2454006438844022,
              0,
              1.77247308835462,
              0.5463792283468464,
              0.3242393507867506,
              1,
              3.244034539375714
            ],
            [
              1.133446435198434,
              1.827737172805816,
              5.5,
              12.5,
              0.3827680364482171,
              4.852456921828077,
              6.839057708067982,
              0.6123858307076497,
              0.343534202539325,
              0.8121505015145364,
              3.244034539375714
            ],
            [
              0.8575048632702814,
              2.14249513672972,
              3,
              9,
              0.285834954423427,
              3.498522432349651,
              4.200709651895639,
              0.2164549147128123,
              0.5365407331763307,
              0.7117474225829482,
              3.244034539375714
            ],
            [
              0.5924708074733057,
              2.10721812199869,
              0,
              5,
              0.2194589165460559,
              0,
              2.372796602212928,
              0.7314338282814806,
              0.2897202388336232,
              1,
              3.244034539375714
            ],
            [
              1.278761779957172,
              1.645026353758601,
              6,
              5,
              0.4373647205182491,
              4.692038887963128,
              3.039464983996071,
              -0.5094193307464231,
              0.8475256721758332,
              0.3347964086276394,
              3.244034539375714
            ],
            [
              0.7612647145655348,
              2.228752378036864,
              4,
              8.75,
              0.2546021280109,
              5.254414034259896,
              3.925963281621802,
              -0.4095057363025928,
              0.7952792837813171,
              0.414902128825985,
              3.244034539375714
            ],
            [
              0.518670020669017,
              2.266190914588011,
              0,
              12,
              0.1862462911890954,
              0,
              5.295229065986073,
              1.725379014775677,
              0.084317121422899,
              1,
              3.069023687340097
            ],
            [
              1.140023503570562,
              1.744445412038407,
              4.25,
              12.60714285714286,
              0.3952282159816169,
              3.727993314777257,
              7.227020559165132,
              1.179551910350584,
              0.1764205067799567,
              0.9254196185245643,
              2.966403778997654
            ],
            [
              0.6409287598945631,
              1.777234230729849,
              2,
              11,
              0.2650477913935255,
              3.120471611117923,
              6.189392377099712,
              1.016616578476033,
              0.2890148793601001,
              0.8961646921042555,
              3.018759314925081
            ],
            [
              0.7584680683046291,
              2.229085189339563,
              0.5,
              12.5,
              0.253875999152133,
              0.6592235334542539,
              5.60768159951012,
              1.525402398153305,
              0.07133071430251015,
              0.977790277399621,
              3.244034539375714
            ],
            [
              1.228023918118959,
              1.578469977091394,
              2,
              3,
              0.4375651485345262,
              1.628632773752098,
              1.900574634639566,
              0.08382828776533321,
              0.6158541489774039,
              0.7247909301655553,
              3.244034539375714
            ],
            [
              0.7490108255482621,
              2.124767592218163,
              1.5,
              8.5,
              0.260636248403039,
              2.002641282123029,
              4.000437521322686,
              0.6158369200298698,
              0.3574043990108062,
              0.8651363139493226,
              3.244034539375714
            ],
            [
              0.8003332952090974,
              1.921819448160406,
              1.5,
              15.5,
              0.2940074899024359,
              1.874219164664524,
              8.06527377732431,
              1.908442878000676,
              0.05343877206491093,
              0.9877922073611572,
              3.244034539375714
            ],
            [
              0.7730035188286772,
              2.226996481171323,
              2,
              13,
              0.257667839609559,
              2.587310343723371,
              5.837458707237134,
              1.001884635956813,
              0.2159993514945353,
              0.9289069662689368,
              3.244034539375714
            ],
            [
              0.8330353098375242,
              2.163252505132071,
              1,
              6,
              0.2780224602174866,
              1.200429307366384,
              2.773601318276846,
              0.5136040127977584,
              0.3778764999583656,
              0.8977494129089121,
              3.063005684751005
            ],
            [
              0.8356483185871655,
              1.914549297458311,
              5.5,
              5.5,
              0.3038502810531662,
              6.581716109114987,
              2.872738773194093,
              -1.153446644978846,
              0.9470584216582653,
              0.1507606310079469,
              3.215560383366424
            ],
            [
              0.9613764322864732,
              2.02941115651484,
              3,
              5,
              0.3214459080565418,
              3.120525841126562,
              2.463768854304826,
              -0.2024506764185448,
              0.7652520101960611,
              0.5023159457824707,
              3.244034539375714
            ],
            [
              0,
              1.706714035962637,
              0,
              0,
              0,
              null,
              0,
              null,
              1,
              1,
              3.244034539375714
            ],
            [
              0.9958852560654139,
              2.004114743934587,
              2,
              2,
              0.3319617520218046,
              2.008263490014588,
              0.9979468521215962,
              -0.3114383110382724,
              0.8901043098169434,
              0.404969050963042,
              3.244034539375714
            ],
            [
              0.9576699239266836,
              1.502814450947543,
              0,
              2,
              0.3892200794713997,
              0,
              1.330836284372283,
              0.4336350644219726,
              0.3730521113209231,
              1,
              3.069023687340097
            ],
            [
              1,
              2,
              2,
              1,
              0.3333333333333333,
              2,
              0.4999999999999999,
              -0.4623871853992841,
              0.962962962962963,
              0.2592592592592592,
              3.244034539375714
            ],
            [
              0.9451438611115253,
              2.054856138888476,
              0,
              5,
              0.3150479537038416,
              0,
              2.433260365713304,
              0.7500722745638718,
              0.1507651059802881,
              1,
              3.244034539375714
            ],
            [
              0.9117993232759123,
              2.088200676724089,
              1,
              2,
              0.3039331077586372,
              1.096732553394754,
              0.9577623560287051,
              -0.04283869227631362,
              0.7790258427052837,
              0.6627492436408184,
              3.244034539375714
            ],
            [
              0.8597443140563126,
              2.091430394611296,
              6.5,
              8.5,
              0.2913227439674245,
              7.560387307864481,
              4.064204107342416,
              -1.077726873153106,
              0.9211239266745559,
              0.1842980388223676,
              3.244034539375714
            ],
            [
              0.8849107317314383,
              1.434385479753859,
              2,
              4,
              0.3815427832586912,
              2.260114979153604,
              2.788650649675011,
              0.1714446300535224,
              0.5825472904176836,
              0.7369126398502047,
              3.082835959087235
            ],
            [
              1.021685290505971,
              1.94998553620509,
              6.5,
              6.5,
              0.3438083657592507,
              6.362037371391528,
              3.333358057952468,
              -0.9336150021454157,
              0.9194847914161075,
              0.1936431966815485,
              3.244034539375714
            ],
            [
              0.8530002443074914,
              1.923013379472105,
              4.5,
              8.5,
              0.3072752370523726,
              5.275496730547043,
              4.42014605344731,
              -0.2700483784146195,
              0.7257823518775595,
              0.4847541303070676,
              3.167397938551838
            ],
            [
              0.6466808620005294,
              2.353319137999472,
              0,
              3,
              0.2155602873335097,
              0,
              1.274795224990293,
              0.3929659840291393,
              0.4827015749239029,
              1,
              3.244034539375714
            ],
            [
              0.9853555934113682,
              1.693843262245546,
              5,
              6,
              0.3677799396378768,
              5.074310262643011,
              3.542240379458568,
              -0.4722729874137767,
              0.8195390143033155,
              0.3789752839609956,
              3.244034539375714
            ],
            [
              0.8296406884894939,
              2.119623187845475,
              6.5,
              6.5,
              0.2813043265292637,
              7.834716992767541,
              3.066582795127388,
              -1.46981610083527,
              0.9713711427896445,
              0.08721783771743907,
              3.244034539375714
            ],
            [
              0.8775465910440018,
              2.115741247431458,
              0,
              10,
              0.2931714684315002,
              0,
              4.726475892144256,
              1.456974589750769,
              0.03112724740356092,
              1,
              3.244034539375714
            ],
            [
              0.9862934580615034,
              2.013706541938498,
              2,
              1,
              0.328764486020501,
              2.027794044108203,
              0.4965966883324263,
              -0.472004023751992,
              0.9644651330732622,
              0.2531885279514975,
              3.244034539375714
            ],
            [
              1.06546618124475,
              1.560157065538276,
              2,
              4,
              0.4057955316133735,
              1.877112605923788,
              2.563844428458197,
              0.2116906630305373,
              0.5323037837459927,
              0.7756243951154962,
              3.244034539375714
            ],
            [
              0.9173087500862536,
              2.046485096407714,
              4,
              9,
              0.309504910799173,
              4.360581973761707,
              4.397784286725614,
              0.01146791518781644,
              0.6255191640974769,
              0.608591699288996,
              3.244034539375714
            ],
            [
              0.9519756342190455,
              2.295030554430362,
              1.5,
              6.5,
              0.2931856543873788,
              1.575670580298546,
              2.832206302200335,
              0.4235889027644009,
              0.4190609762782267,
              0.8343494125749548,
              2.966403778997654
            ],
            [
              0.7595421398840114,
              1.955370372965672,
              5,
              7,
              0.279766709346654,
              6.582913228176573,
              3.579884454004095,
              -1.015628981314931,
              0.9115974297299293,
              0.2248664439850396,
              2.956816740582244
            ],
            [
              0.654820584659907,
              2.12120350852561,
              0.5,
              12.5,
              0.2358843304953069,
              0.7635679325195376,
              5.892881069524728,
              1.60807436521091,
              0.09102046410934411,
              0.9697260998301797,
              3.189723838631334
            ],
            [
              0.9610704855397536,
              2.028425223655361,
              2.5,
              11.5,
              0.3214824769889067,
              2.601266023267749,
              5.669422695935626,
              0.945784218825955,
              0.207879966264855,
              0.9217597786155685,
              3.244034539375714
            ],
            [
              0.880350102751578,
              2.235136827168844,
              1,
              3,
              0.2825722343101162,
              1.135911720660281,
              1.342199709446861,
              0.07313330270090852,
              0.6822914461330832,
              0.7350812346003728,
              2.820712058229211
            ],
            [
              0.638588724534088,
              2.296957461262517,
              2,
              9,
              0.2175365959574563,
              3.131906222520908,
              3.918226676715715,
              0.2423896677580159,
              0.559327238193347,
              0.7268292900421416,
              3.244034539375714
            ],
            [
              0.8698148001630707,
              2.130185199836931,
              5,
              6,
              0.2899382667210234,
              5.748350107474157,
              2.816656505011541,
              -0.9037183688638515,
              0.9326255625743454,
              0.1886983246262082,
              3.244034539375714
            ],
            [
              0.7336081518018968,
              1.813575256161946,
              1,
              2,
              0.288007588895346,
              1.363125528994994,
              1.102794049050153,
              -0.0844454532773517,
              0.7989344070356004,
              0.6390674133118721,
              3.082835959087235
            ],
            [
              0.7854108735339171,
              2.140347153841651,
              0,
              6,
              0.2684469686778704,
              0,
              2.803283565112679,
              0.8641349316990153,
              0.1532762566334443,
              1,
              3.244034539375714
            ],
            [
              1.011040624000731,
              1.584187026059299,
              0,
              2,
              0.3895768542606831,
              0,
              1.262477199409369,
              0.3891688525771127,
              0.3726164168542834,
              1,
              3.244034539375714
            ],
            [
              0.979053449858218,
              2.020946550141783,
              2,
              6,
              0.3263511499527392,
              2.04278939039501,
              2.968905832556066,
              0.2854829166952332,
              0.4854707084717407,
              0.7932246671634864,
              3.244034539375714
            ],
            [
              1,
              2,
              0,
              1,
              0.3333333333333333,
              0,
              0.4999999999999999,
              0.1541290617997614,
              0.6666666666666667,
              1,
              3.244034539375714
            ],
            [
              0.9181641661707922,
              2.081835833829209,
              2,
              2,
              0.3060547220569306,
              2.17825969874321,
              0.96069054413446,
              -0.3753255829523505,
              0.9116499592459437,
              0.3589949541552688,
              3.244034539375714
            ],
            [
              0.6885405704099945,
              2.237901595548348,
              1,
              6,
              0.2352824800091388,
              1.452347244265571,
              2.681083034184903,
              0.3787677890001108,
              0.4823125941742027,
              0.8470648613439569,
              3.244034539375714
            ],
            [
              0.9078447262007798,
              1.445716224193338,
              0,
              0,
              0.3857324052086928,
              0,
              0,
              0,
              1,
              1,
              3.082835959087235
            ],
            [
              0.714528326642013,
              2.114689752856285,
              1,
              4,
              0.2525532873622522,
              1.399524641240727,
              1.891530421707132,
              0.151664778686693,
              0.627426783887568,
              0.7667072831723445,
              3.244034539375714
            ],
            [
              0.7501384371064053,
              2.190198864807407,
              3,
              8,
              0.2551198587380277,
              3.999261805023941,
              3.652636355787479,
              -0.1068501105734734,
              0.699116080116368,
              0.5605456279124003,
              3.244034539375714
            ],
            [
              0.4933643307028605,
              2.109203487758482,
              1,
              2,
              0.1895682899032161,
              2.026899671841643,
              0.9482252478756632,
              -0.5065595703437744,
              0.9058162942875414,
              0.4677088120481742,
              2.129412782062222
            ],
            [
              0.8234615939840825,
              2.226417583340828,
              1,
              6,
              0.2699981035663031,
              1.214385719146642,
              2.694912241483811,
              0.4671942283235531,
              0.3965001311466416,
              0.8895240058260893,
              3.168974342105608
            ],
            [
              0.6968950399109386,
              2.176969896557419,
              0.1666666666666667,
              10.83333333333333,
              0.2424940125291138,
              0.2391560523776525,
              4.976335846657675,
              1.460274154538333,
              0.07478137951620914,
              0.9528754984829018,
              3.244034539375714
            ],
            [
              0.6602867863802981,
              2.332384174117004,
              1,
              7,
              0.2206346087144095,
              1.51449343016845,
              3.001220844181927,
              0.4582958029477653,
              0.4444065135063174,
              0.8638778086666128,
              3.244034539375714
            ],
            [
              0.8551146944014634,
              2.144885305598538,
              5,
              8,
              0.2850382314671543,
              5.847168844993062,
              3.729803164355015,
              -0.652695171687511,
              0.8638671019717987,
              0.3014648047154693,
              3.244034539375714
            ],
            [
              0.9522262514721447,
              2.040638609102145,
              0,
              4,
              0.3181654688175347,
              0,
              1.960170694682656,
              0.6042385402776486,
              0.2161304552961287,
              1,
              3.244034539375714
            ],
            [
              1.305040581004214,
              1.686508619084746,
              4.5,
              5.5,
              0.4362423927259514,
              3.448168635903491,
              3.261175150699676,
              -0.05764226087426318,
              0.6535511884452015,
              0.5818949927286055,
              3.244034539375714
            ],
            [
              0.8859774142754376,
              2.080003234491514,
              2,
              9,
              0.298713147249887,
              2.257393888122557,
              4.326916348377784,
              0.6379471103453443,
              0.3160554851544959,
              0.8852857083901856,
              3.244034539375714
            ],
            [
              0.7924652055759378,
              2.179593269039553,
              2,
              11,
              0.2666384973056301,
              2.523770111201873,
              5.046813162919701,
              0.7777485168833514,
              0.2846273881757623,
              0.8983677280689234,
              3.244034539375714
            ],
            [
              1.226803238481635,
              2.032660751189478,
              1,
              3,
              0.3763818966459643,
              0.8151266385941885,
              1.475898030817219,
              0.2487086959988983,
              0.5163706172952778,
              0.848757148697125,
              2.65680855898162
            ],
            [
              0.6207145930271294,
              2.202910696875868,
              2,
              4,
              0.2198289536670262,
              3.222092766091269,
              1.815779461996682,
              -0.4335075003132427,
              0.8752715368690517,
              0.3932754968357992,
              3.244034539375714
            ],
            [
              0.3048272559912077,
              2.630926264912969,
              0,
              9,
              0.1038327140956045,
              0,
              3.420848436547772,
              1.054504320168578,
              0.3728222092630444,
              1,
              3.244034539375714
            ],
            [
              0.9905065112168635,
              2.042643176332832,
              11.5,
              8,
              0.326560378896775,
              11.61022150765263,
              3.916494125206166,
              -2.403515008472791,
              0.9947826103324774,
              0.01714258135701785,
              3.201031553921982
            ],
            [
              0.499234517695456,
              2.488819152797459,
              0,
              3,
              0.1670768241633027,
              0,
              1.205390916663418,
              0.5167343266579697,
              0.577849629422975,
              1,
              2.332709197895566
            ],
            [
              0.9971063627668235,
              1.979791228312397,
              1,
              4,
              0.3349481573551009,
              1.002902034668746,
              2.020415053262792,
              0.4361936839413961,
              0.457719455802285,
              0.8698999374268754,
              2.332709197895566
            ],
            [
              0.9728385539258491,
              2.004510657292331,
              1,
              2,
              0.3267465402648596,
              1.027919787887252,
              0.9977497464152052,
              -0.01293347730581455,
              0.7494791741086402,
              0.6948342554863154,
              2.332709197895566
            ],
            [
              0.9853134308895706,
              2.002740239603345,
              2,
              1,
              0.329750914657109,
              2.029810958929424,
              0.499315877429045,
              -0.6561019619938494,
              0.9641443147739038,
              0.2544956266994071,
              2.332709197895566
            ],
            [
              1.043098886087402,
              1.939512515369202,
              1,
              3,
              0.3497267145086312,
              0.9586818789069333,
              1.546780428704233,
              0.2521096715903757,
              0.5634662095904254,
              0.8211933565082858,
              2.332709197895566
            ],
            [
              1.523465830376973,
              1.464587840115943,
              1,
              2,
              0.5098522310429782,
              0.6563980498023745,
              1.365571900311334,
              0.3040129696186455,
              0.4852235660778451,
              0.8822445299186035,
              2.332709197895566
            ],
            [
              0.6705952474093455,
              2.305146997317157,
              1.25,
              4.75,
              0.2253539427340351,
              1.864015596336271,
              2.060606115587545,
              0.08427562228014823,
              0.6618254619378158,
              0.6896257567875522,
              2.332709197895566
            ],
            [
              0.5718363377853178,
              2.23458755546982,
              1,
              3,
              0.2037597880917596,
              1.748752106018533,
              1.342529628188703,
              -0.1846478587949834,
              0.8133981213900846,
              0.598045933622001,
              2.199984773616376
            ],
            [
              0.4443747558038611,
              2.366329395406418,
              0,
              0,
              0.1581008643732621,
              0,
              0,
              0,
              1,
              1,
              2.199984773616376
            ],
            [
              0.4925266279328986,
              2.125765433131032,
              0,
              1,
              0.1881098886014889,
              0,
              0.4704187886464518,
              0.2138282020348571,
              0.8118901113985111,
              1,
              2.199984773616376
            ],
            [
              0.64361482861363,
              2.34850090819362,
              1.184920634920635,
              26.56746031746031,
              0.215103587303211,
              1.841039985783109,
              11.31251864743583,
              2.958883254383429,
              0.01657498359552222,
              0.9971015422066859,
              3.201031553921982
            ],
            [
              0.9842389075222064,
              1.982218981936601,
              4,
              7,
              0.3317892733349296,
              4.064053929822675,
              3.531395907207536,
              -0.1641961625715752,
              0.7148595482128303,
              0.5230201649021874,
              3.244034539375714
            ],
            [
              0.991078149424579,
              2.008921850575422,
              2,
              5,
              0.3303593831415262,
              2.018004333120655,
              2.488897215472984,
              0.1451565563302998,
              0.5774979931872968,
              0.7311059896154676,
              3.244034539375714
            ],
            [
              0.8373882204315156,
              2.134629408539087,
              1.5,
              10.5,
              0.2817574876638791,
              1.791283855446442,
              4.918886602984668,
              0.9641089543208459,
              0.2032851311297279,
              0.9367907471868167,
              3.244034539375714
            ],
            [
              0.8291348329714482,
              2.051445390908792,
              1,
              11,
              0.2878360498686529,
              1.206076454918926,
              5.362073028484073,
              1.281119705453238,
              0.09956795764901413,
              0.982979989254126,
              3.244034539375714
            ],
            [
              0.6197874051863421,
              2.351716139178899,
              1,
              8,
              0.2085770371573756,
              1.613456471738636,
              3.401771100994016,
              0.5512625120198398,
              0.4107289453136693,
              0.878191436078972,
              3.244034539375714
            ],
            [
              1.026393175313726,
              1.505851390263109,
              1,
              4,
              0.4053294019331494,
              0.9742855116844877,
              2.656304616686712,
              0.5406144173288371,
              0.3278125005680468,
              0.9256326455094426,
              3.111310115096525
            ],
            [
              0.8835290698064844,
              2.085556924374076,
              2,
              7,
              0.2975761131668839,
              2.26364934482354,
              3.356417615932906,
              0.3368546967812678,
              0.4693135068769702,
              0.7996501109208858,
              3.244034539375714
            ],
            [
              0.6067267414784661,
              2.131757509558638,
              0,
              3,
              0.2215556803909644,
              0,
              1.407289518882063,
              0.43380842645186,
              0.4717182315165056,
              1,
              3.244034539375714
            ],
            [
              0.05292786268101962,
              2.947072137318981,
              0,
              3,
              0.01764262089367321,
              0,
              1.01795947306847,
              0.3137942770684456,
              0.9480004320562392,
              1,
              3.244034539375714
            ],
            [
              1.053096623173211,
              1.915404740023497,
              0,
              6,
              0.3547569949704037,
              0,
              3.132497207836291,
              0.9656177114683595,
              0.07216719588651048,
              1,
              3.244034539375714
            ],
            [
              0.981732809277084,
              2.018267190722917,
              0,
              1,
              0.3272442697590278,
              0,
              0.4954745360755792,
              0.1527340507820021,
              0.6727557302409721,
              1,
              3.244034539375714
            ],
            [
              0.9798927080645361,
              2.020107291935465,
              0,
              5,
              0.3266309026881786,
              0,
              2.475116059409646,
              0.7629746321646628,
              0.1384413762368019,
              1,
              3.244034539375714
            ],
            [
              1.140147965963422,
              1.491885866968179,
              1,
              5,
              0.4331813488482051,
              0.877079142227827,
              3.351462810061359,
              0.7627488665116696,
              0.1852331786153288,
              0.9668361613486278,
              3.244034539375714
            ],
            [
              0.7031917481025804,
              2.291556333616403,
              0,
              7,
              0.2348083140599087,
              0,
              3.054692523728186,
              0.9416337855379415,
              0.1536001707206537,
              1,
              3.244034539375714
            ],
            [
              1,
              2,
              2,
              7,
              0.3333333333333333,
              2,
              3.499999999999999,
              0.4623871853992841,
              0.3771782756693597,
              0.8569323781943807,
              3.244034539375714
            ],
            [
              0.9829871857681979,
              2.017012814231803,
              0,
              5,
              0.3276623952560659,
              0,
              2.478913353807469,
              0.7641451790104904,
              0.1373842708241975,
              1,
              3.244034539375714
            ],
            [
              1,
              2,
              4,
              5,
              0.3333333333333333,
              3.999999999999999,
              2.5,
              -0.4623871853992841,
              0.8551541939744964,
              0.3496926281562764,
              3.244034539375714
            ],
            [
              0.8282667236253958,
              2.116490980607363,
              1,
              10,
              0.2812682083944819,
              1.207340548009598,
              4.724801613437696,
              1.084285947863244,
              0.1402487979219532,
              0.9735615853665222,
              3.244034539375714
            ],
            [
              0.8498149522907167,
              2.150185047709285,
              0,
              6,
              0.2832716507635721,
              0,
              2.790457503363324,
              0.8601811939709875,
              0.1355587315793949,
              1,
              3.244034539375714
            ],
            [
              0.9782919716275321,
              1.965760916505422,
              1.5,
              6.5,
              0.3322942925281281,
              1.533284585280333,
              3.306607606969417,
              0.5466412272017128,
              0.3337888465920278,
              0.8818460587448413,
              3.244034539375714
            ],
            [
              0.9754762609891094,
              2.024523739010891,
              1,
              3,
              0.3251587536630364,
              1.025140272492151,
              1.481829993984507,
              0.1407783166144223,
              0.6071229802525147,
              0.7926010872596978,
              3.244034539375714
            ],
            [
              1.218600129015115,
              1.536841863461396,
              1,
              2,
              0.4422521440634186,
              0.8206137322570366,
              1.301370067767052,
              0.1481970458929001,
              0.5862366270880425,
              0.8264943073412407,
              3.244034539375714
            ],
            [
              1.165453996386735,
              1.737388339946232,
              1.5,
              11.5,
              0.4014871844052686,
              1.287052088414009,
              6.619130412925355,
              1.643656459199555,
              0.03448559633280225,
              0.9932213983833936,
              3.244034539375714
            ],
            [
              0.8736578095239559,
              2.126342190476044,
              1,
              4,
              0.2912192698413186,
              1.144612901182542,
              1.881164761681412,
              0.2270480944511192,
              0.5463624569259187,
              0.8211209380697111,
              3.244034539375714
            ],
            [
              0.8279372110158827,
              2.172062788984118,
              2,
              7,
              0.2759790703386275,
              2.415642120428421,
              3.222742931512549,
              0.2487953815804461,
              0.5281907855424985,
              0.7577740556727681,
              3.244034539375714
            ],
            [
              0.7269000899794984,
              2.30700377193411,
              1,
              2,
              0.239592328255587,
              1.375704878545557,
              0.8669253272712557,
              -0.1748336720632448,
              0.8552938965554269,
              0.5603172074060748,
              2.910077591290616
            ],
            [
              0.8674711524560194,
              2.070996999062611,
              4,
              6,
              0.2952120314823564,
              4.611104344709376,
              2.897155332777286,
              -0.528338706363442,
              0.857822369525731,
              0.3376594612472616,
              3.244034539375714
            ],
            [
              1.026498504899798,
              1.843889111780531,
              1,
              10,
              0.3576166852639114,
              0.9741855397028713,
              5.423319621614129,
              1.37148172373265,
              0.05475759578261577,
              0.9923133559115027,
              3.244034539375714
            ],
            [
              1.047555117410486,
              1.952444882589515,
              7,
              6,
              0.3491850391368284,
              6.682225959912945,
              3.073070104822748,
              -1.112551611668336,
              0.9544221895642131,
              0.1281154124784787,
              3.244034539375714
            ],
            [
              0.8849576166228472,
              1.952122482515493,
              5,
              13,
              0.3119254958263677,
              5.64998809669651,
              6.659418205792229,
              0.311165031334708,
              0.4899132688057931,
              0.706149388450104,
              3.244034539375714
            ],
            [
              0.3660457445331934,
              2.002143139825838,
              1,
              4,
              0.1545677994482549,
              2.731898990590011,
              1.997859154240067,
              -0.2545457660661244,
              0.8267352301706956,
              0.568089337640018,
              2.883724399325738
            ],
            [
              0.6883567916923368,
              2.193279581022813,
              0,
              9,
              0.238877048544383,
              0,
              4.103444028691929,
              1.264919956580241,
              0.0857222108880714,
              1,
              3.244034539375714
            ],
            [
              0.7548315944231831,
              2.240126094343574,
              0,
              4,
              0.2520341430045385,
              0,
              1.785613769733852,
              0.5504299501316277,
              0.312987573311661,
              1,
              3.244034539375714
            ],
            [
              0.8752970549630367,
              2.124702945036964,
              4,
              7,
              0.2917656849876788,
              4.569877137503814,
              3.294578198025804,
              -0.3931212581119528,
              0.8074596740296148,
              0.4062821670972205,
              3.244034539375714
            ],
            [
              0.8777977824160504,
              2.122202217583951,
              0,
              7,
              0.29259926080535,
              0,
              3.298460411547983,
              1.016777217231091,
              0.088645881913386,
              1,
              3.244034539375714
            ],
            [
              1.274915701164959,
              2.014280786022468,
              1,
              2,
              0.3876070359831657,
              0.7843655851804524,
              0.9929102307277291,
              0.08139651586913337,
              0.665749910089402,
              0.7703372414787155,
              2.562083196319703
            ],
            [
              1.066872052739489,
              1.927713677593723,
              0,
              3,
              0.3562669927705747,
              0,
              1.556247711924087,
              0.4797259995337699,
              0.2667579271627657,
              1,
              3.244034539375714
            ],
            [
              0.7053291031274885,
              1.989525568967665,
              3,
              7,
              0.2617317773871347,
              4.253333637727052,
              3.518426759215864,
              -0.2265410153902413,
              0.747854335918861,
              0.50933315245807,
              3.244034539375714
            ],
            [
              0.4494429402338624,
              2.540358308628858,
              1.5,
              15.5,
              0.150325357046668,
              3.337464816378009,
              6.101501487940111,
              0.8520367579360043,
              0.3847599063741731,
              0.8429999177535971,
              3.244034539375714
            ],
            [
              0.5924708074733056,
              2.163989371701172,
              0,
              6,
              0.2149390047240743,
              0,
              2.772656870899155,
              0.854694004408698,
              0.2341102362711392,
              1,
              3.244034539375714
            ],
            [
              0.975181777430979,
              2.024818222569022,
              0,
              7,
              0.3250605924769929,
              0,
              3.457100455723197,
              1.065679299576288,
              0.063804822009566,
              1,
              3.244034539375714
            ],
            [
              1,
              2,
              1,
              0,
              0.3333333333333333,
              0.9999999999999998,
              0,
              -0.3082581235995228,
              1,
              0.3333333333333333,
              3.244034539375714
            ],
            [
              0.8108957530358756,
              2.189104246964126,
              0,
              7,
              0.2702985843452917,
              0,
              3.197654935669545,
              0.9857031103882469,
              0.1101580708318252,
              1,
              3.244034539375714
            ],
            [
              0.942267254375872,
              2.057732745624129,
              0,
              10,
              0.3140890847919572,
              0,
              4.859717580558261,
              1.498047422606503,
              0.02305032962939669,
              1,
              3.244034539375714
            ],
            [
              0.7717571039490687,
              1.740929994395234,
              0,
              5,
              0.3071441344438017,
              0,
              2.872028178098514,
              0.8853260171056041,
              0.1596667516198213,
              1,
              3.244034539375714
            ],
            [
              0.6317971910951529,
              2.368202808904848,
              0,
              2,
              0.2105990636983842,
              0,
              0.8445222649342605,
              0.2603308487266542,
              0.6231538382338677,
              1,
              3.244034539375714
            ],
            [
              0.8335796861459038,
              2.166420313854097,
              2,
              4,
              0.2778598953819679,
              2.399290713581442,
              1.846363780112427,
              -0.1704442189987969,
              0.7841622546270404,
              0.5307784921763542,
              3.244034539375714
            ],
            [
              0.5964077806144144,
              2.331656316430298,
              1,
              11,
              0.2036867229840929,
              1.676705154600445,
              4.717676409892475,
              0.9742052616210548,
              0.2645713306555484,
              0.9349859109319526,
              3.121489253950369
            ],
            [
              0.8930283978164394,
              1.954731128443466,
              1,
              13,
              0.3135898202013198,
              1.119785218975252,
              6.65053101720019,
              1.704897321866765,
              0.03812124166089025,
              0.9948456723816522,
              3.244034539375714
            ],
            [
              0.9642057152511901,
              2.017718893281839,
              7,
              6,
              0.3233501318215873,
              7.259861551615461,
              2.973655061652787,
              -1.321257969955991,
              0.9711284266077274,
              0.08974287510938783,
              3.244034539375714
            ],
            [
              0.8793354869453066,
              1.802267664136628,
              1,
              7,
              0.3279141011564388,
              1.13722238536496,
              3.883995778925176,
              0.9434159656244496,
              0.2041180691603159,
              0.9583707805538578,
              2.911518877828318
            ],
            [
              0.6936242452294489,
              2.306375754770552,
              3,
              7,
              0.2312080817431496,
              4.325108328656547,
              3.03506485685217,
              -0.3976663799802311,
              0.8180160699117127,
              0.4174085849916134,
              3.244034539375714
            ],
            [
              0.7534701169783593,
              2.079777111658085,
              2,
              7,
              0.2659387113707621,
              2.654385296686481,
              3.365745281435137,
              0.2232142269536846,
              0.5560776526250283,
              0.7363321133454026,
              3.186893570615723
            ],
            [
              0.7549732131955752,
              2.360224246538563,
              0,
              7,
              0.2423516399695598,
              0,
              2.96581988354115,
              0.9998031638643945,
              0.1433091145278136,
              1,
              2.966403778997654
            ],
            [
              1.225263688217663,
              1.708933471099927,
              2,
              5,
              0.4175805583911832,
              1.632301698999431,
              2.925801433792407,
              0.3987318011237631,
              0.3822268514330271,
              0.8631757455048008,
              3.244034539375714
            ],
            [
              0.433594083669014,
              1.667665826930512,
              0,
              6,
              0.2063495722170334,
              0,
              3.597843106879235,
              1.1279481512804,
              0.2499053352718874,
              1,
              3.189723838631334
            ],
            [
              0.9570629018886223,
              2.042937098111379,
              1,
              4,
              0.3190209672962073,
              1.044863402422816,
              1.957965325363103,
              0.281471085420689,
              0.4894667801444511,
              0.8535569716933216,
              3.244034539375714
            ],
            [
              0.7227713399277408,
              2.273652834417888,
              0,
              5,
              0.2412112898153288,
              0,
              2.199104421005472,
              0.6778918024185617,
              0.2515384048994936,
              1,
              3.244034539375714
            ],
            [
              0.9904493904285806,
              2.00955060957142,
              0,
              6,
              0.3301497968095268,
              0,
              2.985742171121347,
              0.920379279221832,
              0.09033710331459485,
              1,
              3.244034539375714
            ],
            [
              0.9447577042327582,
              2.055242295767243,
              0,
              3,
              0.3149192347442525,
              0,
              1.459681910098132,
              0.4499588066590176,
              0.3215328296367306,
              1,
              3.244034539375714
            ],
            [
              1,
              2,
              0,
              2,
              0.3333333333333333,
              0,
              0.9999999999999998,
              0.3082581235995228,
              0.4444444444444445,
              1,
              3.244034539375714
            ],
            [
              0.9167094341751144,
              2.083290565824887,
              0,
              0,
              0.3055698113917046,
              0,
              0,
              0,
              1,
              1,
              3.244034539375714
            ],
            [
              0.8319454785069522,
              2.055662164665448,
              0.5,
              7.5,
              0.2881089058182972,
              0.6010009224370365,
              3.648459425345603,
              0.9394038398540058,
              0.1727495571883549,
              0.9340357727350983,
              3.244034539375714
            ],
            [
              0.6475529459382043,
              2.013706541938498,
              0,
              2,
              0.243325744403398,
              0,
              0.9931933766648525,
              0.3061599266621816,
              0.5725559290826717,
              1,
              3.244034539375714
            ],
            [
              0.4268200171271752,
              2.504262171538755,
              0,
              4,
              0.1456185769125228,
              0,
              1.597276852823354,
              0.4923735655202783,
              0.5328527205795107,
              1,
              3.244034539375714
            ],
            [
              0.9933258668950701,
              1.997375717800277,
              4,
              3,
              0.3321380748846117,
              4.026875905792293,
              1.501970797614341,
              -0.7783225109137856,
              0.9554174393147434,
              0.1714653612241847,
              3.244034539375714
            ],
            [
              0.9488637565725259,
              2.035138763979407,
              3,
              8,
              0.3179835640343294,
              3.161676246162635,
              3.930935885844564,
              0.2371305330891964,
              0.5169116161897425,
              0.7314341093101939,
              3.244034539375714
            ],
            [
              0.3602355439267462,
              1.500387081286537,
              0,
              5,
              0.1936102136162363,
              0,
              3.332473374612535,
              1.199474050944852,
              0.3409770052694013,
              1,
              2.778278839786049
            ],
            [
              0.9965804162943918,
              2.003419583705609,
              0,
              8,
              0.3321934720981305,
              0,
              3.993172506182086,
              1.230927863964894,
              0.03955535442329305,
              1,
              3.244034539375714
            ],
            [
              0.9944553187113734,
              1.985115683483541,
              5,
              6,
              0.3337578859435816,
              5.027877980962541,
              3.022493877772916,
              -0.6181759407455456,
              0.8772761694298586,
              0.2900608943860091,
              3.244034539375714
            ],
            [
              1.021733574799054,
              1.856413501647112,
              5,
              4,
              0.3549969989930655,
              4.893643630124768,
              2.154692365925468,
              -0.8443039773326172,
              0.9426907256651172,
              0.1802627740289178,
              3.244034539375714
            ],
            [
              1.152625615375172,
              2.015622862985415,
              2.5,
              5.5,
              0.3638053085948609,
              2.168960993623473,
              2.728685063560821,
              0.1886877551533049,
              0.5358355860295602,
              0.7275358554231974,
              2.966403778997654
            ],
            [
              0.9466769335242062,
              2.051715308737927,
              1,
              7,
              0.3157281826509752,
              1.056326572019968,
              3.411779387806934,
              0.7290291639113559,
              0.2254855765719189,
              0.9519349689813058,
              3.230944566263429
            ],
            [
              0.9165717891065112,
              2.036295907877147,
              4,
              10,
              0.3104005607981642,
              4.364088058938912,
              4.910877619169343,
              0.1685523238404408,
              0.5501253314042749,
              0.6758666671063329,
              3.244034539375714
            ],
            [
              0.8844610001831822,
              2.071421878928381,
              4.5,
              8.5,
              0.2992205836142672,
              5.087844460149173,
              4.103461533580667,
              -0.3034440338474144,
              0.7464290517943499,
              0.460154552711623,
              3.244034539375714
            ],
            [
              0.6540758930308794,
              1.791196835425657,
              2,
              2,
              0.267485865858298,
              3.057749140902184,
              1.116571869961306,
              -0.7517912548536472,
              0.938804592942724,
              0.2915436720393672,
              2.58206950188423
            ],
            [
              1.132645790162654,
              1.84851984200164,
              9,
              3,
              0.3799338681294153,
              7.945996955241894,
              1.622920096303374,
              -1.949139807911953,
              0.9982233993061168,
              0.01042844700514045,
              3.244034539375714
            ],
            [
              0.2483692452815252,
              1.363768765125295,
              0,
              4,
              0.1540620242672956,
              0,
              2.933048550670175,
              0.9545533028571994,
              0.512099187457887,
              1,
              3.072692265472112
            ],
            [
              0.7745550287064912,
              2.018371960283812,
              0.5,
              11.5,
              0.2773273457415039,
              0.6455319266792461,
              5.697661395565036,
              1.557359950260587,
              0.06701070016121811,
              0.9797091865859899,
              3.244034539375714
            ],
            [
              0.9029830766579867,
              1.751378528302633,
              0,
              4,
              0.3401884185524841,
              0,
              2.283915176165053,
              0.7330889126831109,
              0.1895307744485356,
              1,
              3.115468173984389
            ],
            [
              1.513069578501877,
              1.465977719406608,
              3,
              2,
              0.5079038454891822,
              1.982724418377617,
              1.364277214806205,
              -0.1906413745182955,
              0.8024640358411,
              0.5148172416805824,
              3.244034539375714
            ],
            [
              0.8006314679235309,
              2.141018712461766,
              5.5,
              8,
              0.2721708628925634,
              6.869577602619674,
              3.736539037905705,
              -0.9657845891236702,
              0.9094959346947474,
              0.2143053639640872,
              3.244034539375714
            ],
            [
              0.6681212072533875,
              2.156465129137983,
              0,
              6,
              0.2365377183361173,
              0,
              2.78233110238069,
              0.8576761648524633,
              0.1980275048505864,
              1,
              3.244034539375714
            ],
            [
              0.9940417458676897,
              2.005958254132311,
              1,
              4,
              0.3313472486225632,
              1.005993967715219,
              1.994059443540226,
              0.3045792095712865,
              0.4648342888905947,
              0.8663394696811131,
              3.244034539375714
            ],
            [
              0.6653528352291027,
              2.090768881620646,
              2,
              5,
              0.2414090898676282,
              3.005923916009668,
              2.391464711357422,
              -0.1894120414545565,
              0.7740356723314192,
              0.5334073949709104,
              3.244034539375714
            ],
            [
              0.5295174648546014,
              0.824809630235844,
              0,
              1,
              0.3909819620194772,
              0,
              1.212400975136605,
              0.4362880175784049,
              0.6090180379805228,
              1,
              2.778900465490611
            ],
            [
              0.7408204012269669,
              2.259179598773034,
              0,
              4,
              0.2469401337423222,
              0,
              1.770554232240947,
              0.5457877253617881,
              0.3216014597316835,
              1,
              3.244034539375714
            ],
            [
              0.8787083866473436,
              2.121291613352658,
              0,
              5,
              0.2929027955491144,
              0,
              2.357054526839713,
              0.726581205665371,
              0.1767647247013126,
              1,
              3.244034539375714
            ],
            [
              0.9469461146074416,
              2.020741233601744,
              0,
              3,
              0.3190855381645457,
              0,
              1.484603743475278,
              0.4576411642525166,
              0.3157022481533672,
              1,
              3.244034539375714
            ],
            [
              0.2052262381069323,
              2.794773761893068,
              0,
              7,
              0.06840874603564409,
              0,
              2.504675009993825,
              0.7720864188073125,
              0.6089446485849833,
              1,
              3.244034539375714
            ],
            [
              1,
              2,
              0,
              1,
              0.3333333333333333,
              0,
              0.4999999999999999,
              0.1541290617997614,
              0.6666666666666667,
              1,
              3.244034539375714
            ],
            [
              1,
              2,
              0,
              0,
              0.3333333333333333,
              0,
              0,
              0,
              1,
              1,
              3.244034539375714
            ],
            [
              0.7833097595355993,
              2.216690240464402,
              2,
              6,
              0.261103253178533,
              2.553268327954626,
              2.706738131685456,
              0.04730831372725263,
              0.6506944469342205,
              0.6599654000153277,
              3.244034539375714
            ],
            [
              0.6455037330336498,
              2.152517243805891,
              0,
              3,
              0.2307001049587442,
              0,
              1.393717057846034,
              0.4296246050802661,
              0.4552888552061895,
              1,
              3.244034539375714
            ],
            [
              1,
              2,
              0,
              0,
              0.3333333333333333,
              0,
              0,
              0,
              1,
              1,
              3.244034539375714
            ],
            [
              0.8721758500185729,
              2.127824149981428,
              0,
              5,
              0.2907252833395242,
              0,
              2.349818240404707,
              0.7243505615870874,
              0.1795032824752149,
              1,
              3.244034539375714
            ],
            [
              1.039258595963532,
              2.078517191927065,
              7,
              3,
              0.3333333333333333,
              6.735570941811705,
              1.443336630388223,
              -1.695419679797375,
              0.9965960473505063,
              0.01966163694558676,
              3.121489253950369
            ],
            [
              0.7642760623591824,
              2.0159678689921,
              0,
              5,
              0.2748953261765493,
              0,
              2.480198259558468,
              0.7645412616462958,
              0.2004488284907624,
              1,
              3.244034539375714
            ],
            [
              0.8501203968960802,
              2.061004977356546,
              2,
              4,
              0.2920246597466905,
              2.352607945065554,
              1.940800747182288,
              -0.1269429141042729,
              0.7589381417019662,
              0.5624300105545249,
              3.244034539375714
            ],
            [
              0.6157834935968023,
              2.080018558919134,
              2,
              6,
              0.2284231117867517,
              3.247894788991443,
              2.884589646699045,
              -0.1119917614571123,
              0.731368355404074,
              0.5768889519317817,
              3.244034539375714
            ],
            [
              0.6418624460218115,
              2.229414342804136,
              0,
              4,
              0.2235460017368323,
              0,
              1.79419317584942,
              0.5530746217624108,
              0.3634652727770622,
              1,
              3.244034539375714
            ],
            [
              1,
              1.976811441640344,
              1,
              0,
              0.3359299101084345,
              0.9999999999999998,
              0,
              -0.3082581235995228,
              1,
              0.3359299101084345,
              3.244034539375714
            ],
            [
              0.8225741625613883,
              1.704087605273929,
              0,
              4,
              0.3255576876307102,
              0,
              2.347297162200184,
              0.7235734187503136,
              0.2069089300431839,
              1,
              3.244034539375714
            ],
            [
              0.6091678943455177,
              2.390832105654484,
              2,
              4,
              0.2030559647818391,
              3.283167117907248,
              1.673057673326254,
              -0.496329316176407,
              0.8973290616483689,
              0.3521499758317397,
              3.244034539375714
            ],
            [
              0.7621848618998254,
              2.224321197672545,
              1,
              7,
              0.2552095481128743,
              1.312017661315649,
              3.147027509931823,
              0.5656566927210663,
              0.3542359072835227,
              0.9053168270381202,
              3.244034539375714
            ],
            [
              0.812525366660044,
              2.10748761485133,
              0,
              6,
              0.2782608747990866,
              0,
              2.84699181988942,
              0.8776083563023033,
              0.1413453394750427,
              1,
              3.244034539375714
            ],
            [
              0.9473939960299979,
              2.052606003970003,
              1,
              3,
              0.3157979986766658,
              1.055527060748163,
              1.46155667195634,
              0.1251619260768765,
              0.6237446696073405,
              0.7808520760923973,
              3.244034539375714
            ],
            [
              0.9653270090671013,
              2.0346729909329,
              2,
              5,
              0.3217756696890337,
              2.071836777811504,
              2.457397342119087,
              0.1188521760874285,
              0.5972635189660576,
              0.7147637338500809,
              3.244034539375714
            ],
            [
              0.9850016652998829,
              2.006268837927534,
              1,
              6,
              0.3292920731298356,
              1.015226709992973,
              2.990626124761012,
              0.608932916955991,
              0.2708927818678457,
              0.9389431950847282,
              3.244034539375714
            ],
            [
              0.6167639735212936,
              2.296968625652743,
              1,
              8,
              0.2116748715019798,
              1.621365778371741,
              3.482851228639048,
              0.5738180120072129,
              0.4017386836268259,
              0.8824159722776932,
              3.244034539375714
            ],
            [
              0.5657524840526014,
              2.16765334777413,
              3,
              9,
              0.2069771262888211,
              5.302672254322921,
              4.15195538956527,
              -0.4052228084605369,
              0.7757132591476648,
              0.4662565415089164,
              2.839713956697764
            ],
            [
              1.078844000873787,
              1.89476903349842,
              12.75,
              12.25,
              0.3628057815201075,
              11.8182054028881,
              6.465167935208507,
              -1.650117285344853,
              0.9541449128987336,
              0.09812644217460598,
              3.244034539375714
            ],
            [
              0.9662509478918818,
              1.988243440946651,
              0,
              32.26666666666665,
              0.3270444349267264,
              0,
              16.22873034667411,
              5.002637965068393,
              0.000002816398790272929,
              1,
              3.244034539375714
            ],
            [
              0.9519541958662157,
              2.019500787878344,
              4,
              9,
              0.3203663528722164,
              4.201882839919901,
              4.456546911999604,
              0.07850226900750291,
              0.5921723739829058,
              0.6408338250503082,
              3.244034539375714
            ],
            [
              1.030416777512477,
              1.961845937055655,
              4,
              12,
              0.3443603973995296,
              3.881924370113981,
              6.116688254333387,
              0.6888841216374554,
              0.3056291412036444,
              0.8558462442420222,
              3.244034539375714
            ],
            [
              0.8707464106285413,
              1.985042923716374,
              2,
              5,
              0.3049056875997753,
              2.296879982033249,
              2.518837220224466,
              0.06902598978994957,
              0.6359140766428224,
              0.6808741410767399,
              3.215560383366424
            ],
            [
              0.8860512467595123,
              1.915684925359607,
              2.5,
              8.5,
              0.3162507789194652,
              2.821507231261239,
              4.437055325475511,
              0.5192501018703986,
              0.3973039011299939,
              0.8171946004497783,
              3.111310115096525
            ],
            [
              0.7960683108822543,
              2.136406190292898,
              5,
              15,
              0.2714664051002796,
              6.280868025582726,
              7.021136742701314,
              0.2281938456984019,
              0.5297413911389306,
              0.6678499763480539,
              3.244034539375714
            ],
            [
              0.8864977216211333,
              2.113502278378868,
              1.5,
              8.5,
              0.2954992405403776,
              1.692051726040489,
              4.021760509536712,
              0.7181516581338726,
              0.2756616914370941,
              0.9067202588630634,
              3.244034539375714
            ],
            [
              0.8257394654625222,
              2.174260534537479,
              1,
              5,
              0.2752464884875073,
              1.211035734424864,
              2.299632413216583,
              0.3355687695610079,
              0.4751607532744151,
              0.8550754470319012,
              3.244034539375714
            ],
            [
              0.09847661590612826,
              2.901523384093872,
              0,
              4,
              0.03282553863537608,
              0,
              1.37858616681429,
              0.424960385002432,
              0.8750226222488058,
              1,
              3.244034539375714
            ],
            [
              0.02007934092370947,
              2.979920659076291,
              0,
              1,
              0.006693113641236488,
              0,
              0.3355794044227935,
              0.1034450775260158,
              0.9933068863587635,
              1,
              3.244034539375714
            ],
            [
              0.8838008037050628,
              2.116199196294938,
              0,
              5,
              0.2946002679016875,
              0,
              2.362726537631263,
              0.7283296490690105,
              0.1746531616989589,
              1,
              3.244034539375714
            ],
            [
              1.255060100481412,
              1.519441372696134,
              1,
              2,
              0.452355175376437,
              0.7967745924011312,
              1.316273227739712,
              0.1601396745419837,
              0.571250926638289,
              0.8357531824136849,
              3.244034539375714
            ],
            [
              0,
              1.833721132977825,
              0,
              0,
              0,
              null,
              0,
              null,
              1,
              1,
              3.019346389114812
            ],
            [
              0.6915393121883417,
              2.127350183788485,
              0,
              3,
              0.2453233137287999,
              0,
              1.410205063022327,
              0.4347071666178094,
              0.4298162210058788,
              1,
              3.244034539375714
            ],
            [
              1.253075750892698,
              1.526928455543293,
              0,
              3,
              0.450745990956309,
              0,
              1.964728595572985,
              0.605643550253654,
              0.1656989310211402,
              1,
              3.244034539375714
            ],
            [
              0.8235422508263894,
              2.176457749173612,
              0,
              2,
              0.2745140836087964,
              0,
              0.9189243396796415,
              0.2832658926795769,
              0.5263298148819844,
              1,
              3.244034539375714
            ],
            [
              0.7800634562609057,
              1.897302142530193,
              2,
              7,
              0.2913548514304976,
              2.563893980608503,
              3.689449267508328,
              0.3469615607472627,
              0.4860797150384149,
              0.7881716113628888,
              3.244034539375714
            ],
            [
              0.9872172413116744,
              2.012902558271477,
              1,
              11,
              0.3290592733826303,
              1.012948273341885,
              5.464745402005915,
              1.397851035851317,
              0.05729740634960269,
              0.9916783421371343,
              3.184743591761052
            ],
            [
              0.9275294210587128,
              2.072470578941288,
              3.5,
              4.5,
              0.3091764736862375,
              3.773465208257204,
              2.171321535622862,
              -0.4938738022631105,
              0.8617556407393907,
              0.3412836630993819,
              3.244034539375714
            ],
            [
              0.866153873964145,
              2.084443672695794,
              1,
              5,
              0.2935520213336538,
              1.154529270213015,
              2.398721570409979,
              0.3835323838556904,
              0.434214051459176,
              0.8756971400368395,
              3.244034539375714
            ],
            [
              1.170551114122478,
              1.571654279135356,
              0,
              2,
              0.4268648573883167,
              0,
              1.272544494391157,
              0.3922721780379216,
              0.3284838916965145,
              1,
              3.244034539375714
            ],
            [
              0.9369013837367597,
              1.491988103082135,
              0,
              0,
              0.3857324052086928,
              0,
              0,
              0,
              1,
              1,
              2.199984773616376
            ],
            [
              0.846379219882128,
              2.076045386236467,
              0,
              7,
              0.289615416633876,
              0,
              3.371795263440681,
              1.039383281069983,
              0.09129661915097065,
              1,
              3.244034539375714
            ],
            [
              0.9415674341678322,
              2.058432565832169,
              0,
              5,
              0.3138558113892772,
              0,
              2.42903269361104,
              0.748769060294434,
              0.1520816959273216,
              1,
              3.244034539375714
            ],
            [
              1,
              1.943687634467615,
              1,
              0,
              0.3397099570929361,
              0.9999999999999998,
              0,
              -0.3082581235995228,
              1,
              0.3397099570929361,
              3.244034539375714
            ],
            [
              0.9741789902302902,
              2.025821009769711,
              0,
              2,
              0.3247263300767633,
              0,
              0.9872540517423866,
              0.3043290815061343,
              0.4559945292915964,
              1,
              3.244034539375714
            ],
            [
              0.9835011072379577,
              2.016498892762043,
              0,
              2,
              0.3278337024126525,
              0,
              0.991818050175349,
              0.3057359710991905,
              0.4518075316122825,
              1,
              3.244034539375714
            ],
            [
              0.198954899893944,
              2.801045100106057,
              0,
              4,
              0.06631829996464798,
              0,
              1.428038413179619,
              0.4402044416747894,
              0.7599681424888488,
              1,
              3.244034539375714
            ],
            [
              0.6800816418584613,
              2.255464543938144,
              2,
              3,
              0.2316712457630472,
              2.940823390754371,
              1.330102930707952,
              -0.4965176666572694,
              0.9148638047136355,
              0.3285726015411636,
              3.244034539375714
            ],
            [
              0.4623142465302538,
              1.740341965352331,
              1,
              5,
              0.2098894253384731,
              2.163030898366573,
              2.872998582774365,
              0.239135080641211,
              0.6310679004976159,
              0.7567083263488068,
              2.968898091004054
            ],
            [
              1.271129803325138,
              1.428345293972415,
              6,
              5,
              0.4708803591474756,
              4.720210307637071,
              3.500554117481178,
              -0.3920072718685114,
              0.7872533845091361,
              0.4216160281373222,
              3.111310115096525
            ],
            [
              0.9590277884995829,
              1.482194909934583,
              2,
              2,
              0.39284731749984,
              2.085445306156392,
              1.349350201241934,
              -0.2418434809523055,
              0.8289413764779967,
              0.5124045076676246,
              3.043683881888983
            ],
            [
              0.8859243075465261,
              2.114075692453476,
              5,
              8,
              0.2953081025155085,
              5.643823018974356,
              3.784159681962786,
              -0.5732563307940137,
              0.84411785830248,
              0.3316540980747075,
              3.244034539375714
            ],
            [
              0,
              1.835102904167595,
              0,
              0,
              0,
              null,
              0,
              null,
              1,
              1,
              3.017072922137598
            ],
            [
              0.7646927453532901,
              2.031071113683357,
              1,
              2,
              0.2735183598863692,
              1.307714773124985,
              0.9847021044836736,
              -0.09957127913424522,
              0.8164881918832421,
              0.6165807358083348,
              3.244034539375714
            ],
            [
              0.9905332757935371,
              2.007975842905001,
              6,
              6,
              0.3303419254644337,
              6.057343197474384,
              2.988083756684848,
              -0.9461241560579031,
              0.936501329855917,
              0.1717847931819079,
              3.244034539375714
            ],
            [
              0.8286668376674695,
              1.823135900671151,
              2,
              16,
              0.312491885496218,
              2.413515189807279,
              8.77608739650726,
              1.961314569703811,
              0.04803546288898349,
              0.9891877772719166,
              3.244034539375714
            ],
            [
              0.9241162489932424,
              2.019571385474374,
              1,
              8,
              0.3139314912943793,
              1.082114940722477,
              3.961236556201698,
              0.8875126268024517,
              0.1723560803978507,
              0.9663250184282193,
              3.244034539375714
            ],
            [
              0.8729998833516239,
              2.097412970888694,
              0.5,
              5.5,
              0.2938985003735763,
              0.5727377626677319,
              2.622278052218585,
              0.6317874438985687,
              0.2786959428917157,
              0.8760624795719854,
              3.244034539375714
            ],
            [
              0.9631123728389949,
              1.881638022209508,
              1,
              2,
              0.3385577780445563,
              1.03830043949313,
              1.062903691567364,
              0.00758415231884933,
              0.733747804837152,
              0.7106151829405444,
              3.244034539375714
            ],
            [
              0.84682757796951,
              2.145641326623521,
              0,
              9,
              0.2829862581595235,
              0,
              4.194550080820268,
              1.293004137257883,
              0.05008957104302213,
              1,
              3.244034539375714
            ],
            [
              0.8225232625298946,
              2.164143017158904,
              1.5,
              6.5,
              0.2753984494764507,
              1.823656628733321,
              3.003498358686676,
              0.3636957978198361,
              0.4607583748160523,
              0.8084676905354062,
              3.244034539375714
            ],
            [
              0.966292506818599,
              2.033707493181402,
              0,
              7,
              0.3220975022728663,
              0,
              3.441989579853319,
              1.061021249334694,
              0.06579162882053041,
              1,
              3.244034539375714
            ],
            [
              0.9378259962830903,
              2.052108748790252,
              0,
              3,
              0.313661024819485,
              0,
              1.461910827956142,
              0.4506458886955852,
              0.3233076536038867,
              1,
              3.244034539375714
            ],
            [
              1,
              2,
              1,
              4,
              0.3333333333333333,
              0.9999999999999998,
              2,
              0.3082581235995228,
              0.4609053497942389,
              0.868312757201646,
              3.244034539375714
            ],
            [
              0,
              1.941988424287815,
              0,
              0,
              0,
              null,
              0,
              null,
              1,
              1,
              2.557421856225566
            ],
            [
              0.8636641866071338,
              2.096220661832115,
              0,
              4,
              0.2917897927895894,
              0,
              1.908196056279669,
              0.5882169357687803,
              0.2515641364963973,
              1,
              3.244034539375714
            ],
            [
              0.7048748368779498,
              2.161214918234708,
              0,
              8,
              0.2459360651984339,
              0,
              3.701621681630092,
              1.141054953854603,
              0.1045358751919864,
              1,
              3.244034539375714
            ],
            [
              0.9693189504971496,
              2.015187738649643,
              0,
              7,
              0.3247836414715014,
              0,
              3.473621770193297,
              1.070772128974239,
              0.06398831706099961,
              1,
              3.244034539375714
            ],
            [
              0.9889585443148666,
              2.011041455685134,
              0,
              2,
              0.3296528481049554,
              0,
              0.9945095832540297,
              0.3065656580356306,
              0.4493653040537979,
              1,
              3.244034539375714
            ],
            [
              1,
              1.857731935752523,
              7,
              0,
              0.3499278527454576,
              6.999999999999998,
              0,
              -2.15780686519666,
              0.9999999999999998,
              0.0006424651619425514,
              3.244034539375714
            ],
            [
              0.6031950906914615,
              2.291504407502984,
              0,
              5,
              0.2083791740965518,
              0,
              2.181972674208565,
              0.6726108022969653,
              0.3108751840252152,
              1,
              3.244034539375714
            ],
            [
              1.275537223087301,
              1.533288324052394,
              0,
              4,
              0.4541176380235561,
              0,
              2.608772229757953,
              0.8041752324437299,
              0.08879658181264578,
              1,
              3.244034539375714
            ],
            [
              0.8813282713116691,
              2.066970396790153,
              2.5,
              6.5,
              0.2989277446165545,
              2.836627487598104,
              3.144699125877179,
              0.09496558515013857,
              0.5989014120661118,
              0.6681937047540346,
              3.244034539375714
            ],
            [
              0.663798535249888,
              2.199271460836521,
              1,
              9,
              0.2318485179046437,
              1.506481178997402,
              4.092264261264379,
              0.7970886409750088,
              0.2874136338651785,
              0.9284732111144303,
              3.244034539375714
            ],
            [
              0.8008316149937275,
              2.199168385006273,
              0,
              6,
              0.2669438716645757,
              0,
              2.728304044795953,
              0.8410218854577891,
              0.1551755783680787,
              1,
              3.244034539375714
            ],
            [
              1,
              2,
              0,
              1,
              0.3333333333333333,
              0,
              0.4999999999999999,
              0.1541290617997614,
              0.6666666666666667,
              1,
              3.244034539375714
            ],
            [
              1.272661185487075,
              1.530083410603237,
              0,
              2,
              0.4540767600666766,
              0,
              1.307118282663752,
              0.4302276586901833,
              0.298032183899297,
              1,
              3.038201417926591
            ],
            [
              0.7420597637584627,
              2.056657948172374,
              0,
              4,
              0.2651427689884863,
              0,
              1.944902896251929,
              0.5995321173818972,
              0.2916163621970237,
              1,
              3.244034539375714
            ],
            [
              0.8703645148450262,
              2.129635485154975,
              0,
              2,
              0.2901215049483419,
              0,
              0.9391278526026525,
              0.2894937896633429,
              0.503927477736807,
              1,
              3.244034539375714
            ],
            [
              0.6384171982324497,
              2.095755260110074,
              0,
              9,
              0.2334955852124497,
              0,
              4.294394565674287,
              1.323782010810743,
              0.09133388792163881,
              1,
              3.244034539375714
            ],
            [
              0.8630703546634906,
              2.136929645336511,
              1,
              4,
              0.2876901182211634,
              1.158654094184359,
              1.87184449835741,
              0.2198467357595701,
              0.5536915854434219,
              0.8166230071914231,
              3.244034539375714
            ],
            [
              0.4621549768149797,
              2.537845023185021,
              0.5,
              10,
              0.1540516589383265,
              1.081888165406842,
              3.940350931062724,
              0.8811443685201849,
              0.3376687790243361,
              0.8273723523966735,
              3.244034539375714
            ],
            [
              1.302368735124655,
              1.62320866248016,
              0,
              9,
              0.4451663921764336,
              0,
              5.544573663282804,
              1.70915987360289,
              0.00498270111116051,
              1,
              3.244034539375714
            ],
            [
              0.7336776087297063,
              2.213308023730542,
              2,
              5,
              0.2489586649654638,
              2.7259929650338,
              2.259061977090959,
              -0.1482708385540673,
              0.7585679214887993,
              0.5524554230230183,
              3.149176146141331
            ],
            [
              0.9761147906889559,
              2.023885209311045,
              2,
              3,
              0.3253715968963185,
              2.048939345123919,
              1.482297506893306,
              -0.1746719498059529,
              0.8017760948764653,
              0.5232761300937463,
              3.244034539375714
            ],
            [
              1,
              1.995122183864612,
              0,
              5,
              0.3338761955646491,
              0,
              2.506112177207537,
              0.7725294372759104,
              0.1311519550425698,
              1,
              3.244034539375714
            ],
            [
              1,
              2,
              3,
              3,
              0.3333333333333333,
              3,
              1.5,
              -0.4623871853992842,
              0.8998628257887519,
              0.3196159122085046,
              3.244034539375714
            ],
            [
              0.711796780078157,
              1.786783930536429,
              0,
              2,
              0.2848804431468909,
              0,
              1.119329520385578,
              0.4288060322709299,
              0.511395980593787,
              1,
              2.610339958273626
            ],
            [
              0.7547191688050444,
              2.041044690231603,
              0,
              4,
              0.2699509711328418,
              0,
              1.959780704040395,
              0.604118322494044,
              0.2840587099376106,
              1,
              3.244034539375714
            ],
            [
              0.7246613337741066,
              1.775659536184328,
              1,
              6,
              0.2898273347557001,
              1.379954957430808,
              3.379026146472456,
              0.6162299336758453,
              0.3513743363993104,
              0.9088938561435538,
              3.244034539375714
            ],
            [
              0.6317971910951529,
[truncated: 6,053,545 more chars]
