# Supplementary material for: Variation in selection constraints on teleost TLRs with emphasis on their repertoire in the Walking catfish, Clarias batrachus
Source: Sci Rep. 2020 Dec 7;10:21394. doi: 10.1038/s41598-020-78347-6 (PMC7721727; doi:10.1038/s41598-020-78347-6)
Supplement: Supplementary file 31 — Supplementary Information 31. [file 41598_2020_78347_MOESM31_ESM.zip › T9/slac/tree.new]

((((((((CBTLR9_3425_BP:0.08784867957212274,((IPTLR9_3425_BP:0.04060386184131043,PHTLR9_3425_BP:0.0404203290708598):0.007101146652809507,TFTLR9_3425_BP:0.07506019727010554):0.01121710064661641):0.1327244242791893,(((CCTLR9_3425_BP:0.01949563206388504,CATLR9_3425_BP:0.03195458689106025):0.05431070074437949,(CITLR9_3425_BP:0.01492597261443079,MATLR9_3425_BP:0.01204689620881045):0.05031306859985488):0.02847415600928955,DRTLR9_3425_BP:0.1225452854253453):0.1750108520356168):0.2394299646458403,(SSTLR9_3425_BP:0.01308997311228552,OMTLR9_3425_BP:0.01715648023278203):0.1810288546247088):0.1135581548327603,GMTLR9_3425_BP:0.2776307603780603):0.07852864812673953,TRTLR9_3425_BP:0.2269616172381163):0.04844681055426672,ONTLR9_3425_BP:0.1773589654398339):0.02076226081879298,(((SLTLR9_3425_BP:0.04300298545373193,TOTLR9_3425_BP:0.05661210529663761):0.02533980545111398,(LCTLR9_3425_BP:0.06025618155535312,SMTLR9_3425_BP:0.113594997191532):0.006609230455441109):0.01615609657637357,ATTLR9_3425_BP:0.1285663653913245):0.01703682604383166):0.007316023270574891,(SATLR9_3425_BP:0.1302761509688275,(LMTLR9_3425_BP:0.05714096875999141,MMTLR9_3425_BP:0.09485839323438307):0.004827279191418601):0.004375434512590749,(PFTLR9_3425_BP:0.05929094761466203,ECTLR9_3425_BP:0.09383648523504745):0.02693288324300689):0
