# Supplementary material for: Variation in selection constraints on teleost TLRs with emphasis on their repertoire in the Walking catfish, Clarias batrachus
Source: Sci Rep. 2020 Dec 7;10:21394. doi: 10.1038/s41598-020-78347-6 (PMC7721727; doi:10.1038/s41598-020-78347-6)
Supplement: Supplementary file 31 — Supplementary Information 31. [file 41598_2020_78347_MOESM31_ESM.zip › T9/struct/S514930_results/Bsites.clr]

cluster 1
SST	2a0zA	BS03_UUU	94.612 88.556 105.710	0.43 :393,417,491,494,515,540
SST	3ulvA	BS01_UUU	93.076 88.266 105.973	0.43 :417,491,493,494,515,540
SST	3cigA	BS02_UUU	94.635 87.921 106.253	0.45 :417,491,493,494,515
FIN	3a79B	3A79B05	94.900 89.588 105.675	0.40 :393,417,418,489,491,493,494,515,538
SST	3uluA	BS01_UUU	94.579 89.251 105.873	0.46 :417,491,493,515
SST	3ciyB	BS05_UUU	94.658 90.283 105.698	0.47 :417,491,515
SST	3ciyA	BS03_UUU	92.506 91.703 105.272	0.46 :491,515
cluster 2
FIN	3cigA	3CIGA05	83.855 87.356 105.691	0.49 :516,517,518,539,540,541,542,543,565,594,595,596,674
FIN	1ziwA	1ZIWA04	85.219 87.827 106.270	0.48 :516,517,518,539,540,541,542,543,565,594,595
COF	3fxiA	BS02_NAG	86.454 86.686 105.712	1.54 :517,518,540,595
cluster 3
FIN	2z64A	2Z64A08	53.187 69.952 78.260	0.50 :798,801,802,804
TMS	3h81A	BS02_CA	52.969 70.131 78.104	0.26 :801,802
TMS	3dggA	BS01_MG	52.169 67.643 79.787	0.27 :798,801
TMS	1q4qE	BS01_III	54.568 69.032 80.121	0.27 :800,801
cluster 4
FIN	3a79B	3A79B07	79.931 87.972 102.893	0.40 :540,541,542,593,594,595,596,597,647,648,649,674
FIN	3a79A	3A79A04	78.079 85.581 102.493	0.41 :594,595,596,597,598,647,648,649,650,651,674
FIN	2z7xA	2Z7XA03	77.417 85.360 101.865	0.42 :595,596,597,598,647,648,649,650,651,672,674
cluster 5
FIN	3a7cA	3A7CA00	81.374 105.983 111.396	0.41 :449,535,554,558,559,560,587,588
FIN	3a79A	3A79A03	81.756 106.581 110.520	0.41 :449,535,558,559,560,587,588
FIN	2z7xA	2Z7XA02	79.726 105.616 110.124	0.42 :558,559,560,562,587,588,590
cluster 6
FIN	3cigA	3CIGA03	108.689 97.095 121.576	0.49 :356,358,377,378,379,399,403
FIN	2a0zA	2A0ZA06	109.093 98.540 122.190	0.48 :356,358,378,379,403
FIN	1ziwA	1ZIWA03	109.093 98.540 122.190	0.48 :356,358,378,379,403
cluster 7
SST	3j0aA	BS01_UUU	108.317 64.412 69.004	0.48 :45,46,47,50,52
cluster 8
TMS	3ciyA	BS02_NUC	93.348 70.139 85.294	0.31 :127,148,169,200,784,813,815,826
cluster 9
COF	3j0aA	BS01_FUC	112.027 62.403 72.014	1.44 :45,47
cluster 10
COF	5awbA	BS01_M0A	104.943 82.855 111.897	0.86 :337,339,369,396,420,496
COF	3w3jA	BS02_C09	104.134 83.930 110.457	0.98 :337,339,394,396,420,496
cluster 11
COF	3wpeA	BS01_NUC	115.742 66.212 75.610	0.91 :43,46,48,65,67,69,70,89,99,101
cluster 12
FIN	2z7xA	2Z7XA04	98.864 95.143 114.751	0.42 :361,362,364,376,381,387,390,397,405,408,410,411,414,416,420,421,423,424,425,426,428,429,457,484,486,487,490,497,499,500,501,504,505
FIN	3a79A	3A79A01	100.982 94.222 112.256	0.41 :283,333,334,335,364,373,376,381,387,389,390,392,397,405,411,414,416,420,421,423,424,425,428,429,457,487,490,492,497,500,504,505
cluster 13
FIN	3a79A	3A79A00	103.767 93.775 123.891	0.41 :356,357,358,359,361,401,424,425,426
FIN	2z7xA	2Z7XA00	103.277 94.217 124.209	0.42 :358,359,361,401,426
cluster 14
COF	3a79A	BS02_PXS	120.971 84.514 79.532	0.83 :107,113,124,144,147,149,158,166,169,170,171,182,183,186
cluster 15
FIN	3fxiB	3FXIB00	66.978 93.435 116.897	0.51 :604,616,618,634,635,638
FIN	3fxiA	3FXIA05	66.978 93.435 116.897	0.51 :604,616,618,634,635,638
cluster 16
FIN	3cigA	3CIGA08	65.954 63.252 63.733	0.49 :853,857,858,872,873
cluster 17
CON	NTAPP	NTAPP	117.736 83.148 76.156	0.33 :87,88,108,113,122,124,129,131,133,134,135,136,139,142,144,147,149,153,154,155,158,161,164,166,169
cluster 18
COF	3b2dA	BS01_MAN	67.674 68.433 95.534	1.37 :725,749
cluster 19
COF	3wpcA	BS02_NUC	116.520 69.980 79.605	0.81 :43,45,47,65,66,67,69,70,88,89,99,102,126,146,200,224
cluster 20
COF	3w3nA	BS02_RX8	89.988 83.848 114.860	0.96 :494,496,497,499,521,569
