# Supplementary material for: Variation in selection constraints on teleost TLRs with emphasis on their repertoire in the Walking catfish, Clarias batrachus
Source: Sci Rep. 2020 Dec 7;10:21394. doi: 10.1038/s41598-020-78347-6 (PMC7721727; doi:10.1038/s41598-020-78347-6)
Supplement: Supplementary file 31 — Supplementary Information 31. [file 41598_2020_78347_MOESM31_ESM.zip › T9/struct/S514930_results/Bsites.inf]

SITE 1	0.04	7
SST	2a0zA	BS03_UUU	94.612 88.556 105.710	0.43 :393,417,491,494,515,540
UUU(6),3A79B05(1)

SITE 2	0.02	3
COF	3fxiA	BS02_NAG	86.454 86.686 105.712	1.54 :517,518,540,595
NAG(1),1ZIWA04(1),3CIGA05(1)

SITE 3	0.02	4
TMS	3h81A	BS02_CA	52.969 70.131 78.104	0.26 :801,802
III(1),MG(1),2Z64A08(1),CA(1)

SITE 4	0.02	3
FIN	3a79B	3A79B07	79.931 87.972 102.893	0.40 :540,541,542,593,594,595,596,597,647,648,649,674
3A79B07(1),2Z7XA03(1),3A79A04(1)

SITE 5	0.02	3
FIN	3a7cA	3A7CA00	81.374 105.983 111.396	0.41 :449,535,554,558,559,560,587,588
2Z7XA02(1),3A79A03(1),3A7CA00(1)

SITE 6	0.02	3
FIN	3cigA	3CIGA03	108.689 97.095 121.576	0.49 :356,358,377,378,379,399,403
3CIGA03(1),1ZIWA03(1),2A0ZA06(1)

SITE 7	0.01	1
SST	3j0aA	BS01_UUU	108.317 64.412 69.004	0.48 :45,46,47,50,52
UUU(1)

SITE 8	0.01	1
TMS	3ciyA	BS02_NUC	93.348 70.139 85.294	0.31 :127,148,169,200,784,813,815,826
NUC(1)

SITE 9	0.01	1
COF	3j0aA	BS01_FUC	112.027 62.403 72.014	1.44 :45,47
FUC(1)

SITE 10	0.01	2
COF	5awbA	BS01_M0A	104.943 82.855 111.897	0.86 :337,339,369,396,420,496
C09(1),M0A(1)

SITE 11	0.01	1
COF	3wpeA	BS01_NUC	115.742 66.212 75.610	0.91 :43,46,48,65,67,69,70,89,99,101
NUC(1)

SITE 12	0.01	2
FIN	2z7xA	2Z7XA04	98.864 95.143 114.751	0.42 :361,362,364,376,381,387,390,397,405,408,410,411,414,416,420,421,423,424,425,426,428,429,457,484,486,487,490,497,499,500,501,504,505
2Z7XA04(1),3A79A01(1)

SITE 13	0.01	2
FIN	3a79A	3A79A00	103.767 93.775 123.891	0.41 :356,357,358,359,361,401,424,425,426
2Z7XA00(1),3A79A00(1)

SITE 14	0.01	1
COF	3a79A	BS02_PXS	120.971 84.514 79.532	0.83 :107,113,124,144,147,149,158,166,169,170,171,182,183,186
PXS(1)

SITE 15	0.01	2
FIN	3fxiB	3FXIB00	66.978 93.435 116.897	0.51 :604,616,618,634,635,638
3FXIB00(1),3FXIA05(1)

SITE 16	0.01	1
FIN	3cigA	3CIGA08	65.954 63.252 63.733	0.49 :853,857,858,872,873
3CIGA08(1)

SITE 17	0.01	1
CON	NTAPP	NTAPP	117.736 83.148 76.156	0.33 :87,88,108,113,122,124,129,131,133,134,135,136,139,142,144,147,149,153,154,155,158,161,164,166,169

SITE 18	0.01	1
COF	3b2dA	BS01_MAN	67.674 68.433 95.534	1.37 :725,749
MAN(1)

SITE 19	0.01	1
COF	3wpcA	BS02_NUC	116.520 69.980 79.605	0.81 :43,45,47,65,66,67,69,70,88,89,99,102,126,146,200,224
NUC(1)

SITE 20	0.01	1
COF	3w3nA	BS02_RX8	89.988 83.848 114.860	0.96 :494,496,497,499,521,569
RX8(1)
