# Supplementary material for: Variation in selection constraints on teleost TLRs with emphasis on their repertoire in the Walking catfish, Clarias batrachus
Source: Sci Rep. 2020 Dec 7;10:21394. doi: 10.1038/s41598-020-78347-6 (PMC7721727; doi:10.1038/s41598-020-78347-6)
Supplement: Supplementary file 31 — Supplementary Information 31. [file 41598_2020_78347_MOESM31_ESM.zip › T9/struct/S514930_results/CH_complex5.pdb]

ATOM      1  N   MET A   1      79.609  94.690  79.394  1.00  1.00              
ATOM      2  CA  MET A   1      81.012  94.279  79.529  1.00  1.00              
ATOM      3  HA  MET A   1      81.044  93.505  80.272  1.00  1.00              
ATOM      4  CB  MET A   1      81.480  93.683  78.195  1.00  1.00              
ATOM      5  HB1 MET A   1      80.966  92.730  78.070  1.00  1.00              
ATOM      6  HB2 MET A   1      82.550  93.504  78.240  1.00  1.00              
ATOM      7  CG  MET A   1      81.255  94.514  76.934  1.00  1.00              
ATOM      8  HG1 MET A   1      81.799  95.455  77.028  1.00  1.00              
ATOM      9  HG2 MET A   1      80.194  94.733  76.811  1.00  1.00              
ATOM     10  SD  MET A   1      81.860  93.629  75.469  1.00  1.00              
ATOM     11  CE  MET A   1      80.484  92.478  75.197  1.00  1.00              
ATOM     12  HE1 MET A   1      80.648  91.922  74.272  1.00  1.00              
ATOM     13  HE2 MET A   1      80.408  91.777  76.028  1.00  1.00              
ATOM     14  HE3 MET A   1      79.554  93.040  75.115  1.00  1.00              
ATOM     15  C   MET A   1      81.914  95.386  80.023  1.00  1.00              
ATOM     16  O   MET A   1      82.962  95.153  80.620  1.00  1.00              
ATOM     17  N   PHE A   2      81.398  96.594  79.914  1.00  1.00              
ATOM     18  H   PHE A   2      80.553  96.682  79.366  1.00  1.00              
ATOM     19  CA  PHE A   2      81.776  97.668  80.799  1.00  1.00              
ATOM     20  HA  PHE A   2      82.860  97.660  80.921  1.00  1.00              
ATOM     21  CB  PHE A   2      81.384  98.996  80.126  1.00  1.00              
ATOM     22  HB1 PHE A   2      81.859  99.816  80.667  1.00  1.00              
ATOM     23  HB2 PHE A   2      80.305  99.131  80.212  1.00  1.00              
ATOM     24  CG  PHE A   2      81.771  99.084  78.656  1.00  1.00              
ATOM     25  CD1 PHE A   2      80.798  98.883  77.656  1.00  1.00              
ATOM     26  HD1 PHE A   2      79.764  98.718  77.921  1.00  1.00              
ATOM     27  CE1 PHE A   2      81.169  98.882  76.299  1.00  1.00              
ATOM     28  HE1 PHE A   2      80.421  98.716  75.534  1.00  1.00              
ATOM     29  CZ  PHE A   2      82.510  99.089  75.935  1.00  1.00              
ATOM     30  HZ  PHE A   2      82.790  99.084  74.890  1.00  1.00              
ATOM     31  CE2 PHE A   2      83.483  99.296  76.929  1.00  1.00              
ATOM     32  HE2 PHE A   2      84.516  99.444  76.647  1.00  1.00              
ATOM     33  CD2 PHE A   2      83.115  99.290  78.287  1.00  1.00              
ATOM     34  HD2 PHE A   2      83.868  99.428  79.048  1.00  1.00              
ATOM     35  C   PHE A   2      81.152  97.567  82.194  1.00  1.00              
ATOM     36  O   PHE A   2      81.667  98.149  83.145  1.00  1.00              
ATOM     37  N   LEU A   3      80.102  96.754  82.348  1.00  1.00              
ATOM     38  H   LEU A   3      79.685  96.391  81.502  1.00  1.00              
ATOM     39  CA  LEU A   3      79.991  95.905  83.530  1.00  1.00              
ATOM     40  HA  LEU A   3      80.404  96.425  84.393  1.00  1.00              
ATOM     41  CB  LEU A   3      78.514  95.548  83.817  1.00  1.00              
ATOM     42  HB1 LEU A   3      78.480  94.574  84.306  1.00  1.00              
ATOM     43  HB2 LEU A   3      77.982  95.450  82.870  1.00  1.00              
ATOM     44  CG  LEU A   3      77.728  96.523  84.714  1.00  1.00              
ATOM     45  HG  LEU A   3      76.706  96.149  84.782  1.00  1.00              
ATOM     46  CD1 LEU A   3      78.293  96.582  86.136  1.00  1.00              
ATOM     47 1HD1 LEU A   3      77.624  97.174  86.762  1.00  1.00              
ATOM     48 2HD1 LEU A   3      78.361  95.578  86.552  1.00  1.00              
ATOM     49 3HD1 LEU A   3      79.275  97.053  86.144  1.00  1.00              
ATOM     50  CD2 LEU A   3      77.670  97.944  84.162  1.00  1.00              
ATOM     51 1HD2 LEU A   3      77.013  98.554  84.780  1.00  1.00              
ATOM     52 2HD2 LEU A   3      78.664  98.392  84.149  1.00  1.00              
ATOM     53 3HD2 LEU A   3      77.274  97.926  83.146  1.00  1.00              
ATOM     54  C   LEU A   3      80.849  94.700  83.253  1.00  1.00              
ATOM     55  O   LEU A   3      80.366  93.872  82.521  1.00  1.00              
ATOM     56  N   PRO A   4      82.077  94.517  83.748  1.00  1.00              
ATOM     57  CD  PRO A   4      82.838  95.421  84.596  1.00  1.00              
ATOM     58  HD1 PRO A   4      82.321  95.627  85.534  1.00  1.00              
ATOM     59  HD2 PRO A   4      83.035  96.347  84.060  1.00  1.00              
ATOM     60  CG  PRO A   4      84.167  94.714  84.857  1.00  1.00              
ATOM     61  HG1 PRO A   4      84.077  94.064  85.729  1.00  1.00              
ATOM     62  HG2 PRO A   4      84.984  95.425  84.987  1.00  1.00              
ATOM     63  CB  PRO A   4      84.341  93.870  83.594  1.00  1.00              
ATOM     64  HB1 PRO A   4      85.042  93.049  83.749  1.00  1.00              
ATOM     65  HB2 PRO A   4      84.693  94.507  82.780  1.00  1.00              
ATOM     66  CA  PRO A   4      82.909  93.401  83.291  1.00  1.00              
ATOM     67  HA  PRO A   4      82.794  93.290  82.222  1.00  1.00              
ATOM     68  C   PRO A   4      82.589  92.062  83.966  1.00  1.00              
ATOM     69  O   PRO A   4      83.385  91.146  83.886  1.00  1.00              
ATOM     70  N   GLY A   5      81.402  91.919  84.558  1.00  1.00              
ATOM     71  H   GLY A   5      80.872  92.767  84.686  1.00  1.00              
ATOM     72  CA  GLY A   5      80.677  90.655  84.780  1.00  1.00              
ATOM     73  HA1 GLY A   5      80.490  90.548  85.847  1.00  1.00              
ATOM     74  HA2 GLY A   5      81.232  89.792  84.455  1.00  1.00              
ATOM     75  C   GLY A   5      79.303  90.687  84.088  1.00  1.00              
ATOM     76  O   GLY A   5      78.566  89.728  84.163  1.00  1.00              
ATOM     77  N   LEU A   6      79.007  91.727  83.315  1.00  1.00              
ATOM     78  H   LEU A   6      79.534  92.572  83.459  1.00  1.00              
ATOM     79  CA  LEU A   6      78.499  91.599  81.939  1.00  1.00              
ATOM     80  HA  LEU A   6      77.876  90.705  81.924  1.00  1.00              
ATOM     81  CB  LEU A   6      77.580  92.793  81.599  1.00  1.00              
ATOM     82  HB1 LEU A   6      78.173  93.572  81.135  1.00  1.00              
ATOM     83  HB2 LEU A   6      77.205  93.208  82.534  1.00  1.00              
ATOM     84  CG  LEU A   6      76.331  92.540  80.722  1.00  1.00              
ATOM     85  HG  LEU A   6      75.855  93.510  80.572  1.00  1.00              
ATOM     86  CD1 LEU A   6      76.601  91.958  79.337  1.00  1.00              
ATOM     87 1HD1 LEU A   6      75.703  92.039  78.724  1.00  1.00              
ATOM     88 2HD1 LEU A   6      77.404  92.519  78.856  1.00  1.00              
ATOM     89 3HD1 LEU A   6      76.883  90.908  79.412  1.00  1.00              
ATOM     90  CD2 LEU A   6      75.305  91.643  81.418  1.00  1.00              
ATOM     91 1HD2 LEU A   6      74.394  91.597  80.821  1.00  1.00              
ATOM     92 2HD2 LEU A   6      75.693  90.631  81.534  1.00  1.00              
ATOM     93 3HD2 LEU A   6      75.061  92.050  82.398  1.00  1.00              
ATOM     94  C   LEU A   6      79.648  91.306  80.927  1.00  1.00              
ATOM     95  O   LEU A   6      79.372  90.919  79.814  1.00  1.00              
ATOM     96  N   TYR A   7      80.939  91.334  81.311  1.00  1.00              
ATOM     97  H   TYR A   7      81.135  91.916  82.108  1.00  1.00              
ATOM     98  CA  TYR A   7      82.084  90.764  80.564  1.00  1.00              
ATOM     99  HA  TYR A   7      81.716  90.412  79.605  1.00  1.00              
ATOM    100  CB  TYR A   7      83.281  91.699  80.296  1.00  1.00              
ATOM    101  HB1 TYR A   7      83.907  91.729  81.188  1.00  1.00              
ATOM    102  HB2 TYR A   7      82.963  92.707  80.134  1.00  1.00              
ATOM    103  CG  TYR A   7      84.154  91.274  79.118  1.00  1.00              
ATOM    104  CD1 TYR A   7      83.584  91.003  77.855  1.00  1.00              
ATOM    105  HD1 TYR A   7      82.527  91.131  77.688  1.00  1.00              
ATOM    106  CE1 TYR A   7      84.389  90.564  76.790  1.00  1.00              
ATOM    107  HE1 TYR A   7      83.960  90.364  75.819  1.00  1.00              
ATOM    108  CZ  TYR A   7      85.771  90.379  76.978  1.00  1.00              
ATOM    109  OH  TYR A   7      86.531  89.931  75.946  1.00  1.00              
ATOM    110  HH  TYR A   7      87.457  89.872  76.178  1.00  1.00              
ATOM    111  CE2 TYR A   7      86.351  90.646  78.238  1.00  1.00              
ATOM    112  HE2 TYR A   7      87.408  90.497  78.390  1.00  1.00              
ATOM    113  CD2 TYR A   7      85.542  91.096  79.301  1.00  1.00              
ATOM    114  HD2 TYR A   7      85.986  91.288  80.268  1.00  1.00              
ATOM    115  C   TYR A   7      82.678  89.546  81.274  1.00  1.00              
ATOM    116  O   TYR A   7      83.684  89.004  80.861  1.00  1.00              
ATOM    117  N   LEU A   8      82.030  89.052  82.316  1.00  1.00              
ATOM    118  H   LEU A   8      81.349  89.652  82.747  1.00  1.00              
ATOM    119  CA  LEU A   8      82.324  87.772  82.952  1.00  1.00              
ATOM    120  HA  LEU A   8      82.946  87.212  82.273  1.00  1.00              
ATOM    121  CB  LEU A   8      83.134  87.896  84.276  1.00  1.00              
ATOM    122  HB1 LEU A   8      82.607  87.332  85.047  1.00  1.00              
ATOM    123  HB2 LEU A   8      83.161  88.915  84.640  1.00  1.00              
ATOM    124  CG  LEU A   8      84.578  87.353  84.227  1.00  1.00              
ATOM    125  HG  LEU A   8      84.602  86.434  83.648  1.00  1.00              
ATOM    126  CD1 LEU A   8      85.567  88.339  83.611  1.00  1.00              
ATOM    127 1HD1 LEU A   8      85.336  88.492  82.562  1.00  1.00              
ATOM    128 2HD1 LEU A   8      85.519  89.297  84.131  1.00  1.00              
ATOM    129 3HD1 LEU A   8      86.579  87.941  83.678  1.00  1.00              
ATOM    130  CD2 LEU A   8      85.066  87.040  85.643  1.00  1.00              
ATOM    131 1HD2 LEU A   8      86.081  86.641  85.607  1.00  1.00              
ATOM    132 2HD2 LEU A   8      85.058  87.946  86.248  1.00  1.00              
ATOM    133 3HD2 LEU A   8      84.420  86.291  86.102  1.00  1.00              
ATOM    134  C   LEU A   8      81.056  86.965  83.205  1.00  1.00              
ATOM    135  O   LEU A   8      81.125  85.812  83.577  1.00  1.00              
ATOM    136  N   PHE A   9      79.918  87.519  82.833  1.00  1.00              
ATOM    137  H   PHE A   9      79.804  88.517  82.874  1.00  1.00              
ATOM    138  CA  PHE A   9      78.877  86.781  82.166  1.00  1.00              
ATOM    139  HA  PHE A   9      79.190  85.749  82.126  1.00  1.00              
ATOM    140  CB  PHE A   9      77.572  86.797  82.982  1.00  1.00              
ATOM    141  HB1 PHE A   9      76.812  86.239  82.433  1.00  1.00              
ATOM    142  HB2 PHE A   9      77.212  87.822  83.070  1.00  1.00              
ATOM    143  CG  PHE A   9      77.684  86.160  84.358  1.00  1.00              
ATOM    144  CD1 PHE A   9      77.462  86.926  85.518  1.00  1.00              
ATOM    145  HD1 PHE A   9      77.201  87.970  85.434  1.00  1.00              
ATOM    146  CE1 PHE A   9      77.571  86.334  86.790  1.00  1.00              
ATOM    147  HE1 PHE A   9      77.402  86.927  87.676  1.00  1.00              
ATOM    148  CZ  PHE A   9      77.900  84.972  86.907  1.00  1.00              
ATOM    149  HZ  PHE A   9      77.984  84.518  87.886  1.00  1.00              
ATOM    150  CE2 PHE A   9      78.118  84.203  85.751  1.00  1.00              
ATOM    151  HE2 PHE A   9      78.378  83.157  85.830  1.00  1.00              
ATOM    152  CD2 PHE A   9      78.002  84.793  84.480  1.00  1.00              
ATOM    153  HD2 PHE A   9      78.158  84.185  83.599  1.00  1.00              
ATOM    154  C   PHE A   9      78.688  87.249  80.715  1.00  1.00              
ATOM    155  O   PHE A   9      77.706  86.904  80.071  1.00  1.00              
ATOM    156  N   PHE A  10      79.698  87.930  80.155  1.00  1.00              
ATOM    157  H   PHE A  10      80.385  88.354  80.745  1.00  1.00              
ATOM    158  CA  PHE A  10      80.017  87.726  78.745  1.00  1.00              
ATOM    159  HA  PHE A  10      79.317  86.972  78.380  1.00  1.00              
ATOM    160  CB  PHE A  10      79.721  88.926  77.827  1.00  1.00              
ATOM    161  HB1 PHE A  10      80.480  89.691  77.975  1.00  1.00              
ATOM    162  HB2 PHE A  10      78.746  89.328  78.100  1.00  1.00              
ATOM    163  CG  PHE A  10      79.649  88.614  76.340  1.00  1.00              
ATOM    164  CD1 PHE A  10      78.479  88.049  75.794  1.00  1.00              
ATOM    165  HD1 PHE A  10      77.637  87.828  76.436  1.00  1.00              
ATOM    166  CE1 PHE A  10      78.399  87.771  74.417  1.00  1.00              
ATOM    167  HE1 PHE A  10      77.500  87.338  74.000  1.00  1.00              
ATOM    168  CZ  PHE A  10      79.492  88.055  73.580  1.00  1.00              
ATOM    169  HZ  PHE A  10      79.431  87.841  72.520  1.00  1.00              
ATOM    170  CE2 PHE A  10      80.663  88.616  74.119  1.00  1.00              
ATOM    171  HE2 PHE A  10      81.499  88.838  73.468  1.00  1.00              
ATOM    172  CD2 PHE A  10      80.740  88.900  75.495  1.00  1.00              
ATOM    173  HD2 PHE A  10      81.642  89.331  75.901  1.00  1.00              
ATOM    174  C   PHE A  10      81.352  87.059  78.452  1.00  1.00              
ATOM    175  O   PHE A  10      81.514  86.527  77.373  1.00  1.00              
ATOM    176  N   ALA A  11      82.263  86.926  79.413  1.00  1.00              
ATOM    177  H   ALA A  11      82.240  87.560  80.194  1.00  1.00              
ATOM    178  CA  ALA A  11      83.506  86.178  79.217  1.00  1.00              
ATOM    179  HA  ALA A  11      83.350  85.498  78.394  1.00  1.00              
ATOM    180  CB  ALA A  11      84.654  87.090  78.757  1.00  1.00              
ATOM    181  HB1 ALA A  11      84.285  87.850  78.067  1.00  1.00              
ATOM    182  HB2 ALA A  11      85.144  87.564  79.605  1.00  1.00              
ATOM    183  HB3 ALA A  11      85.404  86.490  78.240  1.00  1.00              
ATOM    184  C   ALA A  11      83.909  85.240  80.354  1.00  1.00              
ATOM    185  O   ALA A  11      84.889  84.519  80.248  1.00  1.00              
ATOM    186  N   LEU A  12      83.026  85.082  81.333  1.00  1.00              
ATOM    187  H   LEU A  12      82.320  85.790  81.442  1.00  1.00              
ATOM    188  CA  LEU A  12      82.792  83.854  82.082  1.00  1.00              
ATOM    189  HA  LEU A  12      83.264  83.058  81.518  1.00  1.00              
ATOM    190  CB  LEU A  12      83.549  83.854  83.433  1.00  1.00              
ATOM    191  HB1 LEU A  12      83.117  84.573  84.125  1.00  1.00              
ATOM    192  HB2 LEU A  12      84.566  84.187  83.225  1.00  1.00              
ATOM    193  CG  LEU A  12      83.632  82.468  84.118  1.00  1.00              
ATOM    194  HG  LEU A  12      83.298  81.692  83.429  1.00  1.00              
ATOM    195  CD1 LEU A  12      85.072  82.134  84.519  1.00  1.00              
ATOM    196 1HD1 LEU A  12      85.714  82.152  83.639  1.00  1.00              
ATOM    197 2HD1 LEU A  12      85.434  82.863  85.245  1.00  1.00              
ATOM    198 3HD1 LEU A  12      85.106  81.138  84.960  1.00  1.00              
ATOM    199  CD2 LEU A  12      82.788  82.408  85.392  1.00  1.00              
ATOM    200 1HD2 LEU A  12      82.828  81.405  85.817  1.00  1.00              
ATOM    201 2HD2 LEU A  12      83.156  83.128  86.122  1.00  1.00              
ATOM    202 3HD2 LEU A  12      81.750  82.645  85.163  1.00  1.00              
ATOM    203  C   LEU A  12      81.310  83.484  82.084  1.00  1.00              
ATOM    204  O   LEU A  12      80.878  82.616  82.810  1.00  1.00              
ATOM    205  N   ASP A  13      80.603  84.017  81.087  1.00  1.00              
ATOM    206  H   ASP A  13      80.982  84.830  80.642  1.00  1.00              
ATOM    207  CA  ASP A  13      79.675  83.223  80.294  1.00  1.00              
ATOM    208  HA  ASP A  13      79.681  82.210  80.671  1.00  1.00              
ATOM    209  CB  ASP A  13      78.216  83.716  80.394  1.00  1.00              
ATOM    210  HB1 ASP A  13      77.912  84.188  79.458  1.00  1.00              
ATOM    211  HB2 ASP A  13      78.115  84.445  81.183  1.00  1.00              
ATOM    212  CG  ASP A  13      77.259  82.580  80.743  1.00  1.00              
ATOM    213  OD1 ASP A  13      76.759  81.875  79.839  1.00  1.00              
ATOM    214  OD2 ASP A  13      77.062  82.316  81.951  1.00  1.00              
ATOM    215  C   ASP A  13      80.140  83.106  78.845  1.00  1.00              
ATOM    216  O   ASP A  13      79.559  82.316  78.126  1.00  1.00              
ATOM    217  N   LEU A  14      81.281  83.702  78.456  1.00  1.00              
ATOM    218  H   LEU A  14      81.615  84.518  78.934  1.00  1.00              
ATOM    219  CA  LEU A  14      82.115  83.108  77.407  1.00  1.00              
ATOM    220  HA  LEU A  14      81.467  82.407  76.898  1.00  1.00              
ATOM    221  CB  LEU A  14      82.456  84.062  76.234  1.00  1.00              
ATOM    222  HB1 LEU A  14      83.155  84.832  76.541  1.00  1.00              
ATOM    223  HB2 LEU A  14      81.519  84.544  75.953  1.00  1.00              
ATOM    224  CG  LEU A  14      83.024  83.402  74.955  1.00  1.00              
ATOM    225  HG  LEU A  14      82.764  82.344  74.932  1.00  1.00              
ATOM    226  CD1 LEU A  14      82.436  84.042  73.696  1.00  1.00              
ATOM    227 1HD1 LEU A  14      82.853  83.570  72.807  1.00  1.00              
ATOM    228 2HD1 LEU A  14      81.354  83.909  73.689  1.00  1.00              
ATOM    229 3HD1 LEU A  14      82.658  85.110  73.677  1.00  1.00              
ATOM    230  CD2 LEU A  14      84.548  83.562  74.862  1.00  1.00              
ATOM    231 1HD2 LEU A  14      84.922  83.014  73.998  1.00  1.00              
ATOM    232 2HD2 LEU A  14      84.803  84.617  74.753  1.00  1.00              
ATOM    233 3HD2 LEU A  14      85.034  83.176  75.756  1.00  1.00              
ATOM    234  C   LEU A  14      83.259  82.198  77.884  1.00  1.00              
ATOM    235  O   LEU A  14      83.801  81.456  77.084  1.00  1.00              
ATOM    236  N   ILE A  15      83.522  82.081  79.186  1.00  1.00              
ATOM    237  H   ILE A  15      83.250  82.840  79.787  1.00  1.00              
ATOM    238  CA  ILE A  15      84.295  80.966  79.781  1.00  1.00              
ATOM    239  HA  ILE A  15      84.556  80.260  78.999  1.00  1.00              
ATOM    240  CB  ILE A  15      85.642  81.477  80.374  1.00  1.00              
ATOM    241  HB  ILE A  15      85.428  82.283  81.071  1.00  1.00              
ATOM    242  CG2 ILE A  15      86.424  80.415  81.169  1.00  1.00              
ATOM    243 1HG2 ILE A  15      87.354  80.831  81.554  1.00  1.00              
ATOM    244 2HG2 ILE A  15      85.851  80.093  82.038  1.00  1.00              
ATOM    245 3HG2 ILE A  15      86.644  79.562  80.534  1.00  1.00              
ATOM    246  CG1 ILE A  15      86.537  82.014  79.225  1.00  1.00              
ATOM    247 1HG1 ILE A  15      85.978  82.737  78.633  1.00  1.00              
ATOM    248 2HG1 ILE A  15      86.807  81.191  78.561  1.00  1.00              
ATOM    249  CD1 ILE A  15      87.824  82.720  79.675  1.00  1.00              
ATOM    250  HD1 ILE A  15      88.536  82.002  80.081  1.00  1.00              
ATOM    251  HD2 ILE A  15      88.284  83.208  78.816  1.00  1.00              
ATOM    252  HD3 ILE A  15      87.591  83.474  80.426  1.00  1.00              
ATOM    253  C   ILE A  15      83.426  80.153  80.753  1.00  1.00              
ATOM    254  O   ILE A  15      83.813  79.049  81.097  1.00  1.00              
ATOM    255  N   LYS A  16      82.177  80.552  81.056  1.00  1.00              
ATOM    256  H   LYS A  16      81.894  81.507  80.918  1.00  1.00              
ATOM    257  CA  LYS A  16      81.120  79.545  81.241  1.00  1.00              
ATOM    258  HA  LYS A  16      81.542  78.715  81.812  1.00  1.00              
ATOM    259  CB  LYS A  16      79.907  80.020  82.080  1.00  1.00              
ATOM    260  HB1 LYS A  16      79.499  80.921  81.648  1.00  1.00              
ATOM    261  HB2 LYS A  16      80.292  80.262  83.071  1.00  1.00              
ATOM    262  CG  LYS A  16      78.701  79.084  82.319  1.00  1.00              
ATOM    263  HG1 LYS A  16      78.120  79.532  83.126  1.00  1.00              
ATOM    264  HG2 LYS A  16      79.056  78.117  82.677  1.00  1.00              
ATOM    265  CD  LYS A  16      77.751  78.870  81.119  1.00  1.00              
ATOM    266  HD1 LYS A  16      78.020  77.933  80.635  1.00  1.00              
ATOM    267  HD2 LYS A  16      77.880  79.665  80.385  1.00  1.00              
ATOM    268  CE  LYS A  16      76.265  78.773  81.524  1.00  1.00              
ATOM    269  HE1 LYS A  16      76.199  78.306  82.510  1.00  1.00              
ATOM    270  HE2 LYS A  16      75.756  78.129  80.802  1.00  1.00              
ATOM    271  NZ  LYS A  16      75.593  80.097  81.533  1.00  1.00              
ATOM    272  HZ1 LYS A  16      74.620  80.079  81.801  1.00  1.00              
ATOM    273  HZ2 LYS A  16      76.099  80.775  82.106  1.00  1.00              
ATOM    274  HZ3 LYS A  16      75.681  80.555  80.623  1.00  1.00              
ATOM    275  C   LYS A  16      80.694  78.937  79.926  1.00  1.00              
ATOM    276  O   LYS A  16      80.485  77.738  79.923  1.00  1.00              
ATOM    277  N   LEU A  17      80.667  79.668  78.804  1.00  1.00              
ATOM    278  H   LEU A  17      80.615  80.675  78.837  1.00  1.00              
ATOM    279  CA  LEU A  17      80.608  79.000  77.508  1.00  1.00              
ATOM    280  HA  LEU A  17      79.730  78.352  77.537  1.00  1.00              
ATOM    281  CB  LEU A  17      80.419  79.942  76.298  1.00  1.00              
ATOM    282  HB1 LEU A  17      81.320  80.528  76.155  1.00  1.00              
ATOM    283  HB2 LEU A  17      79.591  80.608  76.518  1.00  1.00              
ATOM    284  CG  LEU A  17      80.062  79.313  74.934  1.00  1.00              
ATOM    285  HG  LEU A  17      79.845  80.141  74.258  1.00  1.00              
ATOM    286  CD1 LEU A  17      81.196  78.508  74.295  1.00  1.00              
ATOM    287 1HD1 LEU A  17      80.934  78.281  73.262  1.00  1.00              
ATOM    288 2HD1 LEU A  17      82.115  79.093  74.301  1.00  1.00              
ATOM    289 3HD1 LEU A  17      81.347  77.567  74.820  1.00  1.00              
ATOM    290  CD2 LEU A  17      78.814  78.432  74.993  1.00  1.00              
ATOM    291 1HD2 LEU A  17      79.009  77.528  75.568  1.00  1.00              
ATOM    292 2HD2 LEU A  17      77.995  78.984  75.454  1.00  1.00              
ATOM    293 3HD2 LEU A  17      78.519  78.149  73.983  1.00  1.00              
ATOM    294  C   LEU A  17      81.803  78.089  77.362  1.00  1.00              
ATOM    295  O   LEU A  17      81.655  76.882  77.480  1.00  1.00              
ATOM    296  N   VAL A  18      83.000  78.647  77.206  1.00  1.00              
ATOM    297  H   VAL A  18      83.074  79.653  77.096  1.00  1.00              
ATOM    298  CA  VAL A  18      84.154  77.822  76.896  1.00  1.00              
ATOM    299  HA  VAL A  18      83.912  77.314  75.961  1.00  1.00              
ATOM    300  CB  VAL A  18      85.442  78.618  76.591  1.00  1.00              
ATOM    301  HB  VAL A  18      85.632  79.331  77.390  1.00  1.00              
ATOM    302  CG1 VAL A  18      86.686  77.728  76.431  1.00  1.00              
ATOM    303 1HG1 VAL A  18      87.545  78.341  76.159  1.00  1.00              
ATOM    304 2HG1 VAL A  18      86.918  77.209  77.357  1.00  1.00              
ATOM    305 3HG1 VAL A  18      86.519  76.986  75.648  1.00  1.00              
ATOM    306  CG2 VAL A  18      85.297  79.362  75.254  1.00  1.00              
ATOM    307 1HG2 VAL A  18      85.260  78.651  74.427  1.00  1.00              
ATOM    308 2HG2 VAL A  18      84.384  79.953  75.230  1.00  1.00              
ATOM    309 3HG2 VAL A  18      86.144  80.033  75.111  1.00  1.00              
ATOM    310  C   VAL A  18      84.357  76.685  77.880  1.00  1.00              
ATOM    311  O   VAL A  18      84.508  75.550  77.454  1.00  1.00              
ATOM    312  N   LYS A  19      84.200  76.919  79.179  1.00  1.00              
ATOM    313  H   LYS A  19      83.990  77.857  79.499  1.00  1.00              
ATOM    314  CA  LYS A  19      84.463  75.909  80.205  1.00  1.00              
ATOM    315  HA  LYS A  19      84.861  75.045  79.686  1.00  1.00              
ATOM    316  CB  LYS A  19      85.637  76.321  81.126  1.00  1.00              
ATOM    317  HB1 LYS A  19      85.881  75.492  81.792  1.00  1.00              
ATOM    318  HB2 LYS A  19      85.381  77.192  81.729  1.00  1.00              
ATOM    319  CG  LYS A  19      86.854  76.620  80.224  1.00  1.00              
ATOM    320  HG1 LYS A  19      86.647  77.523  79.650  1.00  1.00              
ATOM    321  HG2 LYS A  19      86.957  75.796  79.520  1.00  1.00              
ATOM    322  CD  LYS A  19      88.220  76.805  80.888  1.00  1.00              
ATOM    323  HD1 LYS A  19      88.512  75.877  81.382  1.00  1.00              
ATOM    324  HD2 LYS A  19      88.181  77.620  81.613  1.00  1.00              
ATOM    325  CE  LYS A  19      89.203  77.140  79.750  1.00  1.00              
ATOM    326  HE1 LYS A  19      88.956  78.125  79.345  1.00  1.00              
ATOM    327  HE2 LYS A  19      89.068  76.408  78.945  1.00  1.00              
ATOM    328  NZ  LYS A  19      90.617  77.107  80.180  1.00  1.00              
ATOM    329  HZ1 LYS A  19      91.234  77.337  79.402  1.00  1.00              
ATOM    330  HZ2 LYS A  19      90.812  77.742  80.937  1.00  1.00              
ATOM    331  HZ3 LYS A  19      90.869  76.161  80.448  1.00  1.00              
ATOM    332  C   LYS A  19      83.230  75.273  80.820  1.00  1.00              
ATOM    333  O   LYS A  19      83.342  74.623  81.853  1.00  1.00              
ATOM    334  N   THR A  20      82.134  75.281  80.052  1.00  1.00              
ATOM    335  H   THR A  20      82.080  75.922  79.271  1.00  1.00              
ATOM    336  CA  THR A  20      81.130  74.211  80.138  1.00  1.00              
ATOM    337  HA  THR A  20      81.569  73.405  80.728  1.00  1.00              
ATOM    338  CB  THR A  20      79.844  74.582  80.896  1.00  1.00              
ATOM    339  HB  THR A  20      79.284  73.663  81.071  1.00  1.00              
ATOM    340  CG2 THR A  20      80.098  75.233  82.256  1.00  1.00              
ATOM    341 1HG2 THR A  20      79.147  75.403  82.758  1.00  1.00              
ATOM    342 2HG2 THR A  20      80.706  74.566  82.868  1.00  1.00              
ATOM    343 3HG2 THR A  20      80.619  76.182  82.138  1.00  1.00              
ATOM    344  OG1 THR A  20      79.022  75.441  80.155  1.00  1.00              
ATOM    345  HG1 THR A  20      79.505  76.268  80.034  1.00  1.00              
ATOM    346  C   THR A  20      80.794  73.511  78.817  1.00  1.00              
ATOM    347  O   THR A  20      80.182  72.450  78.817  1.00  1.00              
ATOM    348  N   MET A  21      81.286  74.055  77.705  1.00  1.00              
ATOM    349  H   MET A  21      81.619  75.008  77.771  1.00  1.00              
ATOM    350  CA  MET A  21      81.602  73.346  76.467  1.00  1.00              
ATOM    351  HA  MET A  21      80.727  72.768  76.164  1.00  1.00              
ATOM    352  CB  MET A  21      81.909  74.380  75.364  1.00  1.00              
ATOM    353  HB1 MET A  21      82.699  75.046  75.706  1.00  1.00              
ATOM    354  HB2 MET A  21      81.017  74.983  75.187  1.00  1.00              
ATOM    355  CG  MET A  21      82.362  73.772  74.032  1.00  1.00              
ATOM    356  HG1 MET A  21      83.261  73.181  74.204  1.00  1.00              
ATOM    357  HG2 MET A  21      82.635  74.582  73.356  1.00  1.00              
ATOM    358  SD  MET A  21      81.135  72.735  73.194  1.00  1.00              
ATOM    359  CE  MET A  21      82.250  71.542  72.405  1.00  1.00              
ATOM    360  HE1 MET A  21      82.793  70.992  73.174  1.00  1.00              
ATOM    361  HE2 MET A  21      81.668  70.839  71.810  1.00  1.00              
ATOM    362  HE3 MET A  21      82.960  72.062  71.761  1.00  1.00              
ATOM    363  C   MET A  21      82.731  72.367  76.657  1.00  1.00              
ATOM    364  O   MET A  21      82.738  71.272  76.104  1.00  1.00              
ATOM    365  N   ASN A  22      83.706  72.792  77.448  1.00  1.00              
ATOM    366  H   ASN A  22      83.665  73.742  77.792  1.00  1.00              
ATOM    367  CA  ASN A  22      84.744  71.921  77.904  1.00  1.00              
ATOM    368  HA  ASN A  22      84.961  71.221  77.113  1.00  1.00              
ATOM    369  CB  ASN A  22      86.039  72.728  78.220  1.00  1.00              
ATOM    370  HB1 ASN A  22      86.838  72.020  78.432  1.00  1.00              
ATOM    371  HB2 ASN A  22      85.875  73.298  79.129  1.00  1.00              
ATOM    372  CG  ASN A  22      86.627  73.691  77.188  1.00  1.00              
ATOM    373  OD1 ASN A  22      87.571  74.400  77.495  1.00  1.00              
ATOM    374  ND2 ASN A  22      86.154  73.754  75.964  1.00  1.00              
ATOM    375 1HD2 ASN A  22      86.498  74.498  75.385  1.00  1.00              
ATOM    376 2HD2 ASN A  22      85.309  73.258  75.739  1.00  1.00              
ATOM    377  C   ASN A  22      84.330  71.058  79.151  1.00  1.00              
ATOM    378  O   ASN A  22      83.147  70.798  79.338  1.00  1.00              
ATOM    379  N   PRO A  23      85.271  70.654  80.054  1.00  1.00              
ATOM    380  CD  PRO A  23      84.961  70.963  81.452  1.00  1.00              
ATOM    381  HD1 PRO A  23      84.148  71.687  81.537  1.00  1.00              
ATOM    382  HD2 PRO A  23      85.846  71.371  81.940  1.00  1.00              
ATOM    383  CG  PRO A  23      84.567  69.647  82.137  1.00  1.00              
ATOM    384  HG1 PRO A  23      83.507  69.645  82.395  1.00  1.00              
ATOM    385  HG2 PRO A  23      85.177  69.499  83.029  1.00  1.00              
ATOM    386  CB  PRO A  23      84.863  68.562  81.100  1.00  1.00              
ATOM    387  HB1 PRO A  23      83.948  68.304  80.563  1.00  1.00              
ATOM    388  HB2 PRO A  23      85.306  67.675  81.546  1.00  1.00              
ATOM    389  CA  PRO A  23      85.830  69.278  80.163  1.00  1.00              
ATOM    390  HA  PRO A  23      86.792  69.348  80.665  1.00  1.00              
ATOM    391  C   PRO A  23      86.075  68.531  78.831  1.00  1.00              
ATOM    392  O   PRO A  23      86.303  67.323  78.873  1.00  1.00              
ATOM    393  N   ILE A  24      86.271  69.219  77.682  1.00  1.00              
ATOM    394  H   ILE A  24      85.860  70.131  77.602  1.00  1.00              
ATOM    395  CA  ILE A  24      87.518  68.998  76.916  1.00  1.00              
ATOM    396  HA  ILE A  24      87.559  67.918  76.790  1.00  1.00              
ATOM    397  CB  ILE A  24      87.602  69.495  75.448  1.00  1.00              
ATOM    398  HB  ILE A  24      88.643  69.743  75.264  1.00  1.00              
ATOM    399  CG2 ILE A  24      87.204  68.354  74.484  1.00  1.00              
ATOM    400 1HG2 ILE A  24      87.298  68.692  73.451  1.00  1.00              
ATOM    401 2HG2 ILE A  24      87.846  67.488  74.600  1.00  1.00              
ATOM    402 3HG2 ILE A  24      86.179  68.030  74.663  1.00  1.00              
ATOM    403  CG1 ILE A  24      86.832  70.765  75.105  1.00  1.00              
ATOM    404 1HG1 ILE A  24      87.344  71.276  74.290  1.00  1.00              
ATOM    405 2HG1 ILE A  24      86.898  71.391  75.979  1.00  1.00              
ATOM    406  CD1 ILE A  24      85.364  70.575  74.688  1.00  1.00              
ATOM    407  HD1 ILE A  24      84.838  69.957  75.414  1.00  1.00              
ATOM    408  HD2 ILE A  24      84.883  71.547  74.597  1.00  1.00              
ATOM    409  HD3 ILE A  24      85.301  70.074  73.725  1.00  1.00              
ATOM    410  C   ILE A  24      88.691  69.263  77.860  1.00  1.00              
ATOM    411  O   ILE A  24      89.323  70.322  77.864  1.00  1.00              
ATOM    412  N   PHE A  25      88.957  68.239  78.684  1.00  1.00              
ATOM    413  H   PHE A  25      88.232  67.530  78.742  1.00  1.00              
ATOM    414  CA  PHE A  25      90.264  67.788  79.148  1.00  1.00              
ATOM    415  HA  PHE A  25      90.738  68.606  79.690  1.00  1.00              
ATOM    416  CB  PHE A  25      90.088  66.605  80.113  1.00  1.00              
ATOM    417  HB1 PHE A  25      91.074  66.210  80.367  1.00  1.00              
ATOM    418  HB2 PHE A  25      89.540  65.808  79.607  1.00  1.00              
ATOM    419  CG  PHE A  25      89.392  66.963  81.412  1.00  1.00              
ATOM    420  CD1 PHE A  25      88.105  66.469  81.697  1.00  1.00              
ATOM    421  HD1 PHE A  25      87.591  65.839  80.984  1.00  1.00              
ATOM    422  CE1 PHE A  25      87.488  66.781  82.922  1.00  1.00              
ATOM    423  HE1 PHE A  25      86.510  66.380  83.150  1.00  1.00              
ATOM    424  CZ  PHE A  25      88.144  67.603  83.854  1.00  1.00              
ATOM    425  HZ  PHE A  25      87.670  67.837  84.797  1.00  1.00              
ATOM    426  CE2 PHE A  25      89.425  68.104  83.568  1.00  1.00              
ATOM    427  HE2 PHE A  25      89.937  68.721  84.294  1.00  1.00              
ATOM    428  CD2 PHE A  25      90.051  67.778  82.352  1.00  1.00              
ATOM    429  HD2 PHE A  25      91.046  68.145  82.147  1.00  1.00              
ATOM    430  C   PHE A  25      91.154  67.463  77.936  1.00  1.00              
ATOM    431  O   PHE A  25      91.701  66.375  77.842  1.00  1.00              
ATOM    432  N   TYR A  26      91.204  68.419  76.990  1.00  1.00              
ATOM    433  H   TYR A  26      90.699  69.264  77.209  1.00  1.00              
ATOM    434  CA  TYR A  26      91.802  68.405  75.663  1.00  1.00              
ATOM    435  HA  TYR A  26      91.902  69.426  75.338  1.00  1.00              
ATOM    436  CB  TYR A  26      90.893  67.719  74.626  1.00  1.00              
ATOM    437  HB1 TYR A  26      91.301  67.906  73.630  1.00  1.00              
ATOM    438  HB2 TYR A  26      89.927  68.196  74.634  1.00  1.00              
ATOM    439  CG  TYR A  26      90.694  66.217  74.768  1.00  1.00              
ATOM    440  CD1 TYR A  26      89.691  65.700  75.612  1.00  1.00              
ATOM    441  HD1 TYR A  26      89.073  66.364  76.191  1.00  1.00              
ATOM    442  CE1 TYR A  26      89.510  64.312  75.730  1.00  1.00              
ATOM    443  HE1 TYR A  26      88.751  63.910  76.383  1.00  1.00              
ATOM    444  CZ  TYR A  26      90.328  63.430  74.996  1.00  1.00              
ATOM    445  OH  TYR A  26      90.149  62.090  75.110  1.00  1.00              
ATOM    446  HH  TYR A  26      90.775  61.610  74.568  1.00  1.00              
ATOM    447  CE2 TYR A  26      91.331  63.943  74.145  1.00  1.00              
ATOM    448  HE2 TYR A  26      91.968  63.280  73.582  1.00  1.00              
ATOM    449  CD2 TYR A  26      91.506  65.334  74.031  1.00  1.00              
ATOM    450  HD2 TYR A  26      92.273  65.732  73.379  1.00  1.00              
ATOM    451  C   TYR A  26      93.278  67.767  75.654  1.00  1.00              
ATOM    452  O   TYR A  26      93.714  67.554  74.527  1.00  1.00              
ATOM    453  N   PRO A  27      94.091  67.395  76.728  1.00  1.00              
ATOM    454  CD  PRO A  27      94.935  66.213  76.492  1.00  1.00              
ATOM    455  HD1 PRO A  27      95.669  66.422  75.712  1.00  1.00              
ATOM    456  HD2 PRO A  27      94.298  65.385  76.177  1.00  1.00              
ATOM    457  CG  PRO A  27      95.651  65.844  77.790  1.00  1.00              
ATOM    458  HG1 PRO A  27      96.695  66.154  77.738  1.00  1.00              
ATOM    459  HG2 PRO A  27      95.594  64.773  77.984  1.00  1.00              
ATOM    460  CB  PRO A  27      94.921  66.636  78.870  1.00  1.00              
ATOM    461  HB1 PRO A  27      95.579  66.890  79.704  1.00  1.00              
ATOM    462  HB2 PRO A  27      94.059  66.066  79.219  1.00  1.00              
ATOM    463  CA  PRO A  27      94.431  67.878  78.121  1.00  1.00              
ATOM    464  HA  PRO A  27      93.550  68.266  78.630  1.00  1.00              
ATOM    465  C   PRO A  27      95.501  68.946  78.074  1.00  1.00              
ATOM    466  O   PRO A  27      96.591  68.765  77.547  1.00  1.00              
ATOM    467  N   CYS A  28      95.112  70.124  78.538  1.00  1.00              
ATOM    468  H   CYS A  28      94.278  70.182  79.095  1.00  1.00              
ATOM    469  CA  CYS A  28      95.599  71.326  77.897  1.00  1.00              
ATOM    470  HA  CYS A  28      94.913  72.131  78.149  1.00  1.00              
ATOM    471  CB  CYS A  28      96.953  71.734  78.489  1.00  1.00              
ATOM    472  HB1 CYS A  28      97.328  72.609  77.956  1.00  1.00              
ATOM    473  HB2 CYS A  28      97.666  70.918  78.365  1.00  1.00              
ATOM    474  SG  CYS A  28      96.773  72.140  80.250  1.00  1.00              
ATOM    475  HG  CYS A  28      98.048  72.495  80.456  1.00  1.00              
ATOM    476  C   CYS A  28      95.561  71.228  76.349  1.00  1.00              
ATOM    477  O   CYS A  28      96.468  71.705  75.682  1.00  1.00              
ATOM    478  N   ASP A  29      94.443  70.719  75.800  1.00  1.00              
ATOM    479  H   ASP A  29      93.916  70.064  76.350  1.00  1.00              
ATOM    480  CA  ASP A  29      93.704  71.431  74.725  1.00  1.00              
ATOM    481  HA  ASP A  29      94.373  72.208  74.479  1.00  1.00              
ATOM    482  CB  ASP A  29      93.652  70.684  73.382  1.00  1.00              
ATOM    483  HB1 ASP A  29      92.643  70.313  73.203  1.00  1.00              
ATOM    484  HB2 ASP A  29      94.326  69.829  73.433  1.00  1.00              
ATOM    485  CG  ASP A  29      94.110  71.556  72.187  1.00  1.00              
ATOM    486  OD1 ASP A  29      94.071  72.806  72.265  1.00  1.00              
ATOM    487  OD2 ASP A  29      94.407  70.984  71.117  1.00  1.00              
ATOM    488  C   ASP A  29      92.478  72.149  75.213  1.00  1.00              
ATOM    489  O   ASP A  29      91.501  72.446  74.534  1.00  1.00              
ATOM    490  N   ASN A  30      92.607  72.455  76.493  1.00  1.00              
ATOM    491  H   ASN A  30      93.470  72.192  76.936  1.00  1.00              
ATOM    492  CA  ASN A  30      91.703  73.250  77.241  1.00  1.00              
ATOM    493  HA  ASN A  30      90.695  72.925  76.970  1.00  1.00              
ATOM    494  CB  ASN A  30      91.910  72.926  78.737  1.00  1.00              
ATOM    495  HB1 ASN A  30      92.832  73.387  79.091  1.00  1.00              
ATOM    496  HB2 ASN A  30      91.981  71.847  78.874  1.00  1.00              
ATOM    497  CG  ASN A  30      90.761  73.409  79.610  1.00  1.00              
ATOM    498  OD1 ASN A  30      90.896  74.322  80.412  1.00  1.00              
ATOM    499  ND2 ASN A  30      89.607  72.794  79.518  1.00  1.00              
ATOM    500 1HD2 ASN A  30      89.478  72.030  78.867  1.00  1.00              
ATOM    501 2HD2 ASN A  30      88.857  73.141  80.084  1.00  1.00              
ATOM    502  C   ASN A  30      91.726  74.745  76.944  1.00  1.00              
ATOM    503  O   ASN A  30      91.141  75.544  77.677  1.00  1.00              
ATOM    504  N   ASN A  31      92.480  75.131  75.911  1.00  1.00              
ATOM    505  H   ASN A  31      92.882  74.418  75.316  1.00  1.00              
ATOM    506  CA  ASN A  31      92.875  76.505  75.745  1.00  1.00              
ATOM    507  HA  ASN A  31      91.978  77.042  76.033  1.00  1.00              
ATOM    508  CB  ASN A  31      93.933  76.934  76.790  1.00  1.00              
ATOM    509  HB1 ASN A  31      94.844  77.246  76.290  1.00  1.00              
ATOM    510  HB2 ASN A  31      94.162  76.117  77.469  1.00  1.00              
ATOM    511  CG  ASN A  31      93.405  78.098  77.612  1.00  1.00              
ATOM    512  OD1 ASN A  31      92.867  77.939  78.697  1.00  1.00              
ATOM    513  ND2 ASN A  31      93.457  79.297  77.087  1.00  1.00              
ATOM    514 1HD2 ASN A  31      93.830  79.412  76.153  1.00  1.00              
ATOM    515 2HD2 ASN A  31      93.053  80.056  77.602  1.00  1.00              
ATOM    516  C   ASN A  31      93.050  77.099  74.326  1.00  1.00              
ATOM    517  O   ASN A  31      93.354  78.291  74.270  1.00  1.00              
ATOM    518  N   THR A  32      92.744  76.383  73.242  1.00  1.00              
ATOM    519  H   THR A  32      92.942  75.389  73.233  1.00  1.00              
ATOM    520  CA  THR A  32      91.596  76.674  72.323  1.00  1.00              
ATOM    521  HA  THR A  32      90.729  76.460  72.917  1.00  1.00              
ATOM    522  CB  THR A  32      91.387  78.164  71.893  1.00  1.00              
ATOM    523  HB  THR A  32      90.913  78.163  70.910  1.00  1.00              
ATOM    524  CG2 THR A  32      90.432  78.892  72.841  1.00  1.00              
ATOM    525 1HG2 THR A  32      90.298  79.919  72.499  1.00  1.00              
ATOM    526 2HG2 THR A  32      89.460  78.400  72.840  1.00  1.00              
ATOM    527 3HG2 THR A  32      90.828  78.903  73.855  1.00  1.00              
ATOM    528  OG1 THR A  32      92.539  78.966  71.798  1.00  1.00              
ATOM    529  HG1 THR A  32      92.969  78.983  72.664  1.00  1.00              
ATOM    530  C   THR A  32      91.378  75.704  71.112  1.00  1.00              
ATOM    531  O   THR A  32      92.191  74.800  71.050  1.00  1.00              
ATOM    532  N   ILE A  33      90.416  75.664  70.129  1.00  1.00              
ATOM    533  H   ILE A  33      90.710  75.002  69.421  1.00  1.00              
ATOM    534  CA  ILE A  33      88.967  76.054  69.916  1.00  1.00              
ATOM    535  HA  ILE A  33      88.823  77.074  70.232  1.00  1.00              
ATOM    536  CB  ILE A  33      88.569  75.976  68.410  1.00  1.00              
ATOM    537  HB  ILE A  33      88.685  74.948  68.076  1.00  1.00              
ATOM    538  CG2 ILE A  33      87.095  76.385  68.230  1.00  1.00              
ATOM    539 1HG2 ILE A  33      86.799  76.284  67.187  1.00  1.00              
ATOM    540 2HG2 ILE A  33      86.437  75.737  68.810  1.00  1.00              
ATOM    541 3HG2 ILE A  33      86.948  77.416  68.550  1.00  1.00              
ATOM    542  CG1 ILE A  33      89.505  76.872  67.563  1.00  1.00              
ATOM    543 1HG1 ILE A  33      90.540  76.571  67.722  1.00  1.00              
ATOM    544 2HG1 ILE A  33      89.405  77.910  67.884  1.00  1.00              
ATOM    545  CD1 ILE A  33      89.256  76.794  66.050  1.00  1.00              
ATOM    546  HD1 ILE A  33      90.044  77.340  65.530  1.00  1.00              
ATOM    547  HD2 ILE A  33      89.272  75.753  65.726  1.00  1.00              
ATOM    548  HD3 ILE A  33      88.299  77.247  65.796  1.00  1.00              
ATOM    549  C   ILE A  33      88.071  75.188  70.791  1.00  1.00              
ATOM    550  O   ILE A  33      87.330  75.664  71.647  1.00  1.00              
ATOM    551  N   SER A  34      88.291  73.895  70.636  1.00  1.00              
ATOM    552  H   SER A  34      88.905  73.632  69.871  1.00  1.00              
ATOM    553  CA  SER A  34      87.797  72.812  71.466  1.00  1.00              
ATOM    554  HA  SER A  34      87.510  73.199  72.444  1.00  1.00              
ATOM    555  CB  SER A  34      86.557  72.237  70.771  1.00  1.00              
ATOM    556  HB1 SER A  34      86.845  71.793  69.817  1.00  1.00              
ATOM    557  HB2 SER A  34      85.842  73.040  70.586  1.00  1.00              
ATOM    558  OG  SER A  34      85.942  71.262  71.575  1.00  1.00              
ATOM    559  HG  SER A  34      86.605  70.576  71.753  1.00  1.00              
ATOM    560  C   SER A  34      88.884  71.748  71.671  1.00  1.00              
ATOM    561  O   SER A  34      88.594  70.576  71.903  1.00  1.00              
ATOM    562  N   ASN A  35      90.127  72.196  71.479  1.00  1.00              
ATOM    563  H   ASN A  35      90.233  73.189  71.604  1.00  1.00              
ATOM    564  CA  ASN A  35      91.124  71.657  70.560  1.00  1.00              
ATOM    565  HA  ASN A  35      92.068  71.677  71.070  1.00  1.00              
ATOM    566  CB  ASN A  35      90.841  70.201  70.106  1.00  1.00              
ATOM    567  HB1 ASN A  35      89.816  70.123  69.746  1.00  1.00              
ATOM    568  HB2 ASN A  35      90.963  69.529  70.955  1.00  1.00              
ATOM    569  CG  ASN A  35      91.718  69.703  68.962  1.00  1.00              
ATOM    570  OD1 ASN A  35      91.249  69.440  67.869  1.00  1.00              
ATOM    571  ND2 ASN A  35      93.008  69.576  69.142  1.00  1.00              
ATOM    572 1HD2 ASN A  35      93.469  69.901  69.991  1.00  1.00              
ATOM    573 2HD2 ASN A  35      93.539  69.236  68.364  1.00  1.00              
ATOM    574  C   ASN A  35      91.259  72.564  69.336  1.00  1.00              
ATOM    575  O   ASN A  35      90.257  73.033  68.795  1.00  1.00              
ATOM    576  N   GLY A  36      92.492  72.850  68.928  1.00  1.00              
ATOM    577  H   GLY A  36      93.269  72.420  69.424  1.00  1.00              
ATOM    578  CA  GLY A  36      92.763  73.757  67.812  1.00  1.00              
ATOM    579  HA1 GLY A  36      91.909  74.412  67.645  1.00  1.00              
ATOM    580  HA2 GLY A  36      92.912  73.162  66.912  1.00  1.00              
ATOM    581  C   GLY A  36      93.982  74.654  67.995  1.00  1.00              
ATOM    582  O   GLY A  36      94.549  75.115  67.003  1.00  1.00              
ATOM    583  N   THR A  37      94.297  75.000  69.248  1.00  1.00              
ATOM    584  H   THR A  37      93.769  74.563  69.998  1.00  1.00              
ATOM    585  CA  THR A  37      94.976  76.265  69.558  1.00  1.00              
ATOM    586  HA  THR A  37      95.747  76.412  68.812  1.00  1.00              
ATOM    587  CB  THR A  37      93.990  77.449  69.434  1.00  1.00              
ATOM    588  HB  THR A  37      93.333  77.394  70.286  1.00  1.00              
ATOM    589  CG2 THR A  37      94.642  78.829  69.357  1.00  1.00              
ATOM    590 1HG2 THR A  37      95.059  79.093  70.327  1.00  1.00              
ATOM    591 2HG2 THR A  37      95.422  78.837  68.596  1.00  1.00              
ATOM    592 3HG2 THR A  37      93.887  79.577  69.110  1.00  1.00              
ATOM    593  OG1 THR A  37      93.178  77.379  68.282  1.00  1.00              
ATOM    594  HG1 THR A  37      93.772  77.266  67.530  1.00  1.00              
ATOM    595  C   THR A  37      95.697  76.293  70.918  1.00  1.00              
ATOM    596  O   THR A  37      96.541  77.180  71.070  1.00  1.00              
ATOM    597  N   ILE A  38      95.510  75.339  71.855  1.00  1.00              
ATOM    598  H   ILE A  38      94.849  74.576  71.702  1.00  1.00              
ATOM    599  CA  ILE A  38      96.568  75.113  72.864  1.00  1.00              
ATOM    600  HA  ILE A  38      97.147  76.028  72.838  1.00  1.00              
ATOM    601  CB  ILE A  38      96.230  75.272  74.366  1.00  1.00              
ATOM    602  HB  ILE A  38      95.884  76.294  74.514  1.00  1.00              
ATOM    603  CG2 ILE A  38      95.113  74.341  74.698  1.00  1.00              
ATOM    604 1HG2 ILE A  38      95.449  73.373  74.353  1.00  1.00              
ATOM    605 2HG2 ILE A  38      94.921  74.307  75.765  1.00  1.00              
ATOM    606 3HG2 ILE A  38      94.233  74.573  74.117  1.00  1.00              
ATOM    607  CG1 ILE A  38      97.383  75.002  75.368  1.00  1.00              
ATOM    608 1HG1 ILE A  38      98.289  75.443  74.996  1.00  1.00              
ATOM    609 2HG1 ILE A  38      97.572  73.937  75.446  1.00  1.00              
ATOM    610  CD1 ILE A  38      97.191  75.553  76.786  1.00  1.00              
ATOM    611  HD1 ILE A  38      98.087  75.344  77.370  1.00  1.00              
ATOM    612  HD2 ILE A  38      97.047  76.633  76.748  1.00  1.00              
ATOM    613  HD3 ILE A  38      96.344  75.078  77.278  1.00  1.00              
ATOM    614  C   ILE A  38      97.714  74.236  72.352  1.00  1.00              
ATOM    615  O   ILE A  38      98.391  74.688  71.415  1.00  1.00              
ATOM    616  N   HIS A  39      97.900  73.083  72.995  1.00  1.00              
ATOM    617  H   HIS A  39      97.377  73.013  73.854  1.00  1.00              
ATOM    618  CA  HIS A  39      98.538  71.811  72.614  1.00  1.00              
ATOM    619  HA  HIS A  39      97.813  71.012  72.776  1.00  1.00              
ATOM    620  CB  HIS A  39      98.997  71.681  71.152  1.00  1.00              
ATOM    621  HB1 HIS A  39      99.569  72.561  70.875  1.00  1.00              
ATOM    622  HB2 HIS A  39      98.131  71.591  70.496  1.00  1.00              
ATOM    623  CG  HIS A  39      99.902  70.473  70.997  1.00  1.00              
ATOM    624  ND1 HIS A  39      99.658  69.203  71.529  1.00  1.00              
ATOM    625  CE1 HIS A  39     100.823  68.546  71.509  1.00  1.00              
ATOM    626  HE1 HIS A  39     100.969  67.552  71.911  1.00  1.00              
ATOM    627  NE2 HIS A  39     101.785  69.331  71.001  1.00  1.00              
ATOM    628  HE2 HIS A  39     102.770  69.110  71.018  1.00  1.00              
ATOM    629  CD2 HIS A  39     101.223  70.546  70.674  1.00  1.00              
ATOM    630  HD2 HIS A  39     101.730  71.443  70.365  1.00  1.00              
ATOM    631  C   HIS A  39      99.739  71.539  73.536  1.00  1.00              
ATOM    632  O   HIS A  39     100.739  72.271  73.604  1.00  1.00              
ATOM    633  N   VAL A  40      99.646  70.419  74.239  1.00  1.00              
ATOM    634  H   VAL A  40      98.890  69.777  74.050  1.00  1.00              
ATOM    635  CA  VAL A  40     100.582  70.109  75.294  1.00  1.00              
ATOM    636  HA  VAL A  40     101.446  70.759  75.194  1.00  1.00              
ATOM    637  CB  VAL A  40      99.953  70.435  76.666  1.00  1.00              
ATOM    638  HB  VAL A  40      98.953  70.005  76.705  1.00  1.00              
ATOM    639  CG1 VAL A  40     100.726  69.903  77.875  1.00  1.00              
ATOM    640 1HG1 VAL A  40     101.746  70.275  77.886  1.00  1.00              
ATOM    641 2HG1 VAL A  40     100.226  70.202  78.796  1.00  1.00              
ATOM    642 3HG1 VAL A  40     100.737  68.815  77.847  1.00  1.00              
ATOM    643  CG2 VAL A  40      99.841  71.961  76.830  1.00  1.00              
ATOM    644 1HG2 VAL A  40      99.604  72.227  77.858  1.00  1.00              
ATOM    645 2HG2 VAL A  40     100.770  72.451  76.553  1.00  1.00              
ATOM    646 3HG2 VAL A  40      99.058  72.336  76.175  1.00  1.00              
ATOM    647  C   VAL A  40     101.158  68.693  75.200  1.00  1.00              
ATOM    648  O   VAL A  40     100.502  67.696  75.496  1.00  1.00              
ATOM    649  N   ASP A  41     102.440  68.603  74.832  1.00  1.00              
ATOM    650  H   ASP A  41     102.933  69.450  74.568  1.00  1.00              
ATOM    651  CA  ASP A  41     103.219  67.357  74.859  1.00  1.00              
ATOM    652  HA  ASP A  41     102.546  66.517  74.682  1.00  1.00              
ATOM    653  CB  ASP A  41     104.266  67.362  73.713  1.00  1.00              
ATOM    654  HB1 ASP A  41     105.005  68.145  73.889  1.00  1.00              
ATOM    655  HB2 ASP A  41     103.751  67.602  72.781  1.00  1.00              
ATOM    656  CG  ASP A  41     104.982  66.009  73.526  1.00  1.00              
ATOM    657  OD1 ASP A  41     104.255  65.019  73.288  1.00  1.00              
ATOM    658  OD2 ASP A  41     106.237  65.938  73.523  1.00  1.00              
ATOM    659  C   ASP A  41     103.895  67.130  76.222  1.00  1.00              
ATOM    660  O   ASP A  41     105.116  67.208  76.344  1.00  1.00              
ATOM    661  N   CYS A  42     103.111  66.861  77.268  1.00  1.00              
ATOM    662  H   CYS A  42     102.109  66.886  77.135  1.00  1.00              
ATOM    663  CA  CYS A  42     103.643  66.432  78.565  1.00  1.00              
ATOM    664  HA  CYS A  42     104.282  67.223  78.967  1.00  1.00              
ATOM    665  CB  CYS A  42     102.498  66.193  79.562  1.00  1.00              
ATOM    666  HB1 CYS A  42     102.882  65.607  80.399  1.00  1.00              
ATOM    667  HB2 CYS A  42     101.701  65.626  79.079  1.00  1.00              
ATOM    668  SG  CYS A  42     101.861  67.761  80.213  1.00  1.00              
ATOM    669  HG  CYS A  42     100.938  67.227  81.020  1.00  1.00              
ATOM    670  C   CYS A  42     104.528  65.153  78.437  1.00  1.00              
ATOM    671  O   CYS A  42     104.004  64.037  78.412  1.00  1.00              
ATOM    672  N   LYS A  43     105.863  65.297  78.406  1.00  1.00              
ATOM    673  H   LYS A  43     106.189  66.261  78.334  1.00  1.00              
ATOM    674  CA  LYS A  43     106.893  64.271  78.726  1.00  1.00              
ATOM    675  HA  LYS A  43     107.810  64.858  78.626  1.00  1.00              
ATOM    676  CB  LYS A  43     106.832  63.944  80.244  1.00  1.00              
ATOM    677  HB1 LYS A  43     106.105  64.606  80.718  1.00  1.00              
ATOM    678  HB2 LYS A  43     107.775  64.243  80.690  1.00  1.00              
ATOM    679  CG  LYS A  43     106.503  62.510  80.707  1.00  1.00              
ATOM    680  HG1 LYS A  43     106.223  61.871  79.871  1.00  1.00              
ATOM    681  HG2 LYS A  43     105.625  62.572  81.351  1.00  1.00              
ATOM    682  CD  LYS A  43     107.628  61.845  81.532  1.00  1.00              
ATOM    683  HD1 LYS A  43     107.195  60.964  82.007  1.00  1.00              
ATOM    684  HD2 LYS A  43     107.947  62.517  82.333  1.00  1.00              
ATOM    685  CE  LYS A  43     108.854  61.369  80.731  1.00  1.00              
ATOM    686  HE1 LYS A  43     108.500  60.839  79.843  1.00  1.00              
ATOM    687  HE2 LYS A  43     109.412  60.661  81.349  1.00  1.00              
ATOM    688  NZ  LYS A  43     109.764  62.470  80.330  1.00  1.00              
ATOM    689  HZ1 LYS A  43     110.217  62.897  81.139  1.00  1.00              
ATOM    690  HZ2 LYS A  43     110.523  62.155  79.748  1.00  1.00              
ATOM    691  HZ3 LYS A  43     109.286  63.192  79.805  1.00  1.00              
ATOM    692  C   LYS A  43     107.193  63.111  77.745  1.00  1.00              
ATOM    693  O   LYS A  43     107.988  62.227  78.070  1.00  1.00              
ATOM    694  N   ARG A  44     106.615  63.067  76.540  1.00  1.00              
ATOM    695  H   ARG A  44     106.053  63.871  76.291  1.00  1.00              
ATOM    696  CA  ARG A  44     106.561  61.863  75.655  1.00  1.00              
ATOM    697  HA  ARG A  44     106.318  61.006  76.286  1.00  1.00              
ATOM    698  CB  ARG A  44     105.389  62.062  74.672  1.00  1.00              
ATOM    699  HB1 ARG A  44     105.364  61.230  73.967  1.00  1.00              
ATOM    700  HB2 ARG A  44     105.548  62.983  74.112  1.00  1.00              
ATOM    701  CG  ARG A  44     104.030  62.112  75.407  1.00  1.00              
ATOM    702  HG1 ARG A  44     104.054  62.901  76.155  1.00  1.00              
ATOM    703  HG2 ARG A  44     103.882  61.164  75.925  1.00  1.00              
ATOM    704  CD  ARG A  44     102.801  62.383  74.526  1.00  1.00              
ATOM    705  HD1 ARG A  44     102.815  63.415  74.182  1.00  1.00              
ATOM    706  HD2 ARG A  44     101.912  62.281  75.150  1.00  1.00              
ATOM    707  NE  ARG A  44     102.694  61.453  73.386  1.00  1.00              
ATOM    708  HE  ARG A  44     102.257  60.568  73.573  1.00  1.00              
ATOM    709  CZ  ARG A  44     103.125  61.664  72.154  1.00  1.00              
ATOM    710  NH1 ARG A  44     103.702  62.764  71.766  1.00  1.00              
ATOM    711 1HH1 ARG A  44     103.853  63.514  72.449  1.00  1.00              
ATOM    712 2HH1 ARG A  44     104.074  62.891  70.849  1.00  1.00              
ATOM    713  NH2 ARG A  44     102.981  60.720  71.269  1.00  1.00              
ATOM    714 1HH2 ARG A  44     102.553  59.852  71.530  1.00  1.00              
ATOM    715 2HH2 ARG A  44     103.345  60.864  70.348  1.00  1.00              
ATOM    716  C   ARG A  44     107.850  61.415  74.936  1.00  1.00              
ATOM    717  O   ARG A  44     107.784  60.513  74.105  1.00  1.00              
ATOM    718  N   ARG A  45     109.021  61.971  75.266  1.00  1.00              
ATOM    719  H   ARG A  45     108.987  62.736  75.926  1.00  1.00              
ATOM    720  CA  ARG A  45     110.352  61.529  74.776  1.00  1.00              
ATOM    721  HA  ARG A  45     111.050  62.301  75.097  1.00  1.00              
ATOM    722  CB  ARG A  45     110.747  60.219  75.501  1.00  1.00              
ATOM    723  HB1 ARG A  45     110.334  59.361  74.966  1.00  1.00              
ATOM    724  HB2 ARG A  45     110.270  60.232  76.483  1.00  1.00              
ATOM    725  CG  ARG A  45     112.250  59.997  75.771  1.00  1.00              
ATOM    726  HG1 ARG A  45     112.313  59.268  76.580  1.00  1.00              
ATOM    727  HG2 ARG A  45     112.702  60.920  76.137  1.00  1.00              
ATOM    728  CD  ARG A  45     113.081  59.427  74.608  1.00  1.00              
ATOM    729  HD1 ARG A  45     112.460  58.732  74.038  1.00  1.00              
ATOM    730  HD2 ARG A  45     113.913  58.853  75.018  1.00  1.00              
ATOM    731  NE  ARG A  45     113.598  60.470  73.702  1.00  1.00              
ATOM    732  HE  ARG A  45     112.965  60.744  72.957  1.00  1.00              
ATOM    733  CZ  ARG A  45     114.777  61.061  73.727  1.00  1.00              
ATOM    734  NH1 ARG A  45     115.689  60.791  74.618  1.00  1.00              
ATOM    735 1HH1 ARG A  45     115.517  60.095  75.313  1.00  1.00              
ATOM    736 2HH1 ARG A  45     116.567  61.294  74.581  1.00  1.00              
ATOM    737  NH2 ARG A  45     115.082  61.956  72.840  1.00  1.00              
ATOM    738 1HH2 ARG A  45     114.337  62.328  72.261  1.00  1.00              
ATOM    739 2HH2 ARG A  45     115.933  62.492  72.926  1.00  1.00              
ATOM    740  C   ARG A  45     110.486  61.504  73.243  1.00  1.00              
ATOM    741  O   ARG A  45     111.007  60.558  72.653  1.00  1.00              
ATOM    742  N   ASN A  46     110.049  62.581  72.597  1.00  1.00              
ATOM    743  H   ASN A  46     109.679  63.330  73.171  1.00  1.00              
ATOM    744  CA  ASN A  46     110.379  62.886  71.207  1.00  1.00              
ATOM    745  HA  ASN A  46     110.069  62.026  70.611  1.00  1.00              
ATOM    746  CB  ASN A  46     109.513  64.089  70.752  1.00  1.00              
ATOM    747  HB1 ASN A  46     108.470  63.866  70.977  1.00  1.00              
ATOM    748  HB2 ASN A  46     109.585  64.194  69.672  1.00  1.00              
ATOM    749  CG  ASN A  46     109.857  65.448  71.362  1.00  1.00              
ATOM    750  OD1 ASN A  46     111.000  65.876  71.387  1.00  1.00              
ATOM    751  ND2 ASN A  46     108.880  66.179  71.862  1.00  1.00              
ATOM    752 1HD2 ASN A  46     107.958  65.801  72.051  1.00  1.00              
ATOM    753 2HD2 ASN A  46     109.120  67.065  72.265  1.00  1.00              
ATOM    754  C   ASN A  46     111.894  63.042  70.966  1.00  1.00              
ATOM    755  O   ASN A  46     112.697  63.005  71.898  1.00  1.00              
ATOM    756  N   LEU A  47     112.298  63.154  69.699  1.00  1.00              
ATOM    757  H   LEU A  47     111.587  63.187  68.985  1.00  1.00              
ATOM    758  CA  LEU A  47     113.702  63.276  69.253  1.00  1.00              
ATOM    759  HA  LEU A  47     114.277  63.708  70.073  1.00  1.00              
ATOM    760  CB  LEU A  47     114.234  61.848  68.963  1.00  1.00              
ATOM    761  HB1 LEU A  47     113.735  61.463  68.072  1.00  1.00              
ATOM    762  HB2 LEU A  47     113.901  61.221  69.791  1.00  1.00              
ATOM    763  CG  LEU A  47     115.758  61.589  68.841  1.00  1.00              
ATOM    764  HG  LEU A  47     115.937  60.620  69.308  1.00  1.00              
ATOM    765  CD1 LEU A  47     116.235  61.445  67.395  1.00  1.00              
ATOM    766 1HD1 LEU A  47     117.289  61.169  67.376  1.00  1.00              
ATOM    767 2HD1 LEU A  47     115.662  60.664  66.894  1.00  1.00              
ATOM    768 3HD1 LEU A  47     116.107  62.379  66.852  1.00  1.00              
ATOM    769  CD2 LEU A  47     116.660  62.588  69.571  1.00  1.00              
ATOM    770 1HD2 LEU A  47     117.682  62.218  69.567  1.00  1.00              
ATOM    771 2HD2 LEU A  47     116.635  63.558  69.076  1.00  1.00              
ATOM    772 3HD2 LEU A  47     116.332  62.707  70.600  1.00  1.00              
ATOM    773  C   LEU A  47     113.830  64.263  68.079  1.00  1.00              
ATOM    774  O   LEU A  47     114.876  64.448  67.474  1.00  1.00              
ATOM    775  N   THR A  48     112.720  64.917  67.771  1.00  1.00              
ATOM    776  H   THR A  48     111.926  64.739  68.373  1.00  1.00              
ATOM    777  CA  THR A  48     112.479  65.987  66.804  1.00  1.00              
ATOM    778  HA  THR A  48     113.282  66.723  66.827  1.00  1.00              
ATOM    779  CB  THR A  48     112.332  65.398  65.387  1.00  1.00              
ATOM    780  HB  THR A  48     111.580  64.608  65.400  1.00  1.00              
ATOM    781  CG2 THR A  48     111.965  66.417  64.309  1.00  1.00              
ATOM    782 1HG2 THR A  48     112.034  65.945  63.328  1.00  1.00              
ATOM    783 2HG2 THR A  48     110.940  66.760  64.442  1.00  1.00              
ATOM    784 3HG2 THR A  48     112.653  67.262  64.343  1.00  1.00              
ATOM    785  OG1 THR A  48     113.563  64.852  64.975  1.00  1.00              
ATOM    786  HG1 THR A  48     114.094  64.651  65.759  1.00  1.00              
ATOM    787  C   THR A  48     111.166  66.625  67.274  1.00  1.00              
ATOM    788  O   THR A  48     110.405  65.977  67.995  1.00  1.00              
ATOM    789  N   SER A  49     110.891  67.876  66.911  1.00  1.00              
ATOM    790  H   SER A  49     111.562  68.370  66.343  1.00  1.00              
ATOM    791  CA  SER A  49     109.591  68.511  67.166  1.00  1.00              
ATOM    792  HA  SER A  49     109.425  68.535  68.244  1.00  1.00              
ATOM    793  CB  SER A  49     109.660  69.964  66.666  1.00  1.00              
ATOM    794  HB1 SER A  49     109.707  69.975  65.576  1.00  1.00              
ATOM    795  HB2 SER A  49     110.570  70.426  67.054  1.00  1.00              
ATOM    796  OG  SER A  49     108.554  70.737  67.099  1.00  1.00              
ATOM    797  HG  SER A  49     108.803  71.665  66.960  1.00  1.00              
ATOM    798  C   SER A  49     108.407  67.750  66.529  1.00  1.00              
ATOM    799  O   SER A  49     108.585  66.719  65.879  1.00  1.00              
ATOM    800  N   ILE A  50     107.180  68.260  66.688  1.00  1.00              
ATOM    801  H   ILE A  50     107.115  69.171  67.130  1.00  1.00              
ATOM    802  CA  ILE A  50     105.941  67.495  66.454  1.00  1.00              
ATOM    803  HA  ILE A  50     106.229  66.493  66.138  1.00  1.00              
ATOM    804  CB  ILE A  50     105.156  67.306  67.785  1.00  1.00              
ATOM    805  HB  ILE A  50     104.621  68.233  68.005  1.00  1.00              
ATOM    806  CG2 ILE A  50     104.125  66.164  67.641  1.00  1.00              
ATOM    807 1HG2 ILE A  50     103.471  66.137  68.513  1.00  1.00              
ATOM    808 2HG2 ILE A  50     103.492  66.316  66.769  1.00  1.00              
ATOM    809 3HG2 ILE A  50     104.641  65.208  67.544  1.00  1.00              
ATOM    810  CG1 ILE A  50     106.088  67.020  68.990  1.00  1.00              
ATOM    811 1HG1 ILE A  50     106.782  67.851  69.120  1.00  1.00              
ATOM    812 2HG1 ILE A  50     106.671  66.117  68.800  1.00  1.00              
ATOM    813  CD1 ILE A  50     105.361  66.876  70.327  1.00  1.00              
ATOM    814  HD1 ILE A  50     106.103  66.896  71.123  1.00  1.00              
ATOM    815  HD2 ILE A  50     104.671  67.708  70.469  1.00  1.00              
ATOM    816  HD3 ILE A  50     104.820  65.931  70.374  1.00  1.00              
ATOM    817  C   ILE A  50     105.063  68.051  65.300  1.00  1.00              
ATOM    818  O   ILE A  50     103.931  68.477  65.551  1.00  1.00              
ATOM    819  N   PRO A  51     105.529  68.035  64.027  1.00  1.00              
ATOM    820  CD  PRO A  51     106.934  67.909  63.637  1.00  1.00              
ATOM    821  HD1 PRO A  51     107.229  66.859  63.647  1.00  1.00              
ATOM    822  HD2 PRO A  51     107.585  68.503  64.270  1.00  1.00              
ATOM    823  CG  PRO A  51     107.072  68.478  62.232  1.00  1.00              
ATOM    824  HG1 PRO A  51     107.890  68.014  61.682  1.00  1.00              
ATOM    825  HG2 PRO A  51     107.200  69.560  62.283  1.00  1.00              
ATOM    826  CB  PRO A  51     105.722  68.149  61.631  1.00  1.00              
ATOM    827  HB1 PRO A  51     105.741  67.114  61.285  1.00  1.00              
ATOM    828  HB2 PRO A  51     105.475  68.823  60.809  1.00  1.00              
ATOM    829  CA  PRO A  51     104.744  68.305  62.808  1.00  1.00              
ATOM    830  HA  PRO A  51     104.452  69.355  62.855  1.00  1.00              
ATOM    831  C   PRO A  51     103.450  67.506  62.516  1.00  1.00              
ATOM    832  O   PRO A  51     103.176  67.173  61.362  1.00  1.00              
ATOM    833  N   LYS A  52     102.635  67.188  63.525  1.00  1.00              
ATOM    834  H   LYS A  52     102.922  67.495  64.445  1.00  1.00              
ATOM    835  CA  LYS A  52     101.209  66.876  63.328  1.00  1.00              
ATOM    836  HA  LYS A  52     100.932  67.211  62.325  1.00  1.00              
ATOM    837  CB  LYS A  52     100.926  65.365  63.398  1.00  1.00              
ATOM    838  HB1 LYS A  52      99.845  65.218  63.446  1.00  1.00              
ATOM    839  HB2 LYS A  52     101.377  64.933  64.292  1.00  1.00              
ATOM    840  CG  LYS A  52     101.460  64.665  62.135  1.00  1.00              
ATOM    841  HG1 LYS A  52     102.548  64.608  62.187  1.00  1.00              
ATOM    842  HG2 LYS A  52     101.185  65.262  61.264  1.00  1.00              
ATOM    843  CD  LYS A  52     100.890  63.257  61.929  1.00  1.00              
ATOM    844  HD1 LYS A  52      99.800  63.311  61.938  1.00  1.00              
ATOM    845  HD2 LYS A  52     101.232  62.601  62.732  1.00  1.00              
ATOM    846  CE  LYS A  52     101.371  62.739  60.566  1.00  1.00              
ATOM    847  HE1 LYS A  52     102.462  62.642  60.590  1.00  1.00              
ATOM    848  HE2 LYS A  52     101.126  63.491  59.809  1.00  1.00              
ATOM    849  NZ  LYS A  52     100.741  61.444  60.206  1.00  1.00              
ATOM    850  HZ1 LYS A  52     101.035  61.155  59.281  1.00  1.00              
ATOM    851  HZ2 LYS A  52     101.003  60.721  60.864  1.00  1.00              
ATOM    852  HZ3 LYS A  52      99.733  61.533  60.205  1.00  1.00              
ATOM    853  C   LYS A  52     100.292  67.714  64.216  1.00  1.00              
ATOM    854  O   LYS A  52      99.105  67.809  63.928  1.00  1.00              
ATOM    855  N   PHE A  53     100.835  68.395  65.227  1.00  1.00              
ATOM    856  H   PHE A  53     101.834  68.350  65.381  1.00  1.00              
ATOM    857  CA  PHE A  53     100.050  69.293  66.074  1.00  1.00              
ATOM    858  HA  PHE A  53      99.017  68.944  66.022  1.00  1.00              
ATOM    859  CB  PHE A  53     100.428  69.119  67.555  1.00  1.00              
ATOM    860  HB1 PHE A  53     100.544  70.090  68.034  1.00  1.00              
ATOM    861  HB2 PHE A  53     101.383  68.599  67.648  1.00  1.00              
ATOM    862  CG  PHE A  53      99.347  68.355  68.296  1.00  1.00              
ATOM    863  CD1 PHE A  53      99.479  66.976  68.549  1.00  1.00              
ATOM    864  HD1 PHE A  53     100.375  66.457  68.248  1.00  1.00              
ATOM    865  CE1 PHE A  53      98.447  66.279  69.207  1.00  1.00              
ATOM    866  HE1 PHE A  53      98.553  65.227  69.424  1.00  1.00              
ATOM    867  CZ  PHE A  53      97.282  66.959  69.606  1.00  1.00              
ATOM    868  HZ  PHE A  53      96.496  66.436  70.133  1.00  1.00              
ATOM    869  CE2 PHE A  53      97.142  68.332  69.340  1.00  1.00              
ATOM    870  HE2 PHE A  53      96.260  68.864  69.672  1.00  1.00              
ATOM    871  CD2 PHE A  53      98.168  69.024  68.675  1.00  1.00              
ATOM    872  HD2 PHE A  53      98.059  70.081  68.481  1.00  1.00              
ATOM    873  C   PHE A  53      99.945  70.714  65.560  1.00  1.00              
ATOM    874  O   PHE A  53     100.359  71.690  66.182  1.00  1.00              
ATOM    875  N   THR A  54      99.426  70.782  64.343  1.00  1.00              
ATOM    876  H   THR A  54      99.136  69.911  63.911  1.00  1.00              
ATOM    877  CA  THR A  54      99.705  71.893  63.457  1.00  1.00              
ATOM    878  HA  THR A  54      99.839  72.804  64.040  1.00  1.00              
ATOM    879  CB  THR A  54     101.002  71.637  62.660  1.00  1.00              
ATOM    880  HB  THR A  54     101.136  72.436  61.929  1.00  1.00              
ATOM    881  CG2 THR A  54     102.268  71.579  63.518  1.00  1.00              
ATOM    882 1HG2 THR A  54     103.143  71.635  62.871  1.00  1.00              
ATOM    883 2HG2 THR A  54     102.274  72.419  64.210  1.00  1.00              
ATOM    884 3HG2 THR A  54     102.304  70.650  64.085  1.00  1.00              
ATOM    885  OG1 THR A  54     100.922  70.394  61.990  1.00  1.00              
ATOM    886  HG1 THR A  54     100.263  70.522  61.294  1.00  1.00              
ATOM    887  C   THR A  54      98.525  72.150  62.488  1.00  1.00              
ATOM    888  O   THR A  54      98.671  72.024  61.272  1.00  1.00              
ATOM    889  N   SER A  55      97.369  72.624  62.991  1.00  1.00              
ATOM    890  H   SER A  55      97.276  72.566  63.995  1.00  1.00              
ATOM    891  CA  SER A  55      96.809  73.858  62.376  1.00  1.00              
ATOM    892  HA  SER A  55      96.450  73.651  61.367  1.00  1.00              
ATOM    893  CB  SER A  55      95.693  74.438  63.241  1.00  1.00              
ATOM    894  HB1 SER A  55      96.046  74.576  64.265  1.00  1.00              
ATOM    895  HB2 SER A  55      94.841  73.756  63.243  1.00  1.00              
ATOM    896  OG  SER A  55      95.304  75.687  62.709  1.00  1.00              
ATOM    897  HG  SER A  55      94.578  76.028  63.244  1.00  1.00              
ATOM    898  C   SER A  55      98.007  74.810  62.334  1.00  1.00              
ATOM    899  O   SER A  55      98.700  74.927  63.348  1.00  1.00              
ATOM    900  N   LEU A  56      98.301  75.456  61.203  1.00  1.00              
ATOM    901  H   LEU A  56      97.704  75.330  60.400  1.00  1.00              
ATOM    902  CA  LEU A  56      99.447  76.378  61.101  1.00  1.00              
ATOM    903  HA  LEU A  56     100.343  75.807  61.352  1.00  1.00              
ATOM    904  CB  LEU A  56      99.611  76.858  59.644  1.00  1.00              
ATOM    905  HB1 LEU A  56      99.494  76.001  58.979  1.00  1.00              
ATOM    906  HB2 LEU A  56     100.640  77.206  59.539  1.00  1.00              
ATOM    907  CG  LEU A  56      98.689  78.003  59.172  1.00  1.00              
ATOM    908  HG  LEU A  56      98.903  78.901  59.751  1.00  1.00              
ATOM    909  CD1 LEU A  56      98.991  78.302  57.701  1.00  1.00              
ATOM    910 1HD1 LEU A  56      98.388  79.146  57.367  1.00  1.00              
ATOM    911 2HD1 LEU A  56     100.044  78.561  57.586  1.00  1.00              
ATOM    912 3HD1 LEU A  56      98.765  77.431  57.085  1.00  1.00              
ATOM    913  CD2 LEU A  56      97.196  77.690  59.293  1.00  1.00              
ATOM    914 1HD2 LEU A  56      96.616  78.499  58.849  1.00  1.00              
ATOM    915 2HD2 LEU A  56      96.961  76.761  58.776  1.00  1.00              
ATOM    916 3HD2 LEU A  56      96.907  77.618  60.342  1.00  1.00              
ATOM    917  C   LEU A  56      99.395  77.542  62.112  1.00  1.00              
ATOM    918  O   LEU A  56     100.319  78.348  62.201  1.00  1.00              
ATOM    919  N   SER A  57      98.314  77.609  62.887  1.00  1.00              
ATOM    920  H   SER A  57      97.575  76.946  62.707  1.00  1.00              
ATOM    921  CA  SER A  57      98.106  78.504  63.998  1.00  1.00              
ATOM    922  HA  SER A  57      99.064  78.963  64.237  1.00  1.00              
ATOM    923  CB  SER A  57      97.162  79.633  63.552  1.00  1.00              
ATOM    924  HB1 SER A  57      97.590  80.136  62.684  1.00  1.00              
ATOM    925  HB2 SER A  57      97.048  80.360  64.356  1.00  1.00              
ATOM    926  OG  SER A  57      95.888  79.122  63.209  1.00  1.00              
ATOM    927  HG  SER A  57      95.486  78.813  64.032  1.00  1.00              
ATOM    928  C   SER A  57      97.630  77.832  65.301  1.00  1.00              
ATOM    929  O   SER A  57      96.578  78.201  65.828  1.00  1.00              
ATOM    930  N   ILE A  58      98.406  76.895  65.867  1.00  1.00              
ATOM    931  H   ILE A  58      99.223  76.574  65.370  1.00  1.00              
ATOM    932  CA  ILE A  58      98.363  76.716  67.337  1.00  1.00              
ATOM    933  HA  ILE A  58      97.314  76.769  67.611  1.00  1.00              
ATOM    934  CB  ILE A  58      98.824  75.328  67.850  1.00  1.00              
ATOM    935  HB  ILE A  58      98.519  75.277  68.894  1.00  1.00              
ATOM    936  CG2 ILE A  58      98.088  74.203  67.101  1.00  1.00              
ATOM    937 1HG2 ILE A  58      98.414  74.153  66.062  1.00  1.00              
ATOM    938 2HG2 ILE A  58      98.289  73.244  67.580  1.00  1.00              
ATOM    939 3HG2 ILE A  58      97.015  74.378  67.131  1.00  1.00              
ATOM    940  CG1 ILE A  58     100.342  75.103  67.806  1.00  1.00              
ATOM    941 1HG1 ILE A  58     100.838  76.018  68.118  1.00  1.00              
ATOM    942 2HG1 ILE A  58     100.632  74.855  66.786  1.00  1.00              
ATOM    943  CD1 ILE A  58     100.844  73.995  68.739  1.00  1.00              
ATOM    944  HD1 ILE A  58     101.917  73.865  68.595  1.00  1.00              
ATOM    945  HD2 ILE A  58     100.661  74.281  69.775  1.00  1.00              
ATOM    946  HD3 ILE A  58     100.347  73.051  68.524  1.00  1.00              
ATOM    947  C   ILE A  58      99.030  77.910  68.026  1.00  1.00              
ATOM    948  O   ILE A  58      99.917  78.553  67.462  1.00  1.00              
ATOM    949  N   SER A  59      98.572  78.222  69.234  1.00  1.00              
ATOM    950  H   SER A  59      97.852  77.639  69.642  1.00  1.00              
ATOM    951  CA  SER A  59      98.987  79.383  70.023  1.00  1.00              
ATOM    952  HA  SER A  59      99.675  79.987  69.437  1.00  1.00              
ATOM    953  CB  SER A  59      97.783  80.273  70.356  1.00  1.00              
ATOM    954  HB1 SER A  59      97.176  79.793  71.125  1.00  1.00              
ATOM    955  HB2 SER A  59      97.181  80.415  69.458  1.00  1.00              
ATOM    956  OG  SER A  59      98.220  81.538  70.813  1.00  1.00              
ATOM    957  HG  SER A  59      97.500  81.988  71.270  1.00  1.00              
ATOM    958  C   SER A  59      99.716  78.986  71.304  1.00  1.00              
ATOM    959  O   SER A  59     100.484  79.802  71.856  1.00  1.00              
ATOM    960  N   SER A  60      99.513  77.753  71.804  1.00  1.00              
ATOM    961  H   SER A  60      98.858  77.101  71.386  1.00  1.00              
ATOM    962  CA  SER A  60     100.120  77.460  73.103  1.00  1.00              
ATOM    963  HA  SER A  60     100.961  78.128  73.287  1.00  1.00              
ATOM    964  CB  SER A  60      99.138  77.788  74.231  1.00  1.00              
ATOM    965  HB1 SER A  60      99.546  77.469  75.190  1.00  1.00              
ATOM    966  HB2 SER A  60      98.192  77.294  74.048  1.00  1.00              
ATOM    967  OG  SER A  60      98.891  79.183  74.261  1.00  1.00              
ATOM    968  HG  SER A  60      99.347  79.586  73.507  1.00  1.00              
ATOM    969  C   SER A  60     100.792  76.112  73.171  1.00  1.00              
ATOM    970  O   SER A  60     100.191  75.171  73.650  1.00  1.00              
ATOM    971  N   LEU A  61     102.046  76.045  72.704  1.00  1.00              
ATOM    972  H   LEU A  61     102.529  76.923  72.543  1.00  1.00              
ATOM    973  CA  LEU A  61     102.833  74.814  72.653  1.00  1.00              
ATOM    974  HA  LEU A  61     102.152  73.972  72.524  1.00  1.00              
ATOM    975  CB  LEU A  61     103.798  74.837  71.443  1.00  1.00              
ATOM    976  HB1 LEU A  61     104.338  75.783  71.460  1.00  1.00              
ATOM    977  HB2 LEU A  61     103.203  74.804  70.532  1.00  1.00              
ATOM    978  CG  LEU A  61     104.845  73.692  71.397  1.00  1.00              
ATOM    979  HG  LEU A  61     105.477  73.731  72.284  1.00  1.00              
ATOM    980  CD1 LEU A  61     104.226  72.299  71.293  1.00  1.00              
ATOM    981 1HD1 LEU A  61     103.494  72.140  72.084  1.00  1.00              
ATOM    982 2HD1 LEU A  61     103.737  72.190  70.327  1.00  1.00              
ATOM    983 3HD1 LEU A  61     105.006  71.544  71.390  1.00  1.00              
ATOM    984  CD2 LEU A  61     105.748  73.835  70.171  1.00  1.00              
ATOM    985 1HD2 LEU A  61     106.517  73.063  70.189  1.00  1.00              
ATOM    986 2HD2 LEU A  61     105.162  73.741  69.257  1.00  1.00              
ATOM    987 3HD2 LEU A  61     106.234  74.808  70.166  1.00  1.00              
ATOM    988  C   LEU A  61     103.642  74.619  73.955  1.00  1.00              
ATOM    989  O   LEU A  61     104.592  75.356  74.309  1.00  1.00              
ATOM    990  N   ASN A  62     103.358  73.466  74.556  1.00  1.00              
ATOM    991  H   ASN A  62     102.566  72.926  74.215  1.00  1.00              
ATOM    992  CA  ASN A  62     104.288  72.829  75.465  1.00  1.00              
ATOM    993  HA  ASN A  62     105.018  73.574  75.786  1.00  1.00              
ATOM    994  CB  ASN A  62     103.557  72.387  76.732  1.00  1.00              
ATOM    995  HB1 ASN A  62     102.903  71.559  76.491  1.00  1.00              
ATOM    996  HB2 ASN A  62     102.970  73.211  77.133  1.00  1.00              
ATOM    997  CG  ASN A  62     104.546  71.956  77.793  1.00  1.00              
ATOM    998  OD1 ASN A  62     105.394  72.737  78.206  1.00  1.00              
ATOM    999  ND2 ASN A  62     104.481  70.718  78.208  1.00  1.00              
ATOM   1000 1HD2 ASN A  62     103.840  70.050  77.827  1.00  1.00              
ATOM   1001 2HD2 ASN A  62     105.197  70.355  78.834  1.00  1.00              
ATOM   1002  C   ASN A  62     105.061  71.682  74.808  1.00  1.00              
ATOM   1003  O   ASN A  62     104.473  70.758  74.238  1.00  1.00              
ATOM   1004  N   LEU A  63     106.381  71.776  74.990  1.00  1.00              
ATOM   1005  H   LEU A  63     106.700  72.593  75.489  1.00  1.00              
ATOM   1006  CA  LEU A  63     107.386  70.723  74.882  1.00  1.00              
ATOM   1007  HA  LEU A  63     106.880  69.756  74.862  1.00  1.00              
ATOM   1008  CB  LEU A  63     108.200  70.885  73.582  1.00  1.00              
ATOM   1009  HB1 LEU A  63     108.661  71.874  73.559  1.00  1.00              
ATOM   1010  HB2 LEU A  63     107.488  70.833  72.757  1.00  1.00              
ATOM   1011  CG  LEU A  63     109.289  69.808  73.365  1.00  1.00              
ATOM   1012  HG  LEU A  63     108.900  68.834  73.661  1.00  1.00              
ATOM   1013  CD1 LEU A  63     109.646  69.737  71.878  1.00  1.00              
ATOM   1014 1HD1 LEU A  63     110.387  68.955  71.707  1.00  1.00              
ATOM   1015 2HD1 LEU A  63     108.756  69.492  71.299  1.00  1.00              
ATOM   1016 3HD1 LEU A  63     110.045  70.695  71.541  1.00  1.00              
ATOM   1017  CD2 LEU A  63     110.599  70.079  74.117  1.00  1.00              
ATOM   1018 1HD2 LEU A  63     111.365  69.373  73.797  1.00  1.00              
ATOM   1019 2HD2 LEU A  63     110.942  71.095  73.918  1.00  1.00              
ATOM   1020 3HD2 LEU A  63     110.465  69.965  75.191  1.00  1.00              
ATOM   1021  C   LEU A  63     108.231  70.806  76.157  1.00  1.00              
ATOM   1022  O   LEU A  63     108.867  71.832  76.406  1.00  1.00              
ATOM   1023  N   ASP A  64     108.209  69.735  76.950  1.00  1.00              
ATOM   1024  H   ASP A  64     107.563  68.982  76.745  1.00  1.00              
ATOM   1025  CA  ASP A  64     108.983  69.595  78.180  1.00  1.00              
ATOM   1026  HA  ASP A  64     109.884  70.203  78.090  1.00  1.00              
ATOM   1027  CB  ASP A  64     108.189  70.129  79.388  1.00  1.00              
ATOM   1028  HB1 ASP A  64     107.645  71.030  79.102  1.00  1.00              
ATOM   1029  HB2 ASP A  64     108.901  70.407  80.165  1.00  1.00              
ATOM   1030  CG  ASP A  64     107.215  69.101  79.973  1.00  1.00              
ATOM   1031  OD1 ASP A  64     107.521  68.552  81.051  1.00  1.00              
ATOM   1032  OD2 ASP A  64     106.178  68.848  79.322  1.00  1.00              
ATOM   1033  C   ASP A  64     109.429  68.154  78.426  1.00  1.00              
ATOM   1034  O   ASP A  64     108.904  67.230  77.800  1.00  1.00              
ATOM   1035  N   GLU A  65     110.415  67.980  79.316  1.00  1.00              
ATOM   1036  H   GLU A  65     110.716  68.792  79.846  1.00  1.00              
ATOM   1037  CA  GLU A  65     110.961  66.666  79.694  1.00  1.00              
ATOM   1038  HA  GLU A  65     111.967  66.880  80.057  1.00  1.00              
ATOM   1039  CB  GLU A  65     110.194  66.083  80.898  1.00  1.00              
ATOM   1040  HB1 GLU A  65     109.720  65.147  80.626  1.00  1.00              
ATOM   1041  HB2 GLU A  65     109.401  66.767  81.194  1.00  1.00              
ATOM   1042  CG  GLU A  65     111.087  65.858  82.129  1.00  1.00              
ATOM   1043  HG1 GLU A  65     110.445  65.646  82.987  1.00  1.00              
ATOM   1044  HG2 GLU A  65     111.641  66.773  82.351  1.00  1.00              
ATOM   1045  CD  GLU A  65     112.050  64.683  81.937  1.00  1.00              
ATOM   1046  OE1 GLU A  65     113.255  64.918  81.684  1.00  1.00              
ATOM   1047  OE2 GLU A  65     111.572  63.530  82.010  1.00  1.00              
ATOM   1048  C   GLU A  65     111.215  65.707  78.511  1.00  1.00              
ATOM   1049  O   GLU A  65     110.879  64.517  78.506  1.00  1.00              
ATOM   1050  N   ASN A  66     111.828  66.302  77.487  1.00  1.00              
ATOM   1051  H   ASN A  66     112.081  67.262  77.652  1.00  1.00              
ATOM   1052  CA  ASN A  66     112.118  65.799  76.149  1.00  1.00              
ATOM   1053  HA  ASN A  66     111.901  64.730  76.109  1.00  1.00              
ATOM   1054  CB  ASN A  66     111.162  66.531  75.177  1.00  1.00              
ATOM   1055  HB1 ASN A  66     111.632  66.661  74.204  1.00  1.00              
ATOM   1056  HB2 ASN A  66     110.926  67.525  75.556  1.00  1.00              
ATOM   1057  CG  ASN A  66     109.870  65.768  74.914  1.00  1.00              
ATOM   1058  OD1 ASN A  66     109.907  64.645  74.446  1.00  1.00              
ATOM   1059  ND2 ASN A  66     108.709  66.342  75.121  1.00  1.00              
ATOM   1060 1HD2 ASN A  66     108.633  67.055  75.833  1.00  1.00              
ATOM   1061 2HD2 ASN A  66     107.858  65.936  74.731  1.00  1.00              
ATOM   1062  C   ASN A  66     113.619  65.953  75.853  1.00  1.00              
ATOM   1063  O   ASN A  66     114.402  66.182  76.775  1.00  1.00              
ATOM   1064  N   HIS A  67     114.071  65.740  74.612  1.00  1.00              
ATOM   1065  H   HIS A  67     113.412  65.549  73.866  1.00  1.00              
ATOM   1066  CA  HIS A  67     115.510  65.697  74.329  1.00  1.00              
ATOM   1067  HA  HIS A  67     115.987  66.527  74.854  1.00  1.00              
ATOM   1068  CB  HIS A  67     116.083  64.406  74.953  1.00  1.00              
ATOM   1069  HB1 HIS A  67     115.434  63.582  74.689  1.00  1.00              
ATOM   1070  HB2 HIS A  67     116.026  64.486  76.037  1.00  1.00              
ATOM   1071  CG  HIS A  67     117.510  64.032  74.650  1.00  1.00              
ATOM   1072  ND1 HIS A  67     117.936  62.735  74.337  1.00  1.00              
ATOM   1073  CE1 HIS A  67     119.280  62.779  74.377  1.00  1.00              
ATOM   1074  HE1 HIS A  67     119.930  61.931  74.202  1.00  1.00              
ATOM   1075  NE2 HIS A  67     119.707  64.010  74.706  1.00  1.00              
ATOM   1076  HE2 HIS A  67     120.674  64.276  74.874  1.00  1.00              
ATOM   1077  CD2 HIS A  67     118.604  64.819  74.865  1.00  1.00              
ATOM   1078  HD2 HIS A  67     118.605  65.855  75.181  1.00  1.00              
ATOM   1079  C   HIS A  67     115.851  65.884  72.852  1.00  1.00              
ATOM   1080  O   HIS A  67     115.973  64.924  72.091  1.00  1.00              
ATOM   1081  N   VAL A  68     116.001  67.157  72.487  1.00  1.00              
ATOM   1082  H   VAL A  68     115.831  67.862  73.193  1.00  1.00              
ATOM   1083  CA  VAL A  68     116.424  67.645  71.168  1.00  1.00              
ATOM   1084  HA  VAL A  68     116.810  66.812  70.580  1.00  1.00              
ATOM   1085  CB  VAL A  68     115.250  68.269  70.377  1.00  1.00              
ATOM   1086  HB  VAL A  68     114.930  69.193  70.860  1.00  1.00              
ATOM   1087  CG1 VAL A  68     115.669  68.578  68.933  1.00  1.00              
ATOM   1088 1HG1 VAL A  68     114.837  69.025  68.390  1.00  1.00              
ATOM   1089 2HG1 VAL A  68     116.494  69.294  68.925  1.00  1.00              
ATOM   1090 3HG1 VAL A  68     115.982  67.664  68.426  1.00  1.00              
ATOM   1091  CG2 VAL A  68     114.035  67.332  70.307  1.00  1.00              
ATOM   1092 1HG2 VAL A  68     113.601  67.200  71.297  1.00  1.00              
ATOM   1093 2HG2 VAL A  68     113.267  67.762  69.664  1.00  1.00              
ATOM   1094 3HG2 VAL A  68     114.336  66.362  69.915  1.00  1.00              
ATOM   1095  C   VAL A  68     117.554  68.620  71.411  1.00  1.00              
ATOM   1096  O   VAL A  68     117.376  69.826  71.547  1.00  1.00              
ATOM   1097  N   HIS A  69     118.709  68.004  71.610  1.00  1.00              
ATOM   1098  H   HIS A  69     118.723  67.007  71.451  1.00  1.00              
ATOM   1099  CA  HIS A  69     119.993  68.641  71.851  1.00  1.00              
ATOM   1100  HA  HIS A  69     119.932  69.158  72.804  1.00  1.00              
ATOM   1101  CB  HIS A  69     121.054  67.525  71.933  1.00  1.00              
ATOM   1102  HB1 HIS A  69     121.137  67.216  72.976  1.00  1.00              
ATOM   1103  HB2 HIS A  69     122.017  67.921  71.631  1.00  1.00              
ATOM   1104  CG  HIS A  69     120.754  66.292  71.096  1.00  1.00              
ATOM   1105  ND1 HIS A  69     120.344  66.282  69.759  1.00  1.00              
ATOM   1106  CE1 HIS A  69     120.012  65.015  69.474  1.00  1.00              
ATOM   1107  HE1 HIS A  69     119.618  64.682  68.521  1.00  1.00              
ATOM   1108  NE2 HIS A  69     120.205  64.232  70.548  1.00  1.00              
ATOM   1109  HE2 HIS A  69     119.972  63.250  70.600  1.00  1.00              
ATOM   1110  CD2 HIS A  69     120.675  65.019  71.576  1.00  1.00              
ATOM   1111  HD2 HIS A  69     120.899  64.718  72.585  1.00  1.00              
ATOM   1112  C   HIS A  69     120.281  69.685  70.762  1.00  1.00              
ATOM   1113  O   HIS A  69     120.227  70.880  71.026  1.00  1.00              
ATOM   1114  N   GLN A  70     120.596  69.244  69.545  1.00  1.00              
ATOM   1115  H   GLN A  70     120.541  68.248  69.372  1.00  1.00              
ATOM   1116  CA  GLN A  70     121.170  70.116  68.518  1.00  1.00              
ATOM   1117  HA  GLN A  70     121.811  70.843  69.016  1.00  1.00              
ATOM   1118  CB  GLN A  70     122.039  69.297  67.544  1.00  1.00              
ATOM   1119  HB1 GLN A  70     122.441  69.966  66.781  1.00  1.00              
ATOM   1120  HB2 GLN A  70     121.403  68.566  67.044  1.00  1.00              
ATOM   1121  CG  GLN A  70     123.210  68.538  68.199  1.00  1.00              
ATOM   1122  HG1 GLN A  70     123.622  67.861  67.452  1.00  1.00              
ATOM   1123  HG2 GLN A  70     122.837  67.928  69.017  1.00  1.00              
ATOM   1124  CD  GLN A  70     124.350  69.418  68.719  1.00  1.00              
ATOM   1125  OE1 GLN A  70     124.206  70.590  69.017  1.00  1.00              
ATOM   1126  NE2 GLN A  70     125.553  68.890  68.803  1.00  1.00              
ATOM   1127 1HE2 GLN A  70     125.732  67.962  68.470  1.00  1.00              
ATOM   1128 2HE2 GLN A  70     126.263  69.517  69.138  1.00  1.00              
ATOM   1129  C   GLN A  70     120.107  70.931  67.763  1.00  1.00              
ATOM   1130  O   GLN A  70     119.423  70.404  66.881  1.00  1.00              
ATOM   1131  N   VAL A  71     119.975  72.226  68.077  1.00  1.00              
ATOM   1132  H   VAL A  71     120.553  72.630  68.807  1.00  1.00              
ATOM   1133  CA  VAL A  71     118.916  73.069  67.504  1.00  1.00              
ATOM   1134  HA  VAL A  71     118.089  72.426  67.202  1.00  1.00              
ATOM   1135  CB  VAL A  71     118.320  74.051  68.538  1.00  1.00              
ATOM   1136  HB  VAL A  71     119.032  74.847  68.739  1.00  1.00              
ATOM   1137  CG1 VAL A  71     117.016  74.655  67.991  1.00  1.00              
ATOM   1138 1HG1 VAL A  71     116.576  75.336  68.718  1.00  1.00              
ATOM   1139 2HG1 VAL A  71     117.212  75.222  67.080  1.00  1.00              
ATOM   1140 3HG1 VAL A  71     116.291  73.870  67.772  1.00  1.00              
ATOM   1141  CG2 VAL A  71     117.983  73.382  69.880  1.00  1.00              
ATOM   1142 1HG2 VAL A  71     117.516  74.109  70.541  1.00  1.00              
ATOM   1143 2HG2 VAL A  71     117.311  72.538  69.725  1.00  1.00              
ATOM   1144 3HG2 VAL A  71     118.897  73.031  70.358  1.00  1.00              
ATOM   1145  C   VAL A  71     119.396  73.803  66.248  1.00  1.00              
ATOM   1146  O   VAL A  71     119.930  74.919  66.300  1.00  1.00              
ATOM   1147  N   LYS A  72     119.196  73.112  65.115  1.00  1.00              
ATOM   1148  H   LYS A  72     118.793  72.193  65.223  1.00  1.00              
ATOM   1149  CA  LYS A  72     119.349  73.643  63.755  1.00  1.00              
ATOM   1150  HA  LYS A  72     120.319  74.125  63.714  1.00  1.00              
ATOM   1151  CB  LYS A  72     119.243  72.523  62.704  1.00  1.00              
ATOM   1152  HB1 LYS A  72     119.229  72.970  61.709  1.00  1.00              
ATOM   1153  HB2 LYS A  72     118.287  72.011  62.833  1.00  1.00              
ATOM   1154  CG  LYS A  72     120.367  71.477  62.753  1.00  1.00              
ATOM   1155  HG1 LYS A  72     120.237  70.800  61.907  1.00  1.00              
ATOM   1156  HG2 LYS A  72     120.246  70.886  63.663  1.00  1.00              
ATOM   1157  CD  LYS A  72     121.807  72.016  62.729  1.00  1.00              
ATOM   1158  HD1 LYS A  72     122.470  71.150  62.754  1.00  1.00              
ATOM   1159  HD2 LYS A  72     122.001  72.568  63.648  1.00  1.00              
ATOM   1160  CE  LYS A  72     122.205  72.862  61.504  1.00  1.00              
ATOM   1161  HE1 LYS A  72     121.892  72.351  60.590  1.00  1.00              
ATOM   1162  HE2 LYS A  72     123.296  72.926  61.502  1.00  1.00              
ATOM   1163  NZ  LYS A  72     121.671  74.245  61.537  1.00  1.00              
ATOM   1164  HZ1 LYS A  72     122.089  74.862  60.857  1.00  1.00              
ATOM   1165  HZ2 LYS A  72     120.671  74.317  61.376  1.00  1.00              
ATOM   1166  HZ3 LYS A  72     121.861  74.696  62.439  1.00  1.00              
ATOM   1167  C   LYS A  72     118.319  74.727  63.439  1.00  1.00              
ATOM   1168  O   LYS A  72     117.147  74.587  63.781  1.00  1.00              
ATOM   1169  N   ASN A  73     118.773  75.712  62.667  1.00  1.00              
ATOM   1170  H   ASN A  73     119.766  75.909  62.713  1.00  1.00              
ATOM   1171  CA  ASN A  73     117.972  76.626  61.870  1.00  1.00              
ATOM   1172  HA  ASN A  73     117.512  77.306  62.591  1.00  1.00              
ATOM   1173  CB  ASN A  73     118.903  77.493  61.007  1.00  1.00              
ATOM   1174  HB1 ASN A  73     119.585  78.044  61.657  1.00  1.00              
ATOM   1175  HB2 ASN A  73     118.283  78.213  60.494  1.00  1.00              
ATOM   1176  CG  ASN A  73     119.728  76.813  59.932  1.00  1.00              
ATOM   1177  OD1 ASN A  73     119.976  75.611  59.910  1.00  1.00              
ATOM   1178  ND2 ASN A  73     120.220  77.593  58.999  1.00  1.00              
ATOM   1179 1HD2 ASN A  73     120.045  78.602  59.096  1.00  1.00              
ATOM   1180 2HD2 ASN A  73     120.782  77.210  58.271  1.00  1.00              
ATOM   1181  C   ASN A  73     116.787  75.992  61.115  1.00  1.00              
ATOM   1182  O   ASN A  73     116.727  74.781  60.897  1.00  1.00              
ATOM   1183  N   ASP A  74     115.842  76.864  60.754  1.00  1.00              
ATOM   1184  H   ASP A  74     116.055  77.833  60.933  1.00  1.00              
ATOM   1185  CA  ASP A  74     114.405  76.598  60.591  1.00  1.00              
ATOM   1186  HA  ASP A  74     113.984  77.506  60.155  1.00  1.00              
ATOM   1187  CB  ASP A  74     114.085  75.475  59.597  1.00  1.00              
ATOM   1188  HB1 ASP A  74     114.313  74.498  60.025  1.00  1.00              
ATOM   1189  HB2 ASP A  74     114.682  75.610  58.693  1.00  1.00              
ATOM   1190  CG  ASP A  74     112.603  75.542  59.245  1.00  1.00              
ATOM   1191  OD1 ASP A  74     111.768  75.126  60.080  1.00  1.00              
ATOM   1192  OD2 ASP A  74     112.294  76.067  58.153  1.00  1.00              
ATOM   1193  C   ASP A  74     113.689  76.435  61.941  1.00  1.00              
ATOM   1194  O   ASP A  74     112.970  77.344  62.348  1.00  1.00              
ATOM   1195  N   ASP A  75     113.940  75.313  62.622  1.00  1.00              
ATOM   1196  H   ASP A  75     114.628  74.712  62.191  1.00  1.00              
ATOM   1197  CA  ASP A  75     113.412  74.833  63.918  1.00  1.00              
ATOM   1198  HA  ASP A  75     113.682  73.778  63.931  1.00  1.00              
ATOM   1199  CB  ASP A  75     114.243  75.444  65.079  1.00  1.00              
ATOM   1200  HB1 ASP A  75     115.044  76.063  64.671  1.00  1.00              
ATOM   1201  HB2 ASP A  75     114.733  74.617  65.599  1.00  1.00              
ATOM   1202  CG  ASP A  75     113.492  76.282  66.124  1.00  1.00              
ATOM   1203  OD1 ASP A  75     113.023  77.391  65.780  1.00  1.00              
ATOM   1204  OD2 ASP A  75     113.447  75.854  67.301  1.00  1.00              
ATOM   1205  C   ASP A  75     111.889  74.794  64.156  1.00  1.00              
ATOM   1206  O   ASP A  75     111.375  73.818  64.711  1.00  1.00              
ATOM   1207  N   PHE A  76     111.150  75.784  63.671  1.00  1.00              
ATOM   1208  H   PHE A  76     111.666  76.546  63.239  1.00  1.00              
ATOM   1209  CA  PHE A  76     109.716  75.944  63.882  1.00  1.00              
ATOM   1210  HA  PHE A  76     109.262  74.955  63.905  1.00  1.00              
ATOM   1211  CB  PHE A  76     109.483  76.625  65.252  1.00  1.00              
ATOM   1212  HB1 PHE A  76     108.513  77.114  65.266  1.00  1.00              
ATOM   1213  HB2 PHE A  76     110.232  77.407  65.386  1.00  1.00              
ATOM   1214  CG  PHE A  76     109.450  75.721  66.471  1.00  1.00              
ATOM   1215  CD1 PHE A  76     110.306  75.967  67.556  1.00  1.00              
ATOM   1216  HD1 PHE A  76     111.055  76.745  67.489  1.00  1.00              
ATOM   1217  CE1 PHE A  76     110.209  75.192  68.723  1.00  1.00              
ATOM   1218  HE1 PHE A  76     110.903  75.376  69.525  1.00  1.00              
ATOM   1219  CZ  PHE A  76     109.232  74.187  68.829  1.00  1.00              
ATOM   1220  HZ  PHE A  76     109.156  73.602  69.735  1.00  1.00              
ATOM   1221  CE2 PHE A  76     108.360  73.946  67.752  1.00  1.00              
ATOM   1222  HE2 PHE A  76     107.592  73.193  67.835  1.00  1.00              
ATOM   1223  CD2 PHE A  76     108.481  74.704  66.573  1.00  1.00              
ATOM   1224  HD2 PHE A  76     107.824  74.520  65.741  1.00  1.00              
ATOM   1225  C   PHE A  76     109.020  76.706  62.740  1.00  1.00              
ATOM   1226  O   PHE A  76     108.007  77.379  62.975  1.00  1.00              
ATOM   1227  N   SER A  77     109.467  76.561  61.481  1.00  1.00              
ATOM   1228  H   SER A  77     110.324  76.038  61.287  1.00  1.00              
ATOM   1229  CA  SER A  77     108.712  77.135  60.351  1.00  1.00              
ATOM   1230  HA  SER A  77     108.712  78.213  60.505  1.00  1.00              
ATOM   1231  CB  SER A  77     109.345  76.901  58.985  1.00  1.00              
ATOM   1232  HB1 SER A  77     108.586  76.998  58.208  1.00  1.00              
ATOM   1233  HB2 SER A  77     109.776  75.903  58.923  1.00  1.00              
ATOM   1234  OG  SER A  77     110.309  77.905  58.770  1.00  1.00              
ATOM   1235  HG  SER A  77     111.133  77.425  58.558  1.00  1.00              
ATOM   1236  C   SER A  77     107.231  76.737  60.324  1.00  1.00              
ATOM   1237  O   SER A  77     106.397  77.499  59.830  1.00  1.00              
ATOM   1238  N   ASN A  78     106.873  75.589  60.907  1.00  1.00              
ATOM   1239  H   ASN A  78     107.606  75.026  61.314  1.00  1.00              
ATOM   1240  CA  ASN A  78     105.504  75.084  60.905  1.00  1.00              
ATOM   1241  HA  ASN A  78     105.126  75.202  59.889  1.00  1.00              
ATOM   1242  CB  ASN A  78     105.513  73.573  61.228  1.00  1.00              
ATOM   1243  HB1 ASN A  78     104.491  73.197  61.175  1.00  1.00              
ATOM   1244  HB2 ASN A  78     105.871  73.424  62.245  1.00  1.00              
ATOM   1245  CG  ASN A  78     106.355  72.703  60.307  1.00  1.00              
ATOM   1246  OD1 ASN A  78     107.144  71.891  60.749  1.00  1.00              
ATOM   1247  ND2 ASN A  78     106.223  72.820  59.005  1.00  1.00              
ATOM   1248 1HD2 ASN A  78     105.600  73.494  58.606  1.00  1.00              
ATOM   1249 2HD2 ASN A  78     106.824  72.233  58.452  1.00  1.00              
ATOM   1250  C   ASN A  78     104.461  75.802  61.784  1.00  1.00              
ATOM   1251  O   ASN A  78     103.273  75.578  61.538  1.00  1.00              
ATOM   1252  N   ILE A  79     104.827  76.618  62.788  1.00  1.00              
ATOM   1253  H   ILE A  79     105.813  76.823  62.924  1.00  1.00              
ATOM   1254  CA  ILE A  79     103.840  77.135  63.768  1.00  1.00              
ATOM   1255  HA  ILE A  79     102.850  77.010  63.330  1.00  1.00              
ATOM   1256  CB  ILE A  79     103.795  76.318  65.078  1.00  1.00              
ATOM   1257  HB  ILE A  79     104.618  76.620  65.727  1.00  1.00              
ATOM   1258  CG2 ILE A  79     102.465  76.649  65.768  1.00  1.00              
ATOM   1259 1HG2 ILE A  79     102.522  76.272  66.784  1.00  1.00              
ATOM   1260 2HG2 ILE A  79     102.271  77.717  65.821  1.00  1.00              
ATOM   1261 3HG2 ILE A  79     101.637  76.182  65.233  1.00  1.00              
ATOM   1262  CG1 ILE A  79     103.818  74.779  64.912  1.00  1.00              
ATOM   1263 1HG1 ILE A  79     103.343  74.501  63.973  1.00  1.00              
ATOM   1264 2HG1 ILE A  79     103.245  74.309  65.714  1.00  1.00              
ATOM   1265  CD1 ILE A  79     105.224  74.184  64.982  1.00  1.00              
ATOM   1266  HD1 ILE A  79     105.180  73.118  64.758  1.00  1.00              
ATOM   1267  HD2 ILE A  79     105.892  74.675  64.276  1.00  1.00              
ATOM   1268  HD3 ILE A  79     105.606  74.313  65.995  1.00  1.00              
ATOM   1269  C   ILE A  79     103.946  78.658  64.022  1.00  1.00              
ATOM   1270  O   ILE A  79     104.247  79.116  65.130  1.00  1.00              
ATOM   1271  N   PRO A  80     103.645  79.491  63.012  1.00  1.00              
ATOM   1272  CD  PRO A  80     103.413  79.104  61.624  1.00  1.00              
ATOM   1273  HD1 PRO A  80     102.651  78.333  61.527  1.00  1.00              
ATOM   1274  HD2 PRO A  80     104.349  78.751  61.191  1.00  1.00              
ATOM   1275  CG  PRO A  80     102.984  80.375  60.906  1.00  1.00              
ATOM   1276  HG1 PRO A  80     101.916  80.543  61.053  1.00  1.00              
ATOM   1277  HG2 PRO A  80     103.235  80.346  59.845  1.00  1.00              
ATOM   1278  CB  PRO A  80     103.789  81.432  61.655  1.00  1.00              
ATOM   1279  HB1 PRO A  80     103.356  82.424  61.526  1.00  1.00              
ATOM   1280  HB2 PRO A  80     104.814  81.436  61.291  1.00  1.00              
ATOM   1281  CA  PRO A  80     103.782  80.940  63.113  1.00  1.00              
ATOM   1282  HA  PRO A  80     104.763  81.157  63.540  1.00  1.00              
ATOM   1283  C   PRO A  80     102.763  81.736  63.941  1.00  1.00              
ATOM   1284  O   PRO A  80     102.842  82.970  63.924  1.00  1.00              
ATOM   1285  N   ASN A  81     101.828  81.115  64.670  1.00  1.00              
ATOM   1286  H   ASN A  81     101.775  80.106  64.643  1.00  1.00              
ATOM   1287  CA  ASN A  81     100.914  81.850  65.559  1.00  1.00              
ATOM   1288  HA  ASN A  81     101.130  82.914  65.464  1.00  1.00              
ATOM   1289  CB  ASN A  81      99.458  81.674  65.117  1.00  1.00              
ATOM   1290  HB1 ASN A  81      99.040  80.785  65.589  1.00  1.00              
ATOM   1291  HB2 ASN A  81      99.406  81.571  64.034  1.00  1.00              
ATOM   1292  CG  ASN A  81      98.641  82.899  65.499  1.00  1.00              
ATOM   1293  OD1 ASN A  81      98.734  83.932  64.857  1.00  1.00              
ATOM   1294  ND2 ASN A  81      97.851  82.828  66.543  1.00  1.00              
ATOM   1295 1HD2 ASN A  81      98.011  82.086  67.211  1.00  1.00              
ATOM   1296 2HD2 ASN A  81      97.332  83.649  66.793  1.00  1.00              
ATOM   1297  C   ASN A  81     101.129  81.585  67.057  1.00  1.00              
ATOM   1298  O   ASN A  81     100.240  81.855  67.860  1.00  1.00              
ATOM   1299  N   LEU A  82     102.308  81.097  67.442  1.00  1.00              
ATOM   1300  H   LEU A  82     102.991  80.843  66.744  1.00  1.00              
ATOM   1301  CA  LEU A  82     102.631  80.885  68.849  1.00  1.00              
ATOM   1302  HA  LEU A  82     101.819  80.300  69.275  1.00  1.00              
ATOM   1303  CB  LEU A  82     103.926  80.057  68.967  1.00  1.00              
ATOM   1304  HB1 LEU A  82     104.279  80.091  69.999  1.00  1.00              
ATOM   1305  HB2 LEU A  82     104.691  80.510  68.335  1.00  1.00              
ATOM   1306  CG  LEU A  82     103.743  78.581  68.569  1.00  1.00              
ATOM   1307  HG  LEU A  82     103.279  78.537  67.591  1.00  1.00              
ATOM   1308  CD1 LEU A  82     105.098  77.882  68.490  1.00  1.00              
ATOM   1309 1HD1 LEU A  82     104.965  76.843  68.189  1.00  1.00              
ATOM   1310 2HD1 LEU A  82     105.723  78.380  67.749  1.00  1.00              
ATOM   1311 3HD1 LEU A  82     105.588  77.913  69.461  1.00  1.00              
ATOM   1312  CD2 LEU A  82     102.870  77.814  69.568  1.00  1.00              
ATOM   1313 1HD2 LEU A  82     102.845  76.761  69.296  1.00  1.00              
ATOM   1314 2HD2 LEU A  82     103.270  77.923  70.577  1.00  1.00              
ATOM   1315 3HD2 LEU A  82     101.848  78.185  69.542  1.00  1.00              
ATOM   1316  C   LEU A  82     102.709  82.167  69.686  1.00  1.00              
ATOM   1317  O   LEU A  82     103.181  83.213  69.234  1.00  1.00              
ATOM   1318  N   GLN A  83     102.287  82.005  70.942  1.00  1.00              
ATOM   1319  H   GLN A  83     101.859  81.112  71.158  1.00  1.00              
ATOM   1320  CA  GLN A  83     102.299  82.992  72.016  1.00  1.00              
ATOM   1321  HA  GLN A  83     102.850  83.874  71.687  1.00  1.00              
ATOM   1322  CB  GLN A  83     100.840  83.409  72.323  1.00  1.00              
ATOM   1323  HB1 GLN A  83     100.294  82.557  72.733  1.00  1.00              
ATOM   1324  HB2 GLN A  83     100.351  83.713  71.396  1.00  1.00              
ATOM   1325  CG  GLN A  83     100.774  84.581  73.316  1.00  1.00              
ATOM   1326  HG1 GLN A  83     101.235  85.446  72.844  1.00  1.00              
ATOM   1327  HG2 GLN A  83     101.339  84.327  74.212  1.00  1.00              
ATOM   1328  CD  GLN A  83      99.378  85.005  73.772  1.00  1.00              
ATOM   1329  OE1 GLN A  83      98.346  84.451  73.431  1.00  1.00              
ATOM   1330  NE2 GLN A  83      99.307  86.029  74.594  1.00  1.00              
ATOM   1331 1HE2 GLN A  83     100.157  86.494  74.899  1.00  1.00              
ATOM   1332 2HE2 GLN A  83      98.391  86.288  74.904  1.00  1.00              
ATOM   1333  C   GLN A  83     102.997  82.408  73.239  1.00  1.00              
ATOM   1334  O   GLN A  83     103.975  83.024  73.696  1.00  1.00              
ATOM   1335  N   HIS A  84     102.548  81.213  73.691  1.00  1.00              
ATOM   1336  H   HIS A  84     101.788  80.740  73.211  1.00  1.00              
ATOM   1337  CA  HIS A  84     103.202  80.514  74.798  1.00  1.00              
ATOM   1338  HA  HIS A  84     103.832  81.194  75.373  1.00  1.00              
ATOM   1339  CB  HIS A  84     102.119  79.945  75.728  1.00  1.00              
ATOM   1340  HB1 HIS A  84     101.274  79.623  75.125  1.00  1.00              
ATOM   1341  HB2 HIS A  84     101.768  80.733  76.395  1.00  1.00              
ATOM   1342  CG  HIS A  84     102.550  78.760  76.548  1.00  1.00              
ATOM   1343  ND1 HIS A  84     101.872  77.541  76.586  1.00  1.00              
ATOM   1344  CE1 HIS A  84     102.642  76.722  77.311  1.00  1.00              
ATOM   1345  HE1 HIS A  84     102.426  75.678  77.491  1.00  1.00              
ATOM   1346  NE2 HIS A  84     103.740  77.367  77.738  1.00  1.00              
ATOM   1347  HE2 HIS A  84     104.525  76.912  78.200  1.00  1.00              
ATOM   1348  CD2 HIS A  84     103.705  78.658  77.267  1.00  1.00              
ATOM   1349  HD2 HIS A  84     104.467  79.416  77.388  1.00  1.00              
ATOM   1350  C   HIS A  84     104.089  79.446  74.165  1.00  1.00              
ATOM   1351  O   HIS A  84     103.589  78.524  73.509  1.00  1.00              
ATOM   1352  N   LEU A  85     105.407  79.588  74.344  1.00  1.00              
ATOM   1353  H   LEU A  85     105.789  80.420  74.783  1.00  1.00              
ATOM   1354  CA  LEU A  85     106.327  78.526  73.960  1.00  1.00              
ATOM   1355  HA  LEU A  85     105.754  77.627  73.731  1.00  1.00              
ATOM   1356  CB  LEU A  85     107.076  78.920  72.684  1.00  1.00              
ATOM   1357  HB1 LEU A  85     107.579  79.871  72.858  1.00  1.00              
ATOM   1358  HB2 LEU A  85     106.335  79.052  71.895  1.00  1.00              
ATOM   1359  CG  LEU A  85     108.116  77.885  72.219  1.00  1.00              
ATOM   1360  HG  LEU A  85     108.932  77.864  72.932  1.00  1.00              
ATOM   1361  CD1 LEU A  85     107.532  76.476  72.091  1.00  1.00              
ATOM   1362 1HD1 LEU A  85     108.229  75.820  71.572  1.00  1.00              
ATOM   1363 2HD1 LEU A  85     107.319  76.059  73.073  1.00  1.00              
ATOM   1364 3HD1 LEU A  85     106.605  76.535  71.524  1.00  1.00              
ATOM   1365  CD2 LEU A  85     108.689  78.280  70.858  1.00  1.00              
ATOM   1366 1HD2 LEU A  85     109.450  77.564  70.547  1.00  1.00              
ATOM   1367 2HD2 LEU A  85     107.900  78.296  70.107  1.00  1.00              
ATOM   1368 3HD2 LEU A  85     109.152  79.263  70.920  1.00  1.00              
ATOM   1369  C   LEU A  85     107.237  78.169  75.139  1.00  1.00              
ATOM   1370  O   LEU A  85     108.170  78.909  75.502  1.00  1.00              
ATOM   1371  N   SER A  86     106.946  77.023  75.767  1.00  1.00              
ATOM   1372  H   SER A  86     106.115  76.484  75.534  1.00  1.00              
ATOM   1373  CA  SER A  86     107.727  76.728  76.981  1.00  1.00              
ATOM   1374  HA  SER A  86     107.646  77.575  77.655  1.00  1.00              
ATOM   1375  CB  SER A  86     107.199  75.482  77.717  1.00  1.00              
ATOM   1376  HB1 SER A  86     107.688  75.408  78.690  1.00  1.00              
ATOM   1377  HB2 SER A  86     107.438  74.584  77.147  1.00  1.00              
ATOM   1378  OG  SER A  86     105.806  75.499  77.903  1.00  1.00              
ATOM   1379  HG  SER A  86     105.566  74.624  78.255  1.00  1.00              
ATOM   1380  C   SER A  86     109.213  76.440  76.668  1.00  1.00              
ATOM   1381  O   SER A  86     110.142  77.117  77.090  1.00  1.00              
ATOM   1382  N   LEU A  87     109.453  75.447  75.827  1.00  1.00              
ATOM   1383  H   LEU A  87     108.663  74.903  75.519  1.00  1.00              
ATOM   1384  CA  LEU A  87     110.747  75.104  75.261  1.00  1.00              
ATOM   1385  HA  LEU A  87     110.458  74.310  74.577  1.00  1.00              
ATOM   1386  CB  LEU A  87     111.279  76.233  74.360  1.00  1.00              
ATOM   1387  HB1 LEU A  87     111.883  76.912  74.959  1.00  1.00              
ATOM   1388  HB2 LEU A  87     110.433  76.798  73.984  1.00  1.00              
ATOM   1389  CG  LEU A  87     112.104  75.770  73.148  1.00  1.00              
ATOM   1390  HG  LEU A  87     113.022  75.339  73.511  1.00  1.00              
ATOM   1391  CD1 LEU A  87     111.416  74.748  72.237  1.00  1.00              
ATOM   1392 1HD1 LEU A  87     112.038  74.569  71.357  1.00  1.00              
ATOM   1393 2HD1 LEU A  87     111.301  73.792  72.743  1.00  1.00              
ATOM   1394 3HD1 LEU A  87     110.447  75.123  71.918  1.00  1.00              
ATOM   1395  CD2 LEU A  87     112.443  76.977  72.284  1.00  1.00              
ATOM   1396 1HD2 LEU A  87     113.032  76.654  71.426  1.00  1.00              
ATOM   1397 2HD2 LEU A  87     111.534  77.456  71.921  1.00  1.00              
ATOM   1398 3HD2 LEU A  87     113.042  77.688  72.849  1.00  1.00              
ATOM   1399  C   LEU A  87     111.765  74.377  76.145  1.00  1.00              
ATOM   1400  O   LEU A  87     111.715  73.152  76.225  1.00  1.00              
ATOM   1401  N   MET A  88     112.738  75.065  76.754  1.00  1.00              
ATOM   1402  H   MET A  88     112.715  76.073  76.698  1.00  1.00              
ATOM   1403  CA  MET A  88     113.944  74.389  77.274  1.00  1.00              
ATOM   1404  HA  MET A  88     114.015  73.447  76.729  1.00  1.00              
ATOM   1405  CB  MET A  88     115.255  75.092  76.886  1.00  1.00              
ATOM   1406  HB1 MET A  88     116.081  74.448  77.178  1.00  1.00              
ATOM   1407  HB2 MET A  88     115.360  76.021  77.431  1.00  1.00              
ATOM   1408  CG  MET A  88     115.389  75.369  75.379  1.00  1.00              
ATOM   1409  HG1 MET A  88     116.397  75.743  75.200  1.00  1.00              
ATOM   1410  HG2 MET A  88     114.691  76.159  75.102  1.00  1.00              
ATOM   1411  SD  MET A  88     115.120  73.953  74.268  1.00  1.00              
ATOM   1412  CE  MET A  88     115.668  74.682  72.698  1.00  1.00              
ATOM   1413  HE1 MET A  88     115.500  73.972  71.887  1.00  1.00              
ATOM   1414  HE2 MET A  88     115.113  75.597  72.490  1.00  1.00              
ATOM   1415  HE3 MET A  88     116.731  74.917  72.751  1.00  1.00              
ATOM   1416  C   MET A  88     113.842  73.908  78.710  1.00  1.00              
ATOM   1417  O   MET A  88     114.642  74.271  79.556  1.00  1.00              
ATOM   1418  N   TRP A  89     112.827  73.094  78.979  1.00  1.00              
ATOM   1419  H   TRP A  89     112.209  72.841  78.212  1.00  1.00              
ATOM   1420  CA  TRP A  89     112.427  72.712  80.326  1.00  1.00              
ATOM   1421  HA  TRP A  89     112.867  73.391  81.025  1.00  1.00              
ATOM   1422  CB  TRP A  89     110.913  72.931  80.429  1.00  1.00              
ATOM   1423  HB1 TRP A  89     110.403  72.206  79.795  1.00  1.00              
ATOM   1424  HB2 TRP A  89     110.684  73.919  80.024  1.00  1.00              
ATOM   1425  CG  TRP A  89     110.301  72.886  81.794  1.00  1.00              
ATOM   1426  CD1 TRP A  89     110.948  72.817  82.981  1.00  1.00              
ATOM   1427  HD1 TRP A  89     112.023  72.765  83.104  1.00  1.00              
ATOM   1428  NE1 TRP A  89     110.027  72.822  84.011  1.00  1.00              
ATOM   1429  HE1 TRP A  89     110.279  72.751  84.986  1.00  1.00              
ATOM   1430  CE2 TRP A  89     108.735  72.898  83.534  1.00  1.00              
ATOM   1431  CZ2 TRP A  89     107.480  72.944  84.158  1.00  1.00              
ATOM   1432  HZ2 TRP A  89     107.399  72.900  85.233  1.00  1.00              
ATOM   1433  CH2 TRP A  89     106.324  73.039  83.361  1.00  1.00              
ATOM   1434  HH2 TRP A  89     105.345  73.062  83.820  1.00  1.00              
ATOM   1435  CZ3 TRP A  89     106.437  73.092  81.960  1.00  1.00              
ATOM   1436  HZ3 TRP A  89     105.546  73.148  81.348  1.00  1.00              
ATOM   1437  CE3 TRP A  89     107.701  73.051  81.346  1.00  1.00              
ATOM   1438  HE3 TRP A  89     107.770  73.079  80.267  1.00  1.00              
ATOM   1439  CD2 TRP A  89     108.879  72.942  82.116  1.00  1.00              
ATOM   1440  C   TRP A  89     112.870  71.287  80.630  1.00  1.00              
ATOM   1441  O   TRP A  89     112.179  70.325  80.264  1.00  1.00              
ATOM   1442  N   ASN A  90     114.093  71.139  81.166  1.00  1.00              
ATOM   1443  H   ASN A  90     114.629  71.964  81.430  1.00  1.00              
ATOM   1444  CA  ASN A  90     114.763  69.813  81.256  1.00  1.00              
ATOM   1445  HA  ASN A  90     115.775  69.993  81.616  1.00  1.00              
ATOM   1446  CB  ASN A  90     114.025  68.971  82.321  1.00  1.00              
ATOM   1447  HB1 ASN A  90     113.673  68.038  81.883  1.00  1.00              
ATOM   1448  HB2 ASN A  90     113.142  69.492  82.689  1.00  1.00              
ATOM   1449  CG  ASN A  90     114.916  68.626  83.487  1.00  1.00              
ATOM   1450  OD1 ASN A  90     115.828  67.818  83.391  1.00  1.00              
ATOM   1451  ND2 ASN A  90     114.662  69.191  84.641  1.00  1.00              
ATOM   1452 1HD2 ASN A  90     113.906  69.847  84.715  1.00  1.00              
ATOM   1453 2HD2 ASN A  90     115.230  68.912  85.421  1.00  1.00              
ATOM   1454  C   ASN A  90     114.953  69.018  79.955  1.00  1.00              
ATOM   1455  O   ASN A  90     115.593  67.963  79.986  1.00  1.00              
ATOM   1456  N   CYS A  91     114.490  69.552  78.821  1.00  1.00              
ATOM   1457  H   CYS A  91     113.879  70.347  78.915  1.00  1.00              
ATOM   1458  CA  CYS A  91     115.123  69.336  77.532  1.00  1.00              
ATOM   1459  HA  CYS A  91     115.084  68.279  77.303  1.00  1.00              
ATOM   1460  CB  CYS A  91     114.367  70.111  76.442  1.00  1.00              
ATOM   1461  HB1 CYS A  91     114.663  71.162  76.457  1.00  1.00              
ATOM   1462  HB2 CYS A  91     113.292  70.042  76.619  1.00  1.00              
ATOM   1463  SG  CYS A  91     114.727  69.382  74.817  1.00  1.00              
ATOM   1464  HG  CYS A  91     114.062  70.291  74.090  1.00  1.00              
ATOM   1465  C   CYS A  91     116.568  69.750  77.708  1.00  1.00              
ATOM   1466  O   CYS A  91     116.873  70.930  77.903  1.00  1.00              
ATOM   1467  N   LEU A  92     117.438  68.742  77.734  1.00  1.00              
ATOM   1468  H   LEU A  92     117.080  67.802  77.721  1.00  1.00              
ATOM   1469  CA  LEU A  92     118.858  68.931  77.678  1.00  1.00              
ATOM   1470  HA  LEU A  92     119.146  69.731  78.357  1.00  1.00              
ATOM   1471  CB  LEU A  92     119.653  67.670  78.049  1.00  1.00              
ATOM   1472  HB1 LEU A  92     120.712  67.899  77.931  1.00  1.00              
ATOM   1473  HB2 LEU A  92     119.417  66.852  77.369  1.00  1.00              
ATOM   1474  CG  LEU A  92     119.400  67.245  79.500  1.00  1.00              
ATOM   1475  HG  LEU A  92     119.066  68.101  80.086  1.00  1.00              
ATOM   1476  CD1 LEU A  92     118.339  66.152  79.543  1.00  1.00              
ATOM   1477 1HD1 LEU A  92     118.156  65.943  80.582  1.00  1.00              
ATOM   1478 2HD1 LEU A  92     117.420  66.482  79.066  1.00  1.00              
ATOM   1479 3HD1 LEU A  92     118.706  65.254  79.042  1.00  1.00              
ATOM   1480  CD2 LEU A  92     120.649  66.680  80.165  1.00  1.00              
ATOM   1481 1HD2 LEU A  92     120.455  66.483  81.217  1.00  1.00              
ATOM   1482 2HD2 LEU A  92     120.951  65.757  79.674  1.00  1.00              
ATOM   1483 3HD2 LEU A  92     121.466  67.398  80.093  1.00  1.00              
ATOM   1484  C   LEU A  92     119.233  69.424  76.236  1.00  1.00              
ATOM   1485  O   LEU A  92     119.723  68.636  75.423  1.00  1.00              
ATOM   1486  N   PRO A  93     119.035  70.718  75.905  1.00  1.00              
ATOM   1487  CD  PRO A  93     117.930  71.134  75.063  1.00  1.00              
ATOM   1488  HD1 PRO A  93     116.971  70.789  75.427  1.00  1.00              
ATOM   1489  HD2 PRO A  93     118.084  70.767  74.046  1.00  1.00              
ATOM   1490  CG  PRO A  93     117.983  72.661  75.076  1.00  1.00              
ATOM   1491  HG1 PRO A  93     117.280  73.044  75.813  1.00  1.00              
ATOM   1492  HG2 PRO A  93     117.772  73.046  74.079  1.00  1.00              
ATOM   1493  CB  PRO A  93     119.400  73.035  75.501  1.00  1.00              
ATOM   1494  HB1 PRO A  93     119.406  73.465  76.491  1.00  1.00              
ATOM   1495  HB2 PRO A  93     119.828  73.729  74.782  1.00  1.00              
ATOM   1496  CA  PRO A  93     120.082  71.674  75.500  1.00  1.00              
ATOM   1497  HA  PRO A  93     120.277  71.468  74.458  1.00  1.00              
ATOM   1498  C   PRO A  93     121.381  71.447  76.256  1.00  1.00              
ATOM   1499  O   PRO A  93     121.855  72.360  76.890  1.00  1.00              
ATOM   1500  N   GLY A  94     121.989  70.259  76.169  1.00  1.00              
ATOM   1501  H   GLY A  94     121.467  69.516  75.718  1.00  1.00              
ATOM   1502  CA  GLY A  94     123.422  70.035  76.366  1.00  1.00              
ATOM   1503  HA1 GLY A  94     123.974  70.919  76.053  1.00  1.00              
ATOM   1504  HA2 GLY A  94     123.740  69.190  75.755  1.00  1.00              
ATOM   1505  C   GLY A  94     123.770  69.717  77.801  1.00  1.00              
ATOM   1506  O   GLY A  94     123.006  69.065  78.502  1.00  1.00              
ATOM   1507  N   ARG A  95     124.932  70.206  78.248  1.00  1.00              
ATOM   1508  H   ARG A  95     125.469  70.764  77.604  1.00  1.00              
ATOM   1509  CA  ARG A  95     125.507  69.969  79.577  1.00  1.00              
ATOM   1510  HA  ARG A  95     125.358  68.915  79.775  1.00  1.00              
ATOM   1511  CB  ARG A  95     127.052  70.212  79.555  1.00  1.00              
ATOM   1512  HB1 ARG A  95     127.468  69.766  78.653  1.00  1.00              
ATOM   1513  HB2 ARG A  95     127.467  69.655  80.397  1.00  1.00              
ATOM   1514  CG  ARG A  95     127.610  71.657  79.601  1.00  1.00              
ATOM   1515  HG1 ARG A  95     126.830  72.364  79.836  1.00  1.00              
ATOM   1516  HG2 ARG A  95     127.966  71.912  78.602  1.00  1.00              
ATOM   1517  CD  ARG A  95     128.769  71.877  80.601  1.00  1.00              
ATOM   1518  HD1 ARG A  95     129.573  72.382  80.064  1.00  1.00              
ATOM   1519  HD2 ARG A  95     129.157  70.917  80.945  1.00  1.00              
ATOM   1520  NE  ARG A  95     128.366  72.702  81.768  1.00  1.00              
ATOM   1521  HE  ARG A  95     127.377  72.722  81.981  1.00  1.00              
ATOM   1522  CZ  ARG A  95     129.157  73.436  82.545  1.00  1.00              
ATOM   1523  NH1 ARG A  95     130.458  73.424  82.417  1.00  1.00              
ATOM   1524 1HH1 ARG A  95     130.879  72.830  81.726  1.00  1.00              
ATOM   1525 2HH1 ARG A  95     131.037  74.003  83.001  1.00  1.00              
ATOM   1526  NH2 ARG A  95     128.680  74.200  83.488  1.00  1.00              
ATOM   1527 1HH2 ARG A  95     127.684  74.389  83.564  1.00  1.00              
ATOM   1528 2HH2 ARG A  95     129.297  74.719  84.088  1.00  1.00              
ATOM   1529  C   ARG A  95     124.869  70.621  80.800  1.00  1.00              
ATOM   1530  O   ARG A  95     125.584  71.027  81.713  1.00  1.00              
ATOM   1531  N   LEU A  96     123.545  70.617  80.905  1.00  1.00              
ATOM   1532  H   LEU A  96     123.041  70.239  80.109  1.00  1.00              
ATOM   1533  CA  LEU A  96     122.880  70.445  82.173  1.00  1.00              
ATOM   1534  HA  LEU A  96     123.142  71.245  82.865  1.00  1.00              
ATOM   1535  CB  LEU A  96     121.348  70.413  81.959  1.00  1.00              
ATOM   1536  HB1 LEU A  96     121.096  69.526  81.377  1.00  1.00              
ATOM   1537  HB2 LEU A  96     121.075  71.254  81.339  1.00  1.00              
ATOM   1538  CG  LEU A  96     120.439  70.480  83.205  1.00  1.00              
ATOM   1539  HG  LEU A  96     120.295  71.529  83.465  1.00  1.00              
ATOM   1540  CD1 LEU A  96     119.080  69.868  82.856  1.00  1.00              
ATOM   1541 1HD1 LEU A  96     118.368  70.042  83.663  1.00  1.00              
ATOM   1542 2HD1 LEU A  96     118.690  70.327  81.948  1.00  1.00              
ATOM   1543 3HD1 LEU A  96     119.178  68.794  82.692  1.00  1.00              
ATOM   1544  CD2 LEU A  96     120.964  69.759  84.450  1.00  1.00              
ATOM   1545 1HD2 LEU A  96     120.224  69.838  85.247  1.00  1.00              
ATOM   1546 2HD2 LEU A  96     121.125  68.707  84.226  1.00  1.00              
ATOM   1547 3HD2 LEU A  96     121.883  70.228  84.796  1.00  1.00              
ATOM   1548  C   LEU A  96     123.375  69.108  82.648  1.00  1.00              
ATOM   1549  O   LEU A  96     122.918  68.065  82.191  1.00  1.00              
ATOM   1550  N   LYS A  97     124.440  69.150  83.437  1.00  1.00              
ATOM   1551  H   LYS A  97     124.812  70.058  83.672  1.00  1.00              
ATOM   1552  CA  LYS A  97     125.272  67.994  83.678  1.00  1.00              
ATOM   1553  HA  LYS A  97     125.285  67.401  82.765  1.00  1.00              
ATOM   1554  CB  LYS A  97     126.717  68.478  83.975  1.00  1.00              
ATOM   1555  HB1 LYS A  97     126.670  69.246  84.749  1.00  1.00              
ATOM   1556  HB2 LYS A  97     127.094  68.961  83.071  1.00  1.00              
ATOM   1557  CG  LYS A  97     127.777  67.447  84.427  1.00  1.00              
ATOM   1558  HG1 LYS A  97     127.613  67.212  85.477  1.00  1.00              
ATOM   1559  HG2 LYS A  97     128.756  67.928  84.389  1.00  1.00              
ATOM   1560  CD  LYS A  97     127.852  66.145  83.605  1.00  1.00              
ATOM   1561  HD1 LYS A  97     128.615  66.272  82.837  1.00  1.00              
ATOM   1562  HD2 LYS A  97     126.903  65.938  83.117  1.00  1.00              
ATOM   1563  CE  LYS A  97     128.217  64.925  84.461  1.00  1.00              
ATOM   1564  HE1 LYS A  97     129.048  65.192  85.121  1.00  1.00              
ATOM   1565  HE2 LYS A  97     128.551  64.122  83.798  1.00  1.00              
ATOM   1566  NZ  LYS A  97     127.050  64.459  85.250  1.00  1.00              
ATOM   1567  HZ1 LYS A  97     126.294  64.169  84.631  1.00  1.00              
ATOM   1568  HZ2 LYS A  97     127.291  63.700  85.871  1.00  1.00              
ATOM   1569  HZ3 LYS A  97     126.658  65.226  85.793  1.00  1.00              
ATOM   1570  C   LYS A  97     124.649  67.075  84.732  1.00  1.00              
ATOM   1571  O   LYS A  97     125.290  66.577  85.661  1.00  1.00              
ATOM   1572  N   ALA A  98     123.373  66.806  84.515  1.00  1.00              
ATOM   1573  H   ALA A  98     122.961  67.245  83.704  1.00  1.00              
ATOM   1574  CA  ALA A  98     122.718  65.615  84.942  1.00  1.00              
ATOM   1575  HA  ALA A  98     122.638  65.673  86.030  1.00  1.00              
ATOM   1576  CB  ALA A  98     121.283  65.606  84.405  1.00  1.00              
ATOM   1577  HB1 ALA A  98     120.729  66.448  84.822  1.00  1.00              
ATOM   1578  HB2 ALA A  98     121.287  65.698  83.320  1.00  1.00              
ATOM   1579  HB3 ALA A  98     120.780  64.686  84.697  1.00  1.00              
ATOM   1580  C   ALA A  98     123.533  64.348  84.649  1.00  1.00              
ATOM   1581  O   ALA A  98     124.533  64.330  83.920  1.00  1.00              
ATOM   1582  N   LEU A  99     123.137  63.268  85.308  1.00  1.00              
ATOM   1583  H   LEU A  99     122.387  63.341  85.978  1.00  1.00              
ATOM   1584  CA  LEU A  99     123.631  61.951  84.940  1.00  1.00              
ATOM   1585  HA  LEU A  99     124.705  61.986  84.751  1.00  1.00              
ATOM   1586  CB  LEU A  99     123.366  60.945  86.078  1.00  1.00              
ATOM   1587  HB1 LEU A  99     123.394  59.943  85.645  1.00  1.00              
ATOM   1588  HB2 LEU A  99     122.365  61.095  86.484  1.00  1.00              
ATOM   1589  CG  LEU A  99     124.404  60.971  87.218  1.00  1.00              
ATOM   1590  HG  LEU A  99     125.396  60.811  86.794  1.00  1.00              
ATOM   1591  CD1 LEU A  99     124.420  62.282  88.009  1.00  1.00              
ATOM   1592 1HD1 LEU A  99     125.115  62.194  88.845  1.00  1.00              
ATOM   1593 2HD1 LEU A  99     124.749  63.105  87.381  1.00  1.00              
ATOM   1594 3HD1 LEU A  99     123.426  62.490  88.406  1.00  1.00              
ATOM   1595  CD2 LEU A  99     124.110  59.837  88.199  1.00  1.00              
ATOM   1596 1HD2 LEU A  99     124.868  59.815  88.982  1.00  1.00              
ATOM   1597 2HD2 LEU A  99     123.129  59.973  88.656  1.00  1.00              
ATOM   1598 3HD2 LEU A  99     124.130  58.879  87.678  1.00  1.00              
ATOM   1599  C   LEU A  99     122.978  61.477  83.639  1.00  1.00              
ATOM   1600  O   LEU A  99     123.637  60.810  82.849  1.00  1.00              
ATOM   1601  N   LYS A 100     121.736  61.904  83.359  1.00  1.00              
ATOM   1602  H   LYS A 100     121.240  62.434  84.057  1.00  1.00              
ATOM   1603  CA  LYS A 100     121.301  62.019  81.967  1.00  1.00              
ATOM   1604  HA  LYS A 100     121.509  61.057  81.496  1.00  1.00              
ATOM   1605  CB  LYS A 100     119.774  62.228  81.810  1.00  1.00              
ATOM   1606  HB1 LYS A 100     119.271  61.357  82.234  1.00  1.00              
ATOM   1607  HB2 LYS A 100     119.557  62.232  80.740  1.00  1.00              
ATOM   1608  CG  LYS A 100     119.137  63.487  82.427  1.00  1.00              
ATOM   1609  HG1 LYS A 100     119.683  64.365  82.085  1.00  1.00              
ATOM   1610  HG2 LYS A 100     119.202  63.425  83.513  1.00  1.00              
ATOM   1611  CD  LYS A 100     117.654  63.641  82.015  1.00  1.00              
ATOM   1612  HD1 LYS A 100     117.087  62.768  82.340  1.00  1.00              
ATOM   1613  HD2 LYS A 100     117.598  63.700  80.928  1.00  1.00              
ATOM   1614  CE  LYS A 100     117.037  64.906  82.641  1.00  1.00              
ATOM   1615  HE1 LYS A 100     117.811  65.678  82.696  1.00  1.00              
ATOM   1616  HE2 LYS A 100     116.730  64.683  83.665  1.00  1.00              
ATOM   1617  NZ  LYS A 100     115.886  65.461  81.875  1.00  1.00              
ATOM   1618  HZ1 LYS A 100     115.543  66.295  82.341  1.00  1.00              
ATOM   1619  HZ2 LYS A 100     116.117  65.763  80.937  1.00  1.00              
ATOM   1620  HZ3 LYS A 100     115.069  64.850  81.828  1.00  1.00              
ATOM   1621  C   LYS A 100     122.152  63.035  81.238  1.00  1.00              
ATOM   1622  O   LYS A 100     122.406  64.115  81.761  1.00  1.00              
ATOM   1623  N   LEU A 101     122.711  62.620  80.112  1.00  1.00              
ATOM   1624  H   LEU A 101     122.447  61.726  79.736  1.00  1.00              
ATOM   1625  CA  LEU A 101     123.976  63.196  79.707  1.00  1.00              
ATOM   1626  HA  LEU A 101     124.593  63.211  80.600  1.00  1.00              
ATOM   1627  CB  LEU A 101     124.662  62.291  78.657  1.00  1.00              
ATOM   1628  HB1 LEU A 101     125.480  62.860  78.215  1.00  1.00              
ATOM   1629  HB2 LEU A 101     123.951  62.082  77.858  1.00  1.00              
ATOM   1630  CG  LEU A 101     125.285  60.959  79.125  1.00  1.00              
ATOM   1631  HG  LEU A 101     125.856  60.567  78.282  1.00  1.00              
ATOM   1632  CD1 LEU A 101     126.259  61.148  80.289  1.00  1.00              
ATOM   1633 1HD1 LEU A 101     126.783  60.209  80.471  1.00  1.00              
ATOM   1634 2HD1 LEU A 101     126.992  61.914  80.040  1.00  1.00              
ATOM   1635 3HD1 LEU A 101     125.722  61.421  81.197  1.00  1.00              
ATOM   1636  CD2 LEU A 101     124.250  59.897  79.493  1.00  1.00              
ATOM   1637 1HD2 LEU A 101     124.757  58.947  79.663  1.00  1.00              
ATOM   1638 2HD2 LEU A 101     123.725  60.166  80.405  1.00  1.00              
ATOM   1639 3HD2 LEU A 101     123.540  59.769  78.676  1.00  1.00              
ATOM   1640  C   LEU A 101     123.827  64.607  79.170  1.00  1.00              
ATOM   1641  O   LEU A 101     122.909  64.887  78.400  1.00  1.00              
ATOM   1642  N   PRO A 102     124.872  65.409  79.383  1.00  1.00              
ATOM   1643  CD  PRO A 102     125.842  65.268  80.468  1.00  1.00              
ATOM   1644  HD1 PRO A 102     126.421  64.355  80.324  1.00  1.00              
ATOM   1645  HD2 PRO A 102     125.340  65.251  81.436  1.00  1.00              
ATOM   1646  CG  PRO A 102     126.774  66.467  80.370  1.00  1.00              
ATOM   1647  HG1 PRO A 102     127.785  66.220  80.689  1.00  1.00              
ATOM   1648  HG2 PRO A 102     126.376  67.317  80.918  1.00  1.00              
ATOM   1649  CB  PRO A 102     126.714  66.735  78.884  1.00  1.00              
ATOM   1650  HB1 PRO A 102     127.358  66.011  78.381  1.00  1.00              
ATOM   1651  HB2 PRO A 102     127.044  67.728  78.624  1.00  1.00              
ATOM   1652  CA  PRO A 102     125.247  66.486  78.493  1.00  1.00              
ATOM   1653  HA  PRO A 102     124.635  67.343  78.720  1.00  1.00              
ATOM   1654  C   PRO A 102     125.297  66.285  76.992  1.00  1.00              
ATOM   1655  O   PRO A 102     125.781  67.182  76.286  1.00  1.00              
ATOM   1656  N   SER A 103     125.023  65.070  76.541  1.00  1.00              
ATOM   1657  H   SER A 103     124.381  64.489  77.064  1.00  1.00              
ATOM   1658  CA  SER A 103     125.462  64.606  75.251  1.00  1.00              
ATOM   1659  HA  SER A 103     126.547  64.689  75.209  1.00  1.00              
ATOM   1660  CB  SER A 103     125.087  63.130  75.038  1.00  1.00              
ATOM   1661  HB1 SER A 103     125.710  62.518  75.692  1.00  1.00              
ATOM   1662  HB2 SER A 103     125.298  62.847  74.006  1.00  1.00              
ATOM   1663  OG  SER A 103     123.728  62.859  75.334  1.00  1.00              
ATOM   1664  HG  SER A 103     123.590  61.908  75.272  1.00  1.00              
ATOM   1665  C   SER A 103     124.879  65.488  74.161  1.00  1.00              
ATOM   1666  O   SER A 103     123.804  66.073  74.293  1.00  1.00              
ATOM   1667  N   CYS A 104     125.612  65.601  73.062  1.00  1.00              
ATOM   1668  H   CYS A 104     126.441  65.040  72.957  1.00  1.00              
ATOM   1669  CA  CYS A 104     125.220  66.474  71.972  1.00  1.00              
ATOM   1670  HA  CYS A 104     126.021  66.386  71.238  1.00  1.00              
ATOM   1671  CB  CYS A 104     123.997  65.907  71.246  1.00  1.00              
ATOM   1672  HB1 CYS A 104     123.693  66.593  70.458  1.00  1.00              
ATOM   1673  HB2 CYS A 104     123.178  65.796  71.952  1.00  1.00              
ATOM   1674  SG  CYS A 104     124.399  64.294  70.514  1.00  1.00              
ATOM   1675  HG  CYS A 104     123.207  64.088  69.936  1.00  1.00              
ATOM   1676  C   CYS A 104     125.216  67.973  72.259  1.00  1.00              
ATOM   1677  O   CYS A 104     124.360  68.713  71.797  1.00  1.00              
ATOM   1678  N   GLN A 105     126.266  68.396  72.960  1.00  1.00              
ATOM   1679  H   GLN A 105     126.831  67.672  73.372  1.00  1.00              
ATOM   1680  CA  GLN A 105     126.691  69.766  73.233  1.00  1.00              
ATOM   1681  HA  GLN A 105     126.368  69.939  74.261  1.00  1.00              
ATOM   1682  CB  GLN A 105     128.227  69.829  73.327  1.00  1.00              
ATOM   1683  HB1 GLN A 105     128.544  69.201  74.161  1.00  1.00              
ATOM   1684  HB2 GLN A 105     128.508  70.851  73.572  1.00  1.00              
ATOM   1685  CG  GLN A 105     129.007  69.378  72.078  1.00  1.00              
ATOM   1686  HG1 GLN A 105     128.659  69.916  71.198  1.00  1.00              
ATOM   1687  HG2 GLN A 105     128.848  68.313  71.911  1.00  1.00              
ATOM   1688  CD  GLN A 105     130.496  69.660  72.248  1.00  1.00              
ATOM   1689  OE1 GLN A 105     130.929  70.806  72.291  1.00  1.00              
ATOM   1690  NE2 GLN A 105     131.328  68.652  72.384  1.00  1.00              
ATOM   1691 1HE2 GLN A 105     131.011  67.702  72.315  1.00  1.00              
ATOM   1692 2HE2 GLN A 105     132.303  68.871  72.492  1.00  1.00              
ATOM   1693  C   GLN A 105     126.076  70.910  72.457  1.00  1.00              
ATOM   1694  O   GLN A 105     126.624  71.375  71.464  1.00  1.00              
ATOM   1695  N   VAL A 106     124.933  71.327  72.992  1.00  1.00              
ATOM   1696  H   VAL A 106     124.611  70.877  73.830  1.00  1.00              
ATOM   1697  CA  VAL A 106     123.896  71.938  72.177  1.00  1.00              
ATOM   1698  HA  VAL A 106     123.702  71.235  71.363  1.00  1.00              
ATOM   1699  CB  VAL A 106     122.587  72.109  72.890  1.00  1.00              
ATOM   1700  HB  VAL A 106     121.861  72.537  72.201  1.00  1.00              
ATOM   1701  CG1 VAL A 106     122.221  70.657  73.189  1.00  1.00              
ATOM   1702 1HG1 VAL A 106     121.209  70.590  73.541  1.00  1.00              
ATOM   1703 2HG1 VAL A 106     122.275  70.080  72.275  1.00  1.00              
ATOM   1704 3HG1 VAL A 106     122.901  70.170  73.869  1.00  1.00              
ATOM   1705  CG2 VAL A 106     122.784  73.076  74.053  1.00  1.00              
ATOM   1706 1HG2 VAL A 106     121.848  73.272  74.530  1.00  1.00              
ATOM   1707 2HG2 VAL A 106     123.518  72.718  74.770  1.00  1.00              
ATOM   1708 3HG2 VAL A 106     123.085  74.036  73.666  1.00  1.00              
ATOM   1709  C   VAL A 106     124.412  73.193  71.523  1.00  1.00              
ATOM   1710  O   VAL A 106     124.970  74.120  72.142  1.00  1.00              
ATOM   1711  N   LEU A 107     124.255  73.206  70.214  1.00  1.00              
ATOM   1712  H   LEU A 107     123.961  72.334  69.787  1.00  1.00              
ATOM   1713  CA  LEU A 107     124.030  74.424  69.500  1.00  1.00              
ATOM   1714  HA  LEU A 107     124.776  75.166  69.768  1.00  1.00              
ATOM   1715  CB  LEU A 107     124.107  74.139  67.982  1.00  1.00              
ATOM   1716  HB1 LEU A 107     123.950  75.085  67.460  1.00  1.00              
ATOM   1717  HB2 LEU A 107     123.273  73.488  67.713  1.00  1.00              
ATOM   1718  CG  LEU A 107     125.395  73.494  67.450  1.00  1.00              
ATOM   1719  HG  LEU A 107     125.523  72.505  67.885  1.00  1.00              
ATOM   1720  CD1 LEU A 107     125.294  73.335  65.934  1.00  1.00              
ATOM   1721 1HD1 LEU A 107     126.187  72.845  65.550  1.00  1.00              
ATOM   1722 2HD1 LEU A 107     124.420  72.731  65.689  1.00  1.00              
ATOM   1723 3HD1 LEU A 107     125.180  74.312  65.461  1.00  1.00              
ATOM   1724  CD2 LEU A 107     126.643  74.318  67.761  1.00  1.00              
ATOM   1725 1HD2 LEU A 107     127.511  73.857  67.295  1.00  1.00              
ATOM   1726 2HD2 LEU A 107     126.522  75.329  67.370  1.00  1.00              
ATOM   1727 3HD2 LEU A 107     126.799  74.348  68.836  1.00  1.00              
ATOM   1728  C   LEU A 107     122.618  74.957  69.798  1.00  1.00              
ATOM   1729  O   LEU A 107     121.643  74.193  69.719  1.00  1.00              
ATOM   1730  N   ILE A 108     122.505  76.262  70.034  1.00  1.00              
ATOM   1731  H   ILE A 108     123.357  76.795  70.118  1.00  1.00              
ATOM   1732  CA  ILE A 108     121.463  77.027  69.344  1.00  1.00              
ATOM   1733  HA  ILE A 108     120.743  76.314  68.943  1.00  1.00              
ATOM   1734  CB  ILE A 108     120.640  77.950  70.274  1.00  1.00              
ATOM   1735  HB  ILE A 108     120.232  77.323  71.070  1.00  1.00              
ATOM   1736  CG2 ILE A 108     121.468  79.035  70.952  1.00  1.00              
ATOM   1737 1HG2 ILE A 108     120.858  79.609  71.648  1.00  1.00              
ATOM   1738 2HG2 ILE A 108     122.283  78.575  71.506  1.00  1.00              
ATOM   1739 3HG2 ILE A 108     121.876  79.697  70.188  1.00  1.00              
ATOM   1740  CG1 ILE A 108     119.452  78.645  69.574  1.00  1.00              
ATOM   1741 1HG1 ILE A 108     119.805  79.230  68.724  1.00  1.00              
ATOM   1742 2HG1 ILE A 108     118.977  79.329  70.279  1.00  1.00              
ATOM   1743  CD1 ILE A 108     118.379  77.664  69.101  1.00  1.00              
ATOM   1744  HD1 ILE A 108     117.474  78.217  68.854  1.00  1.00              
ATOM   1745  HD2 ILE A 108     118.722  77.137  68.211  1.00  1.00              
ATOM   1746  HD3 ILE A 108     118.144  76.952  69.891  1.00  1.00              
ATOM   1747  C   ILE A 108     122.123  77.654  68.120  1.00  1.00              
ATOM   1748  O   ILE A 108     123.216  78.201  68.277  1.00  1.00              
ATOM   1749  N   ASP A 109     121.547  77.486  66.924  1.00  1.00              
ATOM   1750  H   ASP A 109     120.704  76.934  66.824  1.00  1.00              
ATOM   1751  CA  ASP A 109     122.081  78.132  65.714  1.00  1.00              
ATOM   1752  HA  ASP A 109     122.754  78.930  66.034  1.00  1.00              
ATOM   1753  CB  ASP A 109     122.965  77.166  64.893  1.00  1.00              
ATOM   1754  HB1 ASP A 109     123.665  76.676  65.573  1.00  1.00              
ATOM   1755  HB2 ASP A 109     123.567  77.767  64.211  1.00  1.00              
ATOM   1756  CG  ASP A 109     122.255  76.096  64.051  1.00  1.00              
ATOM   1757  OD1 ASP A 109     121.474  76.413  63.127  1.00  1.00              
ATOM   1758  OD2 ASP A 109     122.611  74.897  64.130  1.00  1.00              
ATOM   1759  C   ASP A 109     121.009  78.874  64.867  1.00  1.00              
ATOM   1760  O   ASP A 109     119.806  78.608  64.957  1.00  1.00              
ATOM   1761  N   HIS A 110     121.464  79.871  64.091  1.00  1.00              
ATOM   1762  CA  HIS A 110     121.053  81.285  64.194  1.00  1.00              
ATOM   1763  CB  HIS A 110     122.054  82.174  63.435  1.00  1.00              
ATOM   1764  CG  HIS A 110     123.365  82.496  64.128  1.00  1.00              
ATOM   1765  ND1 HIS A 110     123.985  83.750  64.114  1.00  1.00              
ATOM   1766  CE1 HIS A 110     125.172  83.575  64.709  1.00  1.00              
ATOM   1767  NE2 HIS A 110     125.328  82.291  65.086  1.00  1.00              
ATOM   1768  CD2 HIS A 110     124.203  81.585  64.712  1.00  1.00              
ATOM   1769  C   HIS A 110     119.612  81.634  63.789  1.00  1.00              
ATOM   1770  O   HIS A 110     118.994  82.499  64.416  1.00  1.00              
ATOM   1771  N   ASP A 111     119.060  80.976  62.761  1.00  1.00              
ATOM   1772  H   ASP A 111     119.636  80.307  62.270  1.00  1.00              
ATOM   1773  CA  ASP A 111     117.686  81.242  62.293  1.00  1.00              
ATOM   1774  HA  ASP A 111     117.491  82.301  62.452  1.00  1.00              
ATOM   1775  CB  ASP A 111     117.489  80.967  60.779  1.00  1.00              
ATOM   1776  HB1 ASP A 111     116.656  81.577  60.432  1.00  1.00              
ATOM   1777  HB2 ASP A 111     117.152  79.942  60.649  1.00  1.00              
ATOM   1778  CG  ASP A 111     118.683  81.211  59.846  1.00  1.00              
ATOM   1779  OD1 ASP A 111     119.508  80.275  59.720  1.00  1.00              
ATOM   1780  OD2 ASP A 111     118.708  82.270  59.180  1.00  1.00              
ATOM   1781  C   ASP A 111     116.621  80.458  63.075  1.00  1.00              
ATOM   1782  O   ASP A 111     115.434  80.564  62.751  1.00  1.00              
ATOM   1783  N   ALA A 112     116.994  79.665  64.086  1.00  1.00              
ATOM   1784  H   ALA A 112     117.979  79.600  64.326  1.00  1.00              
ATOM   1785  CA  ALA A 112     116.013  79.160  65.044  1.00  1.00              
ATOM   1786  HA  ALA A 112     115.337  78.478  64.524  1.00  1.00              
ATOM   1787  CB  ALA A 112     116.739  78.374  66.136  1.00  1.00              
ATOM   1788  HB1 ALA A 112     116.012  77.987  66.852  1.00  1.00              
ATOM   1789  HB2 ALA A 112     117.278  77.535  65.691  1.00  1.00              
ATOM   1790  HB3 ALA A 112     117.448  79.028  66.644  1.00  1.00              
ATOM   1791  C   ALA A 112     115.187  80.332  65.597  1.00  1.00              
ATOM   1792  O   ALA A 112     115.699  81.417  65.885  1.00  1.00              
ATOM   1793  N   PHE A 113     113.877  80.131  65.694  1.00  1.00              
ATOM   1794  H   PHE A 113     113.542  79.183  65.507  1.00  1.00              
ATOM   1795  CA  PHE A 113     112.873  81.139  66.050  1.00  1.00              
ATOM   1796  HA  PHE A 113     111.977  80.553  66.240  1.00  1.00              
ATOM   1797  CB  PHE A 113     113.196  81.876  67.370  1.00  1.00              
ATOM   1798  HB1 PHE A 113     112.256  82.227  67.794  1.00  1.00              
ATOM   1799  HB2 PHE A 113     113.787  82.760  67.125  1.00  1.00              
ATOM   1800  CG  PHE A 113     113.935  81.087  68.444  1.00  1.00              
ATOM   1801  CD1 PHE A 113     113.542  79.775  68.773  1.00  1.00              
ATOM   1802  HD1 PHE A 113     112.717  79.303  68.258  1.00  1.00              
ATOM   1803  CE1 PHE A 113     114.279  79.033  69.712  1.00  1.00              
ATOM   1804  HE1 PHE A 113     114.009  78.003  69.893  1.00  1.00              
ATOM   1805  CZ  PHE A 113     115.387  79.608  70.358  1.00  1.00              
ATOM   1806  HZ  PHE A 113     115.958  79.027  71.067  1.00  1.00              
ATOM   1807  CE2 PHE A 113     115.782  80.918  70.039  1.00  1.00              
ATOM   1808  HE2 PHE A 113     116.657  81.354  70.504  1.00  1.00              
ATOM   1809  CD2 PHE A 113     115.066  81.647  69.073  1.00  1.00              
ATOM   1810  HD2 PHE A 113     115.420  82.625  68.779  1.00  1.00              
ATOM   1811  C   PHE A 113     112.461  82.114  64.928  1.00  1.00              
ATOM   1812  O   PHE A 113     111.537  82.898  65.163  1.00  1.00              
ATOM   1813  N   VAL A 114     113.067  82.116  63.728  1.00  1.00              
ATOM   1814  H   VAL A 114     113.817  81.447  63.552  1.00  1.00              
ATOM   1815  CA  VAL A 114     112.816  83.187  62.732  1.00  1.00              
ATOM   1816  HA  VAL A 114     113.123  84.118  63.207  1.00  1.00              
ATOM   1817  CB  VAL A 114     113.690  83.034  61.465  1.00  1.00              
ATOM   1818  HB  VAL A 114     113.850  81.977  61.258  1.00  1.00              
ATOM   1819  CG1 VAL A 114     113.106  83.671  60.195  1.00  1.00              
ATOM   1820 1HG1 VAL A 114     113.834  83.593  59.386  1.00  1.00              
ATOM   1821 2HG1 VAL A 114     112.206  83.142  59.883  1.00  1.00              
ATOM   1822 3HG1 VAL A 114     112.877  84.723  60.367  1.00  1.00              
ATOM   1823  CG2 VAL A 114     115.032  83.727  61.730  1.00  1.00              
ATOM   1824 1HG2 VAL A 114     115.707  83.571  60.889  1.00  1.00              
ATOM   1825 2HG2 VAL A 114     114.888  84.798  61.871  1.00  1.00              
ATOM   1826 3HG2 VAL A 114     115.488  83.311  62.629  1.00  1.00              
ATOM   1827  C   VAL A 114     111.337  83.414  62.408  1.00  1.00              
ATOM   1828  O   VAL A 114     110.888  84.564  62.423  1.00  1.00              
ATOM   1829  N   ASN A 115     110.544  82.355  62.218  1.00  1.00              
ATOM   1830  H   ASN A 115     110.957  81.433  62.280  1.00  1.00              
ATOM   1831  CA  ASN A 115     109.128  82.489  61.847  1.00  1.00              
ATOM   1832  HA  ASN A 115     109.063  83.373  61.209  1.00  1.00              
ATOM   1833  CB  ASN A 115     108.687  81.283  60.985  1.00  1.00              
ATOM   1834  HB1 ASN A 115     108.440  80.444  61.637  1.00  1.00              
ATOM   1835  HB2 ASN A 115     109.499  80.975  60.325  1.00  1.00              
ATOM   1836  CG  ASN A 115     107.483  81.604  60.097  1.00  1.00              
ATOM   1837  OD1 ASN A 115     107.188  82.743  59.764  1.00  1.00              
ATOM   1838  ND2 ASN A 115     106.729  80.623  59.659  1.00  1.00              
ATOM   1839 1HD2 ASN A 115     106.944  79.657  59.866  1.00  1.00              
ATOM   1840 2HD2 ASN A 115     105.994  80.882  59.031  1.00  1.00              
ATOM   1841  C   ASN A 115     108.172  82.769  63.019  1.00  1.00              
ATOM   1842  O   ASN A 115     106.957  82.633  62.879  1.00  1.00              
ATOM   1843  N   LEU A 116     108.687  83.184  64.181  1.00  1.00              
ATOM   1844  H   LEU A 116     109.701  83.266  64.252  1.00  1.00              
ATOM   1845  CA  LEU A 116     107.905  83.297  65.416  1.00  1.00              
ATOM   1846  HA  LEU A 116     106.886  82.951  65.235  1.00  1.00              
ATOM   1847  CB  LEU A 116     108.516  82.353  66.474  1.00  1.00              
ATOM   1848  HB1 LEU A 116     107.833  82.312  67.314  1.00  1.00              
ATOM   1849  HB2 LEU A 116     109.461  82.775  66.819  1.00  1.00              
ATOM   1850  CG  LEU A 116     108.753  80.894  66.037  1.00  1.00              
ATOM   1851  HG  LEU A 116     109.462  80.861  65.209  1.00  1.00              
ATOM   1852  CD1 LEU A 116     109.345  80.108  67.208  1.00  1.00              
ATOM   1853 1HD1 LEU A 116     109.623  79.108  66.877  1.00  1.00              
ATOM   1854 2HD1 LEU A 116     110.234  80.609  67.586  1.00  1.00              
ATOM   1855 3HD1 LEU A 116     108.614  80.019  68.010  1.00  1.00              
ATOM   1856  CD2 LEU A 116     107.450  80.214  65.614  1.00  1.00              
ATOM   1857 1HD2 LEU A 116     107.648  79.175  65.354  1.00  1.00              
ATOM   1858 2HD2 LEU A 116     106.723  80.246  66.424  1.00  1.00              
ATOM   1859 3HD2 LEU A 116     107.034  80.697  64.732  1.00  1.00              
ATOM   1860  C   LEU A 116     107.777  84.761  65.859  1.00  1.00              
ATOM   1861  O   LEU A 116     107.874  85.096  67.032  1.00  1.00              
ATOM   1862  N   LYS A 117     107.500  85.659  64.912  1.00  1.00              
ATOM   1863  H   LYS A 117     107.567  85.317  63.962  1.00  1.00              
ATOM   1864  CA  LYS A 117     107.118  87.074  65.111  1.00  1.00              
ATOM   1865  HA  LYS A 117     108.032  87.665  65.159  1.00  1.00              
ATOM   1866  CB  LYS A 117     106.326  87.539  63.861  1.00  1.00              
ATOM   1867  HB1 LYS A 117     107.039  87.760  63.064  1.00  1.00              
ATOM   1868  HB2 LYS A 117     105.809  88.470  64.102  1.00  1.00              
ATOM   1869  CG  LYS A 117     105.307  86.502  63.319  1.00  1.00              
ATOM   1870  HG1 LYS A 117     104.758  86.053  64.144  1.00  1.00              
ATOM   1871  HG2 LYS A 117     105.848  85.706  62.804  1.00  1.00              
ATOM   1872  CD  LYS A 117     104.293  87.111  62.342  1.00  1.00              
ATOM   1873  HD1 LYS A 117     104.839  87.566  61.513  1.00  1.00              
ATOM   1874  HD2 LYS A 117     103.729  87.898  62.846  1.00  1.00              
ATOM   1875  CE  LYS A 117     103.317  86.067  61.767  1.00  1.00              
ATOM   1876  HE1 LYS A 117     103.892  85.283  61.261  1.00  1.00              
ATOM   1877  HE2 LYS A 117     102.703  86.567  61.012  1.00  1.00              
ATOM   1878  NZ  LYS A 117     102.437  85.462  62.802  1.00  1.00              
ATOM   1879  HZ1 LYS A 117     101.664  84.954  62.390  1.00  1.00              
ATOM   1880  HZ2 LYS A 117     102.941  84.769  63.356  1.00  1.00              
ATOM   1881  HZ3 LYS A 117     102.076  86.160  63.441  1.00  1.00              
ATOM   1882  C   LYS A 117     106.367  87.406  66.409  1.00  1.00              
ATOM   1883  O   LYS A 117     106.822  88.237  67.206  1.00  1.00              
ATOM   1884  N   CYS A 118     105.222  86.736  66.577  1.00  1.00              
ATOM   1885  H   CYS A 118     104.998  86.042  65.885  1.00  1.00              
ATOM   1886  CA  CYS A 118     104.248  86.913  67.657  1.00  1.00              
ATOM   1887  HA  CYS A 118     104.062  87.977  67.808  1.00  1.00              
ATOM   1888  CB  CYS A 118     102.926  86.219  67.282  1.00  1.00              
ATOM   1889  HB1 CYS A 118     102.212  86.394  68.092  1.00  1.00              
ATOM   1890  HB2 CYS A 118     103.084  85.139  67.219  1.00  1.00              
ATOM   1891  SG  CYS A 118     102.219  86.841  65.727  1.00  1.00              
ATOM   1892  HG  CYS A 118     100.973  86.404  65.977  1.00  1.00              
ATOM   1893  C   CYS A 118     104.713  86.342  69.011  1.00  1.00              
ATOM   1894  O   CYS A 118     104.025  86.570  70.002  1.00  1.00              
ATOM   1895  N   LEU A 119     105.810  85.568  69.038  1.00  1.00              
ATOM   1896  H   LEU A 119     106.348  85.468  68.188  1.00  1.00              
ATOM   1897  CA  LEU A 119     106.242  84.749  70.170  1.00  1.00              
ATOM   1898  HA  LEU A 119     105.466  84.000  70.330  1.00  1.00              
ATOM   1899  CB  LEU A 119     107.551  84.015  69.832  1.00  1.00              
ATOM   1900  HB1 LEU A 119     108.386  84.716  69.859  1.00  1.00              
ATOM   1901  HB2 LEU A 119     107.450  83.670  68.819  1.00  1.00              
ATOM   1902  CG  LEU A 119     107.920  82.759  70.635  1.00  1.00              
ATOM   1903  HG  LEU A 119     108.891  82.419  70.274  1.00  1.00              
ATOM   1904  CD1 LEU A 119     108.030  82.981  72.142  1.00  1.00              
ATOM   1905 1HD1 LEU A 119     108.437  82.088  72.612  1.00  1.00              
ATOM   1906 2HD1 LEU A 119     108.689  83.824  72.347  1.00  1.00              
ATOM   1907 3HD1 LEU A 119     107.047  83.165  72.572  1.00  1.00              
ATOM   1908  CD2 LEU A 119     106.910  81.650  70.359  1.00  1.00              
ATOM   1909 1HD2 LEU A 119     107.325  80.711  70.697  1.00  1.00              
ATOM   1910 2HD2 LEU A 119     105.971  81.839  70.879  1.00  1.00              
ATOM   1911 3HD2 LEU A 119     106.724  81.564  69.291  1.00  1.00              
ATOM   1912  C   LEU A 119     106.377  85.565  71.459  1.00  1.00              
ATOM   1913  O   LEU A 119     107.363  86.278  71.663  1.00  1.00              
ATOM   1914  N   ASN A 120     105.365  85.448  72.321  1.00  1.00              
ATOM   1915  H   ASN A 120     104.612  84.816  72.106  1.00  1.00              
ATOM   1916  CA  ASN A 120     105.174  86.421  73.385  1.00  1.00              
ATOM   1917  HA  ASN A 120     105.516  87.398  73.033  1.00  1.00              
ATOM   1918  CB  ASN A 120     103.663  86.504  73.648  1.00  1.00              
ATOM   1919  HB1 ASN A 120     103.320  85.517  73.941  1.00  1.00              
ATOM   1920  HB2 ASN A 120     103.172  86.795  72.719  1.00  1.00              
ATOM   1921  CG  ASN A 120     103.185  87.466  74.724  1.00  1.00              
ATOM   1922  OD1 ASN A 120     102.149  87.239  75.331  1.00  1.00              
ATOM   1923  ND2 ASN A 120     103.858  88.568  74.980  1.00  1.00              
ATOM   1924 1HD2 ASN A 120     104.712  88.773  74.491  1.00  1.00              
ATOM   1925 2HD2 ASN A 120     103.508  89.148  75.724  1.00  1.00              
ATOM   1926  C   ASN A 120     105.994  86.067  74.617  1.00  1.00              
ATOM   1927  O   ASN A 120     106.495  86.972  75.290  1.00  1.00              
ATOM   1928  N   SER A 121     106.201  84.770  74.871  1.00  1.00              
ATOM   1929  H   SER A 121     105.715  84.062  74.325  1.00  1.00              
ATOM   1930  CA  SER A 121     107.102  84.335  75.941  1.00  1.00              
ATOM   1931  HA  SER A 121     107.893  85.075  76.049  1.00  1.00              
ATOM   1932  CB  SER A 121     106.296  84.264  77.237  1.00  1.00              
ATOM   1933  HB1 SER A 121     105.555  83.466  77.171  1.00  1.00              
ATOM   1934  HB2 SER A 121     105.784  85.212  77.406  1.00  1.00              
ATOM   1935  OG  SER A 121     107.170  84.011  78.309  1.00  1.00              
ATOM   1936  HG  SER A 121     107.856  84.695  78.296  1.00  1.00              
ATOM   1937  C   SER A 121     107.745  82.977  75.698  1.00  1.00              
ATOM   1938  O   SER A 121     107.133  82.053  75.135  1.00  1.00              
ATOM   1939  N   LEU A 122     108.993  82.882  76.172  1.00  1.00              
ATOM   1940  H   LEU A 122     109.364  83.652  76.715  1.00  1.00              
ATOM   1941  CA  LEU A 122     109.852  81.705  75.963  1.00  1.00              
ATOM   1942  HA  LEU A 122     109.270  80.902  75.529  1.00  1.00              
ATOM   1943  CB  LEU A 122     110.975  82.111  74.981  1.00  1.00              
ATOM   1944  HB1 LEU A 122     111.745  82.640  75.543  1.00  1.00              
ATOM   1945  HB2 LEU A 122     110.575  82.823  74.257  1.00  1.00              
ATOM   1946  CG  LEU A 122     111.660  80.986  74.183  1.00  1.00              
ATOM   1947  HG  LEU A 122     112.588  81.388  73.776  1.00  1.00              
ATOM   1948  CD1 LEU A 122     112.003  79.754  75.012  1.00  1.00              
ATOM   1949 1HD1 LEU A 122     112.449  80.062  75.949  1.00  1.00              
ATOM   1950 2HD1 LEU A 122     111.101  79.174  75.206  1.00  1.00              
ATOM   1951 3HD1 LEU A 122     112.717  79.143  74.468  1.00  1.00              
ATOM   1952  CD2 LEU A 122     110.800  80.525  73.009  1.00  1.00              
ATOM   1953 1HD2 LEU A 122     111.319  79.744  72.455  1.00  1.00              
ATOM   1954 2HD2 LEU A 122     109.849  80.144  73.376  1.00  1.00              
ATOM   1955 3HD2 LEU A 122     110.630  81.362  72.333  1.00  1.00              
ATOM   1956  C   LEU A 122     110.408  81.283  77.328  1.00  1.00              
ATOM   1957  O   LEU A 122     110.876  82.150  78.074  1.00  1.00              
ATOM   1958  N   GLN A 123     110.337  79.998  77.692  1.00  1.00              
ATOM   1959  H   GLN A 123     109.915  79.297  77.089  1.00  1.00              
ATOM   1960  CA  GLN A 123     110.649  79.663  79.100  1.00  1.00              
ATOM   1961  HA  GLN A 123     110.269  80.503  79.683  1.00  1.00              
ATOM   1962  CB  GLN A 123     109.817  78.476  79.588  1.00  1.00              
ATOM   1963  HB1 GLN A 123     110.386  77.555  79.460  1.00  1.00              
ATOM   1964  HB2 GLN A 123     108.907  78.436  79.001  1.00  1.00              
ATOM   1965  CG  GLN A 123     109.378  78.564  81.049  1.00  1.00              
ATOM   1966  HG1 GLN A 123     108.752  79.444  81.197  1.00  1.00              
ATOM   1967  HG2 GLN A 123     110.246  78.629  81.705  1.00  1.00              
ATOM   1968  CD  GLN A 123     108.577  77.317  81.379  1.00  1.00              
ATOM   1969  OE1 GLN A 123     107.407  77.191  81.067  1.00  1.00              
ATOM   1970  NE2 GLN A 123     109.202  76.314  81.951  1.00  1.00              
ATOM   1971 1HE2 GLN A 123     110.165  76.390  82.220  1.00  1.00              
ATOM   1972 2HE2 GLN A 123     108.636  75.501  82.144  1.00  1.00              
ATOM   1973  C   GLN A 123     112.106  79.524  79.555  1.00  1.00              
ATOM   1974  O   GLN A 123     112.314  79.885  80.712  1.00  1.00              
ATOM   1975  N   LEU A 124     113.015  79.008  78.694  1.00  1.00              
ATOM   1976  H   LEU A 124     112.717  79.052  77.737  1.00  1.00              
ATOM   1977  CA  LEU A 124     114.171  78.092  78.949  1.00  1.00              
ATOM   1978  HA  LEU A 124     113.929  77.117  78.538  1.00  1.00              
ATOM   1979  CB  LEU A 124     115.456  78.637  78.293  1.00  1.00              
ATOM   1980  HB1 LEU A 124     116.234  77.909  78.500  1.00  1.00              
ATOM   1981  HB2 LEU A 124     115.747  79.562  78.790  1.00  1.00              
ATOM   1982  CG  LEU A 124     115.427  78.884  76.776  1.00  1.00              
ATOM   1983  HG  LEU A 124     114.675  78.238  76.320  1.00  1.00              
ATOM   1984  CD1 LEU A 124     115.114  80.343  76.445  1.00  1.00              
ATOM   1985 1HD1 LEU A 124     114.927  80.453  75.378  1.00  1.00              
ATOM   1986 2HD1 LEU A 124     114.252  80.684  77.015  1.00  1.00              
ATOM   1987 3HD1 LEU A 124     115.958  80.972  76.726  1.00  1.00              
ATOM   1988  CD2 LEU A 124     116.786  78.585  76.133  1.00  1.00              
ATOM   1989 1HD2 LEU A 124     116.728  78.714  75.053  1.00  1.00              
ATOM   1990 2HD2 LEU A 124     117.539  79.265  76.539  1.00  1.00              
ATOM   1991 3HD2 LEU A 124     117.096  77.567  76.360  1.00  1.00              
ATOM   1992  C   LEU A 124     114.417  77.933  80.469  1.00  1.00              
ATOM   1993  O   LEU A 124     114.857  78.856  81.150  1.00  1.00              
ATOM   1994  N   ALA A 125     114.141  76.752  81.011  1.00  1.00              
ATOM   1995  H   ALA A 125     114.019  75.960  80.399  1.00  1.00              
ATOM   1996  CA  ALA A 125     114.208  76.478  82.436  1.00  1.00              
ATOM   1997  HA  ALA A 125     114.822  77.238  82.918  1.00  1.00              
ATOM   1998  CB  ALA A 125     112.791  76.608  83.014  1.00  1.00              
ATOM   1999  HB1 ALA A 125     112.822  76.438  84.091  1.00  1.00              
ATOM   2000  HB2 ALA A 125     112.412  77.614  82.827  1.00  1.00              
ATOM   2001  HB3 ALA A 125     112.133  75.871  82.553  1.00  1.00              
ATOM   2002  C   ALA A 125     114.835  75.098  82.759  1.00  1.00              
ATOM   2003  O   ALA A 125     114.275  74.008  82.546  1.00  1.00              
ATOM   2004  N   GLY A 126     116.032  75.135  83.334  1.00  1.00              
ATOM   2005  H   GLY A 126     116.464  76.041  83.486  1.00  1.00              
ATOM   2006  CA  GLY A 126     116.760  73.921  83.658  1.00  1.00              
ATOM   2007  HA1 GLY A 126     116.109  73.248  84.218  1.00  1.00              
ATOM   2008  HA2 GLY A 126     117.622  74.133  84.277  1.00  1.00              
ATOM   2009  C   GLY A 126     117.220  73.204  82.402  1.00  1.00              
ATOM   2010  O   GLY A 126     116.815  72.080  82.120  1.00  1.00              
ATOM   2011  N   ASN A 127     118.063  73.893  81.653  1.00  1.00              
ATOM   2012  H   ASN A 127     118.254  74.843  81.931  1.00  1.00              
ATOM   2013  CA  ASN A 127     118.728  73.425  80.445  1.00  1.00              
ATOM   2014  HA  ASN A 127     118.609  72.342  80.372  1.00  1.00              
ATOM   2015  CB  ASN A 127     118.038  74.026  79.223  1.00  1.00              
ATOM   2016  HB1 ASN A 127     117.052  73.575  79.135  1.00  1.00              
ATOM   2017  HB2 ASN A 127     118.592  73.760  78.338  1.00  1.00              
ATOM   2018  CG  ASN A 127     117.860  75.528  79.290  1.00  1.00              
ATOM   2019  OD1 ASN A 127     117.061  76.049  80.043  1.00  1.00              
ATOM   2020  ND2 ASN A 127     118.590  76.276  78.508  1.00  1.00              
ATOM   2021 1HD2 ASN A 127     119.337  75.866  77.966  1.00  1.00              
ATOM   2022 2HD2 ASN A 127     118.473  77.279  78.589  1.00  1.00              
ATOM   2023  C   ASN A 127     120.220  73.686  80.584  1.00  1.00              
ATOM   2024  O   ASN A 127     120.633  74.386  81.513  1.00  1.00              
ATOM   2025  N   SER A 128     121.051  73.117  79.706  1.00  1.00              
ATOM   2026  H   SER A 128     120.653  72.611  78.926  1.00  1.00              
ATOM   2027  CA  SER A 128     122.324  73.772  79.492  1.00  1.00              
ATOM   2028  HA  SER A 128     122.657  74.268  80.395  1.00  1.00              
ATOM   2029  CB  SER A 128     123.475  72.932  78.964  1.00  1.00              
ATOM   2030  HB1 SER A 128     123.706  73.153  77.926  1.00  1.00              
ATOM   2031  HB2 SER A 128     123.185  71.898  79.009  1.00  1.00              
ATOM   2032  OG  SER A 128     124.642  73.232  79.681  1.00  1.00              
ATOM   2033  HG  SER A 128     125.025  74.042  79.304  1.00  1.00              
ATOM   2034  C   SER A 128     122.085  74.889  78.409  1.00  1.00              
ATOM   2035  O   SER A 128     121.027  74.972  77.781  1.00  1.00              
ATOM   2036  N   LEU A 129     123.121  75.653  78.087  1.00  1.00              
ATOM   2037  H   LEU A 129     123.831  75.768  78.796  1.00  1.00              
ATOM   2038  CA  LEU A 129     123.654  75.798  76.708  1.00  1.00              
ATOM   2039  HA  LEU A 129     123.235  75.012  76.084  1.00  1.00              
ATOM   2040  CB  LEU A 129     123.272  77.201  76.167  1.00  1.00              
ATOM   2041  HB1 LEU A 129     124.129  77.869  76.262  1.00  1.00              
ATOM   2042  HB2 LEU A 129     122.493  77.627  76.801  1.00  1.00              
ATOM   2043  CG  LEU A 129     122.742  77.294  74.717  1.00  1.00              
ATOM   2044  HG  LEU A 129     122.539  78.344  74.509  1.00  1.00              
ATOM   2045  CD1 LEU A 129     123.770  76.824  73.684  1.00  1.00              
ATOM   2046 1HD1 LEU A 129     123.310  76.804  72.696  1.00  1.00              
ATOM   2047 2HD1 LEU A 129     124.584  77.541  73.661  1.00  1.00              
ATOM   2048 3HD1 LEU A 129     124.140  75.835  73.917  1.00  1.00              
ATOM   2049  CD2 LEU A 129     121.423  76.545  74.539  1.00  1.00              
ATOM   2050 1HD2 LEU A 129     121.078  76.642  73.509  1.00  1.00              
ATOM   2051 2HD2 LEU A 129     121.540  75.495  74.780  1.00  1.00              
ATOM   2052 3HD2 LEU A 129     120.669  76.972  75.199  1.00  1.00              
ATOM   2053  C   LEU A 129     125.163  75.553  76.883  1.00  1.00              
ATOM   2054  O   LEU A 129     125.646  75.191  77.963  1.00  1.00              
ATOM   2055  N   LYS A 130     125.935  75.722  75.825  1.00  1.00              
ATOM   2056  H   LYS A 130     125.486  76.022  74.969  1.00  1.00              
ATOM   2057  CA  LYS A 130     127.398  75.691  75.898  1.00  1.00              
ATOM   2058  HA  LYS A 130     127.733  76.091  76.855  1.00  1.00              
ATOM   2059  CB  LYS A 130     127.870  74.224  75.723  1.00  1.00              
ATOM   2060  HB1 LYS A 130     127.268  73.740  74.950  1.00  1.00              
ATOM   2061  HB2 LYS A 130     127.664  73.700  76.657  1.00  1.00              
ATOM   2062  CG  LYS A 130     129.363  74.025  75.376  1.00  1.00              
ATOM   2063  HG1 LYS A 130     129.702  73.101  75.847  1.00  1.00              
ATOM   2064  HG2 LYS A 130     129.952  74.843  75.794  1.00  1.00              
ATOM   2065  CD  LYS A 130     129.619  73.898  73.859  1.00  1.00              
ATOM   2066  HD1 LYS A 130     129.159  74.724  73.322  1.00  1.00              
ATOM   2067  HD2 LYS A 130     129.164  72.976  73.500  1.00  1.00              
ATOM   2068  CE  LYS A 130     131.117  73.893  73.534  1.00  1.00              
ATOM   2069  HE1 LYS A 130     131.620  73.159  74.173  1.00  1.00              
ATOM   2070  HE2 LYS A 130     131.522  74.883  73.766  1.00  1.00              
ATOM   2071  NZ  LYS A 130     131.361  73.556  72.108  1.00  1.00              
ATOM   2072  HZ1 LYS A 130     132.330  73.701  71.856  1.00  1.00              
ATOM   2073  HZ2 LYS A 130     131.158  72.568  71.952  1.00  1.00              
ATOM   2074  HZ3 LYS A 130     130.767  74.091  71.489  1.00  1.00              
ATOM   2075  C   LYS A 130     127.984  76.596  74.823  1.00  1.00              
ATOM   2076  O   LYS A 130     128.992  77.268  75.029  1.00  1.00              
ATOM   2077  N   THR A 131     127.332  76.590  73.670  1.00  1.00              
ATOM   2078  H   THR A 131     126.597  75.906  73.562  1.00  1.00              
ATOM   2079  CA  THR A 131     127.524  77.515  72.554  1.00  1.00              
ATOM   2080  HA  THR A 131     128.587  77.687  72.395  1.00  1.00              
ATOM   2081  CB  THR A 131     126.936  76.840  71.285  1.00  1.00              
ATOM   2082  HB  THR A 131     125.847  76.888  71.313  1.00  1.00              
ATOM   2083  CG2 THR A 131     127.440  77.419  69.961  1.00  1.00              
ATOM   2084 1HG2 THR A 131     127.172  76.749  69.146  1.00  1.00              
ATOM   2085 2HG2 THR A 131     126.965  78.373  69.743  1.00  1.00              
ATOM   2086 3HG2 THR A 131     128.523  77.533  69.981  1.00  1.00              
ATOM   2087  OG1 THR A 131     127.323  75.477  71.266  1.00  1.00              
ATOM   2088  HG1 THR A 131     126.518  74.934  71.302  1.00  1.00              
ATOM   2089  C   THR A 131     126.855  78.861  72.861  1.00  1.00              
ATOM   2090  O   THR A 131     126.533  79.123  74.016  1.00  1.00              
ATOM   2091  N   ILE A 132     126.683  79.725  71.869  1.00  1.00              
ATOM   2092  H   ILE A 132     126.873  79.429  70.922  1.00  1.00              
ATOM   2093  CA  ILE A 132     126.132  81.075  72.023  1.00  1.00              
ATOM   2094  HA  ILE A 132     126.330  81.424  73.031  1.00  1.00              
ATOM   2095  CB  ILE A 132     126.848  82.042  71.032  1.00  1.00              
ATOM   2096  HB  ILE A 132     126.371  83.020  71.111  1.00  1.00              
ATOM   2097  CG2 ILE A 132     128.319  82.257  71.422  1.00  1.00              
ATOM   2098 1HG2 ILE A 132     128.796  82.956  70.737  1.00  1.00              
ATOM   2099 2HG2 ILE A 132     128.364  82.702  72.414  1.00  1.00              
ATOM   2100 3HG2 ILE A 132     128.867  81.317  71.413  1.00  1.00              
ATOM   2101  CG1 ILE A 132     126.727  81.587  69.554  1.00  1.00              
ATOM   2102 1HG1 ILE A 132     125.699  81.293  69.343  1.00  1.00              
ATOM   2103 2HG1 ILE A 132     127.366  80.722  69.379  1.00  1.00              
ATOM   2104  CD1 ILE A 132     127.091  82.675  68.535  1.00  1.00              
ATOM   2105  HD1 ILE A 132     126.886  82.305  67.530  1.00  1.00              
ATOM   2106  HD2 ILE A 132     126.488  83.567  68.710  1.00  1.00              
ATOM   2107  HD3 ILE A 132     128.149  82.929  68.599  1.00  1.00              
ATOM   2108  C   ILE A 132     124.638  81.206  71.765  1.00  1.00              
ATOM   2109  O   ILE A 132     124.090  80.269  71.203  1.00  1.00              
ATOM   2110  N   PRO A 133     124.004  82.358  72.075  1.00  1.00              
ATOM   2111  CD  PRO A 133     124.347  83.182  73.235  1.00  1.00              
ATOM   2112  HD1 PRO A 133     124.775  84.131  72.909  1.00  1.00              
ATOM   2113  HD2 PRO A 133     125.037  82.684  73.914  1.00  1.00              
ATOM   2114  CG  PRO A 133     123.028  83.424  73.980  1.00  1.00              
ATOM   2115  HG1 PRO A 133     122.762  84.480  73.923  1.00  1.00              
ATOM   2116  HG2 PRO A 133     123.098  83.110  75.022  1.00  1.00              
ATOM   2117  CB  PRO A 133     122.005  82.574  73.211  1.00  1.00              
ATOM   2118  HB1 PRO A 133     121.006  83.010  73.250  1.00  1.00              
ATOM   2119  HB2 PRO A 133     121.992  81.559  73.613  1.00  1.00              
ATOM   2120  CA  PRO A 133     122.590  82.555  71.794  1.00  1.00              
ATOM   2121  HA  PRO A 133     122.171  81.721  71.237  1.00  1.00              
ATOM   2122  C   PRO A 133     122.176  83.869  71.091  1.00  1.00              
ATOM   2123  O   PRO A 133     122.837  84.906  71.145  1.00  1.00              
ATOM   2124  N   LEU A 134     120.983  83.816  70.497  1.00  1.00              
ATOM   2125  H   LEU A 134     120.484  82.943  70.573  1.00  1.00              
ATOM   2126  CA  LEU A 134     120.274  84.876  69.772  1.00  1.00              
ATOM   2127  HA  LEU A 134     120.615  85.863  70.087  1.00  1.00              
ATOM   2128  CB  LEU A 134     120.505  84.683  68.242  1.00  1.00              
ATOM   2129  HB1 LEU A 134     119.847  85.376  67.721  1.00  1.00              
ATOM   2130  HB2 LEU A 134     120.156  83.683  67.971  1.00  1.00              
ATOM   2131  CG  LEU A 134     121.886  84.876  67.576  1.00  1.00              
ATOM   2132  HG  LEU A 134     121.708  84.847  66.501  1.00  1.00              
ATOM   2133  CD1 LEU A 134     122.495  86.242  67.893  1.00  1.00              
ATOM   2134 1HD1 LEU A 134     121.791  87.029  67.631  1.00  1.00              
ATOM   2135 2HD1 LEU A 134     122.743  86.303  68.951  1.00  1.00              
ATOM   2136 3HD1 LEU A 134     123.403  86.369  67.303  1.00  1.00              
ATOM   2137  CD2 LEU A 134     122.923  83.793  67.874  1.00  1.00              
ATOM   2138 1HD2 LEU A 134     123.686  83.813  67.095  1.00  1.00              
ATOM   2139 2HD2 LEU A 134     123.414  83.956  68.828  1.00  1.00              
ATOM   2140 3HD2 LEU A 134     122.455  82.809  67.847  1.00  1.00              
ATOM   2141  C   LEU A 134     118.749  84.742  70.034  1.00  1.00              
ATOM   2142  O   LEU A 134     118.336  83.857  70.786  1.00  1.00              
ATOM   2143  N   LEU A 135     117.905  85.625  69.470  1.00  1.00              
ATOM   2144  H   LEU A 135     118.259  86.237  68.749  1.00  1.00              
ATOM   2145  CA  LEU A 135     116.709  86.063  70.205  1.00  1.00              
ATOM   2146  HA  LEU A 135     116.387  85.246  70.843  1.00  1.00              
ATOM   2147  CB  LEU A 135     117.205  87.212  71.132  1.00  1.00              
ATOM   2148  HB1 LEU A 135     116.660  88.121  70.872  1.00  1.00              
ATOM   2149  HB2 LEU A 135     118.248  87.447  70.911  1.00  1.00              
ATOM   2150  CG  LEU A 135     117.118  87.049  72.665  1.00  1.00              
ATOM   2151  HG  LEU A 135     117.656  87.887  73.105  1.00  1.00              
ATOM   2152  CD1 LEU A 135     115.687  87.137  73.175  1.00  1.00              
ATOM   2153 1HD1 LEU A 135     115.713  87.411  74.227  1.00  1.00              
ATOM   2154 2HD1 LEU A 135     115.143  87.910  72.629  1.00  1.00              
ATOM   2155 3HD1 LEU A 135     115.189  86.178  73.064  1.00  1.00              
ATOM   2156  CD2 LEU A 135     117.777  85.791  73.229  1.00  1.00              
ATOM   2157 1HD2 LEU A 135     117.780  85.837  74.317  1.00  1.00              
ATOM   2158 2HD2 LEU A 135     117.236  84.900  72.916  1.00  1.00              
ATOM   2159 3HD2 LEU A 135     118.808  85.724  72.880  1.00  1.00              
ATOM   2160  C   LEU A 135     115.499  86.595  69.400  1.00  1.00              
ATOM   2161  O   LEU A 135     115.690  87.310  68.418  1.00  1.00              
ATOM   2162  N   PRO A 136     114.257  86.313  69.857  1.00  1.00              
ATOM   2163  CD  PRO A 136     113.946  85.077  70.581  1.00  1.00              
ATOM   2164  HD1 PRO A 136     113.908  85.264  71.650  1.00  1.00              
ATOM   2165  HD2 PRO A 136     114.662  84.283  70.369  1.00  1.00              
ATOM   2166  CG  PRO A 136     112.577  84.620  70.098  1.00  1.00              
ATOM   2167  HG1 PRO A 136     112.051  84.034  70.851  1.00  1.00              
ATOM   2168  HG2 PRO A 136     112.684  84.059  69.171  1.00  1.00              
ATOM   2169  CB  PRO A 136     111.888  85.942  69.814  1.00  1.00              
ATOM   2170  HB1 PRO A 136     111.488  86.332  70.743  1.00  1.00              
ATOM   2171  HB2 PRO A 136     111.088  85.814  69.083  1.00  1.00              
ATOM   2172  CA  PRO A 136     113.015  86.847  69.283  1.00  1.00              
ATOM   2173  HA  PRO A 136     113.090  86.634  68.216  1.00  1.00              
ATOM   2174  C   PRO A 136     112.619  88.333  69.358  1.00  1.00              
ATOM   2175  O   PRO A 136     113.293  89.194  69.922  1.00  1.00              
ATOM   2176  N   GLN A 137     111.441  88.568  68.753  1.00  1.00              
ATOM   2177  H   GLN A 137     110.922  87.746  68.487  1.00  1.00              
ATOM   2178  CA  GLN A 137     110.963  89.815  68.143  1.00  1.00              
ATOM   2179  HA  GLN A 137     111.799  90.511  68.041  1.00  1.00              
ATOM   2180  CB  GLN A 137     110.433  89.463  66.731  1.00  1.00              
ATOM   2181  HB1 GLN A 137     110.011  90.359  66.272  1.00  1.00              
ATOM   2182  HB2 GLN A 137     109.632  88.730  66.837  1.00  1.00              
ATOM   2183  CG  GLN A 137     111.503  88.876  65.778  1.00  1.00              
ATOM   2184  HG1 GLN A 137     112.147  88.185  66.320  1.00  1.00              
ATOM   2185  HG2 GLN A 137     112.132  89.681  65.401  1.00  1.00              
ATOM   2186  CD  GLN A 137     110.905  88.116  64.588  1.00  1.00              
ATOM   2187  OE1 GLN A 137     109.915  88.516  63.999  1.00  1.00              
ATOM   2188  NE2 GLN A 137     111.468  86.983  64.215  1.00  1.00              
ATOM   2189 1HE2 GLN A 137     112.273  86.622  64.693  1.00  1.00              
ATOM   2190 2HE2 GLN A 137     111.065  86.469  63.438  1.00  1.00              
ATOM   2191  C   GLN A 137     109.895  90.501  69.023  1.00  1.00              
ATOM   2192  O   GLN A 137     110.255  91.403  69.776  1.00  1.00              
ATOM   2193  N   ASN A 138     108.620  90.055  69.049  1.00  1.00              
ATOM   2194  H   ASN A 138     108.325  89.289  68.457  1.00  1.00              
ATOM   2195  CA  ASN A 138     107.647  90.630  70.010  1.00  1.00              
ATOM   2196  HA  ASN A 138     107.903  91.678  70.184  1.00  1.00              
ATOM   2197  CB  ASN A 138     106.233  90.635  69.407  1.00  1.00              
ATOM   2198  HB1 ASN A 138     105.532  91.010  70.153  1.00  1.00              
ATOM   2199  HB2 ASN A 138     105.929  89.624  69.147  1.00  1.00              
ATOM   2200  CG  ASN A 138     106.129  91.561  68.210  1.00  1.00              
ATOM   2201  OD1 ASN A 138     105.990  92.763  68.327  1.00  1.00              
ATOM   2202  ND2 ASN A 138     106.209  91.031  67.015  1.00  1.00              
ATOM   2203 1HD2 ASN A 138     106.446  90.055  66.940  1.00  1.00              
ATOM   2204 2HD2 ASN A 138     106.196  91.665  66.240  1.00  1.00              
ATOM   2205  C   ASN A 138     107.711  89.968  71.405  1.00  1.00              
ATOM   2206  O   ASN A 138     106.702  89.727  72.072  1.00  1.00              
ATOM   2207  N   LEU A 139     108.930  89.644  71.827  1.00  1.00              
ATOM   2208  H   LEU A 139     109.709  89.977  71.279  1.00  1.00              
ATOM   2209  CA  LEU A 139     109.225  88.920  73.051  1.00  1.00              
ATOM   2210  HA  LEU A 139     108.522  88.089  73.119  1.00  1.00              
ATOM   2211  CB  LEU A 139     110.642  88.367  72.928  1.00  1.00              
ATOM   2212  HB1 LEU A 139     111.345  89.199  72.962  1.00  1.00              
ATOM   2213  HB2 LEU A 139     110.733  87.895  71.955  1.00  1.00              
ATOM   2214  CG  LEU A 139     111.012  87.349  74.011  1.00  1.00              
ATOM   2215  HG  LEU A 139     110.912  87.796  74.999  1.00  1.00              
ATOM   2216  CD1 LEU A 139     110.179  86.066  73.967  1.00  1.00              
ATOM   2217 1HD1 LEU A 139     110.535  85.370  74.727  1.00  1.00              
ATOM   2218 2HD1 LEU A 139     109.136  86.291  74.180  1.00  1.00              
ATOM   2219 3HD1 LEU A 139     110.252  85.603  72.983  1.00  1.00              
ATOM   2220  CD2 LEU A 139     112.467  86.970  73.778  1.00  1.00              
ATOM   2221 1HD2 LEU A 139     112.758  86.179  74.460  1.00  1.00              
ATOM   2222 2HD2 LEU A 139     112.603  86.626  72.758  1.00  1.00              
ATOM   2223 3HD2 LEU A 139     113.099  87.841  73.947  1.00  1.00              
ATOM   2224  C   LEU A 139     109.056  89.807  74.263  1.00  1.00              
ATOM   2225  O   LEU A 139     109.809  90.761  74.446  1.00  1.00              
ATOM   2226  N   GLU A 140     108.062  89.496  75.085  1.00  1.00              
ATOM   2227  H   GLU A 140     107.501  88.667  74.919  1.00  1.00              
ATOM   2228  CA  GLU A 140     107.791  90.324  76.243  1.00  1.00              
ATOM   2229  HA  GLU A 140     108.254  91.294  76.068  1.00  1.00              
ATOM   2230  CB  GLU A 140     106.281  90.572  76.428  1.00  1.00              
ATOM   2231  HB1 GLU A 140     105.795  89.703  76.874  1.00  1.00              
ATOM   2232  HB2 GLU A 140     105.819  90.804  75.472  1.00  1.00              
ATOM   2233  CG  GLU A 140     106.195  91.782  77.357  1.00  1.00              
ATOM   2234  HG1 GLU A 140     106.865  92.550  76.967  1.00  1.00              
ATOM   2235  HG2 GLU A 140     106.539  91.459  78.338  1.00  1.00              
ATOM   2236  CD  GLU A 140     104.855  92.457  77.576  1.00  1.00              
ATOM   2237  OE1 GLU A 140     103.922  91.788  78.061  1.00  1.00              
ATOM   2238  OE2 GLU A 140     104.860  93.716  77.600  1.00  1.00              
ATOM   2239  C   GLU A 140     108.453  89.773  77.505  1.00  1.00              
ATOM   2240  O   GLU A 140     109.004  90.561  78.269  1.00  1.00              
ATOM   2241  N   VAL A 141     108.466  88.456  77.729  1.00  1.00              
ATOM   2242  H   VAL A 141     108.030  87.826  77.068  1.00  1.00              
ATOM   2243  CA  VAL A 141     109.117  87.894  78.922  1.00  1.00              
ATOM   2244  HA  VAL A 141     109.883  88.600  79.232  1.00  1.00              
ATOM   2245  CB  VAL A 141     108.150  87.758  80.134  1.00  1.00              
ATOM   2246  HB  VAL A 141     108.763  87.722  81.034  1.00  1.00              
ATOM   2247  CG1 VAL A 141     107.152  88.921  80.286  1.00  1.00              
ATOM   2248 1HG1 VAL A 141     106.614  88.822  81.230  1.00  1.00              
ATOM   2249 2HG1 VAL A 141     107.677  89.873  80.291  1.00  1.00              
ATOM   2250 3HG1 VAL A 141     106.429  88.915  79.470  1.00  1.00              
ATOM   2251  CG2 VAL A 141     107.300  86.489  80.127  1.00  1.00              
ATOM   2252 1HG2 VAL A 141     106.623  86.482  80.982  1.00  1.00              
ATOM   2253 2HG2 VAL A 141     106.709  86.451  79.213  1.00  1.00              
ATOM   2254 3HG2 VAL A 141     107.939  85.611  80.212  1.00  1.00              
ATOM   2255  C   VAL A 141     109.855  86.609  78.616  1.00  1.00              
ATOM   2256  O   VAL A 141     109.388  85.804  77.803  1.00  1.00              
ATOM   2257  N   LEU A 142     111.005  86.428  79.263  1.00  1.00              
ATOM   2258  H   LEU A 142     111.302  87.116  79.948  1.00  1.00              
ATOM   2259  CA  LEU A 142     111.923  85.333  78.920  1.00  1.00              
ATOM   2260  HA  LEU A 142     111.384  84.555  78.380  1.00  1.00              
ATOM   2261  CB  LEU A 142     113.022  85.903  78.003  1.00  1.00              
ATOM   2262  HB1 LEU A 142     113.820  86.308  78.620  1.00  1.00              
ATOM   2263  HB2 LEU A 142     112.594  86.729  77.438  1.00  1.00              
ATOM   2264  CG  LEU A 142     113.618  84.949  76.957  1.00  1.00              
ATOM   2265  HG  LEU A 142     112.871  84.766  76.187  1.00  1.00              
ATOM   2266  CD1 LEU A 142     114.832  85.635  76.331  1.00  1.00              
ATOM   2267 1HD1 LEU A 142     115.205  85.037  75.499  1.00  1.00              
ATOM   2268 2HD1 LEU A 142     114.543  86.620  75.968  1.00  1.00              
ATOM   2269 3HD1 LEU A 142     115.623  85.748  77.073  1.00  1.00              
ATOM   2270  CD2 LEU A 142     114.080  83.606  77.487  1.00  1.00              
ATOM   2271 1HD2 LEU A 142     114.606  83.066  76.704  1.00  1.00              
ATOM   2272 2HD2 LEU A 142     114.742  83.753  78.334  1.00  1.00              
ATOM   2273 3HD2 LEU A 142     113.226  83.014  77.804  1.00  1.00              
ATOM   2274  C   LEU A 142     112.457  84.745  80.222  1.00  1.00              
ATOM   2275  O   LEU A 142     113.119  85.462  80.989  1.00  1.00              
ATOM   2276  N   GLY A 143     112.139  83.472  80.484  1.00  1.00              
ATOM   2277  H   GLY A 143     111.661  82.901  79.793  1.00  1.00              
ATOM   2278  CA  GLY A 143     112.796  82.816  81.587  1.00  1.00              
ATOM   2279  HA1 GLY A 143     112.158  82.032  81.989  1.00  1.00              
ATOM   2280  HA2 GLY A 143     113.027  83.510  82.388  1.00  1.00              
ATOM   2281  C   GLY A 143     114.090  82.181  81.058  1.00  1.00              
ATOM   2282  O   GLY A 143     114.167  81.677  79.928  1.00  1.00              
ATOM   2283  N   LEU A 144     115.106  82.249  81.909  1.00  1.00              
ATOM   2284  H   LEU A 144     114.999  82.843  82.722  1.00  1.00              
ATOM   2285  CA  LEU A 144     116.424  81.657  81.719  1.00  1.00              
ATOM   2286  HA  LEU A 144     116.361  80.904  80.938  1.00  1.00              
ATOM   2287  CB  LEU A 144     117.449  82.741  81.300  1.00  1.00              
ATOM   2288  HB1 LEU A 144     118.433  82.280  81.207  1.00  1.00              
ATOM   2289  HB2 LEU A 144     117.516  83.472  82.104  1.00  1.00              
ATOM   2290  CG  LEU A 144     117.166  83.483  79.990  1.00  1.00              
ATOM   2291  HG  LEU A 144     116.157  83.888  80.013  1.00  1.00              
ATOM   2292  CD1 LEU A 144     118.127  84.661  79.831  1.00  1.00              
ATOM   2293 1HD1 LEU A 144     117.924  85.173  78.892  1.00  1.00              
ATOM   2294 2HD1 LEU A 144     117.982  85.362  80.652  1.00  1.00              
ATOM   2295 3HD1 LEU A 144     119.158  84.307  79.834  1.00  1.00              
ATOM   2296  CD2 LEU A 144     117.335  82.578  78.772  1.00  1.00              
ATOM   2297 1HD2 LEU A 144     117.153  83.142  77.859  1.00  1.00              
ATOM   2298 2HD2 LEU A 144     118.339  82.155  78.745  1.00  1.00              
ATOM   2299 3HD2 LEU A 144     116.612  81.767  78.832  1.00  1.00              
ATOM   2300  C   LEU A 144     116.921  80.984  83.019  1.00  1.00              
ATOM   2301  O   LEU A 144     118.128  80.831  83.235  1.00  1.00              
ATOM   2302  N   GLU A 145     115.988  80.584  83.886  1.00  1.00              
ATOM   2303  H   GLU A 145     115.029  80.700  83.597  1.00  1.00              
ATOM   2304  CA  GLU A 145     116.248  79.787  85.085  1.00  1.00              
ATOM   2305  HA  GLU A 145     116.691  80.432  85.837  1.00  1.00              
ATOM   2306  CB  GLU A 145     114.910  79.266  85.642  1.00  1.00              
ATOM   2307  HB1 GLU A 145     114.472  78.587  84.909  1.00  1.00              
ATOM   2308  HB2 GLU A 145     114.223  80.104  85.762  1.00  1.00              
ATOM   2309  CG  GLU A 145     115.020  78.519  86.983  1.00  1.00              
ATOM   2310  HG1 GLU A 145     115.754  77.715  86.895  1.00  1.00              
ATOM   2311  HG2 GLU A 145     114.055  78.051  87.189  1.00  1.00              
ATOM   2312  CD  GLU A 145     115.375  79.447  88.154  1.00  1.00              
ATOM   2313  OE1 GLU A 145     114.538  80.317  88.490  1.00  1.00              
ATOM   2314  OE2 GLU A 145     116.484  79.309  88.716  1.00  1.00              
ATOM   2315  C   GLU A 145     117.220  78.624  84.773  1.00  1.00              
ATOM   2316  O   GLU A 145     117.012  77.865  83.820  1.00  1.00              
ATOM   2317  N   PHE A 146     118.297  78.465  85.546  1.00  1.00              
ATOM   2318  H   PHE A 146     118.470  79.167  86.260  1.00  1.00              
ATOM   2319  CA  PHE A 146     119.386  77.549  85.269  1.00  1.00              
ATOM   2320  HA  PHE A 146     120.057  77.609  86.105  1.00  1.00              
ATOM   2321  CB  PHE A 146     118.954  76.075  85.346  1.00  1.00              
ATOM   2322  HB1 PHE A 146     119.115  75.604  84.377  1.00  1.00              
ATOM   2323  HB2 PHE A 146     117.890  76.011  85.580  1.00  1.00              
ATOM   2324  CG  PHE A 146     119.712  75.284  86.396  1.00  1.00              
ATOM   2325  CD1 PHE A 146     119.240  75.250  87.722  1.00  1.00              
ATOM   2326  HD1 PHE A 146     118.338  75.788  87.985  1.00  1.00              
ATOM   2327  CE1 PHE A 146     119.937  74.518  88.701  1.00  1.00              
ATOM   2328  HE1 PHE A 146     119.558  74.481  89.713  1.00  1.00              
ATOM   2329  CZ  PHE A 146     121.115  73.831  88.357  1.00  1.00              
ATOM   2330  HZ  PHE A 146     121.644  73.255  89.105  1.00  1.00              
ATOM   2331  CE2 PHE A 146     121.603  73.884  87.039  1.00  1.00              
ATOM   2332  HE2 PHE A 146     122.510  73.358  86.778  1.00  1.00              
ATOM   2333  CD2 PHE A 146     120.901  74.610  86.059  1.00  1.00              
ATOM   2334  HD2 PHE A 146     121.274  74.648  85.046  1.00  1.00              
ATOM   2335  C   PHE A 146     120.255  77.892  84.047  1.00  1.00              
ATOM   2336  O   PHE A 146     121.391  78.350  84.209  1.00  1.00              
ATOM   2337  N   ASN A 147     119.733  77.620  82.842  1.00  1.00              
ATOM   2338  H   ASN A 147     118.729  77.461  82.852  1.00  1.00              
ATOM   2339  CA  ASN A 147     120.365  77.692  81.505  1.00  1.00              
ATOM   2340  HA  ASN A 147     119.889  76.927  80.892  1.00  1.00              
ATOM   2341  CB  ASN A 147     120.014  79.058  80.889  1.00  1.00              
ATOM   2342  HB1 ASN A 147     120.674  79.279  80.051  1.00  1.00              
ATOM   2343  HB2 ASN A 147     120.111  79.855  81.627  1.00  1.00              
ATOM   2344  CG  ASN A 147     118.610  79.027  80.339  1.00  1.00              
ATOM   2345  OD1 ASN A 147     118.388  79.103  79.145  1.00  1.00              
ATOM   2346  ND2 ASN A 147     117.638  78.772  81.169  1.00  1.00              
ATOM   2347 1HD2 ASN A 147     117.802  78.731  82.165  1.00  1.00              
ATOM   2348 2HD2 ASN A 147     116.685  78.758  80.828  1.00  1.00              
ATOM   2349  C   ASN A 147     121.879  77.347  81.402  1.00  1.00              
ATOM   2350  O   ASN A 147     122.567  77.731  80.459  1.00  1.00              
ATOM   2351  N   ASN A 148     122.391  76.598  82.379  1.00  1.00              
ATOM   2352  H   ASN A 148     121.714  76.300  83.061  1.00  1.00              
ATOM   2353  CA  ASN A 148     123.792  76.369  82.724  1.00  1.00              
ATOM   2354  HA  ASN A 148     123.842  76.555  83.798  1.00  1.00              
ATOM   2355  CB  ASN A 148     124.130  74.883  82.539  1.00  1.00              
ATOM   2356  HB1 ASN A 148     124.403  74.734  81.508  1.00  1.00              
ATOM   2357  HB2 ASN A 148     123.256  74.274  82.770  1.00  1.00              
ATOM   2358  CG  ASN A 148     125.282  74.400  83.396  1.00  1.00              
ATOM   2359  OD1 ASN A 148     126.012  75.128  84.043  1.00  1.00              
ATOM   2360  ND2 ASN A 148     125.533  73.117  83.439  1.00  1.00              
ATOM   2361 1HD2 ASN A 148     125.032  72.490  82.820  1.00  1.00              
ATOM   2362 2HD2 ASN A 148     126.162  72.795  84.151  1.00  1.00              
ATOM   2363  C   ASN A 148     124.828  77.331  82.118  1.00  1.00              
ATOM   2364  O   ASN A 148     125.611  76.946  81.244  1.00  1.00              
ATOM   2365  N   ILE A 149     124.804  78.580  82.597  1.00  1.00              
ATOM   2366  H   ILE A 149     124.072  78.792  83.258  1.00  1.00              
ATOM   2367  CA  ILE A 149     125.572  79.720  82.070  1.00  1.00              
ATOM   2368  HA  ILE A 149     125.564  79.546  80.995  1.00  1.00              
ATOM   2369  CB  ILE A 149     124.735  81.021  82.213  1.00  1.00              
ATOM   2370  HB  ILE A 149     123.766  80.752  82.640  1.00  1.00              
ATOM   2371  CG2 ILE A 149     125.336  82.022  83.175  1.00  1.00              
ATOM   2372 1HG2 ILE A 149     124.619  82.804  83.392  1.00  1.00              
ATOM   2373 2HG2 ILE A 149     125.588  81.500  84.092  1.00  1.00              
ATOM   2374 3HG2 ILE A 149     126.231  82.469  82.740  1.00  1.00              
ATOM   2375  CG1 ILE A 149     124.427  81.719  80.870  1.00  1.00              
ATOM   2376 1HG1 ILE A 149     125.350  81.907  80.327  1.00  1.00              
ATOM   2377 2HG1 ILE A 149     123.953  82.680  81.071  1.00  1.00              
ATOM   2378  CD1 ILE A 149     123.475  80.927  79.966  1.00  1.00              
ATOM   2379  HD1 ILE A 149     123.244  81.519  79.080  1.00  1.00              
ATOM   2380  HD2 ILE A 149     123.931  79.991  79.646  1.00  1.00              
ATOM   2381  HD3 ILE A 149     122.550  80.718  80.501  1.00  1.00              
ATOM   2382  C   ILE A 149     127.091  79.669  82.365  1.00  1.00              
ATOM   2383  O   ILE A 149     127.690  80.423  83.126  1.00  1.00              
ATOM   2384  N   LEU A 150     127.717  78.653  81.761  1.00  1.00              
ATOM   2385  H   LEU A 150     127.123  78.033  81.222  1.00  1.00              
ATOM   2386  CA  LEU A 150     129.147  78.331  81.832  1.00  1.00              
ATOM   2387  HA  LEU A 150     129.429  78.320  82.886  1.00  1.00              
ATOM   2388  CB  LEU A 150     129.364  76.912  81.268  1.00  1.00              
ATOM   2389  HB1 LEU A 150     128.648  76.273  81.784  1.00  1.00              
ATOM   2390  HB2 LEU A 150     130.363  76.575  81.547  1.00  1.00              
ATOM   2391  CG  LEU A 150     129.180  76.714  79.743  1.00  1.00              
ATOM   2392  HG  LEU A 150     128.359  77.330  79.376  1.00  1.00              
ATOM   2393  CD1 LEU A 150     130.445  76.994  78.923  1.00  1.00              
ATOM   2394 1HD1 LEU A 150     130.252  76.802  77.868  1.00  1.00              
ATOM   2395 2HD1 LEU A 150     130.745  78.035  79.022  1.00  1.00              
ATOM   2396 3HD1 LEU A 150     131.267  76.367  79.266  1.00  1.00              
ATOM   2397  CD2 LEU A 150     128.846  75.246  79.485  1.00  1.00              
ATOM   2398 1HD2 LEU A 150     128.756  75.059  78.420  1.00  1.00              
ATOM   2399 2HD2 LEU A 150     129.638  74.618  79.883  1.00  1.00              
ATOM   2400 3HD2 LEU A 150     127.892  75.007  79.956  1.00  1.00              
ATOM   2401  C   LEU A 150     130.046  79.366  81.166  1.00  1.00              
ATOM   2402  O   LEU A 150     131.231  79.464  81.474  1.00  1.00              
ATOM   2403  N   ARG A 151     129.457  80.149  80.267  1.00  1.00              
ATOM   2404  H   ARG A 151     128.475  79.983  80.089  1.00  1.00              
ATOM   2405  CA  ARG A 151     129.957  81.452  79.871  1.00  1.00              
ATOM   2406  HA  ARG A 151     130.951  81.613  80.291  1.00  1.00              
ATOM   2407  CB  ARG A 151     130.047  81.487  78.342  1.00  1.00              
ATOM   2408  HB1 ARG A 151     129.040  81.465  77.918  1.00  1.00              
ATOM   2409  HB2 ARG A 151     130.575  80.586  78.029  1.00  1.00              
ATOM   2410  CG  ARG A 151     130.814  82.699  77.793  1.00  1.00              
ATOM   2411  HG1 ARG A 151     131.709  82.862  78.395  1.00  1.00              
ATOM   2412  HG2 ARG A 151     130.187  83.587  77.862  1.00  1.00              
ATOM   2413  CD  ARG A 151     131.254  82.473  76.335  1.00  1.00              
ATOM   2414  HD1 ARG A 151     131.952  81.636  76.292  1.00  1.00              
ATOM   2415  HD2 ARG A 151     131.782  83.366  75.993  1.00  1.00              
ATOM   2416  NE  ARG A 151     130.113  82.231  75.435  1.00  1.00              
ATOM   2417  HE  ARG A 151     129.583  83.049  75.133  1.00  1.00              
ATOM   2418  CZ  ARG A 151     129.530  81.092  75.124  1.00  1.00              
ATOM   2419  NH1 ARG A 151     130.030  79.920  75.396  1.00  1.00              
ATOM   2420 1HH1 ARG A 151     130.879  79.864  75.916  1.00  1.00              
ATOM   2421 2HH1 ARG A 151     129.501  79.091  75.162  1.00  1.00              
ATOM   2422  NH2 ARG A 151     128.391  81.132  74.535  1.00  1.00              
ATOM   2423 1HH2 ARG A 151     127.916  82.041  74.611  1.00  1.00              
ATOM   2424 2HH2 ARG A 151     127.775  80.339  74.545  1.00  1.00              
ATOM   2425  C   ARG A 151     128.989  82.439  80.478  1.00  1.00              
ATOM   2426  O   ARG A 151     127.786  82.332  80.267  1.00  1.00              
ATOM   2427  N   ILE A 152     129.529  83.318  81.305  1.00  1.00              
ATOM   2428  H   ILE A 152     130.520  83.265  81.468  1.00  1.00              
ATOM   2429  CA  ILE A 152     128.813  84.467  81.841  1.00  1.00              
ATOM   2430  HA  ILE A 152     127.885  84.109  82.285  1.00  1.00              
ATOM   2431  CB  ILE A 152     129.668  85.136  82.951  1.00  1.00              
ATOM   2432  HB  ILE A 152     129.016  85.860  83.422  1.00  1.00              
ATOM   2433  CG2 ILE A 152     130.023  84.120  84.055  1.00  1.00              
ATOM   2434 1HG2 ILE A 152     130.441  84.630  84.922  1.00  1.00              
ATOM   2435 2HG2 ILE A 152     129.132  83.576  84.360  1.00  1.00              
ATOM   2436 3HG2 ILE A 152     130.749  83.388  83.701  1.00  1.00              
ATOM   2437  CG1 ILE A 152     130.945  85.914  82.536  1.00  1.00              
ATOM   2438 1HG1 ILE A 152     131.372  86.362  83.435  1.00  1.00              
ATOM   2439 2HG1 ILE A 152     130.664  86.742  81.889  1.00  1.00              
ATOM   2440  CD1 ILE A 152     132.065  85.131  81.833  1.00  1.00              
ATOM   2441  HD1 ILE A 152     132.907  85.801  81.659  1.00  1.00              
ATOM   2442  HD2 ILE A 152     132.405  84.302  82.453  1.00  1.00              
ATOM   2443  HD3 ILE A 152     131.725  84.757  80.869  1.00  1.00              
ATOM   2444  C   ILE A 152     128.464  85.371  80.639  1.00  1.00              
ATOM   2445  O   ILE A 152     129.386  85.780  79.939  1.00  1.00              
ATOM   2446  N   GLU A 153     127.183  85.624  80.323  1.00  1.00              
ATOM   2447  H   GLU A 153     126.440  85.264  80.904  1.00  1.00              
ATOM   2448  CA  GLU A 153     126.822  86.033  78.945  1.00  1.00              
ATOM   2449  HA  GLU A 153     127.621  86.674  78.575  1.00  1.00              
ATOM   2450  CB  GLU A 153     126.798  84.782  78.045  1.00  1.00              
ATOM   2451  HB1 GLU A 153     125.773  84.509  77.793  1.00  1.00              
ATOM   2452  HB2 GLU A 153     127.251  83.937  78.548  1.00  1.00              
ATOM   2453  CG  GLU A 153     127.621  85.044  76.782  1.00  1.00              
ATOM   2454  HG1 GLU A 153     128.672  85.137  77.065  1.00  1.00              
ATOM   2455  HG2 GLU A 153     127.329  86.000  76.353  1.00  1.00              
ATOM   2456  CD  GLU A 153     127.485  83.929  75.746  1.00  1.00              
ATOM   2457  OE1 GLU A 153     126.955  82.844  76.053  1.00  1.00              
ATOM   2458  OE2 GLU A 153     128.073  84.061  74.645  1.00  1.00              
ATOM   2459  C   GLU A 153     125.543  86.883  78.737  1.00  1.00              
ATOM   2460  O   GLU A 153     125.144  87.576  79.660  1.00  1.00              
ATOM   2461  N   GLN A 154     124.991  86.974  77.510  1.00  1.00              
ATOM   2462  H   GLN A 154     125.229  86.267  76.820  1.00  1.00              
ATOM   2463  CA  GLN A 154     124.281  88.159  76.980  1.00  1.00              
ATOM   2464  HA  GLN A 154     124.241  88.897  77.779  1.00  1.00              
ATOM   2465  CB  GLN A 154     125.095  88.794  75.816  1.00  1.00              
ATOM   2466  HB1 GLN A 154     126.148  88.836  76.075  1.00  1.00              
ATOM   2467  HB2 GLN A 154     124.751  89.823  75.706  1.00  1.00              
ATOM   2468  CG  GLN A 154     125.018  88.136  74.421  1.00  1.00              
ATOM   2469  HG1 GLN A 154     125.511  88.796  73.707  1.00  1.00              
ATOM   2470  HG2 GLN A 154     123.984  88.035  74.094  1.00  1.00              
ATOM   2471  CD  GLN A 154     125.692  86.770  74.362  1.00  1.00              
ATOM   2472  OE1 GLN A 154     125.206  85.788  74.891  1.00  1.00              
ATOM   2473  NE2 GLN A 154     126.868  86.659  73.783  1.00  1.00              
ATOM   2474 1HE2 GLN A 154     127.370  87.466  73.469  1.00  1.00              
ATOM   2475 2HE2 GLN A 154     127.304  85.741  73.866  1.00  1.00              
ATOM   2476  C   GLN A 154     122.841  87.917  76.464  1.00  1.00              
ATOM   2477  O   GLN A 154     122.509  86.844  75.957  1.00  1.00              
ATOM   2478  N   PRO A 155     121.992  88.963  76.457  1.00  1.00              
ATOM   2479  CD  PRO A 155     121.962  89.987  77.496  1.00  1.00              
ATOM   2480  HD1 PRO A 155     122.657  90.795  77.262  1.00  1.00              
ATOM   2481  HD2 PRO A 155     122.211  89.545  78.463  1.00  1.00              
ATOM   2482  CG  PRO A 155     120.522  90.513  77.529  1.00  1.00              
ATOM   2483  HG1 PRO A 155     120.477  91.493  77.051  1.00  1.00              
ATOM   2484  HG2 PRO A 155     120.144  90.576  78.550  1.00  1.00              
ATOM   2485  CB  PRO A 155     119.735  89.487  76.701  1.00  1.00              
ATOM   2486  HB1 PRO A 155     118.849  89.929  76.244  1.00  1.00              
ATOM   2487  HB2 PRO A 155     119.455  88.642  77.333  1.00  1.00              
ATOM   2488  CA  PRO A 155     120.765  89.030  75.663  1.00  1.00              
ATOM   2489  HA  PRO A 155     120.486  88.054  75.262  1.00  1.00              
ATOM   2490  C   PRO A 155     120.827  90.062  74.521  1.00  1.00              
ATOM   2491  O   PRO A 155     121.609  91.010  74.561  1.00  1.00              
ATOM   2492  N   LEU A 156     119.969  89.909  73.502  1.00  1.00              
ATOM   2493  H   LEU A 156     119.264  89.189  73.571  1.00  1.00              
ATOM   2494  CA  LEU A 156     119.996  90.683  72.245  1.00  1.00              
ATOM   2495  HA  LEU A 156     120.326  91.703  72.445  1.00  1.00              
ATOM   2496  CB  LEU A 156     121.000  89.991  71.279  1.00  1.00              
ATOM   2497  HB1 LEU A 156     120.966  90.495  70.312  1.00  1.00              
ATOM   2498  HB2 LEU A 156     120.650  88.969  71.117  1.00  1.00              
ATOM   2499  CG  LEU A 156     122.486  89.922  71.705  1.00  1.00              
ATOM   2500  HG  LEU A 156     122.575  89.455  72.682  1.00  1.00              
ATOM   2501  CD1 LEU A 156     123.260  89.043  70.722  1.00  1.00              
ATOM   2502 1HD1 LEU A 156     124.309  88.995  71.015  1.00  1.00              
ATOM   2503 2HD1 LEU A 156     122.860  88.028  70.743  1.00  1.00              
ATOM   2504 3HD1 LEU A 156     123.185  89.438  69.709  1.00  1.00              
ATOM   2505  CD2 LEU A 156     123.161  91.296  71.735  1.00  1.00              
ATOM   2506 1HD2 LEU A 156     124.182  91.190  72.105  1.00  1.00              
ATOM   2507 2HD2 LEU A 156     123.184  91.730  70.736  1.00  1.00              
ATOM   2508 3HD2 LEU A 156     122.630  91.965  72.411  1.00  1.00              
ATOM   2509  C   LEU A 156     118.609  90.748  71.557  1.00  1.00              
ATOM   2510  O   LEU A 156     117.658  90.139  72.029  1.00  1.00              
ATOM   2511  N   GLY A 157     118.474  91.452  70.424  1.00  1.00              
ATOM   2512  H   GLY A 157     119.284  91.947  70.085  1.00  1.00              
ATOM   2513  CA  GLY A 157     117.314  91.348  69.505  1.00  1.00              
ATOM   2514  HA1 GLY A 157     117.037  90.297  69.412  1.00  1.00              
ATOM   2515  HA2 GLY A 157     117.622  91.692  68.518  1.00  1.00              
ATOM   2516  C   GLY A 157     116.043  92.116  69.873  1.00  1.00              
ATOM   2517  O   GLY A 157     115.161  92.212  69.026  1.00  1.00              
ATOM   2518  N   THR A 158     115.920  92.647  71.099  1.00  1.00              
ATOM   2519  H   THR A 158     116.738  92.600  71.687  1.00  1.00              
ATOM   2520  CA  THR A 158     114.627  92.534  71.802  1.00  1.00              
ATOM   2521  HA  THR A 158     113.902  92.215  71.053  1.00  1.00              
ATOM   2522  CB  THR A 158     114.692  91.313  72.739  1.00  1.00              
ATOM   2523  HB  THR A 158     115.124  90.496  72.160  1.00  1.00              
ATOM   2524  CG2 THR A 158     115.569  91.453  73.994  1.00  1.00              
ATOM   2525 1HG2 THR A 158     115.266  92.293  74.610  1.00  1.00              
ATOM   2526 2HG2 THR A 158     115.508  90.534  74.576  1.00  1.00              
ATOM   2527 3HG2 THR A 158     116.605  91.622  73.711  1.00  1.00              
ATOM   2528  OG1 THR A 158     113.388  90.889  73.035  1.00  1.00              
ATOM   2529  HG1 THR A 158     113.019  90.550  72.210  1.00  1.00              
ATOM   2530  C   THR A 158     113.967  93.800  72.371  1.00  1.00              
ATOM   2531  O   THR A 158     113.741  93.906  73.572  1.00  1.00              
ATOM   2532  N   PRO A 159     113.559  94.771  71.530  1.00  1.00              
ATOM   2533  CD  PRO A 159     113.604  94.744  70.075  1.00  1.00              
ATOM   2534  HD1 PRO A 159     113.209  93.808  69.677  1.00  1.00              
ATOM   2535  HD2 PRO A 159     114.630  94.896  69.739  1.00  1.00              
ATOM   2536  CG  PRO A 159     112.731  95.908  69.609  1.00  1.00              
ATOM   2537  HG1 PRO A 159     111.696  95.574  69.518  1.00  1.00              
ATOM   2538  HG2 PRO A 159     113.085  96.325  68.666  1.00  1.00              
ATOM   2539  CB  PRO A 159     112.847  96.912  70.755  1.00  1.00              
ATOM   2540  HB1 PRO A 159     111.987  97.581  70.794  1.00  1.00              
ATOM   2541  HB2 PRO A 159     113.767  97.488  70.638  1.00  1.00              
ATOM   2542  CA  PRO A 159     112.961  96.026  72.001  1.00  1.00              
ATOM   2543  HA  PRO A 159     113.656  96.503  72.694  1.00  1.00              
ATOM   2544  C   PRO A 159     111.627  95.897  72.733  1.00  1.00              
ATOM   2545  O   PRO A 159     111.189  96.836  73.401  1.00  1.00              
ATOM   2546  N   PHE A 160     110.976  94.740  72.612  1.00  1.00              
ATOM   2547  H   PHE A 160     111.384  94.013  72.047  1.00  1.00              
ATOM   2548  CA  PHE A 160     109.747  94.439  73.330  1.00  1.00              
ATOM   2549  HA  PHE A 160     109.214  95.376  73.455  1.00  1.00              
ATOM   2550  CB  PHE A 160     108.849  93.543  72.462  1.00  1.00              
ATOM   2551  HB1 PHE A 160     109.134  92.500  72.597  1.00  1.00              
ATOM   2552  HB2 PHE A 160     109.011  93.785  71.410  1.00  1.00              
ATOM   2553  CG  PHE A 160     107.367  93.729  72.740  1.00  1.00              
ATOM   2554  CD1 PHE A 160     106.723  94.909  72.320  1.00  1.00              
ATOM   2555  HD1 PHE A 160     107.279  95.663  71.779  1.00  1.00              
ATOM   2556  CE1 PHE A 160     105.349  95.092  72.558  1.00  1.00              
ATOM   2557  HE1 PHE A 160     104.848  95.978  72.191  1.00  1.00              
ATOM   2558  CZ  PHE A 160     104.608  94.091  73.209  1.00  1.00              
ATOM   2559  HZ  PHE A 160     103.541  94.209  73.353  1.00  1.00              
ATOM   2560  CE2 PHE A 160     105.245  92.911  73.626  1.00  1.00              
ATOM   2561  HE2 PHE A 160     104.663  92.125  74.087  1.00  1.00              
ATOM   2562  CD2 PHE A 160     106.623  92.732  73.397  1.00  1.00              
ATOM   2563  HD2 PHE A 160     107.102  91.810  73.693  1.00  1.00              
ATOM   2564  C   PHE A 160     109.986  93.858  74.740  1.00  1.00              
ATOM   2565  O   PHE A 160     109.034  93.843  75.531  1.00  1.00              
ATOM   2566  N   LEU A 161     111.220  93.444  75.071  1.00  1.00              
ATOM   2567  H   LEU A 161     111.965  93.535  74.391  1.00  1.00              
ATOM   2568  CA  LEU A 161     111.549  92.763  76.324  1.00  1.00              
ATOM   2569  HA  LEU A 161     110.882  91.904  76.377  1.00  1.00              
ATOM   2570  CB  LEU A 161     112.985  92.224  76.314  1.00  1.00              
ATOM   2571  HB1 LEU A 161     113.660  92.987  76.702  1.00  1.00              
ATOM   2572  HB2 LEU A 161     113.248  92.055  75.279  1.00  1.00              
ATOM   2573  CG  LEU A 161     113.240  90.891  77.051  1.00  1.00              
ATOM   2574  HG  LEU A 161     114.319  90.733  77.074  1.00  1.00              
ATOM   2575  CD1 LEU A 161     112.723  90.822  78.487  1.00  1.00              
ATOM   2576 1HD1 LEU A 161     113.101  89.916  78.959  1.00  1.00              
ATOM   2577 2HD1 LEU A 161     113.062  91.690  79.047  1.00  1.00              
ATOM   2578 3HD1 LEU A 161     111.640  90.761  78.497  1.00  1.00              
ATOM   2579  CD2 LEU A 161     112.609  89.707  76.326  1.00  1.00              
ATOM   2580 1HD2 LEU A 161     112.960  88.781  76.770  1.00  1.00              
ATOM   2581 2HD2 LEU A 161     111.522  89.751  76.379  1.00  1.00              
ATOM   2582 3HD2 LEU A 161     112.909  89.728  75.282  1.00  1.00              
ATOM   2583  C   LEU A 161     111.278  93.645  77.551  1.00  1.00              
ATOM   2584  O   LEU A 161     111.774  94.763  77.715  1.00  1.00              
ATOM   2585  N   LYS A 162     110.455  93.079  78.424  1.00  1.00              
ATOM   2586  H   LYS A 162     110.127  92.153  78.166  1.00  1.00              
ATOM   2587  CA  LYS A 162     109.769  93.710  79.539  1.00  1.00              
ATOM   2588  HA  LYS A 162     110.188  94.699  79.712  1.00  1.00              
ATOM   2589  CB  LYS A 162     108.309  93.893  79.115  1.00  1.00              
ATOM   2590  HB1 LYS A 162     107.989  92.932  78.754  1.00  1.00              
ATOM   2591  HB2 LYS A 162     108.299  94.575  78.267  1.00  1.00              
ATOM   2592  CG  LYS A 162     107.256  94.386  80.125  1.00  1.00              
ATOM   2593  HG1 LYS A 162     106.450  94.835  79.545  1.00  1.00              
ATOM   2594  HG2 LYS A 162     107.681  95.171  80.750  1.00  1.00              
ATOM   2595  CD  LYS A 162     106.657  93.267  81.006  1.00  1.00              
ATOM   2596  HD1 LYS A 162     107.267  93.169  81.905  1.00  1.00              
ATOM   2597  HD2 LYS A 162     106.681  92.309  80.488  1.00  1.00              
ATOM   2598  CE  LYS A 162     105.207  93.556  81.432  1.00  1.00              
ATOM   2599  HE1 LYS A 162     105.155  94.583  81.809  1.00  1.00              
ATOM   2600  HE2 LYS A 162     104.953  92.882  82.256  1.00  1.00              
ATOM   2601  NZ  LYS A 162     104.231  93.359  80.323  1.00  1.00              
ATOM   2602  HZ1 LYS A 162     103.286  93.603  80.581  1.00  1.00              
ATOM   2603  HZ2 LYS A 162     104.481  93.891  79.490  1.00  1.00              
ATOM   2604  HZ3 LYS A 162     104.204  92.403  79.962  1.00  1.00              
ATOM   2605  C   LYS A 162     109.919  92.939  80.847  1.00  1.00              
ATOM   2606  O   LYS A 162     109.959  93.603  81.888  1.00  1.00              
ATOM   2607  N   GLN A 163     110.117  91.614  80.835  1.00  1.00              
ATOM   2608  H   GLN A 163     109.992  91.064  79.987  1.00  1.00              
ATOM   2609  CA  GLN A 163     110.594  90.972  82.064  1.00  1.00              
ATOM   2610  HA  GLN A 163     111.073  91.706  82.709  1.00  1.00              
ATOM   2611  CB  GLN A 163     109.384  90.427  82.835  1.00  1.00              
ATOM   2612  HB1 GLN A 163     108.820  89.740  82.215  1.00  1.00              
ATOM   2613  HB2 GLN A 163     108.741  91.271  83.091  1.00  1.00              
ATOM   2614  CG  GLN A 163     109.775  89.697  84.118  1.00  1.00              
ATOM   2615  HG1 GLN A 163     110.622  90.214  84.551  1.00  1.00              
ATOM   2616  HG2 GLN A 163     110.085  88.681  83.879  1.00  1.00              
ATOM   2617  CD  GLN A 163     108.630  89.641  85.129  1.00  1.00              
ATOM   2618  OE1 GLN A 163     107.462  89.634  84.779  1.00  1.00              
ATOM   2619  NE2 GLN A 163     108.911  89.596  86.413  1.00  1.00              
ATOM   2620 1HE2 GLN A 163     109.874  89.653  86.728  1.00  1.00              
ATOM   2621 2HE2 GLN A 163     108.138  89.518  87.050  1.00  1.00              
ATOM   2622  C   GLN A 163     111.655  89.936  81.745  1.00  1.00              
ATOM   2623  O   GLN A 163     111.316  88.924  81.141  1.00  1.00              
ATOM   2624  N   LEU A 164     112.917  90.181  82.124  1.00  1.00              
ATOM   2625  H   LEU A 164     113.136  90.996  82.692  1.00  1.00              
ATOM   2626  CA  LEU A 164     113.986  89.215  81.805  1.00  1.00              
ATOM   2627  HA  LEU A 164     113.619  88.453  81.116  1.00  1.00              
ATOM   2628  CB  LEU A 164     115.188  89.931  81.155  1.00  1.00              
ATOM   2629  HB1 LEU A 164     115.584  90.659  81.864  1.00  1.00              
ATOM   2630  HB2 LEU A 164     114.861  90.476  80.273  1.00  1.00              
ATOM   2631  CG  LEU A 164     116.321  88.963  80.754  1.00  1.00              
ATOM   2632  HG  LEU A 164     116.651  88.409  81.628  1.00  1.00              
ATOM   2633  CD1 LEU A 164     115.903  87.951  79.687  1.00  1.00              
ATOM   2634 1HD1 LEU A 164     116.772  87.387  79.350  1.00  1.00              
ATOM   2635 2HD1 LEU A 164     115.197  87.241  80.117  1.00  1.00              
ATOM   2636 3HD1 LEU A 164     115.455  88.457  78.833  1.00  1.00              
ATOM   2637  CD2 LEU A 164     117.510  89.760  80.215  1.00  1.00              
ATOM   2638 1HD2 LEU A 164     118.340  89.085  80.009  1.00  1.00              
ATOM   2639 2HD2 LEU A 164     117.227  90.278  79.300  1.00  1.00              
ATOM   2640 3HD2 LEU A 164     117.829  90.493  80.956  1.00  1.00              
ATOM   2641  C   LEU A 164     114.418  88.525  83.111  1.00  1.00              
ATOM   2642  O   LEU A 164     114.886  89.158  84.068  1.00  1.00              
ATOM   2643  N   LEU A 165     114.298  87.204  83.148  1.00  1.00              
ATOM   2644  H   LEU A 165     113.963  86.698  82.333  1.00  1.00              
ATOM   2645  CA  LEU A 165     114.509  86.468  84.387  1.00  1.00              
ATOM   2646  HA  LEU A 165     114.649  87.152  85.223  1.00  1.00              
ATOM   2647  CB  LEU A 165     113.268  85.618  84.719  1.00  1.00              
ATOM   2648  HB1 LEU A 165     113.462  85.086  85.651  1.00  1.00              
ATOM   2649  HB2 LEU A 165     113.151  84.873  83.938  1.00  1.00              
ATOM   2650  CG  LEU A 165     111.932  86.367  84.854  1.00  1.00              
ATOM   2651  HG  LEU A 165     111.697  86.871  83.916  1.00  1.00              
ATOM   2652  CD1 LEU A 165     110.826  85.354  85.150  1.00  1.00              
ATOM   2653 1HD1 LEU A 165     109.863  85.862  85.185  1.00  1.00              
ATOM   2654 2HD1 LEU A 165     110.794  84.604  84.360  1.00  1.00              
ATOM   2655 3HD1 LEU A 165     111.010  84.860  86.105  1.00  1.00              
ATOM   2656  CD2 LEU A 165     111.947  87.390  85.989  1.00  1.00              
ATOM   2657 1HD2 LEU A 165     110.962  87.837  86.095  1.00  1.00              
ATOM   2658 2HD2 LEU A 165     112.213  86.910  86.929  1.00  1.00              
ATOM   2659 3HD2 LEU A 165     112.663  88.183  85.776  1.00  1.00              
ATOM   2660  C   LEU A 165     115.754  85.590  84.308  1.00  1.00              
ATOM   2661  O   LEU A 165     115.772  84.585  83.604  1.00  1.00              
ATOM   2662  N   LEU A 166     116.776  85.973  85.068  1.00  1.00              
ATOM   2663  H   LEU A 166     116.667  86.804  85.636  1.00  1.00              
ATOM   2664  CA  LEU A 166     118.088  85.339  85.124  1.00  1.00              
ATOM   2665  HA  LEU A 166     118.110  84.486  84.442  1.00  1.00              
ATOM   2666  CB  LEU A 166     119.197  86.310  84.683  1.00  1.00              
ATOM   2667  HB1 LEU A 166     120.112  85.732  84.564  1.00  1.00              
ATOM   2668  HB2 LEU A 166     119.377  87.015  85.490  1.00  1.00              
ATOM   2669  CG  LEU A 166     118.929  87.098  83.389  1.00  1.00              
ATOM   2670  HG  LEU A 166     118.160  86.610  82.790  1.00  1.00              
ATOM   2671  CD1 LEU A 166     118.493  88.525  83.733  1.00  1.00              
ATOM   2672 1HD1 LEU A 166     118.413  89.122  82.831  1.00  1.00              
ATOM   2673 2HD1 LEU A 166     117.529  88.509  84.240  1.00  1.00              
ATOM   2674 3HD1 LEU A 166     119.221  88.993  84.393  1.00  1.00              
ATOM   2675  CD2 LEU A 166     120.193  87.210  82.542  1.00  1.00              
ATOM   2676 1HD2 LEU A 166     119.996  87.788  81.640  1.00  1.00              
ATOM   2677 2HD2 LEU A 166     120.985  87.687  83.120  1.00  1.00              
ATOM   2678 3HD2 LEU A 166     120.508  86.207  82.251  1.00  1.00              
ATOM   2679  C   LEU A 166     118.346  84.822  86.559  1.00  1.00              
ATOM   2680  O   LEU A 166     118.846  85.484  87.495  1.00  1.00              
ATOM   2681  N   ALA A 167     117.904  83.589  86.727  1.00  1.00              
ATOM   2682  H   ALA A 167     117.583  83.084  85.914  1.00  1.00              
ATOM   2683  CA  ALA A 167     117.904  82.890  87.986  1.00  1.00              
ATOM   2684  HA  ALA A 167     118.480  83.461  88.709  1.00  1.00              
ATOM   2685  CB  ALA A 167     116.459  82.816  88.482  1.00  1.00              
ATOM   2686  HB1 ALA A 167     116.404  82.208  89.384  1.00  1.00              
ATOM   2687  HB2 ALA A 167     116.087  83.819  88.693  1.00  1.00              
ATOM   2688  HB3 ALA A 167     115.833  82.359  87.714  1.00  1.00              
ATOM   2689  C   ALA A 167     118.574  81.537  87.859  1.00  1.00              
ATOM   2690  O   ALA A 167     118.756  81.051  86.751  1.00  1.00              
ATOM   2691  N   LYS A 168     119.046  81.031  89.003  1.00  1.00              
ATOM   2692  H   LYS A 168     118.778  81.550  89.827  1.00  1.00              
ATOM   2693  CA  LYS A 168     120.190  80.129  89.158  1.00  1.00              
ATOM   2694  HA  LYS A 168     120.772  80.543  89.968  1.00  1.00              
ATOM   2695  CB  LYS A 168     119.757  78.707  89.578  1.00  1.00              
ATOM   2696  HB1 LYS A 168     119.514  78.089  88.713  1.00  1.00              
ATOM   2697  HB2 LYS A 168     118.854  78.787  90.186  1.00  1.00              
ATOM   2698  CG  LYS A 168     120.840  78.042  90.448  1.00  1.00              
ATOM   2699  HG1 LYS A 168     120.402  77.175  90.943  1.00  1.00              
ATOM   2700  HG2 LYS A 168     121.093  78.758  91.222  1.00  1.00              
ATOM   2701  CD  LYS A 168     122.150  77.593  89.770  1.00  1.00              
ATOM   2702  HD1 LYS A 168     122.371  78.173  88.880  1.00  1.00              
ATOM   2703  HD2 LYS A 168     122.034  76.554  89.457  1.00  1.00              
ATOM   2704  CE  LYS A 168     123.340  77.703  90.740  1.00  1.00              
ATOM   2705  HE1 LYS A 168     124.141  77.048  90.387  1.00  1.00              
ATOM   2706  HE2 LYS A 168     123.022  77.348  91.725  1.00  1.00              
ATOM   2707  NZ  LYS A 168     123.850  79.096  90.840  1.00  1.00              
ATOM   2708  HZ1 LYS A 168     124.542  79.203  91.570  1.00  1.00              
ATOM   2709  HZ2 LYS A 168     124.240  79.424  89.957  1.00  1.00              
ATOM   2710  HZ3 LYS A 168     123.101  79.755  91.036  1.00  1.00              
ATOM   2711  C   LYS A 168     121.070  80.155  87.927  1.00  1.00              
ATOM   2712  O   LYS A 168     120.971  79.300  87.056  1.00  1.00              
ATOM   2713  N   ASN A 169     121.958  81.133  87.878  1.00  1.00              
ATOM   2714  H   ASN A 169     121.967  81.841  88.608  1.00  1.00              
ATOM   2715  CA  ASN A 169     122.967  81.198  86.839  1.00  1.00              
ATOM   2716  HA  ASN A 169     122.915  80.301  86.222  1.00  1.00              
ATOM   2717  CB  ASN A 169     122.664  82.379  85.889  1.00  1.00              
ATOM   2718  HB1 ASN A 169     123.431  82.420  85.129  1.00  1.00              
ATOM   2719  HB2 ASN A 169     122.700  83.314  86.442  1.00  1.00              
ATOM   2720  CG  ASN A 169     121.325  82.325  85.142  1.00  1.00              
ATOM   2721  OD1 ASN A 169     120.655  83.339  85.026  1.00  1.00              
ATOM   2722  ND2 ASN A 169     120.933  81.209  84.558  1.00  1.00              
ATOM   2723 1HD2 ASN A 169     121.356  80.316  84.758  1.00  1.00              
ATOM   2724 2HD2 ASN A 169     120.009  81.214  84.133  1.00  1.00              
ATOM   2725  C   ASN A 169     124.358  81.138  87.487  1.00  1.00              
ATOM   2726  O   ASN A 169     124.527  80.771  88.655  1.00  1.00              
ATOM   2727  N   CYS A 170     125.384  81.459  86.718  1.00  1.00              
ATOM   2728  H   CYS A 170     125.200  81.703  85.750  1.00  1.00              
ATOM   2729  CA  CYS A 170     126.685  81.863  87.226  1.00  1.00              
ATOM   2730  HA  CYS A 170     126.652  82.060  88.299  1.00  1.00              
ATOM   2731  CB  CYS A 170     127.716  80.766  86.929  1.00  1.00              
ATOM   2732  HB1 CYS A 170     127.718  80.547  85.858  1.00  1.00              
ATOM   2733  HB2 CYS A 170     127.455  79.861  87.477  1.00  1.00              
ATOM   2734  SG  CYS A 170     129.382  81.311  87.414  1.00  1.00              
ATOM   2735  HG  CYS A 170     129.065  81.906  88.575  1.00  1.00              
ATOM   2736  C   CYS A 170     126.969  83.153  86.465  1.00  1.00              
ATOM   2737  O   CYS A 170     126.853  83.251  85.251  1.00  1.00              
ATOM   2738  N   TYR A 171     127.150  84.217  87.205  1.00  1.00              
ATOM   2739  H   TYR A 171     127.380  84.103  88.186  1.00  1.00              
ATOM   2740  CA  TYR A 171     126.939  85.564  86.710  1.00  1.00              
ATOM   2741  HA  TYR A 171     127.303  85.670  85.691  1.00  1.00              
ATOM   2742  CB  TYR A 171     125.420  85.853  86.755  1.00  1.00              
ATOM   2743  HB1 TYR A 171     125.001  85.342  87.607  1.00  1.00              
ATOM   2744  HB2 TYR A 171     124.979  85.353  85.891  1.00  1.00              
ATOM   2745  CG  TYR A 171     124.939  87.298  86.757  1.00  1.00              
ATOM   2746  CD1 TYR A 171     125.159  88.150  87.854  1.00  1.00              
ATOM   2747  HD1 TYR A 171     125.630  87.785  88.746  1.00  1.00              
ATOM   2748  CE1 TYR A 171     124.786  89.502  87.798  1.00  1.00              
ATOM   2749  HE1 TYR A 171     124.987  90.161  88.627  1.00  1.00              
ATOM   2750  CZ  TYR A 171     124.188  90.024  86.645  1.00  1.00              
ATOM   2751  OH  TYR A 171     123.894  91.345  86.595  1.00  1.00              
ATOM   2752  HH  TYR A 171     123.440  91.612  85.796  1.00  1.00              
ATOM   2753  CE2 TYR A 171     123.851  89.153  85.593  1.00  1.00              
ATOM   2754  HE2 TYR A 171     123.322  89.523  84.733  1.00  1.00              
ATOM   2755  CD2 TYR A 171     124.194  87.790  85.672  1.00  1.00              
ATOM   2756  HD2 TYR A 171     123.903  87.121  84.877  1.00  1.00              
ATOM   2757  C   TYR A 171     127.843  86.325  87.665  1.00  1.00              
ATOM   2758  O   TYR A 171     127.538  86.457  88.846  1.00  1.00              
ATOM   2759  N   TYR A 172     129.074  86.539  87.211  1.00  1.00              
ATOM   2760  H   TYR A 172     129.286  86.280  86.263  1.00  1.00              
ATOM   2761  CA  TYR A 172     130.180  86.879  88.107  1.00  1.00              
ATOM   2762  HA  TYR A 172     129.991  86.461  89.098  1.00  1.00              
ATOM   2763  CB  TYR A 172     131.472  86.248  87.569  1.00  1.00              
ATOM   2764  HB1 TYR A 172     131.661  86.627  86.564  1.00  1.00              
ATOM   2765  HB2 TYR A 172     131.326  85.169  87.493  1.00  1.00              
ATOM   2766  CG  TYR A 172     132.694  86.495  88.435  1.00  1.00              
ATOM   2767  CD1 TYR A 172     132.744  85.970  89.742  1.00  1.00              
ATOM   2768  HD1 TYR A 172     131.912  85.403  90.136  1.00  1.00              
ATOM   2769  CE1 TYR A 172     133.864  86.206  90.560  1.00  1.00              
ATOM   2770  HE1 TYR A 172     133.903  85.809  91.563  1.00  1.00              
ATOM   2771  CZ  TYR A 172     134.937  86.981  90.077  1.00  1.00              
ATOM   2772  OH  TYR A 172     136.003  87.220  90.883  1.00  1.00              
ATOM   2773  HH  TYR A 172     136.650  87.782  90.460  1.00  1.00              
ATOM   2774  CE2 TYR A 172     134.892  87.511  88.768  1.00  1.00              
ATOM   2775  HE2 TYR A 172     135.710  88.111  88.401  1.00  1.00              
ATOM   2776  CD2 TYR A 172     133.770  87.267  87.949  1.00  1.00              
ATOM   2777  HD2 TYR A 172     133.734  87.686  86.952  1.00  1.00              
ATOM   2778  C   TYR A 172     130.340  88.392  88.288  1.00  1.00              
ATOM   2779  O   TYR A 172     130.759  88.867  89.340  1.00  1.00              
ATOM   2780  N   ALA A 173     129.944  89.145  87.261  1.00  1.00              
ATOM   2781  H   ALA A 173     129.543  88.672  86.474  1.00  1.00              
ATOM   2782  CA  ALA A 173     129.748  90.580  87.368  1.00  1.00              
ATOM   2783  HA  ALA A 173     130.363  90.965  88.184  1.00  1.00              
ATOM   2784  CB  ALA A 173     130.243  91.255  86.085  1.00  1.00              
ATOM   2785  HB1 ALA A 173     130.245  92.338  86.196  1.00  1.00              
ATOM   2786  HB2 ALA A 173     131.271  90.947  85.899  1.00  1.00              
ATOM   2787  HB3 ALA A 173     129.602  90.984  85.247  1.00  1.00              
ATOM   2788  C   ALA A 173     128.301  90.907  87.740  1.00  1.00              
ATOM   2789  O   ALA A 173     127.603  90.111  88.352  1.00  1.00              
ATOM   2790  N   ASN A 174     127.908  92.133  87.434  1.00  1.00              
ATOM   2791  H   ASN A 174     128.515  92.651  86.819  1.00  1.00              
ATOM   2792  CA  ASN A 174     126.772  92.866  87.975  1.00  1.00              
ATOM   2793  HA  ASN A 174     125.861  92.309  87.760  1.00  1.00              
ATOM   2794  CB  ASN A 174     126.940  93.019  89.512  1.00  1.00              
ATOM   2795  HB1 ASN A 174     127.577  93.870  89.741  1.00  1.00              
ATOM   2796  HB2 ASN A 174     127.429  92.139  89.928  1.00  1.00              
ATOM   2797  CG  ASN A 174     125.646  93.178  90.297  1.00  1.00              
ATOM   2798  OD1 ASN A 174     125.585  92.804  91.453  1.00  1.00              
ATOM   2799  ND2 ASN A 174     124.605  93.713  89.711  1.00  1.00              
ATOM   2800 1HD2 ASN A 174     124.656  94.069  88.768  1.00  1.00              
ATOM   2801 2HD2 ASN A 174     123.769  93.889  90.277  1.00  1.00              
ATOM   2802  C   ASN A 174     126.690  94.247  87.310  1.00  1.00              
ATOM   2803  O   ASN A 174     125.575  94.732  87.137  1.00  1.00              
ATOM   2804  N   PRO A 175     127.829  94.842  86.860  1.00  1.00              
ATOM   2805  CD  PRO A 175     129.145  94.869  87.508  1.00  1.00              
ATOM   2806  HD1 PRO A 175     129.492  93.884  87.806  1.00  1.00              
ATOM   2807  HD2 PRO A 175     129.119  95.510  88.390  1.00  1.00              
ATOM   2808  CG  PRO A 175     130.122  95.446  86.476  1.00  1.00              
ATOM   2809  HG1 PRO A 175     131.078  94.920  86.487  1.00  1.00              
ATOM   2810  HG2 PRO A 175     130.271  96.510  86.671  1.00  1.00              
ATOM   2811  CB  PRO A 175     129.399  95.267  85.139  1.00  1.00              
ATOM   2812  HB1 PRO A 175     129.513  94.245  84.773  1.00  1.00              
ATOM   2813  HB2 PRO A 175     129.745  95.989  84.404  1.00  1.00              
ATOM   2814  CA  PRO A 175     127.960  95.526  85.575  1.00  1.00              
ATOM   2815  HA  PRO A 175     127.875  96.595  85.761  1.00  1.00              
ATOM   2816  C   PRO A 175     126.857  95.154  84.596  1.00  1.00              
ATOM   2817  O   PRO A 175     126.954  94.182  83.857  1.00  1.00              
ATOM   2818  N   CYS A 176     125.807  95.972  84.659  1.00  1.00              
ATOM   2819  H   CYS A 176     125.754  96.559  85.477  1.00  1.00              
ATOM   2820  CA  CYS A 176     124.938  96.349  83.566  1.00  1.00              
ATOM   2821  HA  CYS A 176     124.427  95.480  83.172  1.00  1.00              
ATOM   2822  CB  CYS A 176     123.886  97.296  84.168  1.00  1.00              
ATOM   2823  HB1 CYS A 176     124.366  98.210  84.515  1.00  1.00              
ATOM   2824  HB2 CYS A 176     123.402  96.811  85.017  1.00  1.00              
ATOM   2825  SG  CYS A 176     122.617  97.725  82.954  1.00  1.00              
ATOM   2826  HG  CYS A 176     123.435  98.311  82.070  1.00  1.00              
ATOM   2827  C   CYS A 176     125.821  96.958  82.487  1.00  1.00              
ATOM   2828  O   CYS A 176     125.794  98.161  82.348  1.00  1.00              
ATOM   2829  N   ASN A 177     126.718  96.181  81.876  1.00  1.00              
ATOM   2830  H   ASN A 177     126.628  95.189  82.101  1.00  1.00              
ATOM   2831  CA  ASN A 177     127.866  96.544  81.047  1.00  1.00              
ATOM   2832  HA  ASN A 177     127.579  96.875  80.058  1.00  1.00              
ATOM   2833  CB  ASN A 177     128.697  97.650  81.777  1.00  1.00              
ATOM   2834  HB1 ASN A 177     129.097  97.266  82.710  1.00  1.00              
ATOM   2835  HB2 ASN A 177     128.105  98.508  82.055  1.00  1.00              
ATOM   2836  CG  ASN A 177     129.841  98.178  80.946  1.00  1.00              
ATOM   2837  OD1 ASN A 177     129.719  99.164  80.241  1.00  1.00              
ATOM   2838  ND2 ASN A 177     130.966  97.519  80.949  1.00  1.00              
ATOM   2839 1HD2 ASN A 177     131.011  96.648  81.453  1.00  1.00              
ATOM   2840 2HD2 ASN A 177     131.537  97.651  80.116  1.00  1.00              
ATOM   2841  C   ASN A 177     128.780  95.290  80.949  1.00  1.00              
ATOM   2842  O   ASN A 177     129.508  94.950  81.883  1.00  1.00              
ATOM   2843  N   GLU A 178     128.837  94.670  79.782  1.00  1.00              
ATOM   2844  H   GLU A 178     128.188  94.953  79.051  1.00  1.00              
ATOM   2845  CA  GLU A 178     129.916  93.795  79.318  1.00  1.00              
ATOM   2846  HA  GLU A 178     129.691  93.663  78.257  1.00  1.00              
ATOM   2847  CB  GLU A 178     131.325  94.450  79.346  1.00  1.00              
ATOM   2848  HB1 GLU A 178     132.038  93.724  79.738  1.00  1.00              
ATOM   2849  HB2 GLU A 178     131.358  95.271  80.046  1.00  1.00              
ATOM   2850  CG  GLU A 178     131.882  94.892  77.985  1.00  1.00              
ATOM   2851  HG1 GLU A 178     131.747  94.088  77.257  1.00  1.00              
ATOM   2852  HG2 GLU A 178     132.957  95.059  78.091  1.00  1.00              
ATOM   2853  CD  GLU A 178     131.244  96.188  77.479  1.00  1.00              
ATOM   2854  OE1 GLU A 178     130.557  96.155  76.436  1.00  1.00              
ATOM   2855  OE2 GLU A 178     131.370  97.223  78.180  1.00  1.00              
ATOM   2856  C   GLU A 178     130.094  92.345  79.819  1.00  1.00              
ATOM   2857  O   GLU A 178     130.310  91.521  78.934  1.00  1.00              
ATOM   2858  N   SER A 179     130.157  91.961  81.102  1.00  1.00              
ATOM   2859  H   SER A 179     130.017  92.647  81.831  1.00  1.00              
ATOM   2860  CA  SER A 179     130.883  90.698  81.412  1.00  1.00              
ATOM   2861  HA  SER A 179     130.640  89.973  80.657  1.00  1.00              
ATOM   2862  CB  SER A 179     132.402  90.933  81.269  1.00  1.00              
ATOM   2863  HB1 SER A 179     132.616  91.391  80.303  1.00  1.00              
ATOM   2864  HB2 SER A 179     132.915  89.974  81.308  1.00  1.00              
ATOM   2865  OG  SER A 179     132.915  91.767  82.295  1.00  1.00              
ATOM   2866  HG  SER A 179     132.630  91.372  83.130  1.00  1.00              
ATOM   2867  C   SER A 179     130.590  89.863  82.771  1.00  1.00              
ATOM   2868  O   SER A 179     131.436  89.931  83.650  1.00  1.00              
ATOM   2869  N   PHE A 180     129.589  88.995  83.132  1.00  1.00              
ATOM   2870  H   PHE A 180     129.785  88.682  84.062  1.00  1.00              
ATOM   2871  CA  PHE A 180     128.260  88.464  82.625  1.00  1.00              
ATOM   2872  HA  PHE A 180     128.427  87.641  81.946  1.00  1.00              
ATOM   2873  CB  PHE A 180     127.332  88.050  83.763  1.00  1.00              
ATOM   2874  HB1 PHE A 180     127.108  88.909  84.394  1.00  1.00              
ATOM   2875  HB2 PHE A 180     127.799  87.305  84.397  1.00  1.00              
ATOM   2876  CG  PHE A 180     126.019  87.500  83.228  1.00  1.00              
ATOM   2877  CD1 PHE A 180     125.039  88.409  82.795  1.00  1.00              
ATOM   2878  HD1 PHE A 180     125.232  89.460  82.907  1.00  1.00              
ATOM   2879  CE1 PHE A 180     123.832  87.961  82.235  1.00  1.00              
ATOM   2880  HE1 PHE A 180     123.107  88.670  81.860  1.00  1.00              
ATOM   2881  CZ  PHE A 180     123.612  86.585  82.088  1.00  1.00              
ATOM   2882  HZ  PHE A 180     122.717  86.231  81.599  1.00  1.00              
ATOM   2883  CE2 PHE A 180     124.577  85.671  82.531  1.00  1.00              
ATOM   2884  HE2 PHE A 180     124.401  84.621  82.386  1.00  1.00              
ATOM   2885  CD2 PHE A 180     125.776  86.117  83.117  1.00  1.00              
ATOM   2886  HD2 PHE A 180     126.507  85.405  83.466  1.00  1.00              
ATOM   2887  C   PHE A 180     127.704  89.639  81.859  1.00  1.00              
ATOM   2888  O   PHE A 180     127.696  90.762  82.364  1.00  1.00              
ATOM   2889  N   PHE A 181     127.285  89.379  80.642  1.00  1.00              
ATOM   2890  H   PHE A 181     127.078  88.430  80.367  1.00  1.00              
ATOM   2891  CA  PHE A 181     127.046  90.415  79.679  1.00  1.00              
ATOM   2892  HA  PHE A 181     127.718  91.252  79.862  1.00  1.00              
ATOM   2893  CB  PHE A 181     127.322  89.898  78.251  1.00  1.00              
ATOM   2894  HB1 PHE A 181     127.021  90.687  77.561  1.00  1.00              
ATOM   2895  HB2 PHE A 181     126.655  89.069  78.100  1.00  1.00              
ATOM   2896  CG  PHE A 181     128.699  89.426  77.788  1.00  1.00              
ATOM   2897  CD1 PHE A 181     129.497  88.542  78.544  1.00  1.00              
ATOM   2898  HD1 PHE A 181     129.188  88.222  79.521  1.00  1.00              
ATOM   2899  CE1 PHE A 181     130.715  88.058  78.033  1.00  1.00              
ATOM   2900  HE1 PHE A 181     131.309  87.376  78.623  1.00  1.00              
ATOM   2901  CZ  PHE A 181     131.156  88.456  76.761  1.00  1.00              
ATOM   2902  HZ  PHE A 181     132.097  88.093  76.374  1.00  1.00              
ATOM   2903  CE2 PHE A 181     130.373  89.339  76.000  1.00  1.00              
ATOM   2904  HE2 PHE A 181     130.712  89.663  75.027  1.00  1.00              
ATOM   2905  CD2 PHE A 181     129.151  89.816  76.510  1.00  1.00              
ATOM   2906  HD2 PHE A 181     128.560  90.497  75.916  1.00  1.00              
ATOM   2907  C   PHE A 181     125.615  90.963  79.782  1.00  1.00              
ATOM   2908  O   PHE A 181     124.901  91.131  78.788  1.00  1.00              
ATOM   2909  N   ILE A 182     125.164  91.218  81.012  1.00  1.00              
ATOM   2910  H   ILE A 182     125.842  91.180  81.766  1.00  1.00              
ATOM   2911  CA  ILE A 182     123.978  92.010  81.212  1.00  1.00              
ATOM   2912  HA  ILE A 182     123.275  91.695  80.441  1.00  1.00              
ATOM   2913  CB  ILE A 182     123.267  91.759  82.572  1.00  1.00              
ATOM   2914  HB  ILE A 182     123.600  90.806  82.961  1.00  1.00              
ATOM   2915  CG2 ILE A 182     123.493  92.802  83.680  1.00  1.00              
ATOM   2916 1HG2 ILE A 182     124.560  92.907  83.883  1.00  1.00              
ATOM   2917 2HG2 ILE A 182     123.080  93.764  83.375  1.00  1.00              
ATOM   2918 3HG2 ILE A 182     122.994  92.507  84.599  1.00  1.00              
ATOM   2919  CG1 ILE A 182     121.764  91.602  82.274  1.00  1.00              
ATOM   2920 1HG1 ILE A 182     121.630  90.807  81.538  1.00  1.00              
ATOM   2921 2HG1 ILE A 182     121.419  92.531  81.830  1.00  1.00              
ATOM   2922  CD1 ILE A 182     120.878  91.258  83.476  1.00  1.00              
ATOM   2923  HD1 ILE A 182     119.867  91.054  83.128  1.00  1.00              
ATOM   2924  HD2 ILE A 182     121.263  90.369  83.971  1.00  1.00              
ATOM   2925  HD3 ILE A 182     120.835  92.090  84.178  1.00  1.00              
ATOM   2926  C   ILE A 182     124.325  93.438  80.888  1.00  1.00              
ATOM   2927  O   ILE A 182     125.147  94.004  81.584  1.00  1.00              
ATOM   2928  N   ASP A 183     123.880  93.950  79.746  1.00  1.00              
ATOM   2929  H   ASP A 183     123.307  93.379  79.146  1.00  1.00              
ATOM   2930  CA  ASP A 183     124.684  95.007  79.148  1.00  1.00              
ATOM   2931  HA  ASP A 183     125.704  94.868  79.511  1.00  1.00              
ATOM   2932  CB  ASP A 183     124.817  94.856  77.640  1.00  1.00              
ATOM   2933  HB1 ASP A 183     123.957  95.323  77.199  1.00  1.00              
ATOM   2934  HB2 ASP A 183     124.887  93.805  77.353  1.00  1.00              
ATOM   2935  CG  ASP A 183     126.041  95.615  77.157  1.00  1.00              
ATOM   2936  OD1 ASP A 183     125.865  96.706  76.572  1.00  1.00              
ATOM   2937  OD2 ASP A 183     127.160  95.231  77.543  1.00  1.00              
ATOM   2938  C   ASP A 183     124.320  96.427  79.529  1.00  1.00              
ATOM   2939  O   ASP A 183     123.166  96.707  79.810  1.00  1.00              
ATOM   2940  N   GLN A 184     125.297  97.340  79.485  1.00  1.00              
ATOM   2941  H   GLN A 184     126.230  97.049  79.234  1.00  1.00              
ATOM   2942  CA  GLN A 184     125.042  98.746  79.743  1.00  1.00              
ATOM   2943  HA  GLN A 184     124.433  98.863  80.638  1.00  1.00              
ATOM   2944  CB  GLN A 184     126.282  99.690  79.821  1.00  1.00              
ATOM   2945  HB1 GLN A 184     126.893  99.581  78.931  1.00  1.00              
ATOM   2946  HB2 GLN A 184     126.915  99.440  80.653  1.00  1.00              
ATOM   2947  CG  GLN A 184     125.869 101.181  79.964  1.00  1.00              
ATOM   2948  HG1 GLN A 184     125.444 101.349  80.950  1.00  1.00              
ATOM   2949  HG2 GLN A 184     125.096 101.461  79.252  1.00  1.00              
ATOM   2950  CD  GLN A 184     127.008 102.162  79.738  1.00  1.00              
ATOM   2951  OE1 GLN A 184     127.706 102.572  80.644  1.00  1.00              
ATOM   2952  NE2 GLN A 184     127.196 102.650  78.529  1.00  1.00              
ATOM   2953 1HE2 GLN A 184     126.560 102.443  77.781  1.00  1.00              
ATOM   2954 2HE2 GLN A 184     127.897 103.368  78.475  1.00  1.00              
ATOM   2955  C   GLN A 184     124.220  99.271  78.624  1.00  1.00              
ATOM   2956  O   GLN A 184     123.092  99.711  78.817  1.00  1.00              
ATOM   2957  N   ARG A 185     124.857  99.336  77.458  1.00  1.00              
ATOM   2958  H   ARG A 185     125.717  98.811  77.327  1.00  1.00              
ATOM   2959  CA  ARG A 185     124.239 100.026  76.368  1.00  1.00              
ATOM   2960  HA  ARG A 185     123.701 100.872  76.780  1.00  1.00              
ATOM   2961  CB  ARG A 185     125.251 100.627  75.371  1.00  1.00              
ATOM   2962  HB1 ARG A 185     125.887 101.334  75.906  1.00  1.00              
ATOM   2963  HB2 ARG A 185     124.670 101.222  74.665  1.00  1.00              
ATOM   2964  CG  ARG A 185     126.135  99.676  74.536  1.00  1.00              
ATOM   2965  HG1 ARG A 185     126.149 100.065  73.517  1.00  1.00              
ATOM   2966  HG2 ARG A 185     125.700  98.677  74.490  1.00  1.00              
ATOM   2967  CD  ARG A 185     127.600  99.600  75.001  1.00  1.00              
ATOM   2968  HD1 ARG A 185     127.937 100.582  75.335  1.00  1.00              
ATOM   2969  HD2 ARG A 185     128.214  99.305  74.147  1.00  1.00              
ATOM   2970  NE  ARG A 185     127.786  98.589  76.047  1.00  1.00              
ATOM   2971  HE  ARG A 185     127.275  97.713  75.940  1.00  1.00              
ATOM   2972  CZ  ARG A 185     128.564  98.606  77.110  1.00  1.00              
ATOM   2973  NH1 ARG A 185     129.289  99.619  77.481  1.00  1.00              
ATOM   2974 1HH1 ARG A 185     129.398 100.417  76.900  1.00  1.00              
ATOM   2975 2HH1 ARG A 185     129.777  99.519  78.369  1.00  1.00              
ATOM   2976  NH2 ARG A 185     128.588  97.584  77.886  1.00  1.00              
ATOM   2977 1HH2 ARG A 185     128.205  96.723  77.501  1.00  1.00              
ATOM   2978 2HH2 ARG A 185     129.509  97.465  78.294  1.00  1.00              
ATOM   2979  C   ARG A 185     123.195  99.126  75.729  1.00  1.00              
ATOM   2980  O   ARG A 185     122.183  99.643  75.255  1.00  1.00              
ATOM   2981  N   VAL A 186     123.351  97.794  75.842  1.00  1.00              
ATOM   2982  H   VAL A 186     124.211  97.411  76.227  1.00  1.00              
ATOM   2983  CA  VAL A 186     122.191  96.953  75.598  1.00  1.00              
ATOM   2984  HA  VAL A 186     121.852  97.374  74.648  1.00  1.00              
ATOM   2985  CB  VAL A 186     122.297  95.478  75.142  1.00  1.00              
ATOM   2986  HB  VAL A 186     121.528  95.385  74.372  1.00  1.00              
ATOM   2987  CG1 VAL A 186     123.575  95.142  74.366  1.00  1.00              
ATOM   2988 1HG1 VAL A 186     124.455  95.213  74.993  1.00  1.00              
ATOM   2989 2HG1 VAL A 186     123.508  94.127  73.973  1.00  1.00              
ATOM   2990 3HG1 VAL A 186     123.687  95.834  73.532  1.00  1.00              
ATOM   2991  CG2 VAL A 186     121.859  94.413  76.166  1.00  1.00              
ATOM   2992 1HG2 VAL A 186     121.961  94.760  77.192  1.00  1.00              
ATOM   2993 2HG2 VAL A 186     120.806  94.177  76.009  1.00  1.00              
ATOM   2994 3HG2 VAL A 186     122.434  93.495  76.029  1.00  1.00              
ATOM   2995  C   VAL A 186     120.980  97.233  76.459  1.00  1.00              
ATOM   2996  O   VAL A 186     119.896  97.379  75.897  1.00  1.00              
ATOM   2997  N   PHE A 187     121.133  97.430  77.766  1.00  1.00              
ATOM   2998  H   PHE A 187     122.029  97.319  78.231  1.00  1.00              
ATOM   2999  CA  PHE A 187     120.000  97.877  78.557  1.00  1.00              
ATOM   3000  HA  PHE A 187     119.133  97.285  78.268  1.00  1.00              
ATOM   3001  CB  PHE A 187     120.215  97.620  80.040  1.00  1.00              
ATOM   3002  HB1 PHE A 187     119.538  98.267  80.583  1.00  1.00              
ATOM   3003  HB2 PHE A 187     121.208  97.941  80.339  1.00  1.00              
ATOM   3004  CG  PHE A 187     119.934  96.189  80.485  1.00  1.00              
ATOM   3005  CD1 PHE A 187     119.684  95.127  79.581  1.00  1.00              
ATOM   3006  HD1 PHE A 187     119.768  95.265  78.515  1.00  1.00              
ATOM   3007  CE1 PHE A 187     119.295  93.861  80.052  1.00  1.00              
ATOM   3008  HE1 PHE A 187     119.082  93.067  79.352  1.00  1.00              
ATOM   3009  CZ  PHE A 187     119.183  93.635  81.430  1.00  1.00              
ATOM   3010  HZ  PHE A 187     118.888  92.666  81.801  1.00  1.00              
ATOM   3011  CE2 PHE A 187     119.525  94.658  82.327  1.00  1.00              
ATOM   3012  HE2 PHE A 187     119.542  94.481  83.385  1.00  1.00              
ATOM   3013  CD2 PHE A 187     119.863  95.932  81.860  1.00  1.00              
ATOM   3014  HD2 PHE A 187     120.082  96.713  82.569  1.00  1.00              
ATOM   3015  C   PHE A 187     119.546  99.306  78.221  1.00  1.00              
ATOM   3016  O   PHE A 187     118.356  99.606  78.281  1.00  1.00              
ATOM   3017  N   GLN A 188     120.443 100.145  77.704  1.00  1.00              
ATOM   3018  H   GLN A 188     121.411  99.849  77.715  1.00  1.00              
ATOM   3019  CA  GLN A 188     120.154 101.468  77.158  1.00  1.00              
ATOM   3020  HA  GLN A 188     119.471 101.967  77.848  1.00  1.00              
ATOM   3021  CB  GLN A 188     121.466 102.277  77.149  1.00  1.00              
ATOM   3022  HB1 GLN A 188     122.150 101.778  76.480  1.00  1.00              
ATOM   3023  HB2 GLN A 188     121.894 102.236  78.152  1.00  1.00              
ATOM   3024  CG  GLN A 188     121.429 103.754  76.720  1.00  1.00              
ATOM   3025  HG1 GLN A 188     121.957 104.348  77.466  1.00  1.00              
ATOM   3026  HG2 GLN A 188     120.405 104.121  76.672  1.00  1.00              
ATOM   3027  CD  GLN A 188     122.135 103.952  75.377  1.00  1.00              
ATOM   3028  OE1 GLN A 188     123.331 104.192  75.298  1.00  1.00              
ATOM   3029  NE2 GLN A 188     121.446 103.799  74.269  1.00  1.00              
ATOM   3030 1HE2 GLN A 188     120.471 103.526  74.332  1.00  1.00              
ATOM   3031 2HE2 GLN A 188     121.933 103.923  73.404  1.00  1.00              
ATOM   3032  C   GLN A 188     119.435 101.429  75.793  1.00  1.00              
ATOM   3033  O   GLN A 188     119.078 102.477  75.253  1.00  1.00              
ATOM   3034  N   GLY A 189     119.176 100.238  75.245  1.00  1.00              
ATOM   3035  H   GLY A 189     119.621  99.423  75.651  1.00  1.00              
ATOM   3036  CA  GLY A 189     118.186 100.017  74.183  1.00  1.00              
ATOM   3037  HA1 GLY A 189     118.699  99.627  73.305  1.00  1.00              
ATOM   3038  HA2 GLY A 189     117.710 100.958  73.909  1.00  1.00              
ATOM   3039  C   GLY A 189     117.080  99.031  74.554  1.00  1.00              
ATOM   3040  O   GLY A 189     116.400  98.537  73.655  1.00  1.00              
ATOM   3041  N   LEU A 190     116.847  98.801  75.855  1.00  1.00              
ATOM   3042  H   LEU A 190     117.446  99.254  76.537  1.00  1.00              
ATOM   3043  CA  LEU A 190     115.714  98.037  76.376  1.00  1.00              
ATOM   3044  HA  LEU A 190     115.149  97.661  75.524  1.00  1.00              
ATOM   3045  CB  LEU A 190     116.151  96.779  77.152  1.00  1.00              
ATOM   3046  HB1 LEU A 190     115.238  96.329  77.529  1.00  1.00              
ATOM   3047  HB2 LEU A 190     116.766  97.073  78.003  1.00  1.00              
ATOM   3048  CG  LEU A 190     116.868  95.674  76.352  1.00  1.00              
ATOM   3049  HG  LEU A 190     117.876  95.990  76.107  1.00  1.00              
ATOM   3050  CD1 LEU A 190     116.947  94.405  77.205  1.00  1.00              
ATOM   3051 1HD1 LEU A 190     115.952  93.984  77.350  1.00  1.00              
ATOM   3052 2HD1 LEU A 190     117.585  93.673  76.711  1.00  1.00              
ATOM   3053 3HD1 LEU A 190     117.371  94.651  78.174  1.00  1.00              
ATOM   3054  CD2 LEU A 190     116.150  95.277  75.064  1.00  1.00              
ATOM   3055 1HD2 LEU A 190     116.618  94.398  74.625  1.00  1.00              
ATOM   3056 2HD2 LEU A 190     115.107  95.061  75.290  1.00  1.00              
ATOM   3057 3HD2 LEU A 190     116.208  96.084  74.339  1.00  1.00              
ATOM   3058  C   LEU A 190     114.693  98.921  77.124  1.00  1.00              
ATOM   3059  O   LEU A 190     114.452  98.745  78.319  1.00  1.00              
ATOM   3060  N   PRO A 191     114.028  99.873  76.433  1.00  1.00              
ATOM   3061  CD  PRO A 191     114.092 100.147  75.001  1.00  1.00              
ATOM   3062  HD1 PRO A 191     113.972  99.240  74.407  1.00  1.00              
ATOM   3063  HD2 PRO A 191     115.039 100.635  74.769  1.00  1.00              
ATOM   3064  CG  PRO A 191     112.961 101.126  74.701  1.00  1.00              
ATOM   3065  HG1 PRO A 191     112.038 100.577  74.508  1.00  1.00              
ATOM   3066  HG2 PRO A 191     113.204 101.780  73.864  1.00  1.00              
ATOM   3067  CB  PRO A 191     112.847 101.897  76.014  1.00  1.00              
ATOM   3068  HB1 PRO A 191     111.865 102.358  76.132  1.00  1.00              
ATOM   3069  HB2 PRO A 191     113.628 102.658  76.057  1.00  1.00              
ATOM   3070  CA  PRO A 191     113.123 100.823  77.072  1.00  1.00              
ATOM   3071  HA  PRO A 191     113.628 101.286  77.922  1.00  1.00              
ATOM   3072  C   PRO A 191     111.813 100.209  77.587  1.00  1.00              
ATOM   3073  O   PRO A 191     111.139 100.774  78.455  1.00  1.00              
ATOM   3074  N   LYS A 192     111.432  99.032  77.085  1.00  1.00              
ATOM   3075  H   LYS A 192     111.995  98.624  76.350  1.00  1.00              
ATOM   3076  CA  LYS A 192     110.375  98.219  77.689  1.00  1.00              
ATOM   3077  HA  LYS A 192     109.499  98.838  77.870  1.00  1.00              
ATOM   3078  CB  LYS A 192     109.984  97.083  76.719  1.00  1.00              
ATOM   3079  HB1 LYS A 192     109.765  96.179  77.284  1.00  1.00              
ATOM   3080  HB2 LYS A 192     110.833  96.846  76.076  1.00  1.00              
ATOM   3081  CG  LYS A 192     108.755  97.360  75.842  1.00  1.00              
ATOM   3082  HG1 LYS A 192     108.777  96.644  75.028  1.00  1.00              
ATOM   3083  HG2 LYS A 192     108.827  98.356  75.403  1.00  1.00              
ATOM   3084  CD  LYS A 192     107.414  97.206  76.588  1.00  1.00              
ATOM   3085  HD1 LYS A 192     107.059  98.201  76.858  1.00  1.00              
ATOM   3086  HD2 LYS A 192     107.540  96.638  77.511  1.00  1.00              
ATOM   3087  CE  LYS A 192     106.355  96.516  75.707  1.00  1.00              
ATOM   3088  HE1 LYS A 192     106.470  96.878  74.681  1.00  1.00              
ATOM   3089  HE2 LYS A 192     105.359  96.806  76.053  1.00  1.00              
ATOM   3090  NZ  LYS A 192     106.460  95.034  75.732  1.00  1.00              
ATOM   3091  HZ1 LYS A 192     107.418  94.701  75.636  1.00  1.00              
ATOM   3092  HZ2 LYS A 192     106.062  94.644  76.587  1.00  1.00              
ATOM   3093  HZ3 LYS A 192     105.927  94.614  74.977  1.00  1.00              
ATOM   3094  C   LYS A 192     110.782  97.597  79.026  1.00  1.00              
ATOM   3095  O   LYS A 192     109.861  97.347  79.807  1.00  1.00              
ATOM   3096  N   LEU A 193     112.074  97.399  79.320  1.00  1.00              
ATOM   3097  H   LEU A 193     112.787  97.727  78.680  1.00  1.00              
ATOM   3098  CA  LEU A 193     112.508  96.537  80.421  1.00  1.00              
ATOM   3099  HA  LEU A 193     112.019  95.582  80.248  1.00  1.00              
ATOM   3100  CB  LEU A 193     114.016  96.254  80.394  1.00  1.00              
ATOM   3101  HB1 LEU A 193     114.551  97.151  80.710  1.00  1.00              
ATOM   3102  HB2 LEU A 193     114.304  96.020  79.375  1.00  1.00              
ATOM   3103  CG  LEU A 193     114.429  95.059  81.284  1.00  1.00              
ATOM   3104  HG  LEU A 193     114.018  95.188  82.284  1.00  1.00              
ATOM   3105  CD1 LEU A 193     113.974  93.704  80.730  1.00  1.00              
ATOM   3106 1HD1 LEU A 193     114.327  92.909  81.387  1.00  1.00              
ATOM   3107 2HD1 LEU A 193     112.889  93.650  80.696  1.00  1.00              
ATOM   3108 3HD1 LEU A 193     114.387  93.555  79.731  1.00  1.00              
ATOM   3109  CD2 LEU A 193     115.948  95.009  81.389  1.00  1.00              
ATOM   3110 1HD2 LEU A 193     116.256  94.145  81.975  1.00  1.00              
ATOM   3111 2HD2 LEU A 193     116.391  94.939  80.395  1.00  1.00              
ATOM   3112 3HD2 LEU A 193     116.317  95.915  81.870  1.00  1.00              
ATOM   3113  C   LEU A 193     112.042  97.044  81.781  1.00  1.00              
ATOM   3114  O   LEU A 193     112.371  98.150  82.202  1.00  1.00              
ATOM   3115  N   GLN A 194     111.214  96.232  82.433  1.00  1.00              
ATOM   3116  H   GLN A 194     111.011  95.329  82.026  1.00  1.00              
ATOM   3117  CA  GLN A 194     110.385  96.635  83.559  1.00  1.00              
ATOM   3118  HA  GLN A 194     110.630  97.663  83.824  1.00  1.00              
ATOM   3119  CB  GLN A 194     108.915  96.599  83.110  1.00  1.00              
ATOM   3120  HB1 GLN A 194     108.585  95.565  83.007  1.00  1.00              
ATOM   3121  HB2 GLN A 194     108.848  97.077  82.134  1.00  1.00              
ATOM   3122  CG  GLN A 194     107.954  97.340  84.047  1.00  1.00              
ATOM   3123  HG1 GLN A 194     108.413  98.281  84.352  1.00  1.00              
ATOM   3124  HG2 GLN A 194     107.773  96.744  84.942  1.00  1.00              
ATOM   3125  CD  GLN A 194     106.620  97.646  83.362  1.00  1.00              
ATOM   3126  OE1 GLN A 194     106.132  96.929  82.499  1.00  1.00              
ATOM   3127  NE2 GLN A 194     106.005  98.765  83.676  1.00  1.00              
ATOM   3128 1HE2 GLN A 194     106.349  99.354  84.415  1.00  1.00              
ATOM   3129 2HE2 GLN A 194     105.097  98.903  83.266  1.00  1.00              
ATOM   3130  C   GLN A 194     110.664  95.794  84.809  1.00  1.00              
ATOM   3131  O   GLN A 194     110.758  96.356  85.906  1.00  1.00              
ATOM   3132  N   ASN A 195     110.939  94.492  84.638  1.00  1.00              
ATOM   3133  H   ASN A 195     110.854  94.044  83.729  1.00  1.00              
ATOM   3134  CA  ASN A 195     111.567  93.746  85.724  1.00  1.00              
ATOM   3135  HA  ASN A 195     111.914  94.403  86.523  1.00  1.00              
ATOM   3136  CB  ASN A 195     110.506  92.791  86.307  1.00  1.00              
ATOM   3137  HB1 ASN A 195     109.958  92.315  85.497  1.00  1.00              
ATOM   3138  HB2 ASN A 195     109.797  93.360  86.908  1.00  1.00              
ATOM   3139  CG  ASN A 195     111.113  91.693  87.157  1.00  1.00              
ATOM   3140  OD1 ASN A 195     111.548  90.658  86.676  1.00  1.00              
ATOM   3141  ND2 ASN A 195     111.185  91.837  88.446  1.00  1.00              
ATOM   3142 1HD2 ASN A 195     110.769  92.608  88.966  1.00  1.00              
ATOM   3143 2HD2 ASN A 195     111.749  91.184  88.958  1.00  1.00              
ATOM   3144  C   ASN A 195     112.800  93.030  85.192  1.00  1.00              
ATOM   3145  O   ASN A 195     112.870  92.710  84.005  1.00  1.00              
ATOM   3146  N   LEU A 196     113.733  92.735  86.084  1.00  1.00              
ATOM   3147  H   LEU A 196     113.652  93.095  87.035  1.00  1.00              
ATOM   3148  CA  LEU A 196     114.580  91.575  85.933  1.00  1.00              
ATOM   3149  HA  LEU A 196     114.045  90.909  85.265  1.00  1.00              
ATOM   3150  CB  LEU A 196     115.892  91.952  85.228  1.00  1.00              
ATOM   3151  HB1 LEU A 196     115.618  92.298  84.231  1.00  1.00              
ATOM   3152  HB2 LEU A 196     116.506  91.061  85.095  1.00  1.00              
ATOM   3153  CG  LEU A 196     116.719  93.054  85.903  1.00  1.00              
ATOM   3154  HG  LEU A 196     116.088  93.833  86.323  1.00  1.00              
ATOM   3155  CD1 LEU A 196     117.608  92.472  86.980  1.00  1.00              
ATOM   3156 1HD1 LEU A 196     118.139  93.270  87.496  1.00  1.00              
ATOM   3157 2HD1 LEU A 196     117.015  91.929  87.712  1.00  1.00              
ATOM   3158 3HD1 LEU A 196     118.320  91.806  86.510  1.00  1.00              
ATOM   3159  CD2 LEU A 196     117.647  93.674  84.867  1.00  1.00              
ATOM   3160 1HD2 LEU A 196     118.297  94.402  85.353  1.00  1.00              
ATOM   3161 2HD2 LEU A 196     118.249  92.899  84.393  1.00  1.00              
ATOM   3162 3HD2 LEU A 196     117.056  94.190  84.113  1.00  1.00              
ATOM   3163  C   LEU A 196     114.643  90.800  87.234  1.00  1.00              
ATOM   3164  O   LEU A 196     114.197  91.254  88.288  1.00  1.00              
ATOM   3165  N   THR A 197     115.163  89.584  87.175  1.00  1.00              
ATOM   3166  H   THR A 197     115.521  89.241  86.292  1.00  1.00              
ATOM   3167  CA  THR A 197     115.520  88.901  88.431  1.00  1.00              
ATOM   3168  HA  THR A 197     115.573  89.634  89.238  1.00  1.00              
ATOM   3169  CB  THR A 197     114.471  87.872  88.857  1.00  1.00              
ATOM   3170  HB  THR A 197     114.218  87.232  88.013  1.00  1.00              
ATOM   3171  CG2 THR A 197     114.902  87.007  90.044  1.00  1.00              
ATOM   3172 1HG2 THR A 197     114.072  86.358  90.323  1.00  1.00              
ATOM   3173 2HG2 THR A 197     115.754  86.386  89.768  1.00  1.00              
ATOM   3174 3HG2 THR A 197     115.167  87.643  90.891  1.00  1.00              
ATOM   3175  OG1 THR A 197     113.336  88.582  89.295  1.00  1.00              
ATOM   3176  HG1 THR A 197     113.375  89.464  88.889  1.00  1.00              
ATOM   3177  C   THR A 197     116.933  88.383  88.296  1.00  1.00              
ATOM   3178  O   THR A 197     117.314  87.927  87.221  1.00  1.00              
ATOM   3179  N   LEU A 198     117.708  88.519  89.373  1.00  1.00              
ATOM   3180  H   LEU A 198     117.308  88.925  90.216  1.00  1.00              
ATOM   3181  CA  LEU A 198     119.147  88.300  89.389  1.00  1.00              
ATOM   3182  HA  LEU A 198     119.405  87.663  88.550  1.00  1.00              
ATOM   3183  CB  LEU A 198     119.895  89.635  89.266  1.00  1.00              
ATOM   3184  HB1 LEU A 198     120.868  89.566  89.754  1.00  1.00              
ATOM   3185  HB2 LEU A 198     119.310  90.407  89.763  1.00  1.00              
ATOM   3186  CG  LEU A 198     120.125  90.060  87.815  1.00  1.00              
ATOM   3187  HG  LEU A 198     119.170  90.090  87.302  1.00  1.00              
ATOM   3188  CD1 LEU A 198     120.791  91.435  87.792  1.00  1.00              
ATOM   3189 1HD1 LEU A 198     120.941  91.767  86.767  1.00  1.00              
ATOM   3190 2HD1 LEU A 198     120.157  92.157  88.306  1.00  1.00              
ATOM   3191 3HD1 LEU A 198     121.751  91.406  88.309  1.00  1.00              
ATOM   3192  CD2 LEU A 198     121.023  89.080  87.069  1.00  1.00              
ATOM   3193 1HD2 LEU A 198     121.230  89.484  86.083  1.00  1.00              
ATOM   3194 2HD2 LEU A 198     121.947  88.935  87.624  1.00  1.00              
ATOM   3195 3HD2 LEU A 198     120.529  88.126  86.927  1.00  1.00              
ATOM   3196  C   LEU A 198     119.532  87.483  90.622  1.00  1.00              
ATOM   3197  O   LEU A 198     120.121  87.970  91.593  1.00  1.00              
ATOM   3198  N   GLY A 199     119.160  86.201  90.590  1.00  1.00              
ATOM   3199  H   GLY A 199     118.788  85.821  89.726  1.00  1.00              
ATOM   3200  CA  GLY A 199     119.039  85.452  91.850  1.00  1.00              
ATOM   3201  HA1 GLY A 199     117.981  85.335  92.071  1.00  1.00              
ATOM   3202  HA2 GLY A 199     119.500  85.990  92.678  1.00  1.00              
ATOM   3203  C   GLY A 199     119.662  84.063  91.773  1.00  1.00              
ATOM   3204  O   GLY A 199     119.263  83.241  90.960  1.00  1.00              
ATOM   3205  N   PHE A 200     120.578  83.762  92.691  1.00  1.00              
ATOM   3206  H   PHE A 200     120.713  84.440  93.439  1.00  1.00              
ATOM   3207  CA  PHE A 200     121.467  82.588  92.683  1.00  1.00              
ATOM   3208  HA  PHE A 200     122.064  82.764  93.578  1.00  1.00              
ATOM   3209  CB  PHE A 200     120.715  81.279  92.983  1.00  1.00              
ATOM   3210  HB1 PHE A 200     120.221  80.941  92.073  1.00  1.00              
ATOM   3211  HB2 PHE A 200     119.927  81.500  93.701  1.00  1.00              
ATOM   3212  CG  PHE A 200     121.529  80.122  93.562  1.00  1.00              
ATOM   3213  CD1 PHE A 200     120.882  78.886  93.759  1.00  1.00              
ATOM   3214  HD1 PHE A 200     119.835  78.777  93.509  1.00  1.00              
ATOM   3215  CE1 PHE A 200     121.585  77.781  94.268  1.00  1.00              
ATOM   3216  HE1 PHE A 200     121.075  76.838  94.414  1.00  1.00              
ATOM   3217  CZ  PHE A 200     122.941  77.910  94.615  1.00  1.00              
ATOM   3218  HZ  PHE A 200     123.472  77.068  95.038  1.00  1.00              
ATOM   3219  CE2 PHE A 200     123.590  79.146  94.456  1.00  1.00              
ATOM   3220  HE2 PHE A 200     124.619  79.264  94.775  1.00  1.00              
ATOM   3221  CD2 PHE A 200     122.889  80.246  93.934  1.00  1.00              
ATOM   3222  HD2 PHE A 200     123.410  81.190  93.865  1.00  1.00              
ATOM   3223  C   PHE A 200     122.499  82.555  91.552  1.00  1.00              
ATOM   3224  O   PHE A 200     122.651  81.591  90.806  1.00  1.00              
ATOM   3225  N   ASN A 201     123.258  83.639  91.529  1.00  1.00              
ATOM   3226  H   ASN A 201     123.106  84.277  92.299  1.00  1.00              
ATOM   3227  CA  ASN A 201     124.287  84.124  90.613  1.00  1.00              
ATOM   3228  HA  ASN A 201     124.647  83.361  89.920  1.00  1.00              
ATOM   3229  CB  ASN A 201     123.599  85.328  89.918  1.00  1.00              
ATOM   3230  HB1 ASN A 201     124.334  85.948  89.423  1.00  1.00              
ATOM   3231  HB2 ASN A 201     123.162  85.975  90.681  1.00  1.00              
ATOM   3232  CG  ASN A 201     122.468  84.953  88.967  1.00  1.00              
ATOM   3233  OD1 ASN A 201     122.099  83.802  88.842  1.00  1.00              
ATOM   3234  ND2 ASN A 201     121.862  85.895  88.289  1.00  1.00              
ATOM   3235 1HD2 ASN A 201     122.206  86.839  88.296  1.00  1.00              
ATOM   3236 2HD2 ASN A 201     121.078  85.607  87.714  1.00  1.00              
ATOM   3237  C   ASN A 201     125.378  84.639  91.584  1.00  1.00              
ATOM   3238  O   ASN A 201     125.044  85.046  92.702  1.00  1.00              
ATOM   3239  N   ASN A 202     126.655  84.630  91.213  1.00  1.00              
ATOM   3240  H   ASN A 202     126.906  84.423  90.260  1.00  1.00              
ATOM   3241  CA  ASN A 202     127.778  84.787  92.148  1.00  1.00              
ATOM   3242  HA  ASN A 202     127.393  84.849  93.167  1.00  1.00              
ATOM   3243  CB  ASN A 202     128.673  83.530  92.104  1.00  1.00              
ATOM   3244  HB1 ASN A 202     128.076  82.644  92.310  1.00  1.00              
ATOM   3245  HB2 ASN A 202     129.413  83.616  92.902  1.00  1.00              
ATOM   3246  CG  ASN A 202     129.398  83.326  90.782  1.00  1.00              
ATOM   3247  OD1 ASN A 202     128.804  83.380  89.710  1.00  1.00              
ATOM   3248  ND2 ASN A 202     130.667  82.992  90.815  1.00  1.00              
ATOM   3249 1HD2 ASN A 202     131.146  82.964  91.704  1.00  1.00              
ATOM   3250 2HD2 ASN A 202     131.141  82.853  89.941  1.00  1.00              
ATOM   3251  C   ASN A 202     128.556  86.104  91.952  1.00  1.00              
ATOM   3252  O   ASN A 202     129.780  86.111  91.800  1.00  1.00              
ATOM   3253  N   MET A 203     127.818  87.217  91.949  1.00  1.00              
ATOM   3254  H   MET A 203     126.815  87.126  92.028  1.00  1.00              
ATOM   3255  CA  MET A 203     128.368  88.559  92.167  1.00  1.00              
ATOM   3256  HA  MET A 203     129.096  88.783  91.387  1.00  1.00              
ATOM   3257  CB  MET A 203     127.236  89.608  92.148  1.00  1.00              
ATOM   3258  HB1 MET A 203     127.687  90.591  92.011  1.00  1.00              
ATOM   3259  HB2 MET A 203     126.713  89.613  93.106  1.00  1.00              
ATOM   3260  CG  MET A 203     126.206  89.384  91.039  1.00  1.00              
ATOM   3261  HG1 MET A 203     126.713  88.901  90.209  1.00  1.00              
ATOM   3262  HG2 MET A 203     125.864  90.358  90.695  1.00  1.00              
ATOM   3263  SD  MET A 203     124.747  88.388  91.483  1.00  1.00              
ATOM   3264  CE  MET A 203     123.512  89.715  91.521  1.00  1.00              
ATOM   3265  HE1 MET A 203     122.532  89.294  91.741  1.00  1.00              
ATOM   3266  HE2 MET A 203     123.779  90.446  92.286  1.00  1.00              
ATOM   3267  HE3 MET A 203     123.475  90.218  90.554  1.00  1.00              
ATOM   3268  C   MET A 203     129.048  88.632  93.547  1.00  1.00              
ATOM   3269  O   MET A 203     128.612  87.987  94.499  1.00  1.00              
ATOM   3270  N   SER A 204     130.105  89.433  93.682  1.00  1.00              
ATOM   3271  H   SER A 204     130.448  89.906  92.861  1.00  1.00              
ATOM   3272  CA  SER A 204     130.968  89.420  94.884  1.00  1.00              
ATOM   3273  HA  SER A 204     130.413  89.036  95.734  1.00  1.00              
ATOM   3274  CB  SER A 204     132.113  88.430  94.637  1.00  1.00              
ATOM   3275  HB1 SER A 204     131.695  87.423  94.582  1.00  1.00              
ATOM   3276  HB2 SER A 204     132.823  88.466  95.466  1.00  1.00              
ATOM   3277  OG  SER A 204     132.775  88.722  93.417  1.00  1.00              
ATOM   3278  HG  SER A 204     133.016  87.891  92.993  1.00  1.00              
ATOM   3279  C   SER A 204     131.533  90.783  95.293  1.00  1.00              
ATOM   3280  O   SER A 204     131.845  90.992  96.467  1.00  1.00              
ATOM   3281  N   SER A 205     131.535  91.716  94.335  1.00  1.00              
ATOM   3282  H   SER A 205     131.236  91.419  93.419  1.00  1.00              
ATOM   3283  CA  SER A 205     131.680  93.163  94.499  1.00  1.00              
ATOM   3284  HA  SER A 205     131.477  93.421  95.541  1.00  1.00              
ATOM   3285  CB  SER A 205     133.107  93.614  94.165  1.00  1.00              
ATOM   3286  HB1 SER A 205     133.295  93.463  93.101  1.00  1.00              
ATOM   3287  HB2 SER A 205     133.816  93.013  94.739  1.00  1.00              
ATOM   3288  OG  SER A 205     133.297  94.978  94.491  1.00  1.00              
ATOM   3289  HG  SER A 205     133.422  95.003  95.464  1.00  1.00              
ATOM   3290  C   SER A 205     130.663  93.860  93.607  1.00  1.00              
ATOM   3291  O   SER A 205     130.342  93.379  92.516  1.00  1.00              
ATOM   3292  N   ILE A 206     130.213  95.030  94.050  1.00  1.00              
ATOM   3293  H   ILE A 206     130.574  95.338  94.942  1.00  1.00              
ATOM   3294  CA  ILE A 206     129.319  95.946  93.338  1.00  1.00              
ATOM   3295  HA  ILE A 206     129.170  95.581  92.322  1.00  1.00              
ATOM   3296  CB  ILE A 206     127.915  95.928  94.000  1.00  1.00              
ATOM   3297  HB  ILE A 206     127.596  94.884  93.949  1.00  1.00              
ATOM   3298  CG2 ILE A 206     127.883  96.272  95.504  1.00  1.00              
ATOM   3299 1HG2 ILE A 206     126.865  96.159  95.880  1.00  1.00              
ATOM   3300 2HG2 ILE A 206     128.520  95.582  96.058  1.00  1.00              
ATOM   3301 3HG2 ILE A 206     128.209  97.295  95.682  1.00  1.00              
ATOM   3302  CG1 ILE A 206     126.838  96.693  93.202  1.00  1.00              
ATOM   3303 1HG1 ILE A 206     125.867  96.470  93.647  1.00  1.00              
ATOM   3304 2HG1 ILE A 206     126.819  96.293  92.189  1.00  1.00              
ATOM   3305  CD1 ILE A 206     126.971  98.221  93.117  1.00  1.00              
ATOM   3306  HD1 ILE A 206     126.083  98.626  92.633  1.00  1.00              
ATOM   3307  HD2 ILE A 206     127.055  98.653  94.114  1.00  1.00              
ATOM   3308  HD3 ILE A 206     127.836  98.497  92.518  1.00  1.00              
ATOM   3309  C   ILE A 206     130.066  97.281  93.256  1.00  1.00              
ATOM   3310  O   ILE A 206     130.048  98.090  94.192  1.00  1.00              
ATOM   3311  N   PRO A 207     130.856  97.469  92.184  1.00  1.00              
ATOM   3312  CD  PRO A 207     131.349  96.454  91.262  1.00  1.00              
ATOM   3313  HD1 PRO A 207     130.681  96.382  90.403  1.00  1.00              
ATOM   3314  HD2 PRO A 207     131.469  95.483  91.733  1.00  1.00              
ATOM   3315  CG  PRO A 207     132.717  96.958  90.825  1.00  1.00              
ATOM   3316  HG1 PRO A 207     133.018  96.541  89.864  1.00  1.00              
ATOM   3317  HG2 PRO A 207     133.456  96.734  91.598  1.00  1.00              
ATOM   3318  CB  PRO A 207     132.483  98.461  90.752  1.00  1.00              
ATOM   3319  HB1 PRO A 207     132.069  98.688  89.768  1.00  1.00              
ATOM   3320  HB2 PRO A 207     133.406  99.021  90.910  1.00  1.00              
ATOM   3321  CA  PRO A 207     131.449  98.749  91.854  1.00  1.00              
ATOM   3322  HA  PRO A 207     131.961  99.144  92.730  1.00  1.00              
ATOM   3323  C   PRO A 207     130.410  99.751  91.345  1.00  1.00              
ATOM   3324  O   PRO A 207     129.577  99.434  90.504  1.00  1.00              
ATOM   3325  N   THR A 208     130.579 101.013  91.714  1.00  1.00              
ATOM   3326  H   THR A 208     131.282 101.171  92.421  1.00  1.00              
ATOM   3327  CA  THR A 208     130.319 102.139  90.795  1.00  1.00              
ATOM   3328  HA  THR A 208     129.245 102.288  90.677  1.00  1.00              
ATOM   3329  CB  THR A 208     130.949 103.380  91.468  1.00  1.00              
ATOM   3330  HB  THR A 208     130.485 103.495  92.449  1.00  1.00              
ATOM   3331  CG2 THR A 208     132.468 103.250  91.676  1.00  1.00              
ATOM   3332 1HG2 THR A 208     133.002 103.501  90.757  1.00  1.00              
ATOM   3333 2HG2 THR A 208     132.789 103.898  92.487  1.00  1.00              
ATOM   3334 3HG2 THR A 208     132.754 102.239  91.962  1.00  1.00              
ATOM   3335  OG1 THR A 208     130.740 104.575  90.750  1.00  1.00              
ATOM   3336  HG1 THR A 208     131.191 105.280  91.240  1.00  1.00              
ATOM   3337  C   THR A 208     130.969 101.880  89.425  1.00  1.00              
ATOM   3338  O   THR A 208     131.996 101.208  89.353  1.00  1.00              
ATOM   3339  N   GLN A 209     130.371 102.379  88.343  1.00  1.00              
ATOM   3340  H   GLN A 209     129.545 102.937  88.494  1.00  1.00              
ATOM   3341  CA  GLN A 209     130.663 101.953  86.960  1.00  1.00              
ATOM   3342  HA  GLN A 209     130.045 102.591  86.328  1.00  1.00              
ATOM   3343  CB  GLN A 209     132.118 102.244  86.530  1.00  1.00              
ATOM   3344  HB1 GLN A 209     132.212 102.008  85.469  1.00  1.00              
ATOM   3345  HB2 GLN A 209     132.814 101.602  87.069  1.00  1.00              
ATOM   3346  CG  GLN A 209     132.503 103.722  86.741  1.00  1.00              
ATOM   3347  HG1 GLN A 209     132.360 103.995  87.786  1.00  1.00              
ATOM   3348  HG2 GLN A 209     131.853 104.346  86.126  1.00  1.00              
ATOM   3349  CD  GLN A 209     133.952 104.034  86.379  1.00  1.00              
ATOM   3350  OE1 GLN A 209     134.680 104.675  87.119  1.00  1.00              
ATOM   3351  NE2 GLN A 209     134.426 103.636  85.219  1.00  1.00              
ATOM   3352 1HE2 GLN A 209     133.856 103.098  84.591  1.00  1.00              
ATOM   3353 2HE2 GLN A 209     135.385 103.867  85.036  1.00  1.00              
ATOM   3354  C   GLN A 209     130.161 100.522  86.618  1.00  1.00              
ATOM   3355  O   GLN A 209     130.292 100.093  85.476  1.00  1.00              
ATOM   3356  N   LEU A 210     129.451  99.835  87.534  1.00  1.00              
ATOM   3357  H   LEU A 210     129.541 100.116  88.504  1.00  1.00              
ATOM   3358  CA  LEU A 210     128.125  99.275  87.203  1.00  1.00              
ATOM   3359  HA  LEU A 210     128.210  98.620  86.339  1.00  1.00              
ATOM   3360  CB  LEU A 210     127.580  98.474  88.403  1.00  1.00              
ATOM   3361  HB1 LEU A 210     127.504  99.142  89.260  1.00  1.00              
ATOM   3362  HB2 LEU A 210     128.316  97.707  88.642  1.00  1.00              
ATOM   3363  CG  LEU A 210     126.201  97.798  88.243  1.00  1.00              
ATOM   3364  HG  LEU A 210     126.209  97.199  87.337  1.00  1.00              
ATOM   3365  CD1 LEU A 210     125.977  96.892  89.452  1.00  1.00              
ATOM   3366 1HD1 LEU A 210     125.044  96.338  89.335  1.00  1.00              
ATOM   3367 2HD1 LEU A 210     126.798  96.187  89.560  1.00  1.00              
ATOM   3368 3HD1 LEU A 210     125.904  97.494  90.357  1.00  1.00              
ATOM   3369  CD2 LEU A 210     124.991  98.740  88.191  1.00  1.00              
ATOM   3370 1HD2 LEU A 210     124.073  98.179  88.372  1.00  1.00              
ATOM   3371 2HD2 LEU A 210     125.083  99.514  88.953  1.00  1.00              
ATOM   3372 3HD2 LEU A 210     124.895  99.190  87.208  1.00  1.00              
ATOM   3373  C   LEU A 210     127.209 100.473  86.932  1.00  1.00              
ATOM   3374  O   LEU A 210     127.104 101.355  87.794  1.00  1.00              
ATOM   3375  N   PRO A 211     126.577 100.550  85.754  1.00  1.00              
ATOM   3376  CD  PRO A 211     126.998  99.874  84.540  1.00  1.00              
ATOM   3377  HD1 PRO A 211     126.556  98.884  84.491  1.00  1.00              
ATOM   3378  HD2 PRO A 211     128.082  99.799  84.496  1.00  1.00              
ATOM   3379  CG  PRO A 211     126.534 100.764  83.386  1.00  1.00              
ATOM   3380  HG1 PRO A 211     125.565 100.433  83.018  1.00  1.00              
ATOM   3381  HG2 PRO A 211     127.276 100.798  82.591  1.00  1.00              
ATOM   3382  CB  PRO A 211     126.339 102.121  84.032  1.00  1.00              
ATOM   3383  HB1 PRO A 211     125.640 102.744  83.471  1.00  1.00              
ATOM   3384  HB2 PRO A 211     127.303 102.621  84.139  1.00  1.00              
ATOM   3385  CA  PRO A 211     125.801 101.715  85.404  1.00  1.00              
ATOM   3386  HA  PRO A 211     126.067 102.536  86.063  1.00  1.00              
ATOM   3387  C   PRO A 211     124.289 101.564  85.358  1.00  1.00              
ATOM   3388  O   PRO A 211     123.757 100.517  84.993  1.00  1.00              
ATOM   3389  N   PRO A 212     123.583 102.661  85.654  1.00  1.00              
ATOM   3390  CD  PRO A 212     123.926 103.620  86.699  1.00  1.00              
ATOM   3391  HD1 PRO A 212     124.253 104.556  86.245  1.00  1.00              
ATOM   3392  HD2 PRO A 212     124.684 103.239  87.385  1.00  1.00              
ATOM   3393  CG  PRO A 212     122.631 103.829  87.472  1.00  1.00              
ATOM   3394  HG1 PRO A 212     122.613 104.788  87.991  1.00  1.00              
ATOM   3395  HG2 PRO A 212     122.474 103.003  88.168  1.00  1.00              
ATOM   3396  CB  PRO A 212     121.607 103.765  86.346  1.00  1.00              
ATOM   3397  HB1 PRO A 212     121.534 104.753  85.888  1.00  1.00              
ATOM   3398  HB2 PRO A 212     120.632 103.453  86.717  1.00  1.00              
ATOM   3399  CA  PRO A 212     122.179 102.747  85.336  1.00  1.00              
ATOM   3400  HA  PRO A 212     121.720 101.777  85.539  1.00  1.00              
ATOM   3401  C   PRO A 212     121.787 103.177  83.937  1.00  1.00              
ATOM   3402  O   PRO A 212     122.606 103.632  83.144  1.00  1.00              
ATOM   3403  N   SER A 213     120.459 103.137  83.773  1.00  1.00              
ATOM   3404  H   SER A 213     119.973 102.624  84.492  1.00  1.00              
ATOM   3405  CA  SER A 213     119.588 103.947  82.905  1.00  1.00              
ATOM   3406  HA  SER A 213     119.056 104.632  83.566  1.00  1.00              
ATOM   3407  CB  SER A 213     120.299 104.857  81.891  1.00  1.00              
ATOM   3408  HB1 SER A 213     119.551 105.358  81.275  1.00  1.00              
ATOM   3409  HB2 SER A 213     120.951 104.269  81.243  1.00  1.00              
ATOM   3410  OG  SER A 213     121.040 105.841  82.584  1.00  1.00              
ATOM   3411  HG  SER A 213     121.885 105.416  82.795  1.00  1.00              
ATOM   3412  C   SER A 213     118.501 103.110  82.232  1.00  1.00              
ATOM   3413  O   SER A 213     118.514 102.869  81.029  1.00  1.00              
ATOM   3414  N   LEU A 214     117.538 102.675  83.047  1.00  1.00              
ATOM   3415  H   LEU A 214     117.576 102.957  84.014  1.00  1.00              
ATOM   3416  CA  LEU A 214     116.333 101.962  82.632  1.00  1.00              
ATOM   3417  HA  LEU A 214     116.259 101.926  81.543  1.00  1.00              
ATOM   3418  CB  LEU A 214     116.323 100.535  83.224  1.00  1.00              
ATOM   3419  HB1 LEU A 214     115.310 100.142  83.122  1.00  1.00              
ATOM   3420  HB2 LEU A 214     116.524 100.589  84.294  1.00  1.00              
ATOM   3421  CG  LEU A 214     117.252  99.482  82.609  1.00  1.00              
ATOM   3422  HG  LEU A 214     116.963  98.525  83.029  1.00  1.00              
ATOM   3423  CD1 LEU A 214     117.004  99.376  81.111  1.00  1.00              
ATOM   3424 1HD1 LEU A 214     117.413  98.445  80.729  1.00  1.00              
ATOM   3425 2HD1 LEU A 214     115.935  99.363  80.900  1.00  1.00              
ATOM   3426 3HD1 LEU A 214     117.463 100.218  80.593  1.00  1.00              
ATOM   3427  CD2 LEU A 214     118.728  99.699  82.954  1.00  1.00              
ATOM   3428 1HD2 LEU A 214     119.278  98.778  82.782  1.00  1.00              
ATOM   3429 2HD2 LEU A 214     119.161 100.478  82.328  1.00  1.00              
ATOM   3430 3HD2 LEU A 214     118.837  99.963  84.005  1.00  1.00              
ATOM   3431  C   LEU A 214     115.109 102.690  83.193  1.00  1.00              
ATOM   3432  O   LEU A 214     115.172 103.279  84.271  1.00  1.00              
ATOM   3433  N   LYS A 215     113.977 102.608  82.482  1.00  1.00              
ATOM   3434  H   LYS A 215     113.998 102.051  81.641  1.00  1.00              
ATOM   3435  CA  LYS A 215     112.818 103.495  82.712  1.00  1.00              
ATOM   3436  HA  LYS A 215     113.229 104.507  82.737  1.00  1.00              
ATOM   3437  CB  LYS A 215     111.856 103.466  81.508  1.00  1.00              
ATOM   3438  HB1 LYS A 215     112.423 103.303  80.589  1.00  1.00              
ATOM   3439  HB2 LYS A 215     111.401 104.456  81.427  1.00  1.00              
ATOM   3440  CG  LYS A 215     110.706 102.451  81.578  1.00  1.00              
ATOM   3441  HG1 LYS A 215     110.132 102.547  80.656  1.00  1.00              
ATOM   3442  HG2 LYS A 215     110.044 102.711  82.405  1.00  1.00              
ATOM   3443  CD  LYS A 215     111.162 100.995  81.742  1.00  1.00              
ATOM   3444  HD1 LYS A 215     111.707 100.869  82.672  1.00  1.00              
ATOM   3445  HD2 LYS A 215     111.833 100.714  80.930  1.00  1.00              
ATOM   3446  CE  LYS A 215     109.964 100.048  81.786  1.00  1.00              
ATOM   3447  HE1 LYS A 215     109.294 100.347  82.597  1.00  1.00              
ATOM   3448  HE2 LYS A 215     110.342  99.048  82.013  1.00  1.00              
ATOM   3449  NZ  LYS A 215     109.255 100.030  80.490  1.00  1.00              
ATOM   3450  HZ1 LYS A 215     108.874  99.104  80.326  1.00  1.00              
ATOM   3451  HZ2 LYS A 215     108.542 100.744  80.462  1.00  1.00              
ATOM   3452  HZ3 LYS A 215     109.927 100.226  79.749  1.00  1.00              
ATOM   3453  C   LYS A 215     112.078 103.392  84.055  1.00  1.00              
ATOM   3454  O   LYS A 215     111.316 104.280  84.414  1.00  1.00              
ATOM   3455  N   SER A 216     112.295 102.276  84.736  1.00  1.00              
ATOM   3456  H   SER A 216     112.965 101.662  84.304  1.00  1.00              
ATOM   3457  CA  SER A 216     111.657 101.744  85.942  1.00  1.00              
ATOM   3458  HA  SER A 216     112.053 102.255  86.820  1.00  1.00              
ATOM   3459  CB  SER A 216     110.113 101.866  85.945  1.00  1.00              
ATOM   3460  HB1 SER A 216     109.816 102.908  85.825  1.00  1.00              
ATOM   3461  HB2 SER A 216     109.750 101.530  86.917  1.00  1.00              
ATOM   3462  OG  SER A 216     109.488 101.075  84.943  1.00  1.00              
ATOM   3463  HG  SER A 216     109.949 100.221  84.967  1.00  1.00              
ATOM   3464  C   SER A 216     112.084 100.284  85.954  1.00  1.00              
ATOM   3465  O   SER A 216     111.671  99.534  85.069  1.00  1.00              
ATOM   3466  N   LEU A 217     112.954  99.883  86.875  1.00  1.00              
ATOM   3467  H   LEU A 217     113.252 100.503  87.614  1.00  1.00              
ATOM   3468  CA  LEU A 217     113.451  98.515  86.895  1.00  1.00              
ATOM   3469  HA  LEU A 217     112.826  97.918  86.235  1.00  1.00              
ATOM   3470  CB  LEU A 217     114.907  98.431  86.385  1.00  1.00              
ATOM   3471  HB1 LEU A 217     115.543  98.143  87.225  1.00  1.00              
ATOM   3472  HB2 LEU A 217     115.233  99.421  86.070  1.00  1.00              
ATOM   3473  CG  LEU A 217     115.172  97.458  85.211  1.00  1.00              
ATOM   3474  HG  LEU A 217     114.935  97.968  84.278  1.00  1.00              
ATOM   3475  CD1 LEU A 217     116.654  97.084  85.209  1.00  1.00              
ATOM   3476 1HD1 LEU A 217     116.898  96.545  84.295  1.00  1.00              
ATOM   3477 2HD1 LEU A 217     117.278  97.972  85.266  1.00  1.00              
ATOM   3478 3HD1 LEU A 217     116.873  96.448  86.063  1.00  1.00              
ATOM   3479  CD2 LEU A 217     114.390  96.143  85.234  1.00  1.00              
ATOM   3480 1HD2 LEU A 217     114.804  95.447  84.506  1.00  1.00              
ATOM   3481 2HD2 LEU A 217     114.450  95.692  86.223  1.00  1.00              
ATOM   3482 3HD2 LEU A 217     113.354  96.324  84.967  1.00  1.00              
ATOM   3483  C   LEU A 217     113.307  97.884  88.268  1.00  1.00              
ATOM   3484  O   LEU A 217     113.800  98.435  89.254  1.00  1.00              
ATOM   3485  N   ASP A 218     112.654  96.722  88.314  1.00  1.00              
ATOM   3486  H   ASP A 218     112.260  96.309  87.475  1.00  1.00              
ATOM   3487  CA  ASP A 218     112.689  95.955  89.566  1.00  1.00              
ATOM   3488  HA  ASP A 218     112.745  96.605  90.441  1.00  1.00              
ATOM   3489  CB  ASP A 218     111.400  95.135  89.656  1.00  1.00              
ATOM   3490  HB1 ASP A 218     111.261  94.595  88.720  1.00  1.00              
ATOM   3491  HB2 ASP A 218     110.560  95.823  89.769  1.00  1.00              
ATOM   3492  CG  ASP A 218     111.369  94.134  90.811  1.00  1.00              
ATOM   3493  OD1 ASP A 218     112.189  94.262  91.747  1.00  1.00              
ATOM   3494  OD2 ASP A 218     110.487  93.254  90.715  1.00  1.00              
ATOM   3495  C   ASP A 218     113.948  95.082  89.506  1.00  1.00              
ATOM   3496  O   ASP A 218     114.135  94.384  88.504  1.00  1.00              
ATOM   3497  N   LEU A 219     114.857  95.224  90.479  1.00  1.00              
ATOM   3498  H   LEU A 219     114.611  95.741  91.310  1.00  1.00              
ATOM   3499  CA  LEU A 219     116.237  94.771  90.296  1.00  1.00              
ATOM   3500  HA  LEU A 219     116.369  94.702  89.219  1.00  1.00              
ATOM   3501  CB  LEU A 219     117.266  95.795  90.779  1.00  1.00              
ATOM   3502  HB1 LEU A 219     117.516  95.553  91.812  1.00  1.00              
ATOM   3503  HB2 LEU A 219     116.823  96.789  90.738  1.00  1.00              
ATOM   3504  CG  LEU A 219     118.558  95.808  89.928  1.00  1.00              
ATOM   3505  HG  LEU A 219     118.971  94.802  89.867  1.00  1.00              
ATOM   3506  CD1 LEU A 219     118.315  96.331  88.509  1.00  1.00              
ATOM   3507 1HD1 LEU A 219     119.266  96.461  87.991  1.00  1.00              
ATOM   3508 2HD1 LEU A 219     117.732  95.605  87.951  1.00  1.00              
ATOM   3509 3HD1 LEU A 219     117.777  97.276  88.550  1.00  1.00              
ATOM   3510  CD2 LEU A 219     119.615  96.725  90.533  1.00  1.00              
ATOM   3511 1HD2 LEU A 219     119.260  97.753  90.552  1.00  1.00              
ATOM   3512 2HD2 LEU A 219     119.822  96.414  91.558  1.00  1.00              
ATOM   3513 3HD2 LEU A 219     120.546  96.653  89.968  1.00  1.00              
ATOM   3514  C   LEU A 219     116.512  93.345  90.754  1.00  1.00              
ATOM   3515  O   LEU A 219     117.327  92.663  90.132  1.00  1.00              
ATOM   3516  N   GLY A 220     115.810  92.864  91.783  1.00  1.00              
ATOM   3517  H   GLY A 220     115.130  93.486  92.212  1.00  1.00              
ATOM   3518  CA  GLY A 220     115.797  91.438  92.133  1.00  1.00              
ATOM   3519  HA1 GLY A 220     115.337  90.930  91.286  1.00  1.00              
ATOM   3520  HA2 GLY A 220     115.125  91.245  92.953  1.00  1.00              
ATOM   3521  C   GLY A 220     117.167  90.755  92.326  1.00  1.00              
ATOM   3522  O   GLY A 220     117.257  89.532  92.167  1.00  1.00              
ATOM   3523  N   GLU A 221     118.231  91.534  92.566  1.00  1.00              
ATOM   3524  H   GLU A 221     118.077  92.533  92.571  1.00  1.00              
ATOM   3525  CA  GLU A 221     119.633  91.090  92.534  1.00  1.00              
ATOM   3526  HA  GLU A 221     119.688  90.165  91.983  1.00  1.00              
ATOM   3527  CB  GLU A 221     120.505  92.121  91.797  1.00  1.00              
ATOM   3528  HB1 GLU A 221     120.182  92.201  90.761  1.00  1.00              
ATOM   3529  HB2 GLU A 221     121.530  91.750  91.794  1.00  1.00              
ATOM   3530  CG  GLU A 221     120.483  93.526  92.411  1.00  1.00              
ATOM   3531  HG1 GLU A 221     120.414  93.457  93.497  1.00  1.00              
ATOM   3532  HG2 GLU A 221     119.596  94.058  92.065  1.00  1.00              
ATOM   3533  CD  GLU A 221     121.758  94.292  92.045  1.00  1.00              
ATOM   3534  OE1 GLU A 221     122.068  94.409  90.836  1.00  1.00              
ATOM   3535  OE2 GLU A 221     122.458  94.700  92.995  1.00  1.00              
ATOM   3536  C   GLU A 221     120.186  90.850  93.933  1.00  1.00              
ATOM   3537  O   GLU A 221     119.666  91.366  94.919  1.00  1.00              
ATOM   3538  N   ASN A 222     121.250  90.057  94.035  1.00  1.00              
ATOM   3539  H   ASN A 222     121.675  89.699  93.192  1.00  1.00              
ATOM   3540  CA  ASN A 222     121.812  89.663  95.326  1.00  1.00              
ATOM   3541  HA  ASN A 222     122.590  88.934  95.095  1.00  1.00              
ATOM   3542  CB  ASN A 222     122.532  90.874  95.946  1.00  1.00              
ATOM   3543  HB1 ASN A 222     122.953  90.591  96.899  1.00  1.00              
ATOM   3544  HB2 ASN A 222     121.840  91.694  96.105  1.00  1.00              
ATOM   3545  CG  ASN A 222     123.672  91.344  95.064  1.00  1.00              
ATOM   3546  OD1 ASN A 222     124.588  90.594  94.769  1.00  1.00              
ATOM   3547  ND2 ASN A 222     123.633  92.550  94.556  1.00  1.00              
ATOM   3548 1HD2 ASN A 222     122.845  93.181  94.638  1.00  1.00              
ATOM   3549 2HD2 ASN A 222     124.340  92.785  93.876  1.00  1.00              
ATOM   3550  C   ASN A 222     120.810  88.890  96.209  1.00  1.00              
ATOM   3551  O   ASN A 222     120.903  88.855  97.434  1.00  1.00              
ATOM   3552  N   ARG A 223     119.862  88.205  95.556  1.00  1.00              
ATOM   3553  H   ARG A 223     119.839  88.344  94.554  1.00  1.00              
ATOM   3554  CA  ARG A 223     119.025  87.138  96.115  1.00  1.00              
ATOM   3555  HA  ARG A 223     118.729  87.415  97.128  1.00  1.00              
ATOM   3556  CB  ARG A 223     117.761  87.016  95.214  1.00  1.00              
ATOM   3557  HB1 ARG A 223     118.055  86.952  94.166  1.00  1.00              
ATOM   3558  HB2 ARG A 223     117.197  87.943  95.321  1.00  1.00              
ATOM   3559  CG  ARG A 223     116.794  85.856  95.536  1.00  1.00              
ATOM   3560  HG1 ARG A 223     115.767  86.211  95.438  1.00  1.00              
ATOM   3561  HG2 ARG A 223     116.941  85.590  96.577  1.00  1.00              
ATOM   3562  CD  ARG A 223     116.965  84.571  94.698  1.00  1.00              
ATOM   3563  HD1 ARG A 223     116.843  83.722  95.375  1.00  1.00              
ATOM   3564  HD2 ARG A 223     117.977  84.531  94.299  1.00  1.00              
ATOM   3565  NE  ARG A 223     115.972  84.424  93.601  1.00  1.00              
ATOM   3566  HE  ARG A 223     115.262  85.138  93.525  1.00  1.00              
ATOM   3567  CZ  ARG A 223     115.882  83.379  92.773  1.00  1.00              
ATOM   3568  NH1 ARG A 223     116.781  82.435  92.730  1.00  1.00              
ATOM   3569 1HH1 ARG A 223     117.585  82.487  93.326  1.00  1.00              
ATOM   3570 2HH1 ARG A 223     116.685  81.686  92.061  1.00  1.00              
ATOM   3571  NH2 ARG A 223     114.887  83.229  91.939  1.00  1.00              
ATOM   3572 1HH2 ARG A 223     114.126  83.882  91.912  1.00  1.00              
ATOM   3573 2HH2 ARG A 223     114.893  82.463  91.277  1.00  1.00              
ATOM   3574  C   ARG A 223     119.814  85.831  96.179  1.00  1.00              
ATOM   3575  O   ARG A 223     120.199  85.304  95.134  1.00  1.00              
ATOM   3576  N   ILE A 224     119.993  85.303  97.390  1.00  1.00              
ATOM   3577  H   ILE A 224     119.706  85.879  98.176  1.00  1.00              
ATOM   3578  CA  ILE A 224     120.758  84.096  97.738  1.00  1.00              
ATOM   3579  HA  ILE A 224     121.057  84.271  98.771  1.00  1.00              
ATOM   3580  CB  ILE A 224     119.854  82.837  97.811  1.00  1.00              
ATOM   3581  HB  ILE A 224     118.902  83.182  98.218  1.00  1.00              
ATOM   3582  CG2 ILE A 224     119.506  82.187  96.464  1.00  1.00              
ATOM   3583 1HG2 ILE A 224     118.701  81.465  96.601  1.00  1.00              
ATOM   3584 2HG2 ILE A 224     119.187  82.946  95.755  1.00  1.00              
ATOM   3585 3HG2 ILE A 224     120.372  81.668  96.058  1.00  1.00              
ATOM   3586  CG1 ILE A 224     120.356  81.791  98.832  1.00  1.00              
ATOM   3587 1HG1 ILE A 224     119.653  80.956  98.843  1.00  1.00              
ATOM   3588 2HG1 ILE A 224     120.328  82.241  99.825  1.00  1.00              
ATOM   3589  CD1 ILE A 224     121.765  81.224  98.612  1.00  1.00              
ATOM   3590  HD1 ILE A 224     121.851  80.785  97.618  1.00  1.00              
ATOM   3591  HD2 ILE A 224     122.514  82.005  98.737  1.00  1.00              
ATOM   3592  HD3 ILE A 224     121.955  80.447  99.354  1.00  1.00              
ATOM   3593  C   ILE A 224     122.094  84.025  96.969  1.00  1.00              
ATOM   3594  O   ILE A 224     122.329  83.185  96.097  1.00  1.00              
ATOM   3595  N   THR A 225     122.950  84.998  97.288  1.00  1.00              
ATOM   3596  H   THR A 225     122.691  85.615  98.050  1.00  1.00              
ATOM   3597  CA  THR A 225     124.330  85.120  96.802  1.00  1.00              
ATOM   3598  HA  THR A 225     124.585  84.227  96.232  1.00  1.00              
ATOM   3599  CB  THR A 225     124.500  86.315  95.861  1.00  1.00              
ATOM   3600  HB  THR A 225     123.692  86.308  95.127  1.00  1.00              
ATOM   3601  CG2 THR A 225     124.498  87.655  96.588  1.00  1.00              
ATOM   3602 1HG2 THR A 225     124.673  88.439  95.859  1.00  1.00              
ATOM   3603 2HG2 THR A 225     123.540  87.818  97.079  1.00  1.00              
ATOM   3604 3HG2 THR A 225     125.293  87.710  97.326  1.00  1.00              
ATOM   3605  OG1 THR A 225     125.717  86.170  95.174  1.00  1.00              
ATOM   3606  HG1 THR A 225     125.500  86.099  94.232  1.00  1.00              
ATOM   3607  C   THR A 225     125.296  85.171  97.988  1.00  1.00              
ATOM   3608  O   THR A 225     124.870  85.205  99.141  1.00  1.00              
ATOM   3609  N   GLU A 226     126.595  85.215  97.727  1.00  1.00              
ATOM   3610  H   GLU A 226     126.869  85.301  96.751  1.00  1.00              
ATOM   3611  CA  GLU A 226     127.652  85.062  98.737  1.00  1.00              
ATOM   3612  HA  GLU A 226     127.205  84.823  99.702  1.00  1.00              
ATOM   3613  CB  GLU A 226     128.537  83.870  98.331  1.00  1.00              
ATOM   3614  HB1 GLU A 226     127.925  82.967  98.309  1.00  1.00              
ATOM   3615  HB2 GLU A 226     129.312  83.728  99.085  1.00  1.00              
ATOM   3616  CG  GLU A 226     129.192  84.068  96.952  1.00  1.00              
ATOM   3617  HG1 GLU A 226     129.614  85.073  96.887  1.00  1.00              
ATOM   3618  HG2 GLU A 226     128.431  83.978  96.172  1.00  1.00              
ATOM   3619  CD  GLU A 226     130.295  83.039  96.707  1.00  1.00              
ATOM   3620  OE1 GLU A 226     131.434  83.477  96.434  1.00  1.00              
ATOM   3621  OE2 GLU A 226     129.982  81.828  96.771  1.00  1.00              
ATOM   3622  C   GLU A 226     128.503  86.328  98.965  1.00  1.00              
ATOM   3623  O   GLU A 226     129.564  86.266  99.589  1.00  1.00              
ATOM   3624  N   ILE A 227     128.049  87.466  98.429  1.00  1.00              
ATOM   3625  H   ILE A 227     127.204  87.398  97.879  1.00  1.00              
ATOM   3626  CA  ILE A 227     128.775  88.740  98.352  1.00  1.00              
ATOM   3627  HA  ILE A 227     129.551  88.598  97.602  1.00  1.00              
ATOM   3628  CB  ILE A 227     127.805  89.853  97.846  1.00  1.00              
ATOM   3629  HB  ILE A 227     127.112  89.394  97.137  1.00  1.00              
ATOM   3630  CG2 ILE A 227     126.973  90.447  98.995  1.00  1.00              
ATOM   3631 1HG2 ILE A 227     126.178  91.064  98.584  1.00  1.00              
ATOM   3632 2HG2 ILE A 227     126.525  89.643  99.581  1.00  1.00              
ATOM   3633 3HG2 ILE A 227     127.592  91.071  99.642  1.00  1.00              
ATOM   3634  CG1 ILE A 227     128.523  90.985  97.079  1.00  1.00              
ATOM   3635 1HG1 ILE A 227     128.999  90.538  96.217  1.00  1.00              
ATOM   3636 2HG1 ILE A 227     129.287  91.443  97.706  1.00  1.00              
ATOM   3637  CD1 ILE A 227     127.622  92.100  96.530  1.00  1.00              
ATOM   3638  HD1 ILE A 227     127.216  92.700  97.344  1.00  1.00              
ATOM   3639  HD2 ILE A 227     128.214  92.752  95.886  1.00  1.00              
ATOM   3640  HD3 ILE A 227     126.810  91.669  95.946  1.00  1.00              
ATOM   3641  C   ILE A 227     129.467  89.179  99.645  1.00  1.00              
ATOM   3642  O   ILE A 227     128.989  88.888 100.746  1.00  1.00              
ATOM   3643  N   GLN A 228     130.551  89.957  99.528  1.00  1.00              
ATOM   3644  H   GLN A 228     130.882  90.200  98.601  1.00  1.00              
ATOM   3645  CA  GLN A 228     131.421  90.238 100.677  1.00  1.00              
ATOM   3646  HA  GLN A 228     130.994  89.773 101.566  1.00  1.00              
ATOM   3647  CB  GLN A 228     132.778  89.552 100.464  1.00  1.00              
ATOM   3648  HB1 GLN A 228     133.405  89.765 101.331  1.00  1.00              
ATOM   3649  HB2 GLN A 228     133.265  89.956  99.575  1.00  1.00              
ATOM   3650  CG  GLN A 228     132.617  88.025 100.319  1.00  1.00              
ATOM   3651  HG1 GLN A 228     132.135  87.801  99.366  1.00  1.00              
ATOM   3652  HG2 GLN A 228     131.981  87.644 101.118  1.00  1.00              
ATOM   3653  CD  GLN A 228     133.942  87.278 100.384  1.00  1.00              
ATOM   3654  OE1 GLN A 228     134.838  87.609 101.142  1.00  1.00              
ATOM   3655  NE2 GLN A 228     134.117  86.218  99.629  1.00  1.00              
ATOM   3656 1HE2 GLN A 228     133.382  85.874  99.031  1.00  1.00              
ATOM   3657 2HE2 GLN A 228     135.007  85.760  99.698  1.00  1.00              
ATOM   3658  C   GLN A 228     131.580  91.706 101.068  1.00  1.00              
ATOM   3659  O   GLN A 228     131.686  91.998 102.260  1.00  1.00              
ATOM   3660  N   GLU A 229     131.545  92.623 100.114  1.00  1.00              
ATOM   3661  H   GLU A 229     131.442  92.340  99.145  1.00  1.00              
ATOM   3662  CA  GLU A 229     131.629  94.065 100.345  1.00  1.00              
ATOM   3663  HA  GLU A 229     131.088  94.320 101.255  1.00  1.00              
ATOM   3664  CB  GLU A 229     133.111  94.474 100.543  1.00  1.00              
ATOM   3665  HB1 GLU A 229     133.461  93.996 101.459  1.00  1.00              
ATOM   3666  HB2 GLU A 229     133.169  95.549 100.722  1.00  1.00              
ATOM   3667  CG  GLU A 229     134.101  94.092  99.426  1.00  1.00              
ATOM   3668  HG1 GLU A 229     134.005  93.030  99.188  1.00  1.00              
ATOM   3669  HG2 GLU A 229     135.114  94.242  99.807  1.00  1.00              
ATOM   3670  CD  GLU A 229     133.921  94.941  98.164  1.00  1.00              
ATOM   3671  OE1 GLU A 229     133.295  94.452  97.200  1.00  1.00              
ATOM   3672  OE2 GLU A 229     134.362  96.108  98.167  1.00  1.00              
ATOM   3673  C   GLU A 229     130.925  94.780  99.180  1.00  1.00              
ATOM   3674  O   GLU A 229     130.158  94.175  98.427  1.00  1.00              
ATOM   3675  N   GLY A 230     131.165  96.075  99.038  1.00  1.00              
ATOM   3676  H   GLY A 230     131.819  96.526  99.664  1.00  1.00              
ATOM   3677  CA  GLY A 230     130.912  96.772  97.792  1.00  1.00              
ATOM   3678  HA1 GLY A 230     129.843  96.805  97.594  1.00  1.00              
ATOM   3679  HA2 GLY A 230     131.415  96.254  96.975  1.00  1.00              
ATOM   3680  C   GLY A 230     131.446  98.192  97.887  1.00  1.00              
ATOM   3681  O   GLY A 230     131.727  98.701  98.977  1.00  1.00              
ATOM   3682  N   SER A 231     131.558  98.842  96.733  1.00  1.00              
ATOM   3683  H   SER A 231     131.203  98.407  95.888  1.00  1.00              
ATOM   3684  CA  SER A 231     132.157 100.172  96.656  1.00  1.00              
ATOM   3685  HA  SER A 231     133.165 100.136  97.070  1.00  1.00              
ATOM   3686  CB  SER A 231     132.230 100.559  95.171  1.00  1.00              
ATOM   3687  HB1 SER A 231     131.237 100.453  94.731  1.00  1.00              
ATOM   3688  HB2 SER A 231     132.909  99.871  94.665  1.00  1.00              
ATOM   3689  OG  SER A 231     132.677 101.889  94.948  1.00  1.00              
ATOM   3690  HG  SER A 231     132.090 102.509  95.404  1.00  1.00              
ATOM   3691  C   SER A 231     131.343 101.237  97.376  1.00  1.00              
ATOM   3692  O   SER A 231     130.117 101.222  97.375  1.00  1.00              
ATOM   3693  N   PHE A 232     132.043 102.264  97.842  1.00  1.00              
ATOM   3694  H   PHE A 232     133.040 102.242  97.692  1.00  1.00              
ATOM   3695  CA  PHE A 232     131.518 103.365  98.641  1.00  1.00              
ATOM   3696  HA  PHE A 232     130.433 103.300  98.696  1.00  1.00              
ATOM   3697  CB  PHE A 232     132.092 103.155 100.061  1.00  1.00              
ATOM   3698  HB1 PHE A 232     133.181 103.137  99.991  1.00  1.00              
ATOM   3699  HB2 PHE A 232     131.784 102.167 100.410  1.00  1.00              
ATOM   3700  CG  PHE A 232     131.693 104.152 101.133  1.00  1.00              
ATOM   3701  CD1 PHE A 232     130.348 104.283 101.526  1.00  1.00              
ATOM   3702  HD1 PHE A 232     129.584 103.657 101.088  1.00  1.00              
ATOM   3703  CE1 PHE A 232     129.986 105.242 102.489  1.00  1.00              
ATOM   3704  HE1 PHE A 232     128.949 105.357 102.767  1.00  1.00              
ATOM   3705  CZ  PHE A 232     130.965 106.067 103.068  1.00  1.00              
ATOM   3706  HZ  PHE A 232     130.684 106.813 103.798  1.00  1.00              
ATOM   3707  CE2 PHE A 232     132.308 105.935 102.680  1.00  1.00              
ATOM   3708  HE2 PHE A 232     133.062 106.585 103.104  1.00  1.00              
ATOM   3709  CD2 PHE A 232     132.672 104.981 101.716  1.00  1.00              
ATOM   3710  HD2 PHE A 232     133.708 104.897 101.417  1.00  1.00              
ATOM   3711  C   PHE A 232     131.846 104.721  97.977  1.00  1.00              
ATOM   3712  O   PHE A 232     132.022 104.760  96.758  1.00  1.00              
ATOM   3713  N   THR A 233     131.841 105.830  98.729  1.00  1.00              
ATOM   3714  H   THR A 233     131.766 105.718  99.734  1.00  1.00              
ATOM   3715  CA  THR A 233     131.813 107.224  98.241  1.00  1.00              
ATOM   3716  HA  THR A 233     130.913 107.315  97.632  1.00  1.00              
ATOM   3717  CB  THR A 233     131.640 108.255  99.369  1.00  1.00              
ATOM   3718  HB  THR A 233     131.695 109.258  98.944  1.00  1.00              
ATOM   3719  CG2 THR A 233     130.299 108.128 100.087  1.00  1.00              
ATOM   3720 1HG2 THR A 233     130.249 108.867 100.886  1.00  1.00              
ATOM   3721 2HG2 THR A 233     129.488 108.307  99.382  1.00  1.00              
ATOM   3722 3HG2 THR A 233     130.191 107.135 100.515  1.00  1.00              
ATOM   3723  OG1 THR A 233     132.664 108.112 100.316  1.00  1.00              
ATOM   3724  HG1 THR A 233     133.492 108.324  99.863  1.00  1.00              
ATOM   3725  C   THR A 233     132.952 107.664  97.319  1.00  1.00              
ATOM   3726  O   THR A 233     133.870 108.386  97.713  1.00  1.00              
ATOM   3727  N   ASN A 234     132.840 107.280  96.052  1.00  1.00              
ATOM   3728  H   ASN A 234     132.138 106.578  95.844  1.00  1.00              
ATOM   3729  CA  ASN A 234     133.450 107.970  94.929  1.00  1.00              
ATOM   3730  HA  ASN A 234     134.403 108.396  95.249  1.00  1.00              
ATOM   3731  CB  ASN A 234     133.719 106.932  93.811  1.00  1.00              
ATOM   3732  HB1 ASN A 234     134.105 106.010  94.247  1.00  1.00              
ATOM   3733  HB2 ASN A 234     134.498 107.325  93.160  1.00  1.00              
ATOM   3734  CG  ASN A 234     132.501 106.587  92.955  1.00  1.00              
ATOM   3735  OD1 ASN A 234     131.368 106.515  93.393  1.00  1.00              
ATOM   3736  ND2 ASN A 234     132.667 106.394  91.666  1.00  1.00              
ATOM   3737 1HD2 ASN A 234     133.591 106.382  91.264  1.00  1.00              
ATOM   3738 2HD2 ASN A 234     131.870 106.017  91.163  1.00  1.00              
ATOM   3739  C   ASN A 234     132.550 109.125  94.428  1.00  1.00              
ATOM   3740  O   ASN A 234     131.492 109.412  94.989  1.00  1.00              
ATOM   3741  N   LEU A 235     132.921 109.724  93.292  1.00  1.00              
ATOM   3742  H   LEU A 235     133.813 109.469  92.896  1.00  1.00              
ATOM   3743  CA  LEU A 235     132.118 110.689  92.531  1.00  1.00              
ATOM   3744  HA  LEU A 235     131.800 111.445  93.252  1.00  1.00              
ATOM   3745  CB  LEU A 235     133.019 111.421  91.507  1.00  1.00              
ATOM   3746  HB1 LEU A 235     133.889 111.821  92.030  1.00  1.00              
ATOM   3747  HB2 LEU A 235     132.452 112.282  91.149  1.00  1.00              
ATOM   3748  CG  LEU A 235     133.501 110.631  90.270  1.00  1.00              
ATOM   3749  HG  LEU A 235     132.654 110.146  89.785  1.00  1.00              
ATOM   3750  CD1 LEU A 235     134.134 111.597  89.269  1.00  1.00              
ATOM   3751 1HD1 LEU A 235     134.995 112.094  89.718  1.00  1.00              
ATOM   3752 2HD1 LEU A 235     134.458 111.057  88.380  1.00  1.00              
ATOM   3753 3HD1 LEU A 235     133.404 112.349  88.968  1.00  1.00              
ATOM   3754  CD2 LEU A 235     134.552 109.569  90.605  1.00  1.00              
ATOM   3755 1HD2 LEU A 235     134.944 109.139  89.682  1.00  1.00              
ATOM   3756 2HD2 LEU A 235     135.377 110.016  91.161  1.00  1.00              
ATOM   3757 3HD2 LEU A 235     134.102 108.765  91.175  1.00  1.00              
ATOM   3758  C   LEU A 235     130.784 110.156  91.905  1.00  1.00              
ATOM   3759  O   LEU A 235     130.295 110.732  90.931  1.00  1.00              
ATOM   3760  N   THR A 236     130.184 109.087  92.451  1.00  1.00              
ATOM   3761  H   THR A 236     130.728 108.628  93.172  1.00  1.00              
ATOM   3762  CA  THR A 236     128.735 108.738  92.522  1.00  1.00              
ATOM   3763  HA  THR A 236     128.638 108.203  93.467  1.00  1.00              
ATOM   3764  CB  THR A 236     127.768 109.937  92.643  1.00  1.00              
ATOM   3765  HB  THR A 236     126.779 109.538  92.867  1.00  1.00              
ATOM   3766  CG2 THR A 236     128.120 110.907  93.769  1.00  1.00              
ATOM   3767 1HG2 THR A 236     129.044 111.443  93.555  1.00  1.00              
ATOM   3768 2HG2 THR A 236     127.313 111.631  93.886  1.00  1.00              
ATOM   3769 3HG2 THR A 236     128.236 110.359  94.705  1.00  1.00              
ATOM   3770  OG1 THR A 236     127.665 110.652  91.434  1.00  1.00              
ATOM   3771  HG1 THR A 236     128.513 111.113  91.347  1.00  1.00              
ATOM   3772  C   THR A 236     128.140 107.778  91.464  1.00  1.00              
ATOM   3773  O   THR A 236     128.556 107.840  90.308  1.00  1.00              
ATOM   3774  N   LYS A 237     127.069 107.029  91.849  1.00  1.00              
ATOM   3775  H   LYS A 237     127.000 106.893  92.848  1.00  1.00              
ATOM   3776  CA  LYS A 237     125.835 106.588  91.102  1.00  1.00              
ATOM   3777  HA  LYS A 237     125.029 107.211  91.491  1.00  1.00              
ATOM   3778  CB  LYS A 237     125.874 106.871  89.582  1.00  1.00              
ATOM   3779  HB1 LYS A 237     125.106 106.276  89.084  1.00  1.00              
ATOM   3780  HB2 LYS A 237     126.830 106.559  89.163  1.00  1.00              
ATOM   3781  CG  LYS A 237     125.568 108.355  89.293  1.00  1.00              
ATOM   3782  HG1 LYS A 237     126.046 108.990  90.036  1.00  1.00              
ATOM   3783  HG2 LYS A 237     124.492 108.499  89.401  1.00  1.00              
ATOM   3784  CD  LYS A 237     125.979 108.829  87.889  1.00  1.00              
ATOM   3785  HD1 LYS A 237     125.507 109.794  87.698  1.00  1.00              
ATOM   3786  HD2 LYS A 237     125.591 108.122  87.153  1.00  1.00              
ATOM   3787  CE  LYS A 237     127.496 108.974  87.687  1.00  1.00              
ATOM   3788  HE1 LYS A 237     127.680 109.272  86.651  1.00  1.00              
ATOM   3789  HE2 LYS A 237     127.965 107.996  87.844  1.00  1.00              
ATOM   3790  NZ  LYS A 237     128.101 109.966  88.614  1.00  1.00              
ATOM   3791  HZ1 LYS A 237     129.084 110.105  88.428  1.00  1.00              
ATOM   3792  HZ2 LYS A 237     127.618 110.852  88.605  1.00  1.00              
ATOM   3793  HZ3 LYS A 237     128.064 109.606  89.568  1.00  1.00              
ATOM   3794  C   LYS A 237     125.324 105.145  91.390  1.00  1.00              
ATOM   3795  O   LYS A 237     126.142 104.247  91.540  1.00  1.00              
ATOM   3796  N   LEU A 238     123.985 104.935  91.484  1.00  1.00              
ATOM   3797  H   LEU A 238     123.365 105.700  91.268  1.00  1.00              
ATOM   3798  CA  LEU A 238     123.319 103.678  91.953  1.00  1.00              
ATOM   3799  HA  LEU A 238     123.830 102.854  91.459  1.00  1.00              
ATOM   3800  CB  LEU A 238     123.557 103.578  93.485  1.00  1.00              
ATOM   3801  HB1 LEU A 238     122.770 104.132  94.002  1.00  1.00              
ATOM   3802  HB2 LEU A 238     124.498 104.071  93.727  1.00  1.00              
ATOM   3803  CG  LEU A 238     123.646 102.163  94.096  1.00  1.00              
ATOM   3804  HG  LEU A 238     122.661 101.698  94.091  1.00  1.00              
ATOM   3805  CD1 LEU A 238     124.634 101.247  93.372  1.00  1.00              
ATOM   3806 1HD1 LEU A 238     124.763 100.325  93.941  1.00  1.00              
ATOM   3807 2HD1 LEU A 238     124.249 100.965  92.393  1.00  1.00              
ATOM   3808 3HD1 LEU A 238     125.601 101.740  93.258  1.00  1.00              
ATOM   3809  CD2 LEU A 238     124.131 102.267  95.545  1.00  1.00              
ATOM   3810 1HD2 LEU A 238     124.067 101.285  96.014  1.00  1.00              
ATOM   3811 2HD2 LEU A 238     125.160 102.625  95.575  1.00  1.00              
ATOM   3812 3HD2 LEU A 238     123.487 102.959  96.090  1.00  1.00              
ATOM   3813  C   LEU A 238     121.802 103.548  91.586  1.00  1.00              
ATOM   3814  O   LEU A 238     121.302 104.383  90.828  1.00  1.00              
ATOM   3815  N   PHE A 239     121.096 102.498  92.071  1.00  1.00              
ATOM   3816  H   PHE A 239     121.540 101.908  92.761  1.00  1.00              
ATOM   3817  CA  PHE A 239     119.773 102.020  91.578  1.00  1.00              
ATOM   3818  HA  PHE A 239     119.183 102.902  91.335  1.00  1.00              
ATOM   3819  CB  PHE A 239     120.050 101.217  90.284  1.00  1.00              
ATOM   3820  HB1 PHE A 239     120.087 100.152  90.517  1.00  1.00              
ATOM   3821  HB2 PHE A 239     121.038 101.471  89.898  1.00  1.00              
ATOM   3822  CG  PHE A 239     119.092 101.473  89.135  1.00  1.00              
ATOM   3823  CD1 PHE A 239     118.766 102.789  88.749  1.00  1.00              
ATOM   3824  HD1 PHE A 239     119.176 103.632  89.287  1.00  1.00              
ATOM   3825  CE1 PHE A 239     117.914 103.018  87.654  1.00  1.00              
ATOM   3826  HE1 PHE A 239     117.647 104.031  87.383  1.00  1.00              
ATOM   3827  CZ  PHE A 239     117.408 101.933  86.921  1.00  1.00              
ATOM   3828  HZ  PHE A 239     116.743 102.111  86.088  1.00  1.00              
ATOM   3829  CE2 PHE A 239     117.765 100.621  87.281  1.00  1.00              
ATOM   3830  HE2 PHE A 239     117.406  99.781  86.710  1.00  1.00              
ATOM   3831  CD2 PHE A 239     118.595 100.390  88.390  1.00  1.00              
ATOM   3832  HD2 PHE A 239     118.870  99.380  88.659  1.00  1.00              
ATOM   3833  C   PHE A 239     118.935 101.247  92.623  1.00  1.00              
ATOM   3834  O   PHE A 239     119.127 101.447  93.820  1.00  1.00              
ATOM   3835  N   SER A 240     117.981 100.422  92.175  1.00  1.00              
ATOM   3836  H   SER A 240     117.918 100.266  91.183  1.00  1.00              
ATOM   3837  CA  SER A 240     116.902  99.861  93.012  1.00  1.00              
ATOM   3838  HA  SER A 240     117.040 100.218  94.034  1.00  1.00              
ATOM   3839  CB  SER A 240     115.549 100.433  92.549  1.00  1.00              
ATOM   3840  HB1 SER A 240     114.767 100.160  93.259  1.00  1.00              
ATOM   3841  HB2 SER A 240     115.300 100.014  91.572  1.00  1.00              
ATOM   3842  OG  SER A 240     115.597 101.849  92.439  1.00  1.00              
ATOM   3843  HG  SER A 240     115.674 102.249  93.317  1.00  1.00              
ATOM   3844  C   SER A 240     116.924  98.346  93.124  1.00  1.00              
ATOM   3845  O   SER A 240     117.960  97.760  92.844  1.00  1.00              
ATOM   3846  N   LEU A 241     115.899  97.732  93.725  1.00  1.00              
ATOM   3847  H   LEU A 241     115.019  98.216  93.824  1.00  1.00              
ATOM   3848  CA  LEU A 241     116.230  96.758  94.763  1.00  1.00              
ATOM   3849  HA  LEU A 241     117.234  96.393  94.535  1.00  1.00              
ATOM   3850  CB  LEU A 241     116.380  97.521  96.119  1.00  1.00              
ATOM   3851  HB1 LEU A 241     115.648  97.147  96.832  1.00  1.00              
ATOM   3852  HB2 LEU A 241     116.144  98.579  95.993  1.00  1.00              
ATOM   3853  CG  LEU A 241     117.813  97.403  96.711  1.00  1.00              
ATOM   3854  HG  LEU A 241     118.246  96.446  96.432  1.00  1.00              
ATOM   3855  CD1 LEU A 241     118.736  98.523  96.226  1.00  1.00              
ATOM   3856 1HD1 LEU A 241     119.721  98.412  96.681  1.00  1.00              
ATOM   3857 2HD1 LEU A 241     118.867  98.464  95.147  1.00  1.00              
ATOM   3858 3HD1 LEU A 241     118.330  99.501  96.489  1.00  1.00              
ATOM   3859  CD2 LEU A 241     117.800  97.462  98.237  1.00  1.00              
ATOM   3860 1HD2 LEU A 241     117.170  96.669  98.638  1.00  1.00              
ATOM   3861 2HD2 LEU A 241     118.815  97.324  98.615  1.00  1.00              
ATOM   3862 3HD2 LEU A 241     117.436  98.434  98.555  1.00  1.00              
ATOM   3863  C   LEU A 241     115.480  95.461  94.760  1.00  1.00              
ATOM   3864  O   LEU A 241     114.949  94.990  93.754  1.00  1.00              
ATOM   3865  N   ASN A 242     115.687  94.858  95.911  1.00  1.00              
ATOM   3866  H   ASN A 242     116.212  95.426  96.558  1.00  1.00              
ATOM   3867  CA  ASN A 242     115.686  93.481  96.278  1.00  1.00              
ATOM   3868  HA  ASN A 242     114.776  93.358  96.812  1.00  1.00              
ATOM   3869  CB  ASN A 242     115.744  92.552  95.053  1.00  1.00              
ATOM   3870  HB1 ASN A 242     116.548  92.906  94.409  1.00  1.00              
ATOM   3871  HB2 ASN A 242     114.788  92.630  94.538  1.00  1.00              
ATOM   3872  CG  ASN A 242     115.994  91.070  95.313  1.00  1.00              
ATOM   3873  OD1 ASN A 242     115.167  90.212  95.088  1.00  1.00              
ATOM   3874  ND2 ASN A 242     117.178  90.666  95.683  1.00  1.00              
ATOM   3875 1HD2 ASN A 242     117.984  91.282  95.600  1.00  1.00              
ATOM   3876 2HD2 ASN A 242     117.293  89.680  95.768  1.00  1.00              
ATOM   3877  C   ASN A 242     116.912  93.308  97.157  1.00  1.00              
ATOM   3878  O   ASN A 242     117.962  93.866  96.885  1.00  1.00              
ATOM   3879  N   LEU A 243     116.752  92.500  98.178  1.00  1.00              
ATOM   3880  H   LEU A 243     115.818  92.115  98.195  1.00  1.00              
ATOM   3881  CA  LEU A 243     117.759  91.606  98.735  1.00  1.00              
ATOM   3882  HA  LEU A 243     118.442  91.368  97.901  1.00  1.00              
ATOM   3883  CB  LEU A 243     118.633  92.306  99.794  1.00  1.00              
ATOM   3884  HB1 LEU A 243     119.127  91.559 100.409  1.00  1.00              
ATOM   3885  HB2 LEU A 243     117.976  92.907 100.384  1.00  1.00              
ATOM   3886  CG  LEU A 243     119.674  93.341  99.313  1.00  1.00              
ATOM   3887  HG  LEU A 243     119.168  94.209  98.905  1.00  1.00              
ATOM   3888  CD1 LEU A 243     120.483  93.889 100.491  1.00  1.00              
ATOM   3889 1HD1 LEU A 243     121.188  94.641 100.128  1.00  1.00              
ATOM   3890 2HD1 LEU A 243     119.808  94.386 101.185  1.00  1.00              
ATOM   3891 3HD1 LEU A 243     121.018  93.092 101.003  1.00  1.00              
ATOM   3892  CD2 LEU A 243     120.639  92.786  98.271  1.00  1.00              
ATOM   3893 1HD2 LEU A 243     121.462  93.483  98.103  1.00  1.00              
ATOM   3894 2HD2 LEU A 243     121.032  91.823  98.571  1.00  1.00              
ATOM   3895 3HD2 LEU A 243     120.119  92.668  97.322  1.00  1.00              
ATOM   3896  C   LEU A 243     117.089  90.231  98.979  1.00  1.00              
ATOM   3897  O   LEU A 243     116.117  89.977  98.301  1.00  1.00              
ATOM   3898  N   ASN A 244     117.487  89.347  99.890  1.00  1.00              
ATOM   3899  H   ASN A 244     118.362  89.543 100.354  1.00  1.00              
ATOM   3900  CA  ASN A 244     116.859  88.012 100.164  1.00  1.00              
ATOM   3901  HA  ASN A 244     116.267  88.028 101.071  1.00  1.00              
ATOM   3902  CB  ASN A 244     116.042  87.386  98.971  1.00  1.00              
ATOM   3903  HB1 ASN A 244     116.619  87.505  98.058  1.00  1.00              
ATOM   3904  HB2 ASN A 244     115.119  87.933  98.858  1.00  1.00              
ATOM   3905  CG  ASN A 244     115.593  85.924  99.014  1.00  1.00              
ATOM   3906  OD1 ASN A 244     114.402  85.653  98.963  1.00  1.00              
ATOM   3907  ND2 ASN A 244     116.467  84.942  99.011  1.00  1.00              
ATOM   3908 1HD2 ASN A 244     117.439  85.180  99.147  1.00  1.00              
ATOM   3909 2HD2 ASN A 244     116.108  84.090  99.414  1.00  1.00              
ATOM   3910  C   ASN A 244     118.044  87.105 100.410  1.00  1.00              
ATOM   3911  O   ASN A 244     118.636  86.607  99.457  1.00  1.00              
ATOM   3912  N   TRP A 245     118.430  86.964 101.666  1.00  1.00              
ATOM   3913  H   TRP A 245     117.841  87.324 102.401  1.00  1.00              
ATOM   3914  CA  TRP A 245     119.732  86.440 102.037  1.00  1.00              
ATOM   3915  HA  TRP A 245     119.914  86.751 103.067  1.00  1.00              
ATOM   3916  CB  TRP A 245     119.738  84.902 102.086  1.00  1.00              
ATOM   3917  HB1 TRP A 245     119.535  84.506 101.090  1.00  1.00              
ATOM   3918  HB2 TRP A 245     118.943  84.557 102.747  1.00  1.00              
ATOM   3919  CG  TRP A 245     121.035  84.331 102.585  1.00  1.00              
ATOM   3920  CD1 TRP A 245     122.047  83.892 101.801  1.00  1.00              
ATOM   3921  HD1 TRP A 245     122.029  83.888 100.720  1.00  1.00              
ATOM   3922  NE1 TRP A 245     123.127  83.530 102.578  1.00  1.00              
ATOM   3923  HE1 TRP A 245     124.004  83.209 102.187  1.00  1.00              
ATOM   3924  CE2 TRP A 245     122.867  83.720 103.919  1.00  1.00              
ATOM   3925  CZ2 TRP A 245     123.636  83.532 105.078  1.00  1.00              
ATOM   3926  HZ2 TRP A 245     124.645  83.158 105.005  1.00  1.00              
ATOM   3927  CH2 TRP A 245     123.082  83.866 106.327  1.00  1.00              
ATOM   3928  HH2 TRP A 245     123.669  83.766 107.229  1.00  1.00              
ATOM   3929  CZ3 TRP A 245     121.761  84.347 106.401  1.00  1.00              
ATOM   3930  HZ3 TRP A 245     121.334  84.607 107.358  1.00  1.00              
ATOM   3931  CE3 TRP A 245     120.995  84.519 105.232  1.00  1.00              
ATOM   3932  HE3 TRP A 245     119.986  84.898 105.307  1.00  1.00              
ATOM   3933  CD2 TRP A 245     121.529  84.222 103.958  1.00  1.00              
ATOM   3934  C   TRP A 245     120.914  86.996 101.228  1.00  1.00              
ATOM   3935  O   TRP A 245     121.328  86.439 100.209  1.00  1.00              
ATOM   3936  N   ASN A 246     121.450  88.116 101.715  1.00  1.00              
ATOM   3937  H   ASN A 246     121.116  88.472 102.597  1.00  1.00              
ATOM   3938  CA  ASN A 246     122.590  88.793 101.120  1.00  1.00              
ATOM   3939  HA  ASN A 246     123.042  88.141 100.368  1.00  1.00              
ATOM   3940  CB  ASN A 246     122.143  90.082 100.411  1.00  1.00              
ATOM   3941  HB1 ASN A 246     121.796  90.810 101.141  1.00  1.00              
ATOM   3942  HB2 ASN A 246     121.334  89.852  99.722  1.00  1.00              
ATOM   3943  CG  ASN A 246     123.305  90.655  99.614  1.00  1.00              
ATOM   3944  OD1 ASN A 246     124.008  89.917  98.951  1.00  1.00              
ATOM   3945  ND2 ASN A 246     123.573  91.946  99.670  1.00  1.00              
ATOM   3946 1HD2 ASN A 246     123.021  92.578 100.224  1.00  1.00              
ATOM   3947 2HD2 ASN A 246     124.333  92.253  99.087  1.00  1.00              
ATOM   3948  C   ASN A 246     123.652  89.089 102.192  1.00  1.00              
ATOM   3949  O   ASN A 246     123.588  90.109 102.879  1.00  1.00              
ATOM   3950  N   CYS A 247     124.588  88.152 102.329  1.00  1.00              
ATOM   3951  H   CYS A 247     124.480  87.342 101.736  1.00  1.00              
ATOM   3952  CA  CYS A 247     125.781  88.161 103.174  1.00  1.00              
ATOM   3953  HA  CYS A 247     126.517  87.651 102.549  1.00  1.00              
ATOM   3954  CB  CYS A 247     126.375  89.552 103.415  1.00  1.00              
ATOM   3955  HB1 CYS A 247     125.914  90.013 104.289  1.00  1.00              
ATOM   3956  HB2 CYS A 247     126.224  90.189 102.540  1.00  1.00              
ATOM   3957  SG  CYS A 247     128.154  89.308 103.656  1.00  1.00              
ATOM   3958  HG  CYS A 247     128.468  89.073 102.364  1.00  1.00              
ATOM   3959  C   CYS A 247     125.660  87.301 104.433  1.00  1.00              
ATOM   3960  O   CYS A 247     124.616  87.190 105.061  1.00  1.00              
ATOM   3961  N   GLN A 248     126.774  86.654 104.761  1.00  1.00              
ATOM   3962  H   GLN A 248     127.590  86.846 104.198  1.00  1.00              
ATOM   3963  CA  GLN A 248     126.871  85.594 105.762  1.00  1.00              
ATOM   3964  HA  GLN A 248     126.054  84.891 105.594  1.00  1.00              
ATOM   3965  CB  GLN A 248     128.199  84.847 105.532  1.00  1.00              
ATOM   3966  HB1 GLN A 248     128.139  84.326 104.574  1.00  1.00              
ATOM   3967  HB2 GLN A 248     128.324  84.095 106.312  1.00  1.00              
ATOM   3968  CG  GLN A 248     129.435  85.769 105.514  1.00  1.00              
ATOM   3969  HG1 GLN A 248     129.502  86.312 106.456  1.00  1.00              
ATOM   3970  HG2 GLN A 248     129.358  86.494 104.704  1.00  1.00              
ATOM   3971  CD  GLN A 248     130.721  84.985 105.318  1.00  1.00              
ATOM   3972  OE1 GLN A 248     131.460  84.736 106.260  1.00  1.00              
ATOM   3973  NE2 GLN A 248     131.049  84.589 104.107  1.00  1.00              
ATOM   3974 1HE2 GLN A 248     130.473  84.802 103.305  1.00  1.00              
ATOM   3975 2HE2 GLN A 248     131.903  84.064 104.014  1.00  1.00              
ATOM   3976  C   GLN A 248     126.746  86.033 107.219  1.00  1.00              
ATOM   3977  O   GLN A 248     126.355  85.230 108.063  1.00  1.00              
ATOM   3978  N   ARG A 249     127.121  87.275 107.530  1.00  1.00              
ATOM   3979  H   ARG A 249     127.381  87.894 106.774  1.00  1.00              
ATOM   3980  CA  ARG A 249     127.154  87.809 108.896  1.00  1.00              
ATOM   3981  HA  ARG A 249     126.407  87.292 109.502  1.00  1.00              
ATOM   3982  CB  ARG A 249     128.536  87.601 109.524  1.00  1.00              
ATOM   3983  HB1 ARG A 249     128.538  88.112 110.484  1.00  1.00              
ATOM   3984  HB2 ARG A 249     129.263  88.075 108.869  1.00  1.00              
ATOM   3985  CG  ARG A 249     128.936  86.140 109.801  1.00  1.00              
ATOM   3986  HG1 ARG A 249     128.805  85.528 108.911  1.00  1.00              
ATOM   3987  HG2 ARG A 249     128.290  85.748 110.588  1.00  1.00              
ATOM   3988  CD  ARG A 249     130.401  86.023 110.251  1.00  1.00              
ATOM   3989  HD1 ARG A 249     130.533  85.057 110.742  1.00  1.00              
ATOM   3990  HD2 ARG A 249     130.629  86.804 110.980  1.00  1.00              
ATOM   3991  NE  ARG A 249     131.317  86.086 109.094  1.00  1.00              
ATOM   3992  HE  ARG A 249     131.440  85.245 108.551  1.00  1.00              
ATOM   3993  CZ  ARG A 249     131.853  87.172 108.570  1.00  1.00              
ATOM   3994  NH1 ARG A 249     131.796  88.339 109.122  1.00  1.00              
ATOM   3995 1HH1 ARG A 249     131.348  88.527 110.014  1.00  1.00              
ATOM   3996 2HH1 ARG A 249     132.097  89.178 108.635  1.00  1.00              
ATOM   3997  NH2 ARG A 249     132.450  87.114 107.420  1.00  1.00              
ATOM   3998 1HH2 ARG A 249     132.460  86.248 106.905  1.00  1.00              
ATOM   3999 2HH2 ARG A 249     132.694  88.000 107.001  1.00  1.00              
ATOM   4000  C   ARG A 249     126.818  89.302 108.878  1.00  1.00              
ATOM   4001  O   ARG A 249     127.159  90.037 107.932  1.00  1.00              
ATOM   4002  N   CYS A 250     126.153  89.746 109.951  1.00  1.00              
ATOM   4003  H   CYS A 250     125.939  89.105 110.698  1.00  1.00              
ATOM   4004  CA  CYS A 250     125.683  91.121 110.027  1.00  1.00              
ATOM   4005  HA  CYS A 250     125.006  91.265 109.182  1.00  1.00              
ATOM   4006  CB  CYS A 250     124.863  91.395 111.295  1.00  1.00              
ATOM   4007  HB1 CYS A 250     124.078  90.642 111.390  1.00  1.00              
ATOM   4008  HB2 CYS A 250     124.390  92.374 111.186  1.00  1.00              
ATOM   4009  SG  CYS A 250     125.899  91.405 112.785  1.00  1.00              
ATOM   4010  HG  CYS A 250     126.902  92.135 112.278  1.00  1.00              
ATOM   4011  C   CYS A 250     126.820  92.143 109.801  1.00  1.00              
ATOM   4012  O   CYS A 250     126.633  93.149 109.116  1.00  1.00              
ATOM   4013  N   ASP A 251     128.015  91.825 110.308  1.00  1.00              
ATOM   4014  H   ASP A 251     128.143  90.912 110.730  1.00  1.00              
ATOM   4015  CA  ASP A 251     129.208  92.661 110.230  1.00  1.00              
ATOM   4016  HA  ASP A 251     128.921  93.664 110.533  1.00  1.00              
ATOM   4017  CB  ASP A 251     130.237  92.157 111.249  1.00  1.00              
ATOM   4018  HB1 ASP A 251     129.763  92.047 112.226  1.00  1.00              
ATOM   4019  HB2 ASP A 251     131.036  92.894 111.343  1.00  1.00              
ATOM   4020  CG  ASP A 251     130.823  90.819 110.816  1.00  1.00              
ATOM   4021  OD1 ASP A 251     131.859  90.839 110.126  1.00  1.00              
ATOM   4022  OD2 ASP A 251     130.179  89.777 111.082  1.00  1.00              
ATOM   4023  C   ASP A 251     129.825  92.818 108.835  1.00  1.00              
ATOM   4024  O   ASP A 251     130.484  93.831 108.607  1.00  1.00              
ATOM   4025  N   ASN A 252     129.536  91.920 107.883  1.00  1.00              
ATOM   4026  H   ASN A 252     128.971  91.118 108.129  1.00  1.00              
ATOM   4027  CA  ASN A 252     129.748  92.239 106.470  1.00  1.00              
ATOM   4028  HA  ASN A 252     130.623  92.884 106.373  1.00  1.00              
ATOM   4029  CB  ASN A 252     130.031  90.979 105.649  1.00  1.00              
ATOM   4030  HB1 ASN A 252     129.839  91.217 104.603  1.00  1.00              
ATOM   4031  HB2 ASN A 252     129.365  90.180 105.969  1.00  1.00              
ATOM   4032  CG  ASN A 252     131.465  90.485 105.742  1.00  1.00              
ATOM   4033  OD1 ASN A 252     131.848  89.754 106.638  1.00  1.00              
ATOM   4034  ND2 ASN A 252     132.306  90.780 104.782  1.00  1.00              
ATOM   4035 1HD2 ASN A 252     132.025  91.365 104.001  1.00  1.00              
ATOM   4036 2HD2 ASN A 252     133.251  90.462 104.872  1.00  1.00              
ATOM   4037  C   ASN A 252     128.545  93.060 105.953  1.00  1.00              
ATOM   4038  O   ASN A 252     128.766  94.130 105.386  1.00  1.00              
ATOM   4039  N   ALA A 253     127.286  92.642 106.188  1.00  1.00              
ATOM   4040  H   ALA A 253     127.134  91.835 106.780  1.00  1.00              
ATOM   4041  CA  ALA A 253     126.114  93.273 105.520  1.00  1.00              
ATOM   4042  HA  ALA A 253     126.224  93.139 104.443  1.00  1.00              
ATOM   4043  CB  ALA A 253     124.857  92.513 105.963  1.00  1.00              
ATOM   4044  HB1 ALA A 253     123.997  92.880 105.402  1.00  1.00              
ATOM   4045  HB2 ALA A 253     124.970  91.447 105.770  1.00  1.00              
ATOM   4046  HB3 ALA A 253     124.682  92.671 107.028  1.00  1.00              
ATOM   4047  C   ALA A 253     125.947  94.800 105.767  1.00  1.00              
ATOM   4048  O   ALA A 253     125.469  95.564 104.911  1.00  1.00              
ATOM   4049  N   ALA A 254     126.386  95.252 106.945  1.00  1.00              
ATOM   4050  H   ALA A 254     126.739  94.581 107.619  1.00  1.00              
ATOM   4051  CA  ALA A 254     126.374  96.669 107.290  1.00  1.00              
ATOM   4052  HA  ALA A 254     125.341  97.013 107.233  1.00  1.00              
ATOM   4053  CB  ALA A 254     126.855  96.821 108.736  1.00  1.00              
ATOM   4054  HB1 ALA A 254     126.782  97.868 109.029  1.00  1.00              
ATOM   4055  HB2 ALA A 254     126.230  96.216 109.392  1.00  1.00              
ATOM   4056  HB3 ALA A 254     127.893  96.492 108.818  1.00  1.00              
ATOM   4057  C   ALA A 254     127.178  97.574 106.331  1.00  1.00              
ATOM   4058  O   ALA A 254     126.775  98.709 106.034  1.00  1.00              
ATOM   4059  N   HIS A 255     128.320  97.110 105.808  1.00  1.00              
ATOM   4060  H   HIS A 255     128.634  96.164 105.993  1.00  1.00              
ATOM   4061  CA  HIS A 255     129.014  97.958 104.835  1.00  1.00              
ATOM   4062  HA  HIS A 255     129.128  98.939 105.298  1.00  1.00              
ATOM   4063  CB  HIS A 255     130.453  97.501 104.528  1.00  1.00              
ATOM   4064  HB1 HIS A 255     130.974  98.308 104.012  1.00  1.00              
ATOM   4065  HB2 HIS A 255     130.465  96.636 103.875  1.00  1.00              
ATOM   4066  CG  HIS A 255     131.225  97.149 105.771  1.00  1.00              
ATOM   4067  ND1 HIS A 255     131.722  98.046 106.721  1.00  1.00              
ATOM   4068  CE1 HIS A 255     132.183  97.287 107.728  1.00  1.00              
ATOM   4069  HE1 HIS A 255     132.603  97.676 108.645  1.00  1.00              
ATOM   4070  NE2 HIS A 255     131.993  95.984 107.462  1.00  1.00              
ATOM   4071  HE2 HIS A 255     132.095  95.214 108.119  1.00  1.00              
ATOM   4072  CD2 HIS A 255     131.406  95.880 106.227  1.00  1.00              
ATOM   4073  HD2 HIS A 255     131.075  94.975 105.741  1.00  1.00              
ATOM   4074  C   HIS A 255     128.107  98.174 103.627  1.00  1.00              
ATOM   4075  O   HIS A 255     127.826  99.338 103.417  1.00  1.00              
ATOM   4076  N   PRO A 256     127.509  97.165 102.955  1.00  1.00              
ATOM   4077  CD  PRO A 256     128.006  95.795 102.872  1.00  1.00              
ATOM   4078  HD1 PRO A 256     127.492  95.175 103.598  1.00  1.00              
ATOM   4079  HD2 PRO A 256     129.077  95.716 103.011  1.00  1.00              
ATOM   4080  CG  PRO A 256     127.657  95.305 101.475  1.00  1.00              
ATOM   4081  HG1 PRO A 256     127.604  94.217 101.424  1.00  1.00              
ATOM   4082  HG2 PRO A 256     128.369  95.701 100.748  1.00  1.00              
ATOM   4083  CB  PRO A 256     126.297  95.954 101.281  1.00  1.00              
ATOM   4084  HB1 PRO A 256     125.543  95.354 101.795  1.00  1.00              
ATOM   4085  HB2 PRO A 256     126.047  96.049 100.223  1.00  1.00              
ATOM   4086  CA  PRO A 256     126.433  97.329 101.960  1.00  1.00              
ATOM   4087  HA  PRO A 256     126.793  98.026 101.207  1.00  1.00              
ATOM   4088  C   PRO A 256     125.037  97.816 102.372  1.00  1.00              
ATOM   4089  O   PRO A 256     124.136  97.669 101.541  1.00  1.00              
ATOM   4090  N   CYS A 257     124.816  98.429 103.547  1.00  1.00              
ATOM   4091  H   CYS A 257     125.509  98.392 104.283  1.00  1.00              
ATOM   4092  CA  CYS A 257     123.810  99.533 103.543  1.00  1.00              
ATOM   4093  HA  CYS A 257     123.458  99.598 102.516  1.00  1.00              
ATOM   4094  CB  CYS A 257     122.468  99.133 104.202  1.00  1.00              
ATOM   4095  HB1 CYS A 257     121.772  99.967 104.096  1.00  1.00              
ATOM   4096  HB2 CYS A 257     122.594  98.895 105.251  1.00  1.00              
ATOM   4097  SG  CYS A 257     121.708  97.690 103.391  1.00  1.00              
ATOM   4098  HG  CYS A 257     122.478  97.743 102.287  1.00  1.00              
ATOM   4099  C   CYS A 257     124.364 100.978 103.603  1.00  1.00              
ATOM   4100  O   CYS A 257     123.601 101.894 103.294  1.00  1.00              
ATOM   4101  N   PHE A 258     125.660 101.237 103.895  1.00  1.00              
ATOM   4102  H   PHE A 258     126.270 100.448 104.092  1.00  1.00              
ATOM   4103  CA  PHE A 258     126.300 102.574 103.620  1.00  1.00              
ATOM   4104  HA  PHE A 258     125.649 103.394 103.903  1.00  1.00              
ATOM   4105  CB  PHE A 258     127.643 102.679 104.389  1.00  1.00              
ATOM   4106  HB1 PHE A 258     128.167 103.567 104.041  1.00  1.00              
ATOM   4107  HB2 PHE A 258     128.265 101.831 104.105  1.00  1.00              
ATOM   4108  CG  PHE A 258     127.636 102.784 105.903  1.00  1.00              
ATOM   4109  CD1 PHE A 258     128.460 101.940 106.674  1.00  1.00              
ATOM   4110  HD1 PHE A 258     129.068 101.188 106.191  1.00  1.00              
ATOM   4111  CE1 PHE A 258     128.500 102.070 108.075  1.00  1.00              
ATOM   4112  HE1 PHE A 258     129.131 101.414 108.659  1.00  1.00              
ATOM   4113  CZ  PHE A 258     127.715 103.046 108.714  1.00  1.00              
ATOM   4114  HZ  PHE A 258     127.732 103.141 109.792  1.00  1.00              
ATOM   4115  CE2 PHE A 258     126.907 103.901 107.948  1.00  1.00              
ATOM   4116  HE2 PHE A 258     126.295 104.633 108.451  1.00  1.00              
ATOM   4117  CD2 PHE A 258     126.887 103.787 106.544  1.00  1.00              
ATOM   4118  HD2 PHE A 258     126.268 104.441 105.952  1.00  1.00              
ATOM   4119  C   PHE A 258     126.667 102.831 102.131  1.00  1.00              
ATOM   4120  O   PHE A 258     126.928 103.989 101.802  1.00  1.00              
ATOM   4121  N   PRO A 259     126.757 101.836 101.226  1.00  1.00              
ATOM   4122  CD  PRO A 259     127.913 100.967 101.168  1.00  1.00              
ATOM   4123  HD1 PRO A 259     127.571  99.947 101.285  1.00  1.00              
ATOM   4124  HD2 PRO A 259     128.678 101.230 101.899  1.00  1.00              
ATOM   4125  CG  PRO A 259     128.456 101.058  99.762  1.00  1.00              
ATOM   4126  HG1 PRO A 259     129.078 100.195  99.520  1.00  1.00              
ATOM   4127  HG2 PRO A 259     128.992 101.994  99.632  1.00  1.00              
ATOM   4128  CB  PRO A 259     127.160 101.074  98.968  1.00  1.00              
ATOM   4129  HB1 PRO A 259     126.777 100.054  98.879  1.00  1.00              
ATOM   4130  HB2 PRO A 259     127.298 101.517  97.981  1.00  1.00              
ATOM   4131  CA  PRO A 259     126.242 101.926  99.854  1.00  1.00              
ATOM   4132  HA  PRO A 259     126.314 102.947  99.499  1.00  1.00              
ATOM   4133  C   PRO A 259     124.809 101.379  99.812  1.00  1.00              
ATOM   4134  O   PRO A 259     124.485 100.487 100.583  1.00  1.00              
ATOM   4135  N   CYS A 260     123.996 101.941  98.915  1.00  1.00              
ATOM   4136  H   CYS A 260     124.446 102.482  98.195  1.00  1.00              
ATOM   4137  CA  CYS A 260     122.546 102.188  99.022  1.00  1.00              
ATOM   4138  HA  CYS A 260     122.141 102.109  98.014  1.00  1.00              
ATOM   4139  CB  CYS A 260     121.780 101.156  99.882  1.00  1.00              
ATOM   4140  HB1 CYS A 260     120.722 101.417  99.874  1.00  1.00              
ATOM   4141  HB2 CYS A 260     122.121 101.197 100.919  1.00  1.00              
ATOM   4142  SG  CYS A 260     121.934  99.460  99.246  1.00  1.00              
ATOM   4143  HG  CYS A 260     123.115  99.214  99.847  1.00  1.00              
ATOM   4144  C   CYS A 260     122.172 103.611  99.509  1.00  1.00              
ATOM   4145  O   CYS A 260     120.997 103.937  99.374  1.00  1.00              
ATOM   4146  N   PRO A 261     123.053 104.500 100.042  1.00  1.00              
ATOM   4147  CD  PRO A 261     124.494 104.559  99.985  1.00  1.00              
ATOM   4148  HD1 PRO A 261     124.858 104.305  98.991  1.00  1.00              
ATOM   4149  HD2 PRO A 261     124.837 103.884 100.755  1.00  1.00              
ATOM   4150  CG  PRO A 261     124.942 105.983 100.323  1.00  1.00              
ATOM   4151  HG1 PRO A 261     124.962 106.591  99.417  1.00  1.00              
ATOM   4152  HG2 PRO A 261     125.909 106.020 100.819  1.00  1.00              
ATOM   4153  CB  PRO A 261     123.821 106.440 101.235  1.00  1.00              
ATOM   4154  HB1 PRO A 261     123.736 107.526 101.274  1.00  1.00              
ATOM   4155  HB2 PRO A 261     123.958 106.023 102.235  1.00  1.00              
ATOM   4156  CA  PRO A 261     122.622 105.780 100.559  1.00  1.00              
ATOM   4157  HA  PRO A 261     121.839 105.641 101.296  1.00  1.00              
ATOM   4158  C   PRO A 261     122.121 106.591  99.361  1.00  1.00              
ATOM   4159  O   PRO A 261     122.511 106.362  98.213  1.00  1.00              
ATOM   4160  N   ASN A 262     121.320 107.608  99.634  1.00  1.00              
ATOM   4161  H   ASN A 262     120.966 107.717 100.573  1.00  1.00              
ATOM   4162  CA  ASN A 262     120.911 108.579  98.636  1.00  1.00              
ATOM   4163  HA  ASN A 262     120.443 109.391  99.193  1.00  1.00              
ATOM   4164  CB  ASN A 262     122.160 109.184  97.917  1.00  1.00              
ATOM   4165  HB1 ASN A 262     122.333 108.631  96.993  1.00  1.00              
ATOM   4166  HB2 ASN A 262     123.041 109.053  98.545  1.00  1.00              
ATOM   4167  CG  ASN A 262     122.103 110.660  97.563  1.00  1.00              
ATOM   4168  OD1 ASN A 262     123.055 111.397  97.763  1.00  1.00              
ATOM   4169  ND2 ASN A 262     121.003 111.157  97.059  1.00  1.00              
ATOM   4170 1HD2 ASN A 262     120.205 110.552  96.893  1.00  1.00              
ATOM   4171 2HD2 ASN A 262     120.959 112.146  96.883  1.00  1.00              
ATOM   4172  C   ASN A 262     119.810 108.104  97.637  1.00  1.00              
ATOM   4173  O   ASN A 262     119.308 108.951  96.897  1.00  1.00              
ATOM   4174  N   ASN A 263     119.402 106.827  97.563  1.00  1.00              
ATOM   4175  H   ASN A 263     119.836 106.149  98.177  1.00  1.00              
ATOM   4176  CA  ASN A 263     118.612 106.321  96.425  1.00  1.00              
ATOM   4177  HA  ASN A 263     118.663 107.105  95.669  1.00  1.00              
ATOM   4178  CB  ASN A 263     119.339 105.172  95.699  1.00  1.00              
ATOM   4179  HB1 ASN A 263     120.252 105.573  95.261  1.00  1.00              
ATOM   4180  HB2 ASN A 263     118.711 104.822  94.878  1.00  1.00              
ATOM   4181  CG  ASN A 263     119.739 103.951  96.509  1.00  1.00              
ATOM   4182  OD1 ASN A 263     120.888 103.553  96.463  1.00  1.00              
ATOM   4183  ND2 ASN A 263     118.853 103.288  97.216  1.00  1.00              
ATOM   4184 1HD2 ASN A 263     117.879 103.560  97.235  1.00  1.00              
ATOM   4185 2HD2 ASN A 263     119.203 102.475  97.687  1.00  1.00              
ATOM   4186  C   ASN A 263     117.097 106.066  96.518  1.00  1.00              
ATOM   4187  O   ASN A 263     116.655 105.038  97.037  1.00  1.00              
ATOM   4188  N   ALA A 264     116.327 106.965  95.887  1.00  1.00              
ATOM   4189  H   ALA A 264     116.766 107.809  95.553  1.00  1.00              
ATOM   4190  CA  ALA A 264     114.906 106.793  95.572  1.00  1.00              
ATOM   4191  HA  ALA A 264     114.334 106.995  96.482  1.00  1.00              
ATOM   4192  CB  ALA A 264     114.504 107.843  94.532  1.00  1.00              
ATOM   4193  HB1 ALA A 264     113.434 107.767  94.333  1.00  1.00              
ATOM   4194  HB2 ALA A 264     114.721 108.843  94.911  1.00  1.00              
ATOM   4195  HB3 ALA A 264     115.053 107.674  93.604  1.00  1.00              
ATOM   4196  C   ALA A 264     114.564 105.373  95.117  1.00  1.00              
ATOM   4197  O   ALA A 264     115.318 104.798  94.324  1.00  1.00              
ATOM   4198  N   SER A 265     113.498 104.777  95.669  1.00  1.00              
ATOM   4199  H   SER A 265     112.870 105.280  96.298  1.00  1.00              
ATOM   4200  CA  SER A 265     113.380 103.325  95.581  1.00  1.00              
ATOM   4201  HA  SER A 265     113.902 103.013  94.677  1.00  1.00              
ATOM   4202  CB  SER A 265     114.132 102.639  96.724  1.00  1.00              
ATOM   4203  HB1 SER A 265     113.703 101.656  96.924  1.00  1.00              
ATOM   4204  HB2 SER A 265     114.073 103.256  97.616  1.00  1.00              
ATOM   4205  OG  SER A 265     115.498 102.485  96.378  1.00  1.00              
ATOM   4206  HG  SER A 265     115.859 103.378  96.261  1.00  1.00              
ATOM   4207  C   SER A 265     112.023 102.694  95.339  1.00  1.00              
ATOM   4208  O   SER A 265     112.010 101.564  94.854  1.00  1.00              
ATOM   4209  N   LEU A 266     110.910 103.389  95.560  1.00  1.00              
ATOM   4210  H   LEU A 266     111.005 104.310  95.991  1.00  1.00              
ATOM   4211  CA  LEU A 266     109.550 102.848  95.566  1.00  1.00              
ATOM   4212  HA  LEU A 266     108.893 103.638  95.933  1.00  1.00              
ATOM   4213  CB  LEU A 266     109.069 102.487  94.141  1.00  1.00              
ATOM   4214  HB1 LEU A 266     108.176 101.870  94.248  1.00  1.00              
ATOM   4215  HB2 LEU A 266     109.823 101.878  93.642  1.00  1.00              
ATOM   4216  CG  LEU A 266     108.691 103.671  93.225  1.00  1.00              
ATOM   4217  HG  LEU A 266     107.810 104.164  93.638  1.00  1.00              
ATOM   4218  CD1 LEU A 266     109.782 104.723  93.010  1.00  1.00              
ATOM   4219 1HD1 LEU A 266     109.473 105.441  92.251  1.00  1.00              
ATOM   4220 2HD1 LEU A 266     109.942 105.273  93.939  1.00  1.00              
ATOM   4221 3HD1 LEU A 266     110.713 104.243  92.709  1.00  1.00              
ATOM   4222  CD2 LEU A 266     108.328 103.123  91.840  1.00  1.00              
ATOM   4223 1HD2 LEU A 266     107.939 103.929  91.218  1.00  1.00              
ATOM   4224 2HD2 LEU A 266     109.215 102.696  91.368  1.00  1.00              
ATOM   4225 3HD2 LEU A 266     107.566 102.352  91.937  1.00  1.00              
ATOM   4226  C   LEU A 266     109.408 101.702  96.561  1.00  1.00              
ATOM   4227  O   LEU A 266     108.874 101.924  97.622  1.00  1.00              
ATOM   4228  N   GLY A 267     109.936 100.505  96.321  1.00  1.00              
ATOM   4229  H   GLY A 267     110.484 100.388  95.476  1.00  1.00              
ATOM   4230  CA  GLY A 267     110.017  99.472  97.345  1.00  1.00              
ATOM   4231  HA1 GLY A 267     109.399  98.626  97.053  1.00  1.00              
ATOM   4232  HA2 GLY A 267     109.684  99.849  98.310  1.00  1.00              
ATOM   4233  C   GLY A 267     111.437  98.975  97.485  1.00  1.00              
ATOM   4234  O   GLY A 267     112.120  98.633  96.519  1.00  1.00              
ATOM   4235  N   LEU A 268     111.856  98.852  98.738  1.00  1.00              
ATOM   4236  H   LEU A 268     111.271  99.174  99.508  1.00  1.00              
ATOM   4237  CA  LEU A 268     112.995  98.016  99.057  1.00  1.00              
ATOM   4238  HA  LEU A 268     113.053  97.224  98.314  1.00  1.00              
ATOM   4239  CB  LEU A 268     114.338  98.795  98.924  1.00  1.00              
ATOM   4240  HB1 LEU A 268     114.287  99.408  98.023  1.00  1.00              
ATOM   4241  HB2 LEU A 268     115.115  98.056  98.760  1.00  1.00              
ATOM   4242  CG  LEU A 268     114.807  99.676 100.105  1.00  1.00              
ATOM   4243  HG  LEU A 268     113.926 100.123 100.546  1.00  1.00              
ATOM   4244  CD1 LEU A 268     115.582  98.903 101.184  1.00  1.00              
ATOM   4245 1HD1 LEU A 268     114.972  98.140 101.652  1.00  1.00              
ATOM   4246 2HD1 LEU A 268     116.477  98.447 100.762  1.00  1.00              
ATOM   4247 3HD1 LEU A 268     115.876  99.595 101.970  1.00  1.00              
ATOM   4248  CD2 LEU A 268     115.751 100.797  99.657  1.00  1.00              
ATOM   4249 1HD2 LEU A 268     115.932 101.482 100.486  1.00  1.00              
ATOM   4250 2HD2 LEU A 268     116.705 100.395  99.323  1.00  1.00              
ATOM   4251 3HD2 LEU A 268     115.311 101.359  98.840  1.00  1.00              
ATOM   4252  C   LEU A 268     112.842  97.358 100.492  1.00  1.00              
ATOM   4253  O   LEU A 268     112.379  98.114 101.334  1.00  1.00              
ATOM   4254  N   PRO A 269     113.194  96.070 100.920  1.00  1.00              
ATOM   4255  CD  PRO A 269     113.182  95.849 102.368  1.00  1.00              
ATOM   4256  HD1 PRO A 269     113.396  96.745 102.952  1.00  1.00              
ATOM   4257  HD2 PRO A 269     113.902  95.089 102.653  1.00  1.00              
ATOM   4258  CG  PRO A 269     111.773  95.332 102.649  1.00  1.00              
ATOM   4259  HG1 PRO A 269     111.181  96.163 103.006  1.00  1.00              
ATOM   4260  HG2 PRO A 269     111.788  94.543 103.394  1.00  1.00              
ATOM   4261  CB  PRO A 269     111.265  94.861 101.272  1.00  1.00              
ATOM   4262  HB1 PRO A 269     110.598  95.618 100.855  1.00  1.00              
ATOM   4263  HB2 PRO A 269     110.769  93.907 101.279  1.00  1.00              
ATOM   4264  CA  PRO A 269     112.587  94.760 100.508  1.00  1.00              
ATOM   4265  HA  PRO A 269     113.009  93.868 100.906  1.00  1.00              
ATOM   4266  C   PRO A 269     112.542  94.684  99.024  1.00  1.00              
ATOM   4267  O   PRO A 269     113.460  94.190  98.410  1.00  1.00              
ATOM   4268  N   ASN A 270     111.521  95.283  98.479  1.00  1.00              
ATOM   4269  H   ASN A 270     110.881  95.762  99.093  1.00  1.00              
ATOM   4270  CA  ASN A 270     111.103  95.171  97.130  1.00  1.00              
ATOM   4271  HA  ASN A 270     110.467  96.053  97.022  1.00  1.00              
ATOM   4272  CB  ASN A 270     112.178  95.364  96.028  1.00  1.00              
ATOM   4273  HB1 ASN A 270     112.613  94.403  95.754  1.00  1.00              
ATOM   4274  HB2 ASN A 270     112.971  96.008  96.400  1.00  1.00              
ATOM   4275  CG  ASN A 270     111.620  96.040  94.770  1.00  1.00              
ATOM   4276  OD1 ASN A 270     110.483  96.480  94.724  1.00  1.00              
ATOM   4277  ND2 ASN A 270     112.395  96.153  93.722  1.00  1.00              
ATOM   4278 1HD2 ASN A 270     113.221  95.574  93.660  1.00  1.00              
ATOM   4279 2HD2 ASN A 270     111.897  96.263  92.857  1.00  1.00              
ATOM   4280  C   ASN A 270     110.117  94.032  96.956  1.00  1.00              
ATOM   4281  O   ASN A 270     108.919  94.289  96.940  1.00  1.00              
ATOM   4282  N   GLN A 271     110.596  92.815  97.170  1.00  1.00              
ATOM   4283  H   GLN A 271     111.599  92.695  97.097  1.00  1.00              
ATOM   4284  CA  GLN A 271     109.808  91.825  97.903  1.00  1.00              
ATOM   4285  HA  GLN A 271     109.423  92.257  98.816  1.00  1.00              
ATOM   4286  CB  GLN A 271     108.625  91.312  97.040  1.00  1.00              
ATOM   4287  HB1 GLN A 271     108.928  91.231  95.995  1.00  1.00              
ATOM   4288  HB2 GLN A 271     107.827  92.051  97.083  1.00  1.00              
ATOM   4289  CG  GLN A 271     108.055  89.947  97.471  1.00  1.00              
ATOM   4290  HG1 GLN A 271     108.306  89.749  98.506  1.00  1.00              
ATOM   4291  HG2 GLN A 271     108.497  89.153  96.868  1.00  1.00              
ATOM   4292  CD  GLN A 271     106.533  89.834  97.375  1.00  1.00              
ATOM   4293  OE1 GLN A 271     105.938  89.762  96.317  1.00  1.00              
ATOM   4294  NE2 GLN A 271     105.856  89.774  98.498  1.00  1.00              
ATOM   4295 1HE2 GLN A 271     106.376  89.831  99.378  1.00  1.00              
ATOM   4296 2HE2 GLN A 271     104.880  89.566  98.404  1.00  1.00              
ATOM   4297  C   GLN A 271     110.677  90.632  98.322  1.00  1.00              
ATOM   4298  O   GLN A 271     110.928  90.349  99.497  1.00  1.00              
ATOM   4299  N   ALA A 272     111.412  90.021  97.413  1.00  1.00              
ATOM   4300  H   ALA A 272     111.263  90.283  96.448  1.00  1.00              
ATOM   4301  CA  ALA A 272     112.706  89.583  97.898  1.00  1.00              
ATOM   4302  HA  ALA A 272     112.529  88.934  98.681  1.00  1.00              
ATOM   4303  CB  ALA A 272     113.300  88.744  96.778  1.00  1.00              
ATOM   4304  HB1 ALA A 272     112.860  87.749  96.770  1.00  1.00              
ATOM   4305  HB2 ALA A 272     113.120  89.172  95.797  1.00  1.00              
ATOM   4306  HB3 ALA A 272     114.370  88.617  96.893  1.00  1.00              
ATOM   4307  C   ALA A 272     113.437  90.944  98.268  1.00  1.00              
ATOM   4308  O   ALA A 272     114.089  91.458  97.415  1.00  1.00              
ATOM   4309  N   PHE A 273     113.320  91.593  99.473  1.00  1.00              
ATOM   4310  H   PHE A 273     112.451  91.345  99.938  1.00  1.00              
ATOM   4311  CA  PHE A 273     114.515  91.633 100.348  1.00  1.00              
ATOM   4312  HA  PHE A 273     115.325  91.612  99.683  1.00  1.00              
ATOM   4313  CB  PHE A 273     114.937  92.864 101.194  1.00  1.00              
ATOM   4314  HB1 PHE A 273     114.136  93.064 101.884  1.00  1.00              
ATOM   4315  HB2 PHE A 273     115.004  93.669 100.466  1.00  1.00              
ATOM   4316  CG  PHE A 273     116.220  93.129 102.022  1.00  1.00              
ATOM   4317  CD1 PHE A 273     116.508  94.489 102.296  1.00  1.00              
ATOM   4318  HD1 PHE A 273     115.872  95.265 101.897  1.00  1.00              
ATOM   4319  CE1 PHE A 273     117.638  94.873 103.036  1.00  1.00              
ATOM   4320  HE1 PHE A 273     117.844  95.922 103.203  1.00  1.00              
ATOM   4321  CZ  PHE A 273     118.527  93.901 103.512  1.00  1.00              
ATOM   4322  HZ  PHE A 273     119.416  94.203 104.052  1.00  1.00              
ATOM   4323  CE2 PHE A 273     118.289  92.550 103.223  1.00  1.00              
ATOM   4324  HE2 PHE A 273     119.006  91.811 103.548  1.00  1.00              
ATOM   4325  CD2 PHE A 273     117.148  92.167 102.494  1.00  1.00              
ATOM   4326  HD2 PHE A 273     117.084  91.136 102.238  1.00  1.00              
ATOM   4327  C   PHE A 273     114.628  90.200 100.977  1.00  1.00              
ATOM   4328  O   PHE A 273     115.246  89.946 102.009  1.00  1.00              
ATOM   4329  N   SER A 274     113.775  89.260 100.550  1.00  1.00              
ATOM   4330  H   SER A 274     113.496  89.376  99.598  1.00  1.00              
ATOM   4331  CA  SER A 274     112.824  88.543 101.402  1.00  1.00              
ATOM   4332  HA  SER A 274     111.996  88.338 100.746  1.00  1.00              
ATOM   4333  CB  SER A 274     113.446  87.199 101.726  1.00  1.00              
ATOM   4334  HB1 SER A 274     113.489  87.028 102.786  1.00  1.00              
ATOM   4335  HB2 SER A 274     114.467  87.139 101.369  1.00  1.00              
ATOM   4336  OG  SER A 274     112.696  86.209 101.051  1.00  1.00              
ATOM   4337  HG  SER A 274     113.171  85.999 100.226  1.00  1.00              
ATOM   4338  C   SER A 274     112.240  89.470 102.402  1.00  1.00              
ATOM   4339  O   SER A 274     111.767  89.167 103.478  1.00  1.00              
ATOM   4340  N   GLU A 275     112.221  90.720 102.025  1.00  1.00              
ATOM   4341  H   GLU A 275     112.301  90.893 101.045  1.00  1.00              
ATOM   4342  CA  GLU A 275     111.870  91.788 102.848  1.00  1.00              
ATOM   4343  HA  GLU A 275     112.144  92.687 102.281  1.00  1.00              
ATOM   4344  CB  GLU A 275     110.364  91.727 102.917  1.00  1.00              
ATOM   4345  HB1 GLU A 275     110.076  92.732 103.165  1.00  1.00              
ATOM   4346  HB2 GLU A 275     110.195  91.003 103.655  1.00  1.00              
ATOM   4347  CG  GLU A 275     109.574  91.195 101.694  1.00  1.00              
ATOM   4348  HG1 GLU A 275     109.909  90.191 101.483  1.00  1.00              
ATOM   4349  HG2 GLU A 275     109.780  91.846 100.852  1.00  1.00              
ATOM   4350  CD  GLU A 275     108.058  90.920 101.716  1.00  1.00              
ATOM   4351  OE1 GLU A 275     107.487  90.795 102.797  1.00  1.00              
ATOM   4352  OE2 GLU A 275     107.481  90.826 100.607  1.00  1.00              
ATOM   4353  C   GLU A 275     112.773  91.963 104.081  1.00  1.00              
ATOM   4354  O   GLU A 275     112.411  92.505 105.097  1.00  1.00              
ATOM   4355  N   GLN A 276     114.005  91.487 103.871  1.00  1.00              
ATOM   4356  H   GLN A 276     114.158  91.127 102.941  1.00  1.00              
ATOM   4357  CA  GLN A 276     115.057  91.134 104.791  1.00  1.00              
ATOM   4358  HA  GLN A 276     115.913  90.801 104.213  1.00  1.00              
ATOM   4359  CB  GLN A 276     115.497  92.401 105.579  1.00  1.00              
ATOM   4360  HB1 GLN A 276     114.703  92.685 106.268  1.00  1.00              
ATOM   4361  HB2 GLN A 276     115.618  93.215 104.864  1.00  1.00              
ATOM   4362  CG  GLN A 276     116.816  92.279 106.384  1.00  1.00              
ATOM   4363  HG1 GLN A 276     117.600  91.910 105.727  1.00  1.00              
ATOM   4364  HG2 GLN A 276     116.678  91.547 107.177  1.00  1.00              
ATOM   4365  CD  GLN A 276     117.328  93.568 107.051  1.00  1.00              
ATOM   4366  OE1 GLN A 276     118.072  93.511 108.020  1.00  1.00              
ATOM   4367  NE2 GLN A 276     117.010  94.751 106.559  1.00  1.00              
ATOM   4368 1HE2 GLN A 276     116.439  94.831 105.734  1.00  1.00              
ATOM   4369 2HE2 GLN A 276     117.419  95.556 107.005  1.00  1.00              
ATOM   4370  C   GLN A 276     114.687  89.963 105.675  1.00  1.00              
ATOM   4371  O   GLN A 276     115.571  89.477 106.373  1.00  1.00              
ATOM   4372  N   ARG A 277     113.468  89.423 105.587  1.00  1.00              
ATOM   4373  H   ARG A 277     112.800  89.860 104.967  1.00  1.00              
ATOM   4374  CA  ARG A 277     113.021  88.251 106.331  1.00  1.00              
ATOM   4375  HA  ARG A 277     112.849  88.580 107.359  1.00  1.00              
ATOM   4376  CB  ARG A 277     111.705  87.633 105.828  1.00  1.00              
ATOM   4377  HB1 ARG A 277     111.067  88.473 105.622  1.00  1.00              
ATOM   4378  HB2 ARG A 277     111.185  87.146 106.640  1.00  1.00              
ATOM   4379  CG  ARG A 277     111.819  86.704 104.575  1.00  1.00              
ATOM   4380  HG1 ARG A 277     112.624  87.108 104.008  1.00  1.00              
ATOM   4381  HG2 ARG A 277     110.957  86.828 103.947  1.00  1.00              
ATOM   4382  CD  ARG A 277     112.139  85.210 104.639  1.00  1.00              
ATOM   4383  HD1 ARG A 277     111.316  84.658 105.033  1.00  1.00              
ATOM   4384  HD2 ARG A 277     112.985  85.092 105.276  1.00  1.00              
ATOM   4385  NE  ARG A 277     112.472  84.595 103.355  1.00  1.00              
ATOM   4386  HE  ARG A 277     112.163  85.053 102.503  1.00  1.00              
ATOM   4387  CZ  ARG A 277     113.106  83.453 103.186  1.00  1.00              
ATOM   4388  NH1 ARG A 277     113.522  82.706 104.164  1.00  1.00              
ATOM   4389 1HH1 ARG A 277     113.418  83.036 105.112  1.00  1.00              
ATOM   4390 2HH1 ARG A 277     114.356  82.159 104.001  1.00  1.00              
ATOM   4391  NH2 ARG A 277     113.392  83.053 101.992  1.00  1.00              
ATOM   4392 1HH2 ARG A 277     113.491  83.798 101.320  1.00  1.00              
ATOM   4393 2HH2 ARG A 277     114.076  82.323 101.949  1.00  1.00              
ATOM   4394  C   ARG A 277     114.055  87.166 106.413  1.00  1.00              
ATOM   4395  O   ARG A 277     114.295  86.667 107.499  1.00  1.00              
ATOM   4396  N   ASP A 278     114.666  86.863 105.270  1.00  1.00              
ATOM   4397  H   ASP A 278     114.484  87.455 104.482  1.00  1.00              
ATOM   4398  CA  ASP A 278     115.547  85.730 105.079  1.00  1.00              
ATOM   4399  HA  ASP A 278     115.025  84.781 105.152  1.00  1.00              
ATOM   4400  CB  ASP A 278     116.259  85.834 103.721  1.00  1.00              
ATOM   4401  HB1 ASP A 278     117.337  85.871 103.873  1.00  1.00              
ATOM   4402  HB2 ASP A 278     115.982  86.768 103.227  1.00  1.00              
ATOM   4403  CG  ASP A 278     115.963  84.658 102.799  1.00  1.00              
ATOM   4404  OD1 ASP A 278     115.509  84.959 101.678  1.00  1.00              
ATOM   4405  OD2 ASP A 278     116.083  83.488 103.216  1.00  1.00              
ATOM   4406  C   ASP A 278     116.645  85.733 106.148  1.00  1.00              
ATOM   4407  O   ASP A 278     117.120  84.692 106.601  1.00  1.00              
ATOM   4408  N   SER A 279     116.987  86.948 106.593  1.00  1.00              
ATOM   4409  H   SER A 279     116.566  87.761 106.163  1.00  1.00              
ATOM   4410  CA  SER A 279     117.451  87.098 107.942  1.00  1.00              
ATOM   4411  HA  SER A 279     116.955  86.327 108.534  1.00  1.00              
ATOM   4412  CB  SER A 279     118.959  86.779 108.008  1.00  1.00              
ATOM   4413  HB1 SER A 279     119.146  85.788 107.594  1.00  1.00              
ATOM   4414  HB2 SER A 279     119.274  86.773 109.052  1.00  1.00              
ATOM   4415  OG  SER A 279     119.740  87.723 107.301  1.00  1.00              
ATOM   4416  HG  SER A 279     119.536  88.582 107.690  1.00  1.00              
ATOM   4417  C   SER A 279     117.145  88.421 108.670  1.00  1.00              
ATOM   4418  O   SER A 279     118.044  89.210 108.963  1.00  1.00              
ATOM   4419  N   LEU A 280     115.885  88.596 109.079  1.00  1.00              
ATOM   4420  H   LEU A 280     115.201  87.953 108.700  1.00  1.00              
ATOM   4421  CA  LEU A 280     115.453  89.423 110.211  1.00  1.00              
ATOM   4422  HA  LEU A 280     116.337  89.633 110.815  1.00  1.00              
ATOM   4423  CB  LEU A 280     114.826  90.769 109.775  1.00  1.00              
ATOM   4424  HB1 LEU A 280     113.862  90.901 110.270  1.00  1.00              
ATOM   4425  HB2 LEU A 280     114.641  90.751 108.701  1.00  1.00              
ATOM   4426  CG  LEU A 280     115.705  91.989 110.115  1.00  1.00              
ATOM   4427  HG  LEU A 280     116.672  91.845 109.643  1.00  1.00              
ATOM   4428  CD1 LEU A 280     115.080  93.270 109.564  1.00  1.00              
ATOM   4429 1HD1 LEU A 280     115.748  94.115 109.736  1.00  1.00              
ATOM   4430 2HD1 LEU A 280     114.904  93.173 108.498  1.00  1.00              
ATOM   4431 3HD1 LEU A 280     114.128  93.466 110.059  1.00  1.00              
ATOM   4432  CD2 LEU A 280     115.918  92.226 111.612  1.00  1.00              
ATOM   4433 1HD2 LEU A 280     116.256  91.328 112.118  1.00  1.00              
ATOM   4434 2HD2 LEU A 280     116.649  93.019 111.748  1.00  1.00              
ATOM   4435 3HD2 LEU A 280     114.986  92.560 112.061  1.00  1.00              
ATOM   4436  C   LEU A 280     114.484  88.595 111.048  1.00  1.00              
ATOM   4437  O   LEU A 280     113.477  88.081 110.577  1.00  1.00              
ATOM   4438  N   VAL A 281     114.919  88.399 112.273  1.00  1.00              
ATOM   4439  H   VAL A 281     115.614  89.071 112.566  1.00  1.00              
ATOM   4440  CA  VAL A 281     114.833  87.213 113.158  1.00  1.00              
ATOM   4441  HA  VAL A 281     114.242  86.414 112.734  1.00  1.00              
ATOM   4442  CB  VAL A 281     116.343  86.798 113.238  1.00  1.00              
ATOM   4443  HB  VAL A 281     116.905  87.703 113.483  1.00  1.00              
ATOM   4444  CG1 VAL A 281     116.733  85.807 114.322  1.00  1.00              
ATOM   4445 1HG1 VAL A 281     115.922  85.103 114.479  1.00  1.00              
ATOM   4446 2HG1 VAL A 281     117.663  85.287 114.096  1.00  1.00              
ATOM   4447 3HG1 VAL A 281     116.896  86.365 115.237  1.00  1.00              
ATOM   4448  CG2 VAL A 281     116.960  86.309 111.911  1.00  1.00              
ATOM   4449 1HG2 VAL A 281     118.032  86.159 112.044  1.00  1.00              
ATOM   4450 2HG2 VAL A 281     116.505  85.375 111.604  1.00  1.00              
ATOM   4451 3HG2 VAL A 281     116.836  87.047 111.127  1.00  1.00              
ATOM   4452  C   VAL A 281     114.343  87.697 114.539  1.00  1.00              
ATOM   4453  O   VAL A 281     114.475  87.037 115.564  1.00  1.00              
ATOM   4454  N   ILE A 282     113.928  88.962 114.530  1.00  1.00              
ATOM   4455  H   ILE A 282     113.797  89.341 113.603  1.00  1.00              
ATOM   4456  CA  ILE A 282     113.754  89.982 115.543  1.00  1.00              
ATOM   4457  HA  ILE A 282     112.940  89.685 116.202  1.00  1.00              
ATOM   4458  CB  ILE A 282     115.026  90.264 116.392  1.00  1.00              
ATOM   4459  HB  ILE A 282     115.084  91.340 116.572  1.00  1.00              
ATOM   4460  CG2 ILE A 282     114.763  89.626 117.757  1.00  1.00              
ATOM   4461 1HG2 ILE A 282     114.587  88.558 117.657  1.00  1.00              
ATOM   4462 2HG2 ILE A 282     115.568  89.824 118.459  1.00  1.00              
ATOM   4463 3HG2 ILE A 282     113.853  90.068 118.149  1.00  1.00              
ATOM   4464  CG1 ILE A 282     116.386  89.845 115.780  1.00  1.00              
ATOM   4465 1HG1 ILE A 282     116.504  90.342 114.817  1.00  1.00              
ATOM   4466 2HG1 ILE A 282     116.412  88.774 115.610  1.00  1.00              
ATOM   4467  CD1 ILE A 282     117.600  90.173 116.656  1.00  1.00              
ATOM   4468  HD1 ILE A 282     117.611  91.231 116.909  1.00  1.00              
ATOM   4469  HD2 ILE A 282     117.579  89.593 117.573  1.00  1.00              
ATOM   4470  HD3 ILE A 282     118.508  89.910 116.116  1.00  1.00              
ATOM   4471  C   ILE A 282     113.303  91.251 114.825  1.00  1.00              
ATOM   4472  O   ILE A 282     113.585  91.399 113.639  1.00  1.00              
ATOM   4473  N   LEU A 283     112.649  92.149 115.554  1.00  1.00              
ATOM   4474  H   LEU A 283     112.386  91.886 116.500  1.00  1.00              
ATOM   4475  CA  LEU A 283     112.483  93.567 115.233  1.00  1.00              
ATOM   4476  HA  LEU A 283     113.273  93.874 114.545  1.00  1.00              
ATOM   4477  CB  LEU A 283     111.117  93.852 114.574  1.00  1.00              
ATOM   4478  HB1 LEU A 283     111.089  94.898 114.275  1.00  1.00              
ATOM   4479  HB2 LEU A 283     110.344  93.725 115.318  1.00  1.00              
ATOM   4480  CG  LEU A 283     110.773  92.988 113.341  1.00  1.00              
ATOM   4481  HG  LEU A 283     110.846  91.933 113.603  1.00  1.00              
ATOM   4482  CD1 LEU A 283     109.337  93.249 112.881  1.00  1.00              
ATOM   4483 1HD1 LEU A 283     109.176  92.827 111.894  1.00  1.00              
ATOM   4484 2HD1 LEU A 283     108.646  92.773 113.572  1.00  1.00              
ATOM   4485 3HD1 LEU A 283     109.157  94.324 112.827  1.00  1.00              
ATOM   4486  CD2 LEU A 283     111.673  93.264 112.140  1.00  1.00              
ATOM   4487 1HD2 LEU A 283     112.705  93.392 112.452  1.00  1.00              
ATOM   4488 2HD2 LEU A 283     111.619  92.431 111.444  1.00  1.00              
ATOM   4489 3HD2 LEU A 283     111.350  94.175 111.643  1.00  1.00              
ATOM   4490  C   LEU A 283     112.693  94.329 116.543  1.00  1.00              
ATOM   4491  O   LEU A 283     112.443  93.757 117.599  1.00  1.00              
ATOM   4492  N   TYR A 284     113.216  95.555 116.484  1.00  1.00              
ATOM   4493  H   TYR A 284     113.358  95.932 115.546  1.00  1.00              
ATOM   4494  CA  TYR A 284     113.458  96.520 117.575  1.00  1.00              
ATOM   4495  HA  TYR A 284     112.501  96.872 117.946  1.00  1.00              
ATOM   4496  CB  TYR A 284     114.350  95.945 118.730  1.00  1.00              
ATOM   4497  HB1 TYR A 284     114.520  94.888 118.548  1.00  1.00              
ATOM   4498  HB2 TYR A 284     113.801  96.031 119.650  1.00  1.00              
ATOM   4499  CG  TYR A 284     115.696  96.570 119.092  1.00  1.00              
ATOM   4500  CD1 TYR A 284     115.809  97.621 120.024  1.00  1.00              
ATOM   4501  HD1 TYR A 284     114.916  98.007 120.498  1.00  1.00              
ATOM   4502  CE1 TYR A 284     117.068  98.187 120.314  1.00  1.00              
ATOM   4503  HE1 TYR A 284     117.147  99.008 121.010  1.00  1.00              
ATOM   4504  CZ  TYR A 284     118.228  97.665 119.705  1.00  1.00              
ATOM   4505  OH  TYR A 284     119.457  98.164 120.008  1.00  1.00              
ATOM   4506  HH  TYR A 284     120.135  97.616 119.605  1.00  1.00              
ATOM   4507  CE2 TYR A 284     118.127  96.561 118.836  1.00  1.00              
ATOM   4508  HE2 TYR A 284     119.009  96.141 118.378  1.00  1.00              
ATOM   4509  CD2 TYR A 284     116.860  96.014 118.564  1.00  1.00              
ATOM   4510  HD2 TYR A 284     116.743  95.150 117.936  1.00  1.00              
ATOM   4511  C   TYR A 284     114.160  97.747 117.007  1.00  1.00              
ATOM   4512  O   TYR A 284     114.759  97.664 115.940  1.00  1.00              
ATOM   4513  N   LEU A 285     114.197  98.818 117.810  1.00  1.00              
ATOM   4514  H   LEU A 285     113.569  98.765 118.602  1.00  1.00              
ATOM   4515  CA  LEU A 285     114.842 100.120 117.595  1.00  1.00              
ATOM   4516  HA  LEU A 285     114.080 100.657 117.026  1.00  1.00              
ATOM   4517  CB  LEU A 285     115.003 100.860 118.943  1.00  1.00              
ATOM   4518  HB1 LEU A 285     116.008 101.271 119.017  1.00  1.00              
ATOM   4519  HB2 LEU A 285     114.884 100.156 119.762  1.00  1.00              
ATOM   4520  CG  LEU A 285     113.990 101.997 119.157  1.00  1.00              
ATOM   4521  HG  LEU A 285     112.993 101.572 119.073  1.00  1.00              
ATOM   4522  CD1 LEU A 285     114.162 102.576 120.564  1.00  1.00              
ATOM   4523 1HD1 LEU A 285     113.412 103.351 120.731  1.00  1.00              
ATOM   4524 2HD1 LEU A 285     114.006 101.791 121.304  1.00  1.00              
ATOM   4525 3HD1 LEU A 285     115.155 103.006 120.684  1.00  1.00              
ATOM   4526  CD2 LEU A 285     114.168 103.144 118.154  1.00  1.00              
ATOM   4527 1HD2 LEU A 285     113.490 103.961 118.405  1.00  1.00              
ATOM   4528 2HD2 LEU A 285     115.191 103.511 118.167  1.00  1.00              
ATOM   4529 3HD2 LEU A 285     113.916 102.803 117.151  1.00  1.00              
ATOM   4530  C   LEU A 285     116.084 100.263 116.699  1.00  1.00              
ATOM   4531  O   LEU A 285     116.402 101.389 116.290  1.00  1.00              
ATOM   4532  N   ARG A 286     116.799  99.162 116.454  1.00  1.00              
ATOM   4533  H   ARG A 286     116.427  98.364 116.956  1.00  1.00              
ATOM   4534  CA  ARG A 286     117.474  98.776 115.200  1.00  1.00              
ATOM   4535  HA  ARG A 286     116.712  98.653 114.423  1.00  1.00              
ATOM   4536  CB  ARG A 286     118.465  99.867 114.732  1.00  1.00              
ATOM   4537  HB1 ARG A 286     117.912 100.774 114.499  1.00  1.00              
ATOM   4538  HB2 ARG A 286     118.883  99.529 113.784  1.00  1.00              
ATOM   4539  CG  ARG A 286     119.672 100.239 115.621  1.00  1.00              
ATOM   4540  HG1 ARG A 286     120.030 101.218 115.302  1.00  1.00              
ATOM   4541  HG2 ARG A 286     120.445  99.519 115.372  1.00  1.00              
ATOM   4542  CD  ARG A 286     119.583 100.224 117.159  1.00  1.00              
ATOM   4543  HD1 ARG A 286     120.605 100.272 117.539  1.00  1.00              
ATOM   4544  HD2 ARG A 286     119.150  99.282 117.492  1.00  1.00              
ATOM   4545  NE  ARG A 286     118.824 101.359 117.713  1.00  1.00              
ATOM   4546  HE  ARG A 286     118.143 101.773 117.084  1.00  1.00              
ATOM   4547  CZ  ARG A 286     118.872 101.810 118.954  1.00  1.00              
ATOM   4548  NH1 ARG A 286     119.503 101.171 119.897  1.00  1.00              
ATOM   4549 1HH1 ARG A 286     119.738 100.203 119.730  1.00  1.00              
ATOM   4550 2HH1 ARG A 286     119.549 101.551 120.823  1.00  1.00              
ATOM   4551  NH2 ARG A 286     118.269 102.909 119.290  1.00  1.00              
ATOM   4552 1HH2 ARG A 286     117.727 103.401 118.601  1.00  1.00              
ATOM   4553 2HH2 ARG A 286     118.273 103.235 120.241  1.00  1.00              
ATOM   4554  C   ARG A 286     118.159  97.413 115.406  1.00  1.00              
ATOM   4555  O   ARG A 286     119.308  97.354 115.857  1.00  1.00              
ATOM   4556  N   GLY A 287     117.460  96.293 115.210  1.00  1.00              
ATOM   4557  H   GLY A 287     116.490  96.378 114.915  1.00  1.00              
ATOM   4558  CA  GLY A 287     117.935  94.999 115.730  1.00  1.00              
ATOM   4559  HA1 GLY A 287     117.378  94.751 116.618  1.00  1.00              
ATOM   4560  HA2 GLY A 287     118.993  95.031 115.988  1.00  1.00              
ATOM   4561  C   GLY A 287     117.729  93.801 114.834  1.00  1.00              
ATOM   4562  O   GLY A 287     116.931  92.926 115.144  1.00  1.00              
ATOM   4563  N   ASN A 288     118.566  93.697 113.813  1.00  1.00              
ATOM   4564  H   ASN A 288     119.125  94.498 113.578  1.00  1.00              
ATOM   4565  CA  ASN A 288     119.036  92.395 113.363  1.00  1.00              
ATOM   4566  HA  ASN A 288     118.174  91.745 113.203  1.00  1.00              
ATOM   4567  CB  ASN A 288     119.723  92.659 111.995  1.00  1.00              
ATOM   4568  HB1 ASN A 288     120.743  93.002 112.146  1.00  1.00              
ATOM   4569  HB2 ASN A 288     119.185  93.453 111.473  1.00  1.00              
ATOM   4570  CG  ASN A 288     119.753  91.467 111.055  1.00  1.00              
ATOM   4571  OD1 ASN A 288     120.200  90.389 111.409  1.00  1.00              
ATOM   4572  ND2 ASN A 288     119.313  91.598 109.835  1.00  1.00              
ATOM   4573 1HD2 ASN A 288     118.941  92.468 109.462  1.00  1.00              
ATOM   4574 2HD2 ASN A 288     119.167  90.741 109.319  1.00  1.00              
ATOM   4575  C   ASN A 288     119.925  91.713 114.450  1.00  1.00              
ATOM   4576  O   ASN A 288     119.932  92.087 115.628  1.00  1.00              
ATOM   4577  N   SER A 289     120.694  90.712 114.035  1.00  1.00              
ATOM   4578  H   SER A 289     120.620  90.492 113.051  1.00  1.00              
ATOM   4579  CA  SER A 289     121.404  89.701 114.806  1.00  1.00              
ATOM   4580  HA  SER A 289     120.659  88.989 115.167  1.00  1.00              
ATOM   4581  CB  SER A 289     122.333  88.915 113.868  1.00  1.00              
ATOM   4582  HB1 SER A 289     122.832  88.128 114.436  1.00  1.00              
ATOM   4583  HB2 SER A 289     123.093  89.579 113.451  1.00  1.00              
ATOM   4584  OG  SER A 289     121.612  88.320 112.809  1.00  1.00              
ATOM   4585  HG  SER A 289     121.194  88.991 112.248  1.00  1.00              
ATOM   4586  C   SER A 289     122.166  90.165 116.036  1.00  1.00              
ATOM   4587  O   SER A 289     121.695  89.942 117.148  1.00  1.00              
ATOM   4588  N   ILE A 290     123.345  90.768 115.875  1.00  1.00              
ATOM   4589  H   ILE A 290     123.675  90.969 114.943  1.00  1.00              
ATOM   4590  CA  ILE A 290     124.165  91.168 117.020  1.00  1.00              
ATOM   4591  HA  ILE A 290     124.069  90.402 117.790  1.00  1.00              
ATOM   4592  CB  ILE A 290     125.660  91.208 116.614  1.00  1.00              
ATOM   4593  HB  ILE A 290     125.806  92.032 115.914  1.00  1.00              
ATOM   4594  CG2 ILE A 290     126.588  91.429 117.818  1.00  1.00              
ATOM   4595 1HG2 ILE A 290     126.399  90.688 118.597  1.00  1.00              
ATOM   4596 2HG2 ILE A 290     127.631  91.340 117.503  1.00  1.00              
ATOM   4597 3HG2 ILE A 290     126.454  92.416 118.236  1.00  1.00              
ATOM   4598  CG1 ILE A 290     126.114  89.899 115.910  1.00  1.00              
ATOM   4599 1HG1 ILE A 290     127.160  90.001 115.619  1.00  1.00              
ATOM   4600 2HG1 ILE A 290     125.549  89.765 114.990  1.00  1.00              
ATOM   4601  CD1 ILE A 290     125.966  88.601 116.720  1.00  1.00              
ATOM   4602  HD1 ILE A 290     126.291  87.760 116.106  1.00  1.00              
ATOM   4603  HD2 ILE A 290     126.588  88.630 117.614  1.00  1.00              
ATOM   4604  HD3 ILE A 290     124.925  88.439 117.000  1.00  1.00              
ATOM   4605  C   ILE A 290     123.576  92.459 117.623  1.00  1.00              
ATOM   4606  O   ILE A 290     122.790  93.158 116.994  1.00  1.00              
ATOM   4607  N   ARG A 291     123.895  92.814 118.869  1.00  1.00              
ATOM   4608  H   ARG A 291     124.504  92.210 119.405  1.00  1.00              
ATOM   4609  CA  ARG A 291     123.501  94.137 119.412  1.00  1.00              
ATOM   4610  HA  ARG A 291     122.516  94.428 119.042  1.00  1.00              
ATOM   4611  CB  ARG A 291     123.473  94.084 120.958  1.00  1.00              
ATOM   4612  HB1 ARG A 291     123.082  95.029 121.338  1.00  1.00              
ATOM   4613  HB2 ARG A 291     124.508  94.010 121.299  1.00  1.00              
ATOM   4614  CG  ARG A 291     122.703  92.927 121.633  1.00  1.00              
ATOM   4615  HG1 ARG A 291     123.090  92.848 122.650  1.00  1.00              
ATOM   4616  HG2 ARG A 291     122.942  91.981 121.151  1.00  1.00              
ATOM   4617  CD  ARG A 291     121.176  93.081 121.773  1.00  1.00              
ATOM   4618  HD1 ARG A 291     120.979  93.960 122.390  1.00  1.00              
ATOM   4619  HD2 ARG A 291     120.796  92.218 122.319  1.00  1.00              
ATOM   4620  NE  ARG A 291     120.417  93.219 120.513  1.00  1.00              
ATOM   4621  HE  ARG A 291     119.764  93.992 120.493  1.00  1.00              
ATOM   4622  CZ  ARG A 291     120.335  92.375 119.498  1.00  1.00              
ATOM   4623  NH1 ARG A 291     121.005  91.265 119.479  1.00  1.00              
ATOM   4624 1HH1 ARG A 291     121.562  90.992 120.266  1.00  1.00              
ATOM   4625 2HH1 ARG A 291     120.964  90.672 118.655  1.00  1.00              
ATOM   4626  NH2 ARG A 291     119.586  92.642 118.467  1.00  1.00              
ATOM   4627 1HH2 ARG A 291     118.960  93.421 118.479  1.00  1.00              
ATOM   4628 2HH2 ARG A 291     119.681  92.100 117.607  1.00  1.00              
ATOM   4629  C   ARG A 291     124.498  95.235 118.977  1.00  1.00              
ATOM   4630  O   ARG A 291     124.193  96.431 119.017  1.00  1.00              
ATOM   4631  N   SER A 292     125.710  94.812 118.608  1.00  1.00              
ATOM   4632  H   SER A 292     125.895  93.826 118.706  1.00  1.00              
ATOM   4633  CA  SER A 292     126.860  95.648 118.265  1.00  1.00              
ATOM   4634  HA  SER A 292     127.012  96.372 119.063  1.00  1.00              
ATOM   4635  CB  SER A 292     128.147  94.808 118.175  1.00  1.00              
ATOM   4636  HB1 SER A 292     129.010  95.472 118.098  1.00  1.00              
ATOM   4637  HB2 SER A 292     128.119  94.161 117.298  1.00  1.00              
ATOM   4638  OG  SER A 292     128.265  94.004 119.328  1.00  1.00              
ATOM   4639  HG  SER A 292     129.172  93.675 119.400  1.00  1.00              
ATOM   4640  C   SER A 292     126.655  96.417 116.954  1.00  1.00              
ATOM   4641  O   SER A 292     126.595  97.645 116.993  1.00  1.00              
ATOM   4642  N   ILE A 293     126.513  95.708 115.823  1.00  1.00              
ATOM   4643  H   ILE A 293     126.509  94.703 115.891  1.00  1.00              
ATOM   4644  CA  ILE A 293     126.615  96.279 114.466  1.00  1.00              
ATOM   4645  HA  ILE A 293     127.205  97.194 114.548  1.00  1.00              
ATOM   4646  CB  ILE A 293     127.394  95.337 113.507  1.00  1.00              
ATOM   4647  HB  ILE A 293     126.715  94.556 113.164  1.00  1.00              
ATOM   4648  CG2 ILE A 293     127.862  96.121 112.270  1.00  1.00              
ATOM   4649 1HG2 ILE A 293     128.490  95.501 111.633  1.00  1.00              
ATOM   4650 2HG2 ILE A 293     127.005  96.448 111.683  1.00  1.00              
ATOM   4651 3HG2 ILE A 293     128.436  96.997 112.570  1.00  1.00              
ATOM   4652  CG1 ILE A 293     128.611  94.621 114.144  1.00  1.00              
ATOM   4653 1HG1 ILE A 293     129.081  93.998 113.383  1.00  1.00              
ATOM   4654 2HG1 ILE A 293     128.262  93.944 114.924  1.00  1.00              
ATOM   4655  CD1 ILE A 293     129.691  95.539 114.735  1.00  1.00              
ATOM   4656  HD1 ILE A 293     130.472  94.927 115.186  1.00  1.00              
ATOM   4657  HD2 ILE A 293     130.141  96.147 113.950  1.00  1.00              
ATOM   4658  HD3 ILE A 293     129.271  96.190 115.500  1.00  1.00              
ATOM   4659  C   ILE A 293     125.246  96.727 113.837  1.00  1.00              
ATOM   4660  O   ILE A 293     125.187  97.687 113.054  1.00  1.00              
ATOM   4661  N   PRO A 294     124.095  96.118 114.198  1.00  1.00              
ATOM   4662  CD  PRO A 294     123.965  94.736 114.635  1.00  1.00              
ATOM   4663  HD1 PRO A 294     124.037  94.711 115.720  1.00  1.00              
ATOM   4664  HD2 PRO A 294     124.720  94.091 114.186  1.00  1.00              
ATOM   4665  CG  PRO A 294     122.568  94.300 114.177  1.00  1.00              
ATOM   4666  HG1 PRO A 294     122.160  93.466 114.737  1.00  1.00              
ATOM   4667  HG2 PRO A 294     122.604  94.037 113.119  1.00  1.00              
ATOM   4668  CB  PRO A 294     121.761  95.581 114.368  1.00  1.00              
ATOM   4669  HB1 PRO A 294     121.601  95.788 115.427  1.00  1.00              
ATOM   4670  HB2 PRO A 294     120.823  95.564 113.812  1.00  1.00              
ATOM   4671  CA  PRO A 294     122.763  96.554 113.764  1.00  1.00              
ATOM   4672  HA  PRO A 294     122.750  96.351 112.692  1.00  1.00              
ATOM   4673  C   PRO A 294     122.362  98.058 113.829  1.00  1.00              
ATOM   4674  O   PRO A 294     121.567  98.545 113.003  1.00  1.00              
ATOM   4675  N   LYS A 295     123.022  98.809 114.734  1.00  1.00              
ATOM   4676  H   LYS A 295     123.671  98.312 115.321  1.00  1.00              
ATOM   4677  CA  LYS A 295     123.092 100.288 114.757  1.00  1.00              
ATOM   4678  HA  LYS A 295     122.156 100.718 115.089  1.00  1.00              
ATOM   4679  CB  LYS A 295     124.212 100.757 115.709  1.00  1.00              
ATOM   4680  HB1 LYS A 295     124.233 101.848 115.698  1.00  1.00              
ATOM   4681  HB2 LYS A 295     125.173 100.402 115.332  1.00  1.00              
ATOM   4682  CG  LYS A 295     124.078 100.281 117.164  1.00  1.00              
ATOM   4683  HG1 LYS A 295     124.104  99.191 117.193  1.00  1.00              
ATOM   4684  HG2 LYS A 295     123.136 100.631 117.586  1.00  1.00              
ATOM   4685  CD  LYS A 295     125.255 100.851 117.974  1.00  1.00              
ATOM   4686  HD1 LYS A 295     125.145 101.936 118.035  1.00  1.00              
ATOM   4687  HD2 LYS A 295     126.191 100.646 117.449  1.00  1.00              
ATOM   4688  CE  LYS A 295     125.366 100.293 119.398  1.00  1.00              
ATOM   4689  HE1 LYS A 295     124.432 100.468 119.940  1.00  1.00              
ATOM   4690  HE2 LYS A 295     126.156 100.854 119.906  1.00  1.00              
ATOM   4691  NZ  LYS A 295     125.717  98.853 119.396  1.00  1.00              
ATOM   4692  HZ1 LYS A 295     124.903  98.256 119.279  1.00  1.00              
ATOM   4693  HZ2 LYS A 295     126.327  98.648 118.608  1.00  1.00              
ATOM   4694  HZ3 LYS A 295     126.186  98.596 120.253  1.00  1.00              
ATOM   4695  C   LYS A 295     123.327 100.834 113.349  1.00  1.00              
ATOM   4696  O   LYS A 295     122.433 101.445 112.755  1.00  1.00              
ATOM   4697  N   ASN A 296     124.505 100.522 112.810  1.00  1.00              
ATOM   4698  H   ASN A 296     125.147  99.976 113.366  1.00  1.00              
ATOM   4699  CA  ASN A 296     124.955 100.891 111.477  1.00  1.00              
ATOM   4700  HA  ASN A 296     125.204 101.946 111.453  1.00  1.00              
ATOM   4701  CB  ASN A 296     126.239 100.107 111.113  1.00  1.00              
ATOM   4702  HB1 ASN A 296     126.549 100.407 110.111  1.00  1.00              
ATOM   4703  HB2 ASN A 296     126.016  99.043 111.071  1.00  1.00              
ATOM   4704  CG  ASN A 296     127.432 100.299 112.032  1.00  1.00              
ATOM   4705  OD1 ASN A 296     127.413 101.064 112.979  1.00  1.00              
ATOM   4706  ND2 ASN A 296     128.522  99.614 111.777  1.00  1.00              
ATOM   4707 1HD2 ASN A 296     128.561  98.972 111.004  1.00  1.00              
ATOM   4708 2HD2 ASN A 296     129.328  99.837 112.333  1.00  1.00              
ATOM   4709  C   ASN A 296     123.904 100.540 110.407  1.00  1.00              
ATOM   4710  O   ASN A 296     123.703 101.297 109.462  1.00  1.00              
ATOM   4711  N   LEU A 297     123.215  99.404 110.562  1.00  1.00              
ATOM   4712  H   LEU A 297     123.420  98.794 111.339  1.00  1.00              
ATOM   4713  CA  LEU A 297     122.285  98.969 109.507  1.00  1.00              
ATOM   4714  HA  LEU A 297     122.809  99.037 108.564  1.00  1.00              
ATOM   4715  CB  LEU A 297     121.942  97.476 109.722  1.00  1.00              
ATOM   4716  HB1 LEU A 297     120.907  97.285 109.434  1.00  1.00              
ATOM   4717  HB2 LEU A 297     122.029  97.235 110.779  1.00  1.00              
ATOM   4718  CG  LEU A 297     122.849  96.540 108.901  1.00  1.00              
ATOM   4719  HG  LEU A 297     123.869  96.916 108.933  1.00  1.00              
ATOM   4720  CD1 LEU A 297     122.848  95.128 109.493  1.00  1.00              
ATOM   4721 1HD1 LEU A 297     123.441  94.471 108.855  1.00  1.00              
ATOM   4722 2HD1 LEU A 297     123.297  95.149 110.483  1.00  1.00              
ATOM   4723 3HD1 LEU A 297     121.828  94.747 109.552  1.00  1.00              
ATOM   4724  CD2 LEU A 297     122.378  96.440 107.450  1.00  1.00              
ATOM   4725 1HD2 LEU A 297     123.080  95.840 106.870  1.00  1.00              
ATOM   4726 2HD2 LEU A 297     121.389  95.987 107.394  1.00  1.00              
ATOM   4727 3HD2 LEU A 297     122.340  97.431 106.999  1.00  1.00              
ATOM   4728  C   LEU A 297     121.012  99.764 109.277  1.00  1.00              
ATOM   4729  O   LEU A 297     120.687 100.071 108.118  1.00  1.00              
ATOM   4730  N   PHE A 298     120.339 100.182 110.361  1.00  1.00              
ATOM   4731  H   PHE A 298     120.669  99.925 111.284  1.00  1.00              
ATOM   4732  CA  PHE A 298     119.399 101.304 110.142  1.00  1.00              
ATOM   4733  HA  PHE A 298     118.707 100.988 109.359  1.00  1.00              
ATOM   4734  CB  PHE A 298     118.555 101.497 111.399  1.00  1.00              
ATOM   4735  HB1 PHE A 298     118.100 102.462 111.312  1.00  1.00              
ATOM   4736  HB2 PHE A 298     119.172 101.457 112.296  1.00  1.00              
ATOM   4737  CG  PHE A 298     117.366 100.553 111.501  1.00  1.00              
ATOM   4738  CD1 PHE A 298     117.522  99.151 111.450  1.00  1.00              
ATOM   4739  HD1 PHE A 298     118.502  98.700 111.409  1.00  1.00              
ATOM   4740  CE1 PHE A 298     116.388  98.319 111.439  1.00  1.00              
ATOM   4741  HE1 PHE A 298     116.493  97.244 111.394  1.00  1.00              
ATOM   4742  CZ  PHE A 298     115.103  98.884 111.481  1.00  1.00              
ATOM   4743  HZ  PHE A 298     114.223  98.260 111.465  1.00  1.00              
ATOM   4744  CE2 PHE A 298     114.942 100.271 111.561  1.00  1.00              
ATOM   4745  HE2 PHE A 298     113.944 100.689 111.607  1.00  1.00              
ATOM   4746  CD2 PHE A 298     116.069 101.100 111.580  1.00  1.00              
ATOM   4747  HD2 PHE A 298     115.917 102.166 111.621  1.00  1.00              
ATOM   4748  C   PHE A 298     120.226 102.387 109.570  1.00  1.00              
ATOM   4749  O   PHE A 298     119.826 102.699 108.474  1.00  1.00              
ATOM   4750  N   ALA A 299     121.409 102.726 110.135  1.00  1.00              
ATOM   4751  H   ALA A 299     121.692 102.140 110.911  1.00  1.00              
ATOM   4752  CA  ALA A 299     122.340 103.847 109.847  1.00  1.00              
ATOM   4753  HA  ALA A 299     121.814 104.693 110.231  1.00  1.00              
ATOM   4754  CB  ALA A 299     123.636 103.804 110.663  1.00  1.00              
ATOM   4755  HB1 ALA A 299     123.959 104.819 110.814  1.00  1.00              
ATOM   4756  HB2 ALA A 299     123.529 103.306 111.613  1.00  1.00              
ATOM   4757  HB3 ALA A 299     124.469 103.389 110.099  1.00  1.00              
ATOM   4758  C   ALA A 299     122.786 104.302 108.479  1.00  1.00              
ATOM   4759  O   ALA A 299     123.694 105.130 108.323  1.00  1.00              
ATOM   4760  N   GLN A 300     122.174 103.721 107.508  1.00  1.00              
ATOM   4761  H   GLN A 300     121.509 103.001 107.759  1.00  1.00              
ATOM   4762  CA  GLN A 300     122.587 103.795 106.167  1.00  1.00              
ATOM   4763  HA  GLN A 300     122.947 104.786 105.926  1.00  1.00              
ATOM   4764  CB  GLN A 300     123.760 102.824 106.198  1.00  1.00              
ATOM   4765  HB1 GLN A 300     124.462 103.138 106.962  1.00  1.00              
ATOM   4766  HB2 GLN A 300     124.284 102.907 105.277  1.00  1.00              
ATOM   4767  CG  GLN A 300     123.316 101.390 106.525  1.00  1.00              
ATOM   4768  HG1 GLN A 300     122.736 101.034 105.698  1.00  1.00              
ATOM   4769  HG2 GLN A 300     122.633 101.370 107.359  1.00  1.00              
ATOM   4770  CD  GLN A 300     124.428 100.417 106.872  1.00  1.00              
ATOM   4771  OE1 GLN A 300     124.241  99.220 106.822  1.00  1.00              
ATOM   4772  NE2 GLN A 300     125.598 100.841 107.281  1.00  1.00              
ATOM   4773 1HE2 GLN A 300     125.812 101.817 107.337  1.00  1.00              
ATOM   4774 2HE2 GLN A 300     126.321 100.141 107.212  1.00  1.00              
ATOM   4775  C   GLN A 300     121.485 103.435 105.160  1.00  1.00              
ATOM   4776  O   GLN A 300     121.440 104.058 104.107  1.00  1.00              
ATOM   4777  N   LEU A 301     120.447 102.705 105.601  1.00  1.00              
ATOM   4778  H   LEU A 301     120.543 102.176 106.462  1.00  1.00              
ATOM   4779  CA  LEU A 301     119.075 103.120 105.220  1.00  1.00              
ATOM   4780  HA  LEU A 301     119.023 103.199 104.142  1.00  1.00              
ATOM   4781  CB  LEU A 301     118.122 102.000 105.650  1.00  1.00              
ATOM   4782  HB1 LEU A 301     117.112 102.287 105.365  1.00  1.00              
ATOM   4783  HB2 LEU A 301     118.174 101.910 106.728  1.00  1.00              
ATOM   4784  CG  LEU A 301     118.450 100.621 105.042  1.00  1.00              
ATOM   4785  HG  LEU A 301     119.500 100.372 105.190  1.00  1.00              
ATOM   4786  CD1 LEU A 301     117.632  99.542 105.752  1.00  1.00              
ATOM   4787 1HD1 LEU A 301     117.881  98.566 105.341  1.00  1.00              
ATOM   4788 2HD1 LEU A 301     117.868  99.550 106.817  1.00  1.00              
ATOM   4789 3HD1 LEU A 301     116.568  99.733 105.613  1.00  1.00              
ATOM   4790  CD2 LEU A 301     118.141 100.584 103.547  1.00  1.00              
ATOM   4791 1HD2 LEU A 301     118.277  99.572 103.167  1.00  1.00              
ATOM   4792 2HD2 LEU A 301     117.117 100.914 103.368  1.00  1.00              
ATOM   4793 3HD2 LEU A 301     118.831 101.233 103.012  1.00  1.00              
ATOM   4794  C   LEU A 301     118.728 104.512 105.785  1.00  1.00              
ATOM   4795  O   LEU A 301     117.711 105.103 105.468  1.00  1.00              
ATOM   4796  N   ARG A 302     119.557 105.067 106.666  1.00  1.00              
ATOM   4797  H   ARG A 302     120.390 104.525 106.822  1.00  1.00              
ATOM   4798  CA  ARG A 302     119.249 106.066 107.688  1.00  1.00              
ATOM   4799  HA  ARG A 302     118.310 106.531 107.466  1.00  1.00              
ATOM   4800  CB  ARG A 302     119.236 105.253 108.968  1.00  1.00              
ATOM   4801  HB1 ARG A 302     120.231 104.883 109.014  1.00  1.00              
ATOM   4802  HB2 ARG A 302     118.552 104.445 108.840  1.00  1.00              
ATOM   4803  CG  ARG A 302     118.999 105.746 110.354  1.00  1.00              
ATOM   4804  HG1 ARG A 302     118.213 106.455 110.359  1.00  1.00              
ATOM   4805  HG2 ARG A 302     119.898 106.245 110.484  1.00  1.00              
ATOM   4806  CD  ARG A 302     118.879 104.717 111.494  1.00  1.00              
ATOM   4807  HD1 ARG A 302     119.809 104.164 111.572  1.00  1.00              
ATOM   4808  HD2 ARG A 302     118.146 103.973 111.247  1.00  1.00              
ATOM   4809  NE  ARG A 302     118.560 105.305 112.816  1.00  1.00              
ATOM   4810  HE  ARG A 302     118.952 106.216 113.012  1.00  1.00              
ATOM   4811  CZ  ARG A 302     117.756 104.807 113.745  1.00  1.00              
ATOM   4812  NH1 ARG A 302     117.241 103.611 113.680  1.00  1.00              
ATOM   4813 1HH1 ARG A 302     117.467 103.019 112.906  1.00  1.00              
ATOM   4814 2HH1 ARG A 302     116.538 103.317 114.346  1.00  1.00              
ATOM   4815  NH2 ARG A 302     117.443 105.545 114.765  1.00  1.00              
ATOM   4816 1HH2 ARG A 302     117.859 106.454 114.865  1.00  1.00              
ATOM   4817 2HH2 ARG A 302     116.589 105.304 115.254  1.00  1.00              
ATOM   4818  C   ARG A 302     120.394 107.089 107.607  1.00  1.00              
ATOM   4819  O   ARG A 302     121.520 106.750 107.949  1.00  1.00              
ATOM   4820  N   LYS A 303     120.178 108.296 107.127  1.00  1.00              
ATOM   4821  H   LYS A 303     119.204 108.576 107.248  1.00  1.00              
ATOM   4822  CA  LYS A 303     120.725 108.887 105.871  1.00  1.00              
ATOM   4823  HA  LYS A 303     120.113 109.736 105.581  1.00  1.00              
ATOM   4824  CB  LYS A 303     122.173 109.423 105.783  1.00  1.00              
ATOM   4825  HB1 LYS A 303     122.211 110.373 106.275  1.00  1.00              
ATOM   4826  HB2 LYS A 303     122.356 109.636 104.731  1.00  1.00              
ATOM   4827  CG  LYS A 303     123.412 108.709 106.309  1.00  1.00              
ATOM   4828  HG1 LYS A 303     123.181 108.345 107.295  1.00  1.00              
ATOM   4829  HG2 LYS A 303     124.171 109.487 106.383  1.00  1.00              
ATOM   4830  CD  LYS A 303     124.075 107.588 105.518  1.00  1.00              
ATOM   4831  HD1 LYS A 303     124.204 107.885 104.476  1.00  1.00              
ATOM   4832  HD2 LYS A 303     123.445 106.708 105.555  1.00  1.00              
ATOM   4833  CE  LYS A 303     125.456 107.285 106.133  1.00  1.00              
ATOM   4834  HE1 LYS A 303     126.137 108.099 105.873  1.00  1.00              
ATOM   4835  HE2 LYS A 303     125.843 106.370 105.678  1.00  1.00              
ATOM   4836  NZ  LYS A 303     125.403 107.145 107.614  1.00  1.00              
ATOM   4837  HZ1 LYS A 303     126.295 106.895 108.015  1.00  1.00              
ATOM   4838  HZ2 LYS A 303     125.082 108.007 108.051  1.00  1.00              
ATOM   4839  HZ3 LYS A 303     124.718 106.434 107.867  1.00  1.00              
ATOM   4840  C   LYS A 303     120.411 107.844 104.867  1.00  1.00              
ATOM   4841  O   LYS A 303     121.334 107.290 104.274  1.00  1.00              
ATOM   4842  N   LEU A 304     119.099 107.606 104.627  1.00  1.00              
ATOM   4843  H   LEU A 304     118.392 108.058 105.196  1.00  1.00              
ATOM   4844  CA  LEU A 304     118.799 107.497 103.178  1.00  1.00              
ATOM   4845  HA  LEU A 304     119.775 107.371 102.723  1.00  1.00              
ATOM   4846  CB  LEU A 304     118.594 106.014 102.809  1.00  1.00              
ATOM   4847  HB1 LEU A 304     117.570 105.815 102.946  1.00  1.00              
ATOM   4848  HB2 LEU A 304     119.139 105.458 103.555  1.00  1.00              
ATOM   4849  CG  LEU A 304     119.166 105.322 101.570  1.00  1.00              
ATOM   4850  HG  LEU A 304     120.209 105.581 101.504  1.00  1.00              
ATOM   4851  CD1 LEU A 304     119.044 103.791 101.627  1.00  1.00              
ATOM   4852 1HD1 LEU A 304     119.912 103.380 102.140  1.00  1.00              
ATOM   4853 2HD1 LEU A 304     118.145 103.467 102.130  1.00  1.00              
ATOM   4854 3HD1 LEU A 304     119.018 103.341 100.637  1.00  1.00              
ATOM   4855  CD2 LEU A 304     118.498 105.800 100.324  1.00  1.00              
ATOM   4856 1HD2 LEU A 304     118.869 105.243  99.468  1.00  1.00              
ATOM   4857 2HD2 LEU A 304     117.449 105.597 100.429  1.00  1.00              
ATOM   4858 3HD2 LEU A 304     118.678 106.860 100.194  1.00  1.00              
ATOM   4859  C   LEU A 304     118.718 108.820 102.484  1.00  1.00              
ATOM   4860  O   LEU A 304     119.088 109.013 101.342  1.00  1.00              
ATOM   4861  N   LYS A 305     118.507 109.795 103.388  1.00  1.00              
ATOM   4862  H   LYS A 305     118.070 109.466 104.249  1.00  1.00              
ATOM   4863  CA  LYS A 305     118.608 111.245 103.441  1.00  1.00              
ATOM   4864  HA  LYS A 305     118.275 111.532 104.424  1.00  1.00              
ATOM   4865  CB  LYS A 305     120.110 111.621 103.296  1.00  1.00              
ATOM   4866  HB1 LYS A 305     120.672 110.998 103.984  1.00  1.00              
ATOM   4867  HB2 LYS A 305     120.204 112.628 103.655  1.00  1.00              
ATOM   4868  CG  LYS A 305     120.873 111.577 101.945  1.00  1.00              
ATOM   4869  HG1 LYS A 305     120.487 112.345 101.283  1.00  1.00              
ATOM   4870  HG2 LYS A 305     120.765 110.612 101.469  1.00  1.00              
ATOM   4871  CD  LYS A 305     122.376 111.812 102.128  1.00  1.00              
ATOM   4872  HD1 LYS A 305     122.763 111.030 102.780  1.00  1.00              
ATOM   4873  HD2 LYS A 305     122.544 112.780 102.598  1.00  1.00              
ATOM   4874  CE  LYS A 305     123.172 111.738 100.821  1.00  1.00              
ATOM   4875  HE1 LYS A 305     122.821 110.879 100.243  1.00  1.00              
ATOM   4876  HE2 LYS A 305     124.226 111.578 101.061  1.00  1.00              
ATOM   4877  NZ  LYS A 305     123.051 112.969 100.008  1.00  1.00              
ATOM   4878  HZ1 LYS A 305     122.078 113.231  99.850  1.00  1.00              
ATOM   4879  HZ2 LYS A 305     123.374 113.806 100.492  1.00  1.00              
ATOM   4880  HZ3 LYS A 305     123.471 112.869  99.093  1.00  1.00              
ATOM   4881  C   LYS A 305     117.713 111.902 102.520  1.00  1.00              
ATOM   4882  O   LYS A 305     116.612 111.902 102.929  1.00  1.00              
ATOM   4883  N   VAL A 306     117.956 112.037 101.222  1.00  1.00              
ATOM   4884  H   VAL A 306     118.910 112.002 100.899  1.00  1.00              
ATOM   4885  CA  VAL A 306     116.841 111.958 100.271  1.00  1.00              
ATOM   4886  HA  VAL A 306     116.178 112.806 100.441  1.00  1.00              
ATOM   4887  CB  VAL A 306     117.407 112.113  98.809  1.00  1.00              
ATOM   4888  HB  VAL A 306     117.720 111.115  98.489  1.00  1.00              
ATOM   4889  CG1 VAL A 306     116.413 112.670  97.783  1.00  1.00              
ATOM   4890 1HG1 VAL A 306     115.515 112.061  97.712  1.00  1.00              
ATOM   4891 2HG1 VAL A 306     116.132 113.692  98.037  1.00  1.00              
ATOM   4892 3HG1 VAL A 306     116.866 112.672  96.792  1.00  1.00              
ATOM   4893  CG2 VAL A 306     118.619 113.031  98.687  1.00  1.00              
ATOM   4894 1HG2 VAL A 306     118.904 113.145  97.642  1.00  1.00              
ATOM   4895 2HG2 VAL A 306     118.395 114.019  99.092  1.00  1.00              
ATOM   4896 3HG2 VAL A 306     119.473 112.607  99.206  1.00  1.00              
ATOM   4897  C   VAL A 306     116.094 110.688 100.308  1.00  1.00              
ATOM   4898  O   VAL A 306     115.263 110.442  99.465  1.00  1.00              
ATOM   4899  N   LEU A 307     116.431 109.884 101.306  1.00  1.00              
ATOM   4900  H   LEU A 307     117.338 110.134 101.652  1.00  1.00              
ATOM   4901  CA  LEU A 307     115.641 109.138 102.200  1.00  1.00              
ATOM   4902  HA  LEU A 307     114.735 109.392 101.694  1.00  1.00              
ATOM   4903  CB  LEU A 307     115.615 107.704 101.614  1.00  1.00              
ATOM   4904  HB1 LEU A 307     114.827 107.185 102.095  1.00  1.00              
ATOM   4905  HB2 LEU A 307     116.549 107.216 101.800  1.00  1.00              
ATOM   4906  CG  LEU A 307     115.273 107.490 100.089  1.00  1.00              
ATOM   4907  HG  LEU A 307     114.425 108.126  99.884  1.00  1.00              
ATOM   4908  CD1 LEU A 307     116.371 107.816  99.071  1.00  1.00              
ATOM   4909 1HD1 LEU A 307     117.145 108.467  99.451  1.00  1.00              
ATOM   4910 2HD1 LEU A 307     116.864 106.917  98.767  1.00  1.00              
ATOM   4911 3HD1 LEU A 307     115.903 108.282  98.205  1.00  1.00              
ATOM   4912  CD2 LEU A 307     114.815 106.075  99.716  1.00  1.00              
ATOM   4913 1HD2 LEU A 307     114.259 106.132  98.778  1.00  1.00              
ATOM   4914 2HD2 LEU A 307     115.618 105.360  99.594  1.00  1.00              
ATOM   4915 3HD2 LEU A 307     114.140 105.704 100.462  1.00  1.00              
ATOM   4916  C   LEU A 307     115.070 109.708 103.495  1.00  1.00              
ATOM   4917  O   LEU A 307     115.827 109.573 104.391  1.00  1.00              
ATOM   4918  N   ASP A 308     113.879 110.382 103.552  1.00  1.00              
ATOM   4919  H   ASP A 308     113.547 110.575 102.622  1.00  1.00              
ATOM   4920  CA  ASP A 308     112.779 110.611 104.513  1.00  1.00              
ATOM   4921  HA  ASP A 308     113.173 110.865 105.487  1.00  1.00              
ATOM   4922  CB  ASP A 308     111.660 111.667 104.162  1.00  1.00              
ATOM   4923  HB1 ASP A 308     111.197 111.398 103.224  1.00  1.00              
ATOM   4924  HB2 ASP A 308     112.145 112.599 104.004  1.00  1.00              
ATOM   4925  CG  ASP A 308     110.580 112.029 105.206  1.00  1.00              
ATOM   4926  OD1 ASP A 308     110.941 112.656 106.227  1.00  1.00              
ATOM   4927  OD2 ASP A 308     109.363 111.777 105.043  1.00  1.00              
ATOM   4928  C   ASP A 308     112.253 109.143 104.542  1.00  1.00              
ATOM   4929  O   ASP A 308     111.068 109.053 104.712  1.00  1.00              
ATOM   4930  N   LEU A 309     112.931 107.938 104.386  1.00  1.00              
ATOM   4931  H   LEU A 309     112.231 107.214 104.228  1.00  1.00              
ATOM   4932  CA  LEU A 309     114.168 107.323 104.937  1.00  1.00              
ATOM   4933  HA  LEU A 309     113.614 106.490 105.404  1.00  1.00              
ATOM   4934  CB  LEU A 309     115.139 106.259 104.334  1.00  1.00              
ATOM   4935  HB1 LEU A 309     115.558 105.817 105.218  1.00  1.00              
ATOM   4936  HB2 LEU A 309     115.969 106.797 103.908  1.00  1.00              
ATOM   4937  CG  LEU A 309     114.698 105.020 103.489  1.00  1.00              
ATOM   4938  HG  LEU A 309     114.107 105.378 102.681  1.00  1.00
[truncated: 994,347 more chars]
