# Supplementary material for: Variation in selection constraints on teleost TLRs with emphasis on their repertoire in the Walking catfish, Clarias batrachus
Source: Sci Rep. 2020 Dec 7;10:21394. doi: 10.1038/s41598-020-78347-6 (PMC7721727; doi:10.1038/s41598-020-78347-6)
Supplement: Supplementary file 31 — Supplementary Information 31. [file 41598_2020_78347_MOESM31_ESM.zip › T9/struct/S514930_results/lscore.txt]

		%%%%%%%%%%%%%%%%%%%%%%%%%%%%%%%%%%%%%%%%%%%%%%%%%%%
		% B-factor and local structure quality estimation %
		%       in I-TASSER structure modeling            %
		%%%%%%%%%%%%%%%%%%%%%%%%%%%%%%%%%%%%%%%%%%%%%%%%%%%

1. How was the local accuracy estimated?

    The local accuracy was defined as the distance deviation (in Angstrom) between residue positions 
    in the model and the native structure. It was estimated using support vector regression that makes 
    use of the coverage of threading alignment, divergence of I-TASSER simulation decoys, and 
    sequence-based secondary structure and solvent accessibility predictions. Large-scale benchmark 
    tests show that the estimated local accuracy has an average error of 2.21 Angstrom and the
    Pearson's correlation coefficient between estimated and actual error is 0.7. 

    Based on these tests, the local accuracy estimations tend to be  more accurate for residues:
	 1) that have higher threading alignment coverage
	 2) that are located at alpha-helix and beta-strand regions
	 3) that are buried (at 25% threshold)

    The estimated local accuracy for each model is available at the columns 61-66 in the model's PDB file
    and also at the bottom of this page (columns with label RSQ_*).

2. What is normalized B-factor?

    Normalized B-factor for a target protein is defined as z-score-based normalization of the 
    raw B-factor values. The normalized B-factor (called B-factor profile, BFP) is predicted using a 
    combination of both template-based assignment and profile-based prediction. Based on the distributions
    and predictions of the BFP, residues with BFP values higher than 0 are less stable in experimental 
    structures. The estimated normalized B-factor is shown at the bottom of this page.

For more information about the local accuracy and normalized B-factor predictions, please refer to the 
following article:

J Yang, Y Wang, Y Zhang. ResQ: An approach to unified estimation of B-factor and residue-specific error 
in protein structure prediction, Journal of Molecular Biology, 428: 693-701 (2016).
#RES	SS	SA	COV	BFP	RSQ_1	RSQ_2	RSQ_3	RSQ_4	RSQ_5	
1	C	E	0.12	2.15	20.31	22.68	18.75	15.04	33.21	
2	C	E	0.09	1.19	19.82	21.64	17.01	13.53	32.71	
3	C	B	0.08	0.43	19.32	21.43	14.62	12.40	32.40	
4	H	B	0.09	-0.04	19.50	20.57	13.41	10.77	30.67	
5	H	B	0.08	-0.18	18.85	19.94	12.76	9.86	30.31	
6	H	B	0.08	-0.36	16.87	18.58	12.78	10.24	29.74	
7	H	B	0.08	-0.48	16.99	17.19	12.73	9.91	28.27	
8	H	B	0.08	-0.57	17.16	16.30	12.62	8.58	26.69	
9	H	B	0.09	-0.53	15.62	15.66	11.26	8.23	26.56	
10	H	B	0.09	-0.51	14.25	14.96	11.30	8.97	26.04	
11	H	B	0.12	-0.38	14.10	13.24	11.91	8.68	23.65	
12	H	B	0.12	-0.37	14.12	12.24	11.41	7.68	24.46	
13	H	B	0.12	-0.30	13.26	12.00	10.02	7.17	25.16	
14	H	B	0.12	-0.43	12.77	10.62	10.12	7.18	24.21	
15	H	B	0.12	-0.48	13.17	10.12	10.07	6.92	21.57	
16	H	B	0.15	-0.33	12.86	10.09	9.55	6.55	20.77	
17	H	B	0.15	-0.27	13.45	10.06	9.43	6.72	21.85	
18	H	B	0.16	-0.10	14.08	9.88	9.34	6.86	20.14	
19	H	B	0.22	0.06	13.88	9.86	9.22	6.78	17.39	
20	C	B	0.25	0.25	14.30	10.45	9.36	6.88	17.01	
21	C	E	0.25	0.37	15.16	10.96	9.31	7.10	16.54	
22	C	B	0.28	0.29	13.79	10.05	9.07	6.97	13.78	
23	C	B	0.37	0.19	13.12	10.05	8.98	6.94	10.93	
24	C	B	0.48	0.22	12.68	10.27	8.79	6.62	9.51	
25	C	B	0.56	-0.02	12.92	10.42	8.64	6.73	8.14	
26	C	B	0.62	-0.10	11.03	9.07	8.40	6.59	7.55	
27	C	B	0.68	-0.27	9.83	7.92	8.10	6.35	6.33	
28	C	B	0.71	-0.34	7.58	7.45	7.92	6.09	5.66	
29	C	E	0.70	-0.06	7.98	7.39	8.02	5.94	5.75	
30	C	B	0.70	0.05	9.75	7.42	8.06	5.90	6.75	
31	C	E	0.68	0.37	11.18	7.95	8.13	5.85	8.15	
32	C	E	0.68	0.44	11.38	7.99	8.21	5.96	9.17	
33	C	E	0.57	0.43	10.03	7.97	8.40	6.21	8.80	
34	C	E	0.58	0.48	7.25	8.76	8.35	6.18	8.13	
35	C	E	0.66	0.53	4.83	9.39	8.29	6.30	7.15	
36	C	E	0.75	0.29	4.62	6.73	8.15	6.16	5.59	
37	C	B	0.84	0.11	4.36	4.89	7.77	5.90	5.19	
38	S	B	0.85	-0.07	4.05	4.33	7.36	5.45	4.81	
39	S	B	0.88	-0.28	3.88	4.16	7.06	5.15	4.64	
40	S	B	0.92	-0.45	3.76	4.09	7.01	5.20	4.57	
41	S	B	0.92	-0.40	3.79	4.20	6.94	5.16	4.67	
42	S	B	0.90	-0.29	3.92	4.31	7.18	5.59	4.79	
43	C	B	0.93	-0.33	4.02	4.35	7.06	5.52	4.80	
44	C	E	0.94	-0.17	4.25	4.60	7.32	5.91	5.04	
45	C	B	0.93	-0.17	4.30	4.68	7.48	6.05	5.08	
46	C	E	0.94	-0.05	4.28	4.69	7.51	6.32	5.08	
47	C	B	0.92	-0.02	4.32	4.77	7.55	6.43	5.11	
48	C	E	0.92	0.23	4.29	4.76	7.58	6.70	5.10	
49	C	E	0.92	0.23	3.98	4.43	7.30	6.39	4.80	
50	C	E	0.92	0.11	4.20	4.64	7.47	6.42	5.03	
51	C	B	0.91	0.11	4.31	4.77	7.67	6.40	5.15	
52	C	E	0.91	0.41	4.31	4.94	7.78	6.51	5.53	
53	C	E	0.90	0.38	4.46	5.58	8.00	6.47	6.24	
54	C	B	0.92	0.26	6.46	4.84	7.66	6.14	5.20	
55	C	E	0.92	0.22	5.15	4.76	7.78	6.16	5.17	
56	C	E	0.90	0.34	4.97	4.80	7.79	6.39	5.19	
57	C	E	0.93	0.23	4.23	4.65	7.65	6.11	5.06	
58	C	B	0.93	-0.06	4.17	4.58	7.58	5.94	5.01	
59	C	E	0.93	-0.21	4.13	4.53	7.44	5.87	4.95	
60	S	E	0.95	-0.38	3.72	4.09	6.86	5.38	4.53	
61	S	E	0.95	-0.52	3.78	4.16	6.90	5.46	4.59	
62	S	B	0.95	-0.60	3.74	4.09	6.78	5.34	4.53	
63	C	E	0.95	-0.62	4.27	4.57	7.25	5.99	4.99	
64	C	B	0.95	-0.54	4.19	4.47	7.07	5.84	4.89	
65	C	E	0.95	-0.43	4.20	4.54	7.20	6.02	4.97	
66	C	B	0.95	-0.48	4.25	4.63	7.35	6.28	5.02	
67	C	E	0.95	-0.30	4.21	4.63	7.38	6.53	4.98	
68	C	E	0.95	-0.17	4.28	4.74	7.44	6.66	5.06	
69	C	E	0.95	-0.11	4.30	4.78	7.48	6.93	5.07	
70	C	E	0.95	-0.12	4.31	4.90	7.49	7.04	5.16	
71	C	B	0.95	-0.36	4.31	4.84	7.39	6.90	5.10	
72	C	E	0.94	-0.37	4.31	4.88	7.42	7.07	5.12	
73	H	E	0.95	-0.05	4.32	4.91	7.37	7.03	5.14	
74	H	E	0.95	-0.10	4.31	4.88	7.48	6.96	5.14	
75	H	B	0.95	-0.33	4.27	4.81	7.39	6.69	5.10	
76	H	E	0.95	-0.18	4.28	4.79	7.39	6.59	5.11	
77	C	E	0.95	0.08	4.27	4.80	7.52	6.85	5.10	
78	C	E	0.95	0.10	4.27	4.76	7.61	6.68	5.10	
79	C	B	0.95	-0.16	4.22	4.70	7.50	6.44	5.06	
80	C	E	0.95	-0.12	4.22	4.71	7.48	6.55	5.05	
81	C	E	0.95	-0.17	4.20	4.65	7.46	6.30	5.02	
82	C	E	0.95	-0.27	4.17	4.61	7.33	6.17	4.99	
83	C	E	0.95	-0.27	4.13	4.55	7.23	6.08	5.00	
84	S	B	0.95	-0.57	3.71	4.10	6.73	5.47	4.51	
85	S	E	0.95	-0.66	3.71	4.12	6.69	5.57	4.51	
86	S	B	0.95	-0.70	3.81	4.19	6.65	5.46	4.59	
87	C	B	0.95	-0.82	4.19	4.60	7.12	6.13	4.97	
88	C	E	0.95	-0.72	4.08	4.47	6.93	5.92	4.83	
89	C	B	0.95	-0.61	4.25	4.60	7.11	6.14	5.00	
90	C	B	0.95	-0.68	4.22	4.58	7.25	6.39	4.96	
91	C	B	0.92	-0.44	4.22	4.62	7.35	6.65	4.98	
92	C	B	0.89	-0.27	4.34	5.48	7.31	6.52	5.08	
93	C	E	0.85	0.18	4.45	6.90	7.48	6.80	5.20	
94	C	E	0.68	0.28	5.31	7.34	8.01	7.38	6.11	
95	C	E	0.45	0.11	6.55	8.68	8.39	7.63	7.05	
96	C	B	0.45	-0.05	9.09	9.20	8.24	7.34	8.98	
97	C	E	0.38	0.33	11.10	8.74	8.32	7.45	10.59	
98	C	E	0.28	0.60	13.76	8.28	8.55	7.69	13.00	
99	C	B	0.27	0.62	14.69	8.56	8.68	8.27	13.88	
100	C	E	0.27	0.42	16.09	8.47	8.72	8.01	14.69	
101	C	B	0.23	0.13	15.14	9.09	8.81	8.53	14.21	
102	C	E	0.31	0.31	13.88	8.78	8.67	8.02	12.62	
103	C	E	0.32	0.11	13.16	10.29	8.66	8.34	11.95	
104	C	B	0.35	0.03	10.88	10.24	9.00	8.30	10.53	
105	C	E	0.38	-0.02	7.96	8.48	8.69	8.01	7.25	
106	S	B	0.44	-0.34	6.23	7.52	8.33	7.63	6.38	
107	S	E	0.62	-0.52	4.86	6.92	7.54	7.26	5.22	
108	C	B	0.84	-0.36	4.35	6.94	7.37	7.11	5.13	
109	C	E	0.85	-0.34	4.40	6.95	7.47	7.39	5.20	
110	H	E	0.87	-0.27	4.41	7.10	7.42	7.45	5.22	
111	H	E	0.91	-0.37	4.35	7.12	7.35	7.30	5.17	
112	H	B	0.92	-0.61	4.32	4.89	7.34	7.03	5.13	
113	H	B	0.95	-0.51	4.26	4.80	7.22	6.81	5.08	
114	C	E	0.95	-0.12	4.25	4.83	7.20	6.98	5.08	
115	C	E	0.95	-0.05	4.25	4.80	7.32	6.97	5.08	
116	C	B	0.95	-0.13	4.21	4.73	7.28	6.67	5.04	
117	C	E	0.95	0.07	4.23	4.75	7.31	6.71	5.03	
118	C	E	0.95	-0.05	4.20	4.68	7.31	6.42	5.00	
119	C	E	0.95	-0.25	4.17	4.65	7.18	6.36	4.97	
120	C	E	0.95	-0.33	4.16	4.61	7.13	6.18	4.94	
121	S	E	0.95	-0.64	3.72	4.14	6.60	5.52	4.49	
122	S	E	0.96	-0.77	3.71	4.13	6.53	5.63	4.47	
123	S	B	0.96	-0.70	3.82	4.20	6.52	5.58	4.57	
124	C	E	0.96	-0.67	4.19	4.58	7.00	6.23	4.93	
125	C	E	0.96	-0.54	4.22	4.57	6.94	6.07	4.95	
126	C	E	0.96	-0.37	4.22	4.57	7.09	6.26	4.94	
127	C	B	0.96	-0.53	4.23	4.63	7.26	6.60	5.04	
128	C	E	0.94	-0.43	4.27	4.69	7.26	6.73	4.99	
129	C	B	0.96	-0.37	4.25	4.79	7.19	6.77	4.98	
130	C	B	0.96	-0.27	4.27	4.77	7.25	6.97	4.99	
131	C	B	0.96	-0.24	4.26	4.81	7.16	6.93	5.00	
132	C	B	0.95	-0.30	4.22	4.77	7.03	6.73	4.97	
133	C	B	0.95	-0.29	5.43	4.86	7.05	6.81	5.03	
134	C	E	0.86	-0.14	5.24	5.01	7.19	7.12	5.16	
135	C	B	0.85	-0.30	5.54	6.78	7.65	7.16	5.69	
136	C	B	0.83	-0.24	5.35	8.98	7.84	7.18	6.06	
137	C	E	0.85	-0.26	5.23	9.66	7.74	7.23	5.96	
138	C	E	0.86	-0.42	4.69	10.76	7.67	6.90	5.67	
139	C	B	0.86	-0.63	4.60	11.99	7.55	6.63	5.44	
140	C	E	0.85	-0.57	4.43	13.73	7.33	6.41	5.38	
141	S	B	0.85	-0.78	4.01	13.21	6.82	5.82	5.20	
142	S	B	0.85	-0.89	4.05	12.58	6.82	5.99	4.78	
143	S	B	0.85	-0.87	4.04	13.46	6.76	5.87	4.83	
144	C	B	0.85	-0.81	4.47	14.55	7.23	6.47	5.18	
145	C	B	0.85	-0.68	4.45	15.74	7.23	6.30	5.15	
146	C	E	0.85	-0.61	4.50	16.58	7.35	6.48	5.19	
147	C	B	0.84	-0.75	4.52	15.59	7.43	6.77	5.30	
148	C	B	0.85	-0.53	4.50	14.70	7.49	6.96	5.20	
149	C	B	0.85	-0.39	4.52	12.81	7.45	6.96	5.21	
150	C	E	0.82	-0.16	4.59	12.28	7.58	7.02	5.28	
151	C	E	0.82	-0.03	4.58	10.47	7.66	7.23	5.25	
152	C	B	0.84	-0.21	4.54	8.95	7.55	7.10	5.69	
153	C	E	0.88	0.02	4.67	7.22	7.40	7.14	5.68	
154	C	E	0.88	0.19	4.73	5.44	7.33	7.13	5.60	
155	C	E	0.88	0.14	4.92	4.86	7.29	7.35	5.69	
156	C	E	0.87	-0.06	5.03	4.93	7.33	7.47	5.40	
157	C	B	0.88	-0.27	5.12	4.90	7.15	7.25	5.52	
158	C	B	0.87	-0.33	4.48	4.86	7.16	6.84	5.34	
159	C	E	0.88	-0.24	4.45	4.86	7.22	6.95	5.30	
160	C	B	0.88	-0.44	4.36	4.77	7.21	6.60	5.08	
161	C	B	0.90	-0.71	4.26	4.73	7.13	6.40	4.98	
162	C	E	0.90	-0.58	4.27	4.70	7.18	6.15	4.97	
163	S	E	0.90	-0.70	3.82	4.22	6.66	5.52	4.52	
164	S	B	0.90	-0.80	3.85	4.26	6.65	5.67	4.56	
165	S	B	0.90	-0.79	3.84	4.20	6.60	5.55	4.54	
166	C	B	0.90	-0.68	4.37	4.75	7.11	6.20	5.06	
167	C	B	0.90	-0.67	4.36	4.69	7.13	6.06	4.97	
168	C	E	0.90	-0.54	4.31	4.66	7.19	6.16	4.99	
169	C	B	0.89	-0.67	4.32	4.70	7.25	6.44	4.99	
170	C	B	0.87	-0.52	4.27	4.66	7.30	6.46	4.94	
171	C	B	0.87	-0.53	4.35	4.78	7.47	6.48	5.02	
172	C	E	0.86	-0.15	4.41	4.87	7.50	6.53	5.07	
173	C	E	0.81	0.05	4.55	7.43	7.56	6.65	7.55	
174	C	B	0.66	-0.05	4.91	10.45	8.01	7.23	9.85	
175	C	E	0.65	0.13	4.92	11.81	8.05	7.34	11.93	
176	C	E	0.63	0.23	4.92	11.94	8.10	7.52	11.90	
177	C	E	0.52	0.37	6.05	11.04	8.38	7.81	13.27	
178	C	E	0.54	0.44	7.47	8.47	8.39	7.78	13.47	
179	C	B	0.46	0.28	8.55	6.85	8.43	7.66	12.80	
180	C	E	0.51	0.19	8.11	5.75	8.22	7.38	10.02	
181	C	E	0.55	0.15	9.43	5.33	8.05	7.43	8.68	
182	C	B	0.72	-0.09	8.63	5.08	7.74	7.09	7.46	
183	C	E	0.73	-0.00	9.36	5.22	7.77	7.30	7.21	
184	H	E	0.78	0.01	8.83	5.18	7.79	7.19	7.14	
185	H	E	0.87	-0.14	6.24	4.94	7.53	6.92	5.80	
186	H	B	0.88	-0.46	4.30	4.94	7.41	6.88	5.95	
187	H	B	0.90	-0.48	4.27	4.88	7.33	6.64	5.56	
188	C	E	0.93	-0.05	4.38	4.87	7.36	6.67	5.17	
189	C	E	0.95	-0.08	4.28	4.86	7.28	6.82	4.98	
190	C	B	0.95	-0.33	4.24	4.78	7.20	6.57	4.93	
191	C	E	0.95	-0.23	4.26	4.79	7.29	6.55	4.93	
192	C	E	0.96	-0.28	4.22	4.70	7.23	6.31	4.89	
193	C	E	0.96	-0.47	4.20	4.67	7.17	6.13	4.88	
194	C	E	0.96	-0.41	4.20	4.62	7.20	5.85	4.86	
195	S	E	0.96	-0.63	3.75	4.14	6.67	5.27	4.42	
196	S	B	0.96	-0.82	3.74	4.16	6.66	5.40	4.42	
197	S	E	0.96	-0.68	3.77	4.14	6.65	5.35	4.45	
198	C	E	0.96	-0.46	4.29	4.66	7.15	5.96	4.96	
199	C	E	0.96	-0.44	4.27	4.58	7.12	5.79	4.86	
200	C	E	0.95	-0.48	4.26	4.57	7.29	5.98	4.92	
201	C	B	0.96	-0.65	4.26	4.62	7.26	6.23	4.92	
202	C	E	0.96	-0.50	4.24	4.61	7.35	6.31	4.89	
203	C	B	0.96	-0.49	4.27	4.74	7.46	6.28	4.92	
204	C	E	0.96	-0.23	4.31	4.71	7.53	6.36	4.95	
205	C	E	0.96	-0.13	4.27	4.69	7.49	6.24	4.91	
206	C	B	0.95	-0.29	4.24	4.65	7.41	6.08	4.88	
207	C	E	0.95	-0.13	4.33	4.85	7.42	6.34	4.97	
208	C	E	0.95	0.15	4.30	4.75	7.45	6.41	4.94	
209	C	E	0.95	0.30	4.33	4.83	7.48	6.50	4.97	
210	C	B	0.94	-0.14	4.28	5.87	7.37	6.29	4.93	
211	C	B	0.90	-0.26	5.09	6.33	7.43	6.40	5.62	
212	C	E	0.92	-0.13	5.77	6.37	7.51	6.27	6.51	
213	C	E	0.93	-0.19	5.62	6.44	7.42	6.15	6.62	
214	C	E	0.93	-0.38	5.40	5.18	7.33	5.91	6.00	
215	C	E	0.93	-0.36	4.91	4.67	7.36	5.65	5.69	
216	S	E	0.93	-0.44	4.37	4.19	6.84	5.10	5.11	
217	S	E	0.93	-0.59	3.89	4.17	6.83	5.20	4.53	
218	S	E	0.93	-0.65	3.82	4.14	6.79	5.17	4.54	
219	C	B	0.93	-0.74	4.28	4.63	7.40	5.78	4.93	
220	C	E	0.93	-0.63	4.25	4.56	7.29	5.64	4.90	
221	C	E	0.93	-0.55	4.35	4.59	7.42	5.82	4.93	
222	C	B	0.93	-0.65	4.35	4.63	7.41	6.04	4.93	
223	C	E	0.93	-0.43	3.99	4.31	7.20	5.86	4.57	
224	C	B	0.93	-0.39	4.27	4.68	7.57	6.08	4.92	
225	C	E	0.94	-0.04	4.38	4.72	7.72	6.10	4.95	
226	C	E	0.94	-0.01	4.33	4.75	7.83	6.12	5.21	
227	C	B	0.95	-0.19	4.23	4.64	7.61	5.86	5.10	
228	C	E	0.95	-0.08	4.35	4.79	7.78	6.12	5.59	
229	H	E	0.95	0.12	4.42	4.88	7.89	6.10	6.07	
230	H	E	0.91	0.13	4.46	4.90	7.87	6.32	5.84	
231	H	B	0.92	-0.16	4.46	4.82	7.72	6.20	6.69	
232	H	B	0.96	-0.42	4.40	4.73	7.60	5.96	6.53	
233	H	E	0.95	-0.01	4.48	4.92	7.76	6.19	7.11	
234	C	E	0.95	-0.07	4.42	4.84	7.63	6.21	6.33	
235	C	B	0.97	-0.34	4.38	5.65	7.50	5.93	6.60	
236	C	E	0.94	-0.22	5.04	6.12	7.69	6.00	7.51	
237	C	E	0.94	-0.39	4.95	6.86	7.58	5.87	6.86	
238	C	B	0.94	-0.60	5.13	6.86	7.51	5.67	6.68	
239	C	B	0.92	-0.61	5.01	7.12	7.48	5.40	6.30	
240	S	B	0.93	-0.80	5.15	7.08	7.01	4.91	5.19	
241	S	B	0.93	-0.90	4.88	6.72	7.05	5.04	5.00	
242	S	B	0.93	-0.83	4.64	6.59	7.00	5.02	5.67	
243	C	B	0.93	-0.70	4.61	7.44	7.55	5.57	6.09	
244	C	B	0.90	-0.67	4.36	7.26	7.47	5.51	5.88	
245	C	E	0.87	-0.64	4.43	8.12	7.55	5.76	5.87	
246	C	B	0.85	-0.58	4.53	7.86	7.66	5.95	6.34	
247	C	B	0.82	-0.28	4.63	7.74	7.91	6.15	7.28	
248	C	B	0.81	-0.26	4.68	8.86	7.86	6.08	7.45	
249	C	E	0.81	-0.04	4.73	9.69	7.92	6.04	7.34	
250	C	B	0.75	-0.05	4.90	11.71	7.99	6.34	8.65	
251	C	E	0.69	-0.01	5.00	14.30	8.09	6.43	10.69	
252	C	E	0.71	-0.04	4.93	16.40	7.95	6.42	13.25	
253	C	B	0.70	-0.13	4.95	15.99	7.92	6.40	13.82	
254	H	E	0.70	-0.13	4.89	17.73	7.90	6.54	16.50	
255	H	E	0.68	-0.16	4.88	17.90	7.93	6.66	17.33	
256	H	B	0.66	-0.28	4.88	18.82	8.09	6.91	16.87	
257	H	B	0.66	-0.38	4.88	18.01	8.12	6.77	15.69	
258	C	B	0.66	-0.25	4.92	17.54	8.18	6.83	16.18	
259	C	E	0.66	-0.07	4.93	15.93	8.27	6.70	15.78	
260	C	B	0.67	-0.15	4.90	14.40	8.33	6.72	15.22	
261	C	E	0.64	0.09	4.99	14.02	8.54	7.04	16.60	
262	C	E	0.68	0.20	4.94	12.85	8.56	6.89	17.31	
263	C	B	0.63	0.00	4.97	11.73	8.53	6.71	16.12	
264	C	E	0.63	0.04	4.92	9.80	8.45	6.50	14.01	
265	C	B	0.64	-0.16	4.82	8.77	8.30	6.22	12.44	
266	C	B	0.64	-0.23	4.89	8.02	8.30	6.32	11.19	
267	C	E	0.70	-0.02	4.87	8.18	8.41	6.38	11.25	
268	C	B	0.72	-0.15	4.80	8.48	8.31	6.19	11.67	
269	C	E	0.72	-0.12	7.62	9.87	8.44	6.30	14.39	
270	H	E	0.72	0.08	10.78	10.50	8.64	6.29	16.08	
271	H	E	0.71	-0.04	12.35	10.27	8.66	6.47	18.01	
272	H	B	0.72	-0.31	12.90	9.68	8.50	6.44	15.97	
273	H	B	0.75	-0.35	10.73	10.02	8.36	6.19	14.24	
274	C	E	0.57	0.04	11.31	9.95	8.90	6.61	17.12	
275	C	E	0.70	0.11	8.94	9.46	9.83	6.50	17.14	
276	C	E	0.68	-0.07	6.46	9.80	8.39	6.54	16.80	
277	C	B	0.71	-0.31	4.89	8.69	8.18	6.22	15.51	
278	C	E	0.84	-0.20	4.64	8.75	8.02	5.90	15.45	
279	C	E	0.91	-0.29	4.55	8.26	7.78	5.67	14.83	
280	C	B	0.95	-0.55	4.48	7.75	7.68	5.43	13.01	
281	C	E	0.95	-0.56	4.51	6.87	7.63	5.20	13.65	
282	S	E	0.95	-0.65	4.19	5.83	7.10	4.66	12.27	
283	S	B	0.96	-0.87	4.10	5.96	7.10	4.71	11.73	
284	S	B	0.96	-0.81	4.26	5.74	7.07	4.75	11.62	
285	C	B	0.96	-0.63	4.63	6.02	7.58	5.30	10.78	
286	C	E	0.95	-0.37	4.51	5.70	7.44	5.21	12.13	
287	C	E	0.94	-0.50	4.60	6.11	7.60	5.54	12.04	
288	C	B	0.96	-0.60	4.49	6.02	7.65	5.57	10.62	
289	C	E	0.97	-0.31	4.16	6.82	7.41	5.28	11.17	
290	C	B	0.96	-0.24	4.49	7.27	7.75	5.40	11.96	
291	C	E	0.97	0.03	4.53	7.47	7.88	5.38	13.79	
292	C	E	0.97	0.03	4.55	7.04	7.94	5.29	15.02	
293	C	B	0.96	-0.25	4.52	7.25	7.83	5.13	14.38	
294	C	E	0.94	-0.23	4.61	7.15	8.04	5.34	15.07	
295	H	E	0.95	0.03	4.53	7.65	8.03	5.26	15.71	
296	H	E	0.97	-0.05	4.46	7.68	8.01	5.40	15.29	
297	H	B	0.95	-0.35	4.44	7.15	7.89	5.39	12.38	
298	H	B	0.96	-0.44	4.42	6.76	7.84	5.26	12.69	
299	H	E	0.95	0.08	4.50	7.00	8.09	5.56	15.50	
300	C	E	0.97	-0.03	4.47	7.25	7.96	5.61	15.13	
301	C	B	0.97	-0.28	4.45	6.61	7.84	5.41	13.37	
302	C	E	0.95	-0.22	4.60	6.32	7.93	5.42	14.52	
303	C	E	0.96	-0.18	6.99	6.07	7.84	5.33	14.90	
304	C	E	0.95	-0.37	9.43	6.18	7.82	5.22	13.83	
305	C	E	0.94	-0.46	11.94	6.09	7.75	5.03	15.26	
306	S	E	0.95	-0.63	13.88	6.35	7.21	4.48	13.83	
307	S	B	0.94	-0.84	14.64	6.46	7.23	4.53	11.83	
308	S	E	0.94	-0.79	17.24	6.45	7.22	4.64	12.62	
309	C	B	0.94	-0.79	18.03	5.43	7.70	5.14	10.76	
310	C	B	0.94	-0.64	19.54	4.47	7.42	5.00	9.77	
311	C	E	0.93	-0.62	20.52	4.70	7.67	5.46	9.63	
312	C	B	0.93	-0.73	20.16	4.76	7.81	5.51	8.16	
313	C	E	0.93	-0.51	20.14	4.36	7.52	5.15	6.85	
314	C	B	0.93	-0.41	19.15	4.70	7.89	5.37	6.86	
315	C	E	0.92	-0.24	20.72	4.72	7.93	5.41	5.97	
316	C	E	0.92	0.09	20.59	4.78	8.08	5.42	6.26	
317	C	E	0.85	0.04	18.25	4.80	8.01	5.24	6.13	
318	C	B	0.86	-0.18	17.65	4.94	8.06	5.26	5.73	
319	C	E	0.85	-0.05	18.50	5.03	8.33	5.49	7.55	
320	C	E	0.76	0.17	16.86	5.35	8.54	5.53	7.90	
321	H	E	0.74	0.17	14.38	5.31	8.46	5.47	5.44	
322	H	E	0.79	-0.04	12.64	5.03	8.39	5.40	5.35	
323	H	B	0.85	-0.28	11.06	4.93	8.21	5.31	5.25	
324	H	B	0.87	-0.29	10.43	4.89	8.13	5.17	5.22	
325	C	E	0.88	0.10	8.66	5.06	8.37	5.44	5.36	
326	C	E	0.89	0.04	7.87	4.98	8.29	5.48	5.31	
327	C	B	0.89	-0.33	6.85	4.94	8.09	5.26	5.28	
328	C	E	0.91	-0.23	6.40	4.90	8.07	5.25	5.16	
329	C	E	0.89	-0.33	4.61	4.95	7.97	5.22	5.17	
330	C	B	0.91	-0.54	4.53	4.88	7.83	4.98	5.10	
331	C	E	0.91	-0.50	4.53	4.87	7.74	4.83	5.10	
332	S	B	0.91	-0.72	4.08	4.46	7.22	4.30	4.73	
333	S	B	0.91	-0.96	4.06	6.31	7.25	4.35	4.71	
334	S	B	0.90	-0.89	4.19	6.80	7.27	4.52	5.36	
335	C	B	0.89	-0.80	4.62	9.49	7.85	5.16	6.94	
336	C	B	0.88	-0.71	4.57	11.27	7.74	5.27	8.35	
337	C	B	0.87	-0.59	4.61	13.72	7.82	5.55	9.58	
338	C	B	0.88	-0.57	6.22	15.27	7.93	5.55	10.97	
339	C	E	0.84	-0.29	6.45	16.97	8.09	5.83	12.53	
340	C	B	0.82	-0.28	7.35	18.62	8.25	6.05	14.31	
341	C	E	0.81	-0.07	8.74	20.66	8.26	6.30	17.11	
342	C	B	0.76	-0.03	9.62	22.40	8.38	6.55	19.11	
343	C	E	0.72	-0.01	8.74	23.26	8.42	6.41	20.16	
344	C	E	0.71	-0.15	8.82	23.36	8.38	6.40	19.97	
345	C	B	0.68	-0.17	8.87	22.11	8.58	6.38	20.40	
346	C	E	0.62	-0.01	9.57	23.47	8.61	6.47	20.77	
347	H	E	0.59	0.15	10.70	21.49	8.67	6.37	18.87	
348	H	B	0.55	-0.04	11.62	18.48	8.68	6.17	16.20	
349	C	B	0.56	-0.12	11.92	17.03	8.63	5.91	15.25	
350	C	B	0.59	-0.10	11.95	14.30	8.57	5.71	12.89	
351	C	E	0.64	-0.04	12.00	12.53	8.61	5.61	12.50	
352	C	B	0.61	-0.18	12.96	10.39	8.81	5.80	12.68	
353	C	E	0.63	-0.26	13.06	7.92	8.70	5.65	11.80	
354	H	B	0.63	-0.39	12.69	5.19	8.45	5.44	9.56	
355	H	E	0.74	-0.26	14.10	5.01	8.40	5.46	9.19	
356	H	E	0.75	-0.29	16.30	4.97	8.38	5.44	8.91	
357	C	B	0.83	-0.31	16.19	4.74	8.11	5.16	7.94	
358	C	E	0.83	-0.27	18.23	4.74	8.17	5.32	5.18	
359	C	E	0.84	-0.32	18.17	4.77	8.05	5.22	5.20	
360	C	B	0.85	-0.56	16.49	4.74	7.93	4.99	5.17	
361	C	E	0.84	-0.46	16.85	4.74	7.82	4.89	5.19	
362	C	E	0.85	-0.58	16.17	4.79	7.75	4.79	5.17	
363	C	B	0.85	-0.76	14.87	4.79	7.78	4.87	5.18	
364	C	B	0.85	-0.70	14.34	4.76	7.63	4.90	5.20	
365	C	B	0.85	-0.69	13.41	4.69	7.60	4.99	5.19	
366	C	B	0.85	-0.73	13.65	4.76	7.58	5.23	5.26	
367	C	E	0.85	-0.64	12.90	4.78	7.69	5.49	5.26	
368	C	B	0.83	-0.75	11.71	4.79	7.86	5.51	5.31	
369	C	B	0.84	-0.66	10.39	4.79	7.85	5.73	5.27	
370	C	B	0.84	-0.60	8.68	4.84	8.02	5.90	5.28	
371	C	E	0.87	-0.37	6.85	4.81	7.92	6.00	5.22	
372	C	E	0.89	-0.16	5.06	4.74	7.90	5.92	5.13	
373	C	B	0.91	-0.26	4.46	4.71	7.78	5.71	5.14	
374	C	E	0.90	-0.12	4.52	4.77	7.91	5.75	5.18	
375	C	E	0.91	0.11	4.58	4.81	7.93	5.73	5.20	
376	C	B	0.84	0.03	4.80	4.98	8.19	5.78	5.39	
377	C	E	0.83	-0.11	4.82	4.97	8.16	5.61	5.40	
378	H	B	0.84	-0.13	4.89	4.85	8.12	5.49	5.30	
379	H	E	0.88	-0.04	4.75	5.36	8.13	5.40	5.24	
380	H	B	0.88	-0.23	4.72	6.62	8.18	5.26	5.25	
381	H	B	0.90	-0.52	4.68	5.36	8.05	5.17	5.23	
382	C	E	0.93	-0.22	4.67	6.82	8.04	5.40	5.18	
383	C	E	0.93	-0.11	4.59	8.54	8.05	5.37	5.09	
384	C	B	0.95	-0.33	4.45	7.86	7.85	5.07	5.28	
385	C	E	0.95	-0.34	4.49	8.37	7.85	5.18	5.61	
386	C	E	0.95	-0.34	4.45	8.13	7.73	4.97	5.56	
387	C	E	0.95	-0.51	4.37	6.52	7.60	4.78	5.06	
388	C	B	0.95	-0.63	4.33	4.51	7.44	4.66	4.85	
389	S	B	0.95	-0.73	3.95	4.21	7.01	4.24	4.49	
390	S	B	0.95	-0.90	3.92	4.09	7.03	4.35	4.49	
391	S	B	0.95	-0.85	3.88	4.05	7.01	4.47	4.55	
392	C	B	0.97	-0.67	4.34	4.49	7.38	5.00	4.88	
393	C	B	0.97	-0.67	4.22	4.37	7.25	5.11	4.85	
394	C	E	0.97	-0.57	4.24	4.38	7.30	5.34	4.87	
395	C	B	0.98	-0.70	4.27	4.39	7.42	5.38	4.88	
396	C	E	0.97	-0.51	4.26	4.32	7.37	5.59	4.83	
397	C	B	0.96	-0.47	4.35	4.38	7.46	5.60	4.89	
398	C	E	0.96	-0.07	4.46	4.44	7.54	5.92	4.96	
399	C	E	0.95	0.03	4.53	4.56	7.69	6.01	5.08	
400	C	B	0.95	-0.08	4.50	4.53	7.56	5.82	5.04	
401	C	E	0.96	0.09	4.57	4.49	7.61	5.86	5.01	
402	C	E	0.97	-0.09	4.55	4.47	7.54	5.75	4.98	
403	C	E	0.97	0.20	4.58	4.53	7.70	5.91	5.02	
404	H	B	0.97	-0.18	4.56	4.56	7.66	5.61	5.02	
405	H	B	0.98	-0.41	4.50	4.54	7.55	5.41	4.98	
406	C	E	0.95	-0.05	4.60	4.64	7.84	5.80	5.07	
407	C	E	0.95	0.03	4.60	4.69	7.93	5.66	5.07	
408	C	B	0.95	-0.30	4.56	4.67	7.74	5.37	5.04	
409	C	E	0.95	-0.28	4.62	4.70	7.75	5.51	5.07	
410	C	B	0.95	-0.38	4.56	4.69	7.74	5.31	5.02	
411	C	B	0.95	-0.43	4.50	4.63	7.61	5.07	4.99	
412	C	E	0.95	-0.36	4.47	4.63	7.50	4.94	4.98	
413	S	B	0.95	-0.61	4.06	4.16	6.98	4.58	4.53	
414	S	E	0.95	-0.70	3.96	4.10	6.99	4.70	4.51	
415	S	E	0.95	-0.73	3.94	4.09	6.99	4.73	4.53	
416	C	E	0.95	-0.59	4.46	4.56	7.36	5.31	5.03	
417	C	E	0.95	-0.57	4.24	4.35	7.14	5.26	4.84	
418	C	E	0.95	-0.53	4.32	4.41	7.24	5.54	4.92	
419	C	B	0.95	-0.67	4.36	4.42	7.35	5.65	4.93	
420	C	E	0.89	-0.46	4.40	4.42	7.40	5.91	4.94	
421	C	B	0.89	-0.35	4.47	4.48	7.44	5.95	5.07	
422	C	E	0.92	-0.01	4.59	4.55	7.51	6.28	5.08	
423	C	B	0.88	0.09	4.67	4.69	8.37	6.38	5.22	
424	C	B	0.84	0.29	4.75	4.69	8.74	6.62	5.28	
425	C	E	0.81	0.43	4.85	4.76	9.23	6.98	5.28	
426	C	E	0.78	0.49	4.90	4.80	9.04	6.56	5.31	
427	C	E	0.74	0.44	4.97	4.91	8.89	7.46	5.40	
428	C	B	0.69	0.24	4.95	4.92	9.34	7.21	5.41	
429	C	B	0.64	0.00	4.98	4.97	9.79	7.84	6.04	
430	C	B	0.52	0.16	6.09	5.33	9.39	7.46	6.40	
431	C	B	0.51	0.01	7.29	6.32	9.72	9.52	6.82	
432	C	E	0.45	0.06	7.87	7.16	9.45	10.96	6.82	
433	C	E	0.34	0.03	9.65	8.77	9.40	11.54	7.86	
434	C	B	0.27	-0.18	11.09	10.00	10.08	11.58	8.43	
435	C	E	0.25	-0.17	11.79	11.44	9.58	9.71	8.69	
436	C	E	0.23	-0.27	14.03	12.85	9.90	11.25	9.92	
437	H	B	0.19	-0.57	16.12	14.13	10.20	11.31	12.44	
438	H	E	0.19	-0.48	18.20	15.87	9.72	11.12	14.43	
439	H	E	0.18	-0.40	18.65	17.25	9.83	10.83	16.33	
440	C	B	0.18	-0.64	18.74	17.28	9.30	9.49	17.29	
441	C	E	0.22	-0.43	20.13	18.02	9.32	10.20	18.77	
442	C	B	0.25	-0.41	20.83	18.16	9.41	9.26	19.75	
443	C	E	0.26	-0.36	21.93	19.03	8.49	6.91	20.77	
444	C	E	0.26	-0.40	23.02	19.37	8.30	7.00	21.62	
445	C	B	0.25	-0.40	23.64	20.46	8.27	6.83	21.88	
446	C	B	0.23	-0.25	23.78	20.76	8.19	6.56	21.32	
447	C	E	0.25	-0.06	24.53	22.49	8.31	6.52	21.69	
448	C	E	0.24	0.06	25.17	23.34	8.37	6.81	21.80	
449	C	E	0.26	0.12	26.05	24.82	8.36	6.80	22.26	
450	C	E	0.27	0.08	26.35	25.07	8.34	6.88	22.17	
451	C	B	0.30	0.13	26.04	26.15	10.71	7.03	21.87	
452	C	E	0.28	0.16	26.18	27.41	12.93	6.85	21.35	
453	C	E	0.26	0.07	25.95	28.58	14.07	6.85	20.82	
454	C	B	0.30	-0.20	27.10	29.46	15.21	7.76	20.20	
455	C	B	0.27	-0.07	27.32	30.77	16.30	9.73	20.65	
456	C	E	0.27	0.08	27.50	30.64	17.40	10.14	20.25	
457	C	B	0.27	-0.07	28.02	30.93	18.96	11.76	19.92	
458	C	B	0.27	-0.16	28.82	30.78	19.56	11.11	19.94	
459	C	E	0.24	-0.23	30.31	31.59	20.25	11.05	20.13	
460	C	B	0.26	-0.50	30.33	31.59	19.55	9.93	20.50	
461	C	E	0.26	-0.42	30.80	31.49	19.20	11.35	21.53	
462	S	E	0.25	-0.51	30.54	31.12	17.22	10.61	22.91	
463	S	B	0.23	-0.88	30.82	31.45	17.51	10.67	24.94	
464	S	E	0.24	-0.63	30.66	30.95	17.25	9.89	26.23	
465	C	B	0.22	-0.69	31.22	31.28	19.72	10.41	28.55	
466	C	E	0.25	-0.66	31.92	30.96	20.35	10.91	29.58	
467	C	E	0.27	-0.55	32.23	30.69	22.19	10.71	29.40	
468	C	B	0.28	-0.51	32.30	29.68	20.21	10.52	29.65	
469	C	E	0.32	-0.28	31.35	28.43	19.66	9.56	29.46	
470	C	B	0.31	-0.28	29.64	26.80	17.62	9.52	28.65	
471	C	E	0.35	-0.08	28.63	25.76	16.61	9.87	28.63	
472	C	E	0.41	0.07	26.61	24.50	13.66	8.93	27.58	
473	C	B	0.44	-0.01	24.35	23.22	11.63	8.70	25.66	
474	C	B	0.45	-0.01	22.71	22.39	13.34	7.82	24.39	
475	C	E	0.47	0.10	20.42	20.76	13.39	7.84	22.93	
476	C	B	0.48	0.10	17.96	19.40	14.50	8.11	20.92	
477	C	E	0.48	0.22	16.51	17.61	14.40	7.44	19.73	
478	C	E	0.46	-0.06	15.09	17.10	13.72	8.15	17.86	
479	C	B	0.52	-0.21	13.56	15.46	13.08	7.41	15.58	
480	C	B	0.56	-0.18	10.76	12.77	11.42	7.01	12.59	
481	C	B	0.58	-0.21	9.13	10.85	11.64	6.71	9.96	
482	C	E	0.70	-0.10	7.40	8.86	9.30	5.73	7.95	
483	C	B	0.71	-0.21	6.11	6.87	8.56	5.61	5.58	
484	C	B	0.81	-0.28	4.84	5.46	7.86	5.28	5.28	
485	C	E	0.82	-0.12	4.88	4.90	8.11	5.43	5.29	
486	C	E	0.83	-0.22	4.73	4.81	7.89	5.62	5.16	
487	C	B	0.84	-0.57	4.60	4.68	7.79	5.65	5.06	
488	C	B	0.86	-0.63	4.46	4.56	7.48	5.62	4.93	
489	S	B	0.89	-0.84	4.04	4.15	7.01	5.23	4.55	
490	S	B	0.90	-0.94	3.99	4.08	6.91	5.65	4.51	
491	S	B	0.95	-0.82	3.90	4.01	6.78	4.92	4.46	
492	C	B	0.95	-0.84	4.40	4.41	7.20	5.18	4.96	
493	C	B	0.95	-0.77	4.24	4.34	7.03	5.47	4.83	
494	C	E	0.95	-0.66	4.27	4.37	7.09	5.69	4.88	
495	C	B	0.96	-0.69	4.31	4.38	7.19	5.80	4.89	
496	C	E	0.96	-0.38	4.24	4.27	7.13	5.97	4.86	
497	C	B	0.96	-0.40	4.28	4.27	7.09	6.01	4.79	
498	C	E	0.96	-0.20	4.46	4.42	7.19	6.41	4.95	
499	C	E	0.96	-0.13	4.52	4.44	7.23	6.49	4.98	
500	C	B	0.96	-0.22	4.47	4.40	7.21	6.31	4.92	
501	C	E	0.95	-0.16	4.63	4.51	7.38	6.52	5.04	
502	H	E	0.95	-0.03	4.69	4.56	7.40	6.42	5.07	
503	H	E	0.94	-0.03	4.73	4.59	7.54	6.43	5.08	
504	H	B	0.95	-0.29	4.63	4.54	7.45	6.17	5.03	
505	H	B	0.95	-0.42	4.60	4.55	7.44	6.02	5.01	
506	C	E	0.95	-0.06	4.65	4.58	7.63	6.23	5.04	
507	C	E	0.95	-0.16	4.66	4.59	7.70	6.06	5.03	
508	C	B	0.94	-0.41	4.67	4.63	7.64	5.91	5.05	
509	C	E	0.93	-0.24	4.69	4.68	7.68	6.05	5.15	
510	C	E	0.92	-0.27	4.64	4.68	7.69	5.82	5.05	
511	C	B	0.92	-0.56	4.57	4.62	7.54	5.63	5.01	
512	C	B	0.92	-0.64	4.51	4.56	7.45	5.49	4.95	
513	S	B	0.93	-0.79	4.08	4.15	6.95	5.02	4.56	
514	S	B	0.94	-0.97	4.04	4.09	6.85	5.12	4.52	
515	S	B	0.94	-0.88	4.00	4.07	6.76	5.18	4.53	
516	C	B	0.94	-0.80	4.50	4.48	7.15	5.78	5.03	
517	C	B	0.94	-0.75	4.42	4.43	7.02	5.73	4.99	
518	C	E	0.94	-0.66	4.38	4.44	7.05	5.93	4.94	
519	C	B	0.93	-0.73	4.42	4.45	7.14	6.08	4.95	
520	C	B	0.93	-0.57	4.37	4.36	7.06	6.27	4.87	
521	C	B	0.94	-0.58	4.48	4.51	7.09	6.39	4.95	
522	C	B	0.94	-0.42	4.54	4.50	7.12	6.72	5.01	
523	C	B	0.92	-0.20	5.42	4.54	7.17	6.82	5.61	
524	C	B	0.79	-0.31	7.38	5.96	7.28	7.15	5.69	
525	C	B	0.90	-0.40	9.56	5.92	7.27	6.83	6.64	
526	C	E	0.93	-0.28	11.54	5.46	7.33	6.99	5.15	
527	H	E	0.85	0.05	12.63	4.86	7.60	7.00	5.35	
528	H	E	0.87	-0.08	11.17	4.82	7.62	6.99	5.30	
529	H	B	0.91	-0.34	9.53	4.73	7.52	6.72	5.21	
530	H	B	0.94	-0.47	7.59	4.63	7.46	6.39	5.09	
531	C	E	0.95	-0.19	4.71	4.63	7.53	6.51	5.08	
532	C	E	0.95	-0.14	4.72	4.66	7.61	6.34	5.10	
533	C	B	0.97	-0.30	4.56	4.56	7.45	6.02	5.04	
534	C	E	0.97	-0.19	4.58	4.58	7.53	6.12	4.97	
535	C	E	0.97	-0.31	4.55	4.55	7.51	5.84	4.92	
536	C	B	0.97	-0.56	4.47	4.50	7.37	5.69	4.89	
537	C	B	0.96	-0.60	4.38	4.42	7.26	5.47	4.80	
538	S	B	0.98	-0.81	3.96	4.02	6.77	5.00	4.42	
539	S	B	0.98	-0.95	3.91	3.97	6.65	5.13	4.39	
540	S	B	0.98	-0.86	3.90	3.98	6.58	5.13	4.42	
541	C	B	0.98	-0.85	4.40	4.37	6.94	5.81	4.91	
542	C	B	0.98	-0.74	4.15	4.14	6.65	5.59	4.69	
543	C	E	0.98	-0.70	4.23	4.30	6.82	5.92	4.79	
544	C	B	0.98	-0.77	4.30	4.33	6.88	6.13	4.82	
545	C	E	0.98	-0.56	4.29	4.36	6.83	6.34	4.77	
546	C	B	0.98	-0.50	4.37	4.32	6.83	6.36	4.81	
547	C	E	0.98	-0.23	4.47	4.41	6.94	6.79	4.89	
548	C	E	0.98	-0.22	4.50	4.40	6.91	6.66	4.87	
549	C	B	0.97	-0.34	4.35	4.23	6.75	6.76	4.68	
550	C	E	0.96	-0.41	4.54	5.50	7.06	6.95	5.70	
551	H	E	0.93	-0.10	6.02	6.18	7.38	7.08	6.76	
552	H	E	0.90	-0.22	6.27	5.95	7.52	7.10	7.08	
553	H	B	0.91	-0.51	6.38	7.30	7.30	6.73	8.99	
554	H	B	0.91	-0.57	6.15	7.41	7.35	6.48	8.84	
555	H	E	0.92	-0.17	6.61	7.03	7.58	6.75	8.77	
556	C	E	0.91	-0.01	7.01	5.93	7.64	6.71	8.41	
557	C	B	0.91	-0.28	7.63	5.58	7.61	6.40	7.82	
558	C	E	0.75	-0.16	6.95	5.69	7.89	6.66	6.97	
559	C	E	0.74	-0.23	6.71	6.44	8.31	6.62	6.94	
560	C	B	0.46	-0.40	8.58	5.82	8.57	6.72	5.86	
561	C	B	0.94	-0.62	7.46	4.51	7.36	5.85	4.89	
562	S	E	0.93	-0.67	6.25	4.30	7.08	5.42	4.67	
563	S	B	0.94	-0.87	6.65	4.11	6.86	5.17	4.51	
564	S	B	0.94	-0.89	6.00	4.09	6.76	5.36	4.51	
565	S	B	0.94	-1.01	5.89	4.13	6.72	5.41	4.57	
566	C	B	0.94	-0.84	6.57	4.47	6.93	5.95	4.93	
567	C	B	0.94	-0.75	7.59	4.50	6.95	5.96	4.97	
568	C	E	0.94	-0.71	7.19	4.44	6.96	6.14	4.92	
569	C	B	0.93	-0.74	6.07	4.38	6.89	6.27	4.86	
570	S	B	0.92	-0.66	6.80	5.74	6.85	6.38	4.78	
571	S	B	0.92	-0.63	6.67	7.89	7.00	6.71	4.92	
572	C	B	0.92	-0.40	6.62	8.22	7.13	7.01	4.97	
573	C	B	0.86	-0.33	6.38	8.26	7.29	7.10	5.15	
574	C	E	0.85	-0.30	6.90	8.27	7.39	7.27	5.18	
575	C	B	0.84	-0.28	7.93	8.17	7.38	7.49	5.18	
576	C	E	0.81	0.11	10.33	8.38	7.60	7.85	6.42	
577	C	E	0.65	0.16	11.01	8.65	7.83	8.24	9.00	
578	C	B	0.62	-0.02	11.04	8.36	7.80	8.06	10.42	
579	C	B	0.60	-0.16	10.08	8.45	7.79	8.01	11.05	
580	C	B	0.60	-0.08	8.47	8.44	7.78	7.73	10.91	
581	C	E	0.60	-0.09	7.50	8.36	7.87	7.66	11.26	
582	C	B	0.63	-0.25	8.37	7.93	7.84	7.34	11.26	
583	H	E	0.81	-0.16	8.26	7.78	7.76	7.24	10.24	
584	H	B	0.83	-0.44	8.00	8.93	7.62	7.01	9.55	
585	H	B	0.89	-0.47	7.24	9.34	7.60	6.69	8.26	
586	C	E	0.91	-0.19	6.86	9.82	7.74	6.91	7.60	
587	C	E	0.93	-0.24	6.27	10.15	7.55	6.72	7.41	
588	C	B	0.95	-0.34	4.71	10.68	7.42	6.31	7.15	
589	C	E	0.95	-0.22	4.67	12.63	7.55	6.31	6.93	
590	C	B	0.96	-0.47	4.58	13.02	7.51	5.99	7.15	
591	C	B	0.96	-0.67	4.51	13.73	7.37	5.85	6.38	
592	C	B	0.95	-0.67	4.55	15.18	7.45	5.69	5.64	
593	S	B	0.96	-0.81	4.05	13.97	6.90	5.18	5.06	
594	S	B	0.96	-0.91	4.01	13.63	6.78	5.36	4.47	
595	S	B	0.96	-0.87	3.96	12.68	6.68	5.32	4.46	
596	C	B	0.96	-0.75	4.47	12.14	7.07	6.02	4.97	
597	C	B	0.96	-0.77	4.37	11.59	7.02	5.94	4.93	
598	C	E	0.96	-0.60	4.32	10.86	7.05	6.18	4.89	
599	C	B	0.96	-0.79	4.36	9.04	7.01	6.35	4.88	
600	C	B	0.96	-0.59	4.26	9.11	6.96	6.41	4.74	
601	C	B	0.95	-0.56	4.34	8.39	7.01	6.53	4.80	
602	C	B	0.94	-0.32	4.51	8.94	7.22	6.88	4.93	
603	C	B	0.92	-0.29	4.57	7.91	7.22	7.04	4.95	
604	C	B	0.92	-0.24	4.57	7.22	7.14	6.97	4.93	
605	C	B	0.90	-0.43	4.59	7.63	7.21	7.25	7.14	
606	C	E	0.88	-0.10	4.74	7.66	7.46	7.28	9.16	
607	H	E	0.84	-0.09	5.01	8.05	7.77	7.40	9.86	
608	H	B	0.82	-0.16	5.05	7.93	7.76	7.15	10.34	
609	H	B	0.81	-0.31	6.19	7.09	7.67	6.86	9.49	
610	C	E	0.78	-0.09	5.83	7.02	7.75	6.83	10.09	
611	C	B	0.78	-0.24	8.19	7.41	7.88	6.72	10.18	
612	C	E	0.76	-0.18	11.01	7.04	7.97	6.66	10.70	
613	C	E	0.72	-0.37	12.40	7.42	7.96	6.42	9.45	
614	H	B	0.71	-0.56	12.61	6.95	7.90	6.34	7.47	
615	H	B	0.68	-0.55	12.81	6.19	8.07	6.24	8.06	
616	H	B	0.72	-0.54	12.23	5.23	7.78	5.98	9.23	
617	H	B	0.72	-0.60	11.36	4.86	7.67	6.15	8.98	
618	H	B	0.72	-0.63	10.99	4.82	7.58	6.11	10.67	
619	H	B	0.78	-0.72	10.67	4.77	7.53	6.34	11.52	
620	H	B	0.78	-0.63	11.54	4.75	7.53	6.32	11.74	
621	C	E	0.79	-0.50	12.07	4.69	7.45	6.48	10.25	
622	C	B	0.79	-0.64	11.22	4.70	7.47	6.68	8.95	
623	C	B	0.80	-0.60	10.57	4.67	7.52	6.87	8.42	
624	C	B	0.80	-0.67	9.90	4.69	7.66	6.89	8.86	
625	C	E	0.78	-0.42	9.31	4.70	7.74	7.05	8.79	
626	C	B	0.73	-0.48	8.97	4.82	7.79	7.36	9.14	
627	C	B	0.73	-0.41	7.91	4.87	7.79	7.33	9.43	
628	C	E	0.70	-0.23	7.34	4.95	8.03	7.39	9.44	
629	C	E	0.69	0.02	7.38	7.10	8.06	7.59	9.99	
630	C	E	0.64	0.19	8.20	7.91	8.38	7.85	9.89	
631	C	E	0.64	0.29	8.64	10.10	8.49	8.12	9.93	
632	C	E	0.64	0.35	8.55	12.09	8.33	8.02	9.62	
633	C	E	0.71	0.32	8.06	12.92	8.19	7.74	9.31	
634	C	B	0.77	0.06	7.65	13.15	7.88	7.56	9.04	
635	C	B	0.80	-0.11	6.79	11.29	7.75	7.20	8.01	
636	C	B	0.82	-0.19	6.87	10.57	7.83	7.03	7.96	
637	H	E	0.88	-0.10	6.69	9.73	7.74	6.88	7.76	
638	H	B	0.94	-0.43	5.81	7.63	7.53	6.71	7.25	
639	H	B	0.98	-0.48	5.92	5.58	7.44	6.32	6.15	
640	C	E	0.95	-0.14	4.85	5.47	7.76	6.61	6.06	
641	C	E	0.97	-0.10	4.63	5.10	7.54	6.46	5.19	
642	C	B	0.97	-0.24	4.55	4.55	7.55	6.25	4.89	
643	C	E	0.98	-0.14	4.57	4.56	7.61	6.16	4.88	
644	C	E	0.98	-0.29	4.49	4.51	7.56	5.86	4.84	
645	C	B	0.98	-0.50	4.43	4.46	7.47	5.75	4.82	
646	C	E	0.98	-0.45	4.39	4.45	7.52	5.52	4.81	
647	S	B	0.98	-0.67	3.90	4.05	7.05	5.01	4.37	
648	S	B	0.98	-0.86	3.87	4.01	6.96	5.19	4.34	
649	S	B	0.98	-0.76	3.84	3.94	6.83	5.22	4.36	
650	C	B	0.98	-0.71	4.35	4.44	7.29	5.92	4.88	
651	C	B	0.98	-0.62	4.19	4.38	7.25	5.84	4.84	
652	C	E	0.98	-0.47	4.24	4.35	7.26	6.10	4.81	
653	C	B	0.98	-0.62	4.28	4.35	7.27	6.28	4.80	
654	C	B	0.98	-0.42	4.21	4.28	7.30	6.40	4.73	
655	C	B	0.97	-0.43	4.32	4.37	7.46	6.44	4.80	
656	C	E	0.95	-0.07	4.53	4.46	7.66	6.65	4.90	
657	C	E	0.95	0.03	4.50	4.53	7.71	6.69	4.91	
658	C	B	0.95	-0.11	4.44	4.69	7.64	6.48	5.18	
659	C	E	0.95	-0.16	4.56	4.83	7.74	6.75	5.44	
660	C	E	0.95	0.08	4.60	4.96	7.91	6.73	5.34	
661	H	E	0.94	0.12	4.66	4.85	7.75	6.75	5.34	
662	H	B	0.94	-0.16	4.68	4.84	7.65	6.46	5.17	
663	H	B	0.93	-0.48	4.60	4.97	7.72	6.24	5.29	
664	H	B	0.91	-0.26	4.71	5.41	7.92	6.55	5.65	
665	C	E	0.94	-0.12	4.64	5.32	7.78	6.59	5.80	
666	C	B	0.84	-0.37	4.85	5.98	7.85	6.43	5.14	
667	C	B	0.81	-0.33	4.89	5.63	7.97	6.48	5.22	
668	C	E	0.93	-0.22	4.54	4.73	7.74	6.03	4.85	
669	C	E	0.93	-0.37	4.50	4.54	7.71	5.78	4.85	
670	C	B	0.94	-0.49	4.42	4.46	7.60	5.66	4.81	
671	C	E	0.92	-0.46	4.32	4.39	7.57	5.35	4.74	
672	S	E	0.92	-0.56	3.92	4.09	7.11	4.93	4.40	
673	S	B	0.92	-0.67	3.89	3.97	7.05	5.12	4.37	
674	S	E	0.92	-0.62	3.86	3.97	6.99	5.17	4.39	
675	C	B	0.92	-0.62	4.38	4.49	7.48	5.87	4.91	
676	C	E	0.93	-0.53	4.27	4.41	7.38	5.76	4.78	
677	C	E	0.93	-0.50	4.31	4.36	7.39	6.01	4.82	
678	C	B	0.94	-0.64	4.36	4.38	7.44	6.22	4.83	
679	C	B	0.95	-0.51	4.32	4.32	7.47	6.31	4.76	
680	C	B	0.95	-0.39	4.34	4.39	7.58	6.30	4.80	
681	C	E	0.95	-0.07	4.73	4.46	7.75	6.48	4.86	
682	C	E	0.95	-0.03	4.70	4.44	7.81	6.48	4.84	
683	C	B	0.95	-0.28	4.79	4.38	7.75	6.18	4.78	
684	C	B	0.94	-0.29	5.63	4.47	7.94	6.30	4.86	
685	H	E	0.95	-0.12	5.40	5.26	7.89	5.97	5.52	
686	H	E	0.94	-0.03	5.38	5.73	8.00	6.08	5.88	
687	H	B	0.94	-0.22	5.05	5.68	7.88	6.14	6.43	
688	H	B	0.96	-0.41	4.98	5.95	7.81	5.85	6.41	
689	C	E	0.97	-0.10	4.40	5.68	8.04	6.03	6.25	
690	C	E	0.98	-0.11	4.36	4.76	7.93	6.14	4.93	
691	C	B	0.98	-0.24	4.34	4.68	7.75	5.81	5.16	
692	C	E	0.99	-0.17	4.31	4.41	7.85	5.73	4.80	
693	C	E	0.99	-0.32	4.25	4.30	7.76	5.52	4.80	
694	C	B	0.99	-0.48	4.23	4.30	7.67	5.41	4.80	
695	C	E	0.99	-0.43	4.15	4.32	7.62	5.13	4.70	
696	S	E	0.99	-0.63	3.72	3.96	7.14	4.74	4.42	
697	S	E	0.99	-0.74	3.74	3.94	7.09	4.91	4.38	
698	S	E	0.99	-0.66	3.83	3.96	7.00	4.94	4.41	
699	C	B	0.99	-0.63	4.22	4.36	7.50	5.63	4.79	
700	C	E	0.99	-0.57	4.20	4.34	7.40	5.57	4.77	
701	C	E	0.99	-0.44	4.21	4.46	7.42	5.85	4.88	
702	C	B	0.98	-0.61	4.28	4.51	7.53	6.06	4.91	
703	C	E	0.98	-0.43	4.33	4.45	7.60	6.20	4.84	
704	C	B	0.98	-0.33	4.35	4.50	7.74	6.14	4.88	
705	C	E	0.98	-0.07	4.37	4.53	7.89	6.25	4.92	
706	C	E	0.98	-0.09	4.36	4.49	7.95	6.08	4.84	
707	C	B	0.98	-0.34	4.29	4.41	7.89	5.79	4.76	
708	C	B	0.98	-0.40	4.40	4.48	8.01	5.84	4.81	
709	H	E	0.98	-0.11	4.45	4.46	8.21	5.94	4.78	
710	H	E	0.98	-0.06	4.49	4.47	8.20	5.75	4.78	
711	H	B	0.98	-0.26	4.43	4.43	8.00	5.52	4.76	
712	H	B	0.98	-0.39	4.39	4.40	8.06	5.47	4.73	
713	C	E	0.96	0.05	4.47	4.53	8.26	5.85	4.90	
714	C	E	0.95	-0.07	4.51	4.55	8.13	5.80	4.91	
715	C	B	0.97	-0.23	4.42	4.48	7.97	5.59	4.80	
716	C	E	0.97	-0.14	4.43	4.49	8.04	5.47	4.80	
717	C	E	0.98	-0.24	4.37	4.44	7.89	5.33	4.76	
718	C	B	0.98	-0.55	4.31	4.40	7.81	5.24	4.75	
719	C	B	0.98	-0.54	4.25	4.37	7.75	5.01	4.74	
720	S	B	0.98	-0.68	3.79	3.94	7.23	4.61	4.34	
721	S	B	0.98	-0.78	3.76	3.91	7.22	4.78	4.31	
722	S	B	0.98	-0.71	3.77	3.94	7.11	4.85	4.30	
723	C	B	0.99	-0.67	4.14	4.32	7.61	5.54	4.76	
724	C	B	0.99	-0.69	4.04	4.24	7.49	5.51	4.72	
725	C	E	0.98	-0.51	4.08	4.28	7.53	5.82	4.77	
726	C	B	0.99	-0.59	4.11	4.30	7.64	5.97	4.77	
727	C	B	0.99	-0.42	4.07	4.27	7.72	6.14	4.74	
728	C	B	0.99	-0.39	4.13	4.33	7.84	6.04	4.78	
729	C	B	0.98	-0.11	4.15	4.38	8.00	6.20	4.84	
730	C	E	0.98	-0.03	4.17	4.39	8.06	6.05	4.83	
731	C	B	0.98	-0.18	4.14	4.36	8.04	5.82	4.78	
732	C	B	0.98	-0.16	4.25	4.43	8.18	5.90	4.82	
733	H	E	0.96	0.07	4.31	4.48	8.35	5.89	4.85	
734	H	E	0.94	0.07	4.40	4.53	8.35	5.74	4.88	
735	H	B	0.95	-0.16	4.41	4.52	8.19	5.66	4.86	
736	H	B	0.95	-0.16	6.69	4.56	8.16	5.44	4.86	
737	C	E	0.92	0.28	7.29	5.73	8.39	5.58	5.46	
738	C	E	0.87	0.20	5.98	7.86	8.70	5.80	5.97	
739	C	B	0.92	-0.07	4.92	6.44	8.48	5.64	6.61	
740	C	E	0.97	-0.05	4.47	5.06	8.19	5.21	5.19	
741	C	E	0.98	-0.22	4.34	4.43	7.98	5.08	4.76	
742	C	B	0.98	-0.42	4.27	4.40	7.88	5.02	4.76	
743	C	E	0.97	-0.40	4.25	4.39	7.81	4.87	4.78	
744	S	B	0.98	-0.59	3.74	3.90	7.25	4.46	4.33	
745	S	B	0.99	-0.77	3.69	3.87	7.24	4.64	4.30	
746	S	B	0.99	-0.68	3.74	3.94	7.18	4.79	4.33	
747	C	B	0.99	-0.61	4.09	4.31	7.70	5.47	4.86	
748	C	B	0.99	-0.51	4.02	4.32	7.59	5.51	4.84	
749	C	E	0.99	-0.35	4.04	4.27	7.61	5.80	4.80	
750	C	B	0.99	-0.51	4.06	4.30	7.73	5.93	4.80	
751	C	E	0.98	-0.40	4.03	4.28	7.81	6.11	4.78	
752	C	B	0.98	-0.24	4.09	4.34	7.94	6.00	4.82	
753	C	E	0.98	0.09	4.12	4.39	8.08	6.17	4.88	
754	C	E	0.96	0.08	4.18	4.44	8.17	6.02	4.89	
755	C	B	0.95	0.01	4.19	4.44	8.14	5.76	4.87	
756	C	E	0.95	0.19	4.27	4.49	8.30	5.76	4.88	
757	H	E	0.94	0.24	4.36	4.56	8.30	5.54	4.93	
758	H	E	0.92	0.38	4.44	4.60	8.39	5.63	4.95	
759	H	B	0.88	-0.11	4.43	4.60	8.28	5.63	4.97	
760	H	B	0.87	-0.01	4.51	4.64	8.35	5.57	6.20	
761	H	E	0.82	0.43	4.84	5.61	8.72	5.78	8.67	
762	H	E	0.67	0.51	5.19	6.98	10.81	5.96	10.81	
763	H	B	0.59	0.19	5.26	7.27	12.88	6.04	11.10	
764	H	B	0.48	0.53	5.39	8.35	13.47	6.18	12.50	
765	H	E	0.34	0.52	5.54	9.16	14.29	6.41	11.54	
766	C	E	0.29	0.49	8.54	10.04	14.75	6.32	13.27	
767	C	E	0.26	0.54	9.61	11.80	14.70	8.49	15.56	
768	C	E	0.26	0.55	9.71	12.99	13.10	7.73	17.17	
769	H	E	0.28	0.32	10.99	13.60	13.13	8.45	18.09	
770	H	B	0.19	0.10	12.12	13.85	13.53	8.86	18.36	
771	H	E	0.28	0.21	12.03	12.45	12.36	8.74	17.33	
772	H	E	0.36	1.10	11.68	11.27	10.04	7.17	16.07	
773	H	E	0.37	1.11	11.19	11.03	9.38	6.64	13.70	
774	C	B	0.45	0.86	10.10	9.38	9.26	7.40	11.21	
775	C	E	0.60	0.83	8.96	6.96	8.80	6.46	7.05	
776	C	E	0.65	0.43	7.90	6.48	8.66	5.52	5.39	
777	C	B	0.78	0.02	6.10	4.80	8.16	5.15	5.09	
778	C	B	0.75	-0.17	6.30	4.63	7.99	4.97	5.06	
779	C	E	0.82	-0.37	5.71	4.38	7.79	4.95	4.91	
780	C	B	0.86	-0.54	5.99	4.45	7.84	5.16	4.84	
781	C	B	0.86	-0.50	4.64	4.34	7.76	5.33	4.84	
782	C	B	0.86	-0.52	4.15	4.39	7.82	5.55	4.98	
783	C	E	0.86	-0.28	4.12	4.44	7.74	5.70	4.99	
784	C	E	0.85	-0.26	4.13	4.39	7.78	5.99	4.95	
785	C	B	0.85	-0.42	4.20	4.47	7.97	6.13	5.01	
786	C	B	0.90	-0.36	4.14	4.42	8.02	6.31	4.95	
787	C	B	0.90	-0.43	4.09	4.38	8.05	6.17	4.93	
788	C	B	0.90	-0.21	4.12	4.43	8.29	6.45	4.98	
789	C	B	0.89	-0.09	4.14	4.46	8.28	6.39	5.03	
790	C	B	0.88	0.04	4.15	4.49	8.42	6.50	5.05	
791	C	B	0.87	0.16	4.19	4.54	8.60	6.48	5.08	
792	C	E	0.85	0.21	4.25	4.60	8.63	6.42	5.12	
793	H	B	0.84	0.01	4.42	4.74	8.51	6.26	5.24	
794	H	E	0.85	0.01	4.31	4.61	8.50	6.15	5.13	
795	H	B	0.81	-0.06	4.35	4.63	8.48	5.91	5.10	
796	H	B	0.88	-0.18	4.21	4.48	8.23	5.74	4.97	
797	H	B	0.88	-0.11	4.18	4.46	8.20	5.87	4.98	
798	H	E	0.88	0.04	4.23	4.50	8.27	5.79	4.99	
799	H	B	0.88	-0.27	4.26	4.50	8.21	5.55	4.96	
800	H	B	0.88	-0.14	4.23	4.47	8.08	5.58	4.96	
801	H	E	0.88	0.25	4.25	4.49	8.12	5.71	5.07	
802	C	E	0.88	0.31	4.40	4.54	8.19	5.58	5.01	
803	C	B	0.87	0.17	4.34	4.54	8.16	5.37	5.00	
804	C	E	0.88	0.13	4.29	4.49	8.03	5.19	4.98	
805	C	B	0.88	0.06	4.21	4.42	7.93	5.04	4.94	
806	C	E	0.87	0.10	4.20	4.39	7.74	4.96	4.87	
807	C	B	0.87	-0.01	4.20	4.40	7.72	5.16	4.86	
808	C	B	0.87	-0.00	4.23	4.44	7.66	5.28	4.94	
809	C	E	0.86	0.19	4.24	4.46	7.70	5.59	4.99	
810	C	B	0.82	-0.08	4.24	4.48	7.88	5.71	5.05	
811	H	B	0.82	0.04	4.22	4.47	7.91	5.96	5.06	
812	H	E	0.85	0.11	4.15	4.40	7.79	6.01	5.02	
813	H	E	0.85	-0.01	4.13	4.39	7.83	6.01	4.99	
814	S	B	0.84	-0.44	4.08	4.35	7.82	5.85	4.94	
815	S	B	0.84	-0.12	3.96	4.24	7.72	5.95	4.77	
816	S	B	0.85	-0.16	3.90	4.27	7.93	6.15	4.79	
817	C	B	0.85	0.02	4.13	4.43	8.11	6.59	5.01	
818	C	B	0.83	0.36	4.22	4.54	8.40	6.89	5.10	
819	C	B	0.85	0.49	4.20	4.53	8.42	6.93	5.11	
820	H	E	0.84	0.79	4.29	4.62	8.52	7.24	5.20	
821	H	E	0.82	0.95	4.33	4.66	8.47	7.21	5.26	
822	C	B	0.78	0.60	4.30	4.61	8.38	6.90	5.22	
823	C	E	0.78	0.51	4.31	4.60	8.32	6.94	5.21	
824	C	E	0.80	0.52	4.29	4.57	8.17	6.78	5.19	
825	C	B	0.82	0.33	4.30	4.51	8.12	6.65	5.20	
826	S	E	0.82	0.14	4.05	4.33	7.81	6.04	4.86	
827	S	B	0.82	-0.04	4.10	4.38	8.01	6.03	4.97	
828	S	B	0.82	0.20	4.16	4.42	8.00	5.93	5.01	
829	C	E	0.80	0.33	4.14	4.41	8.10	6.25	5.02	
830	C	B	0.79	0.47	4.23	4.53	8.25	6.37	5.13	
831	C	E	0.78	0.77	4.34	4.65	8.46	6.57	5.24	
832	C	E	0.67	0.97	4.54	4.85	8.76	6.74	5.42	
833	C	E	0.57	1.08	4.73	5.07	9.05	7.03	5.64	
834	C	E	0.55	0.97	4.74	5.10	9.18	7.15	5.65	
835	C	B	0.57	0.76	5.03	5.36	7.86	6.91	5.72	
836	C	E	0.25	1.01	6.88	7.02	10.84	8.54	7.29	
837	C	E	0.09	1.31	8.03	8.10	12.98	9.89	7.81	
838	C	B	0.04	0.44	8.60	8.27	13.69	9.85	8.62	
839	C	B	0.02	0.29	8.74	8.10	15.37	11.19	8.42	
840	H	B	0.02	0.41	8.39	7.55	16.69	12.80	8.17	
841	H	B	0.02	0.47	6.47	6.70	17.41	13.10	7.43	
842	H	B	0.07	0.31	5.82	5.94	16.84	13.41	6.56	
843	H	B	0.07	0.06	5.88	5.95	16.91	12.17	6.57	
844	H	B	0.08	-0.17	5.84	5.89	17.43	11.81	6.52	
845	H	B	0.08	-0.30	5.61	5.85	16.75	12.24	6.47	
846	H	B	0.09	-0.50	5.63	5.89	16.26	12.07	6.53	
847	H	B	0.09	-0.50	5.66	5.92	17.11	10.79	6.55	
848	H	B	0.09	-0.68	5.67	5.92	17.20	10.14	6.55	
849	H	B	0.08	-0.68	5.64	5.90	16.29	10.62	6.52	
850	H	B	0.08	-0.58	5.64	5.89	16.32	10.69	6.52	
851	H	E	0.08	-0.64	5.69	5.92	17.11	9.90	6.54	
852	H	E	0.08	-0.54	5.68	5.91	16.92	10.08	6.52	
853	H	E	0.08	-0.50	5.64	5.87	15.91	10.24	6.49	
854	H	B	0.08	-0.64	5.67	5.89	16.06	11.32	6.51	
855	H	E	0.09	-0.38	5.70	5.90	16.73	11.41	6.51	
856	H	B	0.11	-0.46	5.65	5.85	15.84	11.53	6.44	
857	H	B	0.12	-0.72	5.55	5.76	14.68	12.60	6.36	
858	H	B	0.12	-0.24	5.59	5.78	15.14	14.51	6.37	
859	H	B	0.13	0.03	5.61	5.79	15.06	15.07	6.36	
860	H	B	0.12	-0.48	5.60	5.78	13.91	15.03	6.33	
861	H	B	0.12	-0.48	5.57	5.76	13.40	14.41	6.32	
862	H	B	0.12	-0.54	5.63	5.81	13.66	14.69	6.34	
863	H	B	0.12	-0.48	5.65	5.81	13.54	15.42	6.33	
864	H	B	0.12	-0.47	5.69	5.86	12.62	15.42	6.37	
865	H	B	0.12	-0.52	6.13	6.13	12.57	14.28	6.53	
866	H	B	0.10	-0.63	8.62	8.25	11.95	15.08	8.71	
867	H	B	0.05	-0.54	11.89	11.44	13.18	14.51	11.36	
868	H	B	0.05	-0.48	13.29	12.82	14.79	13.17	13.02	
869	H	B	0.05	-0.44	13.26	13.31	14.89	13.87	14.53	
870	H	B	0.05	-0.55	13.94	13.72	15.21	14.90	15.34	
871	H	B	0.05	-0.51	14.38	14.05	14.24	14.31	15.56	
872	H	B	0.05	-0.55	14.26	13.69	12.88	15.20	15.47	
873	H	B	0.07	-0.56	14.26	14.57	13.42	16.57	15.47	
874	H	B	0.05	-0.60	13.43	14.77	12.97	16.22	15.11	
875	H	B	0.05	-0.46	13.29	13.57	13.21	15.63	13.17	
876	H	B	0.05	-0.42	13.15	12.70	12.00	17.74	12.45	
877	H	B	0.06	-0.40	13.32	13.60	11.36	18.14	12.25	
878	H	B	0.06	-0.37	12.45	13.17	11.98	17.34	12.10	
879	H	B	0.07	-0.39	11.26	12.22	12.24	15.68	11.62	
880	C	B	0.10	-0.18	10.01	12.86	12.70	14.83	11.08	
881	C	B	0.08	0.59	8.90	11.48	12.51	14.08	10.95	
882	C	B	0.10	1.04	8.02	10.00	10.67	13.83	10.26	
883	C	E	0.10	1.07	5.85	10.24	11.37	13.61	10.65	
884	C	E	0.13	0.65	5.70	9.79	10.06	12.59	9.25	
885	C	E	0.10	0.61	5.78	9.36	10.11	12.76	7.32	
886	C	E	0.12	0.70	5.78	7.55	9.68	12.75	7.07	
887	C	E	0.14	0.85	5.76	6.55	9.61	11.93	6.97	
888	C	E	0.08	1.09	6.23	7.28	10.38	12.46	8.20	
889	C	E	0.12	1.10	6.00	6.25	9.94	12.04	6.85	
890	C	E	0.12	1.06	5.97	6.21	9.78	11.17	6.52	
891	C	E	0.14	1.09	5.83	6.10	9.77	9.67	6.42	
892	C	B	0.14	0.83	5.82	6.08	9.69	9.02	6.40	
893	C	E	0.14	0.55	5.73	6.03	10.51	8.68	6.35	
894	C	B	0.14	0.11	5.82	6.01	9.88	8.46	6.41	
895	C	B	0.14	0.13	5.85	5.99	9.48	10.27	6.40	
896	S	B	0.12	-0.18	5.46	5.66	9.09	10.13	5.96	
897	S	B	0.12	-0.33	5.44	5.66	9.54	9.70	5.93	
898	S	B	0.12	-0.40	5.44	5.65	9.41	9.88	5.91	
899	S	B	0.12	-0.35	5.52	5.72	9.33	11.56	5.94	
900	S	B	0.12	-0.28	5.66	5.85	9.72	12.01	6.05	
901	S	B	0.13	-0.22	5.77	5.97	9.72	13.89	6.15	
902	C	B	0.13	-0.12	5.89	6.19	10.01	15.73	6.29	
903	C	E	0.13	0.24	5.94	6.21	10.05	16.93	6.31	
904	C	B	0.13	0.27	7.00	6.17	11.39	16.36	6.30	
905	C	E	0.08	0.21	8.83	6.45	12.03	16.92	6.80	
906	C	E	0.02	0.42	10.74	7.06	12.96	17.81	8.56	
907	H	E	0.02	0.40	10.13	7.48	12.44	17.07	8.98	
908	H	E	0.08	0.24	8.59	7.29	11.24	16.40	8.27	
909	H	E	0.13	0.15	5.79	6.17	9.92	15.86	6.49	
910	H	B	0.12	-0.36	5.81	6.03	10.31	14.47	6.20	
911	H	B	0.12	-0.45	5.78	6.03	9.90	12.44	6.22	
912	H	B	0.12	-0.23	5.71	5.91	9.60	13.11	6.20	
913	H	E	0.13	0.05	5.69	5.86	10.89	12.96	6.17	
914	H	B	0.15	0.17	5.71	5.86	12.03	12.39	6.17	
915	H	B	0.15	0.01	5.73	5.89	11.14	10.78	6.20	
916	H	B	0.15	0.13	5.66	5.85	11.00	10.54	6.18	
917	H	E	0.15	0.49	5.61	5.80	12.29	11.20	6.16	
918	H	E	0.15	0.56	5.65	5.82	11.20	10.22	6.17	
919	H	B	0.15	0.55	5.66	5.84	9.59	9.37	6.20	
920	H	E	0.15	1.07	5.61	5.82	9.40	11.45	6.20	
921	C	E	0.14	1.22	5.71	5.91	9.67	11.64	6.32	
922	C	E	0.14	1.18	5.75	5.85	9.47	12.10	6.27	
923	C	E	0.14	0.94	6.02	5.86	9.68	13.27	6.30	
924	C	E	0.14	0.42	6.11	5.85	9.77	13.42	6.31	
925	C	E	0.14	0.12	6.36	5.89	9.13	11.85	6.31	
926	C	E	0.13	-0.00	5.64	5.89	9.36	11.22	6.30	
927	S	B	0.14	-0.31	5.50	5.73	9.04	9.11	6.11	
928	S	B	0.13	-0.49	5.43	5.68	8.90	8.87	6.04	
929	S	B	0.13	-0.31	5.33	5.58	8.88	7.78	5.90	
930	S	B	0.13	-0.57	5.37	5.64	9.15	8.82	5.92	
931	S	B	0.13	-0.44	5.48	5.75	9.26	9.08	6.01	
932	S	B	0.14	0.24	5.58	5.88	9.65	10.90	6.09	
933	C	B	0.14	0.67	5.72	6.03	9.65	10.93	6.25	
934	C	B	0.14	0.48	5.67	5.99	9.53	9.91	6.25	
935	C	B	0.14	0.66	5.71	6.06	9.51	10.80	6.32	
936	C	B	0.14	0.45	5.75	6.12	9.91	11.38	6.33	
937	C	E	0.13	0.26	5.77	6.17	9.78	13.32	6.36	
938	C	B	0.14	1.08	5.76	6.20	10.23	14.46	6.36	
939	C	B	0.13	0.84	5.80	6.26	10.17	15.82	6.39	
940	C	E	0.12	0.02	5.86	6.28	10.00	14.57	6.40	
941	C	B	0.13	-0.10	5.90	6.28	10.12	13.96	6.37	
942	H	B	0.13	-0.45	5.88	6.22	9.97	13.35	6.32	
943	H	B	0.13	-0.62	5.94	6.25	9.80	12.75	6.35	
944	H	B	0.12	-0.52	5.92	6.24	9.56	12.78	6.37	
945	H	B	0.12	-0.74	5.85	6.17	9.47	12.76	6.33	
946	H	B	0.12	-0.95	5.89	6.16	9.33	11.69	6.34	
947	H	B	0.12	-0.52	5.93	6.21	9.12	12.69	6.37	
948	H	B	0.12	-0.23	5.87	6.18	9.37	12.97	6.37	
949	H	B	0.12	-0.30	5.84	6.12	9.30	11.46	6.35	
950	H	B	0.12	-0.24	5.90	6.14	9.18	11.45	6.36	
951	H	E	0.12	-0.35	5.90	6.15	9.30	12.18	6.38	
952	H	B	0.12	-0.10	5.83	6.10	9.56	11.67	6.37	
953	C	B	0.13	1.86	5.96	6.12	9.40	10.76	6.48	
954	C	B	0.13	1.75	5.96	6.08	11.27	10.65	6.46	
955	C	B	0.13	0.36	5.96	6.13	11.36	10.55	6.42	
956	S	B	0.13	-0.12	5.55	5.72	10.66	10.57	5.98	
957	S	B	0.13	-0.22	5.50	5.65	10.77	10.07	5.91	
958	S	B	0.12	-0.54	5.55	5.70	11.51	10.86	5.93	
959	S	B	0.12	-0.45	5.56	5.77	10.60	10.62	5.91	
960	S	B	0.12	-0.57	5.68	5.87	10.56	11.77	5.97	
961	C	B	0.13	-0.64	6.05	6.17	10.61	12.20	6.33	
962	C	E	0.13	-0.59	6.12	6.31	11.18	13.28	6.37	
963	H	E	0.13	-0.50	6.11	6.19	10.52	12.06	6.40	
964	H	B	0.12	-0.48	6.11	6.39	10.29	12.28	6.42	
965	H	B	0.11	-0.03	6.26	6.47	10.31	14.14	6.53	
966	C	B	0.11	0.14	6.24	6.53	10.73	13.94	6.51	
967	C	B	0.09	-0.05	6.27	6.83	11.20	13.79	6.59	
968	C	B	0.09	0.18	6.17	7.18	11.61	13.82	9.15	
969	C	B	0.05	0.09	9.05	7.33	11.55	14.09	10.43	
970	C	B	0.07	0.49	10.68	6.74	10.29	13.28	9.34	
971	H	E	0.07	0.67	11.11	6.65	9.94	13.75	8.73	
972	H	B	0.11	-0.36	9.58	6.48	9.85	14.23	8.48	
973	H	B	0.12	-0.50	7.43	6.41	9.82	14.48	7.77	
974	H	B	0.07	-0.42	6.38	6.52	10.02	13.80	7.44	
975	H	B	0.12	-0.49	6.07	6.40	9.69	13.68	6.75	
976	H	B	0.12	-0.58	6.16	6.63	10.05	14.81	7.38	
977	H	B	0.12	-0.61	6.17	6.23	10.00	14.96	7.24	
978	H	B	0.12	-0.79	6.12	6.18	9.94	14.18	6.77	
979	H	B	0.12	-0.70	6.16	6.33	10.11	15.02	6.45	
980	H	B	0.12	-0.76	6.31	6.41	10.40	16.29	6.48	
981	H	B	0.12	-0.79	6.29	6.42	10.25	15.53	6.49	
982	H	B	0.13	-0.53	6.23	6.43	10.19	14.91	6.54	
983	H	B	0.12	-0.10	6.25	6.40	10.19	13.88	6.55	
984	H	B	0.12	-0.23	6.18	6.34	10.04	12.87	6.52	
985	H	B	0.12	-0.27	6.18	6.31	10.04	13.79	6.51	
986	H	E	0.12	0.08	6.27	6.35	10.38	15.02	6.55	
987	H	E	0.12	0.44	6.31	6.35	10.57	15.02	6.56	
988	C	E	0.12	0.34	6.26	6.28	10.45	14.77	6.52	
989	C	E	0.12	0.03	6.18	6.24	10.13	13.50	6.50	
990	C	B	0.12	-0.35	6.05	6.13	9.93	13.10	6.41	
991	S	B	0.12	-0.55	5.80	5.92	9.39	11.76	6.18	
992	S	B	0.12	-0.50	5.65	5.76	9.78	11.40	6.01	
993	S	B	0.12	-0.57	5.62	5.72	9.53	10.60	5.97	
994	S	B	0.12	-0.64	5.65	5.74	9.63	11.26	5.97	
995	S	B	0.12	-0.62	5.61	5.71	10.07	11.18	5.94	
996	S	B	0.12	-0.61	5.67	5.75	10.30	12.12	5.95	
997	S	B	0.13	-0.48	5.81	5.89	10.31	11.85	6.10	
998	C	B	0.13	-0.29	6.06	6.13	10.69	13.05	6.31	
999	C	E	0.13	-0.17	6.13	6.18	10.56	13.41	6.33	
1000	C	B	0.13	-0.19	6.21	6.27	10.63	14.03	6.40	
1001	C	E	0.12	0.09	6.31	6.36	11.31	14.89	6.46	
1002	C	E	0.12	0.40	6.36	6.40	11.64	15.47	6.48	
1003	C	E	0.12	0.30	6.36	6.45	11.66	16.23	6.49	
1004	C	E	0.12	0.26	6.63	6.39	11.67	14.93	6.41	
1005	C	E	0.13	0.12	6.82	6.40	12.30	16.24	6.82	
1006	C	B	0.13	-0.08	6.20	6.49	11.71	16.22	6.60	
1007	H	E	0.13	-0.10	6.27	6.60	11.64	16.98	6.92	
1008	H	E	0.13	0.13	6.26	6.42	11.20	15.46	6.75	
1009	H	B	0.13	-0.01	6.19	6.34	11.33	14.86	6.41	
1010	H	B	0.13	0.11	6.26	6.31	11.38	15.74	6.43	
1011	H	E	0.13	0.34	6.25	6.30	11.15	15.47	6.45	
1012	H	B	0.14	0.47	6.17	6.22	10.71	14.84	6.40	
1013	H	B	0.13	0.49	6.23	6.27	11.06	15.12	6.43	
1014	C	E	0.12	0.77	6.44	6.44	11.58	15.85	6.60	
1015	C	E	0.12	0.81	6.40	6.40	11.34	15.69	6.60	
1016	C	E	0.14	0.69	6.26	6.26	11.06	14.42	6.46	
1017	C	B	0.14	0.27	6.13	6.15	11.56	12.96	6.38	
1018	S	B	0.15	0.31	5.77	5.74	10.81	12.17	6.04	
1019	S	B	0.15	0.12	5.60	5.66	10.16	11.51	5.90	
1020	S	B	0.14	0.37	5.67	5.71	10.21	12.17	5.94	
1021	C	B	0.14	0.48	6.02	6.08	10.42	12.36	6.32	
1022	C	E	0.14	0.79	6.04	6.08	10.13	12.78	6.31	
1023	C	E	0.15	1.15	6.06	6.09	10.52	12.89	6.30	
1024	C	E	0.15	1.33	6.03	6.05	10.57	12.71	6.28	
1025	C	E	0.15	1.33	6.02	6.06	10.46	12.15	6.32	
1026	C	E	0.14	1.07	6.02	6.05	10.63	11.92	6.33	
1027	C	E	0.13	0.78	6.05	6.08	10.44	11.83	6.35	
1028	C	E	0.14	0.48	5.97	6.04	10.17	11.26	6.33	
1029	H	E	0.14	0.28	5.80	5.87	10.27	12.35	6.19	
1030	H	B	0.14	-0.14	5.87	5.92	10.22	12.55	6.23	
1031	H	B	0.12	-0.47	5.89	5.95	10.00	11.68	6.25	
1032	H	B	0.12	-0.42	5.81	5.91	9.89	11.29	6.23	
1033	H	E	0.12	-0.15	5.82	5.91	10.09	11.61	6.25	
1034	H	B	0.12	-0.37	5.88	5.96	9.91	11.15	6.28	
1035	H	B	0.12	-0.49	5.85	5.95	9.97	10.19	6.27	
1036	H	B	0.11	-0.36	5.81	5.93	9.80	10.27	6.28	
1037	H	E	0.12	-0.38	5.85	5.95	9.80	10.37	6.29	
1038	H	B	0.12	-0.47	5.92	6.01	9.57	11.25	6.33	
1039	H	B	0.13	-0.01	5.88	6.01	9.33	9.89	6.34	
1040	C	E	0.13	0.25	5.96	6.09	9.60	9.82	6.45	
1041	C	E	0.14	0.43	5.96	6.06	9.45	9.90	6.41	
1042	C	E	0.14	0.77	5.99	6.09	9.47	9.90	6.43	
1043	C	E	0.14	0.65	6.02	6.13	9.52	10.74	6.44	
1044	C	E	0.13	0.48	6.10	6.16	9.96	11.91	6.47	
1045	C	E	0.13	0.72	6.11	6.19	9.70	12.65	6.49	
1046	C	E	0.12	0.67	6.20	6.27	10.27	13.89	6.54	
1047	C	E	0.09	0.02	6.47	6.50	10.28	14.35	6.79	
1048	C	E	0.09	0.20	6.77	6.72	10.23	15.40	7.13	
1049	C	E	0.03	0.35	8.97	9.18	12.38	15.48	9.81	
1050	C	E	0.03	0.10	10.48	10.39	14.39	16.75	10.85	
1051	H	E	0.03	-0.10	12.07	11.73	16.36	17.22	13.17	
1052	H	E	0.03	-0.13	14.60	13.81	18.21	17.27	15.58	
1053	C	E	0.03	-0.28	16.44	15.55	20.61	18.01	17.43	
1054	C	E	0.02	-0.18	18.35	17.07	21.38	20.93	18.86	
1055	H	B	0.02	0.17	17.87	17.82	21.67	21.15	19.58	
1056	H	E	0.02	0.26	17.70	17.78	21.80	19.58	19.40	
1057	H	E	0.02	0.70	20.01	19.23	23.01	21.70	20.15	
1058	H	E	0.02	0.69	21.33	20.47	23.62	24.17	21.58	
1059	C	E	0.02	0.93	21.26	21.00	24.04	23.41	22.61	
1060	C	B	0.02	1.58	21.75	21.58	24.39	23.88	23.06	
1061	C	E	0.04	2.44	22.20	22.22	24.62	24.46	23.37	


RES:   Residue number
SS:    Predicted secondary structure: C - random coil; H - alpha-helix; S - beta-strand
SA:    Predicted solvent accessibility at 25% cutoff: E - exposed; B - buried
COV:   Threading alignment coverage defined as the number of threading alignments on the residue divided 
       by the number of total threading programs
BFP:   Predicted normalized B-factor 
RSQ_*: Residue-Specific Quality of models defined as the estimated deviation of the residue on the model
       from the native structure of the protein


You are requested to cite the following article when you use the ResQ prediction results:

     J Yang, Y Wang, Y Zhang. ResQ: An approach to unified estimation of B-factor and residue-specific 
     error in protein structure prediction, Journal of Molecular Biology, 428: 693-701 (2016).
