# Supplementary material for: Variation in selection constraints on teleost TLRs with emphasis on their repertoire in the Walking catfish, Clarias batrachus
Source: Sci Rep. 2020 Dec 7;10:21394. doi: 10.1038/s41598-020-78347-6 (PMC7721727; doi:10.1038/s41598-020-78347-6)
Supplement: Supplementary file 31 — Supplementary Information 31. [file 41598_2020_78347_MOESM31_ESM.zip › T9/struct/S514930_results/model2.pdb]

HEADER protein
METHOD
METHOD    The models are generated by I-TASSER which combines the
METHOD    methods of threading, ab initio modeling and structural
METHOD    refinement. The procedure is fully automated.
METHOD
METHOD    Please cite following articles when you use the I-TASSER server:
METHOD 1. Ambrish Roy, Alper Kucukural, Yang Zhang. I-TASSER: a unified
METHOD    platform for automated protein structure and function prediction.
METHOD    Nature Protocols, vol 5, 725-738 (2010). 
METHOD 2. Yang Zhang. I-TASSER server for protein 3D structure prediction. 
METHOD    BMC Bioinformatics, 9:40 (2008).
METHOD
MODEL  2
REMARK PARENT 5gmf_A 3j0a 3j0a_A 3wpc_A 
ATOM      1  N   MET A   1      77.200  80.146  81.044  1.00 22.68              
ATOM      2  CA  MET A   1      78.133  80.271  79.917  1.00 22.68              
ATOM      3  HA  MET A   1      79.016  79.646  80.032  1.00 22.68              
ATOM      4  CB  MET A   1      77.324  79.724  78.719  1.00 22.68              
ATOM      5  HB1 MET A   1      76.585  79.004  79.078  1.00 22.68              
ATOM      6  HB2 MET A   1      77.996  79.146  78.106  1.00 22.68              
ATOM      7  CG  MET A   1      76.593  80.753  77.839  1.00 22.68              
ATOM      8  HG1 MET A   1      76.109  80.202  77.032  1.00 22.68              
ATOM      9  HG2 MET A   1      77.336  81.412  77.389  1.00 22.68              
ATOM     10  SD  MET A   1      75.323  81.766  78.644  1.00 22.68              
ATOM     11  CE  MET A   1      74.846  82.795  77.228  1.00 22.68              
ATOM     12  HE1 MET A   1      74.442  82.163  76.436  1.00 22.68              
ATOM     13  HE2 MET A   1      74.089  83.516  77.535  1.00 22.68              
ATOM     14  HE3 MET A   1      75.720  83.329  76.856  1.00 22.68              
ATOM     15  C   MET A   1      78.598  81.732  79.716  1.00 22.68              
ATOM     16  O   MET A   1      79.523  82.033  79.005  1.00 22.68              
ATOM     17  N   PHE A   2      77.974  82.619  80.491  1.00 21.64              
ATOM     18  H   PHE A   2      77.111  82.295  80.913  1.00 21.64              
ATOM     19  CA  PHE A   2      78.719  83.624  81.230  1.00 21.64              
ATOM     20  HA  PHE A   2      79.768  83.368  81.219  1.00 21.64              
ATOM     21  CB  PHE A   2      78.576  84.994  80.537  1.00 21.64              
ATOM     22  HB1 PHE A   2      77.692  85.513  80.911  1.00 21.64              
ATOM     23  HB2 PHE A   2      78.422  84.838  79.468  1.00 21.64              
ATOM     24  CG  PHE A   2      79.802  85.875  80.696  1.00 21.64              
ATOM     25  CD1 PHE A   2      80.855  85.773  79.767  1.00 21.64              
ATOM     26  HD1 PHE A   2      80.778  85.073  78.945  1.00 21.64              
ATOM     27  CE1 PHE A   2      82.008  86.566  79.910  1.00 21.64              
ATOM     28  HE1 PHE A   2      82.812  86.488  79.191  1.00 21.64              
ATOM     29  CZ  PHE A   2      82.117  87.459  80.989  1.00 21.64              
ATOM     30  HZ  PHE A   2      83.004  88.066  81.104  1.00 21.64              
ATOM     31  CE2 PHE A   2      81.067  87.565  81.920  1.00 21.64              
ATOM     32  HE2 PHE A   2      81.148  88.250  82.752  1.00 21.64              
ATOM     33  CD2 PHE A   2      79.912  86.776  81.772  1.00 21.64              
ATOM     34  HD2 PHE A   2      79.112  86.857  82.494  1.00 21.64              
ATOM     35  C   PHE A   2      78.316  83.599  82.669  1.00 21.64              
ATOM     36  O   PHE A   2      78.260  84.628  83.343  1.00 21.64              
ATOM     37  N   LEU A   3      77.982  82.391  83.131  1.00 21.43              
ATOM     38  H   LEU A   3      78.058  81.573  82.533  1.00 21.43              
ATOM     39  CA  LEU A   3      77.533  82.253  84.474  1.00 21.43              
ATOM     40  HA  LEU A   3      77.025  83.172  84.696  1.00 21.43              
ATOM     41  CB  LEU A   3      76.391  81.226  84.611  1.00 21.43              
ATOM     42  HB1 LEU A   3      76.279  80.965  85.664  1.00 21.43              
ATOM     43  HB2 LEU A   3      76.652  80.335  84.046  1.00 21.43              
ATOM     44  CG  LEU A   3      75.024  81.738  84.092  1.00 21.43              
ATOM     45  HG  LEU A   3      75.149  82.115  83.076  1.00 21.43              
ATOM     46  CD1 LEU A   3      73.996  80.606  84.060  1.00 21.43              
ATOM     47 1HD1 LEU A   3      73.043  80.964  83.674  1.00 21.43              
ATOM     48 2HD1 LEU A   3      74.349  79.807  83.409  1.00 21.43              
ATOM     49 3HD1 LEU A   3      73.844  80.203  85.061  1.00 21.43              
ATOM     50  CD2 LEU A   3      74.416  82.843  84.962  1.00 21.43              
ATOM     51 1HD2 LEU A   3      74.339  82.511  85.998  1.00 21.43              
ATOM     52 2HD2 LEU A   3      75.021  83.745  84.925  1.00 21.43              
ATOM     53 3HD2 LEU A   3      73.422  83.097  84.597  1.00 21.43              
ATOM     54  C   LEU A   3      78.683  82.373  85.523  1.00 21.43              
ATOM     55  O   LEU A   3      78.401  82.412  86.725  1.00 21.43              
ATOM     56  N   PRO A   4      79.966  82.445  85.088  1.00 20.57              
ATOM     57  CD  PRO A   4      80.634  83.732  85.252  1.00 20.57              
ATOM     58  HD1 PRO A   4      80.105  84.359  85.971  1.00 20.57              
ATOM     59  HD2 PRO A   4      80.696  84.268  84.305  1.00 20.57              
ATOM     60  CG  PRO A   4      82.049  83.470  85.777  1.00 20.57              
ATOM     61  HG1 PRO A   4      82.323  84.176  86.561  1.00 20.57              
ATOM     62  HG2 PRO A   4      82.771  83.525  84.962  1.00 20.57              
ATOM     63  CB  PRO A   4      81.974  82.053  86.314  1.00 20.57              
ATOM     64  HB1 PRO A   4      81.579  82.046  87.330  1.00 20.57              
ATOM     65  HB2 PRO A   4      82.938  81.560  86.250  1.00 20.57              
ATOM     66  CA  PRO A   4      80.985  81.377  85.358  1.00 20.57              
ATOM     67  HA  PRO A   4      81.472  81.182  84.441  1.00 20.57              
ATOM     68  C   PRO A   4      80.359  80.095  85.938  1.00 20.57              
ATOM     69  O   PRO A   4      80.848  79.465  86.872  1.00 20.57              
ATOM     70  N   GLY A   5      79.233  79.762  85.311  1.00 19.94              
ATOM     71  H   GLY A   5      79.077  80.311  84.480  1.00 19.94              
ATOM     72  CA  GLY A   5      78.183  78.776  85.457  1.00 19.94              
ATOM     73  HA1 GLY A   5      77.397  79.218  86.077  1.00 19.94              
ATOM     74  HA2 GLY A   5      77.784  78.539  84.479  1.00 19.94              
ATOM     75  C   GLY A   5      78.629  77.483  86.171  1.00 19.94              
ATOM     76  O   GLY A   5      78.413  77.300  87.352  1.00 19.94              
ATOM     77  N   LEU A   6      79.313  76.581  85.435  1.00 18.58              
ATOM     78  H   LEU A   6      79.268  76.784  84.448  1.00 18.58              
ATOM     79  CA  LEU A   6      80.692  76.190  85.856  1.00 18.58              
ATOM     80  HA  LEU A   6      80.783  76.457  86.909  1.00 18.58              
ATOM     81  CB  LEU A   6      81.010  74.695  85.730  1.00 18.58              
ATOM     82  HB1 LEU A   6      82.050  74.574  86.029  1.00 18.58              
ATOM     83  HB2 LEU A   6      80.949  74.402  84.696  1.00 18.58              
ATOM     84  CG  LEU A   6      80.173  73.707  86.568  1.00 18.58              
ATOM     85  HG  LEU A   6      80.688  72.750  86.553  1.00 18.58              
ATOM     86  CD1 LEU A   6      80.043  74.095  88.042  1.00 18.58              
ATOM     87 1HD1 LEU A   6      79.550  73.293  88.590  1.00 18.58              
ATOM     88 2HD1 LEU A   6      81.032  74.258  88.468  1.00 18.58              
ATOM     89 3HD1 LEU A   6      79.449  75.004  88.145  1.00 18.58              
ATOM     90  CD2 LEU A   6      78.774  73.447  86.001  1.00 18.58              
ATOM     91 1HD2 LEU A   6      78.316  72.609  86.525  1.00 18.58              
ATOM     92 2HD2 LEU A   6      78.148  74.328  86.133  1.00 18.58              
ATOM     93 3HD2 LEU A   6      78.848  73.212  84.938  1.00 18.58              
ATOM     94  C   LEU A   6      81.585  77.197  85.129  1.00 18.58              
ATOM     95  O   LEU A   6      81.042  77.843  84.258  1.00 18.58              
ATOM     96  N   TYR A   7      82.874  77.430  85.339  1.00 17.19              
ATOM     97  H   TYR A   7      83.297  76.953  86.118  1.00 17.19              
ATOM     98  CA  TYR A   7      83.752  78.334  84.532  1.00 17.19              
ATOM     99  HA  TYR A   7      84.174  77.664  83.799  1.00 17.19              
ATOM    100  CB  TYR A   7      85.005  78.679  85.358  1.00 17.19              
ATOM    101  HB1 TYR A   7      85.772  79.031  84.667  1.00 17.19              
ATOM    102  HB2 TYR A   7      85.396  77.758  85.794  1.00 17.19              
ATOM    103  CG  TYR A   7      84.871  79.696  86.483  1.00 17.19              
ATOM    104  CD1 TYR A   7      84.069  79.429  87.612  1.00 17.19              
ATOM    105  HD1 TYR A   7      83.501  78.514  87.677  1.00 17.19              
ATOM    106  CE1 TYR A   7      83.967  80.373  88.651  1.00 17.19              
ATOM    107  HE1 TYR A   7      83.325  80.171  89.494  1.00 17.19              
ATOM    108  CZ  TYR A   7      84.677  81.589  88.571  1.00 17.19              
ATOM    109  OH  TYR A   7      84.559  82.516  89.555  1.00 17.19              
ATOM    110  HH  TYR A   7      83.950  82.226  90.235  1.00 17.19              
ATOM    111  CE2 TYR A   7      85.496  81.850  87.454  1.00 17.19              
ATOM    112  HE2 TYR A   7      86.031  82.786  87.398  1.00 17.19              
ATOM    113  CD2 TYR A   7      85.593  80.907  86.414  1.00 17.19              
ATOM    114  HD2 TYR A   7      86.205  81.126  85.551  1.00 17.19              
ATOM    115  C   TYR A   7      83.257  79.493  83.619  1.00 17.19              
ATOM    116  O   TYR A   7      83.703  80.621  83.742  1.00 17.19              
ATOM    117  N   LEU A   8      82.413  79.167  82.632  1.00 16.30              
ATOM    118  H   LEU A   8      82.137  78.196  82.657  1.00 16.30              
ATOM    119  CA  LEU A   8      81.384  80.000  82.030  1.00 16.30              
ATOM    120  HA  LEU A   8      81.188  80.806  82.714  1.00 16.30              
ATOM    121  CB  LEU A   8      81.870  80.767  80.762  1.00 16.30              
ATOM    122  HB1 LEU A   8      81.183  80.575  79.955  1.00 16.30              
ATOM    123  HB2 LEU A   8      82.847  80.407  80.487  1.00 16.30              
ATOM    124  CG  LEU A   8      82.092  82.299  80.778  1.00 16.30              
ATOM    125  HG  LEU A   8      81.134  82.782  80.854  1.00 16.30              
ATOM    126  CD1 LEU A   8      82.966  82.854  81.893  1.00 16.30              
ATOM    127 1HD1 LEU A   8      83.957  82.403  81.864  1.00 16.30              
ATOM    128 2HD1 LEU A   8      83.055  83.936  81.786  1.00 16.30              
ATOM    129 3HD1 LEU A   8      82.498  82.657  82.852  1.00 16.30              
ATOM    130  CD2 LEU A   8      82.749  82.706  79.456  1.00 16.30              
ATOM    131 1HD2 LEU A   8      82.865  83.788  79.426  1.00 16.30              
ATOM    132 2HD2 LEU A   8      83.731  82.244  79.357  1.00 16.30              
ATOM    133 3HD2 LEU A   8      82.119  82.408  78.618  1.00 16.30              
ATOM    134  C   LEU A   8      80.056  79.206  82.061  1.00 16.30              
ATOM    135  O   LEU A   8      79.163  79.608  82.772  1.00 16.30              
ATOM    136  N   PHE A   9      79.994  77.988  81.534  1.00 15.66              
ATOM    137  H   PHE A   9      80.690  77.787  80.831  1.00 15.66              
ATOM    138  CA  PHE A   9      79.421  76.781  82.124  1.00 15.66              
ATOM    139  HA  PHE A   9      79.120  77.081  83.115  1.00 15.66              
ATOM    140  CB  PHE A   9      78.055  76.440  81.479  1.00 15.66              
ATOM    141  HB1 PHE A   9      78.167  76.211  80.430  1.00 15.66              
ATOM    142  HB2 PHE A   9      77.438  77.338  81.525  1.00 15.66              
ATOM    143  CG  PHE A   9      77.267  75.317  82.131  1.00 15.66              
ATOM    144  CD1 PHE A   9      77.123  74.081  81.470  1.00 15.66              
ATOM    145  HD1 PHE A   9      77.564  73.936  80.494  1.00 15.66              
ATOM    146  CE1 PHE A   9      76.415  73.029  82.079  1.00 15.66              
ATOM    147  HE1 PHE A   9      76.326  72.080  81.572  1.00 15.66              
ATOM    148  CZ  PHE A   9      75.836  73.212  83.347  1.00 15.66              
ATOM    149  HZ  PHE A   9      75.303  72.401  83.822  1.00 15.66              
ATOM    150  CE2 PHE A   9      75.954  74.451  84.000  1.00 15.66              
ATOM    151  HE2 PHE A   9      75.508  74.593  84.975  1.00 15.66              
ATOM    152  CD2 PHE A   9      76.668  75.501  83.392  1.00 15.66              
ATOM    153  HD2 PHE A   9      76.757  76.451  83.898  1.00 15.66              
ATOM    154  C   PHE A   9      80.420  75.624  82.380  1.00 15.66              
ATOM    155  O   PHE A   9      80.050  74.459  82.494  1.00 15.66              
ATOM    156  N   PHE A  10      81.699  76.009  82.430  1.00 14.96              
ATOM    157  H   PHE A  10      81.773  77.009  82.315  1.00 14.96              
ATOM    158  CA  PHE A  10      83.007  75.353  82.517  1.00 14.96              
ATOM    159  HA  PHE A  10      83.107  75.397  83.595  1.00 14.96              
ATOM    160  CB  PHE A  10      83.026  73.820  82.374  1.00 14.96              
ATOM    161  HB1 PHE A  10      83.982  73.577  81.936  1.00 14.96              
ATOM    162  HB2 PHE A  10      82.239  73.522  81.693  1.00 14.96              
ATOM    163  CG  PHE A  10      82.965  72.953  83.615  1.00 14.96              
ATOM    164  CD1 PHE A  10      84.018  72.976  84.548  1.00 14.96              
ATOM    165  HD1 PHE A  10      84.843  73.661  84.415  1.00 14.96              
ATOM    166  CE1 PHE A  10      84.018  72.089  85.642  1.00 14.96              
ATOM    167  HE1 PHE A  10      84.831  72.109  86.354  1.00 14.96              
ATOM    168  CZ  PHE A  10      82.974  71.161  85.794  1.00 14.96              
ATOM    169  HZ  PHE A  10      82.981  70.474  86.631  1.00 14.96              
ATOM    170  CE2 PHE A  10      81.925  71.122  84.861  1.00 14.96              
ATOM    171  HE2 PHE A  10      81.121  70.409  84.985  1.00 14.96              
ATOM    172  CD2 PHE A  10      81.917  72.021  83.776  1.00 14.96              
ATOM    173  HD2 PHE A  10      81.101  71.990  83.068  1.00 14.96              
ATOM    174  C   PHE A  10      84.347  76.095  82.180  1.00 14.96              
ATOM    175  O   PHE A  10      85.270  75.714  82.883  1.00 14.96              
ATOM    176  N   ALA A  11      84.700  77.177  81.412  1.00 13.24              
ATOM    177  H   ALA A  11      85.695  77.290  81.539  1.00 13.24              
ATOM    178  CA  ALA A  11      84.189  78.219  80.457  1.00 13.24              
ATOM    179  HA  ALA A  11      84.005  79.063  81.075  1.00 13.24              
ATOM    180  CB  ALA A  11      85.347  78.826  79.651  1.00 13.24              
ATOM    181  HB1 ALA A  11      86.093  79.220  80.343  1.00 13.24              
ATOM    182  HB2 ALA A  11      85.861  78.116  79.021  1.00 13.24              
ATOM    183  HB3 ALA A  11      84.999  79.662  79.045  1.00 13.24              
ATOM    184  C   ALA A  11      82.878  77.952  79.766  1.00 13.24              
ATOM    185  O   ALA A  11      82.233  77.142  80.291  1.00 13.24              
ATOM    186  N   LEU A  12      82.309  78.600  78.768  1.00 12.24              
ATOM    187  H   LEU A  12      82.850  79.309  78.298  1.00 12.24              
ATOM    188  CA  LEU A  12      80.881  78.401  78.392  1.00 12.24              
ATOM    189  HA  LEU A  12      80.286  78.673  79.272  1.00 12.24              
ATOM    190  CB  LEU A  12      80.598  79.508  77.296  1.00 12.24              
ATOM    191  HB1 LEU A  12      81.472  80.160  77.228  1.00 12.24              
ATOM    192  HB2 LEU A  12      79.853  80.124  77.752  1.00 12.24              
ATOM    193  CG  LEU A  12      80.072  79.405  75.822  1.00 12.24              
ATOM    194  HG  LEU A  12      79.950  80.452  75.540  1.00 12.24              
ATOM    195  CD1 LEU A  12      81.048  78.888  74.766  1.00 12.24              
ATOM    196 1HD1 LEU A  12      81.996  79.397  74.883  1.00 12.24              
ATOM    197 2HD1 LEU A  12      81.175  77.812  74.839  1.00 12.24              
ATOM    198 3HD1 LEU A  12      80.665  79.124  73.774  1.00 12.24              
ATOM    199  CD2 LEU A  12      78.690  78.799  75.555  1.00 12.24              
ATOM    200 1HD2 LEU A  12      78.544  78.630  74.489  1.00 12.24              
ATOM    201 2HD2 LEU A  12      78.543  77.854  76.070  1.00 12.24              
ATOM    202 3HD2 LEU A  12      77.922  79.496  75.872  1.00 12.24              
ATOM    203  C   LEU A  12      80.346  76.977  77.965  1.00 12.24              
ATOM    204  O   LEU A  12      80.478  76.593  76.800  1.00 12.24              
ATOM    205  N   ASP A  13      79.927  76.017  78.799  1.00 12.00              
ATOM    206  H   ASP A  13      79.012  75.659  78.528  1.00 12.00              
ATOM    207  CA  ASP A  13      80.759  74.834  79.216  1.00 12.00              
ATOM    208  HA  ASP A  13      80.776  74.856  80.273  1.00 12.00              
ATOM    209  CB  ASP A  13      80.166  73.443  78.917  1.00 12.00              
ATOM    210  HB1 ASP A  13      79.756  73.058  79.852  1.00 12.00              
ATOM    211  HB2 ASP A  13      80.985  72.780  78.665  1.00 12.00              
ATOM    212  CG  ASP A  13      79.075  73.266  77.862  1.00 12.00              
ATOM    213  OD1 ASP A  13      78.166  74.116  77.802  1.00 12.00              
ATOM    214  OD2 ASP A  13      79.101  72.197  77.211  1.00 12.00              
ATOM    215  C   ASP A  13      82.206  75.024  78.838  1.00 12.00              
ATOM    216  O   ASP A  13      82.920  74.677  79.710  1.00 12.00              
ATOM    217  N   LEU A  14      82.676  75.698  77.780  1.00 10.62              
ATOM    218  H   LEU A  14      81.925  75.954  77.155  1.00 10.62              
ATOM    219  CA  LEU A  14      83.951  76.249  77.338  1.00 10.62              
ATOM    220  HA  LEU A  14      84.084  75.613  76.457  1.00 10.62              
ATOM    221  CB  LEU A  14      83.949  77.626  76.609  1.00 10.62              
ATOM    222  HB1 LEU A  14      84.231  78.383  77.324  1.00 10.62              
ATOM    223  HB2 LEU A  14      82.941  77.816  76.266  1.00 10.62              
ATOM    224  CG  LEU A  14      84.927  77.863  75.426  1.00 10.62              
ATOM    225  HG  LEU A  14      85.928  77.534  75.674  1.00 10.62              
ATOM    226  CD1 LEU A  14      84.508  77.142  74.143  1.00 10.62              
ATOM    227 1HD1 LEU A  14      85.235  77.354  73.359  1.00 10.62              
ATOM    228 2HD1 LEU A  14      84.480  76.067  74.304  1.00 10.62              
ATOM    229 3HD1 LEU A  14      83.525  77.488  73.824  1.00 10.62              
ATOM    230  CD2 LEU A  14      85.057  79.356  75.111  1.00 10.62              
ATOM    231 1HD2 LEU A  14      85.798  79.494  74.323  1.00 10.62              
ATOM    232 2HD2 LEU A  14      84.112  79.778  74.785  1.00 10.62              
ATOM    233 3HD2 LEU A  14      85.413  79.886  75.995  1.00 10.62              
ATOM    234  C   LEU A  14      85.261  75.944  78.039  1.00 10.62              
ATOM    235  O   LEU A  14      86.271  75.960  77.369  1.00 10.62              
ATOM    236  N   ILE A  15      85.269  75.519  79.281  1.00 10.12              
ATOM    237  H   ILE A  15      84.407  75.619  79.799  1.00 10.12              
ATOM    238  CA  ILE A  15      86.216  74.542  79.751  1.00 10.12              
ATOM    239  HA  ILE A  15      86.853  74.399  78.891  1.00 10.12              
ATOM    240  CB  ILE A  15      87.293  75.062  80.751  1.00 10.12              
ATOM    241  HB  ILE A  15      86.941  75.982  81.200  1.00 10.12              
ATOM    242  CG2 ILE A  15      87.619  74.066  81.880  1.00 10.12              
ATOM    243 1HG2 ILE A  15      86.705  73.675  82.325  1.00 10.12              
ATOM    244 2HG2 ILE A  15      88.214  73.238  81.496  1.00 10.12              
ATOM    245 3HG2 ILE A  15      88.182  74.569  82.665  1.00 10.12              
ATOM    246  CG1 ILE A  15      88.587  75.469  80.006  1.00 10.12              
ATOM    247 1HG1 ILE A  15      88.326  76.143  79.190  1.00 10.12              
ATOM    248 2HG1 ILE A  15      89.054  74.582  79.575  1.00 10.12              
ATOM    249  CD1 ILE A  15      89.619  76.192  80.881  1.00 10.12              
ATOM    250  HD1 ILE A  15      90.429  76.559  80.250  1.00 10.12              
ATOM    251  HD2 ILE A  15      89.153  77.040  81.385  1.00 10.12              
ATOM    252  HD3 ILE A  15      90.039  75.509  81.618  1.00 10.12              
ATOM    253  C   ILE A  15      85.800  73.075  79.805  1.00 10.12              
ATOM    254  O   ILE A  15      86.624  72.192  79.666  1.00 10.12              
ATOM    255  N   LYS A  16      84.512  72.830  79.691  1.00 10.09              
ATOM    256  H   LYS A  16      83.920  73.642  79.811  1.00 10.09              
ATOM    257  CA  LYS A  16      83.826  71.625  79.316  1.00 10.09              
ATOM    258  HA  LYS A  16      84.589  70.844  79.272  1.00 10.09              
ATOM    259  CB  LYS A  16      82.825  71.132  80.384  1.00 10.09              
ATOM    260  HB1 LYS A  16      81.938  71.759  80.390  1.00 10.09              
ATOM    261  HB2 LYS A  16      83.316  71.234  81.352  1.00 10.09              
ATOM    262  CG  LYS A  16      82.418  69.643  80.263  1.00 10.09              
ATOM    263  HG1 LYS A  16      82.621  69.170  81.225  1.00 10.09              
ATOM    264  HG2 LYS A  16      83.042  69.134  79.528  1.00 10.09              
ATOM    265  CD  LYS A  16      80.933  69.386  79.940  1.00 10.09              
ATOM    266  HD1 LYS A  16      80.314  69.932  80.653  1.00 10.09              
ATOM    267  HD2 LYS A  16      80.736  68.319  80.053  1.00 10.09              
ATOM    268  CE  LYS A  16      80.579  69.804  78.510  1.00 10.09              
ATOM    269  HE1 LYS A  16      81.169  69.215  77.801  1.00 10.09              
ATOM    270  HE2 LYS A  16      80.874  70.846  78.378  1.00 10.09              
ATOM    271  NZ  LYS A  16      79.139  69.692  78.196  1.00 10.09              
ATOM    272  HZ1 LYS A  16      78.953  70.320  77.408  1.00 10.09              
ATOM    273  HZ2 LYS A  16      78.870  68.747  77.973  1.00 10.09              
ATOM    274  HZ3 LYS A  16      78.579  70.064  78.945  1.00 10.09              
ATOM    275  C   LYS A  16      83.285  71.680  77.899  1.00 10.09              
ATOM    276  O   LYS A  16      83.032  70.637  77.322  1.00 10.09              
ATOM    277  N   LEU A  17      83.213  72.866  77.298  1.00 10.06              
ATOM    278  H   LEU A  17      83.440  73.677  77.848  1.00 10.06              
ATOM    279  CA  LEU A  17      82.954  73.017  75.871  1.00 10.06              
ATOM    280  HA  LEU A  17      82.527  72.076  75.570  1.00 10.06              
ATOM    281  CB  LEU A  17      81.862  74.042  75.463  1.00 10.06              
ATOM    282  HB1 LEU A  17      82.293  75.034  75.409  1.00 10.06              
ATOM    283  HB2 LEU A  17      81.109  74.037  76.245  1.00 10.06              
ATOM    284  CG  LEU A  17      81.090  73.841  74.137  1.00 10.06              
ATOM    285  HG  LEU A  17      80.197  74.463  74.196  1.00 10.06              
ATOM    286  CD1 LEU A  17      81.871  74.329  72.916  1.00 10.06              
ATOM    287 1HD1 LEU A  17      82.733  73.692  72.743  1.00 10.06              
ATOM    288 2HD1 LEU A  17      81.231  74.286  72.035  1.00 10.06              
ATOM    289 3HD1 LEU A  17      82.192  75.359  73.065  1.00 10.06              
ATOM    290  CD2 LEU A  17      80.631  72.407  73.871  1.00 10.06              
ATOM    291 1HD2 LEU A  17      81.480  71.758  73.660  1.00 10.06              
ATOM    292 2HD2 LEU A  17      80.087  72.036  74.739  1.00 10.06              
ATOM    293 3HD2 LEU A  17      79.961  72.392  73.012  1.00 10.06              
ATOM    294  C   LEU A  17      84.235  73.075  75.082  1.00 10.06              
ATOM    295  O   LEU A  17      84.355  72.316  74.125  1.00 10.06              
ATOM    296  N   VAL A  18      85.252  73.805  75.569  1.00  9.88              
ATOM    297  H   VAL A  18      85.152  74.429  76.354  1.00  9.88              
ATOM    298  CA  VAL A  18      86.560  73.510  75.056  1.00  9.88              
ATOM    299  HA  VAL A  18      86.399  73.479  73.977  1.00  9.88              
ATOM    300  CB  VAL A  18      87.727  74.509  75.175  1.00  9.88              
ATOM    301  HB  VAL A  18      87.346  75.524  75.082  1.00  9.88              
ATOM    302  CG1 VAL A  18      88.597  74.395  76.430  1.00  9.88              
ATOM    303 1HG1 VAL A  18      89.041  75.366  76.655  1.00  9.88              
ATOM    304 2HG1 VAL A  18      88.016  74.077  77.282  1.00  9.88              
ATOM    305 3HG1 VAL A  18      89.415  73.697  76.278  1.00  9.88              
ATOM    306  CG2 VAL A  18      88.653  74.229  73.968  1.00  9.88              
ATOM    307 1HG2 VAL A  18      89.654  74.612  74.149  1.00  9.88              
ATOM    308 2HG2 VAL A  18      88.779  73.161  73.795  1.00  9.88              
ATOM    309 3HG2 VAL A  18      88.238  74.684  73.069  1.00  9.88              
ATOM    310  C   VAL A  18      86.983  72.089  75.409  1.00  9.88              
ATOM    311  O   VAL A  18      87.131  71.302  74.474  1.00  9.88              
ATOM    312  N   LYS A  19      87.020  71.664  76.688  1.00  9.86              
ATOM    313  H   LYS A  19      86.896  72.302  77.465  1.00  9.86              
ATOM    314  CA  LYS A  19      87.177  70.234  76.980  1.00  9.86              
ATOM    315  HA  LYS A  19      87.744  69.816  76.145  1.00  9.86              
ATOM    316  CB  LYS A  19      88.114  69.856  78.166  1.00  9.86              
ATOM    317  HB1 LYS A  19      87.947  68.801  78.386  1.00  9.86              
ATOM    318  HB2 LYS A  19      87.853  70.375  79.073  1.00  9.86              
ATOM    319  CG  LYS A  19      89.643  69.978  77.947  1.00  9.86              
ATOM    320  HG1 LYS A  19      89.939  69.272  77.170  1.00  9.86              
ATOM    321  HG2 LYS A  19      90.132  69.677  78.874  1.00  9.86              
ATOM    322  CD  LYS A  19      90.168  71.365  77.551  1.00  9.86              
ATOM    323  HD1 LYS A  19      89.773  72.127  78.227  1.00  9.86              
ATOM    324  HD2 LYS A  19      89.800  71.563  76.546  1.00  9.86              
ATOM    325  CE  LYS A  19      91.707  71.467  77.490  1.00  9.86              
ATOM    326  HE1 LYS A  19      91.938  72.331  76.859  1.00  9.86              
ATOM    327  HE2 LYS A  19      92.113  70.579  76.996  1.00  9.86              
ATOM    328  NZ  LYS A  19      92.343  71.688  78.818  1.00  9.86              
ATOM    329  HZ1 LYS A  19      93.354  71.779  78.757  1.00  9.86              
ATOM    330  HZ2 LYS A  19      92.019  72.592  79.179  1.00  9.86              
ATOM    331  HZ3 LYS A  19      92.112  70.974  79.486  1.00  9.86              
ATOM    332  C   LYS A  19      85.880  69.427  76.878  1.00  9.86              
ATOM    333  O   LYS A  19      85.474  68.709  77.783  1.00  9.86              
ATOM    334  N   THR A  20      85.280  69.525  75.694  1.00 10.45              
ATOM    335  H   THR A  20      85.589  70.284  75.105  1.00 10.45              
ATOM    336  CA  THR A  20      84.633  68.400  75.016  1.00 10.45              
ATOM    337  HA  THR A  20      85.008  67.467  75.440  1.00 10.45              
ATOM    338  CB  THR A  20      83.102  68.391  75.206  1.00 10.45              
ATOM    339  HB  THR A  20      82.706  69.387  75.003  1.00 10.45              
ATOM    340  CG2 THR A  20      82.342  67.381  74.345  1.00 10.45              
ATOM    341 1HG2 THR A  20      82.770  66.386  74.473  1.00 10.45              
ATOM    342 2HG2 THR A  20      81.294  67.361  74.643  1.00 10.45              
ATOM    343 3HG2 THR A  20      82.392  67.665  73.294  1.00 10.45              
ATOM    344  OG1 THR A  20      82.800  68.026  76.532  1.00 10.45              
ATOM    345  HG1 THR A  20      83.264  68.668  77.092  1.00 10.45              
ATOM    346  C   THR A  20      84.996  68.361  73.532  1.00 10.45              
ATOM    347  O   THR A  20      85.124  67.278  72.972  1.00 10.45              
ATOM    348  N   MET A  21      85.273  69.512  72.908  1.00 10.96              
ATOM    349  H   MET A  21      85.193  70.387  73.413  1.00 10.96              
ATOM    350  CA  MET A  21      85.796  69.545  71.535  1.00 10.96              
ATOM    351  HA  MET A  21      85.217  68.867  70.906  1.00 10.96              
ATOM    352  CB  MET A  21      85.678  70.972  70.973  1.00 10.96              
ATOM    353  HB1 MET A  21      86.135  70.998  69.983  1.00 10.96              
ATOM    354  HB2 MET A  21      86.235  71.648  71.623  1.00 10.96              
ATOM    355  CG  MET A  21      84.237  71.477  70.838  1.00 10.96              
ATOM    356  HG1 MET A  21      83.777  71.525  71.824  1.00 10.96              
ATOM    357  HG2 MET A  21      83.673  70.755  70.246  1.00 10.96              
ATOM    358  SD  MET A  21      84.073  73.106  70.043  1.00 10.96              
ATOM    359  CE  MET A  21      85.148  74.133  71.087  1.00 10.96              
ATOM    360  HE1 MET A  21      85.022  75.181  70.817  1.00 10.96              
ATOM    361  HE2 MET A  21      84.889  73.998  72.136  1.00 10.96              
ATOM    362  HE3 MET A  21      86.189  73.850  70.932  1.00 10.96              
ATOM    363  C   MET A  21      87.266  69.136  71.423  1.00 10.96              
ATOM    364  O   MET A  21      87.724  68.707  70.368  1.00 10.96              
ATOM    365  N   ASN A  22      88.022  69.306  72.504  1.00 10.05              
ATOM    366  H   ASN A  22      87.589  69.689  73.333  1.00 10.05              
ATOM    367  CA  ASN A  22      89.459  69.148  72.520  1.00 10.05              
ATOM    368  HA  ASN A  22      89.813  69.023  71.499  1.00 10.05              
ATOM    369  CB  ASN A  22      90.103  70.450  73.047  1.00 10.05              
ATOM    370  HB1 ASN A  22      89.591  70.760  73.956  1.00 10.05              
ATOM    371  HB2 ASN A  22      89.996  71.238  72.302  1.00 10.05              
ATOM    372  CG  ASN A  22      91.574  70.294  73.405  1.00 10.05              
ATOM    373  OD1 ASN A  22      91.978  70.503  74.535  1.00 10.05              
ATOM    374  ND2 ASN A  22      92.419  69.900  72.478  1.00 10.05              
ATOM    375 1HD2 ASN A  22      92.140  69.779  71.523  1.00 10.05              
ATOM    376 2HD2 ASN A  22      93.337  69.636  72.804  1.00 10.05              
ATOM    377  C   ASN A  22      89.873  67.939  73.359  1.00 10.05              
ATOM    378  O   ASN A  22      89.588  67.893  74.560  1.00 10.05              
ATOM    379  N   PRO A  23      90.589  66.982  72.747  1.00 10.05              
ATOM    380  CD  PRO A  23      90.732  66.761  71.313  1.00 10.05              
ATOM    381  HD1 PRO A  23      91.473  67.452  70.909  1.00 10.05              
ATOM    382  HD2 PRO A  23      89.780  66.876  70.793  1.00 10.05              
ATOM    383  CG  PRO A  23      91.233  65.327  71.167  1.00 10.05              
ATOM    384  HG1 PRO A  23      91.828  65.194  70.264  1.00 10.05              
ATOM    385  HG2 PRO A  23      90.386  64.640  71.179  1.00 10.05              
ATOM    386  CB  PRO A  23      92.065  65.142  72.433  1.00 10.05              
ATOM    387  HB1 PRO A  23      93.062  65.551  72.262  1.00 10.05              
ATOM    388  HB2 PRO A  23      92.131  64.092  72.720  1.00 10.05              
ATOM    389  CA  PRO A  23      91.310  65.971  73.483  1.00 10.05              
ATOM    390  HA  PRO A  23      90.575  65.326  73.967  1.00 10.05              
ATOM    391  C   PRO A  23      92.265  66.536  74.540  1.00 10.05              
ATOM    392  O   PRO A  23      93.221  67.250  74.234  1.00 10.05              
ATOM    393  N   ILE A  24      92.010  66.153  75.790  1.00 10.27              
ATOM    394  H   ILE A  24      91.180  65.594  75.920  1.00 10.27              
ATOM    395  CA  ILE A  24      92.560  66.762  77.005  1.00 10.27              
ATOM    396  HA  ILE A  24      92.287  67.817  76.960  1.00 10.27              
ATOM    397  CB  ILE A  24      91.857  66.165  78.261  1.00 10.27              
ATOM    398  HB  ILE A  24      92.250  65.162  78.439  1.00 10.27              
ATOM    399  CG2 ILE A  24      92.150  67.008  79.518  1.00 10.27              
ATOM    400 1HG2 ILE A  24      93.208  66.956  79.778  1.00 10.27              
ATOM    401 2HG2 ILE A  24      91.871  68.047  79.351  1.00 10.27              
ATOM    402 3HG2 ILE A  24      91.596  66.620  80.374  1.00 10.27              
ATOM    403  CG1 ILE A  24      90.311  66.070  78.120  1.00 10.27              
ATOM    404 1HG1 ILE A  24      89.945  66.881  77.488  1.00 10.27              
ATOM    405 2HG1 ILE A  24      89.840  66.193  79.096  1.00 10.27              
ATOM    406  CD1 ILE A  24      89.805  64.728  77.570  1.00 10.27              
ATOM    407  HD1 ILE A  24      88.714  64.737  77.558  1.00 10.27              
ATOM    408  HD2 ILE A  24      90.158  64.551  76.556  1.00 10.27              
ATOM    409  HD3 ILE A  24      90.140  63.915  78.215  1.00 10.27              
ATOM    410  C   ILE A  24      94.090  66.750  77.131  1.00 10.27              
ATOM    411  O   ILE A  24      94.660  67.537  77.878  1.00 10.27              
ATOM    412  N   PHE A  25      94.767  65.877  76.390  1.00 10.42              
ATOM    413  H   PHE A  25      94.247  65.301  75.750  1.00 10.42              
ATOM    414  CA  PHE A  25      96.214  65.696  76.468  1.00 10.42              
ATOM    415  HA  PHE A  25      96.472  65.428  77.494  1.00 10.42              
ATOM    416  CB  PHE A  25      96.574  64.510  75.555  1.00 10.42              
ATOM    417  HB1 PHE A  25      96.360  64.786  74.521  1.00 10.42              
ATOM    418  HB2 PHE A  25      95.926  63.668  75.805  1.00 10.42              
ATOM    419  CG  PHE A  25      98.011  64.029  75.648  1.00 10.42              
ATOM    420  CD1 PHE A  25      98.394  63.151  76.680  1.00 10.42              
ATOM    421  HD1 PHE A  25      97.668  62.828  77.412  1.00 10.42              
ATOM    422  CE1 PHE A  25      99.721  62.690  76.760  1.00 10.42              
ATOM    423  HE1 PHE A  25     100.009  62.013  77.552  1.00 10.42              
ATOM    424  CZ  PHE A  25     100.669  63.105  75.808  1.00 10.42              
ATOM    425  HZ  PHE A  25     101.688  62.749  75.871  1.00 10.42              
ATOM    426  CE2 PHE A  25     100.291  63.982  74.777  1.00 10.42              
ATOM    427  HE2 PHE A  25     101.020  64.308  74.049  1.00 10.42              
ATOM    428  CD2 PHE A  25      98.964  64.443  74.696  1.00 10.42              
ATOM    429  HD2 PHE A  25      98.682  65.123  73.906  1.00 10.42              
ATOM    430  C   PHE A  25      97.060  66.926  76.114  1.00 10.42              
ATOM    431  O   PHE A  25      98.217  67.018  76.520  1.00 10.42              
ATOM    432  N   TYR A  26      96.512  67.857  75.337  1.00  9.07              
ATOM    433  H   TYR A  26      95.534  67.782  75.100  1.00  9.07              
ATOM    434  CA  TYR A  26      97.254  69.034  74.912  1.00  9.07              
ATOM    435  HA  TYR A  26      98.138  68.681  74.388  1.00  9.07              
ATOM    436  CB  TYR A  26      96.412  69.835  73.901  1.00  9.07              
ATOM    437  HB1 TYR A  26      96.659  70.893  74.002  1.00  9.07              
ATOM    438  HB2 TYR A  26      95.350  69.735  74.132  1.00  9.07              
ATOM    439  CG  TYR A  26      96.660  69.429  72.458  1.00  9.07              
ATOM    440  CD1 TYR A  26      96.328  68.134  72.010  1.00  9.07              
ATOM    441  HD1 TYR A  26      95.851  67.436  72.682  1.00  9.07              
ATOM    442  CE1 TYR A  26      96.627  67.743  70.688  1.00  9.07              
ATOM    443  HE1 TYR A  26      96.392  66.749  70.337  1.00  9.07              
ATOM    444  CZ  TYR A  26      97.244  68.656  69.806  1.00  9.07              
ATOM    445  OH  TYR A  26      97.558  68.283  68.537  1.00  9.07              
ATOM    446  HH  TYR A  26      97.952  69.014  68.057  1.00  9.07              
ATOM    447  CE2 TYR A  26      97.552  69.962  70.246  1.00  9.07              
ATOM    448  HE2 TYR A  26      98.001  70.674  69.571  1.00  9.07              
ATOM    449  CD2 TYR A  26      97.265  70.342  71.570  1.00  9.07              
ATOM    450  HD2 TYR A  26      97.492  71.350  71.892  1.00  9.07              
ATOM    451  C   TYR A  26      97.669  69.907  76.093  1.00  9.07              
ATOM    452  O   TYR A  26      96.822  70.273  76.912  1.00  9.07              
ATOM    453  N   PRO A  27      98.963  70.241  76.209  1.00  7.92              
ATOM    454  CD  PRO A  27     100.026  70.041  75.227  1.00  7.92              
ATOM    455  HD1 PRO A  27      99.853  70.634  74.328  1.00  7.92              
ATOM    456  HD2 PRO A  27     100.107  68.982  74.977  1.00  7.92              
ATOM    457  CG  PRO A  27     101.318  70.475  75.914  1.00  7.92              
ATOM    458  HG1 PRO A  27     101.461  71.550  75.807  1.00  7.92              
ATOM    459  HG2 PRO A  27     102.176  69.926  75.530  1.00  7.92              
ATOM    460  CB  PRO A  27     101.013  70.126  77.369  1.00  7.92              
ATOM    461  HB1 PRO A  27     101.658  70.647  78.073  1.00  7.92              
ATOM    462  HB2 PRO A  27     101.104  69.047  77.511  1.00  7.92              
ATOM    463  CA  PRO A  27      99.542  70.537  77.500  1.00  7.92              
ATOM    464  HA  PRO A  27      99.084  69.897  78.256  1.00  7.92              
ATOM    465  C   PRO A  27      99.362  71.984  77.945  1.00  7.92              
ATOM    466  O   PRO A  27     100.285  72.793  77.932  1.00  7.92              
ATOM    467  N   CYS A  28      98.142  72.253  78.367  1.00  7.45              
ATOM    468  H   CYS A  28      97.463  71.528  78.153  1.00  7.45              
ATOM    469  CA  CYS A  28      97.638  73.270  79.265  1.00  7.45              
ATOM    470  HA  CYS A  28      97.549  72.780  80.236  1.00  7.45              
ATOM    471  CB  CYS A  28      98.497  74.514  79.517  1.00  7.45              
ATOM    472  HB1 CYS A  28      97.837  75.364  79.681  1.00  7.45              
ATOM    473  HB2 CYS A  28      99.156  74.724  78.680  1.00  7.45              
ATOM    474  SG  CYS A  28      99.439  74.275  81.045  1.00  7.45              
ATOM    475  HG  CYS A  28     100.367  73.466  80.517  1.00  7.45              
ATOM    476  C   CYS A  28      96.175  73.527  78.904  1.00  7.45              
ATOM    477  O   CYS A  28      95.301  72.775  79.352  1.00  7.45              
ATOM    478  N   ASP A  29      95.903  74.496  78.027  1.00  7.39              
ATOM    479  H   ASP A  29      96.652  75.045  77.632  1.00  7.39              
ATOM    480  CA  ASP A  29      94.558  74.651  77.481  1.00  7.39              
ATOM    481  HA  ASP A  29      94.117  73.655  77.504  1.00  7.39              
ATOM    482  CB  ASP A  29      93.638  75.520  78.353  1.00  7.39              
ATOM    483  HB1 ASP A  29      93.697  76.570  78.062  1.00  7.39              
ATOM    484  HB2 ASP A  29      93.926  75.430  79.403  1.00  7.39              
ATOM    485  CG  ASP A  29      92.216  74.983  78.171  1.00  7.39              
ATOM    486  OD1 ASP A  29      91.725  75.018  77.021  1.00  7.39              
ATOM    487  OD2 ASP A  29      91.738  74.296  79.098  1.00  7.39              
ATOM    488  C   ASP A  29      94.470  75.047  76.021  1.00  7.39              
ATOM    489  O   ASP A  29      94.817  76.160  75.675  1.00  7.39              
ATOM    490  N   ASN A  30      93.932  74.196  75.145  1.00  7.42              
ATOM    491  H   ASN A  30      93.541  73.323  75.460  1.00  7.42              
ATOM    492  CA  ASN A  30      93.789  74.572  73.742  1.00  7.42              
ATOM    493  HA  ASN A  30      94.706  75.104  73.475  1.00  7.42              
ATOM    494  CB  ASN A  30      93.759  73.308  72.856  1.00  7.42              
ATOM    495  HB1 ASN A  30      92.731  73.026  72.634  1.00  7.42              
ATOM    496  HB2 ASN A  30      94.239  72.477  73.373  1.00  7.42              
ATOM    497  CG  ASN A  30      94.521  73.523  71.552  1.00  7.42              
ATOM    498  OD1 ASN A  30      95.620  73.031  71.368  1.00  7.42              
ATOM    499  ND2 ASN A  30      94.003  74.294  70.629  1.00  7.42              
ATOM    500 1HD2 ASN A  30      93.163  74.819  70.833  1.00  7.42              
ATOM    501 2HD2 ASN A  30      94.557  74.474  69.809  1.00  7.42              
ATOM    502  C   ASN A  30      92.650  75.565  73.448  1.00  7.42              
ATOM    503  O   ASN A  30      92.307  75.747  72.284  1.00  7.42              
ATOM    504  N   ASN A  31      92.099  76.260  74.442  1.00  7.95              
ATOM    505  H   ASN A  31      92.255  75.968  75.406  1.00  7.95              
ATOM    506  CA  ASN A  31      91.397  77.516  74.225  1.00  7.95              
ATOM    507  HA  ASN A  31      91.823  78.029  73.372  1.00  7.95              
ATOM    508  CB  ASN A  31      89.911  77.213  73.923  1.00  7.95              
ATOM    509  HB1 ASN A  31      89.504  76.713  74.797  1.00  7.95              
ATOM    510  HB2 ASN A  31      89.869  76.544  73.068  1.00  7.95              
ATOM    511  CG  ASN A  31      88.966  78.381  73.652  1.00  7.95              
ATOM    512  OD1 ASN A  31      88.589  79.155  74.509  1.00  7.95              
ATOM    513  ND2 ASN A  31      88.431  78.502  72.456  1.00  7.95              
ATOM    514 1HD2 ASN A  31      88.630  77.840  71.727  1.00  7.95              
ATOM    515 2HD2 ASN A  31      87.734  79.218  72.359  1.00  7.95              
ATOM    516  C   ASN A  31      91.518  78.501  75.439  1.00  7.95              
ATOM    517  O   ASN A  31      90.822  78.375  76.437  1.00  7.95              
ATOM    518  N   THR A  32      92.333  79.565  75.308  1.00  7.99              
ATOM    519  H   THR A  32      93.036  79.442  74.594  1.00  7.99              
ATOM    520  CA  THR A  32      91.804  80.945  75.408  1.00  7.99              
ATOM    521  HA  THR A  32      91.169  81.002  76.291  1.00  7.99              
ATOM    522  CB  THR A  32      92.895  82.022  75.530  1.00  7.99              
ATOM    523  HB  THR A  32      93.531  81.779  76.381  1.00  7.99              
ATOM    524  CG2 THR A  32      93.754  82.187  74.275  1.00  7.99              
ATOM    525 1HG2 THR A  32      94.669  82.725  74.522  1.00  7.99              
ATOM    526 2HG2 THR A  32      94.007  81.215  73.858  1.00  7.99              
ATOM    527 3HG2 THR A  32      93.206  82.750  73.521  1.00  7.99              
ATOM    528  OG1 THR A  32      92.299  83.278  75.769  1.00  7.99              
ATOM    529  HG1 THR A  32      92.986  83.917  75.976  1.00  7.99              
ATOM    530  C   THR A  32      90.936  81.174  74.205  1.00  7.99              
ATOM    531  O   THR A  32      91.019  80.406  73.254  1.00  7.99              
ATOM    532  N   ILE A  33      90.084  82.180  74.195  1.00  7.97              
ATOM    533  H   ILE A  33      90.107  82.859  74.943  1.00  7.97              
ATOM    534  CA  ILE A  33      89.085  82.249  73.140  1.00  7.97              
ATOM    535  HA  ILE A  33      88.698  81.246  72.967  1.00  7.97              
ATOM    536  CB  ILE A  33      87.872  83.111  73.567  1.00  7.97              
ATOM    537  HB  ILE A  33      88.194  84.147  73.689  1.00  7.97              
ATOM    538  CG2 ILE A  33      86.792  83.054  72.468  1.00  7.97              
ATOM    539 1HG2 ILE A  33      86.413  82.038  72.361  1.00  7.97              
ATOM    540 2HG2 ILE A  33      85.967  83.722  72.717  1.00  7.97              
ATOM    541 3HG2 ILE A  33      87.194  83.394  71.513  1.00  7.97              
ATOM    542  CG1 ILE A  33      87.299  82.610  74.918  1.00  7.97              
ATOM    543 1HG1 ILE A  33      88.056  82.731  75.693  1.00  7.97              
ATOM    544 2HG1 ILE A  33      87.074  81.547  74.838  1.00  7.97              
ATOM    545  CD1 ILE A  33      86.040  83.337  75.411  1.00  7.97              
ATOM    546  HD1 ILE A  33      86.211  84.413  75.420  1.00  7.97              
ATOM    547  HD2 ILE A  33      85.188  83.103  74.772  1.00  7.97              
ATOM    548  HD3 ILE A  33      85.809  83.005  76.423  1.00  7.97              
ATOM    549  C   ILE A  33      89.733  82.731  71.834  1.00  7.97              
ATOM    550  O   ILE A  33      89.961  83.923  71.655  1.00  7.97              
ATOM    551  N   SER A  34      90.107  81.770  70.982  1.00  8.76              
ATOM    552  H   SER A  34      89.873  80.836  71.288  1.00  8.76              
ATOM    553  CA  SER A  34      91.027  81.826  69.815  1.00  8.76              
ATOM    554  HA  SER A  34      90.400  81.903  68.926  1.00  8.76              
ATOM    555  CB  SER A  34      91.970  83.040  69.788  1.00  8.76              
ATOM    556  HB1 SER A  34      91.399  83.938  69.546  1.00  8.76              
ATOM    557  HB2 SER A  34      92.728  82.905  69.015  1.00  8.76              
ATOM    558  OG  SER A  34      92.596  83.214  71.040  1.00  8.76              
ATOM    559  HG  SER A  34      91.939  83.695  71.569  1.00  8.76              
ATOM    560  C   SER A  34      91.852  80.557  69.619  1.00  8.76              
ATOM    561  O   SER A  34      92.501  80.350  68.597  1.00  8.76              
ATOM    562  N   ASN A  35      91.750  79.695  70.617  1.00  9.39              
ATOM    563  H   ASN A  35      91.284  80.065  71.438  1.00  9.39              
ATOM    564  CA  ASN A  35      92.118  78.304  70.694  1.00  9.39              
ATOM    565  HA  ASN A  35      92.205  78.077  71.742  1.00  9.39              
ATOM    566  CB  ASN A  35      90.945  77.445  70.138  1.00  9.39              
ATOM    567  HB1 ASN A  35      90.088  77.549  70.787  1.00  9.39              
ATOM    568  HB2 ASN A  35      91.225  76.394  70.140  1.00  9.39              
ATOM    569  CG  ASN A  35      90.492  77.784  68.728  1.00  9.39              
ATOM    570  OD1 ASN A  35      89.445  78.373  68.527  1.00  9.39              
ATOM    571  ND2 ASN A  35      91.267  77.429  67.733  1.00  9.39              
ATOM    572 1HD2 ASN A  35      92.192  77.083  67.959  1.00  9.39              
ATOM    573 2HD2 ASN A  35      91.022  77.750  66.817  1.00  9.39              
ATOM    574  C   ASN A  35      93.463  77.930  70.122  1.00  9.39              
ATOM    575  O   ASN A  35      93.606  77.068  69.256  1.00  9.39              
ATOM    576  N   GLY A  36      94.462  78.555  70.714  1.00  6.73              
ATOM    577  H   GLY A  36      94.248  79.217  71.444  1.00  6.73              
ATOM    578  CA  GLY A  36      95.784  78.015  70.619  1.00  6.73              
ATOM    579  HA1 GLY A  36      96.288  78.487  69.772  1.00  6.73              
ATOM    580  HA2 GLY A  36      95.750  76.940  70.440  1.00  6.73              
ATOM    581  C   GLY A  36      96.632  78.232  71.859  1.00  6.73              
ATOM    582  O   GLY A  36      97.259  77.314  72.371  1.00  6.73              
ATOM    583  N   THR A  37      96.522  79.418  72.437  1.00  4.89              
ATOM    584  H   THR A  37      96.083  80.151  71.900  1.00  4.89              
ATOM    585  CA  THR A  37      96.533  79.576  73.891  1.00  4.89              
ATOM    586  HA  THR A  37      96.122  80.567  74.062  1.00  4.89              
ATOM    587  CB  THR A  37      95.614  78.624  74.631  1.00  4.89              
ATOM    588  HB  THR A  37      96.133  77.678  74.702  1.00  4.89              
ATOM    589  CG2 THR A  37      95.291  79.173  76.027  1.00  4.89              
ATOM    590 1HG2 THR A  37      94.586  78.522  76.543  1.00  4.89              
ATOM    591 2HG2 THR A  37      96.189  79.253  76.634  1.00  4.89              
ATOM    592 3HG2 THR A  37      94.870  80.167  75.949  1.00  4.89              
ATOM    593  OG1 THR A  37      94.430  78.358  73.931  1.00  4.89              
ATOM    594  HG1 THR A  37      94.188  77.492  74.298  1.00  4.89              
ATOM    595  C   THR A  37      97.889  79.639  74.559  1.00  4.89              
ATOM    596  O   THR A  37      98.425  80.709  74.855  1.00  4.89              
ATOM    597  N   ILE A  38      98.368  78.458  74.867  1.00  4.33              
ATOM    598  H   ILE A  38      97.936  77.658  74.402  1.00  4.33              
ATOM    599  CA  ILE A  38      99.374  78.093  75.829  1.00  4.33              
ATOM    600  HA  ILE A  38     100.162  78.835  75.787  1.00  4.33              
ATOM    601  CB  ILE A  38      98.793  78.004  77.265  1.00  4.33              
ATOM    602  HB  ILE A  38      98.377  78.983  77.505  1.00  4.33              
ATOM    603  CG2 ILE A  38      97.665  76.966  77.374  1.00  4.33              
ATOM    604 1HG2 ILE A  38      98.062  75.965  77.227  1.00  4.33              
ATOM    605 2HG2 ILE A  38      97.161  77.049  78.336  1.00  4.33              
ATOM    606 3HG2 ILE A  38      96.922  77.119  76.607  1.00  4.33              
ATOM    607  CG1 ILE A  38      99.864  77.668  78.329  1.00  4.33              
ATOM    608 1HG1 ILE A  38     100.774  78.218  78.130  1.00  4.33              
ATOM    609 2HG1 ILE A  38     100.121  76.614  78.269  1.00  4.33              
ATOM    610  CD1 ILE A  38      99.447  78.021  79.763  1.00  4.33              
ATOM    611  HD1 ILE A  38     100.263  77.782  80.444  1.00  4.33              
ATOM    612  HD2 ILE A  38      99.234  79.088  79.832  1.00  4.33              
ATOM    613  HD3 ILE A  38      98.565  77.461  80.066  1.00  4.33              
ATOM    614  C   ILE A  38      99.862  76.789  75.305  1.00  4.33              
ATOM    615  O   ILE A  38      99.109  76.028  74.722  1.00  4.33              
ATOM    616  N   HIS A  39     101.112  76.520  75.531  1.00  4.16              
ATOM    617  H   HIS A  39     101.712  77.236  75.929  1.00  4.16              
ATOM    618  CA  HIS A  39     101.604  75.169  75.499  1.00  4.16              
ATOM    619  HA  HIS A  39     100.842  74.452  75.812  1.00  4.16              
ATOM    620  CB  HIS A  39     102.116  74.833  74.093  1.00  4.16              
ATOM    621  HB1 HIS A  39     102.828  75.596  73.773  1.00  4.16              
ATOM    622  HB2 HIS A  39     101.267  74.856  73.421  1.00  4.16              
ATOM    623  CG  HIS A  39     102.768  73.485  73.936  1.00  4.16              
ATOM    624  ND1 HIS A  39     104.003  73.111  74.466  1.00  4.16              
ATOM    625  CE1 HIS A  39     104.273  71.901  73.962  1.00  4.16              
ATOM    626  HE1 HIS A  39     105.184  71.351  74.157  1.00  4.16              
ATOM    627  NE2 HIS A  39     103.274  71.495  73.159  1.00  4.16              
ATOM    628  HE2 HIS A  39     103.271  70.647  72.610  1.00  4.16              
ATOM    629  CD2 HIS A  39     102.313  72.481  73.131  1.00  4.16              
ATOM    630  HD2 HIS A  39     101.404  72.497  72.545  1.00  4.16              
ATOM    631  C   HIS A  39     102.732  75.244  76.516  1.00  4.16              
ATOM    632  O   HIS A  39     103.610  76.139  76.516  1.00  4.16              
ATOM    633  N   VAL A  40     102.625  74.345  77.478  1.00  4.09              
ATOM    634  H   VAL A  40     101.865  73.674  77.469  1.00  4.09              
ATOM    635  CA  VAL A  40     103.690  74.185  78.421  1.00  4.09              
ATOM    636  HA  VAL A  40     104.414  74.983  78.272  1.00  4.09              
ATOM    637  CB  VAL A  40     103.308  74.312  79.909  1.00  4.09              
ATOM    638  HB  VAL A  40     104.243  74.376  80.466  1.00  4.09              
ATOM    639  CG1 VAL A  40     102.552  75.619  80.167  1.00  4.09              
ATOM    640 1HG1 VAL A  40     102.421  75.766  81.240  1.00  4.09              
ATOM    641 2HG1 VAL A  40     103.102  76.464  79.754  1.00  4.09              
ATOM    642 3HG1 VAL A  40     101.576  75.576  79.692  1.00  4.09              
ATOM    643  CG2 VAL A  40     102.561  73.120  80.512  1.00  4.09              
ATOM    644 1HG2 VAL A  40     101.660  72.915  79.946  1.00  4.09              
ATOM    645 2HG2 VAL A  40     103.191  72.232  80.501  1.00  4.09              
ATOM    646 3HG2 VAL A  40     102.306  73.335  81.550  1.00  4.09              
ATOM    647  C   VAL A  40     104.446  72.900  78.139  1.00  4.09              
ATOM    648  O   VAL A  40     103.892  71.799  78.049  1.00  4.09              
ATOM    649  N   ASP A  41     105.761  73.043  78.046  1.00  4.20              
ATOM    650  H   ASP A  41     106.159  73.979  78.031  1.00  4.20              
ATOM    651  CA  ASP A  41     106.686  71.960  77.759  1.00  4.20              
ATOM    652  HA  ASP A  41     106.090  71.186  77.325  1.00  4.20              
ATOM    653  CB  ASP A  41     107.706  72.349  76.662  1.00  4.20              
ATOM    654  HB1 ASP A  41     108.596  72.773  77.130  1.00  4.20              
ATOM    655  HB2 ASP A  41     107.258  73.112  76.023  1.00  4.20              
ATOM    656  CG  ASP A  41     108.094  71.169  75.744  1.00  4.20              
ATOM    657  OD1 ASP A  41     109.284  71.052  75.362  1.00  4.20              
ATOM    658  OD2 ASP A  41     107.161  70.400  75.380  1.00  4.20              
ATOM    659  C   ASP A  41     107.288  71.299  78.993  1.00  4.20              
ATOM    660  O   ASP A  41     108.412  70.807  78.944  1.00  4.20              
ATOM    661  N   CYS A  42     106.505  71.290  80.082  1.00  4.31              
ATOM    662  H   CYS A  42     105.584  71.678  79.968  1.00  4.31              
ATOM    663  CA  CYS A  42     106.897  70.887  81.429  1.00  4.31              
ATOM    664  HA  CYS A  42     107.447  71.719  81.859  1.00  4.31              
ATOM    665  CB  CYS A  42     105.659  70.696  82.310  1.00  4.31              
ATOM    666  HB1 CYS A  42     105.121  69.795  82.010  1.00  4.31              
ATOM    667  HB2 CYS A  42     105.004  71.564  82.220  1.00  4.31              
ATOM    668  SG  CYS A  42     106.199  70.549  84.038  1.00  4.31              
ATOM    669  HG  CYS A  42     107.035  71.602  84.051  1.00  4.31              
ATOM    670  C   CYS A  42     107.871  69.678  81.435  1.00  4.31              
ATOM    671  O   CYS A  42     107.438  68.529  81.299  1.00  4.31              
ATOM    672  N   LYS A  43     109.180  69.958  81.585  1.00  4.35              
ATOM    673  H   LYS A  43     109.415  70.950  81.609  1.00  4.35              
ATOM    674  CA  LYS A  43     110.253  69.018  81.984  1.00  4.35              
ATOM    675  HA  LYS A  43     111.108  69.662  82.196  1.00  4.35              
ATOM    676  CB  LYS A  43     109.838  68.373  83.328  1.00  4.35              
ATOM    677  HB1 LYS A  43     109.314  67.436  83.132  1.00  4.35              
ATOM    678  HB2 LYS A  43     109.142  69.041  83.840  1.00  4.35              
ATOM    679  CG  LYS A  43     111.005  68.126  84.296  1.00  4.35              
ATOM    680  HG1 LYS A  43     111.519  69.070  84.473  1.00  4.35              
ATOM    681  HG2 LYS A  43     111.710  67.410  83.874  1.00  4.35              
ATOM    682  CD  LYS A  43     110.463  67.581  85.626  1.00  4.35              
ATOM    683  HD1 LYS A  43     109.966  66.629  85.433  1.00  4.35              
ATOM    684  HD2 LYS A  43     109.722  68.275  86.028  1.00  4.35              
ATOM    685  CE  LYS A  43     111.558  67.355  86.675  1.00  4.35              
ATOM    686  HE1 LYS A  43     112.306  66.669  86.266  1.00  4.35              
ATOM    687  HE2 LYS A  43     111.098  66.876  87.544  1.00  4.35              
ATOM    688  NZ  LYS A  43     112.202  68.624  87.087  1.00  4.35              
ATOM    689  HZ1 LYS A  43     112.839  68.510  87.864  1.00  4.35              
ATOM    690  HZ2 LYS A  43     112.824  68.987  86.364  1.00  4.35              
ATOM    691  HZ3 LYS A  43     111.536  69.355  87.290  1.00  4.35              
ATOM    692  C   LYS A  43     110.807  67.995  80.964  1.00  4.35              
ATOM    693  O   LYS A  43     111.444  67.025  81.373  1.00  4.35              
ATOM    694  N   ARG A  44     110.592  68.143  79.649  1.00  4.60              
ATOM    695  H   ARG A  44     110.107  68.986  79.362  1.00  4.60              
ATOM    696  CA  ARG A  44     110.758  67.041  78.652  1.00  4.60              
ATOM    697  HA  ARG A  44     110.583  66.097  79.171  1.00  4.60              
ATOM    698  CB  ARG A  44     109.641  67.190  77.588  1.00  4.60              
ATOM    699  HB1 ARG A  44     109.735  66.376  76.868  1.00  4.60              
ATOM    700  HB2 ARG A  44     109.753  68.136  77.056  1.00  4.60              
ATOM    701  CG  ARG A  44     108.235  67.120  78.229  1.00  4.60              
ATOM    702  HG1 ARG A  44     108.028  68.042  78.770  1.00  4.60              
ATOM    703  HG2 ARG A  44     108.237  66.303  78.951  1.00  4.60              
ATOM    704  CD  ARG A  44     107.092  66.845  77.236  1.00  4.60              
ATOM    705  HD1 ARG A  44     106.362  66.202  77.728  1.00  4.60              
ATOM    706  HD2 ARG A  44     107.482  66.285  76.385  1.00  4.60              
ATOM    707  NE  ARG A  44     106.419  68.067  76.745  1.00  4.60              
ATOM    708  HE  ARG A  44     106.910  68.615  76.038  1.00  4.60              
ATOM    709  CZ  ARG A  44     105.254  68.566  77.124  1.00  4.60              
ATOM    710  NH1 ARG A  44     104.637  68.145  78.191  1.00  4.60              
ATOM    711 1HH1 ARG A  44     105.136  67.513  78.790  1.00  4.60              
ATOM    712 2HH1 ARG A  44     103.816  68.626  78.500  1.00  4.60              
ATOM    713  NH2 ARG A  44     104.710  69.540  76.459  1.00  4.60              
ATOM    714 1HH2 ARG A  44     105.338  69.965  75.778  1.00  4.60              
ATOM    715 2HH2 ARG A  44     104.036  70.142  76.916  1.00  4.60              
ATOM    716  C   ARG A  44     112.150  66.839  78.029  1.00  4.60              
ATOM    717  O   ARG A  44     112.291  65.983  77.159  1.00  4.60              
ATOM    718  N   ARG A  45     113.191  67.541  78.498  1.00  4.68              
ATOM    719  H   ARG A  45     112.979  68.275  79.160  1.00  4.68              
ATOM    720  CA  ARG A  45     114.613  67.293  78.145  1.00  4.68              
ATOM    721  HA  ARG A  45     115.190  68.104  78.591  1.00  4.68              
ATOM    722  CB  ARG A  45     115.060  65.982  78.827  1.00  4.68              
ATOM    723  HB1 ARG A  45     114.526  65.158  78.353  1.00  4.68              
ATOM    724  HB2 ARG A  45     114.749  66.003  79.874  1.00  4.68              
ATOM    725  CG  ARG A  45     116.580  65.723  78.792  1.00  4.68              
ATOM    726  HG1 ARG A  45     117.012  65.940  79.770  1.00  4.68              
ATOM    727  HG2 ARG A  45     117.062  66.383  78.072  1.00  4.68              
ATOM    728  CD  ARG A  45     116.855  64.257  78.420  1.00  4.68              
ATOM    729  HD1 ARG A  45     116.147  63.934  77.653  1.00  4.68              
ATOM    730  HD2 ARG A  45     116.689  63.633  79.301  1.00  4.68              
ATOM    731  NE  ARG A  45     118.221  64.044  77.904  1.00  4.68              
ATOM    732  HE  ARG A  45     118.887  63.635  78.536  1.00  4.68              
ATOM    733  CZ  ARG A  45     118.611  64.263  76.658  1.00  4.68              
ATOM    734  NH1 ARG A  45     117.857  64.859  75.780  1.00  4.68              
ATOM    735 1HH1 ARG A  45     116.956  65.239  76.063  1.00  4.68              
ATOM    736 2HH1 ARG A  45     118.215  65.140  74.892  1.00  4.68              
ATOM    737  NH2 ARG A  45     119.789  63.870  76.259  1.00  4.68              
ATOM    738 1HH2 ARG A  45     120.401  63.383  76.889  1.00  4.68              
ATOM    739 2HH2 ARG A  45     120.042  63.963  75.293  1.00  4.68              
ATOM    740  C   ARG A  45     114.905  67.391  76.638  1.00  4.68              
ATOM    741  O   ARG A  45     115.595  66.537  76.069  1.00  4.68              
ATOM    742  N   ASN A  46     114.390  68.441  75.999  1.00  4.69              
ATOM    743  H   ASN A  46     113.876  69.120  76.551  1.00  4.69              
ATOM    744  CA  ASN A  46     114.757  68.799  74.627  1.00  4.69              
ATOM    745  HA  ASN A  46     114.713  67.893  74.021  1.00  4.69              
ATOM    746  CB  ASN A  46     113.697  69.784  74.072  1.00  4.69              
ATOM    747  HB1 ASN A  46     112.714  69.320  74.156  1.00  4.69              
ATOM    748  HB2 ASN A  46     113.876  69.962  73.013  1.00  4.69              
ATOM    749  CG  ASN A  46     113.647  71.143  74.766  1.00  4.69              
ATOM    750  OD1 ASN A  46     114.659  71.758  75.055  1.00  4.69              
ATOM    751  ND2 ASN A  46     112.476  71.650  75.090  1.00  4.69              
ATOM    752 1HD2 ASN A  46     111.595  71.173  74.915  1.00  4.69              
ATOM    753 2HD2 ASN A  46     112.490  72.470  75.667  1.00  4.69              
ATOM    754  C   ASN A  46     116.203  69.330  74.526  1.00  4.69              
ATOM    755  O   ASN A  46     116.876  69.555  75.534  1.00  4.69              
ATOM    756  N   LEU A  47     116.681  69.479  73.285  1.00  4.77              
ATOM    757  H   LEU A  47     116.058  69.256  72.524  1.00  4.77              
ATOM    758  CA  LEU A  47     118.035  69.948  72.929  1.00  4.77              
ATOM    759  HA  LEU A  47     118.447  70.495  73.778  1.00  4.77              
ATOM    760  CB  LEU A  47     118.935  68.727  72.635  1.00  4.77              
ATOM    761  HB1 LEU A  47     119.903  69.084  72.280  1.00  4.77              
ATOM    762  HB2 LEU A  47     118.479  68.159  71.822  1.00  4.77              
ATOM    763  CG  LEU A  47     119.192  67.780  73.825  1.00  4.77              
ATOM    764  HG  LEU A  47     118.246  67.434  74.241  1.00  4.77              
ATOM    765  CD1 LEU A  47     119.951  66.549  73.329  1.00  4.77              
ATOM    766 1HD1 LEU A  47     120.195  65.896  74.163  1.00  4.77              
ATOM    767 2HD1 LEU A  47     119.345  66.010  72.600  1.00  4.77              
ATOM    768 3HD1 LEU A  47     120.878  66.863  72.847  1.00  4.77              
ATOM    769  CD2 LEU A  47     120.024  68.423  74.938  1.00  4.77              
ATOM    770 1HD2 LEU A  47     120.213  67.700  75.731  1.00  4.77              
ATOM    771 2HD2 LEU A  47     120.972  68.782  74.540  1.00  4.77              
ATOM    772 3HD2 LEU A  47     119.474  69.259  75.371  1.00  4.77              
ATOM    773  C   LEU A  47     118.028  70.948  71.760  1.00  4.77              
ATOM    774  O   LEU A  47     119.014  71.159  71.055  1.00  4.77              
ATOM    775  N   THR A  48     116.852  71.502  71.520  1.00  4.76              
ATOM    776  H   THR A  48     116.140  71.339  72.223  1.00  4.76              
ATOM    777  CA  THR A  48     116.400  72.352  70.419  1.00  4.76              
ATOM    778  HA  THR A  48     117.089  73.178  70.246  1.00  4.76              
ATOM    779  CB  THR A  48     116.191  71.527  69.131  1.00  4.76              
ATOM    780  HB  THR A  48     115.359  70.837  69.278  1.00  4.76              
ATOM    781  CG2 THR A  48     115.901  72.394  67.905  1.00  4.76              
ATOM    782 1HG2 THR A  48     115.903  71.766  67.013  1.00  4.76              
ATOM    783 2HG2 THR A  48     114.918  72.853  67.991  1.00  4.76              
ATOM    784 3HG2 THR A  48     116.665  73.165  67.799  1.00  4.76              
ATOM    785  OG1 THR A  48     117.333  70.767  68.802  1.00  4.76              
ATOM    786  HG1 THR A  48     118.070  71.070  69.354  1.00  4.76              
ATOM    787  C   THR A  48     115.046  72.870  70.903  1.00  4.76              
ATOM    788  O   THR A  48     114.418  72.227  71.747  1.00  4.76              
ATOM    789  N   SER A  49     114.563  73.996  70.394  1.00  4.43              
ATOM    790  H   SER A  49     115.117  74.516  69.728  1.00  4.43              
ATOM    791  CA  SER A  49     113.165  74.389  70.612  1.00  4.43              
ATOM    792  HA  SER A  49     112.988  74.492  71.683  1.00  4.43              
ATOM    793  CB  SER A  49     112.989  75.771  69.962  1.00  4.43              
ATOM    794  HB1 SER A  49     113.079  75.679  68.877  1.00  4.43              
ATOM    795  HB2 SER A  49     113.781  76.433  70.319  1.00  4.43              
ATOM    796  OG  SER A  49     111.745  76.355  70.283  1.00  4.43              
ATOM    797  HG  SER A  49     111.774  77.268  69.966  1.00  4.43              
ATOM    798  C   SER A  49     112.162  73.367  70.058  1.00  4.43              
ATOM    799  O   SER A  49     112.523  72.355  69.455  1.00  4.43              
ATOM    800  N   ILE A  50     110.879  73.667  70.220  1.00  4.64              
ATOM    801  H   ILE A  50     110.676  74.564  70.646  1.00  4.64              
ATOM    802  CA  ILE A  50     109.758  72.785  69.906  1.00  4.64              
ATOM    803  HA  ILE A  50     110.165  71.845  69.537  1.00  4.64              
ATOM    804  CB  ILE A  50     109.021  72.411  71.220  1.00  4.64              
ATOM    805  HB  ILE A  50     109.769  71.948  71.867  1.00  4.64              
ATOM    806  CG2 ILE A  50     108.448  73.612  71.999  1.00  4.64              
ATOM    807 1HG2 ILE A  50     108.118  73.292  72.988  1.00  4.64              
ATOM    808 2HG2 ILE A  50     109.215  74.370  72.141  1.00  4.64              
ATOM    809 3HG2 ILE A  50     107.604  74.055  71.480  1.00  4.64              
ATOM    810  CG1 ILE A  50     107.949  71.344  70.941  1.00  4.64              
ATOM    811 1HG1 ILE A  50     108.385  70.570  70.311  1.00  4.64              
ATOM    812 2HG1 ILE A  50     107.115  71.808  70.416  1.00  4.64              
ATOM    813  CD1 ILE A  50     107.407  70.658  72.195  1.00  4.64              
ATOM    814  HD1 ILE A  50     106.907  71.387  72.828  1.00  4.64              
ATOM    815  HD2 ILE A  50     106.688  69.890  71.908  1.00  4.64              
ATOM    816  HD3 ILE A  50     108.224  70.194  72.748  1.00  4.64              
ATOM    817  C   ILE A  50     108.916  73.361  68.768  1.00  4.64              
ATOM    818  O   ILE A  50     107.842  73.907  69.003  1.00  4.64              
ATOM    819  N   PRO A  51     109.374  73.269  67.501  1.00  4.77              
ATOM    820  CD  PRO A  51     110.691  72.803  67.076  1.00  4.77              
ATOM    821  HD1 PRO A  51     110.920  71.817  67.479  1.00  4.77              
ATOM    822  HD2 PRO A  51     111.445  73.527  67.389  1.00  4.77              
ATOM    823  CG  PRO A  51     110.672  72.744  65.549  1.00  4.77              
ATOM    824  HG1 PRO A  51     110.356  71.753  65.221  1.00  4.77              
ATOM    825  HG2 PRO A  51     111.643  72.999  65.122  1.00  4.77              
ATOM    826  CB  PRO A  51     109.607  73.775  65.187  1.00  4.77              
ATOM    827  HB1 PRO A  51     109.186  73.603  64.196  1.00  4.77              
ATOM    828  HB2 PRO A  51     110.040  74.775  65.239  1.00  4.77              
ATOM    829  CA  PRO A  51     108.583  73.606  66.317  1.00  4.77              
ATOM    830  HA  PRO A  51     108.067  74.554  66.471  1.00  4.77              
ATOM    831  C   PRO A  51     107.518  72.523  66.049  1.00  4.77              
ATOM    832  O   PRO A  51     107.534  71.851  65.019  1.00  4.77              
ATOM    833  N   LYS A  52     106.630  72.264  67.019  1.00  4.94              
ATOM    834  H   LYS A  52     106.635  72.883  67.826  1.00  4.94              
ATOM    835  CA  LYS A  52     105.833  71.034  67.087  1.00  4.94              
ATOM    836  HA  LYS A  52     106.015  70.501  66.157  1.00  4.94              
ATOM    837  CB  LYS A  52     106.330  70.103  68.209  1.00  4.94              
ATOM    838  HB1 LYS A  52     105.889  70.417  69.154  1.00  4.94              
ATOM    839  HB2 LYS A  52     107.415  70.186  68.287  1.00  4.94              
ATOM    840  CG  LYS A  52     105.980  68.623  67.971  1.00  4.94              
ATOM    841  HG1 LYS A  52     104.923  68.533  67.715  1.00  4.94              
ATOM    842  HG2 LYS A  52     106.150  68.078  68.901  1.00  4.94              
ATOM    843  CD  LYS A  52     106.838  67.978  66.868  1.00  4.94              
ATOM    844  HD1 LYS A  52     107.885  68.001  67.176  1.00  4.94              
ATOM    845  HD2 LYS A  52     106.732  68.536  65.938  1.00  4.94              
ATOM    846  CE  LYS A  52     106.396  66.531  66.627  1.00  4.94              
ATOM    847  HE1 LYS A  52     105.329  66.536  66.384  1.00  4.94              
ATOM    848  HE2 LYS A  52     106.529  65.963  67.554  1.00  4.94              
ATOM    849  NZ  LYS A  52     107.168  65.909  65.520  1.00  4.94              
ATOM    850  HZ1 LYS A  52     106.841  64.967  65.335  1.00  4.94              
ATOM    851  HZ2 LYS A  52     107.069  66.459  64.676  1.00  4.94              
ATOM    852  HZ3 LYS A  52     108.152  65.866  65.755  1.00  4.94              
ATOM    853  C   LYS A  52     104.333  71.253  67.060  1.00  4.94              
ATOM    854  O   LYS A  52     103.634  70.976  68.026  1.00  4.94              
ATOM    855  N   PHE A  53     103.868  71.775  65.924  1.00  5.58              
ATOM    856  H   PHE A  53     104.539  71.944  65.189  1.00  5.58              
ATOM    857  CA  PHE A  53     102.486  72.248  65.718  1.00  5.58              
ATOM    858  HA  PHE A  53     102.430  72.641  64.703  1.00  5.58              
ATOM    859  CB  PHE A  53     101.491  71.072  65.802  1.00  5.58              
ATOM    860  HB1 PHE A  53     100.566  71.364  65.302  1.00  5.58              
ATOM    861  HB2 PHE A  53     101.241  70.903  66.850  1.00  5.58              
ATOM    862  CG  PHE A  53     101.974  69.760  65.200  1.00  5.58              
ATOM    863  CD1 PHE A  53     102.221  68.648  66.032  1.00  5.58              
ATOM    864  HD1 PHE A  53     102.056  68.725  67.099  1.00  5.58              
ATOM    865  CE1 PHE A  53     102.654  67.429  65.477  1.00  5.58              
ATOM    866  HE1 PHE A  53     102.790  66.566  66.113  1.00  5.58              
ATOM    867  CZ  PHE A  53     102.857  67.323  64.090  1.00  5.58              
ATOM    868  HZ  PHE A  53     103.156  66.381  63.653  1.00  5.58              
ATOM    869  CE2 PHE A  53     102.629  68.435  63.260  1.00  5.58              
ATOM    870  HE2 PHE A  53     102.764  68.349  62.190  1.00  5.58              
ATOM    871  CD2 PHE A  53     102.183  69.650  63.812  1.00  5.58              
ATOM    872  HD2 PHE A  53     101.984  70.493  63.165  1.00  5.58              
ATOM    873  C   PHE A  53     102.099  73.408  66.645  1.00  5.58              
ATOM    874  O   PHE A  53     100.941  73.824  66.703  1.00  5.58              
ATOM    875  N   THR A  54     103.114  73.941  67.327  1.00  4.84              
ATOM    876  H   THR A  54     104.025  73.541  67.168  1.00  4.84              
ATOM    877  CA  THR A  54     103.152  75.112  68.194  1.00  4.84              
ATOM    878  HA  THR A  54     102.364  75.020  68.941  1.00  4.84              
ATOM    879  CB  THR A  54     104.496  75.184  68.931  1.00  4.84              
ATOM    880  HB  THR A  54     104.647  76.179  69.349  1.00  4.84              
ATOM    881  CG2 THR A  54     104.552  74.161  70.066  1.00  4.84              
ATOM    882 1HG2 THR A  54     104.470  73.147  69.674  1.00  4.84              
ATOM    883 2HG2 THR A  54     105.491  74.262  70.606  1.00  4.84              
ATOM    884 3HG2 THR A  54     103.735  74.340  70.765  1.00  4.84              
ATOM    885  OG1 THR A  54     105.539  74.866  68.035  1.00  4.84              
ATOM    886  HG1 THR A  54     106.357  74.912  68.555  1.00  4.84              
ATOM    887  C   THR A  54     102.875  76.380  67.414  1.00  4.84              
ATOM    888  O   THR A  54     103.735  77.207  67.140  1.00  4.84              
ATOM    889  N   SER A  55     101.654  76.459  66.921  1.00  4.76              
ATOM    890  H   SER A  55     100.975  75.745  67.163  1.00  4.76              
ATOM    891  CA  SER A  55     101.265  77.413  65.914  1.00  4.76              
ATOM    892  HA  SER A  55     102.005  77.387  65.112  1.00  4.76              
ATOM    893  CB  SER A  55      99.915  76.995  65.298  1.00  4.76              
ATOM    894  HB1 SER A  55     100.113  76.437  64.383  1.00  4.76              
ATOM    895  HB2 SER A  55      99.338  77.882  65.031  1.00  4.76              
ATOM    896  OG  SER A  55      99.138  76.165  66.151  1.00  4.76              
ATOM    897  HG  SER A  55      99.608  75.328  66.295  1.00  4.76              
ATOM    898  C   SER A  55     101.217  78.819  66.461  1.00  4.76              
ATOM    899  O   SER A  55     100.389  79.093  67.318  1.00  4.76              
ATOM    900  N   LEU A  56     102.082  79.668  65.896  1.00  4.80              
ATOM    901  H   LEU A  56     102.846  79.222  65.406  1.00  4.80              
ATOM    902  CA  LEU A  56     102.022  81.123  65.690  1.00  4.80              
ATOM    903  HA  LEU A  56     103.052  81.468  65.683  1.00  4.80              
ATOM    904  CB  LEU A  56     101.435  81.312  64.274  1.00  4.80              
ATOM    905  HB1 LEU A  56     100.378  81.041  64.306  1.00  4.80              
ATOM    906  HB2 LEU A  56     101.912  80.612  63.586  1.00  4.80              
ATOM    907  CG  LEU A  56     101.580  82.736  63.704  1.00  4.80              
ATOM    908  HG  LEU A  56     101.712  83.455  64.510  1.00  4.80              
ATOM    909  CD1 LEU A  56     102.770  82.824  62.746  1.00  4.80              
ATOM    910 1HD1 LEU A  56     102.879  83.846  62.386  1.00  4.80              
ATOM    911 2HD1 LEU A  56     103.683  82.526  63.261  1.00  4.80              
ATOM    912 3HD1 LEU A  56     102.619  82.161  61.894  1.00  4.80              
ATOM    913  CD2 LEU A  56     100.324  83.121  62.924  1.00  4.80              
ATOM    914 1HD2 LEU A  56     100.439  84.125  62.516  1.00  4.80              
ATOM    915 2HD2 LEU A  56     100.150  82.418  62.110  1.00  4.80              
ATOM    916 3HD2 LEU A  56      99.462  83.117  63.594  1.00  4.80              
ATOM    917  C   LEU A  56     101.259  81.990  66.725  1.00  4.80              
ATOM    918  O   LEU A  56     101.822  82.927  67.305  1.00  4.80              
ATOM    919  N   SER A  57      99.986  81.642  66.910  1.00  4.65              
ATOM    920  H   SER A  57      99.678  80.865  66.344  1.00  4.65              
ATOM    921  CA  SER A  57      99.005  82.019  67.924  1.00  4.65              
ATOM    922  HA  SER A  57      98.812  83.087  67.821  1.00  4.65              
ATOM    923  CB  SER A  57      97.696  81.270  67.630  1.00  4.65              
ATOM    924  HB1 SER A  57      96.892  81.690  68.237  1.00  4.65              
ATOM    925  HB2 SER A  57      97.821  80.217  67.889  1.00  4.65              
ATOM    926  OG  SER A  57      97.355  81.365  66.254  1.00  4.65              
ATOM    927  HG  SER A  57      96.527  80.897  66.103  1.00  4.65              
ATOM    928  C   SER A  57      99.387  81.762  69.385  1.00  4.65              
ATOM    929  O   SER A  57      98.682  82.250  70.274  1.00  4.65              
ATOM    930  N   ILE A  58     100.424  80.956  69.645  1.00  4.58              
ATOM    931  H   ILE A  58     100.935  80.598  68.847  1.00  4.58              
ATOM    932  CA  ILE A  58     100.560  80.209  70.903  1.00  4.58              
ATOM    933  HA  ILE A  58      99.527  80.003  71.181  1.00  4.58              
ATOM    934  CB  ILE A  58     101.126  78.791  70.670  1.00  4.58              
ATOM    935  HB  ILE A  58     100.599  78.427  69.788  1.00  4.58              
ATOM    936  CG2 ILE A  58     102.618  78.701  70.326  1.00  4.58              
ATOM    937 1HG2 ILE A  58     102.905  77.662  70.184  1.00  4.58              
ATOM    938 2HG2 ILE A  58     102.798  79.236  69.398  1.00  4.58              
ATOM    939 3HG2 ILE A  58     103.228  79.124  71.125  1.00  4.58              
ATOM    940  CG1 ILE A  58     100.734  77.839  71.819  1.00  4.58              
ATOM    941 1HG1 ILE A  58      99.804  78.174  72.275  1.00  4.58              
ATOM    942 2HG1 ILE A  58     101.504  77.835  72.592  1.00  4.58              
ATOM    943  CD1 ILE A  58     100.496  76.414  71.299  1.00  4.58              
ATOM    944  HD1 ILE A  58     101.446  75.929  71.074  1.00  4.58              
ATOM    945  HD2 ILE A  58      99.956  75.844  72.053  1.00  4.58              
ATOM    946  HD3 ILE A  58      99.872  76.430  70.404  1.00  4.58              
ATOM    947  C   ILE A  58     101.077  81.033  72.085  1.00  4.58              
ATOM    948  O   ILE A  58     102.229  80.962  72.501  1.00  4.58              
ATOM    949  N   SER A  59     100.165  81.851  72.612  1.00  4.53              
ATOM    950  H   SER A  59      99.255  81.826  72.176  1.00  4.53              
ATOM    951  CA  SER A  59     100.465  83.048  73.384  1.00  4.53              
ATOM    952  HA  SER A  59     101.085  83.696  72.767  1.00  4.53              
ATOM    953  CB  SER A  59      99.159  83.786  73.685  1.00  4.53              
ATOM    954  HB1 SER A  59      98.657  83.324  74.536  1.00  4.53              
ATOM    955  HB2 SER A  59      98.494  83.735  72.823  1.00  4.53              
ATOM    956  OG  SER A  59      99.441  85.137  73.972  1.00  4.53              
ATOM    957  HG  SER A  59     100.107  85.137  74.671  1.00  4.53              
ATOM    958  C   SER A  59     101.201  82.821  74.693  1.00  4.53              
ATOM    959  O   SER A  59     101.690  83.806  75.261  1.00  4.53              
ATOM    960  N   SER A  60     101.267  81.581  75.199  1.00  4.09              
ATOM    961  H   SER A  60     100.880  80.799  74.683  1.00  4.09              
ATOM    962  CA  SER A  60     101.820  81.385  76.533  1.00  4.09              
ATOM    963  HA  SER A  60     102.405  82.251  76.838  1.00  4.09              
ATOM    964  CB  SER A  60     100.695  81.234  77.569  1.00  4.09              
ATOM    965  HB1 SER A  60     101.084  81.459  78.563  1.00  4.09              
ATOM    966  HB2 SER A  60     100.326  80.218  77.565  1.00  4.09              
ATOM    967  OG  SER A  60      99.599  82.085  77.275  1.00  4.09              
ATOM    968  HG  SER A  60      99.209  81.775  76.444  1.00  4.09              
ATOM    969  C   SER A  60     102.777  80.227  76.505  1.00  4.09              
ATOM    970  O   SER A  60     102.313  79.109  76.541  1.00  4.09              
ATOM    971  N   LEU A  61     104.081  80.440  76.380  1.00  4.16              
ATOM    972  H   LEU A  61     104.457  81.372  76.506  1.00  4.16              
ATOM    973  CA  LEU A  61     104.993  79.332  76.110  1.00  4.16              
ATOM    974  HA  LEU A  61     104.424  78.409  75.999  1.00  4.16              
ATOM    975  CB  LEU A  61     105.708  79.550  74.764  1.00  4.16              
ATOM    976  HB1 LEU A  61     106.622  80.122  74.925  1.00  4.16              
ATOM    977  HB2 LEU A  61     105.055  80.138  74.118  1.00  4.16              
ATOM    978  CG  LEU A  61     106.029  78.241  74.009  1.00  4.16              
ATOM    979  HG  LEU A  61     105.094  77.742  73.754  1.00  4.16              
ATOM    980  CD1 LEU A  61     106.757  78.581  72.707  1.00  4.16              
ATOM    981 1HD1 LEU A  61     106.920  77.670  72.132  1.00  4.16              
ATOM    982 2HD1 LEU A  61     106.144  79.258  72.112  1.00  4.16              
ATOM    983 3HD1 LEU A  61     107.716  79.050  72.924  1.00  4.16              
ATOM    984  CD2 LEU A  61     106.895  77.269  74.811  1.00  4.16              
ATOM    985 1HD2 LEU A  61     107.306  76.503  74.153  1.00  4.16              
ATOM    986 2HD2 LEU A  61     107.712  77.805  75.287  1.00  4.16              
ATOM    987 3HD2 LEU A  61     106.282  76.761  75.554  1.00  4.16              
ATOM    988  C   LEU A  61     105.932  79.168  77.310  1.00  4.16              
ATOM    989  O   LEU A  61     106.735  80.051  77.697  1.00  4.16              
ATOM    990  N   ASN A  62     105.801  77.976  77.897  1.00  4.09              
ATOM    991  H   ASN A  62     105.181  77.281  77.488  1.00  4.09              
ATOM    992  CA  ASN A  62     106.762  77.573  78.912  1.00  4.09              
ATOM    993  HA  ASN A  62     107.342  78.433  79.243  1.00  4.09              
ATOM    994  CB  ASN A  62     106.053  77.034  80.160  1.00  4.09              
ATOM    995  HB1 ASN A  62     105.457  76.173  79.884  1.00  4.09              
ATOM    996  HB2 ASN A  62     105.404  77.800  80.579  1.00  4.09              
ATOM    997  CG  ASN A  62     107.067  76.632  81.221  1.00  4.09              
ATOM    998  OD1 ASN A  62     107.793  77.468  81.740  1.00  4.09              
ATOM    999  ND2 ASN A  62     107.166  75.354  81.502  1.00  4.09              
ATOM   1000 1HD2 ASN A  62     106.653  74.672  80.981  1.00  4.09              
ATOM   1001 2HD2 ASN A  62     107.966  75.019  82.035  1.00  4.09              
ATOM   1002  C   ASN A  62     107.739  76.561  78.320  1.00  4.09              
ATOM   1003  O   ASN A  62     107.330  75.504  77.853  1.00  4.09              
ATOM   1004  N   LEU A  63     109.029  76.863  78.436  1.00  4.57              
ATOM   1005  H   LEU A  63     109.273  77.734  78.878  1.00  4.57              
ATOM   1006  CA  LEU A  63     110.104  75.882  78.382  1.00  4.57              
ATOM   1007  HA  LEU A  63     109.703  74.870  78.304  1.00  4.57              
ATOM   1008  CB  LEU A  63     111.079  76.166  77.215  1.00  4.57              
ATOM   1009  HB1 LEU A  63     111.866  75.413  77.252  1.00  4.57              
ATOM   1010  HB2 LEU A  63     111.553  77.133  77.395  1.00  4.57              
ATOM   1011  CG  LEU A  63     110.511  76.191  75.785  1.00  4.57              
ATOM   1012  HG  LEU A  63     109.805  77.014  75.695  1.00  4.57              
ATOM   1013  CD1 LEU A  63     111.647  76.417  74.780  1.00  4.57              
ATOM   1014 1HD1 LEU A  63     111.239  76.474  73.771  1.00  4.57              
ATOM   1015 2HD1 LEU A  63     112.154  77.356  75.001  1.00  4.57              
ATOM   1016 3HD1 LEU A  63     112.363  75.596  74.830  1.00  4.57              
ATOM   1017  CD2 LEU A  63     109.812  74.888  75.413  1.00  4.57              
ATOM   1018 1HD2 LEU A  63     109.512  74.918  74.369  1.00  4.57              
ATOM   1019 2HD2 LEU A  63     110.465  74.031  75.582  1.00  4.57              
ATOM   1020 3HD2 LEU A  63     108.910  74.787  76.008  1.00  4.57              
ATOM   1021  C   LEU A  63     110.863  76.040  79.707  1.00  4.57              
ATOM   1022  O   LEU A  63     111.193  77.160  80.115  1.00  4.57              
ATOM   1023  N   ASP A  64     111.122  74.920  80.363  1.00  4.47              
ATOM   1024  H   ASP A  64     110.728  74.049  80.028  1.00  4.47              
ATOM   1025  CA  ASP A  64     111.760  74.836  81.669  1.00  4.47              
ATOM   1026  HA  ASP A  64     112.447  75.671  81.800  1.00  4.47              
ATOM   1027  CB  ASP A  64     110.682  74.864  82.766  1.00  4.47              
ATOM   1028  HB1 ASP A  64     110.014  75.712  82.605  1.00  4.47              
ATOM   1029  HB2 ASP A  64     111.169  75.010  83.725  1.00  4.47              
ATOM   1030  CG  ASP A  64     109.865  73.565  82.831  1.00  4.47              
ATOM   1031  OD1 ASP A  64     109.072  73.334  81.892  1.00  4.47              
ATOM   1032  OD2 ASP A  64     109.979  72.823  83.828  1.00  4.47              
ATOM   1033  C   ASP A  64     112.537  73.531  81.790  1.00  4.47              
ATOM   1034  O   ASP A  64     112.258  72.581  81.059  1.00  4.47              
ATOM   1035  N   GLU A  65     113.491  73.455  82.719  1.00  4.54              
ATOM   1036  H   GLU A  65     113.730  74.291  83.239  1.00  4.54              
ATOM   1037  CA  GLU A  65     114.214  72.217  83.053  1.00  4.54              
ATOM   1038  HA  GLU A  65     114.963  72.551  83.767  1.00  4.54              
ATOM   1039  CB  GLU A  65     113.310  71.223  83.799  1.00  4.54              
ATOM   1040  HB1 GLU A  65     113.670  70.203  83.653  1.00  4.54              
ATOM   1041  HB2 GLU A  65     112.294  71.275  83.410  1.00  4.54              
ATOM   1042  CG  GLU A  65     113.298  71.538  85.300  1.00  4.54              
ATOM   1043  HG1 GLU A  65     112.421  71.066  85.749  1.00  4.54              
ATOM   1044  HG2 GLU A  65     113.216  72.615  85.465  1.00  4.54              
ATOM   1045  CD  GLU A  65     114.564  70.986  85.963  1.00  4.54              
ATOM   1046  OE1 GLU A  65     115.656  71.578  85.795  1.00  4.54              
ATOM   1047  OE2 GLU A  65     114.445  69.909  86.591  1.00  4.54              
ATOM   1048  C   GLU A  65     115.106  71.594  81.963  1.00  4.54              
ATOM   1049  O   GLU A  65     115.978  70.769  82.250  1.00  4.54              
ATOM   1050  N   ASN A  66     114.946  72.073  80.737  1.00  4.63              
ATOM   1051  H   ASN A  66     114.145  72.678  80.636  1.00  4.63              
ATOM   1052  CA  ASN A  66     115.681  71.774  79.525  1.00  4.63              
ATOM   1053  HA  ASN A  66     115.665  70.693  79.375  1.00  4.63              
ATOM   1054  CB  ASN A  66     114.886  72.431  78.369  1.00  4.63              
ATOM   1055  HB1 ASN A  66     115.436  72.358  77.434  1.00  4.63              
ATOM   1056  HB2 ASN A  66     114.732  73.489  78.581  1.00  4.63              
ATOM   1057  CG  ASN A  66     113.545  71.755  78.122  1.00  4.63              
ATOM   1058  OD1 ASN A  66     113.459  70.538  78.018  1.00  4.63              
ATOM   1059  ND2 ASN A  66     112.467  72.499  78.005  1.00  4.63              
ATOM   1060 1HD2 ASN A  66     112.499  73.478  78.216  1.00  4.63              
ATOM   1061 2HD2 ASN A  66     111.595  71.990  77.983  1.00  4.63              
ATOM   1062  C   ASN A  66     117.160  72.188  79.523  1.00  4.63              
ATOM   1063  O   ASN A  66     117.703  72.702  80.499  1.00  4.63              
ATOM   1064  N   HIS A  67     117.796  71.982  78.372  1.00  4.63              
ATOM   1065  H   HIS A  67     117.278  71.545  77.619  1.00  4.63              
ATOM   1066  CA  HIS A  67     119.172  72.353  78.082  1.00  4.63              
ATOM   1067  HA  HIS A  67     119.499  73.172  78.727  1.00  4.63              
ATOM   1068  CB  HIS A  67     120.082  71.137  78.356  1.00  4.63              
ATOM   1069  HB1 HIS A  67     119.673  70.261  77.850  1.00  4.63              
ATOM   1070  HB2 HIS A  67     120.082  70.932  79.427  1.00  4.63              
ATOM   1071  CG  HIS A  67     121.515  71.310  77.901  1.00  4.63              
ATOM   1072  ND1 HIS A  67     122.569  71.731  78.704  1.00  4.63              
ATOM   1073  CE1 HIS A  67     123.653  71.752  77.918  1.00  4.63              
ATOM   1074  HE1 HIS A  67     124.642  72.023  78.254  1.00  4.63              
ATOM   1075  NE2 HIS A  67     123.339  71.400  76.662  1.00  4.63              
ATOM   1076  HE2 HIS A  67     123.972  71.428  75.867  1.00  4.63              
ATOM   1077  CD2 HIS A  67     121.995  71.098  76.639  1.00  4.63              
ATOM   1078  HD2 HIS A  67     121.413  70.783  75.785  1.00  4.63              
ATOM   1079  C   HIS A  67     119.302  72.789  76.624  1.00  4.63              
ATOM   1080  O   HIS A  67     119.251  71.958  75.723  1.00  4.63              
ATOM   1081  N   VAL A  68     119.510  74.082  76.381  1.00  4.74              
ATOM   1082  H   VAL A  68     119.548  74.719  77.166  1.00  4.74              
ATOM   1083  CA  VAL A  68     119.753  74.614  75.023  1.00  4.74              
ATOM   1084  HA  VAL A  68     120.146  73.808  74.403  1.00  4.74              
ATOM   1085  CB  VAL A  68     118.452  75.114  74.329  1.00  4.74              
ATOM   1086  HB  VAL A  68     118.159  76.073  74.757  1.00  4.74              
ATOM   1087  CG1 VAL A  68     118.660  75.271  72.814  1.00  4.74              
ATOM   1088 1HG1 VAL A  68     117.742  75.630  72.349  1.00  4.74              
ATOM   1089 2HG1 VAL A  68     119.435  76.006  72.601  1.00  4.74              
ATOM   1090 3HG1 VAL A  68     118.939  74.316  72.368  1.00  4.74              
ATOM   1091  CG2 VAL A  68     117.264  74.148  74.476  1.00  4.74              
ATOM   1092 1HG2 VAL A  68     116.403  74.524  73.924  1.00  4.74              
ATOM   1093 2HG2 VAL A  68     117.523  73.161  74.091  1.00  4.74              
ATOM   1094 3HG2 VAL A  68     116.971  74.060  75.521  1.00  4.74              
ATOM   1095  C   VAL A  68     120.846  75.680  75.085  1.00  4.74              
ATOM   1096  O   VAL A  68     120.732  76.794  74.593  1.00  4.74              
ATOM   1097  N   HIS A  69     121.927  75.294  75.754  1.00  4.78              
ATOM   1098  H   HIS A  69     121.849  74.372  76.158  1.00  4.78              
ATOM   1099  CA  HIS A  69     123.228  75.939  75.977  1.00  4.78              
ATOM   1100  HA  HIS A  69     123.238  76.286  77.008  1.00  4.78              
ATOM   1101  CB  HIS A  69     124.263  74.812  75.864  1.00  4.78              
ATOM   1102  HB1 HIS A  69     124.030  74.095  76.644  1.00  4.78              
ATOM   1103  HB2 HIS A  69     125.248  75.229  76.064  1.00  4.78              
ATOM   1104  CG  HIS A  69     124.364  74.015  74.579  1.00  4.78              
ATOM   1105  ND1 HIS A  69     125.318  73.017  74.380  1.00  4.78              
ATOM   1106  CE1 HIS A  69     125.075  72.496  73.168  1.00  4.78              
ATOM   1107  HE1 HIS A  69     125.645  71.692  72.720  1.00  4.78              
ATOM   1108  NE2 HIS A  69     124.033  73.118  72.594  1.00  4.78              
ATOM   1109  HE2 HIS A  69     123.640  72.902  71.686  1.00  4.78              
ATOM   1110  CD2 HIS A  69     123.571  74.076  73.466  1.00  4.78              
ATOM   1111  HD2 HIS A  69     122.729  74.729  73.299  1.00  4.78              
ATOM   1112  C   HIS A  69     123.751  77.128  75.151  1.00  4.78              
ATOM   1113  O   HIS A  69     124.625  77.847  75.641  1.00  4.78              
ATOM   1114  N   GLN A  70     123.330  77.288  73.900  1.00  4.90              
ATOM   1115  H   GLN A  70     122.466  76.831  73.639  1.00  4.90              
ATOM   1116  CA  GLN A  70     124.027  78.066  72.874  1.00  4.90              
ATOM   1117  HA  GLN A  70     124.605  78.856  73.355  1.00  4.90              
ATOM   1118  CB  GLN A  70     125.005  77.174  72.088  1.00  4.90              
ATOM   1119  HB1 GLN A  70     125.371  77.729  71.225  1.00  4.90              
ATOM   1120  HB2 GLN A  70     124.485  76.284  71.730  1.00  4.90              
ATOM   1121  CG  GLN A  70     126.220  76.759  72.929  1.00  4.90              
ATOM   1122  HG1 GLN A  70     125.892  76.229  73.819  1.00  4.90              
ATOM   1123  HG2 GLN A  70     126.766  77.646  73.248  1.00  4.90              
ATOM   1124  CD  GLN A  70     127.167  75.857  72.154  1.00  4.90              
ATOM   1125  OE1 GLN A  70     127.638  76.183  71.076  1.00  4.90              
ATOM   1126  NE2 GLN A  70     127.482  74.688  72.671  1.00  4.90              
ATOM   1127 1HE2 GLN A  70     127.048  74.360  73.525  1.00  4.90              
ATOM   1128 2HE2 GLN A  70     128.142  74.138  72.154  1.00  4.90              
ATOM   1129  C   GLN A  70     123.005  78.765  71.962  1.00  4.90              
ATOM   1130  O   GLN A  70     122.752  78.330  70.841  1.00  4.90              
ATOM   1131  N   VAL A  71     122.382  79.814  72.501  1.00  4.84              
ATOM   1132  H   VAL A  71     122.705  80.118  73.413  1.00  4.84              
ATOM   1133  CA  VAL A  71     121.149  80.441  71.979  1.00  4.84              
ATOM   1134  HA  VAL A  71     120.496  79.657  71.589  1.00  4.84              
ATOM   1135  CB  VAL A  71     120.375  81.131  73.133  1.00  4.84              
ATOM   1136  HB  VAL A  71     120.973  81.958  73.510  1.00  4.84              
ATOM   1137  CG1 VAL A  71     119.003  81.684  72.720  1.00  4.84              
ATOM   1138 1HG1 VAL A  71     119.090  82.317  71.837  1.00  4.84              
ATOM   1139 2HG1 VAL A  71     118.325  80.863  72.487  1.00  4.84              
ATOM   1140 3HG1 VAL A  71     118.579  82.275  73.531  1.00  4.84              
ATOM   1141  CG2 VAL A  71     120.107  80.184  74.314  1.00  4.84              
ATOM   1142 1HG2 VAL A  71     119.522  80.701  75.073  1.00  4.84              
ATOM   1143 2HG2 VAL A  71     119.558  79.309  73.963  1.00  4.84              
ATOM   1144 3HG2 VAL A  71     121.045  79.860  74.763  1.00  4.84              
ATOM   1145  C   VAL A  71     121.410  81.408  70.836  1.00  4.84              
ATOM   1146  O   VAL A  71     121.613  82.598  71.078  1.00  4.84              
ATOM   1147  N   LYS A  72     121.502  80.866  69.620  1.00  4.88              
ATOM   1148  H   LYS A  72     121.139  79.923  69.537  1.00  4.88              
ATOM   1149  CA  LYS A  72     121.826  81.561  68.366  1.00  4.88              
ATOM   1150  HA  LYS A  72     122.809  82.005  68.423  1.00  4.88              
ATOM   1151  CB  LYS A  72     121.821  80.507  67.228  1.00  4.88              
ATOM   1152  HB1 LYS A  72     121.379  80.936  66.328  1.00  4.88              
ATOM   1153  HB2 LYS A  72     121.171  79.671  67.494  1.00  4.88              
ATOM   1154  CG  LYS A  72     123.200  79.966  66.812  1.00  4.88              
ATOM   1155  HG1 LYS A  72     123.858  80.796  66.556  1.00  4.88              
ATOM   1156  HG2 LYS A  72     123.048  79.385  65.901  1.00  4.88              
ATOM   1157  CD  LYS A  72     123.885  79.035  67.828  1.00  4.88              
ATOM   1158  HD1 LYS A  72     124.590  78.396  67.296  1.00  4.88              
ATOM   1159  HD2 LYS A  72     123.125  78.384  68.264  1.00  4.88              
ATOM   1160  CE  LYS A  72     124.637  79.753  68.957  1.00  4.88              
ATOM   1161  HE1 LYS A  72     124.943  79.005  69.691  1.00  4.88              
ATOM   1162  HE2 LYS A  72     123.947  80.437  69.456  1.00  4.88              
ATOM   1163  NZ  LYS A  72     125.823  80.494  68.463  1.00  4.88              
ATOM   1164  HZ1 LYS A  72     126.257  81.054  69.199  1.00  4.88              
ATOM   1165  HZ2 LYS A  72     126.509  79.903  68.026  1.00  4.88              
ATOM   1166  HZ3 LYS A  72     125.524  81.227  67.818  1.00  4.88              
ATOM   1167  C   LYS A  72     120.834  82.698  68.050  1.00  4.88              
ATOM   1168  O   LYS A  72     119.841  82.934  68.733  1.00  4.88              
ATOM   1169  N   ASN A  73     121.131  83.391  66.955  1.00  4.91              
ATOM   1170  H   ASN A  73     121.986  83.145  66.490  1.00  4.91              
ATOM   1171  CA  ASN A  73     120.197  84.228  66.202  1.00  4.91              
ATOM   1172  HA  ASN A  73     119.801  85.007  66.850  1.00  4.91              
ATOM   1173  CB  ASN A  73     121.034  84.846  65.059  1.00  4.91              
ATOM   1174  HB1 ASN A  73     121.080  84.149  64.224  1.00  4.91              
ATOM   1175  HB2 ASN A  73     122.050  85.000  65.418  1.00  4.91              
ATOM   1176  CG  ASN A  73     120.540  86.181  64.531  1.00  4.91              
ATOM   1177  OD1 ASN A  73     119.423  86.316  64.061  1.00  4.91              
ATOM   1178  ND2 ASN A  73     121.395  87.179  64.565  1.00  4.91              
ATOM   1179 1HD2 ASN A  73     122.248  87.088  65.099  1.00  4.91              
ATOM   1180 2HD2 ASN A  73     121.063  88.113  64.343  1.00  4.91              
ATOM   1181  C   ASN A  73     118.984  83.429  65.671  1.00  4.91              
ATOM   1182  O   ASN A  73     118.999  82.204  65.645  1.00  4.91              
ATOM   1183  N   ASP A  74     117.947  84.133  65.224  1.00  4.88              
ATOM   1184  H   ASP A  74     118.094  85.131  65.120  1.00  4.88              
ATOM   1185  CA  ASP A  74     116.636  83.617  64.785  1.00  4.88              
ATOM   1186  HA  ASP A  74     116.017  84.510  64.691  1.00  4.88              
ATOM   1187  CB  ASP A  74     116.709  83.025  63.359  1.00  4.88              
ATOM   1188  HB1 ASP A  74     117.073  81.998  63.410  1.00  4.88              
ATOM   1189  HB2 ASP A  74     117.418  83.606  62.766  1.00  4.88              
ATOM   1190  CG  ASP A  74     115.344  83.070  62.643  1.00  4.88              
ATOM   1191  OD1 ASP A  74     114.787  82.001  62.297  1.00  4.88              
ATOM   1192  OD2 ASP A  74     114.844  84.201  62.438  1.00  4.88              
ATOM   1193  C   ASP A  74     115.833  82.707  65.748  1.00  4.88              
ATOM   1194  O   ASP A  74     114.698  82.374  65.425  1.00  4.88              
ATOM   1195  N   ASP A  75     116.356  82.358  66.931  1.00  4.81              
ATOM   1196  H   ASP A  75     117.328  82.616  67.046  1.00  4.81              
ATOM   1197  CA  ASP A  75     115.930  81.252  67.820  1.00  4.81              
ATOM   1198  HA  ASP A  75     116.191  80.344  67.273  1.00  4.81              
ATOM   1199  CB  ASP A  75     116.832  81.236  69.096  1.00  4.81              
ATOM   1200  HB1 ASP A  75     116.198  81.070  69.969  1.00  4.81              
ATOM   1201  HB2 ASP A  75     117.270  82.225  69.238  1.00  4.81              
ATOM   1202  CG  ASP A  75     117.975  80.178  69.145  1.00  4.81              
ATOM   1203  OD1 ASP A  75     118.325  79.735  70.267  1.00  4.81              
ATOM   1204  OD2 ASP A  75     118.540  79.808  68.092  1.00  4.81              
ATOM   1205  C   ASP A  75     114.423  81.030  68.165  1.00  4.81              
ATOM   1206  O   ASP A  75     114.072  80.034  68.803  1.00  4.81              
ATOM   1207  N   PHE A  76     113.511  81.912  67.745  1.00  4.79              
ATOM   1208  H   PHE A  76     113.859  82.626  67.117  1.00  4.79              
ATOM   1209  CA  PHE A  76     112.063  81.854  67.994  1.00  4.79              
ATOM   1210  HA  PHE A  76     111.780  80.828  68.231  1.00  4.79              
ATOM   1211  CB  PHE A  76     111.765  82.750  69.223  1.00  4.79              
ATOM   1212  HB1 PHE A  76     110.697  82.961  69.278  1.00  4.79              
ATOM   1213  HB2 PHE A  76     112.259  83.714  69.087  1.00  4.79              
ATOM   1214  CG  PHE A  76     112.154  82.184  70.576  1.00  4.79              
ATOM   1215  CD1 PHE A  76     113.457  82.363  71.078  1.00  4.79              
ATOM   1216  HD1 PHE A  76     114.199  82.875  70.483  1.00  4.79              
ATOM   1217  CE1 PHE A  76     113.802  81.844  72.338  1.00  4.79              
ATOM   1218  HE1 PHE A  76     114.814  81.950  72.700  1.00  4.79              
ATOM   1219  CZ  PHE A  76     112.843  81.161  73.108  1.00  4.79              
ATOM   1220  HZ  PHE A  76     113.114  80.757  74.071  1.00  4.79              
ATOM   1221  CE2 PHE A  76     111.538  80.988  72.614  1.00  4.79              
ATOM   1222  HE2 PHE A  76     110.801  80.453  73.196  1.00  4.79              
ATOM   1223  CD2 PHE A  76     111.194  81.502  71.351  1.00  4.79              
ATOM   1224  HD2 PHE A  76     110.191  81.368  70.972  1.00  4.79              
ATOM   1225  C   PHE A  76     111.174  82.292  66.821  1.00  4.79              
ATOM   1226  O   PHE A  76     109.967  82.478  67.028  1.00  4.79              
ATOM   1227  N   SER A  77     111.731  82.473  65.614  1.00  4.80              
ATOM   1228  H   SER A  77     112.720  82.252  65.500  1.00  4.80              
ATOM   1229  CA  SER A  77     111.043  83.049  64.439  1.00  4.80              
ATOM   1230  HA  SER A  77     110.998  84.124  64.589  1.00  4.80              
ATOM   1231  CB  SER A  77     111.866  82.838  63.169  1.00  4.80              
ATOM   1232  HB1 SER A  77     112.823  83.323  63.326  1.00  4.80              
ATOM   1233  HB2 SER A  77     111.373  83.318  62.322  1.00  4.80              
ATOM   1234  OG  SER A  77     112.078  81.471  62.880  1.00  4.80              
ATOM   1235  HG  SER A  77     113.024  81.422  62.626  1.00  4.80              
ATOM   1236  C   SER A  77     109.601  82.578  64.235  1.00  4.80              
ATOM   1237  O   SER A  77     108.724  83.377  63.894  1.00  4.80              
ATOM   1238  N   ASN A  78     109.330  81.308  64.543  1.00  4.76              
ATOM   1239  H   ASN A  78     110.106  80.742  64.862  1.00  4.76              
ATOM   1240  CA  ASN A  78     108.042  80.660  64.362  1.00  4.76              
ATOM   1241  HA  ASN A  78     107.678  81.010  63.395  1.00  4.76              
ATOM   1242  CB  ASN A  78     108.269  79.145  64.210  1.00  4.76              
ATOM   1243  HB1 ASN A  78     109.061  78.964  63.483  1.00  4.76              
ATOM   1244  HB2 ASN A  78     107.354  78.699  63.821  1.00  4.76              
ATOM   1245  CG  ASN A  78     108.645  78.449  65.504  1.00  4.76              
ATOM   1246  OD1 ASN A  78     109.505  78.875  66.250  1.00  4.76              
ATOM   1247  ND2 ASN A  78     108.016  77.343  65.815  1.00  4.76              
ATOM   1248 1HD2 ASN A  78     107.210  77.066  65.288  1.00  4.76              
ATOM   1249 2HD2 ASN A  78     108.242  76.961  66.713  1.00  4.76              
ATOM   1250  C   ASN A  78     106.887  80.985  65.331  1.00  4.76              
ATOM   1251  O   ASN A  78     105.763  80.551  65.057  1.00  4.76              
ATOM   1252  N   ILE A  79     107.103  81.744  66.410  1.00  4.70              
ATOM   1253  H   ILE A  79     108.057  82.043  66.597  1.00  4.70              
ATOM   1254  CA  ILE A  79     106.054  82.037  67.410  1.00  4.70              
ATOM   1255  HA  ILE A  79     105.092  81.706  67.023  1.00  4.70              
ATOM   1256  CB  ILE A  79     106.293  81.292  68.757  1.00  4.70              
ATOM   1257  HB  ILE A  79     107.002  81.864  69.356  1.00  4.70              
ATOM   1258  CG2 ILE A  79     104.946  81.278  69.500  1.00  4.70              
ATOM   1259 1HG2 ILE A  79     105.034  80.727  70.436  1.00  4.70              
ATOM   1260 2HG2 ILE A  79     104.621  82.294  69.725  1.00  4.70              
ATOM   1261 3HG2 ILE A  79     104.185  80.817  68.876  1.00  4.70              
ATOM   1262  CG1 ILE A  79     106.930  79.886  68.708  1.00  4.70              
ATOM   1263 1HG1 ILE A  79     107.216  79.612  69.725  1.00  4.70              
ATOM   1264 2HG1 ILE A  79     107.851  79.923  68.128  1.00  4.70              
ATOM   1265  CD1 ILE A  79     106.045  78.766  68.168  1.00  4.70              
ATOM   1266  HD1 ILE A  79     105.708  79.005  67.162  1.00  4.70              
ATOM   1267  HD2 ILE A  79     106.611  77.837  68.150  1.00  4.70              
ATOM   1268  HD3 ILE A  79     105.186  78.627  68.822  1.00  4.70              
ATOM   1269  C   ILE A  79     105.943  83.558  67.668  1.00  4.70              
ATOM   1270  O   ILE A  79     106.469  84.065  68.661  1.00  4.70              
ATOM   1271  N   PRO A  80     105.304  84.339  66.777  1.00  4.71              
ATOM   1272  CD  PRO A  80     104.842  83.960  65.454  1.00  4.71              
ATOM   1273  HD1 PRO A  80     104.132  83.143  65.507  1.00  4.71              
ATOM   1274  HD2 PRO A  80     105.698  83.683  64.836  1.00  4.71              
ATOM   1275  CG  PRO A  80     104.170  85.204  64.875  1.00  4.71              
ATOM   1276  HG1 PRO A  80     103.120  85.228  65.167  1.00  4.71              
ATOM   1277  HG2 PRO A  80     104.273  85.253  63.791  1.00  4.71              
ATOM   1278  CB  PRO A  80     104.914  86.346  65.559  1.00  4.71              
ATOM   1279  HB1 PRO A  80     104.315  87.257  65.597  1.00  4.71              
ATOM   1280  HB2 PRO A  80     105.854  86.531  65.036  1.00  4.71              
ATOM   1281  CA  PRO A  80     105.213  85.784  66.951  1.00  4.71              
ATOM   1282  HA  PRO A  80     106.186  86.166  67.262  1.00  4.71              
ATOM   1283  C   PRO A  80     104.194  86.280  67.985  1.00  4.71              
ATOM   1284  O   PRO A  80     104.487  87.273  68.659  1.00  4.71              
ATOM   1285  N   ASN A  81     103.016  85.652  68.139  1.00  4.65              
ATOM   1286  H   ASN A  81     102.806  84.806  67.621  1.00  4.65              
ATOM   1287  CA  ASN A  81     102.137  86.049  69.245  1.00  4.65              
ATOM   1288  HA  ASN A  81     102.193  87.131  69.389  1.00  4.65              
ATOM   1289  CB  ASN A  81     100.665  85.707  68.963  1.00  4.65              
ATOM   1290  HB1 ASN A  81     100.557  84.634  68.817  1.00  4.65              
ATOM   1291  HB2 ASN A  81     100.328  86.223  68.066  1.00  4.65              
ATOM   1292  CG  ASN A  81      99.805  86.154  70.138  1.00  4.65              
ATOM   1293  OD1 ASN A  81      99.802  87.308  70.529  1.00  4.65              
ATOM   1294  ND2 ASN A  81      99.079  85.273  70.784  1.00  4.65              
ATOM   1295 1HD2 ASN A  81      99.091  84.296  70.530  1.00  4.65              
ATOM   1296 2HD2 ASN A  81      98.647  85.611  71.629  1.00  4.65              
ATOM   1297  C   ASN A  81     102.629  85.367  70.522  1.00  4.65              
ATOM   1298  O   ASN A  81     102.340  84.197  70.761  1.00  4.65              
ATOM   1299  N   LEU A  82     103.364  86.110  71.341  1.00  4.61              
ATOM   1300  H   LEU A  82     103.617  87.043  71.047  1.00  4.61              
ATOM   1301  CA  LEU A  82     103.867  85.645  72.622  1.00  4.61              
ATOM   1302  HA  LEU A  82     103.341  84.735  72.911  1.00  4.61              
ATOM   1303  CB  LEU A  82     105.385  85.370  72.493  1.00  4.61              
ATOM   1304  HB1 LEU A  82     105.931  86.231  72.881  1.00  4.61              
ATOM   1305  HB2 LEU A  82     105.658  85.291  71.438  1.00  4.61              
ATOM   1306  CG  LEU A  82     105.915  84.111  73.202  1.00  4.61              
ATOM   1307  HG  LEU A  82     106.997  84.211  73.289  1.00  4.61              
ATOM   1308  CD1 LEU A  82     105.356  83.891  74.608  1.00  4.61              
ATOM   1309 1HD1 LEU A  82     105.884  83.065  75.081  1.00  4.61              
ATOM   1310 2HD1 LEU A  82     105.511  84.789  75.205  1.00  4.61              
ATOM   1311 3HD1 LEU A  82     104.300  83.632  74.568  1.00  4.61              
ATOM   1312  CD2 LEU A  82     105.634  82.862  72.376  1.00  4.61              
ATOM   1313 1HD2 LEU A  82     106.024  81.981  72.880  1.00  4.61              
ATOM   1314 2HD2 LEU A  82     104.561  82.743  72.217  1.00  4.61              
ATOM   1315 3HD2 LEU A  82     106.137  82.959  71.414  1.00  4.61              
ATOM   1316  C   LEU A  82     103.600  86.742  73.646  1.00  4.61              
ATOM   1317  O   LEU A  82     103.850  87.917  73.382  1.00  4.61              
ATOM   1318  N   GLN A  83     103.153  86.347  74.829  1.00  4.55              
ATOM   1319  H   GLN A  83     102.924  85.367  74.947  1.00  4.55              
ATOM   1320  CA  GLN A  83     102.999  87.228  75.976  1.00  4.55              
ATOM   1321  HA  GLN A  83     103.339  88.235  75.729  1.00  4.55              
ATOM   1322  CB  GLN A  83     101.520  87.312  76.389  1.00  4.55              
ATOM   1323  HB1 GLN A  83     101.467  87.868  77.325  1.00  4.55              
ATOM   1324  HB2 GLN A  83     101.144  86.303  76.559  1.00  4.55              
ATOM   1325  CG  GLN A  83     100.601  88.016  75.378  1.00  4.55              
ATOM   1326  HG1 GLN A  83     100.678  87.521  74.410  1.00  4.55              
ATOM   1327  HG2 GLN A  83     100.930  89.048  75.252  1.00  4.55              
ATOM   1328  CD  GLN A  83      99.129  88.016  75.810  1.00  4.55              
ATOM   1329  OE1 GLN A  83      98.758  87.644  76.917  1.00  4.55              
ATOM   1330  NE2 GLN A  83      98.239  88.457  74.944  1.00  4.55              
ATOM   1331 1HE2 GLN A  83      98.530  88.758  74.029  1.00  4.55              
ATOM   1332 2HE2 GLN A  83      97.276  88.462  75.228  1.00  4.55              
ATOM   1333  C   GLN A  83     103.849  86.724  77.133  1.00  4.55              
ATOM   1334  O   GLN A  83     104.652  87.510  77.653  1.00  4.55              
ATOM   1335  N   HIS A  84     103.717  85.425  77.472  1.00  4.10              
ATOM   1336  H   HIS A  84     103.058  84.839  76.971  1.00  4.10              
ATOM   1337  CA  HIS A  84     104.290  84.898  78.707  1.00  4.10              
ATOM   1338  HA  HIS A  84     104.769  85.700  79.273  1.00  4.10              
ATOM   1339  CB  HIS A  84     103.163  84.328  79.591  1.00  4.10              
ATOM   1340  HB1 HIS A  84     103.557  84.120  80.586  1.00  4.10              
ATOM   1341  HB2 HIS A  84     102.800  83.392  79.165  1.00  4.10              
ATOM   1342  CG  HIS A  84     101.995  85.279  79.710  1.00  4.10              
ATOM   1343  ND1 HIS A  84     102.054  86.569  80.243  1.00  4.10              
ATOM   1344  CE1 HIS A  84     100.880  87.145  79.946  1.00  4.10              
ATOM   1345  HE1 HIS A  84     100.624  88.171  80.172  1.00  4.10              
ATOM   1346  NE2 HIS A  84     100.105  86.303  79.243  1.00  4.10              
ATOM   1347  HE2 HIS A  84      99.253  86.566  78.750  1.00  4.10              
ATOM   1348  CD2 HIS A  84     100.789  85.118  79.091  1.00  4.10              
ATOM   1349  HD2 HIS A  84     100.475  84.261  78.509  1.00  4.10              
ATOM   1350  C   HIS A  84     105.354  83.901  78.309  1.00  4.10              
ATOM   1351  O   HIS A  84     105.044  82.727  78.087  1.00  4.10              
ATOM   1352  N   LEU A  85     106.586  84.393  78.120  1.00  4.12              
ATOM   1353  H   LEU A  85     106.799  85.362  78.334  1.00  4.12              
ATOM   1354  CA  LEU A  85     107.684  83.494  77.776  1.00  4.12              
ATOM   1355  HA  LEU A  85     107.281  82.539  77.442  1.00  4.12              
ATOM   1356  CB  LEU A  85     108.511  84.067  76.624  1.00  4.12              
ATOM   1357  HB1 LEU A  85     108.956  84.996  76.961  1.00  4.12              
ATOM   1358  HB2 LEU A  85     107.843  84.287  75.794  1.00  4.12              
ATOM   1359  CG  LEU A  85     109.643  83.156  76.124  1.00  4.12              
ATOM   1360  HG  LEU A  85     110.429  83.145  76.870  1.00  4.12              
ATOM   1361  CD1 LEU A  85     109.235  81.710  75.836  1.00  4.12              
ATOM   1362 1HD1 LEU A  85     110.081  81.169  75.412  1.00  4.12              
ATOM   1363 2HD1 LEU A  85     108.942  81.206  76.753  1.00  4.12              
ATOM   1364 3HD1 LEU A  85     108.404  81.695  75.132  1.00  4.12              
ATOM   1365  CD2 LEU A  85     110.197  83.742  74.832  1.00  4.12              
ATOM   1366 1HD2 LEU A  85     111.024  83.136  74.465  1.00  4.12              
ATOM   1367 2HD2 LEU A  85     109.421  83.756  74.068  1.00  4.12              
ATOM   1368 3HD2 LEU A  85     110.559  84.753  75.016  1.00  4.12              
ATOM   1369  C   LEU A  85     108.480  83.263  79.057  1.00  4.12              
ATOM   1370  O   LEU A  85     108.997  84.200  79.691  1.00  4.12              
ATOM   1371  N   SER A  86     108.515  81.995  79.476  1.00  4.19              
ATOM   1372  H   SER A  86     108.010  81.272  78.975  1.00  4.19              
ATOM   1373  CA  SER A  86     109.280  81.699  80.690  1.00  4.19              
ATOM   1374  HA  SER A  86     108.993  82.421  81.453  1.00  4.19              
ATOM   1375  CB  SER A  86     108.892  80.315  81.222  1.00  4.19              
ATOM   1376  HB1 SER A  86     109.231  79.538  80.535  1.00  4.19              
ATOM   1377  HB2 SER A  86     107.805  80.255  81.297  1.00  4.19              
ATOM   1378  OG  SER A  86     109.443  80.095  82.504  1.00  4.19              
ATOM   1379  HG  SER A  86     109.200  79.188  82.752  1.00  4.19              
ATOM   1380  C   SER A  86     110.797  81.865  80.422  1.00  4.19              
ATOM   1381  O   SER A  86     111.319  82.971  80.448  1.00  4.19              
ATOM   1382  N   LEU A  87     111.517  80.804  80.064  1.00  4.60              
ATOM   1383  H   LEU A  87     111.109  79.898  80.250  1.00  4.60              
ATOM   1384  CA  LEU A  87     112.692  80.791  79.179  1.00  4.60              
ATOM   1385  HA  LEU A  87     112.404  80.063  78.419  1.00  4.60              
ATOM   1386  CB  LEU A  87     113.001  82.073  78.369  1.00  4.60              
ATOM   1387  HB1 LEU A  87     113.558  82.796  78.967  1.00  4.60              
ATOM   1388  HB2 LEU A  87     112.054  82.533  78.108  1.00  4.60              
ATOM   1389  CG  LEU A  87     113.742  81.799  77.040  1.00  4.60              
ATOM   1390  HG  LEU A  87     113.209  81.022  76.492  1.00  4.60              
ATOM   1391  CD1 LEU A  87     113.701  83.068  76.209  1.00  4.60              
ATOM   1392 1HD1 LEU A  87     114.145  82.876  75.235  1.00  4.60              
ATOM   1393 2HD1 LEU A  87     112.672  83.371  76.047  1.00  4.60              
ATOM   1394 3HD1 LEU A  87     114.239  83.869  76.714  1.00  4.60              
ATOM   1395  CD2 LEU A  87     115.220  81.400  77.143  1.00  4.60              
ATOM   1396 1HD2 LEU A  87     115.648  81.317  76.143  1.00  4.60              
ATOM   1397 2HD2 LEU A  87     115.766  82.158  77.701  1.00  4.60              
ATOM   1398 3HD2 LEU A  87     115.327  80.430  77.624  1.00  4.60              
ATOM   1399  C   LEU A  87     113.923  80.157  79.797  1.00  4.60              
ATOM   1400  O   LEU A  87     114.174  78.967  79.625  1.00  4.60              
ATOM   1401  N   MET A  88     114.709  80.966  80.503  1.00  4.47              
ATOM   1402  H   MET A  88     114.380  81.905  80.650  1.00  4.47              
ATOM   1403  CA  MET A  88     115.678  80.407  81.422  1.00  4.47              
ATOM   1404  HA  MET A  88     116.006  79.454  81.009  1.00  4.47              
ATOM   1405  CB  MET A  88     116.961  81.226  81.547  1.00  4.47              
ATOM   1406  HB1 MET A  88     117.594  80.696  82.249  1.00  4.47              
ATOM   1407  HB2 MET A  88     116.776  82.210  81.946  1.00  4.47              
ATOM   1408  CG  MET A  88     117.688  81.362  80.195  1.00  4.47              
ATOM   1409  HG1 MET A  88     118.613  81.917  80.355  1.00  4.47              
ATOM   1410  HG2 MET A  88     117.067  81.952  79.525  1.00  4.47              
ATOM   1411  SD  MET A  88     118.090  79.795  79.361  1.00  4.47              
ATOM   1412  CE  MET A  88     118.809  80.390  77.813  1.00  4.47              
ATOM   1413  HE1 MET A  88     119.772  80.853  78.017  1.00  4.47              
ATOM   1414  HE2 MET A  88     118.958  79.548  77.136  1.00  4.47              
ATOM   1415  HE3 MET A  88     118.140  81.111  77.343  1.00  4.47              
ATOM   1416  C   MET A  88     114.930  80.059  82.695  1.00  4.47              
ATOM   1417  O   MET A  88     114.295  80.904  83.316  1.00  4.47              
ATOM   1418  N   TRP A  89     114.945  78.769  82.993  1.00  4.60              
ATOM   1419  H   TRP A  89     115.268  78.130  82.280  1.00  4.60              
ATOM   1420  CA  TRP A  89     114.488  78.175  84.235  1.00  4.60              
ATOM   1421  HA  TRP A  89     114.644  78.851  85.073  1.00  4.60              
ATOM   1422  CB  TRP A  89     112.985  77.870  84.171  1.00  4.60              
ATOM   1423  HB1 TRP A  89     112.786  77.196  83.340  1.00  4.60              
ATOM   1424  HB2 TRP A  89     112.453  78.799  83.960  1.00  4.60              
ATOM   1425  CG  TRP A  89     112.402  77.281  85.424  1.00  4.60              
ATOM   1426  CD1 TRP A  89     112.422  75.974  85.777  1.00  4.60              
ATOM   1427  HD1 TRP A  89     112.860  75.179  85.188  1.00  4.60              
ATOM   1428  NE1 TRP A  89     111.737  75.794  86.958  1.00  4.60              
ATOM   1429  HE1 TRP A  89     111.530  74.882  87.342  1.00  4.60              
ATOM   1430  CE2 TRP A  89     111.262  76.990  87.453  1.00  4.60              
ATOM   1431  CZ2 TRP A  89     110.523  77.330  88.595  1.00  4.60              
ATOM   1432  HZ2 TRP A  89     110.222  76.568  89.298  1.00  4.60              
ATOM   1433  CH2 TRP A  89     110.175  78.675  88.807  1.00  4.60              
ATOM   1434  HH2 TRP A  89     109.602  78.954  89.680  1.00  4.60              
ATOM   1435  CZ3 TRP A  89     110.559  79.658  87.876  1.00  4.60              
ATOM   1436  HZ3 TRP A  89     110.278  80.691  88.037  1.00  4.60              
ATOM   1437  CE3 TRP A  89     111.294  79.301  86.729  1.00  4.60              
ATOM   1438  HE3 TRP A  89     111.573  80.056  86.013  1.00  4.60              
ATOM   1439  CD2 TRP A  89     111.670  77.962  86.490  1.00  4.60              
ATOM   1440  C   TRP A  89     115.324  76.934  84.428  1.00  4.60              
ATOM   1441  O   TRP A  89     114.945  75.816  84.043  1.00  4.60              
ATOM   1442  N   ASN A  90     116.550  77.192  84.888  1.00  4.58              
ATOM   1443  H   ASN A  90     116.772  78.126  85.224  1.00  4.58              
ATOM   1444  CA  ASN A  90     117.566  76.155  84.982  1.00  4.58              
ATOM   1445  HA  ASN A  90     118.494  76.631  85.266  1.00  4.58              
ATOM   1446  CB  ASN A  90     117.192  75.221  86.153  1.00  4.58              
ATOM   1447  HB1 ASN A  90     118.029  74.575  86.386  1.00  4.58              
ATOM   1448  HB2 ASN A  90     116.350  74.587  85.877  1.00  4.58              
ATOM   1449  CG  ASN A  90     116.859  75.997  87.418  1.00  4.58              
ATOM   1450  OD1 ASN A  90     117.707  76.612  88.042  1.00  4.58              
ATOM   1451  ND2 ASN A  90     115.606  76.020  87.810  1.00  4.58              
ATOM   1452 1HD2 ASN A  90     114.892  75.567  87.268  1.00  4.58              
ATOM   1453 2HD2 ASN A  90     115.380  76.571  88.617  1.00  4.58              
ATOM   1454  C   ASN A  90     117.830  75.483  83.618  1.00  4.58              
ATOM   1455  O   ASN A  90     117.989  74.269  83.544  1.00  4.58              
ATOM   1456  N   CYS A  91     117.940  76.297  82.556  1.00  4.62              
ATOM   1457  H   CYS A  91     117.668  77.254  82.687  1.00  4.62              
ATOM   1458  CA  CYS A  91     118.354  75.875  81.199  1.00  4.62              
ATOM   1459  HA  CYS A  91     118.386  74.789  81.198  1.00  4.62              
ATOM   1460  CB  CYS A  91     117.281  76.272  80.178  1.00  4.62              
ATOM   1461  HB1 CYS A  91     117.581  75.919  79.189  1.00  4.62              
ATOM   1462  HB2 CYS A  91     117.153  77.351  80.144  1.00  4.62              
ATOM   1463  SG  CYS A  91     115.715  75.478  80.647  1.00  4.62              
ATOM   1464  HG  CYS A  91     116.224  74.248  80.850  1.00  4.62              
ATOM   1465  C   CYS A  91     119.767  76.258  80.798  1.00  4.62              
ATOM   1466  O   CYS A  91     120.195  76.091  79.659  1.00  4.62              
ATOM   1467  N   LEU A  92     120.479  76.701  81.818  1.00  5.48              
ATOM   1468  H   LEU A  92     119.979  76.813  82.684  1.00  5.48              
ATOM   1469  CA  LEU A  92     121.911  76.681  81.915  1.00  5.48              
ATOM   1470  HA  LEU A  92     122.327  76.608  80.914  1.00  5.48              
ATOM   1471  CB  LEU A  92     122.340  78.013  82.520  1.00  5.48              
ATOM   1472  HB1 LEU A  92     121.566  78.321  83.209  1.00  5.48              
ATOM   1473  HB2 LEU A  92     122.351  78.735  81.709  1.00  5.48              
ATOM   1474  CG  LEU A  92     123.671  78.149  83.257  1.00  5.48              
ATOM   1475  HG  LEU A  92     123.979  79.140  83.013  1.00  5.48              
ATOM   1476  CD1 LEU A  92     123.481  78.062  84.780  1.00  5.48              
ATOM   1477 1HD1 LEU A  92     122.588  77.514  85.013  1.00  5.48              
ATOM   1478 2HD1 LEU A  92     124.369  77.666  85.271  1.00  5.48              
ATOM   1479 3HD1 LEU A  92     123.292  78.989  85.268  1.00  5.48              
ATOM   1480  CD2 LEU A  92     124.855  77.349  82.755  1.00  5.48              
ATOM   1481 1HD2 LEU A  92     125.749  77.932  82.967  1.00  5.48              
ATOM   1482 2HD2 LEU A  92     124.979  76.398  83.253  1.00  5.48              
ATOM   1483 3HD2 LEU A  92     124.754  77.185  81.684  1.00  5.48              
ATOM   1484  C   LEU A  92     122.484  75.449  82.663  1.00  5.48              
ATOM   1485  O   LEU A  92     123.381  74.814  82.122  1.00  5.48              
ATOM   1486  N   PRO A  93     122.108  75.153  83.926  1.00  6.90              
ATOM   1487  CD  PRO A  93     120.816  75.401  84.548  1.00  6.90              
ATOM   1488  HD1 PRO A  93     120.213  74.505  84.426  1.00  6.90              
ATOM   1489  HD2 PRO A  93     120.320  76.269  84.133  1.00  6.90              
ATOM   1490  CG  PRO A  93     121.000  75.671  86.035  1.00  6.90              
ATOM   1491  HG1 PRO A  93     120.299  75.090  86.633  1.00  6.90              
ATOM   1492  HG2 PRO A  93     120.866  76.732  86.247  1.00  6.90              
ATOM   1493  CB  PRO A  93     122.426  75.262  86.331  1.00  6.90              
ATOM   1494  HB1 PRO A  93     122.387  74.376  86.959  1.00  6.90              
ATOM   1495  HB2 PRO A  93     122.945  76.060  86.860  1.00  6.90              
ATOM   1496  CA  PRO A  93     123.113  75.017  84.973  1.00  6.90              
ATOM   1497  HA  PRO A  93     123.819  75.799  84.836  1.00  6.90              
ATOM   1498  C   PRO A  93     124.096  73.856  85.037  1.00  6.90              
ATOM   1499  O   PRO A  93     124.158  73.130  86.026  1.00  6.90              
ATOM   1500  N   GLY A  94     125.086  73.866  84.163  1.00  7.34              
ATOM   1501  H   GLY A  94     124.969  74.375  83.292  1.00  7.34              
ATOM   1502  CA  GLY A  94     126.303  73.103  84.345  1.00  7.34              
ATOM   1503  HA1 GLY A  94     126.804  72.982  83.397  1.00  7.34              
ATOM   1504  HA2 GLY A  94     125.991  72.117  84.681  1.00  7.34              
ATOM   1505  C   GLY A  94     127.313  73.550  85.380  1.00  7.34              
ATOM   1506  O   GLY A  94     128.512  73.462  85.143  1.00  7.34              
ATOM   1507  N   ARG A  95     126.820  74.024  86.523  1.00  8.68              
ATOM   1508  H   ARG A  95     125.809  74.037  86.564  1.00  8.68              
ATOM   1509  CA  ARG A  95     127.538  74.121  87.799  1.00  8.68              
ATOM   1510  HA  ARG A  95     128.063  73.179  87.966  1.00  8.68              
ATOM   1511  CB  ARG A  95     128.570  75.284  87.731  1.00  8.68              
ATOM   1512  HB1 ARG A  95     128.054  76.242  87.821  1.00  8.68              
ATOM   1513  HB2 ARG A  95     129.055  75.284  86.756  1.00  8.68              
ATOM   1514  CG  ARG A  95     129.697  75.178  88.781  1.00  8.68              
ATOM   1515  HG1 ARG A  95     130.657  75.278  88.273  1.00  8.68              
ATOM   1516  HG2 ARG A  95     129.676  74.187  89.235  1.00  8.68              
ATOM   1517  CD  ARG A  95     129.630  76.256  89.881  1.00  8.68              
ATOM   1518  HD1 ARG A  95     128.612  76.335  90.265  1.00  8.68              
ATOM   1519  HD2 ARG A  95     129.886  77.219  89.437  1.00  8.68              
ATOM   1520  NE  ARG A  95     130.563  75.962  90.992  1.00  8.68              
ATOM   1521  HE  ARG A  95     131.442  76.452  90.993  1.00  8.68              
ATOM   1522  CZ  ARG A  95     130.371  75.068  91.951  1.00  8.68              
ATOM   1523  NH1 ARG A  95     129.255  74.401  92.067  1.00  8.68              
ATOM   1524 1HH1 ARG A  95     128.512  74.561  91.391  1.00  8.68              
ATOM   1525 2HH1 ARG A  95     129.127  73.701  92.771  1.00  8.68              
ATOM   1526  NH2 ARG A  95     131.309  74.808  92.821  1.00  8.68              
ATOM   1527 1HH2 ARG A  95     132.203  75.268  92.768  1.00  8.68              
ATOM   1528 2HH2 ARG A  95     131.147  74.130  93.546  1.00  8.68              
ATOM   1529  C   ARG A  95     126.596  74.348  88.985  1.00  8.68              
ATOM   1530  O   ARG A  95     127.059  74.419  90.128  1.00  8.68              
ATOM   1531  N   LEU A  96     125.293  74.439  88.698  1.00  9.20              
ATOM   1532  H   LEU A  96     125.026  74.412  87.725  1.00  9.20              
ATOM   1533  CA  LEU A  96     124.228  74.424  89.703  1.00  9.20              
ATOM   1534  HA  LEU A  96     124.710  74.337  90.673  1.00  9.20              
ATOM   1535  CB  LEU A  96     123.425  75.752  89.711  1.00  9.20              
ATOM   1536  HB1 LEU A  96     122.629  75.673  88.977  1.00  9.20              
ATOM   1537  HB2 LEU A  96     124.084  76.561  89.411  1.00  9.20              
ATOM   1538  CG  LEU A  96     122.761  76.163  91.045  1.00  9.20              
ATOM   1539  HG  LEU A  96     122.066  75.391  91.367  1.00  9.20              
ATOM   1540  CD1 LEU A  96     123.776  76.410  92.167  1.00  9.20              
ATOM   1541 1HD1 LEU A  96     123.260  76.783  93.050  1.00  9.20              
ATOM   1542 2HD1 LEU A  96     124.254  75.471  92.442  1.00  9.20              
ATOM   1543 3HD1 LEU A  96     124.535  77.123  91.848  1.00  9.20              
ATOM   1544  CD2 LEU A  96     121.964  77.462  90.852  1.00  9.20              
ATOM   1545 1HD2 LEU A  96     121.464  77.726  91.783  1.00  9.20              
ATOM   1546 2HD2 LEU A  96     122.617  78.271  90.529  1.00  9.20              
ATOM   1547 3HD2 LEU A  96     121.197  77.299  90.092  1.00  9.20              
ATOM   1548  C   LEU A  96     123.350  73.192  89.618  1.00  9.20              
ATOM   1549  O   LEU A  96     122.513  73.006  90.496  1.00  9.20              
ATOM   1550  N   LYS A  97     123.542  72.338  88.601  1.00  8.74              
ATOM   1551  H   LYS A  97     124.211  72.538  87.867  1.00  8.74              
ATOM   1552  CA  LYS A  97     122.651  71.217  88.412  1.00  8.74              
ATOM   1553  HA  LYS A  97     122.423  70.859  89.418  1.00  8.74              
ATOM   1554  CB  LYS A  97     121.285  71.723  87.832  1.00  8.74              
ATOM   1555  HB1 LYS A  97     121.067  72.727  88.200  1.00  8.74              
ATOM   1556  HB2 LYS A  97     120.513  71.087  88.267  1.00  8.74              
ATOM   1557  CG  LYS A  97     121.078  71.717  86.294  1.00  8.74              
ATOM   1558  HG1 LYS A  97     121.445  70.793  85.865  1.00  8.74              
ATOM   1559  HG2 LYS A  97     121.636  72.526  85.833  1.00  8.74              
ATOM   1560  CD  LYS A  97     119.591  71.856  85.921  1.00  8.74              
ATOM   1561  HD1 LYS A  97     119.316  72.902  86.017  1.00  8.74              
ATOM   1562  HD2 LYS A  97     118.978  71.276  86.613  1.00  8.74              
ATOM   1563  CE  LYS A  97     119.285  71.368  84.497  1.00  8.74              
ATOM   1564  HE1 LYS A  97     119.517  70.302  84.431  1.00  8.74              
ATOM   1565  HE2 LYS A  97     119.921  71.900  83.782  1.00  8.74              
ATOM   1566  NZ  LYS A  97     117.860  71.587  84.150  1.00  8.74              
ATOM   1567  HZ1 LYS A  97     117.573  71.102  83.304  1.00  8.74              
ATOM   1568  HZ2 LYS A  97     117.214  71.317  84.892  1.00  8.74              
ATOM   1569  HZ3 LYS A  97     117.684  72.571  83.970  1.00  8.74              
ATOM   1570  C   LYS A  97     123.136  69.992  87.704  1.00  8.74              
ATOM   1571  O   LYS A  97     124.266  69.903  87.244  1.00  8.74              
ATOM   1572  N   ALA A  98     122.174  69.072  87.678  1.00  8.28              
ATOM   1573  H   ALA A  98     121.316  69.349  88.124  1.00  8.28              
ATOM   1574  CA  ALA A  98     122.126  67.861  86.909  1.00  8.28              
ATOM   1575  HA  ALA A  98     121.465  67.179  87.444  1.00  8.28              
ATOM   1576  CB  ALA A  98     121.455  68.113  85.554  1.00  8.28              
ATOM   1577  HB1 ALA A  98     121.378  67.180  84.996  1.00  8.28              
ATOM   1578  HB2 ALA A  98     120.453  68.517  85.700  1.00  8.28              
ATOM   1579  HB3 ALA A  98     122.051  68.819  84.981  1.00  8.28              
ATOM   1580  C   ALA A  98     123.467  67.158  86.822  1.00  8.28              
ATOM   1581  O   ALA A  98     124.135  67.166  85.794  1.00  8.28              
ATOM   1582  N   LEU A  99     123.791  66.427  87.886  1.00  8.56              
ATOM   1583  H   LEU A  99     123.219  66.512  88.711  1.00  8.56              
ATOM   1584  CA  LEU A  99     124.751  65.328  87.849  1.00  8.56              
ATOM   1585  HA  LEU A  99     125.668  65.708  87.395  1.00  8.56              
ATOM   1586  CB  LEU A  99     125.061  64.913  89.303  1.00  8.56              
ATOM   1587  HB1 LEU A  99     124.175  64.430  89.720  1.00  8.56              
ATOM   1588  HB2 LEU A  99     125.254  65.811  89.892  1.00  8.56              
ATOM   1589  CG  LEU A  99     126.269  63.967  89.473  1.00  8.56              
ATOM   1590  HG  LEU A  99     126.151  63.087  88.844  1.00  8.56              
ATOM   1591  CD1 LEU A  99     127.592  64.648  89.117  1.00  8.56              
ATOM   1592 1HD1 LEU A  99     128.421  63.970  89.321  1.00  8.56              
ATOM   1593 2HD1 LEU A  99     127.617  64.905  88.060  1.00  8.56              
ATOM   1594 3HD1 LEU A  99     127.721  65.553  89.712  1.00  8.56              
ATOM   1595  CD2 LEU A  99     126.352  63.505  90.927  1.00  8.56              
ATOM   1596 1HD2 LEU A  99     127.189  62.817  91.048  1.00  8.56              
ATOM   1597 2HD2 LEU A  99     126.495  64.359  91.589  1.00  8.56              
ATOM   1598 3HD2 LEU A  99     125.433  62.987  91.202  1.00  8.56              
ATOM   1599  C   LEU A  99     124.243  64.157  86.965  1.00  8.56              
ATOM   1600  O   LEU A  99     124.042  63.026  87.407  1.00  8.56              
ATOM   1601  N   LYS A 100     123.899  64.503  85.723  1.00  8.47              
ATOM   1602  H   LYS A 100     124.161  65.447  85.463  1.00  8.47              
ATOM   1603  CA  LYS A 100     123.161  63.740  84.717  1.00  8.47              
ATOM   1604  HA  LYS A 100     123.670  62.787  84.585  1.00  8.47              
ATOM   1605  CB  LYS A 100     121.700  63.507  85.172  1.00  8.47              
ATOM   1606  HB1 LYS A 100     121.031  64.146  84.592  1.00  8.47              
ATOM   1607  HB2 LYS A 100     121.571  63.784  86.220  1.00  8.47              
ATOM   1608  CG  LYS A 100     121.254  62.044  85.000  1.00  8.47              
ATOM   1609  HG1 LYS A 100     121.446  61.725  83.975  1.00  8.47              
ATOM   1610  HG2 LYS A 100     120.179  61.989  85.182  1.00  8.47              
ATOM   1611  CD  LYS A 100     121.969  61.100  85.981  1.00  8.47              
ATOM   1612  HD1 LYS A 100     121.773  61.433  87.002  1.00  8.47              
ATOM   1613  HD2 LYS A 100     123.044  61.133  85.806  1.00  8.47              
ATOM   1614  CE  LYS A 100     121.489  59.656  85.812  1.00  8.47              
ATOM   1615  HE1 LYS A 100     121.637  59.360  84.769  1.00  8.47              
ATOM   1616  HE2 LYS A 100     120.417  59.613  86.028  1.00  8.47              
ATOM   1617  NZ  LYS A 100     122.235  58.744  86.714  1.00  8.47              
ATOM   1618  HZ1 LYS A 100     121.918  57.789  86.600  1.00  8.47              
ATOM   1619  HZ2 LYS A 100     123.226  58.782  86.511  1.00  8.47              
ATOM   1620  HZ3 LYS A 100     122.102  59.020  87.679  1.00  8.47              
ATOM   1621  C   LYS A 100     123.195  64.402  83.349  1.00  8.47              
ATOM   1622  O   LYS A 100     123.064  63.715  82.343  1.00  8.47              
ATOM   1623  N   LEU A 101     123.383  65.720  83.354  1.00  9.09              
ATOM   1624  H   LEU A 101     123.468  66.162  84.262  1.00  9.09              
ATOM   1625  CA  LEU A 101     123.615  66.589  82.207  1.00  9.09              
ATOM   1626  HA  LEU A 101     124.535  66.263  81.722  1.00  9.09              
ATOM   1627  CB  LEU A 101     122.451  66.469  81.174  1.00  9.09              
ATOM   1628  HB1 LEU A 101     122.012  67.442  80.956  1.00  9.09              
ATOM   1629  HB2 LEU A 101     121.644  65.868  81.595  1.00  9.09              
ATOM   1630  CG  LEU A 101     122.874  65.860  79.825  1.00  9.09              
ATOM   1631  HG  LEU A 101     123.376  64.908  79.989  1.00  9.09              
ATOM   1632  CD1 LEU A 101     121.640  65.614  78.952  1.00  9.09              
ATOM   1633 1HD1 LEU A 101     121.949  65.157  78.012  1.00  9.09              
ATOM   1634 2HD1 LEU A 101     120.957  64.946  79.474  1.00  9.09              
ATOM   1635 3HD1 LEU A 101     121.139  66.561  78.748  1.00  9.09              
ATOM   1636  CD2 LEU A 101     123.816  66.790  79.056  1.00  9.09              
ATOM   1637 1HD2 LEU A 101     124.024  66.374  78.071  1.00  9.09              
ATOM   1638 2HD2 LEU A 101     123.360  67.774  78.947  1.00  9.09              
ATOM   1639 3HD2 LEU A 101     124.761  66.879  79.586  1.00  9.09              
ATOM   1640  C   LEU A 101     123.826  68.017  82.705  1.00  9.09              
ATOM   1641  O   LEU A 101     122.905  68.831  82.648  1.00  9.09              
ATOM   1642  N   PRO A 102     124.996  68.303  83.296  1.00  8.78              
ATOM   1643  CD  PRO A 102     126.142  67.412  83.456  1.00  8.78              
ATOM   1644  HD1 PRO A 102     126.545  67.122  82.484  1.00  8.78              
ATOM   1645  HD2 PRO A 102     125.856  66.525  84.019  1.00  8.78              
ATOM   1646  CG  PRO A 102     127.197  68.185  84.245  1.00  8.78              
ATOM   1647  HG1 PRO A 102     127.975  68.541  83.571  1.00  8.78              
ATOM   1648  HG2 PRO A 102     127.637  67.565  85.027  1.00  8.78              
ATOM   1649  CB  PRO A 102     126.422  69.364  84.839  1.00  8.78              
ATOM   1650  HB1 PRO A 102     127.058  70.241  84.955  1.00  8.78              
ATOM   1651  HB2 PRO A 102     126.053  69.056  85.813  1.00  8.78              
ATOM   1652  CA  PRO A 102     125.229  69.599  83.888  1.00  8.78              
ATOM   1653  HA  PRO A 102     124.364  69.946  84.456  1.00  8.78              
ATOM   1654  C   PRO A 102     125.532  70.582  82.743  1.00  8.78              
ATOM   1655  O   PRO A 102     124.688  71.352  82.292  1.00  8.78              
ATOM   1656  N   SER A 103     126.736  70.465  82.184  1.00 10.29              
ATOM   1657  H   SER A 103     127.425  70.001  82.751  1.00 10.29              
ATOM   1658  CA  SER A 103     126.945  70.284  80.752  1.00 10.29              
ATOM   1659  HA  SER A 103     127.725  69.531  80.632  1.00 10.29              
ATOM   1660  CB  SER A 103     125.699  69.725  80.042  1.00 10.29              
ATOM   1661  HB1 SER A 103     124.900  70.466  80.030  1.00 10.29              
ATOM   1662  HB2 SER A 103     125.350  68.843  80.576  1.00 10.29              
ATOM   1663  OG  SER A 103     126.002  69.361  78.715  1.00 10.29              
ATOM   1664  HG  SER A 103     125.180  69.104  78.290  1.00 10.29              
ATOM   1665  C   SER A 103     127.432  71.498  80.012  1.00 10.29              
ATOM   1666  O   SER A 103     128.522  71.473  79.442  1.00 10.29              
ATOM   1667  N   CYS A 104     126.653  72.570  80.050  1.00 10.24              
ATOM   1668  H   CYS A 104     125.841  72.566  80.656  1.00 10.24              
ATOM   1669  CA  CYS A 104     127.094  73.823  79.465  1.00 10.24              
ATOM   1670  HA  CYS A 104     128.014  73.678  78.895  1.00 10.24              
ATOM   1671  CB  CYS A 104     126.077  74.372  78.476  1.00 10.24              
ATOM   1672  HB1 CYS A 104     125.839  73.589  77.763  1.00 10.24              
ATOM   1673  HB2 CYS A 104     126.535  75.194  77.925  1.00 10.24              
ATOM   1674  SG  CYS A 104     124.585  75.022  79.286  1.00 10.24              
ATOM   1675  HG  CYS A 104     124.245  73.968  80.048  1.00 10.24              
ATOM   1676  C   CYS A 104     127.435  74.830  80.574  1.00 10.24              
ATOM   1677  O   CYS A 104     127.062  74.667  81.732  1.00 10.24              
ATOM   1678  N   GLN A 105     128.063  75.935  80.184  1.00  8.48              
ATOM   1679  H   GLN A 105     128.401  75.976  79.233  1.00  8.48              
ATOM   1680  CA  GLN A 105     127.693  77.212  80.760  1.00  8.48              
ATOM   1681  HA  GLN A 105     126.851  77.033  81.401  1.00  8.48              
ATOM   1682  CB  GLN A 105     128.797  77.842  81.620  1.00  8.48              
ATOM   1683  HB1 GLN A 105     128.544  78.893  81.765  1.00  8.48              
ATOM   1684  HB2 GLN A 105     129.750  77.798  81.092  1.00  8.48              
ATOM   1685  CG  GLN A 105     128.908  77.188  83.018  1.00  8.48              
ATOM   1686  HG1 GLN A 105     128.068  76.520  83.204  1.00  8.48              
ATOM   1687  HG2 GLN A 105     128.865  77.968  83.777  1.00  8.48              
ATOM   1688  CD  GLN A 105     130.218  76.440  83.216  1.00  8.48              
ATOM   1689  OE1 GLN A 105     131.292  77.010  83.068  1.00  8.48              
ATOM   1690  NE2 GLN A 105     130.216  75.176  83.564  1.00  8.48              
ATOM   1691 1HE2 GLN A 105     129.360  74.650  83.718  1.00  8.48              
ATOM   1692 2HE2 GLN A 105     131.104  74.721  83.677  1.00  8.48              
ATOM   1693  C   GLN A 105     127.189  78.125  79.672  1.00  8.48              
ATOM   1694  O   GLN A 105     127.761  78.140  78.581  1.00  8.48              
ATOM   1695  N   VAL A 106     126.045  78.763  79.939  1.00  7.52              
ATOM   1696  H   VAL A 106     125.724  78.872  80.892  1.00  7.52              
ATOM   1697  CA  VAL A 106     125.229  79.268  78.850  1.00  7.52              
ATOM   1698  HA  VAL A 106     125.137  78.455  78.128  1.00  7.52              
ATOM   1699  CB  VAL A 106     123.800  79.661  79.284  1.00  7.52              
ATOM   1700  HB  VAL A 106     123.797  79.878  80.352  1.00  7.52              
ATOM   1701  CG1 VAL A 106     123.173  80.851  78.549  1.00  7.52              
ATOM   1702 1HG1 VAL A 106     123.056  80.626  77.489  1.00  7.52              
ATOM   1703 2HG1 VAL A 106     122.199  81.075  78.983  1.00  7.52              
ATOM   1704 3HG1 VAL A 106     123.807  81.725  78.651  1.00  7.52              
ATOM   1705  CG2 VAL A 106     122.867  78.486  78.983  1.00  7.52              
ATOM   1706 1HG2 VAL A 106     121.886  78.656  79.423  1.00  7.52              
ATOM   1707 2HG2 VAL A 106     122.750  78.362  77.906  1.00  7.52              
ATOM   1708 3HG2 VAL A 106     123.301  77.574  79.381  1.00  7.52              
ATOM   1709  C   VAL A 106     125.975  80.389  78.144  1.00  7.52              
ATOM   1710  O   VAL A 106     126.581  81.295  78.743  1.00  7.52              
ATOM   1711  N   LEU A 107     125.828  80.320  76.832  1.00  6.92              
ATOM   1712  H   LEU A 107     125.345  79.517  76.437  1.00  6.92              
ATOM   1713  CA  LEU A 107     126.106  81.399  75.934  1.00  6.92              
ATOM   1714  HA  LEU A 107     126.529  82.238  76.479  1.00  6.92              
ATOM   1715  CB  LEU A 107     127.111  80.933  74.861  1.00  6.92              
ATOM   1716  HB1 LEU A 107     127.284  81.762  74.174  1.00  6.92              
ATOM   1717  HB2 LEU A 107     126.648  80.126  74.290  1.00  6.92              
ATOM   1718  CG  LEU A 107     128.473  80.429  75.383  1.00  6.92              
ATOM   1719  HG  LEU A 107     128.321  79.585  76.056  1.00  6.92              
ATOM   1720  CD1 LEU A 107     129.320  79.952  74.201  1.00  6.92              
ATOM   1721 1HD1 LEU A 107     130.278  79.578  74.560  1.00  6.92              
ATOM   1722 2HD1 LEU A 107     128.806  79.141  73.686  1.00  6.92              
ATOM   1723 3HD1 LEU A 107     129.487  80.772  73.502  1.00  6.92              
ATOM   1724  CD2 LEU A 107     129.259  81.517  76.121  1.00  6.92              
ATOM   1725 1HD2 LEU A 107     130.226  81.122  76.432  1.00  6.92              
ATOM   1726 2HD2 LEU A 107     129.414  82.377  75.470  1.00  6.92              
ATOM   1727 3HD2 LEU A 107     128.715  81.822  77.015  1.00  6.92              
ATOM   1728  C   LEU A 107     124.778  81.831  75.308  1.00  6.92              
ATOM   1729  O   LEU A 107     124.073  81.031  74.685  1.00  6.92              
ATOM   1730  N   ILE A 108     124.452  83.112  75.476  1.00  6.94              
ATOM   1731  H   ILE A 108     125.101  83.706  75.965  1.00  6.94              
ATOM   1732  CA  ILE A 108     123.439  83.770  74.658  1.00  6.94              
ATOM   1733  HA  ILE A 108     122.793  83.011  74.220  1.00  6.94              
ATOM   1734  CB  ILE A 108     122.548  84.753  75.440  1.00  6.94              
ATOM   1735  HB  ILE A 108     123.136  85.650  75.637  1.00  6.94              
ATOM   1736  CG2 ILE A 108     121.350  85.129  74.542  1.00  6.94              
ATOM   1737 1HG2 ILE A 108     120.885  84.231  74.132  1.00  6.94              
ATOM   1738 2HG2 ILE A 108     120.587  85.663  75.105  1.00  6.94              
ATOM   1739 3HG2 ILE A 108     121.675  85.750  73.705  1.00  6.94              
ATOM   1740  CG1 ILE A 108     122.052  84.235  76.808  1.00  6.94              
ATOM   1741 1HG1 ILE A 108     121.505  85.037  77.305  1.00  6.94              
ATOM   1742 2HG1 ILE A 108     122.911  84.001  77.437  1.00  6.94              
ATOM   1743  CD1 ILE A 108     121.138  83.007  76.752  1.00  6.94              
ATOM   1744  HD1 ILE A 108     120.879  82.725  77.771  1.00  6.94              
ATOM   1745  HD2 ILE A 108     120.219  83.237  76.213  1.00  6.94              
ATOM   1746  HD3 ILE A 108     121.647  82.178  76.263  1.00  6.94              
ATOM   1747  C   ILE A 108     124.165  84.484  73.511  1.00  6.94              
ATOM   1748  O   ILE A 108     125.161  85.162  73.748  1.00  6.94              
ATOM   1749  N   ASP A 109     123.694  84.299  72.281  1.00  6.95              
ATOM   1750  H   ASP A 109     122.861  83.734  72.153  1.00  6.95              
ATOM   1751  CA  ASP A 109     124.446  84.634  71.070  1.00  6.95              
ATOM   1752  HA  ASP A 109     125.510  84.581  71.310  1.00  6.95              
ATOM   1753  CB  ASP A 109     124.174  83.547  70.019  1.00  6.95              
ATOM   1754  HB1 ASP A 109     123.241  83.769  69.506  1.00  6.95              
ATOM   1755  HB2 ASP A 109     124.062  82.594  70.538  1.00  6.95              
ATOM   1756  CG  ASP A 109     125.270  83.302  68.990  1.00  6.95              
ATOM   1757  OD1 ASP A 109     126.409  83.010  69.412  1.00  6.95              
ATOM   1758  OD2 ASP A 109     124.946  83.049  67.807  1.00  6.95              
ATOM   1759  C   ASP A 109     124.190  86.054  70.554  1.00  6.95              
ATOM   1760  O   ASP A 109     124.979  86.943  70.856  1.00  6.95              
ATOM   1761  N   HIS A 110     123.127  86.295  69.777  1.00  7.10              
ATOM   1762  H   HIS A 110     122.519  85.525  69.532  1.00  7.10              
ATOM   1763  CA  HIS A 110     122.790  87.604  69.197  1.00  7.10              
ATOM   1764  HA  HIS A 110     122.655  88.308  70.018  1.00  7.10              
ATOM   1765  CB  HIS A 110     123.918  88.166  68.294  1.00  7.10              
ATOM   1766  HB1 HIS A 110     124.738  88.523  68.915  1.00  7.10              
ATOM   1767  HB2 HIS A 110     123.541  89.030  67.746  1.00  7.10              
ATOM   1768  CG  HIS A 110     124.472  87.191  67.290  1.00  7.10              
ATOM   1769  ND1 HIS A 110     123.992  86.990  65.996  1.00  7.10              
ATOM   1770  CE1 HIS A 110     124.668  85.934  65.519  1.00  7.10              
ATOM   1771  HE1 HIS A 110     124.476  85.467  64.562  1.00  7.10              
ATOM   1772  NE2 HIS A 110     125.525  85.469  66.441  1.00  7.10              
ATOM   1773  HE2 HIS A 110     125.905  84.527  66.457  1.00  7.10              
ATOM   1774  CD2 HIS A 110     125.447  86.277  67.547  1.00  7.10              
ATOM   1775  HD2 HIS A 110     125.970  86.149  68.483  1.00  7.10              
ATOM   1776  C   HIS A 110     121.501  87.593  68.407  1.00  7.10              
ATOM   1777  O   HIS A 110     121.105  86.540  67.941  1.00  7.10              
ATOM   1778  N   ASP A 111     120.823  88.742  68.326  1.00  7.12              
ATOM   1779  H   ASP A 111     121.296  89.590  68.600  1.00  7.12              
ATOM   1780  CA  ASP A 111     119.427  88.907  67.878  1.00  7.12              
ATOM   1781  HA  ASP A 111     119.089  89.832  68.323  1.00  7.12              
ATOM   1782  CB  ASP A 111     119.358  89.125  66.369  1.00  7.12              
ATOM   1783  HB1 ASP A 111     118.333  89.313  66.067  1.00  7.12              
ATOM   1784  HB2 ASP A 111     119.645  88.207  65.890  1.00  7.12              
ATOM   1785  CG  ASP A 111     120.224  90.295  65.906  1.00  7.12              
ATOM   1786  OD1 ASP A 111     120.986  90.119  64.933  1.00  7.12              
ATOM   1787  OD2 ASP A 111     120.098  91.381  66.521  1.00  7.12              
ATOM   1788  C   ASP A 111     118.402  87.867  68.370  1.00  7.12              
ATOM   1789  O   ASP A 111     117.252  87.822  67.924  1.00  7.12              
ATOM   1790  N   ALA A 112     118.798  87.073  69.358  1.00  4.89              
ATOM   1791  H   ALA A 112     119.779  87.067  69.576  1.00  4.89              
ATOM   1792  CA  ALA A 112     117.956  86.202  70.123  1.00  4.89              
ATOM   1793  HA  ALA A 112     117.531  85.457  69.449  1.00  4.89              
ATOM   1794  CB  ALA A 112     118.817  85.452  71.151  1.00  4.89              
ATOM   1795  HB1 ALA A 112     118.188  84.764  71.717  1.00  4.89              
ATOM   1796  HB2 ALA A 112     119.588  84.874  70.639  1.00  4.89              
ATOM   1797  HB3 ALA A 112     119.285  86.156  71.838  1.00  4.89              
ATOM   1798  C   ALA A 112     116.805  87.006  70.767  1.00  4.89              
ATOM   1799  O   ALA A 112     117.021  87.699  71.760  1.00  4.89              
ATOM   1800  N   PHE A 113     115.629  86.936  70.122  1.00  4.80              
ATOM   1801  H   PHE A 113     115.697  86.426  69.253  1.00  4.80              
ATOM   1802  CA  PHE A 113     114.273  87.444  70.445  1.00  4.80              
ATOM   1803  HA  PHE A 113     113.629  86.568  70.403  1.00  4.80              
ATOM   1804  CB  PHE A 113     114.092  88.037  71.862  1.00  4.80              
ATOM   1805  HB1 PHE A 113     113.036  88.264  72.013  1.00  4.80              
ATOM   1806  HB2 PHE A 113     114.633  88.984  71.901  1.00  4.80              
ATOM   1807  CG  PHE A 113     114.534  87.174  73.035  1.00  4.80              
ATOM   1808  CD1 PHE A 113     114.640  85.772  72.928  1.00  4.80              
ATOM   1809  HD1 PHE A 113     114.302  85.252  72.046  1.00  4.80              
ATOM   1810  CE1 PHE A 113     115.268  85.037  73.944  1.00  4.80              
ATOM   1811  HE1 PHE A 113     115.410  83.977  73.814  1.00  4.80              
ATOM   1812  CZ  PHE A 113     115.741  85.679  75.100  1.00  4.80              
ATOM   1813  HZ  PHE A 113     116.232  85.105  75.871  1.00  4.80              
ATOM   1814  CE2 PHE A 113     115.579  87.067  75.240  1.00  4.80              
ATOM   1815  HE2 PHE A 113     115.947  87.569  76.122  1.00  4.80              
ATOM   1816  CD2 PHE A 113     114.974  87.809  74.210  1.00  4.80              
ATOM   1817  HD2 PHE A 113     114.892  88.882  74.294  1.00  4.80              
ATOM   1818  C   PHE A 113     113.695  88.366  69.351  1.00  4.80              
ATOM   1819  O   PHE A 113     112.602  88.900  69.527  1.00  4.80              
ATOM   1820  N   VAL A 114     114.370  88.569  68.213  1.00  4.83              
ATOM   1821  H   VAL A 114     115.278  88.125  68.097  1.00  4.83              
ATOM   1822  CA  VAL A 114     114.009  89.641  67.266  1.00  4.83              
ATOM   1823  HA  VAL A 114     114.011  90.555  67.864  1.00  4.83              
ATOM   1824  CB  VAL A 114     115.108  89.820  66.192  1.00  4.83              
ATOM   1825  HB  VAL A 114     115.569  88.855  65.980  1.00  4.83              
ATOM   1826  CG1 VAL A 114     114.664  90.426  64.853  1.00  4.83              
ATOM   1827 1HG1 VAL A 114     115.529  90.520  64.194  1.00  4.83              
ATOM   1828 2HG1 VAL A 114     113.945  89.769  64.364  1.00  4.83              
ATOM   1829 3HG1 VAL A 114     114.224  91.411  65.001  1.00  4.83              
ATOM   1830  CG2 VAL A 114     116.155  90.771  66.772  1.00  4.83              
ATOM   1831 1HG2 VAL A 114     116.934  90.969  66.039  1.00  4.83              
ATOM   1832 2HG2 VAL A 114     115.677  91.710  67.042  1.00  4.83              
ATOM   1833 3HG2 VAL A 114     116.602  90.343  67.668  1.00  4.83              
ATOM   1834  C   VAL A 114     112.593  89.629  66.691  1.00  4.83              
ATOM   1835  O   VAL A 114     112.055  90.700  66.404  1.00  4.83              
ATOM   1836  N   ASN A 115     111.940  88.477  66.565  1.00  4.80              
ATOM   1837  H   ASN A 115     112.379  87.624  66.886  1.00  4.80              
ATOM   1838  CA  ASN A 115     110.567  88.407  66.073  1.00  4.80              
ATOM   1839  HA  ASN A 115     110.455  89.142  65.275  1.00  4.80              
ATOM   1840  CB  ASN A 115     110.327  87.029  65.449  1.00  4.80              
ATOM   1841  HB1 ASN A 115     111.126  86.781  64.750  1.00  4.80              
ATOM   1842  HB2 ASN A 115     109.389  87.058  64.896  1.00  4.80              
ATOM   1843  CG  ASN A 115     110.249  85.952  66.505  1.00  4.80              
ATOM   1844  OD1 ASN A 115     111.084  85.860  67.389  1.00  4.80              
ATOM   1845  ND2 ASN A 115     109.239  85.126  66.442  1.00  4.80              
ATOM   1846 1HD2 ASN A 115     108.662  85.089  65.619  1.00  4.80              
ATOM   1847 2HD2 ASN A 115     109.249  84.336  67.077  1.00  4.80              
ATOM   1848  C   ASN A 115     109.503  88.745  67.131  1.00  4.80              
ATOM   1849  O   ASN A 115     108.404  89.156  66.750  1.00  4.80              
ATOM   1850  N   LEU A 116     109.797  88.630  68.434  1.00  4.73              
ATOM   1851  H   LEU A 116     110.739  88.385  68.719  1.00  4.73              
ATOM   1852  CA  LEU A 116     108.761  88.708  69.463  1.00  4.73              
ATOM   1853  HA  LEU A 116     107.841  88.528  68.905  1.00  4.73              
ATOM   1854  CB  LEU A 116     108.646  87.473  70.386  1.00  4.73              
ATOM   1855  HB1 LEU A 116     108.400  86.615  69.757  1.00  4.73              
ATOM   1856  HB2 LEU A 116     107.764  87.642  71.003  1.00  4.73              
ATOM   1857  CG  LEU A 116     109.801  87.048  71.306  1.00  4.73              
ATOM   1858  HG  LEU A 116     110.249  87.921  71.780  1.00  4.73              
ATOM   1859  CD1 LEU A 116     109.268  86.094  72.379  1.00  4.73              
ATOM   1860 1HD1 LEU A 116     108.411  86.522  72.885  1.00  4.73              
ATOM   1861 2HD1 LEU A 116     108.961  85.148  71.930  1.00  4.73              
ATOM   1862 3HD1 LEU A 116     110.059  85.917  73.104  1.00  4.73              
ATOM   1863  CD2 LEU A 116     110.864  86.223  70.580  1.00  4.73              
ATOM   1864 1HD2 LEU A 116     111.319  86.813  69.795  1.00  4.73              
ATOM   1865 2HD2 LEU A 116     111.630  85.908  71.287  1.00  4.73              
ATOM   1866 3HD2 LEU A 116     110.411  85.341  70.125  1.00  4.73              
ATOM   1867  C   LEU A 116     108.441  90.087  70.016  1.00  4.73              
ATOM   1868  O   LEU A 116     108.661  90.408  71.175  1.00  4.73              
ATOM   1869  N   LYS A 117     107.814  90.890  69.155  1.00  4.75              
ATOM   1870  H   LYS A 117     107.699  90.535  68.211  1.00  4.75              
ATOM   1871  CA  LYS A 117     107.423  92.270  69.457  1.00  4.75              
ATOM   1872  HA  LYS A 117     108.307  92.759  69.857  1.00  4.75              
ATOM   1873  CB  LYS A 117     107.028  93.000  68.158  1.00  4.75              
ATOM   1874  HB1 LYS A 117     106.470  93.898  68.429  1.00  4.75              
ATOM   1875  HB2 LYS A 117     106.366  92.373  67.559  1.00  4.75              
ATOM   1876  CG  LYS A 117     108.228  93.463  67.307  1.00  4.75              
ATOM   1877  HG1 LYS A 117     108.913  94.014  67.947  1.00  4.75              
ATOM   1878  HG2 LYS A 117     107.851  94.155  66.553  1.00  4.75              
ATOM   1879  CD  LYS A 117     109.009  92.353  66.585  1.00  4.75              
ATOM   1880  HD1 LYS A 117     108.319  91.782  65.964  1.00  4.75              
ATOM   1881  HD2 LYS A 117     109.479  91.685  67.307  1.00  4.75              
ATOM   1882  CE  LYS A 117     110.099  92.947  65.685  1.00  4.75              
ATOM   1883  HE1 LYS A 117     109.686  93.807  65.147  1.00  4.75              
ATOM   1884  HE2 LYS A 117     110.420  92.197  64.958  1.00  4.75              
ATOM   1885  NZ  LYS A 117     111.273  93.391  66.466  1.00  4.75              
ATOM   1886  HZ1 LYS A 117     111.709  94.193  66.007  1.00  4.75              
ATOM   1887  HZ2 LYS A 117     110.978  93.824  67.339  1.00  4.75              
ATOM   1888  HZ3 LYS A 117     111.925  92.636  66.640  1.00  4.75              
ATOM   1889  C   LYS A 117     106.361  92.436  70.537  1.00  4.75              
ATOM   1890  O   LYS A 117     106.451  93.346  71.356  1.00  4.75              
ATOM   1891  N   CYS A 118     105.378  91.540  70.564  1.00  4.68              
ATOM   1892  H   CYS A 118     105.400  90.798  69.883  1.00  4.68              
ATOM   1893  CA  CYS A 118     104.354  91.497  71.612  1.00  4.68              
ATOM   1894  HA  CYS A 118     103.979  92.502  71.802  1.00  4.68              
ATOM   1895  CB  CYS A 118     103.210  90.612  71.079  1.00  4.68              
ATOM   1896  HB1 CYS A 118     103.509  89.563  71.139  1.00  4.68              
ATOM   1897  HB2 CYS A 118     103.010  90.859  70.036  1.00  4.68              
ATOM   1898  SG  CYS A 118     101.674  90.852  72.022  1.00  4.68              
ATOM   1899  HG  CYS A 118     101.004  89.817  71.495  1.00  4.68              
ATOM   1900  C   CYS A 118     104.896  90.933  72.941  1.00  4.68              
ATOM   1901  O   CYS A 118     104.184  91.012  73.940  1.00  4.68              
ATOM   1902  N   LEU A 119     106.112  90.356  72.966  1.00  4.65              
ATOM   1903  H   LEU A 119     106.689  90.387  72.139  1.00  4.65              
ATOM   1904  CA  LEU A 119     106.673  89.672  74.136  1.00  4.65              
ATOM   1905  HA  LEU A 119     106.116  88.745  74.268  1.00  4.65              
ATOM   1906  CB  LEU A 119     108.146  89.305  73.898  1.00  4.65              
ATOM   1907  HB1 LEU A 119     108.697  90.219  73.682  1.00  4.65              
ATOM   1908  HB2 LEU A 119     108.172  88.696  73.004  1.00  4.65              
ATOM   1909  CG  LEU A 119     108.904  88.535  75.002  1.00  4.65              
ATOM   1910  HG  LEU A 119     109.749  88.038  74.526  1.00  4.65              
ATOM   1911  CD1 LEU A 119     109.491  89.452  76.070  1.00  4.65              
ATOM   1912 1HD1 LEU A 119     108.722  89.765  76.771  1.00  4.65              
ATOM   1913 2HD1 LEU A 119     110.268  88.922  76.616  1.00  4.65              
ATOM   1914 3HD1 LEU A 119     109.930  90.323  75.589  1.00  4.65              
ATOM   1915  CD2 LEU A 119     108.068  87.474  75.720  1.00  4.65              
ATOM   1916 1HD2 LEU A 119     108.691  87.017  76.482  1.00  4.65              
ATOM   1917 2HD2 LEU A 119     107.211  87.913  76.222  1.00  4.65              
ATOM   1918 3HD2 LEU A 119     107.729  86.717  75.016  1.00  4.65              
ATOM   1919  C   LEU A 119     106.501  90.507  75.414  1.00  4.65              
ATOM   1920  O   LEU A 119     107.175  91.521  75.589  1.00  4.65              
ATOM   1921  N   ASN A 120     105.580  90.106  76.295  1.00  4.61              
ATOM   1922  H   ASN A 120     105.066  89.259  76.109  1.00  4.61              
ATOM   1923  CA  ASN A 120     105.150  90.983  77.379  1.00  4.61              
ATOM   1924  HA  ASN A 120     105.251  92.021  77.056  1.00  4.61              
ATOM   1925  CB  ASN A 120     103.656  90.730  77.661  1.00  4.61              
ATOM   1926  HB1 ASN A 120     103.474  89.669  77.801  1.00  4.61              
ATOM   1927  HB2 ASN A 120     103.070  91.058  76.802  1.00  4.61              
ATOM   1928  CG  ASN A 120     103.162  91.463  78.893  1.00  4.61              
ATOM   1929  OD1 ASN A 120     102.953  92.666  78.891  1.00  4.61              
ATOM   1930  ND2 ASN A 120     102.991  90.760  79.988  1.00  4.61              
ATOM   1931 1HD2 ASN A 120     103.188  89.770  79.996  1.00  4.61              
ATOM   1932 2HD2 ASN A 120     102.711  91.238  80.824  1.00  4.61              
ATOM   1933  C   ASN A 120     106.027  90.827  78.622  1.00  4.61              
ATOM   1934  O   ASN A 120     106.312  91.806  79.327  1.00  4.61              
ATOM   1935  N   SER A 121     106.455  89.597  78.897  1.00  4.14              
ATOM   1936  H   SER A 121     106.155  88.831  78.300  1.00  4.14              
ATOM   1937  CA  SER A 121     107.297  89.270  80.045  1.00  4.14              
ATOM   1938  HA  SER A 121     107.898  90.134  80.321  1.00  4.14              
ATOM   1939  CB  SER A 121     106.429  88.834  81.231  1.00  4.14              
ATOM   1940  HB1 SER A 121     107.059  88.670  82.107  1.00  4.14              
ATOM   1941  HB2 SER A 121     105.916  87.901  80.986  1.00  4.14              
ATOM   1942  OG  SER A 121     105.465  89.822  81.515  1.00  4.14              
ATOM   1943  HG  SER A 121     105.602  90.527  80.866  1.00  4.14              
ATOM   1944  C   SER A 121     108.206  88.101  79.738  1.00  4.14              
ATOM   1945  O   SER A 121     107.812  87.126  79.067  1.00  4.14              
ATOM   1946  N   LEU A 122     109.390  88.215  80.338  1.00  4.13              
ATOM   1947  H   LEU A 122     109.573  89.014  80.938  1.00  4.13              
ATOM   1948  CA  LEU A 122     110.404  87.166  80.270  1.00  4.13              
ATOM   1949  HA  LEU A 122     109.994  86.302  79.759  1.00  4.13              
ATOM   1950  CB  LEU A 122     111.604  87.709  79.475  1.00  4.13              
ATOM   1951  HB1 LEU A 122     112.246  88.238  80.172  1.00  4.13              
ATOM   1952  HB2 LEU A 122     111.251  88.428  78.736  1.00  4.13              
ATOM   1953  CG  LEU A 122     112.449  86.656  78.743  1.00  4.13              
ATOM   1954  HG  LEU A 122     112.794  85.903  79.451  1.00  4.13              
ATOM   1955  CD1 LEU A 122     111.666  85.978  77.621  1.00  4.13              
ATOM   1956 1HD1 LEU A 122     112.341  85.398  76.998  1.00  4.13              
ATOM   1957 2HD1 LEU A 122     110.932  85.305  78.058  1.00  4.13              
ATOM   1958 3HD1 LEU A 122     111.167  86.721  76.999  1.00  4.13              
ATOM   1959  CD2 LEU A 122     113.659  87.342  78.112  1.00  4.13              
ATOM   1960 1HD2 LEU A 122     114.318  86.587  77.687  1.00  4.13              
ATOM   1961 2HD2 LEU A 122     113.337  88.027  77.326  1.00  4.13              
ATOM   1962 3HD2 LEU A 122     114.200  87.900  78.873  1.00  4.13              
ATOM   1963  C   LEU A 122     110.762  86.783  81.698  1.00  4.13              
ATOM   1964  O   LEU A 122     110.918  87.667  82.556  1.00  4.13              
ATOM   1965  N   GLN A 123     110.888  85.476  81.932  1.00  4.20              
ATOM   1966  H   GLN A 123     110.687  84.817  81.183  1.00  4.20              
ATOM   1967  CA  GLN A 123     111.573  84.994  83.144  1.00  4.20              
ATOM   1968  HA  GLN A 123     111.128  85.531  83.978  1.00  4.20              
ATOM   1969  CB  GLN A 123     111.239  83.500  83.372  1.00  4.20              
ATOM   1970  HB1 GLN A 123     111.965  82.868  82.862  1.00  4.20              
ATOM   1971  HB2 GLN A 123     110.273  83.299  82.918  1.00  4.20              
ATOM   1972  CG  GLN A 123     111.160  83.057  84.844  1.00  4.20              
ATOM   1973  HG1 GLN A 123     111.742  83.731  85.470  1.00  4.20              
ATOM   1974  HG2 GLN A 123     111.604  82.066  84.919  1.00  4.20              
ATOM   1975  CD  GLN A 123     109.721  82.963  85.367  1.00  4.20              
ATOM   1976  OE1 GLN A 123     109.311  83.641  86.293  1.00  4.20              
ATOM   1977  NE2 GLN A 123     108.903  82.091  84.812  1.00  4.20              
ATOM   1978 1HE2 GLN A 123     109.213  81.493  84.054  1.00  4.20              
ATOM   1979 2HE2 GLN A 123     107.957  82.080  85.151  1.00  4.20              
ATOM   1980  C   GLN A 123     113.082  85.376  83.120  1.00  4.20              
ATOM   1981  O   GLN A 123     113.414  86.549  82.921  1.00  4.20              
ATOM   1982  N   LEU A 124     113.946  84.366  83.312  1.00  4.58              
ATOM   1983  H   LEU A 124     113.494  83.522  83.618  1.00  4.58              
ATOM   1984  CA  LEU A 124     115.387  84.160  83.032  1.00  4.58              
ATOM   1985  HA  LEU A 124     115.423  83.361  82.306  1.00  4.58              
ATOM   1986  CB  LEU A 124     116.107  85.397  82.437  1.00  4.58              
ATOM   1987  HB1 LEU A 124     117.182  85.232  82.490  1.00  4.58              
ATOM   1988  HB2 LEU A 124     115.898  86.261  83.068  1.00  4.58              
ATOM   1989  CG  LEU A 124     115.791  85.736  80.968  1.00  4.58              
ATOM   1990  HG  LEU A 124     114.722  85.868  80.828  1.00  4.58              
ATOM   1991  CD1 LEU A 124     116.499  87.043  80.596  1.00  4.58              
ATOM   1992 1HD1 LEU A 124     116.357  87.256  79.538  1.00  4.58              
ATOM   1993 2HD1 LEU A 124     116.057  87.856  81.173  1.00  4.58              
ATOM   1994 3HD1 LEU A 124     117.566  86.974  80.807  1.00  4.58              
ATOM   1995  CD2 LEU A 124     116.269  84.646  80.004  1.00  4.58              
ATOM   1996 1HD2 LEU A 124     117.323  84.431  80.175  1.00  4.58              
ATOM   1997 2HD2 LEU A 124     115.673  83.748  80.149  1.00  4.58              
ATOM   1998 3HD2 LEU A 124     116.121  84.978  78.976  1.00  4.58              
ATOM   1999  C   LEU A 124     116.097  83.644  84.305  1.00  4.58              
ATOM   2000  O   LEU A 124     117.270  83.914  84.580  1.00  4.58              
ATOM   2001  N   ALA A 125     115.316  82.921  85.098  1.00  4.57              
ATOM   2002  H   ALA A 125     114.424  82.657  84.712  1.00  4.57              
ATOM   2003  CA  ALA A 125     115.626  82.369  86.387  1.00  4.57              
ATOM   2004  HA  ALA A 125     116.091  83.166  86.956  1.00  4.57              
ATOM   2005  CB  ALA A 125     114.295  82.032  87.075  1.00  4.57              
ATOM   2006  HB1 ALA A 125     114.483  81.687  88.093  1.00  4.57              
ATOM   2007  HB2 ALA A 125     113.657  82.916  87.116  1.00  4.57              
ATOM   2008  HB3 ALA A 125     113.781  81.240  86.527  1.00  4.57              
ATOM   2009  C   ALA A 125     116.558  81.144  86.400  1.00  4.57              
ATOM   2010  O   ALA A 125     116.489  80.205  85.589  1.00  4.57              
ATOM   2011  N   GLY A 126     117.406  81.161  87.427  1.00  4.57              
ATOM   2012  H   GLY A 126     117.385  81.995  88.004  1.00  4.57              
ATOM   2013  CA  GLY A 126     118.466  80.205  87.678  1.00  4.57              
ATOM   2014  HA1 GLY A 126     118.040  79.296  88.104  1.00  4.57              
ATOM   2015  HA2 GLY A 126     119.178  80.621  88.387  1.00  4.57              
ATOM   2016  C   GLY A 126     119.206  79.833  86.396  1.00  4.57              
ATOM   2017  O   GLY A 126     119.122  78.719  85.880  1.00  4.57              
ATOM   2018  N   ASN A 127     119.885  80.822  85.841  1.00  4.63              
ATOM   2019  H   ASN A 127     120.015  81.647  86.415  1.00  4.63              
ATOM   2020  CA  ASN A 127     120.724  80.694  84.672  1.00  4.63              
ATOM   2021  HA  ASN A 127     120.744  79.651  84.378  1.00  4.63              
ATOM   2022  CB  ASN A 127     120.145  81.549  83.538  1.00  4.63              
ATOM   2023  HB1 ASN A 127     120.487  82.580  83.620  1.00  4.63              
ATOM   2024  HB2 ASN A 127     119.059  81.553  83.591  1.00  4.63              
ATOM   2025  CG  ASN A 127     120.594  80.977  82.216  1.00  4.63              
ATOM   2026  OD1 ASN A 127     121.557  81.409  81.613  1.00  4.63              
ATOM   2027  ND2 ASN A 127     119.985  79.885  81.818  1.00  4.63              
ATOM   2028 1HD2 ASN A 127     119.197  79.539  82.333  1.00  4.63              
ATOM   2029 2HD2 ASN A 127     120.273  79.488  80.937  1.00  4.63              
ATOM   2030  C   ASN A 127     122.162  81.111  85.052  1.00  4.63              
ATOM   2031  O   ASN A 127     122.500  81.376  86.201  1.00  4.63              
ATOM   2032  N   SER A 128     123.064  81.062  84.090  1.00  4.69              
ATOM   2033  H   SER A 128     122.739  80.911  83.141  1.00  4.69              
ATOM   2034  CA  SER A 128     124.501  81.297  84.248  1.00  4.69              
ATOM   2035  HA  SER A 128     124.579  82.266  84.731  1.00  4.69              
ATOM   2036  CB  SER A 128     125.382  80.411  85.152  1.00  4.69              
ATOM   2037  HB1 SER A 128     125.573  79.452  84.684  1.00  4.69              
ATOM   2038  HB2 SER A 128     124.892  80.266  86.115  1.00  4.69              
ATOM   2039  OG  SER A 128     126.647  81.018  85.377  1.00  4.69              
ATOM   2040  HG  SER A 128     126.524  81.970  85.487  1.00  4.69              
ATOM   2041  C   SER A 128     125.081  81.494  82.874  1.00  4.69              
ATOM   2042  O   SER A 128     125.796  80.658  82.303  1.00  4.69              
ATOM   2043  N   LEU A 129     124.621  82.605  82.315  1.00  4.79              
ATOM   2044  H   LEU A 129     124.080  83.235  82.891  1.00  4.79              
ATOM   2045  CA  LEU A 129     125.248  83.138  81.150  1.00  4.79              
ATOM   2046  HA  LEU A 129     125.450  82.296  80.498  1.00  4.79              
ATOM   2047  CB  LEU A 129     124.323  84.083  80.339  1.00  4.79              
ATOM   2048  HB1 LEU A 129     123.583  83.456  79.852  1.00  4.79              
ATOM   2049  HB2 LEU A 129     124.932  84.505  79.538  1.00  4.79              
ATOM   2050  CG  LEU A 129     123.522  85.247  80.955  1.00  4.79              
ATOM   2051  HG  LEU A 129     123.127  85.816  80.112  1.00  4.79              
ATOM   2052  CD1 LEU A 129     122.303  84.776  81.750  1.00  4.79              
ATOM   2053 1HD1 LEU A 129     121.698  85.640  82.016  1.00  4.79              
ATOM   2054 2HD1 LEU A 129     121.705  84.102  81.135  1.00  4.79              
ATOM   2055 3HD1 LEU A 129     122.611  84.251  82.651  1.00  4.79              
ATOM   2056  CD2 LEU A 129     124.332  86.228  81.791  1.00  4.79              
ATOM   2057 1HD2 LEU A 129     125.228  86.519  81.240  1.00  4.79              
ATOM   2058 2HD2 LEU A 129     123.743  87.122  81.981  1.00  4.79              
ATOM   2059 3HD2 LEU A 129     124.628  85.776  82.736  1.00  4.79              
ATOM   2060  C   LEU A 129     126.601  83.749  81.513  1.00  4.79              
ATOM   2061  O   LEU A 129     126.723  84.481  82.493  1.00  4.79              
ATOM   2062  N   LYS A 130     127.613  83.461  80.696  1.00  4.77              
ATOM   2063  H   LYS A 130     127.443  82.784  79.955  1.00  4.77              
ATOM   2064  CA  LYS A 130     128.982  83.984  80.912  1.00  4.77              
ATOM   2065  HA  LYS A 130     128.975  84.718  81.721  1.00  4.77              
ATOM   2066  CB  LYS A 130     129.901  82.826  81.348  1.00  4.77              
ATOM   2067  HB1 LYS A 130     129.548  82.433  82.303  1.00  4.77              
ATOM   2068  HB2 LYS A 130     130.907  83.222  81.503  1.00  4.77              
ATOM   2069  CG  LYS A 130     129.945  81.681  80.316  1.00  4.77              
ATOM   2070  HG1 LYS A 130     129.924  82.092  79.306  1.00  4.77              
ATOM   2071  HG2 LYS A 130     129.059  81.056  80.439  1.00  4.77              
ATOM   2072  CD  LYS A 130     131.199  80.806  80.424  1.00  4.77              
ATOM   2073  HD1 LYS A 130     132.074  81.405  80.166  1.00  4.77              
ATOM   2074  HD2 LYS A 130     131.102  80.004  79.689  1.00  4.77              
ATOM   2075  CE  LYS A 130     131.379  80.204  81.823  1.00  4.77              
ATOM   2076  HE1 LYS A 130     130.422  79.786  82.143  1.00  4.77              
ATOM   2077  HE2 LYS A 130     131.643  80.997  82.531  1.00  4.77              
ATOM   2078  NZ  LYS A 130     132.408  79.137  81.815  1.00  4.77              
ATOM   2079  HZ1 LYS A 130     132.385  78.615  82.689  1.00  4.77              
ATOM   2080  HZ2 LYS A 130     132.185  78.445  81.111  1.00  4.77              
ATOM   2081  HZ3 LYS A 130     133.336  79.504  81.656  1.00  4.77              
ATOM   2082  C   LYS A 130     129.534  84.725  79.686  1.00  4.77              
ATOM   2083  O   LYS A 130     130.731  84.776  79.420  1.00  4.77              
ATOM   2084  N   THR A 131     128.599  85.280  78.938  1.00  4.81              
ATOM   2085  H   THR A 131     127.653  85.172  79.280  1.00  4.81              
ATOM   2086  CA  THR A 131     128.741  86.289  77.894  1.00  4.81              
ATOM   2087  HA  THR A 131     129.582  86.949  78.109  1.00  4.81              
ATOM   2088  CB  THR A 131     128.931  85.645  76.508  1.00  4.81              
ATOM   2089  HB  THR A 131     129.779  84.961  76.551  1.00  4.81              
ATOM   2090  CG2 THR A 131     127.702  84.881  76.010  1.00  4.81              
ATOM   2091 1HG2 THR A 131     127.952  84.333  75.102  1.00  4.81              
ATOM   2092 2HG2 THR A 131     127.380  84.180  76.775  1.00  4.81              
ATOM   2093 3HG2 THR A 131     126.887  85.570  75.788  1.00  4.81              
ATOM   2094  OG1 THR A 131     129.213  86.655  75.573  1.00  4.81              
ATOM   2095  HG1 THR A 131     129.170  86.256  74.699  1.00  4.81              
ATOM   2096  C   THR A 131     127.433  87.068  77.968  1.00  4.81              
ATOM   2097  O   THR A 131     126.440  86.645  78.575  1.00  4.81              
ATOM   2098  N   ILE A 132     127.454  88.240  77.374  1.00  4.77              
ATOM   2099  H   ILE A 132     128.268  88.459  76.813  1.00  4.77              
ATOM   2100  CA  ILE A 132     126.489  89.300  77.583  1.00  4.77              
ATOM   2101  HA  ILE A 132     125.495  88.905  77.791  1.00  4.77              
ATOM   2102  CB  ILE A 132     126.936  90.215  78.762  1.00  4.77              
ATOM   2103  HB  ILE A 132     126.435  91.178  78.647  1.00  4.77              
ATOM   2104  CG2 ILE A 132     126.439  89.596  80.078  1.00  4.77              
ATOM   2105 1HG2 ILE A 132     126.678  90.263  80.897  1.00  4.77              
ATOM   2106 2HG2 ILE A 132     125.361  89.445  80.042  1.00  4.77              
ATOM   2107 3HG2 ILE A 132     126.929  88.640  80.258  1.00  4.77              
ATOM   2108  CG1 ILE A 132     128.472  90.463  78.835  1.00  4.77              
ATOM   2109 1HG1 ILE A 132     128.839  90.816  77.875  1.00  4.77              
ATOM   2110 2HG1 ILE A 132     128.990  89.529  79.059  1.00  4.77              
ATOM   2111  CD1 ILE A 132     128.915  91.496  79.873  1.00  4.77              
ATOM   2112  HD1 ILE A 132     129.959  91.758  79.699  1.00  4.77              
ATOM   2113  HD2 ILE A 132     128.306  92.395  79.792  1.00  4.77              
ATOM   2114  HD3 ILE A 132     128.836  91.069  80.871  1.00  4.77              
ATOM   2115  C   ILE A 132     126.470  90.064  76.262  1.00  4.77              
ATOM   2116  O   ILE A 132     127.349  90.879  76.000  1.00  4.77              
ATOM   2117  N   PRO A 133     125.616  89.678  75.317  1.00  4.86              
ATOM   2118  CD  PRO A 133     124.678  88.569  75.381  1.00  4.86              
ATOM   2119  HD1 PRO A 133     123.896  88.784  76.107  1.00  4.86              
ATOM   2120  HD2 PRO A 133     125.207  87.652  75.646  1.00  4.86              
ATOM   2121  CG  PRO A 133     124.096  88.428  73.976  1.00  4.86              
ATOM   2122  HG1 PRO A 133     123.198  89.038  73.879  1.00  4.86              
ATOM   2123  HG2 PRO A 133     123.872  87.394  73.725  1.00  4.86              
ATOM   2124  CB  PRO A 133     125.223  88.993  73.109  1.00  4.86              
ATOM   2125  HB1 PRO A 133     124.857  89.336  72.140  1.00  4.86              
ATOM   2126  HB2 PRO A 133     125.989  88.229  72.973  1.00  4.86              
ATOM   2127  CA  PRO A 133     125.796  90.133  73.957  1.00  4.86              
ATOM   2128  HA  PRO A 133     126.853  90.236  73.710  1.00  4.86              
ATOM   2129  C   PRO A 133     125.068  91.441  73.649  1.00  4.86              
ATOM   2130  O   PRO A 133     123.845  91.477  73.566  1.00  4.86              
ATOM   2131  N   LEU A 134     125.871  92.473  73.402  1.00  5.01              
ATOM   2132  H   LEU A 134     126.851  92.247  73.484  1.00  5.01              
ATOM   2133  CA  LEU A 134     125.612  93.911  73.214  1.00  5.01              
ATOM   2134  HA  LEU A 134     125.273  94.302  74.160  1.00  5.01              
ATOM   2135  CB  LEU A 134     127.008  94.558  73.014  1.00  5.01              
ATOM   2136  HB1 LEU A 134     127.674  94.188  73.790  1.00  5.01              
ATOM   2137  HB2 LEU A 134     126.880  95.629  73.182  1.00  5.01              
ATOM   2138  CG  LEU A 134     127.751  94.376  71.670  1.00  5.01              
ATOM   2139  HG  LEU A 134     127.103  94.586  70.824  1.00  5.01              
ATOM   2140  CD1 LEU A 134     128.909  95.375  71.635  1.00  5.01              
ATOM   2141 1HD1 LEU A 134     129.469  95.260  70.708  1.00  5.01              
ATOM   2142 2HD1 LEU A 134     128.512  96.390  71.682  1.00  5.01              
ATOM   2143 3HD1 LEU A 134     129.575  95.206  72.484  1.00  5.01              
ATOM   2144  CD2 LEU A 134     128.342  92.974  71.489  1.00  5.01              
ATOM   2145 1HD2 LEU A 134     128.937  92.941  70.577  1.00  5.01              
ATOM   2146 2HD2 LEU A 134     128.972  92.711  72.339  1.00  5.01              
ATOM   2147 3HD2 LEU A 134     127.541  92.245  71.388  1.00  5.01              
ATOM   2148  C   LEU A 134     124.643  94.406  72.161  1.00  5.01              
ATOM   2149  O   LEU A 134     124.889  95.415  71.497  1.00  5.01              
ATOM   2150  N   LEU A 135     123.588  93.643  71.952  1.00  6.78              
ATOM   2151  H   LEU A 135     123.421  92.884  72.599  1.00  6.78              
ATOM   2152  CA  LEU A 135     123.009  93.551  70.654  1.00  6.78              
ATOM   2153  HA  LEU A 135     123.615  94.211  70.040  1.00  6.78              
ATOM   2154  CB  LEU A 135     123.409  92.170  70.044  1.00  6.78              
ATOM   2155  HB1 LEU A 135     122.605  91.449  70.077  1.00  6.78              
ATOM   2156  HB2 LEU A 135     124.159  91.712  70.691  1.00  6.78              
ATOM   2157  CG  LEU A 135     124.062  92.189  68.640  1.00  6.78              
ATOM   2158  HG  LEU A 135     124.190  91.156  68.326  1.00  6.78              
ATOM   2159  CD1 LEU A 135     123.237  92.903  67.576  1.00  6.78              
ATOM   2160 1HD1 LEU A 135     123.736  92.826  66.610  1.00  6.78              
ATOM   2161 2HD1 LEU A 135     122.266  92.421  67.477  1.00  6.78              
ATOM   2162 3HD1 LEU A 135     123.106  93.956  67.824  1.00  6.78              
ATOM   2163  CD2 LEU A 135     125.454  92.832  68.665  1.00  6.78              
ATOM   2164 1HD2 LEU A 135     126.078  92.335  69.407  1.00  6.78              
ATOM   2165 2HD2 LEU A 135     125.924  92.710  67.689  1.00  6.78              
ATOM   2166 3HD2 LEU A 135     125.391  93.894  68.902  1.00  6.78              
ATOM   2167  C   LEU A 135     121.703  94.267  70.413  1.00  6.78              
ATOM   2168  O   LEU A 135     121.707  95.475  70.644  1.00  6.78              
ATOM   2169  N   PRO A 136     120.694  93.647  69.796  1.00  8.98              
ATOM   2170  CD  PRO A 136     120.285  92.256  69.844  1.00  8.98              
ATOM   2171  HD1 PRO A 136     120.395  91.831  70.841  1.00  8.98              
ATOM   2172  HD2 PRO A 136     120.825  91.677  69.098  1.00  8.98              
ATOM   2173  CG  PRO A 136     118.831  92.282  69.424  1.00  8.98              
ATOM   2174  HG1 PRO A 136     118.245  92.466  70.304  1.00  8.98              
ATOM   2175  HG2 PRO A 136     118.500  91.363  68.958  1.00  8.98              
ATOM   2176  CB  PRO A 136     118.738  93.465  68.467  1.00  8.98              
ATOM   2177  HB1 PRO A 136     117.858  94.064  68.686  1.00  8.98              
ATOM   2178  HB2 PRO A 136     118.688  93.119  67.443  1.00  8.98              
ATOM   2179  CA  PRO A 136     120.035  94.249  68.672  1.00  8.98              
ATOM   2180  HA  PRO A 136     120.659  94.041  67.803  1.00  8.98              
ATOM   2181  C   PRO A 136     119.777  95.735  68.707  1.00  8.98              
ATOM   2182  O   PRO A 136     119.163  96.302  69.590  1.00  8.98              
ATOM   2183  N   GLN A 137     120.057  96.357  67.587  1.00  9.66              
ATOM   2184  H   GLN A 137     120.623  95.899  66.889  1.00  9.66              
ATOM   2185  CA  GLN A 137     119.317  97.547  67.230  1.00  9.66              
ATOM   2186  HA  GLN A 137     118.980  98.084  68.114  1.00  9.66              
ATOM   2187  CB  GLN A 137     120.340  98.454  66.505  1.00  9.66              
ATOM   2188  HB1 GLN A 137     120.493  98.087  65.489  1.00  9.66              
ATOM   2189  HB2 GLN A 137     121.295  98.385  67.031  1.00  9.66              
ATOM   2190  CG  GLN A 137     119.969  99.944  66.453  1.00  9.66              
ATOM   2191  HG1 GLN A 137     119.805 100.314  67.465  1.00  9.66              
ATOM   2192  HG2 GLN A 137     119.043 100.065  65.892  1.00  9.66              
ATOM   2193  CD  GLN A 137     121.043 100.811  65.792  1.00  9.66              
ATOM   2194  OE1 GLN A 137     122.233 100.544  65.796  1.00  9.66              
ATOM   2195  NE2 GLN A 137     120.662 101.908  65.174  1.00  9.66              
ATOM   2196 1HE2 GLN A 137     119.693 102.166  65.139  1.00  9.66              
ATOM   2197 2HE2 GLN A 137     121.397 102.457  64.768  1.00  9.66              
ATOM   2198  C   GLN A 137     118.105  97.226  66.342  1.00  9.66              
ATOM   2199  O   GLN A 137     117.460  98.109  65.795  1.00  9.66              
ATOM   2200  N   ASN A 138     117.775  95.937  66.236  1.00 10.76              
ATOM   2201  H   ASN A 138     118.409  95.255  66.619  1.00 10.76              
ATOM   2202  CA  ASN A 138     116.443  95.461  65.872  1.00 10.76              
ATOM   2203  HA  ASN A 138     116.101  96.018  64.995  1.00 10.76              
ATOM   2204  CB  ASN A 138     116.578  93.973  65.485  1.00 10.76              
ATOM   2205  HB1 ASN A 138     115.610  93.611  65.140  1.00 10.76              
ATOM   2206  HB2 ASN A 138     116.844  93.409  66.368  1.00 10.76              
ATOM   2207  CG  ASN A 138     117.590  93.691  64.378  1.00 10.76              
ATOM   2208  OD1 ASN A 138     117.379  94.042  63.232  1.00 10.76              
ATOM   2209  ND2 ASN A 138     118.709  93.049  64.649  1.00 10.76              
ATOM   2210 1HD2 ASN A 138     118.931  92.615  65.542  1.00 10.76              
ATOM   2211 2HD2 ASN A 138     119.295  92.814  63.866  1.00 10.76              
ATOM   2212  C   ASN A 138     115.402  95.679  66.964  1.00 10.76              
ATOM   2213  O   ASN A 138     114.235  95.332  66.795  1.00 10.76              
ATOM   2214  N   LEU A 139     115.860  96.282  68.066  1.00 11.99              
ATOM   2215  H   LEU A 139     116.861  96.370  68.112  1.00 11.99              
ATOM   2216  CA  LEU A 139     115.148  97.288  68.832  1.00 11.99              
ATOM   2217  HA  LEU A 139     114.594  96.771  69.591  1.00 11.99              
ATOM   2218  CB  LEU A 139     116.217  98.179  69.553  1.00 11.99              
ATOM   2219  HB1 LEU A 139     117.201  97.834  69.259  1.00 11.99              
ATOM   2220  HB2 LEU A 139     116.122  97.924  70.602  1.00 11.99              
ATOM   2221  CG  LEU A 139     116.302  99.732  69.531  1.00 11.99              
ATOM   2222  HG  LEU A 139     115.395 100.155  69.943  1.00 11.99              
ATOM   2223  CD1 LEU A 139     117.434 100.176  70.464  1.00 11.99              
ATOM   2224 1HD1 LEU A 139     117.455 101.264  70.546  1.00 11.99              
ATOM   2225 2HD1 LEU A 139     117.278  99.779  71.457  1.00 11.99              
ATOM   2226 3HD1 LEU A 139     118.396  99.832  70.082  1.00 11.99              
ATOM   2227  CD2 LEU A 139     116.637 100.391  68.192  1.00 11.99              
ATOM   2228 1HD2 LEU A 139     116.941 101.427  68.342  1.00 11.99              
ATOM   2229 2HD2 LEU A 139     117.433  99.843  67.701  1.00 11.99              
ATOM   2230 3HD2 LEU A 139     115.767 100.415  67.544  1.00 11.99              
ATOM   2231  C   LEU A 139     114.172  98.037  67.927  1.00 11.99              
ATOM   2232  O   LEU A 139     114.510  98.539  66.863  1.00 11.99              
ATOM   2233  N   GLU A 140     112.926  98.083  68.359  1.00 13.73              
ATOM   2234  H   GLU A 140     112.636  97.456  69.090  1.00 13.73              
ATOM   2235  CA  GLU A 140     111.989  99.063  67.873  1.00 13.73              
ATOM   2236  HA  GLU A 140     112.109  99.146  66.790  1.00 13.73              
ATOM   2237  CB  GLU A 140     110.554  98.560  68.138  1.00 13.73              
ATOM   2238  HB1 GLU A 140     109.858  99.384  68.283  1.00 13.73              
ATOM   2239  HB2 GLU A 140     110.550  97.964  69.048  1.00 13.73              
ATOM   2240  CG  GLU A 140     109.986  97.750  66.965  1.00 13.73              
ATOM   2241  HG1 GLU A 140     110.085  98.336  66.049  1.00 13.73              
ATOM   2242  HG2 GLU A 140     108.919  97.598  67.141  1.00 13.73              
ATOM   2243  CD  GLU A 140     110.648  96.383  66.797  1.00 13.73              
ATOM   2244  OE1 GLU A 140     110.828  95.929  65.646  1.00 13.73              
ATOM   2245  OE2 GLU A 140     110.888  95.705  67.820  1.00 13.73              
ATOM   2246  C   GLU A 140     112.306 100.457  68.413  1.00 13.73              
ATOM   2247  O   GLU A 140     113.445 100.772  68.731  1.00 13.73              
ATOM   2248  N   VAL A 141     111.304 101.278  68.720  1.00 13.21              
ATOM   2249  H   VAL A 141     110.382 101.063  68.374  1.00 13.21              
ATOM   2250  CA  VAL A 141     111.413 102.177  69.875  1.00 13.21              
ATOM   2251  HA  VAL A 141     112.403 102.631  69.856  1.00 13.21              
ATOM   2252  CB  VAL A 141     110.376 103.318  69.811  1.00 13.21              
ATOM   2253  HB  VAL A 141     109.391 102.959  70.115  1.00 13.21              
ATOM   2254  CG1 VAL A 141     110.777 104.502  70.713  1.00 13.21              
ATOM   2255 1HG1 VAL A 141     110.017 105.283  70.669  1.00 13.21              
ATOM   2256 2HG1 VAL A 141     110.869 104.181  71.748  1.00 13.21              
ATOM   2257 3HG1 VAL A 141     111.729 104.917  70.380  1.00 13.21              
ATOM   2258  CG2 VAL A 141     110.213 103.912  68.394  1.00 13.21              
ATOM   2259 1HG2 VAL A 141     109.535 104.765  68.421  1.00 13.21              
ATOM   2260 2HG2 VAL A 141     111.185 104.233  68.018  1.00 13.21              
ATOM   2261 3HG2 VAL A 141     109.791 103.167  67.721  1.00 13.21              
ATOM   2262  C   VAL A 141     111.340 101.426  71.181  1.00 13.21              
ATOM   2263  O   VAL A 141     110.572 101.710  72.084  1.00 13.21              
ATOM   2264  N   LEU A 142     112.274 100.508  71.261  1.00 12.58              
ATOM   2265  H   LEU A 142     112.783 100.411  70.390  1.00 12.58              
ATOM   2266  CA  LEU A 142     112.998 100.052  72.401  1.00 12.58              
ATOM   2267  HA  LEU A 142     112.289  99.879  73.199  1.00 12.58              
ATOM   2268  CB  LEU A 142     113.543  98.728  71.844  1.00 12.58              
ATOM   2269  HB1 LEU A 142     114.406  98.312  72.342  1.00 12.58              
ATOM   2270  HB2 LEU A 142     113.829  98.850  70.806  1.00 12.58              
ATOM   2271  CG  LEU A 142     112.403  97.716  71.943  1.00 12.58              
ATOM   2272  HG  LEU A 142     111.529  98.105  71.423  1.00 12.58              
ATOM   2273  CD1 LEU A 142     112.811  96.460  71.249  1.00 12.58              
ATOM   2274 1HD1 LEU A 142     113.221  96.667  70.290  1.00 12.58              
ATOM   2275 2HD1 LEU A 142     113.517  95.895  71.857  1.00 12.58              
ATOM   2276 3HD1 LEU A 142     111.910  95.929  71.030  1.00 12.58              
ATOM   2277  CD2 LEU A 142     112.030  97.345  73.376  1.00 12.58              
ATOM   2278 1HD2 LEU A 142     110.972  97.401  73.555  1.00 12.58              
ATOM   2279 2HD2 LEU A 142     112.412  96.367  73.666  1.00 12.58              
ATOM   2280 3HD2 LEU A 142     112.430  98.061  74.045  1.00 12.58              
ATOM   2281  C   LEU A 142     113.851 101.226  72.846  1.00 12.58              
ATOM   2282  O   LEU A 142     115.071 101.307  72.844  1.00 12.58              
ATOM   2283  N   GLY A 143     113.071 102.195  73.268  1.00 13.46              
ATOM   2284  H   GLY A 143     112.078 102.071  73.127  1.00 13.46              
ATOM   2285  CA  GLY A 143     113.464 103.334  73.999  1.00 13.46              
ATOM   2286  HA1 GLY A 143     112.815 104.177  73.749  1.00 13.46              
ATOM   2287  HA2 GLY A 143     114.485 103.606  73.753  1.00 13.46              
ATOM   2288  C   GLY A 143     113.386 103.060  75.470  1.00 13.46              
ATOM   2289  O   GLY A 143     112.888 103.941  76.179  1.00 13.46              
ATOM   2290  N   LEU A 144     113.873 101.870  75.951  1.00 14.55              
ATOM   2291  H   LEU A 144     114.179 101.234  75.237  1.00 14.55              
ATOM   2292  CA  LEU A 144     114.751 101.951  77.114  1.00 14.55              
ATOM   2293  HA  LEU A 144     114.047 102.631  77.544  1.00 14.55              
ATOM   2294  CB  LEU A 144     114.632 101.234  78.474  1.00 14.55              
ATOM   2295  HB1 LEU A 144     115.591 101.406  78.901  1.00 14.55              
ATOM   2296  HB2 LEU A 144     114.528 100.165  78.347  1.00 14.55              
ATOM   2297  CG  LEU A 144     113.647 101.786  79.569  1.00 14.55              
ATOM   2298  HG  LEU A 144     112.622 101.654  79.244  1.00 14.55              
ATOM   2299  CD1 LEU A 144     113.835 101.090  80.915  1.00 14.55              
ATOM   2300 1HD1 LEU A 144     114.566 101.626  81.519  1.00 14.55              
ATOM   2301 2HD1 LEU A 144     112.889 101.101  81.458  1.00 14.55              
ATOM   2302 3HD1 LEU A 144     114.156 100.064  80.754  1.00 14.55              
ATOM   2303  CD2 LEU A 144     113.783 103.282  79.889  1.00 14.55              
ATOM   2304 1HD2 LEU A 144     113.388 103.899  79.081  1.00 14.55              
ATOM   2305 2HD2 LEU A 144     113.190 103.523  80.772  1.00 14.55              
ATOM   2306 3HD2 LEU A 144     114.821 103.532  80.093  1.00 14.55              
ATOM   2307  C   LEU A 144     115.786 102.980  76.790  1.00 14.55              
ATOM   2308  O   LEU A 144     116.574 102.819  75.875  1.00 14.55              
ATOM   2309  N   GLU A 145     115.498 104.157  77.300  1.00 15.74              
ATOM   2310  H   GLU A 145     114.615 104.279  77.782  1.00 15.74              
ATOM   2311  CA  GLU A 145     116.366 105.272  77.183  1.00 15.74              
ATOM   2312  HA  GLU A 145     116.746 105.349  76.161  1.00 15.74              
ATOM   2313  CB  GLU A 145     115.499 106.542  77.486  1.00 15.74              
ATOM   2314  HB1 GLU A 145     114.574 106.478  76.911  1.00 15.74              
ATOM   2315  HB2 GLU A 145     116.038 107.425  77.142  1.00 15.74              
ATOM   2316  CG  GLU A 145     115.152 106.733  78.981  1.00 15.74              
ATOM   2317  HG1 GLU A 145     115.988 107.271  79.426  1.00 15.74              
ATOM   2318  HG2 GLU A 145     115.127 105.749  79.445  1.00 15.74              
ATOM   2319  CD  GLU A 145     113.832 107.455  79.370  1.00 15.74              
ATOM   2320  OE1 GLU A 145     113.826 108.697  79.556  1.00 15.74              
ATOM   2321  OE2 GLU A 145     112.850 106.772  79.751  1.00 15.74              
ATOM   2322  C   GLU A 145     117.577 105.144  78.119  1.00 15.74              
ATOM   2323  O   GLU A 145     118.588 105.826  78.000  1.00 15.74              
ATOM   2324  N   PHE A 146     117.429 104.176  79.018  1.00 16.58              
ATOM   2325  H   PHE A 146     116.502 103.800  79.065  1.00 16.58              
ATOM   2326  CA  PHE A 146     118.433 103.311  79.588  1.00 16.58              
ATOM   2327  HA  PHE A 146     119.130 103.974  80.043  1.00 16.58              
ATOM   2328  CB  PHE A 146     117.638 102.459  80.641  1.00 16.58              
ATOM   2329  HB1 PHE A 146     116.854 101.980  80.094  1.00 16.58              
ATOM   2330  HB2 PHE A 146     117.047 103.138  81.243  1.00 16.58              
ATOM   2331  CG  PHE A 146     118.195 101.389  81.615  1.00 16.58              
ATOM   2332  CD1 PHE A 146     117.272 100.491  82.199  1.00 16.58              
ATOM   2333  HD1 PHE A 146     116.254 100.486  81.863  1.00 16.58              
ATOM   2334  CE1 PHE A 146     117.646  99.592  83.212  1.00 16.58              
ATOM   2335  HE1 PHE A 146     116.908  98.926  83.633  1.00 16.58              
ATOM   2336  CZ  PHE A 146     118.977  99.542  83.643  1.00 16.58              
ATOM   2337  HZ  PHE A 146     119.274  98.824  84.392  1.00 16.58              
ATOM   2338  CE2 PHE A 146     119.922 100.397  83.058  1.00 16.58              
ATOM   2339  HE2 PHE A 146     120.957 100.345  83.365  1.00 16.58              
ATOM   2340  CD2 PHE A 146     119.533 101.312  82.062  1.00 16.58              
ATOM   2341  HD2 PHE A 146     120.292 101.936  81.640  1.00 16.58              
ATOM   2342  C   PHE A 146     119.190 102.498  78.630  1.00 16.58              
ATOM   2343  O   PHE A 146     119.249 102.936  77.493  1.00 16.58              
ATOM   2344  N   ASN A 147     119.775 101.411  79.137  1.00 15.59              
ATOM   2345  H   ASN A 147     119.445 101.118  80.035  1.00 15.59              
ATOM   2346  CA  ASN A 147     121.000 100.825  78.624  1.00 15.59              
ATOM   2347  HA  ASN A 147     121.718 101.118  79.489  1.00 15.59              
ATOM   2348  CB  ASN A 147     121.223  99.296  78.530  1.00 15.59              
ATOM   2349  HB1 ASN A 147     120.539  98.903  79.239  1.00 15.59              
ATOM   2350  HB2 ASN A 147     122.195  99.166  78.998  1.00 15.59              
ATOM   2351  CG  ASN A 147     121.409  98.584  77.141  1.00 15.59              
ATOM   2352  OD1 ASN A 147     122.492  98.446  76.633  1.00 15.59              
ATOM   2353  ND2 ASN A 147     120.461  98.111  76.354  1.00 15.59              
ATOM   2354 1HD2 ASN A 147     119.507  98.390  76.498  1.00 15.59              
ATOM   2355 2HD2 ASN A 147     120.794  97.786  75.457  1.00 15.59              
ATOM   2356  C   ASN A 147     121.465 101.498  77.377  1.00 15.59              
ATOM   2357  O   ASN A 147     121.508 100.935  76.293  1.00 15.59              
ATOM   2358  N   ASN A 148     121.944 102.708  77.462  1.00 14.70              
ATOM   2359  H   ASN A 148     121.906 103.331  78.245  1.00 14.70              
ATOM   2360  CA  ASN A 148     122.828 103.066  76.397  1.00 14.70              
ATOM   2361  HA  ASN A 148     122.406 102.809  75.426  1.00 14.70              
ATOM   2362  CB  ASN A 148     123.027 104.571  76.421  1.00 14.70              
ATOM   2363  HB1 ASN A 148     123.752 104.856  77.181  1.00 14.70              
ATOM   2364  HB2 ASN A 148     122.080 105.059  76.651  1.00 14.70              
ATOM   2365  CG  ASN A 148     123.475 105.083  75.069  1.00 14.70              
ATOM   2366  OD1 ASN A 148     122.696 105.553  74.257  1.00 14.70              
ATOM   2367  ND2 ASN A 148     124.746 104.990  74.762  1.00 14.70              
ATOM   2368 1HD2 ASN A 148     124.976 105.281  73.836  1.00 14.70              
ATOM   2369 2HD2 ASN A 148     125.343 104.439  75.368  1.00 14.70              
ATOM   2370  C   ASN A 148     124.161 102.226  76.543  1.00 14.70              
ATOM   2371  O   ASN A 148     125.259 102.744  76.314  1.00 14.70              
ATOM   2372  N   ILE A 149     124.069 100.960  76.993  1.00 12.81              
ATOM   2373  H   ILE A 149     123.235 100.496  76.642  1.00 12.81              
ATOM   2374  CA  ILE A 149     124.621 100.419  78.239  1.00 12.81              
ATOM   2375  HA  ILE A 149     125.612 100.514  77.859  1.00 12.81              
ATOM   2376  CB  ILE A 149     124.912 101.410  79.456  1.00 12.81              
ATOM   2377  HB  ILE A 149     125.528 100.870  80.166  1.00 12.81              
ATOM   2378  CG2 ILE A 149     125.824 102.618  79.150  1.00 12.81              
ATOM   2379 1HG2 ILE A 149     126.261 102.998  80.072  1.00 12.81              
ATOM   2380 2HG2 ILE A 149     126.648 102.315  78.504  1.00 12.81              
ATOM   2381 3HG2 ILE A 149     125.259 103.428  78.694  1.00 12.81              
ATOM   2382  CG1 ILE A 149     123.782 101.968  80.346  1.00 12.81              
ATOM   2383 1HG1 ILE A 149     122.972 102.327  79.743  1.00 12.81              
ATOM   2384 2HG1 ILE A 149     124.125 102.848  80.888  1.00 12.81              
ATOM   2385  CD1 ILE A 149     123.302 100.966  81.396  1.00 12.81              
ATOM   2386  HD1 ILE A 149     122.916 100.076  80.917  1.00 12.81              
ATOM   2387  HD2 ILE A 149     124.121 100.685  82.059  1.00 12.81              
ATOM   2388  HD3 ILE A 149     122.508 101.422  81.976  1.00 12.81              
ATOM   2389  C   ILE A 149     124.905  98.919  78.463  1.00 12.81              
ATOM   2390  O   ILE A 149     125.358  98.611  79.536  1.00 12.81              
ATOM   2391  N   LEU A 150     124.882  98.021  77.471  1.00 12.28              
ATOM   2392  H   LEU A 150     124.215  98.182  76.738  1.00 12.28              
ATOM   2393  CA  LEU A 150     126.102  97.340  77.013  1.00 12.28              
ATOM   2394  HA  LEU A 150     126.832  97.550  77.789  1.00 12.28              
ATOM   2395  CB  LEU A 150     126.054  95.842  76.912  1.00 12.28              
ATOM   2396  HB1 LEU A 150     125.288  95.573  76.200  1.00 12.28              
ATOM   2397  HB2 LEU A 150     125.815  95.444  77.895  1.00 12.28              
ATOM   2398  CG  LEU A 150     127.396  95.247  76.451  1.00 12.28              
ATOM   2399  HG  LEU A 150     127.557  95.540  75.421  1.00 12.28              
ATOM   2400  CD1 LEU A 150     128.643  95.640  77.234  1.00 12.28              
ATOM   2401 1HD1 LEU A 150     128.538  95.268  78.242  1.00 12.28              
ATOM   2402 2HD1 LEU A 150     129.519  95.179  76.780  1.00 12.28              
ATOM   2403 3HD1 LEU A 150     128.798  96.716  77.242  1.00 12.28              
ATOM   2404  CD2 LEU A 150     127.296  93.737  76.568  1.00 12.28              
ATOM   2405 1HD2 LEU A 150     127.188  93.446  77.612  1.00 12.28              
ATOM   2406 2HD2 LEU A 150     126.426  93.382  76.022  1.00 12.28              
ATOM   2407 3HD2 LEU A 150     128.198  93.281  76.161  1.00 12.28              
ATOM   2408  C   LEU A 150     126.674  98.114  75.814  1.00 12.28              
ATOM   2409  O   LEU A 150     127.828  98.543  75.844  1.00 12.28              
ATOM   2410  N   ARG A 151     125.790  98.529  74.905  1.00 10.47              
ATOM   2411  H   ARG A 151     124.949  97.960  74.860  1.00 10.47              
ATOM   2412  CA  ARG A 151     125.699  99.936  74.465  1.00 10.47              
ATOM   2413  HA  ARG A 151     125.813 100.568  75.328  1.00 10.47              
ATOM   2414  CB  ARG A 151     126.829 100.261  73.465  1.00 10.47              
ATOM   2415  HB1 ARG A 151     126.671  99.708  72.538  1.00 10.47              
ATOM   2416  HB2 ARG A 151     127.790  99.957  73.876  1.00 10.47              
ATOM   2417  CG  ARG A 151     126.900 101.765  73.168  1.00 10.47              
ATOM   2418  HG1 ARG A 151     127.099 102.305  74.095  1.00 10.47              
ATOM   2419  HG2 ARG A 151     125.959 102.121  72.747  1.00 10.47              
ATOM   2420  CD  ARG A 151     128.017 102.048  72.162  1.00 10.47              
ATOM   2421  HD1 ARG A 151     127.762 101.569  71.214  1.00 10.47              
ATOM   2422  HD2 ARG A 151     128.946 101.615  72.541  1.00 10.47              
ATOM   2423  NE  ARG A 151     128.199 103.498  71.960  1.00 10.47              
ATOM   2424  HE  ARG A 151     127.640 104.100  72.540  1.00 10.47              
ATOM   2425  CZ  ARG A 151     129.076 104.063  71.147  1.00 10.47              
ATOM   2426  NH1 ARG A 151     129.859 103.360  70.377  1.00 10.47              
ATOM   2427 1HH1 ARG A 151     129.780 102.359  70.399  1.00 10.47              
ATOM   2428 2HH1 ARG A 151     130.501 103.801  69.746  1.00 10.47              
ATOM   2429  NH2 ARG A 151     129.213 105.359  71.100  1.00 10.47              
ATOM   2430 1HH2 ARG A 151     128.634 105.949  71.673  1.00 10.47              
ATOM   2431 2HH2 ARG A 151     129.901 105.774  70.499  1.00 10.47              
ATOM   2432  C   ARG A 151     124.375 100.230  73.789  1.00 10.47              
ATOM   2433  O   ARG A 151     123.726 101.243  73.987  1.00 10.47              
ATOM   2434  N   ILE A 152     124.028  99.245  73.003  1.00  8.95              
ATOM   2435  H   ILE A 152     124.704  98.497  72.921  1.00  8.95              
ATOM   2436  CA  ILE A 152     122.680  98.804  72.745  1.00  8.95              
ATOM   2437  HA  ILE A 152     121.976  99.450  73.269  1.00  8.95              
ATOM   2438  CB  ILE A 152     122.454  98.899  71.206  1.00  8.95              
ATOM   2439  HB  ILE A 152     123.045  98.117  70.725  1.00  8.95              
ATOM   2440  CG2 ILE A 152     120.985  98.660  70.846  1.00  8.95              
ATOM   2441 1HG2 ILE A 152     120.713  97.657  71.126  1.00  8.95              
ATOM   2442 2HG2 ILE A 152     120.339  99.373  71.352  1.00  8.95              
ATOM   2443 3HG2 ILE A 152     120.825  98.715  69.772  1.00  8.95              
ATOM   2444  CG1 ILE A 152     122.930 100.263  70.626  1.00  8.95              
ATOM   2445 1HG1 ILE A 152     124.011 100.340  70.740  1.00  8.95              
ATOM   2446 2HG1 ILE A 152     122.480 101.076  71.194  1.00  8.95              
ATOM   2447  CD1 ILE A 152     122.650 100.501  69.138  1.00  8.95              
ATOM   2448  HD1 ILE A 152     122.977  99.640  68.554  1.00  8.95              
ATOM   2449  HD2 ILE A 152     121.587 100.678  68.981  1.00  8.95              
ATOM   2450  HD3 ILE A 152     123.194 101.385  68.805  1.00  8.95              
ATOM   2451  C   ILE A 152     122.625  97.410  73.320  1.00  8.95              
ATOM   2452  O   ILE A 152     123.688  96.891  73.698  1.00  8.95              
ATOM   2453  N   GLU A 153     121.434  96.818  73.468  1.00  7.22              
ATOM   2454  H   GLU A 153     120.647  97.157  72.927  1.00  7.22              
ATOM   2455  CA  GLU A 153     121.512  95.410  73.808  1.00  7.22              
ATOM   2456  HA  GLU A 153     122.270  95.058  73.140  1.00  7.22              
ATOM   2457  CB  GLU A 153     122.090  95.235  75.264  1.00  7.22              
ATOM   2458  HB1 GLU A 153     121.282  95.036  75.946  1.00  7.22              
ATOM   2459  HB2 GLU A 153     122.571  96.128  75.644  1.00  7.22              
ATOM   2460  CG  GLU A 153     123.120  94.098  75.300  1.00  7.22              
ATOM   2461  HG1 GLU A 153     124.014  94.541  74.913  1.00  7.22              
ATOM   2462  HG2 GLU A 153     122.796  93.341  74.598  1.00  7.22              
ATOM   2463  CD  GLU A 153     123.494  93.398  76.616  1.00  7.22              
ATOM   2464  OE1 GLU A 153     123.828  94.036  77.635  1.00  7.22              
ATOM   2465  OE2 GLU A 153     123.409  92.157  76.673  1.00  7.22              
ATOM   2466  C   GLU A 153     120.415  94.332  73.604  1.00  7.22              
ATOM   2467  O   GLU A 153     119.878  94.134  72.535  1.00  7.22              
ATOM   2468  N   GLN A 154     120.240  93.419  74.570  1.00  5.44              
ATOM   2469  H   GLN A 154     120.647  93.627  75.461  1.00  5.44              
ATOM   2470  CA  GLN A 154     120.166  92.005  74.258  1.00  5.44              
ATOM   2471  HA  GLN A 154     120.802  91.841  73.400  1.00  5.44              
ATOM   2472  CB  GLN A 154     120.789  91.141  75.385  1.00  5.44              
ATOM   2473  HB1 GLN A 154     120.668  91.632  76.349  1.00  5.44              
ATOM   2474  HB2 GLN A 154     121.852  91.078  75.177  1.00  5.44              
ATOM   2475  CG  GLN A 154     120.282  89.691  75.490  1.00  5.44              
ATOM   2476  HG1 GLN A 154     120.430  89.201  74.527  1.00  5.44              
ATOM   2477  HG2 GLN A 154     119.216  89.672  75.712  1.00  5.44              
ATOM   2478  CD  GLN A 154     120.989  88.888  76.583  1.00  5.44              
ATOM   2479  OE1 GLN A 154     121.018  89.224  77.763  1.00  5.44              
ATOM   2480  NE2 GLN A 154     121.574  87.764  76.243  1.00  5.44              
ATOM   2481 1HE2 GLN A 154     121.635  87.520  75.264  1.00  5.44              
ATOM   2482 2HE2 GLN A 154     122.007  87.216  76.967  1.00  5.44              
ATOM   2483  C   GLN A 154     118.809  91.549  73.810  1.00  5.44              
ATOM   2484  O   GLN A 154     118.698  90.994  72.717  1.00  5.44              
ATOM   2485  N   PRO A 155     117.768  91.851  74.590  1.00  4.86              
ATOM   2486  CD  PRO A 155     117.748  92.188  76.004  1.00  4.86              
ATOM   2487  HD1 PRO A 155     117.782  93.271  76.109  1.00  4.86              
ATOM   2488  HD2 PRO A 155     118.547  91.698  76.548  1.00  4.86              
ATOM   2489  CG  PRO A 155     116.426  91.671  76.551  1.00  4.86              
ATOM   2490  HG1 PRO A 155     116.105  92.217  77.437  1.00  4.86              
ATOM   2491  HG2 PRO A 155     116.495  90.601  76.752  1.00  4.86              
ATOM   2492  CB  PRO A 155     115.525  91.916  75.358  1.00  4.86              
ATOM   2493  HB1 PRO A 155     115.229  92.966  75.335  1.00  4.86              
ATOM   2494  HB2 PRO A 155     114.646  91.270  75.376  1.00  4.86              
ATOM   2495  CA  PRO A 155     116.438  91.606  74.164  1.00  4.86              
ATOM   2496  HA  PRO A 155     116.374  90.536  73.962  1.00  4.86              
ATOM   2497  C   PRO A 155     115.912  92.297  72.914  1.00  4.86              
ATOM   2498  O   PRO A 155     114.701  92.350  72.718  1.00  4.86              
ATOM   2499  N   LEU A 156     116.747  92.965  72.142  1.00  4.93              
ATOM   2500  H   LEU A 156     117.747  92.851  72.250  1.00  4.93              
ATOM   2501  CA  LEU A 156     116.251  94.017  71.296  1.00  4.93              
ATOM   2502  HA  LEU A 156     115.456  94.473  71.888  1.00  4.93              
ATOM   2503  CB  LEU A 156     117.232  95.148  71.211  1.00  4.93              
ATOM   2504  HB1 LEU A 156     116.961  95.745  70.355  1.00  4.93              
ATOM   2505  HB2 LEU A 156     118.203  94.712  71.036  1.00  4.93              
ATOM   2506  CG  LEU A 156     117.245  96.069  72.455  1.00  4.93              
ATOM   2507  HG  LEU A 156     116.346  96.675  72.385  1.00  4.93              
ATOM   2508  CD1 LEU A 156     117.186  95.393  73.831  1.00  4.93              
ATOM   2509 1HD1 LEU A 156     117.379  96.113  74.623  1.00  4.93              
ATOM   2510 2HD1 LEU A 156     116.189  94.986  73.990  1.00  4.93              
ATOM   2511 3HD1 LEU A 156     117.897  94.589  73.904  1.00  4.93              
ATOM   2512  CD2 LEU A 156     118.451  97.001  72.408  1.00  4.93              
ATOM   2513 1HD2 LEU A 156     118.305  97.737  71.625  1.00  4.93              
ATOM   2514 2HD2 LEU A 156     118.639  97.499  73.356  1.00  4.93              
ATOM   2515 3HD2 LEU A 156     119.316  96.414  72.133  1.00  4.93              
ATOM   2516  C   LEU A 156     115.491  93.539  70.066  1.00  4.93              
ATOM   2517  O   LEU A 156     115.760  92.512  69.457  1.00  4.93              
ATOM   2518  N   GLY A 157     114.406  94.267  69.852  1.00  4.90              
ATOM   2519  H   GLY A 157     114.323  95.118  70.378  1.00  4.90              
ATOM   2520  CA  GLY A 157     113.208  93.837  69.162  1.00  4.90              
ATOM   2521  HA1 GLY A 157     113.450  93.034  68.467  1.00  4.90              
ATOM   2522  HA2 GLY A 157     112.828  94.682  68.602  1.00  4.90              
ATOM   2523  C   GLY A 157     112.085  93.357  70.092  1.00  4.90              
ATOM   2524  O   GLY A 157     111.074  92.850  69.603  1.00  4.90              
ATOM   2525  N   THR A 158     112.242  93.591  71.409  1.00  4.86              
ATOM   2526  H   THR A 158     113.173  93.816  71.722  1.00  4.86              
ATOM   2527  CA  THR A 158     111.204  93.552  72.445  1.00  4.86              
ATOM   2528  HA  THR A 158     110.431  92.947  71.974  1.00  4.86              
ATOM   2529  CB  THR A 158     111.556  92.648  73.636  1.00  4.86              
ATOM   2530  HB  THR A 158     110.694  92.623  74.297  1.00  4.86              
ATOM   2531  CG2 THR A 158     111.804  91.188  73.239  1.00  4.86              
ATOM   2532 1HG2 THR A 158     112.108  90.613  74.114  1.00  4.86              
ATOM   2533 2HG2 THR A 158     110.885  90.760  72.841  1.00  4.86              
ATOM   2534 3HG2 THR A 158     112.567  91.109  72.468  1.00  4.86              
ATOM   2535  OG1 THR A 158     112.657  93.127  74.361  1.00  4.86              
ATOM   2536  HG1 THR A 158     113.436  92.865  73.858  1.00  4.86              
ATOM   2537  C   THR A 158     110.351  94.779  72.848  1.00  4.86              
ATOM   2538  O   THR A 158     110.254  95.081  74.039  1.00  4.86              
ATOM   2539  N   PRO A 159     109.647  95.482  71.924  1.00  4.86              
ATOM   2540  CD  PRO A 159     109.351  95.072  70.572  1.00  4.86              
ATOM   2541  HD1 PRO A 159     109.068  94.026  70.550  1.00  4.86              
ATOM   2542  HD2 PRO A 159     110.224  95.238  69.960  1.00  4.86              
ATOM   2543  CG  PRO A 159     108.206  95.942  70.061  1.00  4.86              
ATOM   2544  HG1 PRO A 159     107.252  95.463  70.268  1.00  4.86              
ATOM   2545  HG2 PRO A 159     108.298  96.146  68.995  1.00  4.86              
ATOM   2546  CB  PRO A 159     108.308  97.213  70.887  1.00  4.86              
ATOM   2547  HB1 PRO A 159     107.319  97.635  71.076  1.00  4.86              
ATOM   2548  HB2 PRO A 159     108.914  97.955  70.378  1.00  4.86              
ATOM   2549  CA  PRO A 159     109.012  96.779  72.174  1.00  4.86              
ATOM   2550  HA  PRO A 159     109.733  97.547  72.396  1.00  4.86              
ATOM   2551  C   PRO A 159     108.015  96.766  73.319  1.00  4.86              
ATOM   2552  O   PRO A 159     107.901  97.757  74.041  1.00  4.86              
ATOM   2553  N   PHE A 160     107.300  95.657  73.488  1.00  4.77              
ATOM   2554  H   PHE A 160     107.430  94.890  72.838  1.00  4.77              
ATOM   2555  CA  PHE A 160     106.236  95.540  74.466  1.00  4.77              
ATOM   2556  HA  PHE A 160     105.913  96.544  74.731  1.00  4.77              
ATOM   2557  CB  PHE A 160     105.051  94.820  73.783  1.00  4.77              
ATOM   2558  HB1 PHE A 160     105.234  93.745  73.825  1.00  4.77              
ATOM   2559  HB2 PHE A 160     105.033  95.103  72.729  1.00  4.77              
ATOM   2560  CG  PHE A 160     103.654  95.120  74.308  1.00  4.77              
ATOM   2561  CD1 PHE A 160     103.229  96.451  74.493  1.00  4.77              
ATOM   2562  HD1 PHE A 160     103.901  97.269  74.273  1.00  4.77              
ATOM   2563  CE1 PHE A 160     101.912  96.727  74.907  1.00  4.77              
ATOM   2564  HE1 PHE A 160     101.579  97.752  75.008  1.00  4.77              
ATOM   2565  CZ  PHE A 160     101.004  95.675  75.118  1.00  4.77              
ATOM   2566  HZ  PHE A 160      99.978  95.890  75.391  1.00  4.77              
ATOM   2567  CE2 PHE A 160     101.415  94.347  74.916  1.00  4.77              
ATOM   2568  HE2 PHE A 160     100.707  93.533  75.026  1.00  4.77              
ATOM   2569  CD2 PHE A 160     102.733  94.073  74.511  1.00  4.77              
ATOM   2570  HD2 PHE A 160     103.022  93.051  74.321  1.00  4.77              
ATOM   2571  C   PHE A 160     106.667  94.888  75.786  1.00  4.77              
ATOM   2572  O   PHE A 160     105.796  94.511  76.576  1.00  4.77              
ATOM   2573  N   LEU A 161     107.977  94.772  76.042  1.00  4.73              
ATOM   2574  H   LEU A 161     108.651  95.076  75.347  1.00  4.73              
ATOM   2575  CA  LEU A 161     108.488  94.192  77.282  1.00  4.73              
ATOM   2576  HA  LEU A 161     107.877  93.303  77.451  1.00  4.73              
ATOM   2577  CB  LEU A 161     109.931  93.693  77.113  1.00  4.73              
ATOM   2578  HB1 LEU A 161     110.634  94.484  77.359  1.00  4.73              
ATOM   2579  HB2 LEU A 161     110.071  93.443  76.069  1.00  4.73              
ATOM   2580  CG  LEU A 161     110.216  92.410  77.921  1.00  4.73              
ATOM   2581  HG  LEU A 161     109.428  91.692  77.708  1.00  4.73              
ATOM   2582  CD1 LEU A 161     111.543  91.759  77.527  1.00  4.73              
ATOM   2583 1HD1 LEU A 161     111.598  90.755  77.943  1.00  4.73              
ATOM   2584 2HD1 LEU A 161     111.615  91.686  76.445  1.00  4.73              
ATOM   2585 3HD1 LEU A 161     112.386  92.333  77.890  1.00  4.73              
ATOM   2586  CD2 LEU A 161     110.236  92.630  79.432  1.00  4.73              
ATOM   2587 1HD2 LEU A 161     110.751  91.803  79.914  1.00  4.73              
ATOM   2588 2HD2 LEU A 161     110.741  93.564  79.675  1.00  4.73              
ATOM   2589 3HD2 LEU A 161     109.221  92.626  79.812  1.00  4.73              
ATOM   2590  C   LEU A 161     108.272  95.108  78.493  1.00  4.73              
ATOM   2591  O   LEU A 161     108.671  96.277  78.480  1.00  4.73              
ATOM   2592  N   LYS A 162     107.626  94.560  79.539  1.00  4.70              
ATOM   2593  H   LYS A 162     107.294  93.607  79.423  1.00  4.70              
ATOM   2594  CA  LYS A 162     107.224  95.314  80.744  1.00  4.70              
ATOM   2595  HA  LYS A 162     107.659  96.307  80.699  1.00  4.70              
ATOM   2596  CB  LYS A 162     105.692  95.460  80.790  1.00  4.70              
ATOM   2597  HB1 LYS A 162     105.415  96.020  81.684  1.00  4.70              
ATOM   2598  HB2 LYS A 162     105.257  94.460  80.866  1.00  4.70              
ATOM   2599  CG  LYS A 162     105.093  96.171  79.572  1.00  4.70              
ATOM   2600  HG1 LYS A 162     105.434  95.667  78.677  1.00  4.70              
ATOM   2601  HG2 LYS A 162     105.440  97.203  79.533  1.00  4.70              
ATOM   2602  CD  LYS A 162     103.557  96.147  79.614  1.00  4.70              
ATOM   2603  HD1 LYS A 162     103.208  96.977  80.230  1.00  4.70              
ATOM   2604  HD2 LYS A 162     103.207  95.216  80.065  1.00  4.70              
ATOM   2605  CE  LYS A 162     102.958  96.262  78.208  1.00  4.70              
ATOM   2606  HE1 LYS A 162     103.417  97.106  77.687  1.00  4.70              
ATOM   2607  HE2 LYS A 162     101.885  96.453  78.299  1.00  4.70              
ATOM   2608  NZ  LYS A 162     103.171  95.013  77.441  1.00  4.70              
ATOM   2609  HZ1 LYS A 162     102.728  95.046  76.528  1.00  4.70              
ATOM   2610  HZ2 LYS A 162     104.162  94.831  77.295  1.00  4.70              
ATOM   2611  HZ3 LYS A 162     102.811  94.209  77.948  1.00  4.70              
ATOM   2612  C   LYS A 162     107.670  94.721  82.075  1.00  4.70              
ATOM   2613  O   LYS A 162     107.839  95.491  83.015  1.00  4.70              
ATOM   2614  N   GLN A 163     107.908  93.416  82.187  1.00  4.22              
ATOM   2615  H   GLN A 163     107.754  92.812  81.397  1.00  4.22              
ATOM   2616  CA  GLN A 163     108.571  92.855  83.367  1.00  4.22              
ATOM   2617  HA  GLN A 163     109.187  93.642  83.791  1.00  4.22              
ATOM   2618  CB  GLN A 163     107.567  92.445  84.448  1.00  4.22              
ATOM   2619  HB1 GLN A 163     106.971  93.315  84.727  1.00  4.22              
ATOM   2620  HB2 GLN A 163     108.130  92.119  85.325  1.00  4.22              
ATOM   2621  CG  GLN A 163     106.619  91.323  84.020  1.00  4.22              
ATOM   2622  HG1 GLN A 163     107.194  90.484  83.633  1.00  4.22              
ATOM   2623  HG2 GLN A 163     105.956  91.697  83.242  1.00  4.22              
ATOM   2624  CD  GLN A 163     105.771  90.806  85.172  1.00  4.22              
ATOM   2625  OE1 GLN A 163     105.786  91.319  86.276  1.00  4.22              
ATOM   2626  NE2 GLN A 163     104.991  89.772  84.949  1.00  4.22              
ATOM   2627 1HE2 GLN A 163     104.961  89.350  84.035  1.00  4.22              
ATOM   2628 2HE2 GLN A 163     104.464  89.436  85.738  1.00  4.22              
ATOM   2629  C   GLN A 163     109.529  91.724  83.014  1.00  4.22              
ATOM   2630  O   GLN A 163     109.286  90.975  82.066  1.00  4.22              
ATOM   2631  N   LEU A 164     110.645  91.675  83.739  1.00  4.26              
ATOM   2632  H   LEU A 164     110.742  92.319  84.519  1.00  4.26              
ATOM   2633  CA  LEU A 164     111.861  91.020  83.255  1.00  4.26              
ATOM   2634  HA  LEU A 164     111.596  90.189  82.601  1.00  4.26              
ATOM   2635  CB  LEU A 164     112.606  92.113  82.453  1.00  4.26              
ATOM   2636  HB1 LEU A 164     112.923  92.895  83.143  1.00  4.26              
ATOM   2637  HB2 LEU A 164     111.878  92.567  81.783  1.00  4.26              
ATOM   2638  CG  LEU A 164     113.823  91.715  81.604  1.00  4.26              
ATOM   2639  HG  LEU A 164     114.693  91.613  82.249  1.00  4.26              
ATOM   2640  CD1 LEU A 164     113.638  90.425  80.815  1.00  4.26              
ATOM   2641 1HD1 LEU A 164     114.515  90.231  80.198  1.00  4.26              
ATOM   2642 2HD1 LEU A 164     113.522  89.588  81.506  1.00  4.26              
ATOM   2643 3HD1 LEU A 164     112.754  90.501  80.182  1.00  4.26              
ATOM   2644  CD2 LEU A 164     114.082  92.823  80.581  1.00  4.26              
ATOM   2645 1HD2 LEU A 164     114.873  92.535  79.893  1.00  4.26              
ATOM   2646 2HD2 LEU A 164     113.181  93.001  80.000  1.00  4.26              
ATOM   2647 3HD2 LEU A 164     114.354  93.742  81.102  1.00  4.26              
ATOM   2648  C   LEU A 164     112.670  90.484  84.448  1.00  4.26              
ATOM   2649  O   LEU A 164     113.168  91.271  85.278  1.00  4.26              
ATOM   2650  N   LEU A 165     112.740  89.145  84.550  1.00  4.20              
ATOM   2651  H   LEU A 165     112.352  88.560  83.814  1.00  4.20              
ATOM   2652  CA  LEU A 165     112.998  88.506  85.848  1.00  4.20              
ATOM   2653  HA  LEU A 165     113.100  89.269  86.613  1.00  4.20              
ATOM   2654  CB  LEU A 165     111.764  87.663  86.228  1.00  4.20              
ATOM   2655  HB1 LEU A 165     111.662  86.842  85.526  1.00  4.20              
ATOM   2656  HB2 LEU A 165     110.883  88.296  86.111  1.00  4.20              
ATOM   2657  CG  LEU A 165     111.802  87.110  87.669  1.00  4.20              
ATOM   2658  HG  LEU A 165     112.632  87.558  88.208  1.00  4.20              
ATOM   2659  CD1 LEU A 165     110.498  87.437  88.401  1.00  4.20              
ATOM   2660 1HD1 LEU A 165     110.563  87.100  89.435  1.00  4.20              
ATOM   2661 2HD1 LEU A 165     110.318  88.513  88.387  1.00  4.20              
ATOM   2662 3HD1 LEU A 165     109.663  86.930  87.915  1.00  4.20              
ATOM   2663  CD2 LEU A 165     111.980  85.593  87.721  1.00  4.20              
ATOM   2664 1HD2 LEU A 165     112.080  85.273  88.757  1.00  4.20              
ATOM   2665 2HD2 LEU A 165     111.109  85.109  87.284  1.00  4.20              
ATOM   2666 3HD2 LEU A 165     112.874  85.301  87.176  1.00  4.20              
ATOM   2667  C   LEU A 165     114.314  87.715  85.831  1.00  4.20              
ATOM   2668  O   LEU A 165     114.388  86.502  85.575  1.00  4.20              
ATOM   2669  N   LEU A 166     115.370  88.464  86.140  1.00  4.75              
ATOM   2670  H   LEU A 166     115.196  89.427  86.413  1.00  4.75              
ATOM   2671  CA  LEU A 166     116.753  88.029  86.231  1.00  4.75              
ATOM   2672  HA  LEU A 166     116.852  87.088  85.685  1.00  4.75              
ATOM   2673  CB  LEU A 166     117.697  89.040  85.555  1.00  4.75              
ATOM   2674  HB1 LEU A 166     118.711  88.778  85.853  1.00  4.75              
ATOM   2675  HB2 LEU A 166     117.495  90.044  85.927  1.00  4.75              
ATOM   2676  CG  LEU A 166     117.635  89.028  84.011  1.00  4.75              
ATOM   2677  HG  LEU A 166     117.606  87.997  83.658  1.00  4.75              
ATOM   2678  CD1 LEU A 166     116.437  89.785  83.432  1.00  4.75              
ATOM   2679 1HD1 LEU A 166     116.534  89.887  82.352  1.00  4.75              
ATOM   2680 2HD1 LEU A 166     115.523  89.227  83.629  1.00  4.75              
ATOM   2681 3HD1 LEU A 166     116.361  90.772  83.890  1.00  4.75              
ATOM   2682  CD2 LEU A 166     118.904  89.670  83.446  1.00  4.75              
ATOM   2683 1HD2 LEU A 166     118.852  89.710  82.359  1.00  4.75              
ATOM   2684 2HD2 LEU A 166     119.018  90.672  83.855  1.00  4.75              
ATOM   2685 3HD2 LEU A 166     119.768  89.073  83.736  1.00  4.75              
ATOM   2686  C   LEU A 166     117.104  87.716  87.697  1.00  4.75              
ATOM   2687  O   LEU A 166     117.846  88.402  88.413  1.00  4.75              
ATOM   2688  N   ALA A 167     116.534  86.595  88.123  1.00  4.69              
ATOM   2689  H   ALA A 167     115.907  86.122  87.484  1.00  4.69              
ATOM   2690  CA  ALA A 167     116.855  85.940  89.374  1.00  4.69              
ATOM   2691  HA  ALA A 167     117.237  86.676  90.081  1.00  4.69              
ATOM   2692  CB  ALA A 167     115.551  85.372  89.952  1.00  4.69              
ATOM   2693  HB1 ALA A 167     115.757  84.858  90.891  1.00  4.69              
ATOM   2694  HB2 ALA A 167     114.846  86.184  90.136  1.00  4.69              
ATOM   2695  HB3 ALA A 167     115.102  84.665  89.251  1.00  4.69              
ATOM   2696  C   ALA A 167     117.918  84.863  89.160  1.00  4.69              
ATOM   2697  O   ALA A 167     117.687  83.867  88.485  1.00  4.69              
ATOM   2698  N   LYS A 168     119.093  85.038  89.750  1.00  4.66              
ATOM   2699  H   LYS A 168     119.217  85.896  90.285  1.00  4.66              
ATOM   2700  CA  LYS A 168     120.228  84.121  89.687  1.00  4.66              
ATOM   2701  HA  LYS A 168     121.094  84.660  90.067  1.00  4.66              
ATOM   2702  CB  LYS A 168     119.947  82.921  90.620  1.00  4.66              
ATOM   2703  HB1 LYS A 168     119.362  82.166  90.095  1.00  4.66              
ATOM   2704  HB2 LYS A 168     119.332  83.255  91.453  1.00  4.66              
ATOM   2705  CG  LYS A 168     121.230  82.286  91.178  1.00  4.66              
ATOM   2706  HG1 LYS A 168     121.894  83.071  91.541  1.00  4.66              
ATOM   2707  HG2 LYS A 168     121.742  81.729  90.392  1.00  4.66              
ATOM   2708  CD  LYS A 168     120.899  81.351  92.348  1.00  4.66              
ATOM   2709  HD1 LYS A 168     120.272  80.528  91.998  1.00  4.66              
ATOM   2710  HD2 LYS A 168     120.350  81.917  93.101  1.00  4.66              
ATOM   2711  CE  LYS A 168     122.187  80.798  92.965  1.00  4.66              
ATOM   2712  HE1 LYS A 168     122.912  81.614  93.044  1.00  4.66              
ATOM   2713  HE2 LYS A 168     122.598  80.040  92.291  1.00  4.66              
ATOM   2714  NZ  LYS A 168     121.931  80.225  94.308  1.00  4.66              
ATOM   2715  HZ1 LYS A 168     122.764  79.786  94.679  1.00  4.66              
ATOM   2716  HZ2 LYS A 168     121.653  80.963  94.950  1.00  4.66              
ATOM   2717  HZ3 LYS A 168     121.196  79.531  94.268  1.00  4.66              
ATOM   2718  C   LYS A 168     120.597  83.725  88.269  1.00  4.66              
ATOM   2719  O   LYS A 168     120.823  82.554  88.002  1.00  4.66              
ATOM   2720  N   ASN A 169     120.646  84.710  87.372  1.00  4.70              
ATOM   2721  H   ASN A 169     120.412  85.638  87.690  1.00  4.70              
ATOM   2722  CA  ASN A 169     121.279  84.549  86.064  1.00  4.70              
ATOM   2723  HA  ASN A 169     120.924  83.599  85.665  1.00  4.70              
ATOM   2724  CB  ASN A 169     120.793  85.641  85.091  1.00  4.70              
ATOM   2725  HB1 ASN A 169     119.747  85.876  85.292  1.00  4.70              
ATOM   2726  HB2 ASN A 169     120.836  85.239  84.084  1.00  4.70              
ATOM   2727  CG  ASN A 169     121.599  86.926  85.118  1.00  4.70              
ATOM   2728  OD1 ASN A 169     121.176  87.932  85.652  1.00  4.70              
ATOM   2729  ND2 ASN A 169     122.778  86.955  84.546  1.00  4.70              
ATOM   2730 1HD2 ASN A 169     123.182  86.082  84.224  1.00  4.70              
ATOM   2731 2HD2 ASN A 169     123.352  87.750  84.756  1.00  4.70              
ATOM   2732  C   ASN A 169     122.811  84.407  86.165  1.00  4.70              
ATOM   2733  O   ASN A 169     123.455  84.259  85.127  1.00  4.70              
ATOM   2734  N   CYS A 170     123.379  84.474  87.381  1.00  4.66              
ATOM   2735  H   CYS A 170     122.808  84.738  88.168  1.00  4.66              
ATOM   2736  CA  CYS A 170     124.774  84.140  87.656  1.00  4.66              
ATOM   2737  HA  CYS A 170     124.953  83.132  87.280  1.00  4.66              
ATOM   2738  CB  CYS A 170     125.029  84.126  89.202  1.00  4.66              
ATOM   2739  HB1 CYS A 170     125.774  83.361  89.380  1.00  4.66              
ATOM   2740  HB2 CYS A 170     124.128  83.772  89.699  1.00  4.66              
ATOM   2741  SG  CYS A 170     125.639  85.603  90.136  1.00  4.66              
ATOM   2742  C   CYS A 170     125.726  85.067  86.939  1.00  4.66              
ATOM   2743  O   CYS A 170     126.677  84.600  86.296  1.00  4.66              
ATOM   2744  N   TYR A 171     125.393  86.365  86.984  1.00  4.78              
ATOM   2745  H   TYR A 171     124.637  86.667  87.586  1.00  4.78              
ATOM   2746  CA  TYR A 171     126.265  87.338  86.383  1.00  4.78              
ATOM   2747  HA  TYR A 171     126.294  87.056  85.329  1.00  4.78              
ATOM   2748  CB  TYR A 171     125.712  88.721  86.409  1.00  4.78              
ATOM   2749  HB1 TYR A 171     125.961  89.078  87.389  1.00  4.78              
ATOM   2750  HB2 TYR A 171     124.625  88.688  86.318  1.00  4.78              
ATOM   2751  CG  TYR A 171     126.284  89.603  85.311  1.00  4.78              
ATOM   2752  CD1 TYR A 171     127.594  90.118  85.389  1.00  4.78              
ATOM   2753  HD1 TYR A 171     128.236  89.836  86.198  1.00  4.78              
ATOM   2754  CE1 TYR A 171     128.066  91.071  84.472  1.00  4.78              
ATOM   2755  HE1 TYR A 171     129.054  91.504  84.566  1.00  4.78              
ATOM   2756  CZ  TYR A 171     127.218  91.514  83.446  1.00  4.78              
ATOM   2757  OH  TYR A 171     127.627  92.516  82.629  1.00  4.78              
ATOM   2758  HH  TYR A 171     127.011  92.796  81.944  1.00  4.78              
ATOM   2759  CE2 TYR A 171     125.947  90.921  83.308  1.00  4.78              
ATOM   2760  HE2 TYR A 171     125.332  91.207  82.496  1.00  4.78              
ATOM   2761  CD2 TYR A 171     125.472  89.975  84.231  1.00  4.78              
ATOM   2762  HD2 TYR A 171     124.469  89.585  84.149  1.00  4.78              
ATOM   2763  C   TYR A 171     127.684  87.174  86.889  1.00  4.78              
ATOM   2764  O   TYR A 171     127.893  86.786  88.032  1.00  4.78              
ATOM   2765  N   TYR A 172     128.620  87.439  85.982  1.00  4.87              
ATOM   2766  H   TYR A 172     128.261  87.778  85.103  1.00  4.87              
ATOM   2767  CA  TYR A 172     130.020  87.039  85.928  1.00  4.87              
ATOM   2768  HA  TYR A 172     130.254  87.217  84.877  1.00  4.87              
ATOM   2769  CB  TYR A 172     131.036  87.947  86.607  1.00  4.87              
ATOM   2770  HB1 TYR A 172     130.918  88.961  86.221  1.00  4.87              
ATOM   2771  HB2 TYR A 172     132.041  87.614  86.342  1.00  4.87              
ATOM   2772  CG  TYR A 172     130.901  87.982  88.090  1.00  4.87              
ATOM   2773  CD1 TYR A 172     129.785  88.624  88.613  1.00  4.87              
ATOM   2774  HD1 TYR A 172     129.071  89.062  87.951  1.00  4.87              
ATOM   2775  CE1 TYR A 172     129.575  88.718  89.980  1.00  4.87              
ATOM   2776  HE1 TYR A 172     128.697  89.204  90.362  1.00  4.87              
ATOM   2777  CZ  TYR A 172     130.592  88.307  90.824  1.00  4.87              
ATOM   2778  OH  TYR A 172     130.493  88.734  92.099  1.00  4.87              
ATOM   2779  HH  TYR A 172     129.838  89.442  92.178  1.00  4.87              
ATOM   2780  CE2 TYR A 172     131.679  87.544  90.322  1.00  4.87              
ATOM   2781  HE2 TYR A 172     132.412  87.093  90.961  1.00  4.87              
ATOM   2782  CD2 TYR A 172     131.830  87.374  88.939  1.00  4.87              
ATOM   2783  HD2 TYR A 172     132.665  86.815  88.537  1.00  4.87              
ATOM   2784  C   TYR A 172     130.304  85.552  86.029  1.00  4.87              
ATOM   2785  O   TYR A 172     130.989  85.020  85.152  1.00  4.87              
ATOM   2786  N   ALA A 173     129.691  84.862  86.977  1.00  7.43              
ATOM   2787  H   ALA A 173     129.109  85.359  87.647  1.00  7.43              
ATOM   2788  CA  ALA A 173     129.605  83.422  86.990  1.00  7.43              
ATOM   2789  HA  ALA A 173     129.267  83.089  86.008  1.00  7.43              
ATOM   2790  CB  ALA A 173     130.995  82.807  87.273  1.00  7.43              
ATOM   2791  HB1 ALA A 173     130.952  81.724  87.183  1.00  7.43              
ATOM   2792  HB2 ALA A 173     131.734  83.159  86.556  1.00  7.43              
ATOM   2793  HB3 ALA A 173     131.331  83.085  88.271  1.00  7.43              
ATOM   2794  C   ALA A 173     128.573  82.974  88.016  1.00  7.43              
ATOM   2795  O   ALA A 173     128.019  83.735  88.797  1.00  7.43              
ATOM   2796  N   ASN A 174     128.337  81.676  88.037  1.00 10.45              
ATOM   2797  H   ASN A 174     128.786  81.108  87.338  1.00 10.45              
ATOM   2798  CA  ASN A 174     127.495  81.044  89.027  1.00 10.45              
ATOM   2799  HA  ASN A 174     126.502  81.484  88.949  1.00 10.45              
ATOM   2800  CB  ASN A 174     127.408  79.556  88.612  1.00 10.45              
ATOM   2801  HB1 ASN A 174     128.214  78.997  89.080  1.00 10.45              
ATOM   2802  HB2 ASN A 174     127.527  79.469  87.531  1.00 10.45              
ATOM   2803  CG  ASN A 174     126.102  78.851  88.925  1.00 10.45              
ATOM   2804  OD1 ASN A 174     125.710  77.944  88.212  1.00 10.45              
ATOM   2805  ND2 ASN A 174     125.409  79.178  89.993  1.00 10.45              
ATOM   2806 1HD2 ASN A 174     125.751  79.896  90.623  1.00 10.45              
ATOM   2807 2HD2 ASN A 174     124.553  78.671  90.118  1.00 10.45              
ATOM   2808  C   ASN A 174     127.969  81.183  90.478  1.00 10.45              
ATOM   2809  O   ASN A 174     127.123  81.122  91.376  1.00 10.45              
ATOM   2810  N   PRO A 175     129.276  81.344  90.734  1.00 11.81              
ATOM   2811  CD  PRO A 175     130.383  80.600  90.142  1.00 11.81              
ATOM   2812  HD1 PRO A 175     130.471  80.763  89.073  1.00 11.81              
ATOM   2813  HD2 PRO A 175     130.244  79.537  90.342  1.00 11.81              
ATOM   2814  CG  PRO A 175     131.648  81.084  90.851  1.00 11.81              
ATOM   2815  HG1 PRO A 175     132.083  81.924  90.308  1.00 11.81              
ATOM   2816  HG2 PRO A 175     132.379  80.284  90.968  1.00 11.81              
ATOM   2817  CB  PRO A 175     131.104  81.559  92.198  1.00 11.81              
ATOM   2818  HB1 PRO A 175     131.766  82.281  92.677  1.00 11.81              
ATOM   2819  HB2 PRO A 175     130.955  80.699  92.852  1.00 11.81              
ATOM   2820  CA  PRO A 175     129.743  82.161  91.830  1.00 11.81              
ATOM   2821  HA  PRO A 175     129.071  82.056  92.683  1.00 11.81              
ATOM   2822  C   PRO A 175     129.882  83.612  91.478  1.00 11.81              
ATOM   2823  O   PRO A 175     130.325  84.009  90.408  1.00 11.81              
ATOM   2824  N   CYS A 176     129.566  84.387  92.495  1.00 11.94              
ATOM   2825  H   CYS A 176     129.235  83.955  93.342  1.00 11.94              
ATOM   2826  CA  CYS A 176     129.491  85.813  92.407  1.00 11.94              
ATOM   2827  HA  CYS A 176     129.899  86.087  91.442  1.00 11.94              
ATOM   2828  CB  CYS A 176     127.969  86.148  92.341  1.00 11.94              
ATOM   2829  HB1 CYS A 176     127.860  86.993  91.664  1.00 11.94              
ATOM   2830  HB2 CYS A 176     127.660  86.431  93.345  1.00 11.94              
ATOM   2831  SG  CYS A 176     126.733  84.888  91.762  1.00 11.94              
ATOM   2832  C   CYS A 176     130.435  86.341  93.501  1.00 11.94              
ATOM   2833  O   CYS A 176     130.031  86.949  94.490  1.00 11.94              
ATOM   2834  N   ASN A 177     131.708  85.971  93.292  1.00 11.04              
ATOM   2835  H   ASN A 177     131.842  85.383  92.473  1.00 11.04              
ATOM   2836  CA  ASN A 177     132.937  86.260  94.046  1.00 11.04              
ATOM   2837  HA  ASN A 177     132.719  86.154  95.109  1.00 11.04              
ATOM   2838  CB  ASN A 177     134.008  85.206  93.675  1.00 11.04              
ATOM   2839  HB1 ASN A 177     133.770  84.273  94.184  1.00 11.04              
ATOM   2840  HB2 ASN A 177     134.989  85.531  94.025  1.00 11.04              
ATOM   2841  CG  ASN A 177     134.083  84.901  92.188  1.00 11.04              
ATOM   2842  OD1 ASN A 177     133.253  84.172  91.673  1.00 11.04              
ATOM   2843  ND2 ASN A 177     135.004  85.451  91.441  1.00 11.04              
ATOM   2844 1HD2 ASN A 177     135.770  86.022  91.800  1.00 11.04              
ATOM   2845 2HD2 ASN A 177     135.050  85.182  90.476  1.00 11.04              
ATOM   2846  C   ASN A 177     133.520  87.677  93.892  1.00 11.04              
ATOM   2847  O   ASN A 177     134.275  88.122  94.751  1.00 11.04              
ATOM   2848  N   GLU A 178     133.167  88.361  92.808  1.00  8.47              
ATOM   2849  H   GLU A 178     132.449  87.948  92.233  1.00  8.47              
ATOM   2850  CA  GLU A 178     133.820  89.540  92.255  1.00  8.47              
ATOM   2851  HA  GLU A 178     134.359  90.017  93.078  1.00  8.47              
ATOM   2852  CB  GLU A 178     134.889  89.149  91.217  1.00  8.47              
ATOM   2853  HB1 GLU A 178     135.074  89.984  90.539  1.00  8.47              
ATOM   2854  HB2 GLU A 178     134.541  88.298  90.631  1.00  8.47              
ATOM   2855  CG  GLU A 178     136.213  88.816  91.914  1.00  8.47              
ATOM   2856  HG1 GLU A 178     136.025  88.154  92.760  1.00  8.47              
ATOM   2857  HG2 GLU A 178     136.658  89.737  92.298  1.00  8.47              
ATOM   2858  CD  GLU A 178     137.175  88.125  90.954  1.00  8.47              
ATOM   2859  OE1 GLU A 178     137.666  88.797  90.022  1.00  8.47              
ATOM   2860  OE2 GLU A 178     137.370  86.906  91.160  1.00  8.47              
ATOM   2861  C   GLU A 178     132.886  90.639  91.767  1.00  8.47              
ATOM   2862  O   GLU A 178     132.562  91.551  92.532  1.00  8.47              
ATOM   2863  N   SER A 179     132.492  90.632  90.493  1.00  6.85              
ATOM   2864  H   SER A 179     132.770  89.873  89.886  1.00  6.85              
ATOM   2865  CA  SER A 179     131.808  91.779  89.914  1.00  6.85              
ATOM   2866  HA  SER A 179     131.197  92.247  90.686  1.00  6.85              
ATOM   2867  CB  SER A 179     132.833  92.833  89.481  1.00  6.85              
ATOM   2868  HB1 SER A 179     132.345  93.591  88.867  1.00  6.85              
ATOM   2869  HB2 SER A 179     133.630  92.364  88.902  1.00  6.85              
ATOM   2870  OG  SER A 179     133.366  93.466  90.630  1.00  6.85              
ATOM   2871  HG  SER A 179     133.445  92.802  91.333  1.00  6.85              
ATOM   2872  C   SER A 179     130.838  91.476  88.784  1.00  6.85              
ATOM   2873  O   SER A 179     131.205  91.402  87.614  1.00  6.85              
ATOM   2874  N   PHE A 180     129.553  91.409  89.142  1.00  5.75              
ATOM   2875  H   PHE A 180     129.326  91.464  90.129  1.00  5.75              
ATOM   2876  CA  PHE A 180     128.482  91.712  88.209  1.00  5.75              
ATOM   2877  HA  PHE A 180     128.757  91.414  87.205  1.00  5.75              
ATOM   2878  CB  PHE A 180     127.104  91.155  88.655  1.00  5.75              
ATOM   2879  HB1 PHE A 180     126.938  91.571  89.630  1.00  5.75              
ATOM   2880  HB2 PHE A 180     127.197  90.082  88.795  1.00  5.75              
ATOM   2881  CG  PHE A 180     125.778  91.451  87.914  1.00  5.75              
ATOM   2882  CD1 PHE A 180     125.669  92.137  86.688  1.00  5.75              
ATOM   2883  HD1 PHE A 180     126.529  92.435  86.131  1.00  5.75              
ATOM   2884  CE1 PHE A 180     124.438  92.331  86.049  1.00  5.75              
ATOM   2885  HE1 PHE A 180     124.418  92.848  85.104  1.00  5.75              
ATOM   2886  CZ  PHE A 180     123.269  91.790  86.589  1.00  5.75              
ATOM   2887  HZ  PHE A 180     122.326  91.899  86.075  1.00  5.75              
ATOM   2888  CE2 PHE A 180     123.351  91.064  87.781  1.00  5.75              
ATOM   2889  HE2 PHE A 180     122.453  90.629  88.182  1.00  5.75              
ATOM   2890  CD2 PHE A 180     124.589  90.897  88.433  1.00  5.75              
ATOM   2891  HD2 PHE A 180     124.636  90.315  89.336  1.00  5.75              
ATOM   2892  C   PHE A 180     128.415  93.203  88.292  1.00  5.75              
ATOM   2893  O   PHE A 180     128.546  93.833  89.348  1.00  5.75              
ATOM   2894  N   PHE A 181     128.127  93.755  87.152  1.00  5.33              
ATOM   2895  H   PHE A 181     128.064  93.198  86.309  1.00  5.33              
ATOM   2896  CA  PHE A 181     127.858  95.131  87.046  1.00  5.33              
ATOM   2897  HA  PHE A 181     127.639  95.577  88.017  1.00  5.33              
ATOM   2898  CB  PHE A 181     129.133  95.785  86.465  1.00  5.33              
ATOM   2899  HB1 PHE A 181     129.755  96.071  87.309  1.00  5.33              
ATOM   2900  HB2 PHE A 181     128.866  96.690  85.921  1.00  5.33              
ATOM   2901  CG  PHE A 181     129.990  94.926  85.541  1.00  5.33              
ATOM   2902  CD1 PHE A 181     131.158  94.319  86.039  1.00  5.33              
ATOM   2903  HD1 PHE A 181     131.457  94.495  87.059  1.00  5.33              
ATOM   2904  CE1 PHE A 181     131.929  93.474  85.221  1.00  5.33              
ATOM   2905  HE1 PHE A 181     132.817  93.001  85.615  1.00  5.33              
ATOM   2906  CZ  PHE A 181     131.539  93.241  83.891  1.00  5.33              
ATOM   2907  HZ  PHE A 181     132.130  92.594  83.258  1.00  5.33              
ATOM   2908  CE2 PHE A 181     130.385  93.859  83.383  1.00  5.33              
ATOM   2909  HE2 PHE A 181     130.090  93.687  82.357  1.00  5.33              
ATOM   2910  CD2 PHE A 181     129.609  94.696  84.207  1.00  5.33              
ATOM   2911  HD2 PHE A 181     128.721  95.163  83.811  1.00  5.33              
ATOM   2912  C   PHE A 181     126.694  95.397  86.127  1.00  5.33              
ATOM   2913  O   PHE A 181     126.443  94.678  85.158  1.00  5.33              
ATOM   2914  N   ILE A 182     126.049  96.527  86.392  1.00  5.08              
ATOM   2915  H   ILE A 182     126.306  97.056  87.208  1.00  5.08              
ATOM   2916  CA  ILE A 182     125.151  97.123  85.427  1.00  5.08              
ATOM   2917  HA  ILE A 182     125.193  96.520  84.521  1.00  5.08              
ATOM   2918  CB  ILE A 182     123.670  97.054  85.826  1.00  5.08              
ATOM   2919  HB  ILE A 182     123.585  97.517  86.797  1.00  5.08              
ATOM   2920  CG2 ILE A 182     122.776  97.826  84.822  1.00  5.08              
ATOM   2921 1HG2 ILE A 182     121.723  97.717  85.064  1.00  5.08              
ATOM   2922 2HG2 ILE A 182     123.002  98.892  84.850  1.00  5.08              
ATOM   2923 3HG2 ILE A 182     122.938  97.472  83.803  1.00  5.08              
ATOM   2924  CG1 ILE A 182     123.274  95.565  85.957  1.00  5.08              
ATOM   2925 1HG1 ILE A 182     123.756  95.155  86.846  1.00  5.08              
ATOM   2926 2HG1 ILE A 182     123.644  95.013  85.096  1.00  5.08              
ATOM   2927  CD1 ILE A 182     121.779  95.277  86.067  1.00  5.08              
ATOM   2928  HD1 ILE A 182     121.641  94.225  86.312  1.00  5.08              
ATOM   2929  HD2 ILE A 182     121.344  95.889  86.853  1.00  5.08              
ATOM   2930  HD3 ILE A 182     121.282  95.478  85.118  1.00  5.08              
ATOM   2931  C   ILE A 182     125.636  98.493  84.968  1.00  5.08              
ATOM   2932  O   ILE A 182     125.367  99.532  85.562  1.00  5.08              
ATOM   2933  N   ASP A 183     126.399  98.411  83.888  1.00  5.22              
ATOM   2934  H   ASP A 183     126.551  97.486  83.517  1.00  5.22              
ATOM   2935  CA  ASP A 183     127.126  99.474  83.188  1.00  5.22              
ATOM   2936  HA  ASP A 183     126.505 100.360  83.120  1.00  5.22              
ATOM   2937  CB  ASP A 183     128.399  99.780  84.011  1.00  5.22              
ATOM   2938  HB1 ASP A 183     128.429  99.135  84.889  1.00  5.22              
ATOM   2939  HB2 ASP A 183     128.354 100.790  84.400  1.00  5.22              
ATOM   2940  CG  ASP A 183     129.704  99.561  83.244  1.00  5.22              
ATOM   2941  OD1 ASP A 183     130.225 100.508  82.616  1.00  5.22              
ATOM   2942  OD2 ASP A 183     130.148  98.396  83.280  1.00  5.22              
ATOM   2943  C   ASP A 183     127.480  99.024  81.755  1.00  5.22              
ATOM   2944  O   ASP A 183     127.605  99.804  80.815  1.00  5.22              
ATOM   2945  N   GLN A 184     127.539  97.704  81.663  1.00  5.18              
ATOM   2946  H   GLN A 184     127.501  97.256  82.564  1.00  5.18              
ATOM   2947  CA  GLN A 184     127.691  96.794  80.539  1.00  5.18              
ATOM   2948  HA  GLN A 184     127.590  97.323  79.597  1.00  5.18              
ATOM   2949  CB  GLN A 184     129.118  96.221  80.701  1.00  5.18              
ATOM   2950  HB1 GLN A 184     129.238  95.273  80.183  1.00  5.18              
ATOM   2951  HB2 GLN A 184     129.292  96.006  81.754  1.00  5.18              
ATOM   2952  CG  GLN A 184     130.204  97.203  80.226  1.00  5.18              
ATOM   2953  HG1 GLN A 184     130.001  98.202  80.610  1.00  5.18              
ATOM   2954  HG2 GLN A 184     130.200  97.258  79.139  1.00  5.18              
ATOM   2955  CD  GLN A 184     131.591  96.772  80.691  1.00  5.18              
ATOM   2956  OE1 GLN A 184     132.148  95.788  80.226  1.00  5.18              
ATOM   2957  NE2 GLN A 184     132.188  97.465  81.632  1.00  5.18              
ATOM   2958 1HE2 GLN A 184     131.614  98.135  82.153  1.00  5.18              
ATOM   2959 2HE2 GLN A 184     133.045  97.105  81.996  1.00  5.18              
ATOM   2960  C   GLN A 184     126.574  95.744  80.706  1.00  5.18              
ATOM   2961  O   GLN A 184     126.742  94.526  80.592  1.00  5.18              
ATOM   2962  N   ARG A 185     125.401  96.274  81.073  1.00  4.94              
ATOM   2963  H   ARG A 185     125.415  97.292  81.075  1.00  4.94              
ATOM   2964  CA  ARG A 185     124.091  95.718  80.815  1.00  4.94              
ATOM   2965  HA  ARG A 185     124.276  94.948  80.069  1.00  4.94              
ATOM   2966  CB  ARG A 185     123.523  95.053  82.076  1.00  4.94              
ATOM   2967  HB1 ARG A 185     122.435  95.056  82.049  1.00  4.94              
ATOM   2968  HB2 ARG A 185     123.811  95.643  82.940  1.00  4.94              
ATOM   2969  CG  ARG A 185     124.027  93.613  82.278  1.00  4.94              
ATOM   2970  HG1 ARG A 185     123.435  93.165  83.077  1.00  4.94              
ATOM   2971  HG2 ARG A 185     125.056  93.669  82.632  1.00  4.94              
ATOM   2972  CD  ARG A 185     123.992  92.692  81.034  1.00  4.94              
ATOM   2973  HD1 ARG A 185     125.016  92.411  80.778  1.00  4.94              
ATOM   2974  HD2 ARG A 185     123.621  93.223  80.162  1.00  4.94              
ATOM   2975  NE  ARG A 185     123.177  91.474  81.246  1.00  4.94              
ATOM   2976  HE  ARG A 185     122.953  91.229  82.197  1.00  4.94              
ATOM   2977  CZ  ARG A 185     122.691  90.716  80.274  1.00  4.94              
ATOM   2978  NH1 ARG A 185     122.898  90.973  79.022  1.00  4.94              
ATOM   2979 1HH1 ARG A 185     123.421  91.778  78.670  1.00  4.94              
ATOM   2980 2HH1 ARG A 185     122.406  90.465  78.302  1.00  4.94              
ATOM   2981  NH2 ARG A 185     121.960  89.660  80.494  1.00  4.94              
ATOM   2982 1HH2 ARG A 185     121.715  89.354  81.417  1.00  4.94              
ATOM   2983 2HH2 ARG A 185     121.562  89.234  79.664  1.00  4.94              
ATOM   2984  C   ARG A 185     123.134  96.634  80.121  1.00  4.94              
ATOM   2985  O   ARG A 185     122.791  97.669  80.679  1.00  4.94              
ATOM   2986  N   VAL A 186     122.709  96.141  78.947  1.00  4.94              
ATOM   2987  H   VAL A 186     123.359  95.469  78.545  1.00  4.94              
ATOM   2988  CA  VAL A 186     121.338  95.961  78.428  1.00  4.94              
ATOM   2989  HA  VAL A 186     121.285  96.238  77.405  1.00  4.94              
ATOM   2990  CB  VAL A 186     120.879  94.454  78.507  1.00  4.94              
ATOM   2991  HB  VAL A 186     121.535  93.855  77.917  1.00  4.94              
ATOM   2992  CG1 VAL A 186     120.816  93.775  79.881  1.00  4.94              
ATOM   2993 1HG1 VAL A 186     120.671  92.702  79.766  1.00  4.94              
ATOM   2994 2HG1 VAL A 186     121.733  93.953  80.405  1.00  4.94              
ATOM   2995 3HG1 VAL A 186     120.000  94.172  80.481  1.00  4.94              
ATOM   2996  CG2 VAL A 186     119.506  94.134  77.906  1.00  4.94              
ATOM   2997 1HG2 VAL A 186     118.689  94.435  78.561  1.00  4.94              
ATOM   2998 2HG2 VAL A 186     119.379  94.608  76.936  1.00  4.94              
ATOM   2999 3HG2 VAL A 186     119.447  93.057  77.807  1.00  4.94              
ATOM   3000  C   VAL A 186     120.257  96.575  79.278  1.00  4.94              
ATOM   3001  O   VAL A 186     120.391  96.691  80.485  1.00  4.94              
ATOM   3002  N   PHE A 187     119.169  96.945  78.623  1.00  4.88              
ATOM   3003  H   PHE A 187     119.131  96.718  77.641  1.00  4.88              
ATOM   3004  CA  PHE A 187     118.046  97.665  79.157  1.00  4.88              
ATOM   3005  HA  PHE A 187     117.189  97.196  78.680  1.00  4.88              
ATOM   3006  CB  PHE A 187     117.748  97.480  80.681  1.00  4.88              
ATOM   3007  HB1 PHE A 187     116.752  97.876  80.882  1.00  4.88              
ATOM   3008  HB2 PHE A 187     118.455  98.115  81.209  1.00  4.88              
ATOM   3009  CG  PHE A 187     117.800  96.080  81.319  1.00  4.88              
ATOM   3010  CD1 PHE A 187     117.102  94.986  80.774  1.00  4.88              
ATOM   3011  HD1 PHE A 187     116.456  95.122  79.931  1.00  4.88              
ATOM   3012  CE1 PHE A 187     117.266  93.695  81.308  1.00  4.88              
ATOM   3013  HE1 PHE A 187     116.773  92.849  80.861  1.00  4.88              
ATOM   3014  CZ  PHE A 187     118.088  93.487  82.423  1.00  4.88              
ATOM   3015  HZ  PHE A 187     118.200  92.499  82.835  1.00  4.88              
ATOM   3016  CE2 PHE A 187     118.757  94.572  83.005  1.00  4.88              
ATOM   3017  HE2 PHE A 187     119.399  94.410  83.858  1.00  4.88              
ATOM   3018  CD2 PHE A 187     118.603  95.859  82.460  1.00  4.88              
ATOM   3019  HD2 PHE A 187     119.162  96.680  82.884  1.00  4.88              
ATOM   3020  C   PHE A 187     117.919  99.119  78.691  1.00  4.88              
ATOM   3021  O   PHE A 187     117.162  99.842  79.279  1.00  4.88              
ATOM   3022  N   GLN A 188     118.591  99.559  77.612  1.00  4.87              
ATOM   3023  H   GLN A 188     119.282  98.916  77.265  1.00  4.87              
ATOM   3024  CA  GLN A 188     118.052 100.438  76.584  1.00  4.87              
ATOM   3025  HA  GLN A 188     117.516 101.225  77.072  1.00  4.87              
ATOM   3026  CB  GLN A 188     118.974 100.890  75.373  1.00  4.87              
ATOM   3027  HB1 GLN A 188     119.640 100.067  75.149  1.00  4.87              
ATOM   3028  HB2 GLN A 188     119.523 101.744  75.692  1.00  4.87              
ATOM   3029  CG  GLN A 188     118.560 101.375  73.957  1.00  4.87              
ATOM   3030  HG1 GLN A 188     117.703 102.039  73.977  1.00  4.87              
ATOM   3031  HG2 GLN A 188     118.324 100.513  73.338  1.00  4.87              
ATOM   3032  CD  GLN A 188     119.670 102.135  73.246  1.00  4.87              
ATOM   3033  OE1 GLN A 188     120.228 101.665  72.274  1.00  4.87              
ATOM   3034  NE2 GLN A 188     120.020 103.322  73.694  1.00  4.87              
ATOM   3035 1HE2 GLN A 188     119.594 103.686  74.531  1.00  4.87              
ATOM   3036 2HE2 GLN A 188     120.822 103.751  73.262  1.00  4.87              
ATOM   3037  C   GLN A 188     117.120  99.452  75.929  1.00  4.87              
ATOM   3038  O   GLN A 188     117.170  98.231  76.193  1.00  4.87              
ATOM   3039  N   GLY A 189     116.434  99.911  74.928  1.00  4.86              
ATOM   3040  H   GLY A 189     116.490 100.873  74.602  1.00  4.86              
ATOM   3041  CA  GLY A 189     116.024  98.875  74.019  1.00  4.86              
ATOM   3042  HA1 GLY A 189     116.842  98.124  73.951  1.00  4.86              
ATOM   3043  HA2 GLY A 189     115.813  99.226  73.091  1.00  4.86              
ATOM   3044  C   GLY A 189     114.837  98.219  74.713  1.00  4.86              
ATOM   3045  O   GLY A 189     114.662  97.010  74.528  1.00  4.86              
ATOM   3046  N   LEU A 190     114.106  98.965  75.557  1.00  4.78              
ATOM   3047  H   LEU A 190     114.432  99.913  75.658  1.00  4.78              
ATOM   3048  CA  LEU A 190     113.198  98.450  76.572  1.00  4.78              
ATOM   3049  HA  LEU A 190     112.523  97.758  76.076  1.00  4.78              
ATOM   3050  CB  LEU A 190     114.012  97.583  77.572  1.00  4.78              
ATOM   3051  HB1 LEU A 190     113.714  97.786  78.596  1.00  4.78              
ATOM   3052  HB2 LEU A 190     115.062  97.865  77.528  1.00  4.78              
ATOM   3053  CG  LEU A 190     113.860  96.067  77.284  1.00  4.78              
ATOM   3054  HG  LEU A 190     113.341  95.884  76.345  1.00  4.78              
ATOM   3055  CD1 LEU A 190     115.212  95.359  77.220  1.00  4.78              
ATOM   3056 1HD1 LEU A 190     115.056  94.285  77.204  1.00  4.78              
ATOM   3057 2HD1 LEU A 190     115.740  95.652  76.316  1.00  4.78              
ATOM   3058 3HD1 LEU A 190     115.812  95.637  78.070  1.00  4.78              
ATOM   3059  CD2 LEU A 190     113.038  95.412  78.381  1.00  4.78              
ATOM   3060 1HD2 LEU A 190     112.853  94.384  78.099  1.00  4.78              
ATOM   3061 2HD2 LEU A 190     113.579  95.429  79.323  1.00  4.78              
ATOM   3062 3HD2 LEU A 190     112.077  95.915  78.475  1.00  4.78              
ATOM   3063  C   LEU A 190     112.198  99.466  77.206  1.00  4.78              
ATOM   3064  O   LEU A 190     112.061  99.526  78.416  1.00  4.78              
ATOM   3065  N   PRO A 191     111.449 100.281  76.436  1.00  4.79              
ATOM   3066  CD  PRO A 191     110.773  99.847  75.224  1.00  4.79              
ATOM   3067  HD1 PRO A 191     110.370  98.837  75.325  1.00  4.79              
ATOM   3068  HD2 PRO A 191     111.467  99.903  74.402  1.00  4.79              
ATOM   3069  CG  PRO A 191     109.648 100.845  74.965  1.00  4.79              
ATOM   3070  HG1 PRO A 191     108.746 100.542  75.490  1.00  4.79              
ATOM   3071  HG2 PRO A 191     109.393 100.927  73.917  1.00  4.79              
ATOM   3072  CB  PRO A 191     110.242 102.127  75.561  1.00  4.79              
ATOM   3073  HB1 PRO A 191     109.471 102.871  75.762  1.00  4.79              
ATOM   3074  HB2 PRO A 191     110.956 102.540  74.860  1.00  4.79              
ATOM   3075  CA  PRO A 191     110.929 101.605  76.844  1.00  4.79              
ATOM   3076  HA  PRO A 191     111.691 102.265  77.236  1.00  4.79              
ATOM   3077  C   PRO A 191     109.796 101.552  77.860  1.00  4.79              
ATOM   3078  O   PRO A 191     109.380 102.564  78.427  1.00  4.79              
ATOM   3079  N   LYS A 192     109.183 100.380  77.964  1.00  4.70              
ATOM   3080  H   LYS A 192     109.567  99.615  77.428  1.00  4.70              
ATOM   3081  CA  LYS A 192     108.011 100.099  78.760  1.00  4.70              
ATOM   3082  HA  LYS A 192     107.780 100.978  79.353  1.00  4.70              
ATOM   3083  CB  LYS A 192     106.801  99.779  77.864  1.00  4.70              
ATOM   3084  HB1 LYS A 192     106.004  99.323  78.454  1.00  4.70              
ATOM   3085  HB2 LYS A 192     107.100  99.067  77.091  1.00  4.70              
ATOM   3086  CG  LYS A 192     106.260 101.066  77.208  1.00  4.70              
ATOM   3087  HG1 LYS A 192     105.578 100.788  76.404  1.00  4.70              
ATOM   3088  HG2 LYS A 192     107.084 101.616  76.753  1.00  4.70              
ATOM   3089  CD  LYS A 192     105.503 101.984  78.192  1.00  4.70              
ATOM   3090  HD1 LYS A 192     105.747 101.742  79.227  1.00  4.70              
ATOM   3091  HD2 LYS A 192     104.436 101.792  78.067  1.00  4.70              
ATOM   3092  CE  LYS A 192     105.759 103.480  77.937  1.00  4.70              
ATOM   3093  HE1 LYS A 192     104.910 104.046  78.332  1.00  4.70              
ATOM   3094  HE2 LYS A 192     105.794 103.650  76.857  1.00  4.70              
ATOM   3095  NZ  LYS A 192     107.013 103.963  78.575  1.00  4.70              
ATOM   3096  HZ1 LYS A 192     107.190 104.934  78.357  1.00  4.70              
ATOM   3097  HZ2 LYS A 192     106.986 103.857  79.580  1.00  4.70              
ATOM   3098  HZ3 LYS A 192     107.822 103.432  78.252  1.00  4.70              
ATOM   3099  C   LYS A 192     108.346  99.064  79.835  1.00  4.70              
ATOM   3100  O   LYS A 192     107.447  98.652  80.567  1.00  4.70              
ATOM   3101  N   LEU A 193     109.646  98.773  79.987  1.00  4.67              
ATOM   3102  H   LEU A 193     110.298  99.194  79.340  1.00  4.67              
ATOM   3103  CA  LEU A 193     110.263  98.113  81.113  1.00  4.67              
ATOM   3104  HA  LEU A 193     109.857  97.102  81.136  1.00  4.67              
ATOM   3105  CB  LEU A 193     111.778  97.992  80.937  1.00  4.67              
ATOM   3106  HB1 LEU A 193     112.194  98.992  80.902  1.00  4.67              
ATOM   3107  HB2 LEU A 193     111.965  97.505  79.987  1.00  4.67              
ATOM   3108  CG  LEU A 193     112.502  97.203  82.038  1.00  4.67              
ATOM   3109  HG  LEU A 193     112.344  97.681  83.004  1.00  4.67              
ATOM   3110  CD1 LEU A 193     111.978  95.765  82.129  1.00  4.67              
ATOM   3111 1HD1 LEU A 193     112.571  95.199  82.843  1.00  4.67              
ATOM   3112 2HD1 LEU A 193     110.950  95.760  82.485  1.00  4.67              
ATOM   3113 3HD1 LEU A 193     112.029  95.272  81.159  1.00  4.67              
ATOM   3114  CD2 LEU A 193     114.007  97.171  81.765  1.00  4.67              
ATOM   3115 1HD2 LEU A 193     114.476  96.412  82.383  1.00  4.67              
ATOM   3116 2HD2 LEU A 193     114.212  96.949  80.723  1.00  4.67              
ATOM   3117 3HD2 LEU A 193     114.440  98.140  82.004  1.00  4.67              
ATOM   3118  C   LEU A 193     109.880  98.808  82.420  1.00  4.67              
ATOM   3119  O   LEU A 193     110.434  99.839  82.805  1.00  4.67              
ATOM   3120  N   GLN A 194     108.865  98.245  83.066  1.00  4.62              
ATOM   3121  H   GLN A 194     108.444  97.414  82.672  1.00  4.62              
ATOM   3122  CA  GLN A 194     108.263  98.816  84.251  1.00  4.62              
ATOM   3123  HA  GLN A 194     108.596  99.852  84.333  1.00  4.62              
ATOM   3124  CB  GLN A 194     106.729  98.850  84.105  1.00  4.62              
ATOM   3125  HB1 GLN A 194     106.330  97.837  84.173  1.00  4.62              
ATOM   3126  HB2 GLN A 194     106.477  99.259  83.125  1.00  4.62              
ATOM   3127  CG  GLN A 194     106.088  99.747  85.181  1.00  4.62              
ATOM   3128  HG1 GLN A 194     106.582 100.718  85.162  1.00  4.62              
ATOM   3129  HG2 GLN A 194     106.241  99.289  86.158  1.00  4.62              
ATOM   3130  CD  GLN A 194     104.590  99.979  84.992  1.00  4.62              
ATOM   3131  OE1 GLN A 194     104.110 101.105  84.891  1.00  4.62              
ATOM   3132  NE2 GLN A 194     103.799  98.931  84.964  1.00  4.62              
ATOM   3133 1HE2 GLN A 194     104.185  98.010  85.083  1.00  4.62              
ATOM   3134 2HE2 GLN A 194     102.818  99.084  84.817  1.00  4.62              
ATOM   3135  C   GLN A 194     108.734  98.114  85.526  1.00  4.62              
ATOM   3136  O   GLN A 194     108.967  98.835  86.515  1.00  4.62              
ATOM   3137  N   ASN A 195     108.929  96.774  85.470  1.00  4.14              
ATOM   3138  H   ASN A 195     108.724  96.271  84.610  1.00  4.14              
ATOM   3139  CA  ASN A 195     109.382  95.990  86.614  1.00  4.14              
ATOM   3140  HA  ASN A 195     109.670  96.678  87.408  1.00  4.14              
ATOM   3141  CB  ASN A 195     108.231  95.137  87.188  1.00  4.14              
ATOM   3142  HB1 ASN A 195     108.006  94.309  86.523  1.00  4.14              
ATOM   3143  HB2 ASN A 195     107.338  95.752  87.285  1.00  4.14              
ATOM   3144  CG  ASN A 195     108.559  94.577  88.569  1.00  4.14              
ATOM   3145  OD1 ASN A 195     108.074  95.061  89.578  1.00  4.14              
ATOM   3146  ND2 ASN A 195     109.399  93.579  88.672  1.00  4.14              
ATOM   3147 1HD2 ASN A 195     109.864  93.163  87.881  1.00  4.14              
ATOM   3148 2HD2 ASN A 195     109.643  93.247  89.591  1.00  4.14              
ATOM   3149  C   ASN A 195     110.617  95.164  86.274  1.00  4.14              
ATOM   3150  O   ASN A 195     110.524  94.091  85.655  1.00  4.14              
ATOM   3151  N   LEU A 196     111.772  95.691  86.682  1.00  4.16              
ATOM   3152  H   LEU A 196     111.752  96.503  87.292  1.00  4.16              
ATOM   3153  CA  LEU A 196     113.033  94.978  86.488  1.00  4.16              
ATOM   3154  HA  LEU A 196     112.845  94.133  85.825  1.00  4.16              
ATOM   3155  CB  LEU A 196     114.022  95.863  85.698  1.00  4.16              
ATOM   3156  HB1 LEU A 196     114.091  96.845  86.153  1.00  4.16              
ATOM   3157  HB2 LEU A 196     113.597  96.035  84.711  1.00  4.16              
ATOM   3158  CG  LEU A 196     115.428  95.270  85.511  1.00  4.16              
ATOM   3159  HG  LEU A 196     115.835  95.014  86.487  1.00  4.16              
ATOM   3160  CD1 LEU A 196     115.433  94.019  84.633  1.00  4.16              
ATOM   3161 1HD1 LEU A 196     116.442  93.614  84.600  1.00  4.16              
ATOM   3162 2HD1 LEU A 196     114.784  93.256  85.053  1.00  4.16              
ATOM   3163 3HD1 LEU A 196     115.102  94.257  83.624  1.00  4.16              
ATOM   3164  CD2 LEU A 196     116.349  96.311  84.873  1.00  4.16              
ATOM   3165 1HD2 LEU A 196     117.380  95.980  84.980  1.00  4.16              
ATOM   3166 2HD2 LEU A 196     116.121  96.423  83.817  1.00  4.16              
ATOM   3167 3HD2 LEU A 196     116.234  97.274  85.361  1.00  4.16              
ATOM   3168  C   LEU A 196     113.445  94.334  87.829  1.00  4.16              
ATOM   3169  O   LEU A 196     113.252  94.885  88.926  1.00  4.16              
ATOM   3170  N   THR A 197     113.942  93.108  87.713  1.00  4.14              
ATOM   3171  H   THR A 197     113.975  92.677  86.798  1.00  4.14              
ATOM   3172  CA  THR A 197     114.062  92.203  88.859  1.00  4.14              
ATOM   3173  HA  THR A 197     113.981  92.737  89.805  1.00  4.14              
ATOM   3174  CB  THR A 197     112.921  91.179  88.750  1.00  4.14              
ATOM   3175  HB  THR A 197     112.843  90.874  87.713  1.00  4.14              
ATOM   3176  CG2 THR A 197     113.062  89.905  89.582  1.00  4.14              
ATOM   3177 1HG2 THR A 197     112.119  89.367  89.571  1.00  4.14              
ATOM   3178 2HG2 THR A 197     113.852  89.277  89.174  1.00  4.14              
ATOM   3179 3HG2 THR A 197     113.293  90.141  90.613  1.00  4.14              
ATOM   3180  OG1 THR A 197     111.705  91.796  89.077  1.00  4.14              
ATOM   3181  HG1 THR A 197     111.813  92.080  90.006  1.00  4.14              
ATOM   3182  C   THR A 197     115.408  91.508  88.806  1.00  4.14              
ATOM   3183  O   THR A 197     115.754  90.889  87.799  1.00  4.14              
ATOM   3184  N   LEU A 198     116.209  91.675  89.849  1.00  4.66              
ATOM   3185  H   LEU A 198     115.826  92.116  90.688  1.00  4.66              
ATOM   3186  CA  LEU A 198     117.652  91.489  89.781  1.00  4.66              
ATOM   3187  HA  LEU A 198     117.864  90.732  89.032  1.00  4.66              
ATOM   3188  CB  LEU A 198     118.306  92.802  89.332  1.00  4.66              
ATOM   3189  HB1 LEU A 198     119.278  92.905  89.799  1.00  4.66              
ATOM   3190  HB2 LEU A 198     117.671  93.621  89.659  1.00  4.66              
ATOM   3191  CG  LEU A 198     118.487  92.918  87.812  1.00  4.66              
ATOM   3192  HG  LEU A 198     117.543  92.754  87.295  1.00  4.66              
ATOM   3193  CD1 LEU A 198     118.977  94.327  87.495  1.00  4.66              
ATOM   3194 1HD1 LEU A 198     119.132  94.428  86.424  1.00  4.66              
ATOM   3195 2HD1 LEU A 198     118.239  95.057  87.805  1.00  4.66              
ATOM   3196 3HD1 LEU A 198     119.904  94.515  88.036  1.00  4.66              
ATOM   3197  CD2 LEU A 198     119.551  91.953  87.271  1.00  4.66              
ATOM   3198 1HD2 LEU A 198     119.673  92.108  86.200  1.00  4.66              
ATOM   3199 2HD2 LEU A 198     120.499  92.125  87.779  1.00  4.66              
ATOM   3200 3HD2 LEU A 198     119.242  90.921  87.429  1.00  4.66              
ATOM   3201  C   LEU A 198     118.142  90.917  91.106  1.00  4.66              
ATOM   3202  O   LEU A 198     118.763  91.564  91.959  1.00  4.66              
ATOM   3203  N   GLY A 199     117.802  89.639  91.248  1.00  4.58              
ATOM   3204  H   GLY A 199     117.343  89.197  90.463  1.00  4.58              
ATOM   3205  CA  GLY A 199     117.923  88.903  92.495  1.00  4.58              
ATOM   3206  HA1 GLY A 199     116.985  88.389  92.700  1.00  4.58              
ATOM   3207  HA2 GLY A 199     118.109  89.596  93.316  1.00  4.58              
ATOM   3208  C   GLY A 199     119.035  87.886  92.456  1.00  4.58              
ATOM   3209  O   GLY A 199     119.313  87.346  91.398  1.00  4.58              
ATOM   3210  N   PHE A 200     119.622  87.559  93.604  1.00  4.57              
ATOM   3211  H   PHE A 200     119.414  88.105  94.426  1.00  4.57              
ATOM   3212  CA  PHE A 200     120.652  86.529  93.727  1.00  4.57              
ATOM   3213  HA  PHE A 200     121.121  86.708  94.689  1.00  4.57              
ATOM   3214  CB  PHE A 200     120.013  85.133  93.868  1.00  4.57              
ATOM   3215  HB1 PHE A 200     119.930  84.686  92.885  1.00  4.57              
ATOM   3216  HB2 PHE A 200     118.994  85.262  94.238  1.00  4.57              
ATOM   3217  CG  PHE A 200     120.725  84.163  94.810  1.00  4.57              
ATOM   3218  CD1 PHE A 200     119.977  83.459  95.775  1.00  4.57              
ATOM   3219  HD1 PHE A 200     118.908  83.606  95.838  1.00  4.57              
ATOM   3220  CE1 PHE A 200     120.614  82.605  96.695  1.00  4.57              
ATOM   3221  HE1 PHE A 200     120.033  82.117  97.468  1.00  4.57              
ATOM   3222  CZ  PHE A 200     122.009  82.442  96.657  1.00  4.57              
ATOM   3223  HZ  PHE A 200     122.505  81.835  97.404  1.00  4.57              
ATOM   3224  CE2 PHE A 200     122.761  83.117  95.678  1.00  4.57              
ATOM   3225  HE2 PHE A 200     123.839  83.030  95.662  1.00  4.57              
ATOM   3226  CD2 PHE A 200     122.122  83.972  94.761  1.00  4.57              
ATOM   3227  HD2 PHE A 200     122.726  84.512  94.047  1.00  4.57              
ATOM   3228  C   PHE A 200     121.799  86.633  92.694  1.00  4.57              
ATOM   3229  O   PHE A 200     122.063  85.698  91.935  1.00  4.57              
ATOM   3230  N   ASN A 201     122.428  87.801  92.617  1.00  4.62              
ATOM   3231  H   ASN A 201     122.213  88.494  93.330  1.00  4.62              
ATOM   3232  CA  ASN A 201     123.108  88.305  91.424  1.00  4.62              
ATOM   3233  HA  ASN A 201     123.626  87.475  90.943  1.00  4.62              
ATOM   3234  CB  ASN A 201     122.039  88.859  90.448  1.00  4.62              
ATOM   3235  HB1 ASN A 201     122.286  89.866  90.149  1.00  4.62              
ATOM   3236  HB2 ASN A 201     121.085  88.957  90.951  1.00  4.62              
ATOM   3237  CG  ASN A 201     121.870  88.076  89.159  1.00  4.62              
ATOM   3238  OD1 ASN A 201     122.745  87.369  88.676  1.00  4.62              
ATOM   3239  ND2 ASN A 201     120.752  88.228  88.493  1.00  4.62              
ATOM   3240 1HD2 ASN A 201     119.946  88.690  88.895  1.00  4.62              
ATOM   3241 2HD2 ASN A 201     120.770  87.988  87.512  1.00  4.62              
ATOM   3242  C   ASN A 201     124.167  89.330  91.784  1.00  4.62              
ATOM   3243  O   ASN A 201     123.874  90.519  91.737  1.00  4.62              
ATOM   3244  N   ASN A 202     125.376  88.898  92.182  1.00  4.61              
ATOM   3245  H   ASN A 202     125.561  87.905  92.165  1.00  4.61              
ATOM   3246  CA  ASN A 202     126.341  89.777  92.859  1.00  4.61              
ATOM   3247  HA  ASN A 202     125.753  90.242  93.649  1.00  4.61              
ATOM   3248  CB  ASN A 202     127.435  89.040  93.636  1.00  4.61              
ATOM   3249  HB1 ASN A 202     128.105  88.585  92.929  1.00  4.61              
ATOM   3250  HB2 ASN A 202     127.003  88.302  94.311  1.00  4.61              
ATOM   3251  CG  ASN A 202     128.279  90.002  94.455  1.00  4.61              
ATOM   3252  OD1 ASN A 202     127.852  91.056  94.865  1.00  4.61              
ATOM   3253  ND2 ASN A 202     129.534  89.713  94.670  1.00  4.61              
ATOM   3254 1HD2 ASN A 202     129.921  88.811  94.411  1.00  4.61              
ATOM   3255 2HD2 ASN A 202     130.102  90.428  95.085  1.00  4.61              
ATOM   3256  C   ASN A 202     126.899  90.992  92.100  1.00  4.61              
ATOM   3257  O   ASN A 202     128.087  91.085  91.761  1.00  4.61              
ATOM   3258  N   MET A 203     125.996  91.947  91.934  1.00  4.74              
ATOM   3259  H   MET A 203     125.044  91.693  92.165  1.00  4.74              
ATOM   3260  CA  MET A 203     126.247  93.345  91.801  1.00  4.74              
ATOM   3261  HA  MET A 203     126.897  93.471  90.943  1.00  4.74              
ATOM   3262  CB  MET A 203     124.952  94.082  91.456  1.00  4.74              
ATOM   3263  HB1 MET A 203     125.169  95.147  91.421  1.00  4.74              
ATOM   3264  HB2 MET A 203     124.208  93.853  92.216  1.00  4.74              
ATOM   3265  CG  MET A 203     124.388  93.675  90.091  1.00  4.74              
ATOM   3266  HG1 MET A 203     124.420  92.598  90.053  1.00  4.74              
ATOM   3267  HG2 MET A 203     125.032  94.073  89.307  1.00  4.74              
ATOM   3268  SD  MET A 203     122.668  94.144  89.742  1.00  4.74              
ATOM   3269  CE  MET A 203     121.843  92.912  90.782  1.00  4.74              
ATOM   3270  HE1 MET A 203     122.439  92.713  91.668  1.00  4.74              
ATOM   3271  HE2 MET A 203     120.871  93.279  91.102  1.00  4.74              
ATOM   3272  HE3 MET A 203     121.717  91.986  90.225  1.00  4.74              
ATOM   3273  C   MET A 203     127.032  93.783  93.005  1.00  4.74              
ATOM   3274  O   MET A 203     126.734  93.392  94.127  1.00  4.74              
ATOM   3275  N   SER A 204     128.062  94.560  92.730  1.00  4.71              
ATOM   3276  H   SER A 204     128.325  94.675  91.760  1.00  4.71              
ATOM   3277  CA  SER A 204     129.053  94.938  93.720  1.00  4.71              
ATOM   3278  HA  SER A 204     128.762  94.555  94.700  1.00  4.71              
ATOM   3279  CB  SER A 204     130.372  94.240  93.349  1.00  4.71              
ATOM   3280  HB1 SER A 204     130.220  93.160  93.398  1.00  4.71              
ATOM   3281  HB2 SER A 204     131.146  94.493  94.067  1.00  4.71              
ATOM   3282  OG  SER A 204     130.774  94.579  92.029  1.00  4.71              
ATOM   3283  HG  SER A 204     131.655  94.212  91.856  1.00  4.71              
ATOM   3284  C   SER A 204     129.137  96.431  93.853  1.00  4.71              
ATOM   3285  O   SER A 204     129.748  96.866  94.802  1.00  4.71              
ATOM   3286  N   SER A 205     128.436  97.223  93.034  1.00  4.69              
ATOM   3287  H   SER A 205     127.913  96.789  92.289  1.00  4.69              
ATOM   3288  CA  SER A 205     128.184  98.652  93.271  1.00  4.69              
ATOM   3289  HA  SER A 205     128.210  98.829  94.348  1.00  4.69              
ATOM   3290  CB  SER A 205     129.338  99.465  92.681  1.00  4.69              
ATOM   3291  HB1 SER A 205     130.238  99.283  93.254  1.00  4.69              
ATOM   3292  HB2 SER A 205     129.148 100.527  92.740  1.00  4.69              
ATOM   3293  OG  SER A 205     129.580  99.063  91.367  1.00  4.69              
ATOM   3294  HG  SER A 205     129.907  98.158  91.412  1.00  4.69              
ATOM   3295  C   SER A 205     126.775  99.047  92.793  1.00  4.69              
ATOM   3296  O   SER A 205     126.397  98.721  91.667  1.00  4.69              
ATOM   3297  N   ILE A 206     125.995  99.767  93.626  1.00  4.65              
ATOM   3298  H   ILE A 206     126.261  99.840  94.596  1.00  4.65              
ATOM   3299  CA  ILE A 206     124.763 100.448  93.214  1.00  4.65              
ATOM   3300  HA  ILE A 206     124.127  99.687  92.824  1.00  4.65              
ATOM   3301  CB  ILE A 206     123.924 101.233  94.230  1.00  4.65              
ATOM   3302  HB  ILE A 206     124.162 100.785  95.174  1.00  4.65              
ATOM   3303  CG2 ILE A 206     124.249 102.732  94.196  1.00  4.65              
ATOM   3304 1HG2 ILE A 206     123.823 103.270  95.030  1.00  4.65              
ATOM   3305 2HG2 ILE A 206     125.323 102.835  94.161  1.00  4.65              
ATOM   3306 3HG2 ILE A 206     123.823 103.213  93.325  1.00  4.65              
ATOM   3307  CG1 ILE A 206     122.391 101.147  94.158  1.00  4.65              
ATOM   3308 1HG1 ILE A 206     122.035 101.696  95.021  1.00  4.65              
ATOM   3309 2HG1 ILE A 206     122.160 100.113  94.302  1.00  4.65              
ATOM   3310  CD1 ILE A 206     121.517 101.619  92.984  1.00  4.65              
ATOM   3311  HD1 ILE A 206     120.521 101.832  93.351  1.00  4.65              
ATOM   3312  HD2 ILE A 206     121.890 102.538  92.542  1.00  4.65              
ATOM   3313  HD3 ILE A 206     121.449 100.837  92.227  1.00  4.65              
ATOM   3314  C   ILE A 206     124.787 101.325  91.941  1.00  4.65              
ATOM   3315  O   ILE A 206     123.704 101.485  91.376  1.00  4.65              
ATOM   3316  N   PRO A 207     125.849 101.993  91.487  1.00  4.85              
ATOM   3317  CD  PRO A 207     127.261 101.768  91.707  1.00  4.85              
ATOM   3318  HD1 PRO A 207     127.591 100.924  91.105  1.00  4.85              
ATOM   3319  HD2 PRO A 207     127.452 101.619  92.766  1.00  4.85              
ATOM   3320  CG  PRO A 207     128.009 103.017  91.270  1.00  4.85              
ATOM   3321  HG1 PRO A 207     128.885 102.773  90.682  1.00  4.85              
ATOM   3322  HG2 PRO A 207     128.312 103.574  92.149  1.00  4.85              
ATOM   3323  CB  PRO A 207     126.976 103.812  90.495  1.00  4.85              
ATOM   3324  HB1 PRO A 207     126.922 103.472  89.468  1.00  4.85              
ATOM   3325  HB2 PRO A 207     127.163 104.879  90.562  1.00  4.85              
ATOM   3326  CA  PRO A 207     125.704 103.395  91.209  1.00  4.85              
ATOM   3327  HA  PRO A 207     125.717 103.815  92.187  1.00  4.85              
ATOM   3328  C   PRO A 207     124.435 103.945  90.592  1.00  4.85              
ATOM   3329  O   PRO A 207     123.724 104.666  91.286  1.00  4.85              
ATOM   3330  N   THR A 208     124.132 103.574  89.362  1.00  4.75              
ATOM   3331  H   THR A 208     124.811 102.934  88.963  1.00  4.75              
ATOM   3332  CA  THR A 208     122.883 103.681  88.612  1.00  4.75              
ATOM   3333  HA  THR A 208     122.567 102.644  88.589  1.00  4.75              
ATOM   3334  CB  THR A 208     121.666 104.348  89.337  1.00  4.75              
ATOM   3335  HB  THR A 208     121.476 103.766  90.240  1.00  4.75              
ATOM   3336  CG2 THR A 208     121.732 105.820  89.757  1.00  4.75              
ATOM   3337 1HG2 THR A 208     122.672 106.257  89.449  1.00  4.75              
ATOM   3338 2HG2 THR A 208     120.902 106.399  89.365  1.00  4.75              
ATOM   3339 3HG2 THR A 208     121.672 105.887  90.842  1.00  4.75              
ATOM   3340  OG1 THR A 208     120.492 104.266  88.554  1.00  4.75              
ATOM   3341  HG1 THR A 208     120.676 104.892  87.832  1.00  4.75              
ATOM   3342  C   THR A 208     123.041 103.954  87.109  1.00  4.75              
ATOM   3343  O   THR A 208     122.290 104.765  86.581  1.00  4.75              
ATOM   3344  N   GLN A 209     123.982 103.272  86.429  1.00  4.83              
ATOM   3345  H   GLN A 209     124.513 102.560  86.919  1.00  4.83              
ATOM   3346  CA  GLN A 209     124.295 103.502  85.003  1.00  4.83              
ATOM   3347  HA  GLN A 209     124.715 104.505  84.978  1.00  4.83              
ATOM   3348  CB  GLN A 209     125.414 102.577  84.486  1.00  4.83              
ATOM   3349  HB1 GLN A 209     124.989 101.593  84.305  1.00  4.83              
ATOM   3350  HB2 GLN A 209     126.174 102.494  85.260  1.00  4.83              
ATOM   3351  CG  GLN A 209     126.062 103.090  83.177  1.00  4.83              
ATOM   3352  HG1 GLN A 209     125.861 104.151  83.034  1.00  4.83              
ATOM   3353  HG2 GLN A 209     125.630 102.547  82.348  1.00  4.83              
ATOM   3354  CD  GLN A 209     127.581 102.915  83.109  1.00  4.83              
ATOM   3355  OE1 GLN A 209     128.291 103.265  84.030  1.00  4.83              
ATOM   3356  NE2 GLN A 209     128.136 102.352  82.059  1.00  4.83              
ATOM   3357 1HE2 GLN A 209     127.625 101.834  81.356  1.00  4.83              
ATOM   3358 2HE2 GLN A 209     129.104 102.052  82.211  1.00  4.83              
ATOM   3359  C   GLN A 209     123.067 103.517  84.123  1.00  4.83              
ATOM   3360  O   GLN A 209     122.220 102.622  84.190  1.00  4.83              
ATOM   3361  N   LEU A 210     122.951 104.641  83.415  1.00  5.87              
ATOM   3362  H   LEU A 210     123.795 105.185  83.380  1.00  5.87              
ATOM   3363  CA  LEU A 210     121.715 105.375  83.206  1.00  5.87              
ATOM   3364  HA  LEU A 210     121.429 105.761  84.175  1.00  5.87              
ATOM   3365  CB  LEU A 210     121.992 106.622  82.303  1.00  5.87              
ATOM   3366  HB1 LEU A 210     122.456 107.390  82.911  1.00  5.87              
ATOM   3367  HB2 LEU A 210     121.024 107.038  82.027  1.00  5.87              
ATOM   3368  CG  LEU A 210     122.877 106.633  81.030  1.00  5.87              
ATOM   3369  HG  LEU A 210     122.917 107.679  80.724  1.00  5.87              
ATOM   3370  CD1 LEU A 210     124.334 106.210  81.253  1.00  5.87              
ATOM   3371 1HD1 LEU A 210     124.412 105.130  81.341  1.00  5.87              
ATOM   3372 2HD1 LEU A 210     124.929 106.527  80.397  1.00  5.87              
ATOM   3373 3HD1 LEU A 210     124.732 106.693  82.145  1.00  5.87              
ATOM   3374  CD2 LEU A 210     122.325 105.873  79.827  1.00  5.87              
ATOM   3375 1HD2 LEU A 210     122.874 106.167  78.937  1.00  5.87              
ATOM   3376 2HD2 LEU A 210     122.427 104.801  79.976  1.00  5.87              
ATOM   3377 3HD2 LEU A 210     121.271 106.122  79.684  1.00  5.87              
ATOM   3378  C   LEU A 210     120.575 104.564  82.699  1.00  5.87              
ATOM   3379  O   LEU A 210     120.612 104.171  81.547  1.00  5.87              
ATOM   3380  N   PRO A 211     119.513 104.415  83.509  1.00  6.33              
ATOM   3381  CD  PRO A 211     119.560 104.154  84.947  1.00  6.33              
ATOM   3382  HD1 PRO A 211     119.877 105.041  85.495  1.00  6.33              
ATOM   3383  HD2 PRO A 211     120.226 103.327  85.156  1.00  6.33              
ATOM   3384  CG  PRO A 211     118.136 103.762  85.355  1.00  6.33              
ATOM   3385  HG1 PRO A 211     117.651 104.583  85.884  1.00  6.33              
ATOM   3386  HG2 PRO A 211     118.126 102.862  85.967  1.00  6.33              
ATOM   3387  CB  PRO A 211     117.472 103.514  83.998  1.00  6.33              
ATOM   3388  HB1 PRO A 211     116.392 103.599  84.043  1.00  6.33              
ATOM   3389  HB2 PRO A 211     117.740 102.513  83.711  1.00  6.33              
ATOM   3390  CA  PRO A 211     118.147 104.566  83.091  1.00  6.33              
ATOM   3391  HA  PRO A 211     117.992 104.442  82.034  1.00  6.33              
ATOM   3392  C   PRO A 211     117.586 105.926  83.543  1.00  6.33              
ATOM   3393  O   PRO A 211     118.250 106.727  84.224  1.00  6.33              
ATOM   3394  N   PRO A 212     116.291 106.088  83.354  1.00  6.37              
ATOM   3395  CD  PRO A 212     115.858 106.548  82.057  1.00  6.37              
ATOM   3396  HD1 PRO A 212     115.166 105.821  81.632  1.00  6.37              
ATOM   3397  HD2 PRO A 212     116.716 106.695  81.399  1.00  6.37              
ATOM   3398  CG  PRO A 212     115.146 107.874  82.312  1.00  6.37              
ATOM   3399  HG1 PRO A 212     114.116 107.786  81.996  1.00  6.37              
ATOM   3400  HG2 PRO A 212     115.643 108.697  81.797  1.00  6.37              
ATOM   3401  CB  PRO A 212     115.195 108.064  83.824  1.00  6.37              
ATOM   3402  HB1 PRO A 212     114.314 108.559  84.224  1.00  6.37              
ATOM   3403  HB2 PRO A 212     116.088 108.640  84.059  1.00  6.37              
ATOM   3404  CA  PRO A 212     115.392 106.647  84.352  1.00  6.37              
ATOM   3405  HA  PRO A 212     115.870 106.684  85.332  1.00  6.37              
ATOM   3406  C   PRO A 212     114.144 105.779  84.439  1.00  6.37              
ATOM   3407  O   PRO A 212     114.156 104.617  84.060  1.00  6.37              
ATOM   3408  N   SER A 213     113.057 106.342  84.956  1.00  6.44              
ATOM   3409  H   SER A 213     113.156 107.273  85.325  1.00  6.44              
ATOM   3410  CA  SER A 213     111.707 105.892  84.619  1.00  6.44              
ATOM   3411  HA  SER A 213     111.029 106.682  84.940  1.00  6.44              
ATOM   3412  CB  SER A 213     111.508 105.747  83.091  1.00  6.44              
ATOM   3413  HB1 SER A 213     110.468 105.487  82.891  1.00  6.44              
ATOM   3414  HB2 SER A 213     112.129 104.936  82.707  1.00  6.44              
ATOM   3415  OG  SER A 213     111.813 106.937  82.390  1.00  6.44              
ATOM   3416  HG  SER A 213     112.037 106.691  81.464  1.00  6.44              
ATOM   3417  C   SER A 213     111.165 104.608  85.242  1.00  6.44              
ATOM   3418  O   SER A 213     109.946 104.451  85.347  1.00  6.44              
ATOM   3419  N   LEU A 214     112.043 103.695  85.630  1.00  5.18              
ATOM   3420  H   LEU A 214     113.016 103.891  85.434  1.00  5.18              
ATOM   3421  CA  LEU A 214     111.705 102.393  86.191  1.00  5.18              
ATOM   3422  HA  LEU A 214     111.206 101.795  85.425  1.00  5.18              
ATOM   3423  CB  LEU A 214     113.025 101.711  86.580  1.00  5.18              
ATOM   3424  HB1 LEU A 214     112.813 100.810  87.156  1.00  5.18              
ATOM   3425  HB2 LEU A 214     113.556 102.404  87.231  1.00  5.18              
ATOM   3426  CG  LEU A 214     113.936 101.360  85.382  1.00  5.18              
ATOM   3427  HG  LEU A 214     113.784 102.063  84.566  1.00  5.18              
ATOM   3428  CD1 LEU A 214     115.397 101.469  85.814  1.00  5.18              
ATOM   3429 1HD1 LEU A 214     116.039 101.161  84.991  1.00  5.18              
ATOM   3430 2HD1 LEU A 214     115.616 102.506  86.067  1.00  5.18              
ATOM   3431 3HD1 LEU A 214     115.592 100.847  86.680  1.00  5.18              
ATOM   3432  CD2 LEU A 214     113.652  99.954  84.853  1.00  5.18              
ATOM   3433 1HD2 LEU A 214     114.362  99.705  84.064  1.00  5.18              
ATOM   3434 2HD2 LEU A 214     113.728  99.222  85.654  1.00  5.18              
ATOM   3435 3HD2 LEU A 214     112.646  99.923  84.433  1.00  5.18              
ATOM   3436  C   LEU A 214     110.756 102.550  87.388  1.00  5.18              
ATOM   3437  O   LEU A 214     110.960 103.435  88.226  1.00  5.18              
ATOM   3438  N   LYS A 215     109.698 101.721  87.462  1.00  4.67              
ATOM   3439  H   LYS A 215     109.591 100.994  86.763  1.00  4.67              
ATOM   3440  CA  LYS A 215     108.608 101.950  88.439  1.00  4.67              
ATOM   3441  HA  LYS A 215     108.806 102.877  88.977  1.00  4.67              
ATOM   3442  CB  LYS A 215     107.263 102.122  87.713  1.00  4.67              
ATOM   3443  HB1 LYS A 215     106.922 101.136  87.408  1.00  4.67              
ATOM   3444  HB2 LYS A 215     107.417 102.737  86.824  1.00  4.67              
ATOM   3445  CG  LYS A 215     106.177 102.779  88.591  1.00  4.67              
ATOM   3446  HG1 LYS A 215     106.474 103.793  88.853  1.00  4.67              
ATOM   3447  HG2 LYS A 215     106.051 102.218  89.512  1.00  4.67              
ATOM   3448  CD  LYS A 215     104.802 102.805  87.920  1.00  4.67              
ATOM   3449  HD1 LYS A 215     104.057 103.065  88.675  1.00  4.67              
ATOM   3450  HD2 LYS A 215     104.575 101.805  87.547  1.00  4.67              
ATOM   3451  CE  LYS A 215     104.729 103.828  86.785  1.00  4.67              
ATOM   3452  HE1 LYS A 215     105.585 103.684  86.119  1.00  4.67              
ATOM   3453  HE2 LYS A 215     104.793 104.834  87.213  1.00  4.67              
ATOM   3454  NZ  LYS A 215     103.468 103.662  86.028  1.00  4.67              
ATOM   3455  HZ1 LYS A 215     103.480 102.754  85.561  1.00  4.67              
ATOM   3456  HZ2 LYS A 215     102.670 103.701  86.649  1.00  4.67              
ATOM   3457  HZ3 LYS A 215     103.377 104.380  85.324  1.00  4.67              
ATOM   3458  C   LYS A 215     108.547 100.873  89.531  1.00  4.67              
ATOM   3459  O   LYS A 215     107.842 101.013  90.528  1.00  4.67              
ATOM   3460  N   SER A 216     109.318  99.814  89.372  1.00  4.19              
ATOM   3461  H   SER A 216     109.758  99.669  88.474  1.00  4.19              
ATOM   3462  CA  SER A 216     109.736  98.936  90.456  1.00  4.19              
ATOM   3463  HA  SER A 216     109.879  99.483  91.386  1.00  4.19              
ATOM   3464  CB  SER A 216     108.651  97.876  90.652  1.00  4.19              
ATOM   3465  HB1 SER A 216     108.419  97.445  89.679  1.00  4.19              
ATOM   3466  HB2 SER A 216     107.747  98.347  91.041  1.00  4.19              
ATOM   3467  OG  SER A 216     109.049  96.849  91.536  1.00  4.19              
ATOM   3468  HG  SER A 216     108.653  96.025  91.190  1.00  4.19              
ATOM   3469  C   SER A 216     111.039  98.309  89.999  1.00  4.19              
ATOM   3470  O   SER A 216     111.174  97.892  88.829  1.00  4.19              
ATOM   3471  N   LEU A 217     112.015  98.269  90.915  1.00  4.17              
ATOM   3472  H   LEU A 217     111.848  98.571  91.861  1.00  4.17              
ATOM   3473  CA  LEU A 217     113.113  97.346  90.659  1.00  4.17              
ATOM   3474  HA  LEU A 217     112.671  96.567  90.074  1.00  4.17              
ATOM   3475  CB  LEU A 217     114.186  98.111  89.837  1.00  4.17              
ATOM   3476  HB1 LEU A 217     114.827  98.685  90.505  1.00  4.17              
ATOM   3477  HB2 LEU A 217     113.653  98.811  89.197  1.00  4.17              
ATOM   3478  CG  LEU A 217     115.057  97.324  88.857  1.00  4.17              
ATOM   3479  HG  LEU A 217     114.384  96.851  88.171  1.00  4.17              
ATOM   3480  CD1 LEU A 217     115.915  98.303  88.058  1.00  4.17              
ATOM   3481 1HD1 LEU A 217     116.651  97.759  87.469  1.00  4.17              
ATOM   3482 2HD1 LEU A 217     115.259  98.848  87.386  1.00  4.17              
ATOM   3483 3HD1 LEU A 217     116.422  98.990  88.732  1.00  4.17              
ATOM   3484  CD2 LEU A 217     115.999  96.264  89.399  1.00  4.17              
ATOM   3485 1HD2 LEU A 217     116.291  95.601  88.593  1.00  4.17              
ATOM   3486 2HD2 LEU A 217     116.886  96.722  89.812  1.00  4.17              
ATOM   3487 3HD2 LEU A 217     115.493  95.645  90.135  1.00  4.17              
ATOM   3488  C   LEU A 217     113.701  96.692  91.868  1.00  4.17              
ATOM   3489  O   LEU A 217     114.283  97.459  92.606  1.00  4.17              
ATOM   3490  N   ASP A 218     113.584  95.368  92.023  1.00  4.14              
ATOM   3491  H   ASP A 218     113.098  94.833  91.308  1.00  4.14              
ATOM   3492  CA  ASP A 218     114.132  94.632  93.192  1.00  4.14              
ATOM   3493  HA  ASP A 218     114.059  95.245  94.061  1.00  4.14              
ATOM   3494  CB  ASP A 218     113.281  93.401  93.522  1.00  4.14              
ATOM   3495  HB1 ASP A 218     112.265  93.713  93.759  1.00  4.14              
ATOM   3496  HB2 ASP A 218     113.684  92.908  94.403  1.00  4.14              
ATOM   3497  CG  ASP A 218     113.236  92.410  92.383  1.00  4.14              
ATOM   3498  OD1 ASP A 218     112.258  92.486  91.609  1.00  4.14              
ATOM   3499  OD2 ASP A 218     114.183  91.602  92.267  1.00  4.14              
ATOM   3500  C   ASP A 218     115.608  94.262  93.003  1.00  4.14              
ATOM   3501  O   ASP A 218     116.033  93.822  91.931  1.00  4.14              
ATOM   3502  N   LEU A 219     116.417  94.478  94.043  1.00  4.63              
ATOM   3503  H   LEU A 219     116.013  94.918  94.855  1.00  4.63              
ATOM   3504  CA  LEU A 219     117.885  94.271  93.998  1.00  4.63              
ATOM   3505  HA  LEU A 219     118.117  93.730  93.081  1.00  4.63              
ATOM   3506  CB  LEU A 219     118.590  95.634  93.890  1.00  4.63              
ATOM   3507  HB1 LEU A 219     119.649  95.437  94.008  1.00  4.63              
ATOM   3508  HB2 LEU A 219     118.253  96.222  94.741  1.00  4.63              
ATOM   3509  CG  LEU A 219     118.497  96.491  92.614  1.00  4.63              
ATOM   3510  HG  LEU A 219     119.187  97.320  92.720  1.00  4.63              
ATOM   3511  CD1 LEU A 219     118.940  95.741  91.371  1.00  4.63              
ATOM   3512 1HD1 LEU A 219     119.081  96.422  90.533  1.00  4.63              
ATOM   3513 2HD1 LEU A 219     119.858  95.193  91.564  1.00  4.63              
ATOM   3514 3HD1 LEU A 219     118.169  95.020  91.126  1.00  4.63              
ATOM   3515  CD2 LEU A 219     117.149  97.141  92.407  1.00  4.63              
ATOM   3516 1HD2 LEU A 219     117.221  97.974  91.714  1.00  4.63              
ATOM   3517 2HD2 LEU A 219     116.462  96.409  92.009  1.00  4.63              
ATOM   3518 3HD2 LEU A 219     116.745  97.477  93.359  1.00  4.63              
ATOM   3519  C   LEU A 219     118.508  93.389  95.096  1.00  4.63              
ATOM   3520  O   LEU A 219     119.526  93.752  95.674  1.00  4.63              
ATOM   3521  N   GLY A 220     117.906  92.236  95.369  1.00  4.56              
ATOM   3522  H   GLY A 220     117.074  92.040  94.831  1.00  4.56              
ATOM   3523  CA  GLY A 220     118.157  91.387  96.545  1.00  4.56              
ATOM   3524  HA1 GLY A 220     117.485  90.532  96.481  1.00  4.56              
ATOM   3525  HA2 GLY A 220     117.898  91.917  97.445  1.00  4.56              
ATOM   3526  C   GLY A 220     119.550  90.876  96.802  1.00  4.56              
ATOM   3527  O   GLY A 220     120.413  91.695  97.033  1.00  4.56              
ATOM   3528  N   GLU A 221     119.763  89.556  96.924  1.00  4.59              
ATOM   3529  H   GLU A 221     118.972  88.939  96.837  1.00  4.59              
ATOM   3530  CA  GLU A 221     121.052  88.990  97.397  1.00  4.59              
ATOM   3531  HA  GLU A 221     121.379  89.604  98.227  1.00  4.59              
ATOM   3532  CB  GLU A 221     120.880  87.579  97.996  1.00  4.59              
ATOM   3533  HB1 GLU A 221     120.549  86.910  97.200  1.00  4.59              
ATOM   3534  HB2 GLU A 221     120.084  87.614  98.740  1.00  4.59              
ATOM   3535  CG  GLU A 221     122.134  86.954  98.659  1.00  4.59              
ATOM   3536  HG1 GLU A 221     122.927  86.879  97.913  1.00  4.59              
ATOM   3537  HG2 GLU A 221     121.877  85.929  98.934  1.00  4.59              
ATOM   3538  CD  GLU A 221     122.693  87.648  99.924  1.00  4.59              
ATOM   3539  OE1 GLU A 221     123.936  87.788 100.029  1.00  4.59              
ATOM   3540  OE2 GLU A 221     121.926  87.953 100.873  1.00  4.59              
ATOM   3541  C   GLU A 221     122.199  89.109  96.385  1.00  4.59              
ATOM   3542  O   GLU A 221     122.581  88.210  95.637  1.00  4.59              
ATOM   3543  N   ASN A 222     122.728  90.311  96.425  1.00  4.63              
ATOM   3544  H   ASN A 222     122.265  90.946  97.069  1.00  4.63              
ATOM   3545  CA  ASN A 222     123.827  90.921  95.750  1.00  4.63              
ATOM   3546  HA  ASN A 222     124.389  90.117  95.278  1.00  4.63              
ATOM   3547  CB  ASN A 222     123.292  91.835  94.626  1.00  4.63              
ATOM   3548  HB1 ASN A 222     124.048  91.932  93.856  1.00  4.63              
ATOM   3549  HB2 ASN A 222     123.113  92.818  94.992  1.00  4.63              
ATOM   3550  CG  ASN A 222     121.987  91.362  93.979  1.00  4.63              
ATOM   3551  OD1 ASN A 222     121.802  90.237  93.572  1.00  4.63              
ATOM   3552  ND2 ASN A 222     120.986  92.185  93.848  1.00  4.63              
ATOM   3553 1HD2 ASN A 222     120.857  92.941  94.508  1.00  4.63              
ATOM   3554 2HD2 ASN A 222     120.195  91.832  93.321  1.00  4.63              
ATOM   3555  C   ASN A 222     124.691  91.453  96.893  1.00  4.63              
ATOM   3556  O   ASN A 222     124.321  91.332  98.071  1.00  4.63              
ATOM   3557  N   ARG A 223     125.882  91.960  96.624  1.00  4.31              
ATOM   3558  H   ARG A 223     126.224  92.030  95.665  1.00  4.31              
ATOM   3559  CA  ARG A 223     126.802  92.308  97.708  1.00  4.31              
ATOM   3560  HA  ARG A 223     126.215  92.532  98.595  1.00  4.31              
ATOM   3561  CB  ARG A 223     127.737  91.117  98.062  1.00  4.31              
ATOM   3562  HB1 ARG A 223     128.496  91.449  98.765  1.00  4.31              
ATOM   3563  HB2 ARG A 223     128.270  90.748  97.193  1.00  4.31              
ATOM   3564  CG  ARG A 223     126.921  89.971  98.693  1.00  4.31              
ATOM   3565  HG1 ARG A 223     126.337  89.482  97.913  1.00  4.31              
ATOM   3566  HG2 ARG A 223     126.232  90.400  99.421  1.00  4.31              
ATOM   3567  CD  ARG A 223     127.723  88.901  99.431  1.00  4.31              
ATOM   3568  HD1 ARG A 223     128.322  89.391 100.192  1.00  4.31              
ATOM   3569  HD2 ARG A 223     128.361  88.363  98.728  1.00  4.31              
ATOM   3570  NE  ARG A 223     126.789  87.980 100.094  1.00  4.31              
ATOM   3571  HE  ARG A 223     125.803  88.096  99.846  1.00  4.31              
ATOM   3572  CZ  ARG A 223     127.003  87.135 101.082  1.00  4.31              
ATOM   3573  NH1 ARG A 223     128.194  86.879 101.564  1.00  4.31              
ATOM   3574 1HH1 ARG A 223     128.975  87.369 101.166  1.00  4.31              
ATOM   3575 2HH1 ARG A 223     128.316  86.229 102.317  1.00  4.31              
ATOM   3576  NH2 ARG A 223     125.965  86.548 101.595  1.00  4.31              
ATOM   3577 1HH2 ARG A 223     125.059  86.819 101.204  1.00  4.31              
ATOM   3578 2HH2 ARG A 223     126.022  85.949 102.393  1.00  4.31              
ATOM   3579  C   ARG A 223     127.495  93.607  97.400  1.00  4.31              
ATOM   3580  O   ARG A 223     128.713  93.724  97.219  1.00  4.31              
ATOM   3581  N   ILE A 224     126.588  94.570  97.323  1.00  4.68              
ATOM   3582  H   ILE A 224     125.645  94.280  97.517  1.00  4.68              
ATOM   3583  CA  ILE A 224     126.841  95.982  97.217  1.00  4.68              
ATOM   3584  HA  ILE A 224     127.797  96.124  96.725  1.00  4.68              
ATOM   3585  CB  ILE A 224     125.784  96.700  96.364  1.00  4.68              
ATOM   3586  HB  ILE A 224     124.846  96.369  96.738  1.00  4.68              
ATOM   3587  CG2 ILE A 224     125.704  98.235  96.393  1.00  4.68              
ATOM   3588 1HG2 ILE A 224     124.911  98.571  95.728  1.00  4.68              
ATOM   3589 2HG2 ILE A 224     125.411  98.584  97.381  1.00  4.68              
ATOM   3590 3HG2 ILE A 224     126.661  98.672  96.109  1.00  4.68              
ATOM   3591  CG1 ILE A 224     125.887  96.273  94.910  1.00  4.68              
ATOM   3592 1HG1 ILE A 224     126.799  95.726  94.775  1.00  4.68              
ATOM   3593 2HG1 ILE A 224     125.930  97.136  94.261  1.00  4.68              
ATOM   3594  CD1 ILE A 224     124.705  95.436  94.472  1.00  4.68              
ATOM   3595  HD1 ILE A 224     124.783  94.407  94.793  1.00  4.68              
ATOM   3596  HD2 ILE A 224     123.791  95.841  94.853  1.00  4.68              
ATOM   3597  HD3 ILE A 224     124.644  95.524  93.409  1.00  4.68              
ATOM   3598  C   ILE A 224     126.923  96.663  98.609  1.00  4.68              
ATOM   3599  O   ILE A 224     126.597  96.125  99.637  1.00  4.68              
ATOM   3600  N   THR A 225     127.433  97.875  98.634  1.00  4.72              
ATOM   3601  H   THR A 225     127.286  98.368  97.765  1.00  4.72              
ATOM   3602  CA  THR A 225     128.705  98.357  99.211  1.00  4.72              
ATOM   3603  HA  THR A 225     128.820  98.010 100.168  1.00  4.72              
ATOM   3604  CB  THR A 225     129.741  97.877  98.252  1.00  4.72              
ATOM   3605  HB  THR A 225     130.673  98.313  98.571  1.00  4.72              
ATOM   3606  CG2 THR A 225     129.890  96.369  98.248  1.00  4.72              
ATOM   3607 1HG2 THR A 225     130.722  96.148  98.880  1.00  4.72              
ATOM   3608 2HG2 THR A 225     129.105  95.810  98.713  1.00  4.72              
ATOM   3609 3HG2 THR A 225     130.038  95.997  97.241  1.00  4.72              
ATOM   3610  OG1 THR A 225     129.330  98.302  96.970  1.00  4.72              
ATOM   3611  HG1 THR A 225     129.926  97.898  96.326  1.00  4.72              
ATOM   3612  C   THR A 225     128.565  99.832  99.208  1.00  4.72              
ATOM   3613  O   THR A 225     127.466 100.315  98.981  1.00  4.72              
ATOM   3614  N   GLU A 226     129.600 100.539  99.590  1.00  4.75              
ATOM   3615  H   GLU A 226     130.523 100.126  99.561  1.00  4.75              
ATOM   3616  CA  GLU A 226     129.508 101.909 100.040  1.00  4.75              
ATOM   3617  HA  GLU A 226     128.710 101.993 100.760  1.00  4.75              
ATOM   3618  CB  GLU A 226     130.770 102.296 100.852  1.00  4.75              
ATOM   3619  HB1 GLU A 226     130.666 101.835 101.827  1.00  4.75              
ATOM   3620  HB2 GLU A 226     130.769 103.367 101.025  1.00  4.75              
ATOM   3621  CG  GLU A 226     132.120 101.892 100.238  1.00  4.75              
ATOM   3622  HG1 GLU A 226     132.338 102.575  99.418  1.00  4.75              
ATOM   3623  HG2 GLU A 226     132.029 100.889  99.833  1.00  4.75              
ATOM   3624  CD  GLU A 226     133.303 101.840 101.218  1.00  4.75              
ATOM   3625  OE1 GLU A 226     133.156 101.182 102.271  1.00  4.75              
ATOM   3626  OE2 GLU A 226     134.392 102.333 100.851  1.00  4.75              
ATOM   3627  C   GLU A 226     129.190 102.938  98.949  1.00  4.75              
ATOM   3628  O   GLU A 226     129.921 103.837  98.562  1.00  4.75              
ATOM   3629  N   ILE A 227     127.937 102.823  98.584  1.00  4.64              
ATOM   3630  H   ILE A 227     127.526 101.969  98.930  1.00  4.64              
ATOM   3631  CA  ILE A 227     126.997 103.566  97.789  1.00  4.64              
ATOM   3632  HA  ILE A 227     127.785 103.866  97.100  1.00  4.64              
ATOM   3633  CB  ILE A 227     126.375 102.700  96.698  1.00  4.64              
ATOM   3634  HB  ILE A 227     125.963 103.414  95.999  1.00  4.64              
ATOM   3635  CG2 ILE A 227     127.411 101.842  95.937  1.00  4.64              
ATOM   3636 1HG2 ILE A 227     128.293 102.418  95.719  1.00  4.64              
ATOM   3637 2HG2 ILE A 227     127.721 100.976  96.523  1.00  4.64              
ATOM   3638 3HG2 ILE A 227     127.002 101.521  94.995  1.00  4.64              
ATOM   3639  CG1 ILE A 227     125.302 101.729  97.159  1.00  4.64              
ATOM   3640 1HG1 ILE A 227     125.568 101.207  98.059  1.00  4.64              
ATOM   3641 2HG1 ILE A 227     125.189 100.934  96.441  1.00  4.64              
ATOM   3642  CD1 ILE A 227     123.983 102.428  97.368  1.00  4.64              
ATOM   3643  HD1 ILE A 227     124.038 103.483  97.126  1.00  4.64              
ATOM   3644  HD2 ILE A 227     123.196 101.952  96.799  1.00  4.64              
ATOM   3645  HD3 ILE A 227     123.740 102.306  98.393  1.00  4.64              
ATOM   3646  C   ILE A 227     126.595 105.020  97.944  1.00  4.64              
ATOM   3647  O   ILE A 227     125.435 105.403  97.856  1.00  4.64              
ATOM   3648  N   GLN A 228     127.648 105.809  98.066  1.00  4.79              
ATOM   3649  H   GLN A 228     128.514 105.301  98.230  1.00  4.79              
ATOM   3650  CA  GLN A 228     127.820 107.218  97.824  1.00  4.79              
ATOM   3651  HA  GLN A 228     127.992 107.716  98.775  1.00  4.79              
ATOM   3652  CB  GLN A 228     129.054 107.335  96.896  1.00  4.79              
ATOM   3653  HB1 GLN A 228     129.069 108.311  96.406  1.00  4.79              
ATOM   3654  HB2 GLN A 228     129.001 106.591  96.106  1.00  4.79              
ATOM   3655  CG  GLN A 228     130.379 107.182  97.620  1.00  4.79              
ATOM   3656  HG1 GLN A 228     131.187 107.333  96.915  1.00  4.79              
ATOM   3657  HG2 GLN A 228     130.466 106.185  98.037  1.00  4.79              
ATOM   3658  CD  GLN A 228     130.498 108.204  98.719  1.00  4.79              
ATOM   3659  OE1 GLN A 228     129.862 109.245  98.680  1.00  4.79              
ATOM   3660  NE2 GLN A 228     131.240 107.924  99.760  1.00  4.79              
ATOM   3661 1HE2 GLN A 228     131.578 106.968  99.908  1.00  4.79              
ATOM   3662 2HE2 GLN A 228     131.162 108.521 100.559  1.00  4.79              
ATOM   3663  C   GLN A 228     126.764 108.044  97.071  1.00  4.79              
ATOM   3664  O   GLN A 228     126.108 107.579  96.139  1.00  4.79              
ATOM   3665  N   GLU A 229     126.715 109.355  97.323  1.00  4.88              
ATOM   3666  H   GLU A 229     127.279 109.743  98.073  1.00  4.88              
ATOM   3667  CA  GLU A 229     125.765 110.221  96.610  1.00  4.88              
ATOM   3668  HA  GLU A 229     124.782 109.781  96.772  1.00  4.88              
ATOM   3669  CB  GLU A 229     125.640 111.648  97.218  1.00  4.88              
ATOM   3670  HB1 GLU A 229     126.618 112.093  97.277  1.00  4.88              
ATOM   3671  HB2 GLU A 229     125.257 111.562  98.234  1.00  4.88              
ATOM   3672  CG  GLU A 229     124.719 112.588  96.392  1.00  4.88              
ATOM   3673  HG1 GLU A 229     123.844 112.017  96.083  1.00  4.88              
ATOM   3674  HG2 GLU A 229     125.225 112.857  95.469  1.00  4.88              
ATOM   3675  CD  GLU A 229     124.222 113.886  97.062  1.00  4.88              
ATOM   3676  OE1 GLU A 229     124.915 114.481  97.917  1.00  4.88              
ATOM   3677  OE2 GLU A 229     123.149 114.372  96.620  1.00  4.88              
ATOM   3678  C   GLU A 229     125.869 110.254  95.068  1.00  4.88              
ATOM   3679  O   GLU A 229     124.872 110.412  94.367  1.00  4.88              
ATOM   3680  N   GLY A 230     127.051 110.008  94.511  1.00  4.90              
ATOM   3681  H   GLY A 230     127.835 109.908  95.137  1.00  4.90              
ATOM   3682  CA  GLY A 230     127.291 109.996  93.075  1.00  4.90              
ATOM   3683  HA1 GLY A 230     128.297 109.667  92.854  1.00  4.90              
ATOM   3684  HA2 GLY A 230     127.079 110.974  92.634  1.00  4.90              
ATOM   3685  C   GLY A 230     126.425 108.961  92.511  1.00  4.90              
ATOM   3686  O   GLY A 230     125.623 109.267  91.660  1.00  4.90              
ATOM   3687  N   SER A 231     126.529 107.805  93.129  1.00  4.82              
ATOM   3688  H   SER A 231     127.110 107.720  93.943  1.00  4.82              
ATOM   3689  CA  SER A 231     125.717 106.637  92.935  1.00  4.82              
ATOM   3690  HA  SER A 231     125.636 106.429  91.888  1.00  4.82              
ATOM   3691  CB  SER A 231     126.505 105.463  93.526  1.00  4.82              
ATOM   3692  HB1 SER A 231     127.326 105.268  92.844  1.00  4.82              
ATOM   3693  HB2 SER A 231     125.856 104.607  93.533  1.00  4.82              
ATOM   3694  OG  SER A 231     127.093 105.550  94.792  1.00  4.82              
ATOM   3695  HG  SER A 231     126.465 105.996  95.386  1.00  4.82              
ATOM   3696  C   SER A 231     124.274 106.790  93.433  1.00  4.82              
ATOM   3697  O   SER A 231     123.646 105.871  93.967  1.00  4.82              
ATOM   3698  N   PHE A 232     123.706 107.958  93.193  1.00  4.73              
ATOM   3699  H   PHE A 232     124.315 108.720  92.922  1.00  4.73              
ATOM   3700  CA  PHE A 232     122.298 108.277  93.231  1.00  4.73              
ATOM   3701  HA  PHE A 232     121.721 107.364  93.088  1.00  4.73              
ATOM   3702  CB  PHE A 232     121.930 108.851  94.614  1.00  4.73              
ATOM   3703  HB1 PHE A 232     122.782 109.370  95.043  1.00  4.73              
ATOM   3704  HB2 PHE A 232     121.702 108.031  95.290  1.00  4.73              
ATOM   3705  CG  PHE A 232     120.757 109.809  94.606  1.00  4.73              
ATOM   3706  CD1 PHE A 232     119.446 109.324  94.464  1.00  4.73              
ATOM   3707  HD1 PHE A 232     119.282 108.262  94.393  1.00  4.73              
ATOM   3708  CE1 PHE A 232     118.357 110.212  94.422  1.00  4.73              
ATOM   3709  HE1 PHE A 232     117.350 109.840  94.314  1.00  4.73              
ATOM   3710  CZ  PHE A 232     118.583 111.594  94.521  1.00  4.73              
ATOM   3711  HZ  PHE A 232     117.750 112.280  94.489  1.00  4.73              
ATOM   3712  CE2 PHE A 232     119.896 112.081  94.642  1.00  4.73              
ATOM   3713  HE2 PHE A 232     120.087 113.138  94.692  1.00  4.73              
ATOM   3714  CD2 PHE A 232     120.984 111.194  94.670  1.00  4.73              
ATOM   3715  HD2 PHE A 232     121.990 111.581  94.758  1.00  4.73              
ATOM   3716  C   PHE A 232     121.869 109.219  92.104  1.00  4.73              
ATOM   3717  O   PHE A 232     120.717 109.177  91.680  1.00  4.73              
ATOM   3718  N   THR A 233     122.801 110.005  91.569  1.00  4.92              
ATOM   3719  H   THR A 233     123.723 109.961  91.991  1.00  4.92              
ATOM   3720  CA  THR A 233     122.672 110.912  90.420  1.00  4.92              
ATOM   3721  HA  THR A 233     121.775 111.462  90.648  1.00  4.92              
ATOM   3722  CB  THR A 233     123.766 112.004  90.426  1.00  4.92              
ATOM   3723  HB  THR A 233     123.427 112.763  89.736  1.00  4.92              
ATOM   3724  CG2 THR A 233     123.984 112.667  91.785  1.00  4.92              
ATOM   3725 1HG2 THR A 233     123.048 113.021  92.208  1.00  4.92              
ATOM   3726 2HG2 THR A 233     124.442 111.970  92.481  1.00  4.92              
ATOM   3727 3HG2 THR A 233     124.657 113.517  91.673  1.00  4.92              
ATOM   3728  OG1 THR A 233     125.052 111.608  90.023  1.00  4.92              
ATOM   3729  HG1 THR A 233     125.316 110.844  90.555  1.00  4.92              
ATOM   3730  C   THR A 233     122.328 110.391  89.016  1.00  4.92              
ATOM   3731  O   THR A 233     122.733 110.982  88.022  1.00  4.92              
ATOM   3732  N   ASN A 234     121.496 109.346  88.936  1.00  4.84              
ATOM   3733  H   ASN A 234     121.211 108.957  89.826  1.00  4.84              
ATOM   3734  CA  ASN A 234     120.702 108.945  87.771  1.00  4.84              
ATOM   3735  HA  ASN A 234     120.788 109.724  87.033  1.00  4.84              
ATOM   3736  CB  ASN A 234     121.274 107.686  87.110  1.00  4.84              
ATOM   3737  HB1 ASN A 234     120.572 106.858  87.167  1.00  4.84              
ATOM   3738  HB2 ASN A 234     122.198 107.403  87.592  1.00  4.84              
ATOM   3739  CG  ASN A 234     121.594 107.890  85.660  1.00  4.84              
ATOM   3740  OD1 ASN A 234     122.681 107.550  85.250  1.00  4.84              
ATOM   3741  ND2 ASN A 234     120.708 108.436  84.859  1.00  4.84              
ATOM   3742 1HD2 ASN A 234     119.734 108.508  85.128  1.00  4.84              
ATOM   3743 2HD2 ASN A 234     121.018 108.647  83.924  1.00  4.84              
ATOM   3744  C   ASN A 234     119.224 108.682  88.068  1.00  4.84              
ATOM   3745  O   ASN A 234     118.415 108.451  87.166  1.00  4.84              
ATOM   3746  N   LEU A 235     118.864 108.703  89.348  1.00  5.65              
ATOM   3747  H   LEU A 235     119.571 108.878  90.055  1.00  5.65              
ATOM   3748  CA  LEU A 235     117.490 108.535  89.789  1.00  5.65              
ATOM   3749  HA  LEU A 235     117.048 107.730  89.204  1.00  5.65              
ATOM   3750  CB  LEU A 235     117.484 108.102  91.282  1.00  5.65              
ATOM   3751  HB1 LEU A 235     116.659 108.581  91.809  1.00  5.65              
ATOM   3752  HB2 LEU A 235     118.384 108.468  91.768  1.00  5.65              
ATOM   3753  CG  LEU A 235     117.340 106.592  91.552  1.00  5.65              
ATOM   3754  HG  LEU A 235     116.338 106.266  91.276  1.00  5.65              
ATOM   3755  CD1 LEU A 235     118.368 105.752  90.798  1.00  5.65              
ATOM   3756 1HD1 LEU A 235     119.356 106.138  91.027  1.00  5.65              
ATOM   3757 2HD1 LEU A 235     118.313 104.715  91.115  1.00  5.65              
ATOM   3758 3HD1 LEU A 235     118.188 105.808  89.726  1.00  5.65              
ATOM   3759  CD2 LEU A 235     117.558 106.315  93.040  1.00  5.65              
ATOM   3760 1HD2 LEU A 235     117.341 105.273  93.260  1.00  5.65              
ATOM   3761 2HD2 LEU A 235     118.595 106.517  93.304  1.00  5.65              
ATOM   3762 3HD2 LEU A 235     116.902 106.952  93.632  1.00  5.65              
ATOM   3763  C   LEU A 235     116.559 109.752  89.554  1.00  5.65              
ATOM   3764  O   LEU A 235     115.500 109.894  90.162  1.00  5.65              
ATOM   3765  N   THR A 236     116.951 110.591  88.607  1.00  6.12              
ATOM   3766  H   THR A 236     117.846 110.382  88.189  1.00  6.12              
ATOM   3767  CA  THR A 236     116.136 111.485  87.793  1.00  6.12              
ATOM   3768  HA  THR A 236     116.721 112.382  87.597  1.00  6.12              
ATOM   3769  CB  THR A 236     115.890 110.841  86.392  1.00  6.12              
ATOM   3770  HB  THR A 236     115.000 111.292  85.954  1.00  6.12              
ATOM   3771  CG2 THR A 236     116.949 110.999  85.311  1.00  6.12              
ATOM   3772 1HG2 THR A 236     116.492 110.850  84.334  1.00  6.12              
ATOM   3773 2HG2 THR A 236     117.354 112.007  85.329  1.00  6.12              
ATOM   3774 3HG2 THR A 236     117.749 110.273  85.433  1.00  6.12              
ATOM   3775  OG1 THR A 236     115.678 109.447  86.534  1.00  6.12              
ATOM   3776  HG1 THR A 236     116.564 109.045  86.586  1.00  6.12              
ATOM   3777  C   THR A 236     114.828 112.014  88.349  1.00  6.12              
ATOM   3778  O   THR A 236     114.753 113.094  88.920  1.00  6.12              
ATOM   3779  N   LYS A 237     113.775 111.278  88.043  1.00  6.86              
ATOM   3780  H   LYS A 237     114.002 110.372  87.653  1.00  6.86              
ATOM   3781  CA  LYS A 237     112.385 111.704  87.966  1.00  6.86              
ATOM   3782  HA  LYS A 237     112.236 112.619  88.546  1.00  6.86              
ATOM   3783  CB  LYS A 237     112.049 111.949  86.462  1.00  6.86              
ATOM   3784  HB1 LYS A 237     112.746 112.701  86.088  1.00  6.86              
ATOM   3785  HB2 LYS A 237     111.050 112.381  86.394  1.00  6.86              
ATOM   3786  CG  LYS A 237     112.104 110.714  85.511  1.00  6.86              
ATOM   3787  HG1 LYS A 237     111.177 110.150  85.622  1.00  6.86              
ATOM   3788  HG2 LYS A 237     112.924 110.061  85.807  1.00  6.86              
ATOM   3789  CD  LYS A 237     112.294 111.064  84.010  1.00  6.86              
ATOM   3790  HD1 LYS A 237     113.289 111.494  83.883  1.00  6.86              
ATOM   3791  HD2 LYS A 237     111.553 111.811  83.722  1.00  6.86              
ATOM   3792  CE  LYS A 237     112.146 109.825  83.093  1.00  6.86              
ATOM   3793  HE1 LYS A 237     111.096 109.519  83.076  1.00  6.86              
ATOM   3794  HE2 LYS A 237     112.696 108.993  83.536  1.00  6.86              
ATOM   3795  NZ  LYS A 237     112.629 110.017  81.689  1.00  6.86              
ATOM   3796  HZ1 LYS A 237     112.601 109.151  81.138  1.00  6.86              
ATOM   3797  HZ2 LYS A 237     112.094 110.701  81.177  1.00  6.86              
ATOM   3798  HZ3 LYS A 237     113.606 110.267  81.635  1.00  6.86              
ATOM   3799  C   LYS A 237     111.552 110.564  88.618  1.00  6.86              
ATOM   3800  O   LYS A 237     110.448 110.276  88.172  1.00  6.86              
ATOM   3801  N   LEU A 238     112.188 109.784  89.506  1.00  6.86              
ATOM   3802  H   LEU A 238     113.056 110.137  89.900  1.00  6.86              
ATOM   3803  CA  LEU A 238     112.140 108.313  89.391  1.00  6.86              
ATOM   3804  HA  LEU A 238     111.779 108.157  88.374  1.00  6.86              
ATOM   3805  CB  LEU A 238     113.555 107.737  89.344  1.00  6.86              
ATOM   3806  HB1 LEU A 238     113.986 107.695  90.346  1.00  6.86              
ATOM   3807  HB2 LEU A 238     114.155 108.402  88.727  1.00  6.86              
ATOM   3808  CG  LEU A 238     113.599 106.364  88.658  1.00  6.86              
ATOM   3809  HG  LEU A 238     112.934 106.351  87.793  1.00  6.86              
ATOM   3810  CD1 LEU A 238     115.016 106.053  88.174  1.00  6.86              
ATOM   3811 1HD1 LEU A 238     115.373 106.855  87.531  1.00  6.86              
ATOM   3812 2HD1 LEU A 238     115.685 105.949  89.025  1.00  6.86              
ATOM   3813 3HD1 LEU A 238     115.010 105.123  87.606  1.00  6.86              
ATOM   3814  CD2 LEU A 238     113.191 105.281  89.633  1.00  6.86              
ATOM   3815 1HD2 LEU A 238     113.394 104.320  89.179  1.00  6.86              
ATOM   3816 2HD2 LEU A 238     113.753 105.411  90.554  1.00  6.86              
ATOM   3817 3HD2 LEU A 238     112.127 105.320  89.843  1.00  6.86              
ATOM   3818  C   LEU A 238     111.126 107.650  90.287  1.00  6.86              
ATOM   3819  O   LEU A 238     111.277 107.562  91.502  1.00  6.86              
ATOM   3820  N   PHE A 239     110.066 107.197  89.614  1.00  7.12              
ATOM   3821  H   PHE A 239     110.064 107.333  88.613  1.00  7.12              
ATOM   3822  CA  PHE A 239     108.784 106.919  90.225  1.00  7.12              
ATOM   3823  HA  PHE A 239     108.395 107.864  90.609  1.00  7.12              
ATOM   3824  CB  PHE A 239     107.808 106.409  89.154  1.00  7.12              
ATOM   3825  HB1 PHE A 239     106.822 106.300  89.608  1.00  7.12              
ATOM   3826  HB2 PHE A 239     108.139 105.418  88.840  1.00  7.12              
ATOM   3827  CG  PHE A 239     107.673 107.294  87.927  1.00  7.12              
ATOM   3828  CD1 PHE A 239     107.958 106.772  86.652  1.00  7.12              
ATOM   3829  HD1 PHE A 239     108.248 105.738  86.545  1.00  7.12              
ATOM   3830  CE1 PHE A 239     107.881 107.594  85.514  1.00  7.12              
ATOM   3831  HE1 PHE A 239     108.121 107.188  84.541  1.00  7.12              
ATOM   3832  CZ  PHE A 239     107.506 108.942  85.646  1.00  7.12              
ATOM   3833  HZ  PHE A 239     107.455 109.580  84.774  1.00  7.12              
ATOM   3834  CE2 PHE A 239     107.200 109.464  86.915  1.00  7.12              
ATOM   3835  HE2 PHE A 239     106.915 110.503  87.020  1.00  7.12              
ATOM   3836  CD2 PHE A 239     107.283 108.642  88.053  1.00  7.12              
ATOM   3837  HD2 PHE A 239     107.058 109.055  89.026  1.00  7.12              
ATOM   3838  C   PHE A 239     108.810 105.955  91.424  1.00  7.12              
ATOM   3839  O   PHE A 239     108.181 106.248  92.439  1.00  7.12              
ATOM   3840  N   SER A 240     109.495 104.807  91.317  1.00  7.08              
ATOM   3841  H   SER A 240     110.004 104.626  90.458  1.00  7.08              
ATOM   3842  CA  SER A 240     109.575 103.808  92.396  1.00  7.08              
ATOM   3843  HA  SER A 240     109.862 104.330  93.310  1.00  7.08              
ATOM   3844  CB  SER A 240     108.197 103.190  92.671  1.00  7.08              
ATOM   3845  HB1 SER A 240     107.662 103.045  91.734  1.00  7.08              
ATOM   3846  HB2 SER A 240     107.614 103.878  93.281  1.00  7.08              
ATOM   3847  OG  SER A 240     108.319 101.963  93.354  1.00  7.08              
ATOM   3848  HG  SER A 240     108.391 101.276  92.671  1.00  7.08              
ATOM   3849  C   SER A 240     110.640 102.744  92.106  1.00  7.08              
ATOM   3850  O   SER A 240     110.497 101.800  91.320  1.00  7.08              
ATOM   3851  N   LEU A 241     111.771 102.889  92.783  1.00  6.72              
ATOM   3852  H   LEU A 241     111.896 103.702  93.368  1.00  6.72              
ATOM   3853  CA  LEU A 241     112.884 101.977  92.618  1.00  6.72              
ATOM   3854  HA  LEU A 241     112.605 101.257  91.860  1.00  6.72              
ATOM   3855  CB  LEU A 241     114.109 102.734  92.093  1.00  6.72              
ATOM   3856  HB1 LEU A 241     114.715 103.064  92.931  1.00  6.72              
ATOM   3857  HB2 LEU A 241     113.758 103.621  91.589  1.00  6.72              
ATOM   3858  CG  LEU A 241     114.956 101.933  91.090  1.00  6.72              
ATOM   3859  HG  LEU A 241     115.365 101.053  91.580  1.00  6.72              
ATOM   3860  CD1 LEU A 241     114.150 101.459  89.884  1.00  6.72              
ATOM   3861 1HD1 LEU A 241     114.799 101.026  89.126  1.00  6.72              
ATOM   3862 2HD1 LEU A 241     113.429 100.704  90.175  1.00  6.72              
ATOM   3863 3HD1 LEU A 241     113.580 102.275  89.461  1.00  6.72              
ATOM   3864  CD2 LEU A 241     116.103 102.787  90.544  1.00  6.72              
ATOM   3865 1HD2 LEU A 241     116.590 102.259  89.729  1.00  6.72              
ATOM   3866 2HD2 LEU A 241     115.711 103.728  90.154  1.00  6.72              
ATOM   3867 3HD2 LEU A 241     116.823 102.986  91.330  1.00  6.72              
ATOM   3868  C   LEU A 241     113.133 101.117  93.843  1.00  6.72              
ATOM   3869  O   LEU A 241     113.585 101.568  94.861  1.00  6.72              
ATOM   3870  N   ASN A 242     112.862  99.835  93.784  1.00  6.59              
ATOM   3871  H   ASN A 242     112.731  99.415  92.876  1.00  6.59              
ATOM   3872  CA  ASN A 242     112.738  98.913  94.921  1.00  6.59              
ATOM   3873  HA  ASN A 242     112.518  99.440  95.820  1.00  6.59              
ATOM   3874  CB  ASN A 242     111.528  98.029  94.382  1.00  6.59              
ATOM   3875  HB1 ASN A 242     111.436  98.149  93.312  1.00  6.59              
ATOM   3876  HB2 ASN A 242     110.584  98.415  94.738  1.00  6.59              
ATOM   3877  CG  ASN A 242     111.436  96.518  94.517  1.00  6.59              
ATOM   3878  OD1 ASN A 242     112.116  95.882  95.265  1.00  6.59              
ATOM   3879  ND2 ASN A 242     110.551  95.867  93.797  1.00  6.59              
ATOM   3880 1HD2 ASN A 242     109.927  96.319  93.147  1.00  6.59              
ATOM   3881 2HD2 ASN A 242     110.551  94.867  93.917  1.00  6.59              
ATOM   3882  C   ASN A 242     114.120  98.232  95.166  1.00  6.59              
ATOM   3883  O   ASN A 242     114.448  97.054  95.169  1.00  6.59              
ATOM   3884  N   LEU A 243     115.048  99.115  95.362  1.00  7.44              
ATOM   3885  H   LEU A 243     114.731 100.070  95.264  1.00  7.44              
ATOM   3886  CA  LEU A 243     116.334  98.968  95.991  1.00  7.44              
ATOM   3887  HA  LEU A 243     116.989  98.274  95.470  1.00  7.44              
ATOM   3888  CB  LEU A 243     116.721 100.486  95.834  1.00  7.44              
ATOM   3889  HB1 LEU A 243     117.601 100.756  96.383  1.00  7.44              
ATOM   3890  HB2 LEU A 243     115.963 101.069  96.366  1.00  7.44              
ATOM   3891  CG  LEU A 243     116.744 101.097  94.398  1.00  7.44              
ATOM   3892  HG  LEU A 243     115.770 100.989  93.942  1.00  7.44              
ATOM   3893  CD1 LEU A 243     117.026 102.585  94.442  1.00  7.44              
ATOM   3894 1HD1 LEU A 243     116.826 103.042  93.484  1.00  7.44              
ATOM   3895 2HD1 LEU A 243     116.399 103.046  95.199  1.00  7.44              
ATOM   3896 3HD1 LEU A 243     118.062 102.749  94.692  1.00  7.44              
ATOM   3897  CD2 LEU A 243     117.711 100.519  93.380  1.00  7.44              
ATOM   3898 1HD2 LEU A 243     117.673  99.443  93.455  1.00  7.44              
ATOM   3899 2HD2 LEU A 243     117.434 100.818  92.374  1.00  7.44              
ATOM   3900 3HD2 LEU A 243     118.702 100.872  93.597  1.00  7.44              
ATOM   3901  C   LEU A 243     116.060  98.539  97.438  1.00  7.44              
ATOM   3902  O   LEU A 243     115.889  99.447  98.262  1.00  7.44              
ATOM   3903  N   ASN A 244     115.599  97.284  97.612  1.00  7.26              
ATOM   3904  H   ASN A 244     115.052  97.018  96.802  1.00  7.26              
ATOM   3905  CA  ASN A 244     116.166  96.013  98.149  1.00  7.26              
ATOM   3906  HA  ASN A 244     115.525  95.600  98.907  1.00  7.26              
ATOM   3907  CB  ASN A 244     116.071  95.044  96.966  1.00  7.26              
ATOM   3908  HB1 ASN A 244     116.973  95.162  96.380  1.00  7.26              
ATOM   3909  HB2 ASN A 244     115.199  95.270  96.372  1.00  7.26              
ATOM   3910  CG  ASN A 244     115.885  93.595  97.315  1.00  7.26              
ATOM   3911  OD1 ASN A 244     116.266  93.142  98.363  1.00  7.26              
ATOM   3912  ND2 ASN A 244     115.237  92.817  96.481  1.00  7.26              
ATOM   3913 1HD2 ASN A 244     114.541  93.259  95.891  1.00  7.26              
ATOM   3914 2HD2 ASN A 244     115.004  91.918  96.856  1.00  7.26              
ATOM   3915  C   ASN A 244     117.540  96.048  98.656  1.00  7.26              
ATOM   3916  O   ASN A 244     118.303  96.882  98.185  1.00  7.26              
ATOM   3917  N   TRP A 245     117.791  95.120  99.581  1.00  8.12              
ATOM   3918  H   TRP A 245     117.028  94.505  99.833  1.00  8.12              
ATOM   3919  CA  TRP A 245     119.084  94.783 100.106  1.00  8.12              
ATOM   3920  HA  TRP A 245     118.952  94.429 101.127  1.00  8.12              
ATOM   3921  CB  TRP A 245     119.540  93.605  99.217  1.00  8.12              
ATOM   3922  HB1 TRP A 245     120.520  93.843  98.830  1.00  8.12              
ATOM   3923  HB2 TRP A 245     118.927  93.554  98.322  1.00  8.12              
ATOM   3924  CG  TRP A 245     119.608  92.213  99.819  1.00  8.12              
ATOM   3925  CD1 TRP A 245     120.743  91.491  99.814  1.00  8.12              
ATOM   3926  HD1 TRP A 245     121.665  91.824  99.363  1.00  8.12              
ATOM   3927  NE1 TRP A 245     120.561  90.276 100.418  1.00  8.12              
ATOM   3928  HE1 TRP A 245     121.289  89.571 100.500  1.00  8.12              
ATOM   3929  CE2 TRP A 245     119.248  90.049 100.703  1.00  8.12              
ATOM   3930  CZ2 TRP A 245     118.590  88.918 101.206  1.00  8.12              
ATOM   3931  HZ2 TRP A 245     119.152  88.030 101.452  1.00  8.12              
ATOM   3932  CH2 TRP A 245     117.200  88.964 101.372  1.00  8.12              
ATOM   3933  HH2 TRP A 245     116.663  88.112 101.762  1.00  8.12              
ATOM   3934  CZ3 TRP A 245     116.513  90.137 101.028  1.00  8.12              
ATOM   3935  HZ3 TRP A 245     115.440  90.194 101.150  1.00  8.12              
ATOM   3936  CE3 TRP A 245     117.205  91.265 100.543  1.00  8.12              
ATOM   3937  HE3 TRP A 245     116.653  92.160 100.340  1.00  8.12              
ATOM   3938  CD2 TRP A 245     118.597  91.269 100.344  1.00  8.12              
ATOM   3939  C   TRP A 245     119.886  96.058 100.172  1.00  8.12              
ATOM   3940  O   TRP A 245     120.849  96.314  99.525  1.00  8.12              
ATOM   3941  N   ASN A 246     119.388  97.012 100.893  1.00  7.86              
ATOM   3942  H   ASN A 246     118.475  96.854 101.309  1.00  7.86              
ATOM   3943  CA  ASN A 246     120.203  97.997 101.490  1.00  7.86              
ATOM   3944  HA  ASN A 246     121.113  98.207 100.907  1.00  7.86              
ATOM   3945  CB  ASN A 246     119.308  99.161 101.870  1.00  7.86              
ATOM   3946  HB1 ASN A 246     119.796  99.844 102.562  1.00  7.86              
ATOM   3947  HB2 ASN A 246     118.420  98.793 102.368  1.00  7.86              
ATOM   3948  CG  ASN A 246     118.804  99.941 100.692  1.00  7.86              
ATOM   3949  OD1 ASN A 246     119.108 101.107 100.543  1.00  7.86              
ATOM   3950  ND2 ASN A 246     118.115  99.369  99.777  1.00  7.86              
ATOM   3951 1HD2 ASN A 246     117.829  98.411  99.975  1.00  7.86              
ATOM   3952 2HD2 ASN A 246     117.628  99.906  99.082  1.00  7.86              
ATOM   3953  C   ASN A 246     120.645  97.266 102.839  1.00  7.86              
ATOM   3954  O   ASN A 246     119.811  96.614 103.404  1.00  7.86              
ATOM   3955  N   CYS A 247     121.854  97.124 103.437  1.00  7.74              
ATOM   3956  H   CYS A 247     121.676  96.388 104.100  1.00  7.74              
ATOM   3957  CA  CYS A 247     123.029  97.948 103.817  1.00  7.74              
ATOM   3958  HA  CYS A 247     123.534  97.446 104.609  1.00  7.74              
ATOM   3959  CB  CYS A 247     124.015  98.242 102.645  1.00  7.74              
ATOM   3960  HB1 CYS A 247     124.158  99.311 102.666  1.00  7.74              
ATOM   3961  HB2 CYS A 247     123.520  97.966 101.723  1.00  7.74              
ATOM   3962  SG  CYS A 247     125.732  97.690 102.455  1.00  7.74              
ATOM   3963  HG  CYS A 247     125.663  97.135 101.224  1.00  7.74              
ATOM   3964  C   CYS A 247     122.434  99.246 104.486  1.00  7.74              
ATOM   3965  O   CYS A 247     121.973  99.041 105.614  1.00  7.74              
ATOM   3966  N   GLN A 248     122.323 100.532 104.025  1.00  8.86              
ATOM   3967  H   GLN A 248     121.993 101.159 104.735  1.00  8.86              
ATOM   3968  CA  GLN A 248     122.597 101.313 102.760  1.00  8.86              
ATOM   3969  HA  GLN A 248     123.614 101.590 102.823  1.00  8.86              
ATOM   3970  CB  GLN A 248     122.362 100.378 101.478  1.00  8.86              
ATOM   3971  HB1 GLN A 248     121.431 100.642 101.020  1.00  8.86              
ATOM   3972  HB2 GLN A 248     122.094  99.443 101.896  1.00  8.86              
ATOM   3973  CG  GLN A 248     123.310 100.050 100.254  1.00  8.86              
ATOM   3974  HG1 GLN A 248     124.032  99.278 100.455  1.00  8.86              
ATOM   3975  HG2 GLN A 248     123.934 100.869 100.002  1.00  8.86              
ATOM   3976  CD  GLN A 248     122.639  99.630  98.931  1.00  8.86              
ATOM   3977  OE1 GLN A 248     123.198  99.676  97.855  1.00  8.86              
ATOM   3978  NE2 GLN A 248     121.418  99.187  98.903  1.00  8.86              
ATOM   3979 1HE2 GLN A 248     121.113  98.782  98.034  1.00  8.86              
ATOM   3980 2HE2 GLN A 248     120.899  98.990  99.737  1.00  8.86              
ATOM   3981  C   GLN A 248     121.662 102.581 102.399  1.00  8.86              
ATOM   3982  O   GLN A 248     121.248 103.233 103.337  1.00  8.86              
ATOM   3983  N   ARG A 249     121.253 103.021 101.147  1.00  9.69              
ATOM   3984  H   ARG A 249     120.455 103.634 101.260  1.00  9.69              
ATOM   3985  CA  ARG A 249     121.785 103.013  99.691  1.00  9.69              
ATOM   3986  HA  ARG A 249     122.440 102.196  99.596  1.00  9.69              
ATOM   3987  CB  ARG A 249     120.752 102.827  98.556  1.00  9.69              
ATOM   3988  HB1 ARG A 249     120.203 101.901  98.660  1.00  9.69              
ATOM   3989  HB2 ARG A 249     121.339 102.675  97.659  1.00  9.69              
ATOM   3990  CG  ARG A 249     119.776 103.974  98.258  1.00  9.69              
ATOM   3991  HG1 ARG A 249     120.220 104.951  98.408  1.00  9.69              
ATOM   3992  HG2 ARG A 249     118.947 103.905  98.938  1.00  9.69              
ATOM   3993  CD  ARG A 249     119.161 103.934  96.859  1.00  9.69              
ATOM   3994  HD1 ARG A 249     118.570 104.834  96.696  1.00  9.69              
ATOM   3995  HD2 ARG A 249     118.475 103.086  96.856  1.00  9.69              
ATOM   3996  NE  ARG A 249     120.092 103.772  95.730  1.00  9.69              
ATOM   3997  HE  ARG A 249     120.009 102.883  95.262  1.00  9.69              
ATOM   3998  CZ  ARG A 249     120.942 104.622  95.205  1.00  9.69              
ATOM   3999  NH1 ARG A 249     121.620 105.476  95.896  1.00  9.69              
ATOM   4000 1HH1 ARG A 249     121.680 105.324  96.900  1.00  9.69              
ATOM   4001 2HH1 ARG A 249     122.387 105.952  95.439  1.00  9.69              
ATOM   4002  NH2 ARG A 249     121.163 104.594  93.927  1.00  9.69              
ATOM   4003 1HH2 ARG A 249     120.646 103.959  93.354  1.00  9.69              
ATOM   4004 2HH2 ARG A 249     122.002 105.053  93.589  1.00  9.69              
ATOM   4005  C   ARG A 249     122.642 104.310  99.530  1.00  9.69              
ATOM   4006  O   ARG A 249     122.550 104.871  98.454  1.00  9.69              
ATOM   4007  N   CYS A 250     123.412 104.890 100.499  1.00 11.71              
ATOM   4008  H   CYS A 250     123.642 105.829 100.193  1.00 11.71              
ATOM   4009  CA  CYS A 250     124.277 104.380 101.638  1.00 11.71              
ATOM   4010  HA  CYS A 250     123.698 104.408 102.514  1.00 11.71              
ATOM   4011  CB  CYS A 250     124.511 102.975 101.317  1.00 11.71              
ATOM   4012  HB1 CYS A 250     123.654 102.533 100.908  1.00 11.71              
ATOM   4013  HB2 CYS A 250     124.704 102.361 102.147  1.00 11.71              
ATOM   4014  SG  CYS A 250     125.648 102.789 100.117  1.00 11.71              
ATOM   4015  HG  CYS A 250     125.683 101.450 100.022  1.00 11.71              
ATOM   4016  C   CYS A 250     125.403 105.471 101.619  1.00 11.71              
ATOM   4017  O   CYS A 250     125.223 106.505 102.210  1.00 11.71              
ATOM   4018  N   ASP A 251     126.475 105.499 100.826  1.00 14.30              
ATOM   4019  H   ASP A 251     126.554 106.393 100.365  1.00 14.30              
ATOM   4020  CA  ASP A 251     127.805 104.970 101.183  1.00 14.30              
ATOM   4021  HA  ASP A 251     127.996 104.083 100.677  1.00 14.30              
ATOM   4022  CB  ASP A 251     128.871 106.046 100.863  1.00 14.30              
ATOM   4023  HB1 ASP A 251     128.395 107.023 100.842  1.00 14.30              
ATOM   4024  HB2 ASP A 251     129.279 105.852  99.884  1.00 14.30              
ATOM   4025  CG  ASP A 251     130.091 106.179 101.813  1.00 14.30              
ATOM   4026  OD1 ASP A 251     129.920 106.803 102.880  1.00 14.30              
ATOM   4027  OD2 ASP A 251     131.199 105.793 101.398  1.00 14.30              
ATOM   4028  C   ASP A 251     128.048 104.691 102.664  1.00 14.30              
ATOM   4029  O   ASP A 251     128.857 103.814 102.898  1.00 14.30              
ATOM   4030  N   ASN A 252     127.302 105.267 103.607  1.00 16.40              
ATOM   4031  H   ASN A 252     126.925 106.167 103.348  1.00 16.40              
ATOM   4032  CA  ASN A 252     126.402 104.548 104.540  1.00 16.40              
ATOM   4033  HA  ASN A 252     126.888 104.381 105.463  1.00 16.40              
ATOM   4034  CB  ASN A 252     125.311 105.584 105.002  1.00 16.40              
ATOM   4035  HB1 ASN A 252     125.529 106.579 104.619  1.00 16.40              
ATOM   4036  HB2 ASN A 252     125.390 105.741 106.071  1.00 16.40              
ATOM   4037  CG  ASN A 252     123.809 105.324 104.746  1.00 16.40              
ATOM   4038  OD1 ASN A 252     123.169 104.460 105.295  1.00 16.40              
ATOM   4039  ND2 ASN A 252     123.135 106.092 103.941  1.00 16.40              
ATOM   4040 1HD2 ASN A 252     123.606 106.807 103.407  1.00 16.40              
ATOM   4041 2HD2 ASN A 252     122.137 105.953 103.928  1.00 16.40              
ATOM   4042  C   ASN A 252     125.905 103.205 104.051  1.00 16.40              
ATOM   4043  O   ASN A 252     124.869 102.712 104.439  1.00 16.40              
ATOM   4044  N   ALA A 253     126.643 102.498 103.211  1.00 15.99              
ATOM   4045  H   ALA A 253     127.508 102.918 102.912  1.00 15.99              
ATOM   4046  CA  ALA A 253     126.588 101.066 103.058  1.00 15.99              
ATOM   4047  HA  ALA A 253     125.604 100.729 103.351  1.00 15.99              
ATOM   4048  CB  ALA A 253     126.825 100.575 101.674  1.00 15.99              
ATOM   4049  HB1 ALA A 253     125.886 100.419 101.158  1.00 15.99              
ATOM   4050  HB2 ALA A 253     127.419 101.334 101.204  1.00 15.99              
ATOM   4051  HB3 ALA A 253     127.348  99.626 101.659  1.00 15.99              
ATOM   4052  C   ALA A 253     127.625 100.377 103.896  1.00 15.99              
ATOM   4053  O   ALA A 253     127.632  99.144 104.062  1.00 15.99              
ATOM   4054  N   ALA A 254     128.514 101.226 104.350  1.00 17.73              
ATOM   4055  H   ALA A 254     128.430 102.183 104.020  1.00 17.73              
ATOM   4056  CA  ALA A 254     129.761 100.898 104.878  1.00 17.73              
ATOM   4057  HA  ALA A 254     129.995 100.274 104.013  1.00 17.73              
ATOM   4058  CB  ALA A 254     130.950 101.829 104.601  1.00 17.73              
ATOM   4059  HB1 ALA A 254     131.721 101.270 104.099  1.00 17.73              
ATOM   4060  HB2 ALA A 254     130.731 102.666 103.949  1.00 17.73              
ATOM   4061  HB3 ALA A 254     131.428 102.126 105.516  1.00 17.73              
ATOM   4062  C   ALA A 254     129.987  99.841 105.991  1.00 17.73              
ATOM   4063  O   ALA A 254     131.115  99.563 106.396  1.00 17.73              
ATOM   4064  N   HIS A 255     129.013  98.990 106.287  1.00 17.90              
ATOM   4065  H   HIS A 255     128.117  99.281 105.938  1.00 17.90              
ATOM   4066  CA  HIS A 255     129.179  97.543 106.150  1.00 17.90              
ATOM   4067  HA  HIS A 255     128.241  97.097 105.791  1.00 17.90              
ATOM   4068  CB  HIS A 255     129.514  96.827 107.516  1.00 17.90              
ATOM   4069  HB1 HIS A 255     129.681  95.770 107.329  1.00 17.90              
ATOM   4070  HB2 HIS A 255     128.640  96.821 108.139  1.00 17.90              
ATOM   4071  CG  HIS A 255     130.603  97.285 108.462  1.00 17.90              
ATOM   4072  ND1 HIS A 255     131.455  96.409 109.140  1.00 17.90              
ATOM   4073  CE1 HIS A 255     132.209  97.162 109.952  1.00 17.90              
ATOM   4074  HE1 HIS A 255     133.015  96.785 110.566  1.00 17.90              
ATOM   4075  NE2 HIS A 255     131.824  98.445 109.885  1.00 17.90              
ATOM   4076  HE2 HIS A 255     132.273  99.212 110.363  1.00 17.90              
ATOM   4077  CD2 HIS A 255     130.775  98.534 108.997  1.00 17.90              
ATOM   4078  HD2 HIS A 255     130.231  99.430 108.735  1.00 17.90              
ATOM   4079  C   HIS A 255     130.160  97.202 105.020  1.00 17.90              
ATOM   4080  O   HIS A 255     130.706  96.149 105.208  1.00 17.90              
ATOM   4081  N   PRO A 256     130.457  97.984 103.965  1.00 18.82              
ATOM   4082  CD  PRO A 256     131.852  98.392 103.827  1.00 18.82              
ATOM   4083  HD1 PRO A 256     132.475  97.865 104.532  1.00 18.82              
ATOM   4084  HD2 PRO A 256     131.983  99.439 104.055  1.00 18.82              
ATOM   4085  CG  PRO A 256     132.258  98.206 102.370  1.00 18.82              
ATOM   4086  HG1 PRO A 256     132.420  97.168 102.098  1.00 18.82              
ATOM   4087  HG2 PRO A 256     133.128  98.795 102.098  1.00 18.82              
ATOM   4088  CB  PRO A 256     130.981  98.713 101.765  1.00 18.82              
ATOM   4089  HB1 PRO A 256     130.936  98.484 100.713  1.00 18.82              
ATOM   4090  HB2 PRO A 256     130.910  99.778 101.921  1.00 18.82              
ATOM   4091  CA  PRO A 256     129.851  98.036 102.599  1.00 18.82              
ATOM   4092  HA  PRO A 256     129.009  98.685 102.548  1.00 18.82              
ATOM   4093  C   PRO A 256     129.528  96.720 102.093  1.00 18.82              
ATOM   4094  O   PRO A 256     130.115  96.263 101.129  1.00 18.82              
ATOM   4095  N   CYS A 257     128.562  96.136 102.739  1.00 18.01              
ATOM   4096  H   CYS A 257     128.053  96.703 103.401  1.00 18.01              
ATOM   4097  CA  CYS A 257     128.173  94.791 102.476  1.00 18.01              
ATOM   4098  HA  CYS A 257     127.093  94.795 102.603  1.00 18.01              
ATOM   4099  CB  CYS A 257     128.481  94.155 101.112  1.00 18.01              
ATOM   4100  HB1 CYS A 257     129.523  93.860 101.066  1.00 18.01              
ATOM   4101  HB2 CYS A 257     128.294  94.861 100.325  1.00 18.01              
ATOM   4102  SG  CYS A 257     127.422  92.715 100.846  1.00 18.01              
ATOM   4103  HG  CYS A 257     126.283  93.427 100.855  1.00 18.01              
ATOM   4104  C   CYS A 257     128.602  93.771 103.525  1.00 18.01              
ATOM   4105  O   CYS A 257     127.971  92.708 103.662  1.00 18.01              
ATOM   4106  N   PHE A 258     129.658  93.990 104.266  1.00 17.54              
ATOM   4107  H   PHE A 258     130.139  94.880 104.211  1.00 17.54              
ATOM   4108  CA  PHE A 258     130.248  92.880 104.993  1.00 17.54              
ATOM   4109  HA  PHE A 258     131.228  93.161 105.301  1.00 17.54              
ATOM   4110  CB  PHE A 258     129.453  92.682 106.314  1.00 17.54              
ATOM   4111  HB1 PHE A 258     128.549  92.114 106.095  1.00 17.54              
ATOM   4112  HB2 PHE A 258     129.128  93.659 106.669  1.00 17.54              
ATOM   4113  CG  PHE A 258     130.217  92.025 107.445  1.00 17.54              
ATOM   4114  CD1 PHE A 258     131.275  92.708 108.076  1.00 17.54              
ATOM   4115  HD1 PHE A 258     131.547  93.709 107.765  1.00 17.54              
ATOM   4116  CE1 PHE A 258     131.963  92.113 109.149  1.00 17.54              
ATOM   4117  HE1 PHE A 258     132.769  92.652 109.628  1.00 17.54              
ATOM   4118  CZ  PHE A 258     131.575  90.846 109.618  1.00 17.54              
ATOM   4119  HZ  PHE A 258     132.095  90.400 110.457  1.00 17.54              
ATOM   4120  CE2 PHE A 258     130.499  90.173 109.012  1.00 17.54              
ATOM   4121  HE2 PHE A 258     130.193  89.205 109.383  1.00 17.54              
ATOM   4122  CD2 PHE A 258     129.828  90.758 107.921  1.00 17.54              
ATOM   4123  HD2 PHE A 258     129.012  90.229 107.448  1.00 17.54              
ATOM   4124  C   PHE A 258     130.407  91.600 104.082  1.00 17.54              
ATOM   4125  O   PHE A 258     130.107  90.525 104.615  1.00 17.54              
ATOM   4126  N   PRO A 259     130.749  91.559 102.719  1.00 15.93              
ATOM   4127  CD  PRO A 259     130.198  90.455 101.940  1.00 15.93              
ATOM   4128  HD1 PRO A 259     129.136  90.638 101.777  1.00 15.93              
ATOM   4129  HD2 PRO A 259     130.320  89.491 102.435  1.00 15.93              
ATOM   4130  CG  PRO A 259     130.919  90.406 100.589  1.00 15.93              
ATOM   4131  HG1 PRO A 259     130.287  90.066  99.772  1.00 15.93              
ATOM   4132  HG2 PRO A 259     131.795  89.760 100.675  1.00 15.93              
ATOM   4133  CB  PRO A 259     131.372  91.838 100.365  1.00 15.93              
ATOM   4134  HB1 PRO A 259     130.554  92.437  99.969  1.00 15.93              
ATOM   4135  HB2 PRO A 259     132.253  91.825  99.739  1.00 15.93              
ATOM   4136  CA  PRO A 259     131.730  92.240 101.789  1.00 15.93              
ATOM   4137  HA  PRO A 259     132.612  91.629 101.971  1.00 15.93              
ATOM   4138  C   PRO A 259     132.125  93.715 102.099  1.00 15.93              
ATOM   4139  O   PRO A 259     132.004  94.550 101.254  1.00 15.93              
ATOM   4140  N   CYS A 260     132.646  94.021 103.298  1.00 14.40              
ATOM   4141  H   CYS A 260     132.887  93.226 103.869  1.00 14.40              
ATOM   4142  CA  CYS A 260     133.034  95.289 103.983  1.00 14.40              
ATOM   4143  HA  CYS A 260     132.270  95.990 103.754  1.00 14.40              
ATOM   4144  CB  CYS A 260     133.094  94.815 105.477  1.00 14.40              
ATOM   4145  HB1 CYS A 260     133.846  94.038 105.571  1.00 14.40              
ATOM   4146  HB2 CYS A 260     132.148  94.375 105.761  1.00 14.40              
ATOM   4147  SG  CYS A 260     133.487  96.002 106.797  1.00 14.40              
ATOM   4148  HG  CYS A 260     132.451  96.831 106.607  1.00 14.40              
ATOM   4149  C   CYS A 260     134.430  96.060 103.833  1.00 14.40              
ATOM   4150  O   CYS A 260     134.551  97.156 104.381  1.00 14.40              
ATOM   4151  N   PRO A 261     135.513  95.687 103.119  1.00 14.02              
ATOM   4152  CD  PRO A 261     135.947  96.696 102.140  1.00 14.02              
ATOM   4153  HD1 PRO A 261     135.147  97.402 101.907  1.00 14.02              
ATOM   4154  HD2 PRO A 261     136.252  96.205 101.219  1.00 14.02              
ATOM   4155  CG  PRO A 261     137.144  97.444 102.749  1.00 14.02              
ATOM   4156  HG1 PRO A 261     136.856  98.454 103.043  1.00 14.02              
ATOM   4157  HG2 PRO A 261     137.963  97.481 102.030  1.00 14.02              
ATOM   4158  CB  PRO A 261     137.543  96.628 103.984  1.00 14.02              
ATOM   4159  HB1 PRO A 261     137.158  97.098 104.889  1.00 14.02              
ATOM   4160  HB2 PRO A 261     138.621  96.485 104.044  1.00 14.02              
ATOM   4161  CA  PRO A 261     136.822  95.309 103.733  1.00 14.02              
ATOM   4162  HA  PRO A 261     137.391  94.865 102.942  1.00 14.02              
ATOM   4163  C   PRO A 261     136.855  94.323 104.885  1.00 14.02              
ATOM   4164  O   PRO A 261     136.377  94.618 105.971  1.00 14.02              
ATOM   4165  N   ASN A 262     137.423  93.136 104.574  1.00 12.85              
ATOM   4166  H   ASN A 262     137.789  93.093 103.642  1.00 12.85              
ATOM   4167  CA  ASN A 262     137.386  91.808 105.234  1.00 12.85              
ATOM   4168  HA  ASN A 262     138.441  91.597 105.498  1.00 12.85              
ATOM   4169  CB  ASN A 262     136.631  91.800 106.597  1.00 12.85              
ATOM   4170  HB1 ASN A 262     136.407  90.762 106.835  1.00 12.85              
ATOM   4171  HB2 ASN A 262     135.689  92.331 106.516  1.00 12.85              
ATOM   4172  CG  ASN A 262     137.446  92.326 107.763  1.00 12.85              
ATOM   4173  OD1 ASN A 262     138.401  91.713 108.193  1.00 12.85              
ATOM   4174  ND2 ASN A 262     137.073  93.446 108.334  1.00 12.85              
ATOM   4175 1HD2 ASN A 262     136.446  94.054 107.812  1.00 12.85              
ATOM   4176 2HD2 ASN A 262     137.639  93.786 109.087  1.00 12.85              
ATOM   4177  C   ASN A 262     136.896  90.627 104.321  1.00 12.85              
ATOM   4178  O   ASN A 262     137.772  90.068 103.647  1.00 12.85              
ATOM   4179  N   ASN A 263     135.635  90.030 104.172  1.00 11.73              
ATOM   4180  H   ASN A 263     135.775  89.080 103.877  1.00 11.73              
ATOM   4181  CA  ASN A 263     134.291  90.566 103.819  1.00 11.73              
ATOM   4182  HA  ASN A 263     133.761  89.927 103.078  1.00 11.73              
ATOM   4183  CB  ASN A 263     133.441  90.622 105.122  1.00 11.73              
ATOM   4184  HB1 ASN A 263     132.700  91.399 105.039  1.00 11.73              
ATOM   4185  HB2 ASN A 263     134.109  90.910 105.931  1.00 11.73              
ATOM   4186  CG  ASN A 263     132.800  89.298 105.430  1.00 11.73              
ATOM   4187  OD1 ASN A 263     132.794  88.357 104.641  1.00 11.73              
ATOM   4188  ND2 ASN A 263     132.221  89.144 106.597  1.00 11.73              
ATOM   4189 1HD2 ASN A 263     132.138  89.918 107.237  1.00 11.73              
ATOM   4190 2HD2 ASN A 263     131.796  88.256 106.787  1.00 11.73              
ATOM   4191  C   ASN A 263     134.663  91.863 103.129  1.00 11.73              
ATOM   4192  O   ASN A 263     134.829  92.811 103.873  1.00 11.73              
ATOM   4193  N   ALA A 264     134.876  91.970 101.811  1.00  9.80              
ATOM   4194  H   ALA A 264     134.817  91.149 101.227  1.00  9.80              
ATOM   4195  CA  ALA A 264     135.191  93.252 101.163  1.00  9.80              
ATOM   4196  HA  ALA A 264     134.849  94.067 101.818  1.00  9.80              
ATOM   4197  CB  ALA A 264     136.739  93.265 101.019  1.00  9.80              
ATOM   4198  HB1 ALA A 264     137.062  94.253 100.684  1.00  9.80              
ATOM   4199  HB2 ALA A 264     137.203  92.978 101.960  1.00  9.80              
ATOM   4200  HB3 ALA A 264     137.015  92.521 100.264  1.00  9.80              
ATOM   4201  C   ALA A 264     134.622  93.510  99.810  1.00  9.80              
ATOM   4202  O   ALA A 264     134.695  92.635  98.939  1.00  9.80              
ATOM   4203  N   SER A 265     134.121  94.732  99.650  1.00  8.77              
ATOM   4204  H   SER A 265     134.063  95.349 100.448  1.00  8.77              
ATOM   4205  CA  SER A 265     133.351  95.147  98.508  1.00  8.77              
ATOM   4206  HA  SER A 265     134.048  94.984  97.685  1.00  8.77              
ATOM   4207  CB  SER A 265     132.203  94.153  98.170  1.00  8.77              
ATOM   4208  HB1 SER A 265     131.380  94.251  98.872  1.00  8.77              
ATOM   4209  HB2 SER A 265     132.567  93.140  98.238  1.00  8.77              
ATOM   4210  OG  SER A 265     131.729  94.228  96.837  1.00  8.77              
ATOM   4211  HG  SER A 265     130.786  93.988  96.857  1.00  8.77              
ATOM   4212  C   SER A 265     133.035  96.608  98.379  1.00  8.77              
ATOM   4213  O   SER A 265     133.361  97.424  99.236  1.00  8.77              
ATOM   4214  N   LEU A 266     132.469  96.881  97.203  1.00  8.02              
ATOM   4215  H   LEU A 266     132.196  96.062  96.673  1.00  8.02              
ATOM   4216  CA  LEU A 266     132.236  98.153  96.566  1.00  8.02              
ATOM   4217  HA  LEU A 266     133.323  98.168  96.510  1.00  8.02              
ATOM   4218  CB  LEU A 266     132.267  98.232  95.030  1.00  8.02              
ATOM   4219  HB1 LEU A 266     132.898  99.081  94.757  1.00  8.02              
ATOM   4220  HB2 LEU A 266     131.293  98.530  94.691  1.00  8.02              
ATOM   4221  CG  LEU A 266     132.814  97.005  94.266  1.00  8.02              
ATOM   4222  HG  LEU A 266     132.269  96.125  94.588  1.00  8.02              
ATOM   4223  CD1 LEU A 266     132.622  97.203  92.766  1.00  8.02              
ATOM   4224 1HD1 LEU A 266     133.007  96.340  92.222  1.00  8.02              
ATOM   4225 2HD1 LEU A 266     131.563  97.299  92.541  1.00  8.02              
ATOM   4226 3HD1 LEU A 266     133.145  98.098  92.431  1.00  8.02              
ATOM   4227  CD2 LEU A 266     134.308  96.742  94.485  1.00  8.02              
ATOM   4228 1HD2 LEU A 266     134.889  97.614  94.186  1.00  8.02              
ATOM   4229 2HD2 LEU A 266     134.512  96.514  95.528  1.00  8.02              
ATOM   4230 3HD2 LEU A 266     134.617  95.882  93.887  1.00  8.02              
ATOM   4231  C   LEU A 266     132.249  99.518  97.273  1.00  8.02              
ATOM   4232  O   LEU A 266     131.305 100.287  97.136  1.00  8.02              
ATOM   4233  N   GLY A 267     133.358  99.845  97.950  1.00  8.18              
ATOM   4234  H   GLY A 267     133.849  99.084  98.395  1.00  8.18              
ATOM   4235  CA  GLY A 267     134.211 100.999  97.665  1.00  8.18              
ATOM   4236  HA1 GLY A 267     135.189 100.652  97.393  1.00  8.18              
ATOM   4237  HA2 GLY A 267     134.334 101.605  98.601  1.00  8.18              
ATOM   4238  C   GLY A 267     133.744 101.943  96.586  1.00  8.18              
ATOM   4239  O   GLY A 267     134.395 102.025  95.545  1.00  8.18              
ATOM   4240  N   LEU A 268     132.634 102.638  96.822  1.00  8.48              
ATOM   4241  H   LEU A 268     132.127 102.504  97.689  1.00  8.48              
ATOM   4242  CA  LEU A 268     132.236 103.693  95.943  1.00  8.48              
ATOM   4243  HA  LEU A 268     132.634 103.411  94.984  1.00  8.48              
ATOM   4244  CB  LEU A 268     130.719 103.775  95.735  1.00  8.48              
ATOM   4245  HB1 LEU A 268     130.323 104.659  96.226  1.00  8.48              
ATOM   4246  HB2 LEU A 268     130.287 102.897  96.211  1.00  8.48              
ATOM   4247  CG  LEU A 268     130.270 103.768  94.259  1.00  8.48              
ATOM   4248  HG  LEU A 268     129.200 103.586  94.239  1.00  8.48              
ATOM   4249  CD1 LEU A 268     130.464 105.120  93.577  1.00  8.48              
ATOM   4250 1HD1 LEU A 268     129.765 105.832  94.012  1.00  8.48              
ATOM   4251 2HD1 LEU A 268     131.472 105.486  93.736  1.00  8.48              
ATOM   4252 3HD1 LEU A 268     130.268 105.037  92.509  1.00  8.48              
ATOM   4253  CD2 LEU A 268     130.921 102.657  93.421  1.00  8.48              
ATOM   4254 1HD2 LEU A 268     131.926 102.935  93.108  1.00  8.48              
ATOM   4255 2HD2 LEU A 268     130.969 101.737  94.007  1.00  8.48              
ATOM   4256 3HD2 LEU A 268     130.345 102.475  92.521  1.00  8.48              
ATOM   4257  C   LEU A 268     132.985 104.951  96.340  1.00  8.48              
ATOM   4258  O   LEU A 268     132.832 105.439  97.459  1.00  8.48              
ATOM   4259  N   PRO A 269     133.911 105.415  95.477  1.00  9.87              
ATOM   4260  CD  PRO A 269     134.280 104.968  94.137  1.00  9.87              
ATOM   4261  HD1 PRO A 269     133.422 104.765  93.503  1.00  9.87              
ATOM   4262  HD2 PRO A 269     134.904 104.077  94.210  1.00  9.87              
ATOM   4263  CG  PRO A 269     135.105 106.106  93.547  1.00  9.87              
ATOM   4264  HG1 PRO A 269     134.441 106.878  93.156  1.00  9.87              
ATOM   4265  HG2 PRO A 269     135.790 105.753  92.775  1.00  9.87              
ATOM   4266  CB  PRO A 269     135.846 106.632  94.772  1.00  9.87              
ATOM   4267  HB1 PRO A 269     136.111 107.684  94.658  1.00  9.87              
ATOM   4268  HB2 PRO A 269     136.744 106.033  94.934  1.00  9.87              
ATOM   4269  CA  PRO A 269     134.864 106.394  95.928  1.00  9.87              
ATOM   4270  HA  PRO A 269     135.418 105.975  96.770  1.00  9.87              
ATOM   4271  C   PRO A 269     134.196 107.651  96.390  1.00  9.87              
ATOM   4272  O   PRO A 269     133.248 108.042  95.743  1.00  9.87              
ATOM   4273  N   ASN A 270     134.672 108.258  97.479  1.00 10.50              
ATOM   4274  H   ASN A 270     135.432 107.807  97.964  1.00 10.50              
ATOM   4275  CA  ASN A 270     133.877 109.233  98.221  1.00 10.50              
ATOM   4276  HA  ASN A 270     133.088 108.662  98.666  1.00 10.50              
ATOM   4277  CB  ASN A 270     134.703 109.815  99.393  1.00 10.50              
ATOM   4278  HB1 ASN A 270     134.805 109.033 100.145  1.00 10.50              
ATOM   4279  HB2 ASN A 270     134.151 110.630  99.856  1.00 10.50              
ATOM   4280  CG  ASN A 270     136.090 110.331  99.034  1.00 10.50              
ATOM   4281  OD1 ASN A 270     136.270 111.199  98.198  1.00 10.50              
ATOM   4282  ND2 ASN A 270     137.127 109.800  99.637  1.00 10.50              
ATOM   4283 1HD2 ASN A 270     136.999 109.100 100.348  1.00 10.50              
ATOM   4284 2HD2 ASN A 270     138.027 110.179  99.399  1.00 10.50              
ATOM   4285  C   ASN A 270     133.182 110.265  97.336  1.00 10.50              
ATOM   4286  O   ASN A 270     131.991 110.167  97.115  1.00 10.50              
ATOM   4287  N   GLN A 271     133.904 111.162  96.687  1.00 10.27              
ATOM   4288  H   GLN A 271     134.895 111.212  96.895  1.00 10.27              
ATOM   4289  CA  GLN A 271     133.321 112.165  95.799  1.00 10.27              
ATOM   4290  HA  GLN A 271     132.425 112.551  96.275  1.00 10.27              
ATOM   4291  CB  GLN A 271     134.328 113.330  95.692  1.00 10.27              
ATOM   4292  HB1 GLN A 271     134.544 113.702  96.695  1.00 10.27              
ATOM   4293  HB2 GLN A 271     133.872 114.147  95.135  1.00 10.27              
ATOM   4294  CG  GLN A 271     135.655 112.947  95.013  1.00 10.27              
ATOM   4295  HG1 GLN A 271     135.458 112.530  94.025  1.00 10.27              
ATOM   4296  HG2 GLN A 271     136.175 112.196  95.607  1.00 10.27              
ATOM   4297  CD  GLN A 271     136.568 114.155  94.857  1.00 10.27              
ATOM   4298  OE1 GLN A 271     137.479 114.391  95.630  1.00 10.27              
ATOM   4299  NE2 GLN A 271     136.362 114.970  93.847  1.00 10.27              
ATOM   4300 1HE2 GLN A 271     135.603 114.811  93.211  1.00 10.27              
ATOM   4301 2HE2 GLN A 271     136.959 115.775  93.804  1.00 10.27              
ATOM   4302  C   GLN A 271     132.862 111.686  94.424  1.00 10.27              
ATOM   4303  O   GLN A 271     132.626 112.509  93.544  1.00 10.27              
ATOM   4304  N   ALA A 272     132.606 110.386  94.276  1.00  9.68              
ATOM   4305  H   ALA A 272     132.880 109.767  95.034  1.00  9.68              
ATOM   4306  CA  ALA A 272     131.468 109.932  93.505  1.00  9.68              
ATOM   4307  HA  ALA A 272     131.699 110.095  92.451  1.00  9.68              
ATOM   4308  CB  ALA A 272     131.170 108.444  93.688  1.00  9.68              
ATOM   4309  HB1 ALA A 272     130.336 108.158  93.047  1.00  9.68              
ATOM   4310  HB2 ALA A 272     132.046 107.858  93.411  1.00  9.68              
ATOM   4311  HB3 ALA A 272     130.907 108.238  94.725  1.00  9.68              
ATOM   4312  C   ALA A 272     130.265 110.818  93.842  1.00  9.68              
ATOM   4313  O   ALA A 272     129.711 111.436  92.939  1.00  9.68              
ATOM   4314  N   PHE A 273     129.955 110.963  95.139  1.00 10.02              
ATOM   4315  H   PHE A 273     130.551 110.466  95.799  1.00 10.02              
ATOM   4316  CA  PHE A 273     128.966 111.858  95.752  1.00 10.02              
ATOM   4317  HA  PHE A 273     128.031 111.377  95.936  1.00 10.02              
ATOM   4318  CB  PHE A 273     129.384 112.166  97.232  1.00 10.02              
ATOM   4319  HB1 PHE A 273     130.344 111.720  97.428  1.00 10.02              
ATOM   4320  HB2 PHE A 273     128.694 111.634  97.883  1.00 10.02              
ATOM   4321  CG  PHE A 273     129.473 113.608  97.731  1.00 10.02              
ATOM   4322  CD1 PHE A 273     130.732 114.176  98.012  1.00 10.02              
ATOM   4323  HD1 PHE A 273     131.632 113.606  97.866  1.00 10.02              
ATOM   4324  CE1 PHE A 273     130.838 115.494  98.491  1.00 10.02              
ATOM   4325  HE1 PHE A 273     131.810 115.933  98.666  1.00 10.02              
ATOM   4326  CZ  PHE A 273     129.679 116.249  98.735  1.00 10.02              
ATOM   4327  HZ  PHE A 273     129.757 117.261  99.106  1.00 10.02              
ATOM   4328  CE2 PHE A 273     128.417 115.680  98.503  1.00 10.02              
ATOM   4329  HE2 PHE A 273     127.512 116.237  98.707  1.00 10.02              
ATOM   4330  CD2 PHE A 273     128.319 114.370  98.004  1.00 10.02              
ATOM   4331  HD2 PHE A 273     127.337 113.965  97.834  1.00 10.02              
ATOM   4332  C   PHE A 273     128.637 113.180  95.028  1.00 10.02              
ATOM   4333  O   PHE A 273     127.512 113.667  95.078  1.00 10.02              
ATOM   4334  N   SER A 274     129.632 113.814  94.444  1.00  9.95              
ATOM   4335  H   SER A 274     130.461 113.303  94.185  1.00  9.95              
ATOM   4336  CA  SER A 274     129.803 115.246  94.654  1.00  9.95              
ATOM   4337  HA  SER A 274     129.285 115.526  95.562  1.00  9.95              
ATOM   4338  CB  SER A 274     131.301 115.509  94.879  1.00  9.95              
ATOM   4339  HB1 SER A 274     131.847 115.295  93.959  1.00  9.95              
ATOM   4340  HB2 SER A 274     131.674 114.851  95.660  1.00  9.95              
ATOM   4341  OG  SER A 274     131.541 116.848  95.262  1.00  9.95              
ATOM   4342  HG  SER A 274     131.192 117.390  94.539  1.00  9.95              
ATOM   4343  C   SER A 274     129.250 116.111  93.546  1.00  9.95              
ATOM   4344  O   SER A 274     129.908 117.058  93.093  1.00  9.95              
ATOM   4345  N   GLU A 275     128.023 115.857  93.130  1.00  9.46              
ATOM   4346  H   GLU A 275     127.508 115.094  93.564  1.00  9.46              
ATOM   4347  CA  GLU A 275     127.310 116.883  92.404  1.00  9.46              
ATOM   4348  HA  GLU A 275     127.721 117.851  92.695  1.00  9.46              
ATOM   4349  CB  GLU A 275     127.535 116.729  90.893  1.00  9.46              
ATOM   4350  HB1 GLU A 275     126.799 116.038  90.488  1.00  9.46              
ATOM   4351  HB2 GLU A 275     128.528 116.315  90.711  1.00  9.46              
ATOM   4352  CG  GLU A 275     127.451 118.085  90.177  1.00  9.46              
ATOM   4353  HG1 GLU A 275     128.264 118.728  90.520  1.00  9.46              
ATOM   4354  HG2 GLU A 275     126.504 118.566  90.438  1.00  9.46              
ATOM   4355  CD  GLU A 275     127.539 117.898  88.661  1.00  9.46              
ATOM   4356  OE1 GLU A 275     126.513 118.141  87.988  1.00  9.46              
ATOM   4357  OE2 GLU A 275     128.546 117.338  88.162  1.00  9.46              
ATOM   4358  C   GLU A 275     125.852 116.871  92.791  1.00  9.46              
ATOM   4359  O   GLU A 275     125.195 115.833  92.815  1.00  9.46              
ATOM   4360  N   GLN A 276     125.333 118.065  93.060  1.00  9.80              
ATOM   4361  H   GLN A 276     125.925 118.874  92.963  1.00  9.80              
ATOM   4362  CA  GLN A 276     123.915 118.305  93.311  1.00  9.80              
ATOM   4363  HA  GLN A 276     123.504 117.433  93.823  1.00  9.80              
ATOM   4364  CB  GLN A 276     123.761 119.511  94.251  1.00  9.80              
ATOM   4365  HB1 GLN A 276     122.700 119.665  94.456  1.00  9.80              
ATOM   4366  HB2 GLN A 276     124.157 120.408  93.772  1.00  9.80              
ATOM   4367  CG  GLN A 276     124.508 119.264  95.583  1.00  9.80              
ATOM   4368  HG1 GLN A 276     124.283 120.077  96.273  1.00  9.80              
ATOM   4369  HG2 GLN A 276     125.584 119.267  95.412  1.00  9.80              
ATOM   4370  CD  GLN A 276     124.100 117.944  96.240  1.00  9.80              
ATOM   4371  OE1 GLN A 276     122.920 117.693  96.432  1.00  9.80              
ATOM   4372  NE2 GLN A 276     125.005 117.056  96.569  1.00  9.80              
ATOM   4373 1HE2 GLN A 276     125.983 117.176  96.392  1.00  9.80              
ATOM   4374 2HE2 GLN A 276     124.702 116.170  96.996  1.00  9.80              
ATOM   4375  C   GLN A 276     123.167 118.369  91.988  1.00  9.80              
ATOM   4376  O   GLN A 276     122.529 119.348  91.603  1.00  9.80              
ATOM   4377  N   ARG A 277     123.364 117.260  91.282  1.00  8.69              
ATOM   4378  H   ARG A 277     123.942 116.572  91.752  1.00  8.69              
ATOM   4379  CA  ARG A 277     122.786 116.822  90.039  1.00  8.69              
ATOM   4380  HA  ARG A 277     122.866 117.643  89.325  1.00  8.69              
ATOM   4381  CB  ARG A 277     123.639 115.636  89.534  1.00  8.69              
ATOM   4382  HB1 ARG A 277     123.310 114.743  90.049  1.00  8.69              
ATOM   4383  HB2 ARG A 277     124.675 115.812  89.821  1.00  8.69              
ATOM   4384  CG  ARG A 277     123.637 115.417  88.011  1.00  8.69              
ATOM   4385  HG1 ARG A 277     124.080 116.297  87.542  1.00  8.69              
ATOM   4386  HG2 ARG A 277     122.607 115.341  87.664  1.00  8.69              
ATOM   4387  CD  ARG A 277     124.406 114.158  87.536  1.00  8.69              
ATOM   4388  HD1 ARG A 277     124.476 114.181  86.447  1.00  8.69              
ATOM   4389  HD2 ARG A 277     123.825 113.273  87.787  1.00  8.69              
ATOM   4390  NE  ARG A 277     125.766 114.008  88.111  1.00  8.69              
ATOM   4391  HE  ARG A 277     125.884 113.283  88.810  1.00  8.69              
ATOM   4392  CZ  ARG A 277     126.838 114.715  87.778  1.00  8.69              
ATOM   4393  NH1 ARG A 277     126.790 115.601  86.836  1.00  8.69              
ATOM   4394 1HH1 ARG A 277     125.901 115.869  86.474  1.00  8.69              
ATOM   4395 2HH1 ARG A 277     127.451 116.370  86.951  1.00  8.69              
ATOM   4396  NH2 ARG A 277     127.980 114.618  88.402  1.00  8.69              
ATOM   4397 1HH2 ARG A 277     128.085 114.048  89.219  1.00  8.69              
ATOM   4398 2HH2 ARG A 277     128.645 115.373  88.217  1.00  8.69              
ATOM   4399  C   ARG A 277     121.319 116.560  90.254  1.00  8.69              
ATOM   4400  O   ARG A 277     120.915 115.439  90.056  1.00  8.69              
ATOM   4401  N   ASP A 278     120.525 117.534  90.688  1.00  8.75              
ATOM   4402  H   ASP A 278     120.971 118.413  90.924  1.00  8.75              
ATOM   4403  CA  ASP A 278     119.096 117.384  91.023  1.00  8.75              
ATOM   4404  HA  ASP A 278     118.966 116.404  91.486  1.00  8.75              
ATOM   4405  CB  ASP A 278     118.715 118.415  92.109  1.00  8.75              
ATOM   4406  HB1 ASP A 278     117.630 118.402  92.227  1.00  8.75              
ATOM   4407  HB2 ASP A 278     119.006 119.413  91.776  1.00  8.75              
ATOM   4408  CG  ASP A 278     119.342 118.133  93.496  1.00  8.75              
ATOM   4409  OD1 ASP A 278     120.322 117.356  93.614  1.00  8.75              
ATOM   4410  OD2 ASP A 278     118.835 118.676  94.507  1.00  8.75              
ATOM   4411  C   ASP A 278     118.215 117.361  89.750  1.00  8.75              
ATOM   4412  O   ASP A 278     117.248 118.091  89.556  1.00  8.75              
ATOM   4413  N   SER A 279     118.672 116.496  88.850  1.00  8.26              
ATOM   4414  H   SER A 279     119.461 115.960  89.183  1.00  8.26              
ATOM   4415  CA  SER A 279     118.333 116.206  87.458  1.00  8.26              
ATOM   4416  HA  SER A 279     117.253 116.241  87.321  1.00  8.26              
ATOM   4417  CB  SER A 279     119.004 117.250  86.556  1.00  8.26              
ATOM   4418  HB1 SER A 279     118.584 118.231  86.787  1.00  8.26              
ATOM   4419  HB2 SER A 279     118.791 117.017  85.512  1.00  8.26              
ATOM   4420  OG  SER A 279     120.416 117.286  86.759  1.00  8.26              
ATOM   4421  HG  SER A 279     120.751 118.089  86.342  1.00  8.26              
ATOM   4422  C   SER A 279     118.843 114.822  87.081  1.00  8.26              
ATOM   4423  O   SER A 279     118.219 114.117  86.294  1.00  8.26              
ATOM   4424  N   LEU A 280     119.929 114.448  87.771  1.00  7.75              
ATOM   4425  H   LEU A 280     120.312 115.183  88.351  1.00  7.75              
ATOM   4426  CA  LEU A 280     120.417 113.119  88.088  1.00  7.75              
ATOM   4427  HA  LEU A 280     121.430 113.182  88.478  1.00  7.75              
ATOM   4428  CB  LEU A 280     119.469 112.513  89.173  1.00  7.75              
ATOM   4429  HB1 LEU A 280     119.774 111.495  89.396  1.00  7.75              
ATOM   4430  HB2 LEU A 280     118.520 112.467  88.666  1.00  7.75              
ATOM   4431  CG  LEU A 280     119.104 113.210  90.501  1.00  7.75              
ATOM   4432  HG  LEU A 280     118.854 114.247  90.311  1.00  7.75              
ATOM   4433  CD1 LEU A 280     117.854 112.591  91.124  1.00  7.75              
ATOM   4434 1HD1 LEU A 280     118.013 111.534  91.334  1.00  7.75              
ATOM   4435 2HD1 LEU A 280     117.607 113.111  92.050  1.00  7.75              
ATOM   4436 3HD1 LEU A 280     117.012 112.712  90.444  1.00  7.75              
ATOM   4437  CD2 LEU A 280     120.159 113.112  91.595  1.00  7.75              
ATOM   4438 1HD2 LEU A 280     119.900 113.797  92.402  1.00  7.75              
ATOM   4439 2HD2 LEU A 280     120.214 112.095  91.981  1.00  7.75              
ATOM   4440 3HD2 LEU A 280     121.127 113.402  91.205  1.00  7.75              
ATOM   4441  C   LEU A 280     120.401 112.274  86.822  1.00  7.75              
ATOM   4442  O   LEU A 280     119.500 111.459  86.658  1.00  7.75              
ATOM   4443  N   VAL A 281     121.358 112.488  85.921  1.00  6.87              
ATOM   4444  H   VAL A 281     122.043 113.195  86.124  1.00  6.87              
ATOM   4445  CA  VAL A 281     121.337 111.902  84.574  1.00  6.87              
ATOM   4446  HA  VAL A 281     120.439 111.291  84.489  1.00  6.87              
ATOM   4447  CB  VAL A 281     121.166 113.037  83.536  1.00  6.87              
ATOM   4448  HB  VAL A 281     120.426 113.731  83.938  1.00  6.87              
ATOM   4449  CG1 VAL A 281     122.464 113.829  83.331  1.00  6.87              
ATOM   4450 1HG1 VAL A 281     122.273 114.672  82.665  1.00  6.87              
ATOM   4451 2HG1 VAL A 281     122.827 114.213  84.283  1.00  6.87              
ATOM   4452 3HG1 VAL A 281     123.227 113.191  82.882  1.00  6.87              
ATOM   4453  CG2 VAL A 281     120.612 112.568  82.184  1.00  6.87              
ATOM   4454 1HG2 VAL A 281     119.729 111.948  82.343  1.00  6.87              
ATOM   4455 2HG2 VAL A 281     120.331 113.435  81.586  1.00  6.87              
ATOM   4456 3HG2 VAL A 281     121.361 111.997  81.636  1.00  6.87              
ATOM   4457  C   VAL A 281     122.482 110.933  84.269  1.00  6.87              
ATOM   4458  O   VAL A 281     122.480 110.351  83.186  1.00  6.87              
ATOM   4459  N   ILE A 282     123.424 110.699  85.197  1.00  5.83              
ATOM   4460  H   ILE A 282     123.322 111.083  86.130  1.00  5.83              
ATOM   4461  CA  ILE A 282     124.561 109.803  84.929  1.00  5.83              
ATOM   4462  HA  ILE A 282     124.189 108.993  84.308  1.00  5.83              
ATOM   4463  CB  ILE A 282     125.594 110.527  84.018  1.00  5.83              
ATOM   4464  HB  ILE A 282     125.045 110.930  83.166  1.00  5.83              
ATOM   4465  CG2 ILE A 282     126.303 111.723  84.686  1.00  5.83              
ATOM   4466 1HG2 ILE A 282     126.793 112.338  83.932  1.00  5.83              
ATOM   4467 2HG2 ILE A 282     125.581 112.339  85.218  1.00  5.83              
ATOM   4468 3HG2 ILE A 282     127.057 111.374  85.393  1.00  5.83              
ATOM   4469  CG1 ILE A 282     126.599 109.505  83.440  1.00  5.83              
ATOM   4470 1HG1 ILE A 282     126.044 108.663  83.025  1.00  5.83              
ATOM   4471 2HG1 ILE A 282     127.236 109.123  84.237  1.00  5.83              
ATOM   4472  CD1 ILE A 282     127.486 110.068  82.323  1.00  5.83              
ATOM   4473  HD1 ILE A 282     128.118 109.271  81.930  1.00  5.83              
ATOM   4474  HD2 ILE A 282     126.863 110.456  81.516  1.00  5.83              
ATOM   4475  HD3 ILE A 282     128.124 110.864  82.704  1.00  5.83              
ATOM   4476  C   ILE A 282     125.246 109.159  86.131  1.00  5.83              
ATOM   4477  O   ILE A 282     125.765 109.856  86.997  1.00  5.83              
ATOM   4478  N   LEU A 283     125.324 107.822  86.121  1.00  5.96              
ATOM   4479  H   LEU A 283     124.810 107.334  85.400  1.00  5.96              
ATOM   4480  CA  LEU A 283     126.078 107.015  87.080  1.00  5.96              
ATOM   4481  HA  LEU A 283     126.865 107.672  87.432  1.00  5.96              
ATOM   4482  CB  LEU A 283     125.166 106.456  88.160  1.00  5.96              
ATOM   4483  HB1 LEU A 283     125.360 105.421  88.374  1.00  5.96              
ATOM   4484  HB2 LEU A 283     124.133 106.469  87.830  1.00  5.96              
ATOM   4485  CG  LEU A 283     125.415 107.204  89.440  1.00  5.96              
ATOM   4486  HG  LEU A 283     125.004 106.589  90.226  1.00  5.96              
ATOM   4487  CD1 LEU A 283     126.919 107.451  89.735  1.00  5.96              
ATOM   4488 1HD1 LEU A 283     127.162 107.343  90.772  1.00  5.96              
ATOM   4489 2HD1 LEU A 283     127.553 106.722  89.247  1.00  5.96              
ATOM   4490 3HD1 LEU A 283     127.214 108.448  89.400  1.00  5.96              
ATOM   4491  CD2 LEU A 283     124.543 108.426  89.318  1.00  5.96              
ATOM   4492 1HD2 LEU A 283     123.847 108.375  90.139  1.00  5.96              
ATOM   4493 2HD2 LEU A 283     125.155 109.315  89.327  1.00  5.96              
ATOM   4494 3HD2 LEU A 283     123.980 108.475  88.392  1.00  5.96              
ATOM   4495  C   LEU A 283     126.831 105.821  86.467  1.00  5.96              
ATOM   4496  O   LEU A 283     126.858 105.647  85.255  1.00  5.96              
ATOM   4497  N   TYR A 284     127.418 105.012  87.369  1.00  5.74              
ATOM   4498  H   TYR A 284     127.209 105.238  88.324  1.00  5.74              
ATOM   4499  CA  TYR A 284     128.652 104.282  87.192  1.00  5.74              
ATOM   4500  HA  TYR A 284     128.785 104.167  86.120  1.00  5.74              
ATOM   4501  CB  TYR A 284     129.829 105.171  87.651  1.00  5.74              
ATOM   4502  HB1 TYR A 284     130.766 104.655  87.433  1.00  5.74              
ATOM   4503  HB2 TYR A 284     129.771 105.310  88.732  1.00  5.74              
ATOM   4504  CG  TYR A 284     129.887 106.523  86.962  1.00  5.74              
ATOM   4505  CD1 TYR A 284     129.768 107.712  87.708  1.00  5.74              
ATOM   4506  HD1 TYR A 284     129.706 107.673  88.785  1.00  5.74              
ATOM   4507  CE1 TYR A 284     129.695 108.954  87.049  1.00  5.74              
ATOM   4508  HE1 TYR A 284     129.572 109.868  87.608  1.00  5.74              
ATOM   4509  CZ  TYR A 284     129.777 109.012  85.641  1.00  5.74              
ATOM   4510  OH  TYR A 284     129.693 110.205  85.002  1.00  5.74              
ATOM   4511  HH  TYR A 284     129.753 110.098  84.052  1.00  5.74              
ATOM   4512  CE2 TYR A 284     129.938 107.826  84.897  1.00  5.74              
ATOM   4513  HE2 TYR A 284     129.989 107.859  83.820  1.00  5.74              
ATOM   4514  CD2 TYR A 284     129.989 106.586  85.558  1.00  5.74              
ATOM   4515  HD2 TYR A 284     130.067 105.675  84.977  1.00  5.74              
ATOM   4516  C   TYR A 284     128.758 102.842  87.727  1.00  5.74              
ATOM   4517  O   TYR A 284     129.699 102.547  88.454  1.00  5.74              
ATOM   4518  N   LEU A 285     127.754 102.012  87.407  1.00  6.02              
ATOM   4519  H   LEU A 285     127.098 102.429  86.762  1.00  6.02              
ATOM   4520  CA  LEU A 285     127.450 100.591  87.739  1.00  6.02              
ATOM   4521  HA  LEU A 285     127.423 100.073  86.783  1.00  6.02              
ATOM   4522  CB  LEU A 285     128.525  99.843  88.567  1.00  6.02              
ATOM   4523  HB1 LEU A 285     128.042  99.036  89.115  1.00  6.02              
ATOM   4524  HB2 LEU A 285     128.971 100.487  89.318  1.00  6.02              
ATOM   4525  CG  LEU A 285     129.613  99.178  87.693  1.00  6.02              
ATOM   4526  HG  LEU A 285     129.093  98.523  87.004  1.00  6.02              
ATOM   4527  CD1 LEU A 285     130.506 100.101  86.868  1.00  6.02              
ATOM   4528 1HD1 LEU A 285     131.151  99.507  86.218  1.00  6.02              
ATOM   4529 2HD1 LEU A 285     129.906 100.746  86.231  1.00  6.02              
ATOM   4530 3HD1 LEU A 285     131.128 100.714  87.518  1.00  6.02              
ATOM   4531  CD2 LEU A 285     130.554  98.315  88.533  1.00  6.02              
ATOM   4532 1HD2 LEU A 285     131.256  97.795  87.881  1.00  6.02              
ATOM   4533 2HD2 LEU A 285     131.118  98.951  89.215  1.00  6.02              
ATOM   4534 3HD2 LEU A 285     129.985  97.581  89.100  1.00  6.02              
ATOM   4535  C   LEU A 285     126.008 100.464  88.257  1.00  6.02              
ATOM   4536  O   LEU A 285     125.305 101.467  88.262  1.00  6.02              
ATOM   4537  N   ARG A 286     125.501  99.295  88.681  1.00  5.70              
ATOM   4538  H   ARG A 286     126.128  98.507  88.729  1.00  5.70              
ATOM   4539  CA  ARG A 286     124.206  99.168  89.395  1.00  5.70              
ATOM   4540  HA  ARG A 286     124.288  99.840  90.194  1.00  5.70              
ATOM   4541  CB  ARG A 286     122.987  99.544  88.484  1.00  5.70              
ATOM   4542  HB1 ARG A 286     123.333  99.661  87.456  1.00  5.70              
ATOM   4543  HB2 ARG A 286     122.632 100.520  88.806  1.00  5.70              
ATOM   4544  CG  ARG A 286     121.763  98.582  88.475  1.00  5.70              
ATOM   4545  HG1 ARG A 286     121.301  98.571  89.461  1.00  5.70              
ATOM   4546  HG2 ARG A 286     122.089  97.566  88.270  1.00  5.70              
ATOM   4547  CD  ARG A 286     120.659  98.931  87.470  1.00  5.70              
ATOM   4548  HD1 ARG A 286     120.166  98.007  87.159  1.00  5.70              
ATOM   4549  HD2 ARG A 286     121.093  99.398  86.584  1.00  5.70              
ATOM   4550  NE  ARG A 286     119.654  99.791  88.116  1.00  5.70              
ATOM   4551  HE  ARG A 286     119.005  99.337  88.734  1.00  5.70              
ATOM   4552  CZ  ARG A 286     119.665 101.103  88.136  1.00  5.70              
ATOM   4553  NH1 ARG A 286     120.328 101.787  87.261  1.00  5.70              
ATOM   4554 1HH1 ARG A 286     120.711 101.335  86.445  1.00  5.70              
ATOM   4555 2HH1 ARG A 286     120.343 102.794  87.322  1.00  5.70              
ATOM   4556  NH2 ARG A 286     119.061 101.774  89.070  1.00  5.70              
ATOM   4557 1HH2 ARG A 286     118.560 101.302  89.801  1.00  5.70              
ATOM   4558 2HH2 ARG A 286     119.195 102.779  89.072  1.00  5.70              
ATOM   4559  C   ARG A 286     124.013  97.822  90.050  1.00  5.70              
ATOM   4560  O   ARG A 286     124.572  96.817  89.632  1.00  5.70              
ATOM   4561  N   GLY A 287     123.115  97.893  91.017  1.00  6.11              
ATOM   4562  H   GLY A 287     122.844  98.830  91.271  1.00  6.11              
ATOM   4563  CA  GLY A 287     122.499  96.831  91.779  1.00  6.11              
ATOM   4564  HA1 GLY A 287     123.066  95.911  91.717  1.00  6.11              
ATOM   4565  HA2 GLY A 287     121.482  96.672  91.434  1.00  6.11              
ATOM   4566  C   GLY A 287     122.532  97.323  93.182  1.00  6.11              
ATOM   4567  O   GLY A 287     123.517  97.869  93.664  1.00  6.11              
ATOM   4568  N   ASN A 288     121.418  97.198  93.838  1.00  6.02              
ATOM   4569  H   ASN A 288     120.669  96.630  93.475  1.00  6.02              
ATOM   4570  CA  ASN A 288     121.210  97.917  95.059  1.00  6.02              
ATOM   4571  HA  ASN A 288     122.035  98.597  95.267  1.00  6.02              
ATOM   4572  CB  ASN A 288     119.964  98.780  94.891  1.00  6.02              
ATOM   4573  HB1 ASN A 288     119.074  98.169  94.867  1.00  6.02              
ATOM   4574  HB2 ASN A 288     120.056  99.328  93.962  1.00  6.02              
ATOM   4575  CG  ASN A 288     119.800  99.756  96.025  1.00  6.02              
ATOM   4576  OD1 ASN A 288     119.959 100.953  95.876  1.00  6.02              
ATOM   4577  ND2 ASN A 288     119.373  99.276  97.152  1.00  6.02              
ATOM   4578 1HD2 ASN A 288     119.166  98.282  97.263  1.00  6.02              
ATOM   4579 2HD2 ASN A 288     119.346  99.869  97.970  1.00  6.02              
ATOM   4580  C   ASN A 288     121.193  96.933  96.142  1.00  6.02              
ATOM   4581  O   ASN A 288     120.175  96.327  96.398  1.00  6.02              
ATOM   4582  N   SER A 289     122.383  96.718  96.649  1.00  6.82              
ATOM   4583  H   SER A 289     123.152  97.356  96.487  1.00  6.82              
ATOM   4584  CA  SER A 289     122.625  95.612  97.507  1.00  6.82              
ATOM   4585  HA  SER A 289     121.667  95.280  97.838  1.00  6.82              
ATOM   4586  CB  SER A 289     123.078  94.356  96.846  1.00  6.82              
ATOM   4587  HB1 SER A 289     124.158  94.276  96.847  1.00  6.82              
ATOM   4588  HB2 SER A 289     122.662  94.359  95.843  1.00  6.82              
ATOM   4589  OG  SER A 289     122.520  93.276  97.526  1.00  6.82              
ATOM   4590  HG  SER A 289     121.596  93.142  97.233  1.00  6.82              
ATOM   4591  C   SER A 289     123.399  96.037  98.773  1.00  6.82              
ATOM   4592  O   SER A 289     123.910  97.124  98.941  1.00  6.82              
ATOM   4593  N   ILE A 290     123.313  95.153  99.738  1.00  7.27              
ATOM   4594  H   ILE A 290     123.054  94.234  99.405  1.00  7.27              
ATOM   4595  CA  ILE A 290     123.005  95.422 101.142  1.00  7.27              
ATOM   4596  HA  ILE A 290     122.447  96.325 101.278  1.00  7.27              
ATOM   4597  CB  ILE A 290     122.230  94.065 101.458  1.00  7.27              
ATOM   4598  HB  ILE A 290     121.478  93.991 100.705  1.00  7.27              
ATOM   4599  CG2 ILE A 290     123.104  92.793 101.207  1.00  7.27              
ATOM   4600 1HG2 ILE A 290     123.996  92.760 101.798  1.00  7.27              
ATOM   4601 2HG2 ILE A 290     122.584  91.876 101.436  1.00  7.27              
ATOM   4602 3HG2 ILE A 290     123.433  92.730 100.171  1.00  7.27              
ATOM   4603  CG1 ILE A 290     121.394  93.941 102.754  1.00  7.27              
ATOM   4604 1HG1 ILE A 290     120.643  94.690 102.667  1.00  7.27              
ATOM   4605 2HG1 ILE A 290     122.000  94.150 103.623  1.00  7.27              
ATOM   4606  CD1 ILE A 290     120.575  92.674 103.031  1.00  7.27              
ATOM   4607  HD1 ILE A 290     121.160  91.772 102.926  1.00  7.27              
ATOM   4608  HD2 ILE A 290     120.202  92.695 104.047  1.00  7.27              
ATOM   4609  HD3 ILE A 290     119.711  92.636 102.376  1.00  7.27              
ATOM   4610  C   ILE A 290     124.264  95.234 101.924  1.00  7.27              
ATOM   4611  O   ILE A 290     125.276  94.782 101.435  1.00  7.27              
ATOM   4612  N   ARG A 291     124.099  95.391 103.209  1.00  7.47              
ATOM   4613  H   ARG A 291     123.207  95.782 103.450  1.00  7.47              
ATOM   4614  CA  ARG A 291     124.816  94.763 104.270  1.00  7.47              
ATOM   4615  HA  ARG A 291     123.983  94.641 104.951  1.00  7.47              
ATOM   4616  CB  ARG A 291     125.214  93.267 104.062  1.00  7.47              
ATOM   4617  HB1 ARG A 291     125.962  93.027 104.807  1.00  7.47              
ATOM   4618  HB2 ARG A 291     125.644  93.113 103.082  1.00  7.47              
ATOM   4619  CG  ARG A 291     124.190  92.128 104.297  1.00  7.47              
ATOM   4620  HG1 ARG A 291     123.219  92.430 103.939  1.00  7.47              
ATOM   4621  HG2 ARG A 291     124.127  91.945 105.367  1.00  7.47              
ATOM   4622  CD  ARG A 291     124.548  90.762 103.649  1.00  7.47              
ATOM   4623  HD1 ARG A 291     125.215  90.224 104.324  1.00  7.47              
ATOM   4624  HD2 ARG A 291     125.107  90.960 102.732  1.00  7.47              
ATOM   4625  NE  ARG A 291     123.366  89.923 103.306  1.00  7.47              
ATOM   4626  HE  ARG A 291     123.343  89.526 102.373  1.00  7.47              
ATOM   4627  CZ  ARG A 291     122.285  89.657 104.030  1.00  7.47              
ATOM   4628  NH1 ARG A 291     122.200  89.980 105.290  1.00  7.47              
ATOM   4629 1HH1 ARG A 291     122.920  90.507 105.737  1.00  7.47              
ATOM   4630 2HH1 ARG A 291     121.368  89.734 105.826  1.00  7.47              
ATOM   4631  NH2 ARG A 291     121.266  89.050 103.491  1.00  7.47              
ATOM   4632 1HH2 ARG A 291     121.304  88.747 102.520  1.00  7.47              
ATOM   4633 2HH2 ARG A 291     120.379  89.057 103.996  1.00  7.47              
ATOM   4634  C   ARG A 291     125.715  95.512 105.295  1.00  7.47              
ATOM   4635  O   ARG A 291     126.253  94.871 106.195  1.00  7.47              
ATOM   4636  N   SER A 292     125.793  96.830 105.315  1.00  7.04              
ATOM   4637  H   SER A 292     125.558  97.269 104.438  1.00  7.04              
ATOM   4638  CA  SER A 292     125.558  97.698 106.485  1.00  7.04              
ATOM   4639  HA  SER A 292     124.509  97.562 106.730  1.00  7.04              
ATOM   4640  CB  SER A 292     126.318  97.434 107.758  1.00  7.04              
ATOM   4641  HB1 SER A 292     127.287  97.887 107.740  1.00  7.04              
ATOM   4642  HB2 SER A 292     126.407  96.378 107.894  1.00  7.04              
ATOM   4643  OG  SER A 292     125.617  98.011 108.814  1.00  7.04              
ATOM   4644  HG  SER A 292     126.058  98.799 109.169  1.00  7.04              
ATOM   4645  C   SER A 292     125.701  99.128 106.045  1.00  7.04              
ATOM   4646  O   SER A 292     125.075  99.484 105.063  1.00  7.04              
ATOM   4647  N   ILE A 293     126.455  99.948 106.793  1.00  7.25              
ATOM   4648  H   ILE A 293     126.896  99.528 107.600  1.00  7.25              
ATOM   4649  CA  ILE A 293     126.609 101.384 106.718  1.00  7.25              
ATOM   4650  HA  ILE A 293     126.556 101.686 105.708  1.00  7.25              
ATOM   4651  CB  ILE A 293     125.470 101.972 107.516  1.00  7.25              
ATOM   4652  HB  ILE A 293     125.596 101.684 108.555  1.00  7.25              
ATOM   4653  CG2 ILE A 293     125.612 103.487 107.486  1.00  7.25              
ATOM   4654 1HG2 ILE A 293     126.397 103.827 106.856  1.00  7.25              
ATOM   4655 2HG2 ILE A 293     124.726 103.991 107.146  1.00  7.25              
ATOM   4656 3HG2 ILE A 293     125.887 103.830 108.453  1.00  7.25              
ATOM   4657  CG1 ILE A 293     124.105 101.442 107.039  1.00  7.25              
ATOM   4658 1HG1 ILE A 293     124.070 101.212 106.000  1.00  7.25              
ATOM   4659 2HG1 ILE A 293     123.416 102.229 107.024  1.00  7.25              
ATOM   4660  CD1 ILE A 293     123.528 100.284 107.852  1.00  7.25              
ATOM   4661  HD1 ILE A 293     123.747 100.451 108.897  1.00  7.25              
ATOM   4662  HD2 ILE A 293     122.460 100.230 107.679  1.00  7.25              
ATOM   4663  HD3 ILE A 293     123.892  99.320 107.588  1.00  7.25              
ATOM   4664  C   ILE A 293     127.950 101.829 107.357  1.00  7.25              
ATOM   4665  O   ILE A 293     128.297 101.123 108.304  1.00  7.25              
ATOM   4666  N   PRO A 294     128.672 102.971 107.047  1.00  7.15              
ATOM   4667  CD  PRO A 294     129.061 103.814 105.909  1.00  7.15              
ATOM   4668  HD1 PRO A 294     128.389 104.651 105.847  1.00  7.15              
ATOM   4669  HD2 PRO A 294     129.018 103.314 104.999  1.00  7.15              
ATOM   4670  CG  PRO A 294     130.444 104.462 106.120  1.00  7.15              
ATOM   4671  HG1 PRO A 294     130.351 105.545 106.170  1.00  7.15              
ATOM   4672  HG2 PRO A 294     131.177 104.260 105.346  1.00  7.15              
ATOM   4673  CB  PRO A 294     130.834 103.887 107.465  1.00  7.15              
ATOM   4674  HB1 PRO A 294     131.382 104.611 108.070  1.00  7.15              
ATOM   4675  HB2 PRO A 294     131.420 102.976 107.384  1.00  7.15              
ATOM   4676  CA  PRO A 294     129.456 103.563 108.048  1.00  7.15              
ATOM   4677  HA  PRO A 294     129.647 102.850 108.850  1.00  7.15              
ATOM   4678  C   PRO A 294     128.984 104.833 108.748  1.00  7.15              
ATOM   4679  O   PRO A 294     129.086 104.938 109.962  1.00  7.15              
ATOM   4680  N   LYS A 295     128.538 105.783 107.939  1.00  7.65              
ATOM   4681  H   LYS A 295     128.636 105.547 106.963  1.00  7.65              
ATOM   4682  CA  LYS A 295     128.094 107.146 108.121  1.00  7.65              
ATOM   4683  HA  LYS A 295     127.200 107.188 107.487  1.00  7.65              
ATOM   4684  CB  LYS A 295     127.581 107.512 109.536  1.00  7.65              
ATOM   4685  HB1 LYS A 295     127.050 106.676 109.962  1.00  7.65              
ATOM   4686  HB2 LYS A 295     126.834 108.290 109.392  1.00  7.65              
ATOM   4687  CG  LYS A 295     128.614 108.022 110.565  1.00  7.65              
ATOM   4688  HG1 LYS A 295     129.467 108.492 110.077  1.00  7.65              
ATOM   4689  HG2 LYS A 295     128.997 107.171 111.125  1.00  7.65              
ATOM   4690  CD  LYS A 295     128.030 109.031 111.573  1.00  7.65              
ATOM   4691  HD1 LYS A 295     128.733 109.092 112.405  1.00  7.65              
ATOM   4692  HD2 LYS A 295     127.080 108.670 111.973  1.00  7.65              
ATOM   4693  CE  LYS A 295     127.882 110.456 111.002  1.00  7.65              
ATOM   4694  HE1 LYS A 295     128.565 110.579 110.155  1.00  7.65              
ATOM   4695  HE2 LYS A 295     128.188 111.162 111.779  1.00  7.65              
ATOM   4696  NZ  LYS A 295     126.494 110.785 110.598  1.00  7.65              
ATOM   4697  HZ1 LYS A 295     125.852 110.825 111.392  1.00  7.65              
ATOM   4698  HZ2 LYS A 295     126.436 111.677 110.134  1.00  7.65              
ATOM   4699  HZ3 LYS A 295     126.120 110.156 109.893  1.00  7.65              
ATOM   4700  C   LYS A 295     129.024 108.221 107.588  1.00  7.65              
ATOM   4701  O   LYS A 295     130.159 107.930 107.207  1.00  7.65              
ATOM   4702  N   ASN A 296     128.545 109.484 107.514  1.00  7.68              
ATOM   4703  H   ASN A 296     127.630 109.610 107.933  1.00  7.68              
ATOM   4704  CA  ASN A 296     128.650 110.255 106.276  1.00  7.68              
ATOM   4705  HA  ASN A 296     127.945 111.082 106.278  1.00  7.68              
ATOM   4706  CB  ASN A 296     130.063 110.860 106.100  1.00  7.68              
ATOM   4707  HB1 ASN A 296     130.190 111.157 105.060  1.00  7.68              
ATOM   4708  HB2 ASN A 296     130.836 110.131 106.329  1.00  7.68              
ATOM   4709  CG  ASN A 296     130.262 112.082 106.973  1.00  7.68              
ATOM   4710  OD1 ASN A 296     130.151 112.068 108.191  1.00  7.68              
ATOM   4711  ND2 ASN A 296     130.549 113.201 106.354  1.00  7.68              
ATOM   4712 1HD2 ASN A 296     130.603 113.224 105.353  1.00  7.68              
ATOM   4713 2HD2 ASN A 296     130.669 114.010 106.934  1.00  7.68              
ATOM   4714  C   ASN A 296     128.203 109.233 105.109  1.00  7.68              
ATOM   4715  O   ASN A 296     127.372 108.351 105.353  1.00  7.68              
ATOM   4716  N   LEU A 297     128.750 109.127 103.894  1.00  7.15              
ATOM   4717  H   LEU A 297     129.064 108.178 103.691  1.00  7.15              
ATOM   4718  CA  LEU A 297     128.429 109.864 102.660  1.00  7.15              
ATOM   4719  HA  LEU A 297     128.465 110.853 103.098  1.00  7.15              
ATOM   4720  CB  LEU A 297     129.640 109.917 101.721  1.00  7.15              
ATOM   4721  HB1 LEU A 297     129.480 109.111 101.026  1.00  7.15              
ATOM   4722  HB2 LEU A 297     130.528 109.679 102.307  1.00  7.15              
ATOM   4723  CG  LEU A 297     129.915 111.244 100.955  1.00  7.15              
ATOM   4724  HG  LEU A 297     129.297 111.281 100.064  1.00  7.15              
ATOM   4725  CD1 LEU A 297     129.659 112.540 101.734  1.00  7.15              
ATOM   4726 1HD1 LEU A 297     129.965 113.398 101.133  1.00  7.15              
ATOM   4727 2HD1 LEU A 297     128.589 112.650 101.914  1.00  7.15              
ATOM   4728 3HD1 LEU A 297     130.205 112.530 102.674  1.00  7.15              
ATOM   4729  CD2 LEU A 297     131.400 111.331 100.563  1.00  7.15              
ATOM   4730 1HD2 LEU A 297     132.031 111.328 101.451  1.00  7.15              
ATOM   4731 2HD2 LEU A 297     131.662 110.492  99.929  1.00  7.15              
ATOM   4732 3HD2 LEU A 297     131.574 112.240  99.990  1.00  7.15              
ATOM   4733  C   LEU A 297     127.025 109.989 102.088  1.00  7.15              
ATOM   4734  O   LEU A 297     126.904 110.197 100.883  1.00  7.15              
ATOM   4735  N   PHE A 298     126.010 110.007 102.963  1.00  6.76              
ATOM   4736  H   PHE A 298     126.177 109.806 103.947  1.00  6.76              
ATOM   4737  CA  PHE A 298     124.655 110.406 102.585  1.00  6.76              
ATOM   4738  HA  PHE A 298     124.703 110.817 101.577  1.00  6.76              
ATOM   4739  CB  PHE A 298     123.722 109.185 102.501  1.00  6.76              
ATOM   4740  HB1 PHE A 298     122.796 109.430 103.008  1.00  6.76              
ATOM   4741  HB2 PHE A 298     124.176 108.390 103.062  1.00  6.76              
ATOM   4742  CG  PHE A 298     123.349 108.619 101.141  1.00  6.76              
ATOM   4743  CD1 PHE A 298     124.296 108.472 100.114  1.00  6.76              
ATOM   4744  HD1 PHE A 298     125.318 108.726 100.275  1.00  6.76              
ATOM   4745  CE1 PHE A 298     123.907 107.985  98.862  1.00  6.76              
ATOM   4746  HE1 PHE A 298     124.599 107.901  98.060  1.00  6.76              
ATOM   4747  CZ  PHE A 298     122.601 107.576  98.635  1.00  6.76              
ATOM   4748  HZ  PHE A 298     122.325 107.208  97.664  1.00  6.76              
ATOM   4749  CE2 PHE A 298     121.718 107.512  99.710  1.00  6.76              
ATOM   4750  HE2 PHE A 298     120.782 107.012  99.597  1.00  6.76              
ATOM   4751  CD2 PHE A 298     122.057 108.105 100.927  1.00  6.76              
ATOM   4752  HD2 PHE A 298     121.305 108.153 101.684  1.00  6.76              
ATOM   4753  C   PHE A 298     124.023 111.552 103.379  1.00  6.76              
ATOM   4754  O   PHE A 298     122.833 111.841 103.241  1.00  6.76              
ATOM   4755  N   ALA A 299     124.799 112.271 104.175  1.00  7.00              
ATOM   4756  H   ALA A 299     125.639 111.828 104.522  1.00  7.00              
ATOM   4757  CA  ALA A 299     124.334 113.474 104.822  1.00  7.00              
ATOM   4758  HA  ALA A 299     123.452 113.223 105.415  1.00  7.00              
ATOM   4759  CB  ALA A 299     125.423 113.970 105.783  1.00  7.00              
ATOM   4760  HB1 ALA A 299     125.083 114.874 106.287  1.00  7.00              
ATOM   4761  HB2 ALA A 299     125.628 113.200 106.530  1.00  7.00              
ATOM   4762  HB3 ALA A 299     126.336 114.189 105.228  1.00  7.00              
ATOM   4763  C   ALA A 299     123.961 114.513 103.772  1.00  7.00              
ATOM   4764  O   ALA A 299     124.778 114.924 102.951  1.00  7.00              
ATOM   4765  N   GLN A 300     122.695 114.915 103.796  1.00  7.25              
ATOM   4766  H   GLN A 300     122.097 114.501 104.495  1.00  7.25              
ATOM   4767  CA  GLN A 300     122.072 115.744 102.770  1.00  7.25              
ATOM   4768  HA  GLN A 300     121.019 115.779 103.048  1.00  7.25              
ATOM   4769  CB  GLN A 300     122.554 117.209 102.843  1.00  7.25              
ATOM   4770  HB1 GLN A 300     121.950 117.802 102.156  1.00  7.25              
ATOM   4771  HB2 GLN A 300     123.595 117.282 102.526  1.00  7.25              
ATOM   4772  CG  GLN A 300     122.399 117.811 104.250  1.00  7.25              
ATOM   4773  HG1 GLN A 300     123.212 117.466 104.890  1.00  7.25              
ATOM   4774  HG2 GLN A 300     121.455 117.483 104.685  1.00  7.25              
ATOM   4775  CD  GLN A 300     122.386 119.333 104.208  1.00  7.25              
ATOM   4776  OE1 GLN A 300     121.349 119.961 104.099  1.00  7.25              
ATOM   4777  NE2 GLN A 300     123.522 119.993 104.263  1.00  7.25              
ATOM   4778 1HE2 GLN A 300     124.395 119.503 104.340  1.00  7.25              
ATOM   4779 2HE2 GLN A 300     123.452 120.994 104.237  1.00  7.25              
ATOM   4780  C   GLN A 300     122.036 115.163 101.364  1.00  7.25              
ATOM   4781  O   GLN A 300     121.889 115.930 100.410  1.00  7.25              
ATOM   4782  N   LEU A 301     121.974 113.828 101.252  1.00  6.61              
ATOM   4783  H   LEU A 301     122.209 113.245 102.048  1.00  6.61              
ATOM   4784  CA  LEU A 301     121.401 113.178 100.077  1.00  6.61              
ATOM   4785  HA  LEU A 301     122.074 113.393  99.244  1.00  6.61              
ATOM   4786  CB  LEU A 301     121.270 111.664 100.266  1.00  6.61              
ATOM   4787  HB1 LEU A 301     120.387 111.444 100.867  1.00  6.61              
ATOM   4788  HB2 LEU A 301     122.135 111.295 100.815  1.00  6.61              
ATOM   4789  CG  LEU A 301     121.189 110.891  98.940  1.00  6.61              
ATOM   4790  HG  LEU A 301     120.906 109.878  99.187  1.00  6.61              
ATOM   4791  CD1 LEU A 301     120.204 111.411  97.888  1.00  6.61              
ATOM   4792 1HD1 LEU A 301     119.267 111.698  98.347  1.00  6.61              
ATOM   4793 2HD1 LEU A 301     120.630 112.263  97.361  1.00  6.61              
ATOM   4794 3HD1 LEU A 301     120.005 110.644  97.149  1.00  6.61              
ATOM   4795  CD2 LEU A 301     122.543 110.875  98.261  1.00  6.61              
ATOM   4796 1HD2 LEU A 301     122.531 110.202  97.406  1.00  6.61              
ATOM   4797 2HD2 LEU A 301     122.769 111.878  97.935  1.00  6.61              
ATOM   4798 3HD2 LEU A 301     123.308 110.572  98.968  1.00  6.61              
ATOM   4799  C   LEU A 301     120.057 113.822  99.748  1.00  6.61              
ATOM   4800  O   LEU A 301     119.814 114.197  98.609  1.00  6.61              
ATOM   4801  N   ARG A 302     119.219 114.066 100.765  1.00  6.32              
ATOM   4802  H   ARG A 302     119.478 113.667 101.660  1.00  6.32              
ATOM   4803  CA  ARG A 302     118.153 115.088 100.755  1.00  6.32              
ATOM   4804  HA  ARG A 302     117.767 115.160 101.773  1.00  6.32              
ATOM   4805  CB  ARG A 302     118.782 116.462 100.409  1.00  6.32              
ATOM   4806  HB1 ARG A 302     119.295 116.383  99.456  1.00  6.32              
ATOM   4807  HB2 ARG A 302     119.525 116.686 101.174  1.00  6.32              
ATOM   4808  CG  ARG A 302     117.858 117.681 100.295  1.00  6.32              
ATOM   4809  HG1 ARG A 302     117.385 117.857 101.262  1.00  6.32              
ATOM   4810  HG2 ARG A 302     117.082 117.512  99.548  1.00  6.32              
ATOM   4811  CD  ARG A 302     118.671 118.928  99.895  1.00  6.32              
ATOM   4812  HD1 ARG A 302     119.552 119.011 100.536  1.00  6.32              
ATOM   4813  HD2 ARG A 302     118.050 119.805 100.089  1.00  6.32              
ATOM   4814  NE  ARG A 302     119.062 118.954  98.463  1.00  6.32              
ATOM   4815  HE  ARG A 302     118.383 119.323  97.816  1.00  6.32              
ATOM   4816  CZ  ARG A 302     120.251 118.704  97.935  1.00  6.32              
ATOM   4817  NH1 ARG A 302     121.219 118.107  98.578  1.00  6.32              
ATOM   4818 1HH1 ARG A 302     121.068 117.640  99.459  1.00  6.32              
ATOM   4819 2HH1 ARG A 302     122.049 117.830  98.069  1.00  6.32              
ATOM   4820  NH2 ARG A 302     120.496 119.034  96.700  1.00  6.32              
ATOM   4821 1HH2 ARG A 302     119.747 119.235  96.036  1.00  6.32              
ATOM   4822 2HH2 ARG A 302     121.383 118.770  96.299  1.00  6.32              
ATOM   4823  C   ARG A 302     116.920 114.781  99.909  1.00  6.32              
ATOM   4824  O   ARG A 302     115.847 115.292 100.198  1.00  6.32              
ATOM   4825  N   LYS A 303     117.064 113.935  98.894  1.00  6.07              
ATOM   4826  H   LYS A 303     118.013 113.635  98.707  1.00  6.07              
ATOM   4827  CA  LYS A 303     116.034 113.595  97.909  1.00  6.07              
ATOM   4828  HA  LYS A 303     115.059 113.713  98.388  1.00  6.07              
ATOM   4829  CB  LYS A 303     116.075 114.582  96.698  1.00  6.07              
ATOM   4830  HB1 LYS A 303     115.175 115.194  96.788  1.00  6.07              
ATOM   4831  HB2 LYS A 303     115.968 114.041  95.758  1.00  6.07              
ATOM   4832  CG  LYS A 303     117.254 115.579  96.540  1.00  6.07              
ATOM   4833  HG1 LYS A 303     117.459 116.059  97.497  1.00  6.07              
ATOM   4834  HG2 LYS A 303     116.927 116.375  95.869  1.00  6.07              
ATOM   4835  CD  LYS A 303     118.557 115.004  95.953  1.00  6.07              
ATOM   4836  HD1 LYS A 303     118.443 114.900  94.874  1.00  6.07              
ATOM   4837  HD2 LYS A 303     118.756 114.028  96.390  1.00  6.07              
ATOM   4838  CE  LYS A 303     119.722 115.963  96.263  1.00  6.07              
ATOM   4839  HE1 LYS A 303     119.862 116.001  97.344  1.00  6.07              
ATOM   4840  HE2 LYS A 303     119.431 116.960  95.923  1.00  6.07              
ATOM   4841  NZ  LYS A 303     121.018 115.616  95.626  1.00  6.07              
ATOM   4842  HZ1 LYS A 303     121.777 116.177  96.008  1.00  6.07              
ATOM   4843  HZ2 LYS A 303     121.361 114.683  95.842  1.00  6.07              
ATOM   4844  HZ3 LYS A 303     120.994 115.834  94.633  1.00  6.07              
ATOM   4845  C   LYS A 303     116.094 112.098  97.520  1.00  6.07              
ATOM   4846  O   LYS A 303     115.687 111.701  96.427  1.00  6.07              
ATOM   4847  N   LEU A 304     116.657 111.262  98.406  1.00  6.18              
ATOM   4848  H   LEU A 304     116.951 111.650  99.287  1.00  6.18              
ATOM   4849  CA  LEU A 304     116.845 109.825  98.198  1.00  6.18              
ATOM   4850  HA  LEU A 304     117.277 109.725  97.203  1.00  6.18              
ATOM   4851  CB  LEU A 304     117.849 109.218  99.198  1.00  6.18              
ATOM   4852  HB1 LEU A 304     117.361 109.035 100.153  1.00  6.18              
ATOM   4853  HB2 LEU A 304     118.646 109.918  99.408  1.00  6.18              
ATOM   4854  CG  LEU A 304     118.475 107.887  98.766  1.00  6.18              
ATOM   4855  HG  LEU A 304     119.090 107.575  99.597  1.00  6.18              
ATOM   4856  CD1 LEU A 304     117.468 106.782  98.546  1.00  6.18              
ATOM   4857 1HD1 LEU A 304     117.986 105.843  98.484  1.00  6.18              
ATOM   4858 2HD1 LEU A 304     116.828 106.735  99.412  1.00  6.18              
ATOM   4859 3HD1 LEU A 304     116.898 106.923  97.631  1.00  6.18              
ATOM   4860  CD2 LEU A 304     119.293 107.907  97.476  1.00  6.18              
ATOM   4861 1HD2 LEU A 304     119.689 106.917  97.273  1.00  6.18              
ATOM   4862 2HD2 LEU A 304     118.668 108.203  96.643  1.00  6.18              
ATOM   4863 3HD2 LEU A 304     120.141 108.574  97.567  1.00  6.18              
ATOM   4864  C   LEU A 304     115.542 109.057  98.192  1.00  6.18              
ATOM   4865  O   LEU A 304     115.146 108.568  99.231  1.00  6.18              
ATOM   4866  N   LYS A 305     114.881 108.917  97.051  1.00  6.09              
ATOM   4867  H   LYS A 305     115.223 109.457  96.266  1.00  6.09              
ATOM   4868  CA  LYS A 305     113.475 108.510  97.055  1.00  6.09              
ATOM   4869  HA  LYS A 305     112.995 109.139  97.800  1.00  6.09              
ATOM   4870  CB  LYS A 305     112.814 108.934  95.721  1.00  6.09              
ATOM   4871  HB1 LYS A 305     111.731 108.832  95.819  1.00  6.09              
ATOM   4872  HB2 LYS A 305     113.148 108.293  94.906  1.00  6.09              
ATOM   4873  CG  LYS A 305     113.131 110.391  95.364  1.00  6.09              
ATOM   4874  HG1 LYS A 305     114.113 110.419  94.892  1.00  6.09              
ATOM   4875  HG2 LYS A 305     113.157 110.965  96.287  1.00  6.09              
ATOM   4876  CD  LYS A 305     112.121 111.051  94.422  1.00  6.09              
ATOM   4877  HD1 LYS A 305     111.160 111.154  94.930  1.00  6.09              
ATOM   4878  HD2 LYS A 305     111.991 110.425  93.537  1.00  6.09              
ATOM   4879  CE  LYS A 305     112.641 112.431  93.991  1.00  6.09              
ATOM   4880  HE1 LYS A 305     111.930 112.873  93.288  1.00  6.09              
ATOM   4881  HE2 LYS A 305     113.588 112.290  93.465  1.00  6.09              
ATOM   4882  NZ  LYS A 305     112.845 113.348  95.139  1.00  6.09              
ATOM   4883  HZ1 LYS A 305     113.239 114.234  94.875  1.00  6.09              
ATOM   4884  HZ2 LYS A 305     111.982 113.575  95.636  1.00  6.09              
ATOM   4885  HZ3 LYS A 305     113.397 112.946  95.898  1.00  6.09              
ATOM   4886  C   LYS A 305     113.127 107.053  97.364  1.00  6.09              
ATOM   4887  O   LYS A 305     111.959 106.691  97.209  1.00  6.09              
ATOM   4888  N   VAL A 306     114.065 106.197  97.774  1.00  6.35              
ATOM   4889  H   VAL A 306     114.989 106.557  97.959  1.00  6.35              
ATOM   4890  CA  VAL A 306     113.893 104.767  97.527  1.00  6.35              
ATOM   4891  HA  VAL A 306     112.946 104.445  97.914  1.00  6.35              
ATOM   4892  CB  VAL A 306     114.017 104.653  95.943  1.00  6.35              
ATOM   4893  HB  VAL A 306     114.285 103.631  95.728  1.00  6.35              
ATOM   4894  CG1 VAL A 306     112.780 104.978  95.083  1.00  6.35              
ATOM   4895 1HG1 VAL A 306     112.948 104.598  94.085  1.00  6.35              
ATOM   4896 2HG1 VAL A 306     111.874 104.554  95.499  1.00  6.35              
ATOM   4897 3HG1 VAL A 306     112.633 106.049  94.966  1.00  6.35              
ATOM   4898  CG2 VAL A 306     115.100 105.502  95.233  1.00  6.35              
ATOM   4899 1HG2 VAL A 306     115.179 105.178  94.197  1.00  6.35              
ATOM   4900 2HG2 VAL A 306     114.852 106.561  95.238  1.00  6.35              
ATOM   4901 3HG2 VAL A 306     116.080 105.385  95.686  1.00  6.35              
ATOM   4902  C   VAL A 306     115.058 103.856  98.027  1.00  6.35              
ATOM   4903  O   VAL A 306     116.188 104.055  97.609  1.00  6.35              
ATOM   4904  N   LEU A 307     114.828 102.833  98.868  1.00  6.46              
ATOM   4905  H   LEU A 307     113.865 102.659  99.071  1.00  6.46              
ATOM   4906  CA  LEU A 307     115.749 102.529  99.983  1.00  6.46              
ATOM   4907  HA  LEU A 307     116.537 101.953  99.494  1.00  6.46              
ATOM   4908  CB  LEU A 307     116.552 103.765 100.555  1.00  6.46              
ATOM   4909  HB1 LEU A 307     115.873 104.300 101.155  1.00  6.46              
ATOM   4910  HB2 LEU A 307     116.814 104.438  99.763  1.00  6.46              
ATOM   4911  CG  LEU A 307     117.850 103.710 101.403  1.00  6.46              
ATOM   4912  HG  LEU A 307     118.630 103.283 100.815  1.00  6.46              
ATOM   4913  CD1 LEU A 307     118.359 105.115 101.762  1.00  6.46              
ATOM   4914 1HD1 LEU A 307     117.672 105.627 102.422  1.00  6.46              
ATOM   4915 2HD1 LEU A 307     119.326 105.046 102.263  1.00  6.46              
ATOM   4916 3HD1 LEU A 307     118.503 105.706 100.865  1.00  6.46              
ATOM   4917  CD2 LEU A 307     117.789 102.948 102.709  1.00  6.46              
ATOM   4918 1HD2 LEU A 307     118.744 103.030 103.210  1.00  6.46              
ATOM   4919 2HD2 LEU A 307     117.034 103.368 103.350  1.00  6.46              
ATOM   4920 3HD2 LEU A 307     117.590 101.897 102.523  1.00  6.46              
ATOM   4921  C   LEU A 307     115.303 101.589 101.050  1.00  6.46              
ATOM   4922  O   LEU A 307     114.968 102.103 102.087  1.00  6.46              
ATOM   4923  N   ASP A 308     115.230 100.295 100.796  1.00  6.45              
ATOM   4924  H   ASP A 308     115.553  99.981  99.889  1.00  6.45              
ATOM   4925  CA  ASP A 308     114.610  99.270 101.630  1.00  6.45              
ATOM   4926  HA  ASP A 308     113.597  99.516 101.878  1.00  6.45              
ATOM   4927  CB  ASP A 308     114.510  97.976 100.785  1.00  6.45              
ATOM   4928  HB1 ASP A 308     114.391  98.226  99.741  1.00  6.45              
ATOM   4929  HB2 ASP A 308     113.635  97.433 101.076  1.00  6.45              
ATOM   4930  CG  ASP A 308     115.590  96.932 100.985  1.00  6.45
[truncated: 991,935 more chars]
