# Supplementary material for: Variation in selection constraints on teleost TLRs with emphasis on their repertoire in the Walking catfish, Clarias batrachus
Source: Sci Rep. 2020 Dec 7;10:21394. doi: 10.1038/s41598-020-78347-6 (PMC7721727; doi:10.1038/s41598-020-78347-6)
Supplement: Supplementary file 31 — Supplementary Information 31. [file 41598_2020_78347_MOESM31_ESM.zip › T9/struct/S514930_results/model3.pdb]

HEADER protein
METHOD
METHOD    The models are generated by I-TASSER which combines the
METHOD    methods of threading, ab initio modeling and structural
METHOD    refinement. The procedure is fully automated.
METHOD
METHOD    Please cite following articles when you use the I-TASSER server:
METHOD 1. Ambrish Roy, Alper Kucukural, Yang Zhang. I-TASSER: a unified
METHOD    platform for automated protein structure and function prediction.
METHOD    Nature Protocols, vol 5, 725-738 (2010). 
METHOD 2. Yang Zhang. I-TASSER server for protein 3D structure prediction. 
METHOD    BMC Bioinformatics, 9:40 (2008).
METHOD
MODEL  3
REMARK PARENT 5gmf_A 3j0a 3j0a_A 3wpc_A 
ATOM      1  N   MET A   1      96.213  97.093  80.531  1.00 18.75              
ATOM      2  CA  MET A   1      95.687  98.416  80.890  1.00 18.75              
ATOM      3  HA  MET A   1      96.538  99.068  81.061  1.00 18.75              
ATOM      4  CB  MET A   1      94.882  98.995  79.715  1.00 18.75              
ATOM      5  HB1 MET A   1      95.546  99.051  78.853  1.00 18.75              
ATOM      6  HB2 MET A   1      94.589 100.015  79.957  1.00 18.75              
ATOM      7  CG  MET A   1      93.631  98.204  79.310  1.00 18.75              
ATOM      8  HG1 MET A   1      93.883  97.149  79.225  1.00 18.75              
ATOM      9  HG2 MET A   1      93.321  98.542  78.323  1.00 18.75              
ATOM     10  SD  MET A   1      92.192  98.371  80.410  1.00 18.75              
ATOM     11  CE  MET A   1      91.041  97.239  79.591  1.00 18.75              
ATOM     12  HE1 MET A   1      90.843  97.586  78.577  1.00 18.75              
ATOM     13  HE2 MET A   1      91.471  96.238  79.556  1.00 18.75              
ATOM     14  HE3 MET A   1      90.106  97.210  80.151  1.00 18.75              
ATOM     15  C   MET A   1      94.875  98.415  82.166  1.00 18.75              
ATOM     16  O   MET A   1      94.750  99.467  82.761  1.00 18.75              
ATOM     17  N   PHE A   2      94.465  97.242  82.660  1.00 17.01              
ATOM     18  H   PHE A   2      94.505  96.515  81.969  1.00 17.01              
ATOM     19  CA  PHE A   2      94.608  96.862  84.064  1.00 17.01              
ATOM     20  HA  PHE A   2      94.379  97.681  84.724  1.00 17.01              
ATOM     21  CB  PHE A   2      93.643  95.670  84.298  1.00 17.01              
ATOM     22  HB1 PHE A   2      94.066  94.791  83.813  1.00 17.01              
ATOM     23  HB2 PHE A   2      92.725  95.892  83.753  1.00 17.01              
ATOM     24  CG  PHE A   2      93.272  95.316  85.728  1.00 17.01              
ATOM     25  CD1 PHE A   2      94.062  94.438  86.495  1.00 17.01              
ATOM     26  HD1 PHE A   2      94.971  94.020  86.090  1.00 17.01              
ATOM     27  CE1 PHE A   2      93.662  94.061  87.792  1.00 17.01              
ATOM     28  HE1 PHE A   2      94.267  93.379  88.373  1.00 17.01              
ATOM     29  CZ  PHE A   2      92.458  94.548  88.325  1.00 17.01              
ATOM     30  HZ  PHE A   2      92.141  94.242  89.314  1.00 17.01              
ATOM     31  CE2 PHE A   2      91.646  95.399  87.556  1.00 17.01              
ATOM     32  HE2 PHE A   2      90.701  95.747  87.948  1.00 17.01              
ATOM     33  CD2 PHE A   2      92.050  95.771  86.258  1.00 17.01              
ATOM     34  HD2 PHE A   2      91.389  96.380  85.660  1.00 17.01              
ATOM     35  C   PHE A   2      96.099  96.467  84.310  1.00 17.01              
ATOM     36  O   PHE A   2      96.420  95.826  85.301  1.00 17.01              
ATOM     37  N   LEU A   3      97.070  96.913  83.468  1.00 14.62              
ATOM     38  H   LEU A   3      96.748  97.122  82.537  1.00 14.62              
ATOM     39  CA  LEU A   3      98.196  97.738  83.953  1.00 14.62              
ATOM     40  HA  LEU A   3      98.986  97.082  84.288  1.00 14.62              
ATOM     41  CB  LEU A   3      98.747  98.599  82.799  1.00 14.62              
ATOM     42  HB1 LEU A   3      98.019  99.369  82.566  1.00 14.62              
ATOM     43  HB2 LEU A   3      98.853  97.962  81.918  1.00 14.62              
ATOM     44  CG  LEU A   3     100.107  99.277  83.053  1.00 14.62              
ATOM     45  HG  LEU A   3     100.879  98.511  83.114  1.00 14.62              
ATOM     46  CD1 LEU A   3     100.416 100.197  81.873  1.00 14.62              
ATOM     47 1HD1 LEU A   3     100.404  99.631  80.942  1.00 14.62              
ATOM     48 2HD1 LEU A   3      99.690 101.009  81.813  1.00 14.62              
ATOM     49 3HD1 LEU A   3     101.412 100.627  81.987  1.00 14.62              
ATOM     50  CD2 LEU A   3     100.156 100.120  84.332  1.00 14.62              
ATOM     51 1HD2 LEU A   3     101.090 100.684  84.352  1.00 14.62              
ATOM     52 2HD2 LEU A   3      99.323 100.820  84.350  1.00 14.62              
ATOM     53 3HD2 LEU A   3     100.143  99.476  85.206  1.00 14.62              
ATOM     54  C   LEU A   3      97.600  98.563  85.102  1.00 14.62              
ATOM     55  O   LEU A   3      96.761  99.443  84.841  1.00 14.62              
ATOM     56  N   PRO A   4      97.794  98.144  86.358  1.00 13.41              
ATOM     57  CD  PRO A   4      98.742  97.150  86.867  1.00 13.41              
ATOM     58  HD1 PRO A   4      99.649  97.656  87.202  1.00 13.41              
ATOM     59  HD2 PRO A   4      98.990  96.381  86.138  1.00 13.41              
ATOM     60  CG  PRO A   4      98.058  96.478  88.055  1.00 13.41              
ATOM     61  HG1 PRO A   4      98.777  96.182  88.820  1.00 13.41              
ATOM     62  HG2 PRO A   4      97.489  95.612  87.714  1.00 13.41              
ATOM     63  CB  PRO A   4      97.100  97.548  88.564  1.00 13.41              
ATOM     64  HB1 PRO A   4      97.634  98.197  89.261  1.00 13.41              
ATOM     65  HB2 PRO A   4      96.230  97.106  89.050  1.00 13.41              
ATOM     66  CA  PRO A   4      96.704  98.329  87.306  1.00 13.41              
ATOM     67  HA  PRO A   4      95.792  97.897  86.892  1.00 13.41              
ATOM     68  C   PRO A   4      96.447  99.763  87.670  1.00 13.41              
ATOM     69  O   PRO A   4      95.350 100.097  88.085  1.00 13.41              
ATOM     70  N   GLY A   5      97.446 100.612  87.476  1.00 12.76              
ATOM     71  H   GLY A   5      98.322 100.255  87.138  1.00 12.76              
ATOM     72  CA  GLY A   5      97.257 102.029  87.601  1.00 12.76              
ATOM     73  HA1 GLY A   5      98.240 102.497  87.645  1.00 12.76              
ATOM     74  HA2 GLY A   5      96.755 102.250  88.541  1.00 12.76              
ATOM     75  C   GLY A   5      96.503 102.694  86.462  1.00 12.76              
ATOM     76  O   GLY A   5      95.814 103.681  86.688  1.00 12.76              
ATOM     77  N   LEU A   6      96.595 102.141  85.255  1.00 12.78              
ATOM     78  H   LEU A   6      97.112 101.280  85.145  1.00 12.78              
ATOM     79  CA  LEU A   6      95.826 102.602  84.114  1.00 12.78              
ATOM     80  HA  LEU A   6      95.839 103.691  84.157  1.00 12.78              
ATOM     81  CB  LEU A   6      96.538 102.212  82.808  1.00 12.78              
ATOM     82  HB1 LEU A   6      96.580 101.131  82.728  1.00 12.78              
ATOM     83  HB2 LEU A   6      97.566 102.576  82.862  1.00 12.78              
ATOM     84  CG  LEU A   6      95.893 102.780  81.528  1.00 12.78              
ATOM     85  HG  LEU A   6      94.909 102.331  81.389  1.00 12.78              
ATOM     86  CD1 LEU A   6      95.743 104.304  81.556  1.00 12.78              
ATOM     87 1HD1 LEU A   6      95.446 104.669  80.573  1.00 12.78              
ATOM     88 2HD1 LEU A   6      94.967 104.591  82.266  1.00 12.78              
ATOM     89 3HD1 LEU A   6      96.680 104.768  81.852  1.00 12.78              
ATOM     90  CD2 LEU A   6      96.763 102.417  80.326  1.00 12.78              
ATOM     91 1HD2 LEU A   6      96.869 101.336  80.259  1.00 12.78              
ATOM     92 2HD2 LEU A   6      96.300 102.780  79.409  1.00 12.78              
ATOM     93 3HD2 LEU A   6      97.753 102.862  80.428  1.00 12.78              
ATOM     94  C   LEU A   6      94.367 102.211  84.201  1.00 12.78              
ATOM     95  O   LEU A   6      93.527 103.043  83.871  1.00 12.78              
ATOM     96  N   TYR A   7      94.044 101.038  84.748  1.00 12.73              
ATOM     97  H   TYR A   7      94.750 100.317  84.817  1.00 12.73              
ATOM     98  CA  TYR A   7      92.625 100.738  84.954  1.00 12.73              
ATOM     99  HA  TYR A   7      92.051 101.109  84.108  1.00 12.73              
ATOM    100  CB  TYR A   7      92.327  99.239  85.059  1.00 12.73              
ATOM    101  HB1 TYR A   7      92.961  98.809  85.836  1.00 12.73              
ATOM    102  HB2 TYR A   7      92.555  98.773  84.105  1.00 12.73              
ATOM    103  CG  TYR A   7      90.873  98.932  85.395  1.00 12.73              
ATOM    104  CD1 TYR A   7      89.896  98.932  84.379  1.00 12.73              
ATOM    105  HD1 TYR A   7      90.177  99.130  83.353  1.00 12.73              
ATOM    106  CE1 TYR A   7      88.545  98.699  84.702  1.00 12.73              
ATOM    107  HE1 TYR A   7      87.787  98.704  83.932  1.00 12.73              
ATOM    108  CZ  TYR A   7      88.166  98.462  86.039  1.00 12.73              
ATOM    109  OH  TYR A   7      86.860  98.234  86.335  1.00 12.73              
ATOM    110  HH  TYR A   7      86.723  98.049  87.265  1.00 12.73              
ATOM    111  CE2 TYR A   7      89.144  98.455  87.057  1.00 12.73              
ATOM    112  HE2 TYR A   7      88.856  98.281  88.082  1.00 12.73              
ATOM    113  CD2 TYR A   7      90.493  98.693  86.733  1.00 12.73              
ATOM    114  HD2 TYR A   7      91.241  98.703  87.515  1.00 12.73              
ATOM    115  C   TYR A   7      92.106 101.402  86.207  1.00 12.73              
ATOM    116  O   TYR A   7      90.968 101.845  86.231  1.00 12.73              
ATOM    117  N   LEU A   8      92.945 101.521  87.235  1.00 12.62              
ATOM    118  H   LEU A   8      93.847 101.062  87.203  1.00 12.62              
ATOM    119  CA  LEU A   8      92.629 102.331  88.389  1.00 12.62              
ATOM    120  HA  LEU A   8      91.767 101.881  88.882  1.00 12.62              
ATOM    121  CB  LEU A   8      93.794 102.360  89.393  1.00 12.62              
ATOM    122  HB1 LEU A   8      94.688 102.669  88.860  1.00 12.62              
ATOM    123  HB2 LEU A   8      93.945 101.353  89.781  1.00 12.62              
ATOM    124  CG  LEU A   8      93.614 103.321  90.586  1.00 12.62              
ATOM    125  HG  LEU A   8      93.505 104.342  90.221  1.00 12.62              
ATOM    126  CD1 LEU A   8      92.401 102.970  91.449  1.00 12.62              
ATOM    127 1HD1 LEU A   8      92.380 103.612  92.329  1.00 12.62              
ATOM    128 2HD1 LEU A   8      91.484 103.133  90.883  1.00 12.62              
ATOM    129 3HD1 LEU A   8      92.454 101.928  91.764  1.00 12.62              
ATOM    130  CD2 LEU A   8      94.862 103.273  91.468  1.00 12.62              
ATOM    131 1HD2 LEU A   8      94.767 104.005  92.271  1.00 12.62              
ATOM    132 2HD2 LEU A   8      94.984 102.279  91.899  1.00 12.62              
ATOM    133 3HD2 LEU A   8      95.742 103.523  90.878  1.00 12.62              
ATOM    134  C   LEU A   8      92.211 103.730  87.969  1.00 12.62              
ATOM    135  O   LEU A   8      91.191 104.219  88.440  1.00 12.62              
ATOM    136  N   PHE A   9      92.950 104.339  87.047  1.00 11.26              
ATOM    137  H   PHE A   9      93.813 103.917  86.728  1.00 11.26              
ATOM    138  CA  PHE A   9      92.615 105.668  86.598  1.00 11.26              
ATOM    139  HA  PHE A   9      92.238 106.193  87.479  1.00 11.26              
ATOM    140  CB  PHE A   9      93.850 106.470  86.172  1.00 11.26              
ATOM    141  HB1 PHE A   9      93.573 107.156  85.370  1.00 11.26              
ATOM    142  HB2 PHE A   9      94.627 105.812  85.784  1.00 11.26              
ATOM    143  CG  PHE A   9      94.369 107.296  87.336  1.00 11.26              
ATOM    144  CD1 PHE A   9      95.423 106.831  88.146  1.00 11.26              
ATOM    145  HD1 PHE A   9      95.910 105.896  87.916  1.00 11.26              
ATOM    146  CE1 PHE A   9      95.854 107.589  89.251  1.00 11.26              
ATOM    147  HE1 PHE A   9      96.675 107.240  89.862  1.00 11.26              
ATOM    148  CZ  PHE A   9      95.215 108.802  89.564  1.00 11.26              
ATOM    149  HZ  PHE A   9      95.549 109.381  90.414  1.00 11.26              
ATOM    150  CE2 PHE A   9      94.145 109.257  88.773  1.00 11.26              
ATOM    151  HE2 PHE A   9      93.649 110.186  89.016  1.00 11.26              
ATOM    152  CD2 PHE A   9      93.725 108.506  87.662  1.00 11.26              
ATOM    153  HD2 PHE A   9      92.897 108.856  87.060  1.00 11.26              
ATOM    154  C   PHE A   9      91.441 105.772  85.635  1.00 11.26              
ATOM    155  O   PHE A   9      90.579 106.636  85.820  1.00 11.26              
ATOM    156  N   PHE A  10      91.355 104.834  84.691  1.00 11.30              
ATOM    157  H   PHE A  10      92.118 104.171  84.601  1.00 11.30              
ATOM    158  CA  PHE A  10      90.184 104.647  83.847  1.00 11.30              
ATOM    159  HA  PHE A  10      90.106 105.502  83.176  1.00 11.30              
ATOM    160  CB  PHE A  10      90.328 103.377  82.993  1.00 11.30              
ATOM    161  HB1 PHE A  10      90.594 102.551  83.645  1.00 11.30              
ATOM    162  HB2 PHE A  10      91.141 103.515  82.278  1.00 11.30              
ATOM    163  CG  PHE A  10      89.061 102.996  82.248  1.00 11.30              
ATOM    164  CD1 PHE A  10      88.693 103.681  81.075  1.00 11.30              
ATOM    165  HD1 PHE A  10      89.336 104.450  80.675  1.00 11.30              
ATOM    166  CE1 PHE A  10      87.472 103.390  80.440  1.00 11.30              
ATOM    167  HE1 PHE A  10      87.178 103.936  79.556  1.00 11.30              
ATOM    168  CZ  PHE A  10      86.616 102.414  80.978  1.00 11.30              
ATOM    169  HZ  PHE A  10      85.661 102.216  80.515  1.00 11.30              
ATOM    170  CE2 PHE A  10      86.986 101.715  82.139  1.00 11.30              
ATOM    171  HE2 PHE A  10      86.311 100.984  82.564  1.00 11.30              
ATOM    172  CD2 PHE A  10      88.207 102.005  82.774  1.00 11.30              
ATOM    173  HD2 PHE A  10      88.471 101.493  83.688  1.00 11.30              
ATOM    174  C   PHE A  10      88.896 104.622  84.664  1.00 11.30              
ATOM    175  O   PHE A  10      87.951 105.359  84.395  1.00 11.30              
ATOM    176  N   ALA A  11      88.879 103.779  85.684  1.00 11.91              
ATOM    177  H   ALA A  11      89.704 103.218  85.864  1.00 11.91              
ATOM    178  CA  ALA A  11      87.701 103.497  86.443  1.00 11.91              
ATOM    179  HA  ALA A  11      86.858 103.421  85.764  1.00 11.91              
ATOM    180  CB  ALA A  11      87.858 102.126  87.115  1.00 11.91              
ATOM    181  HB1 ALA A  11      86.947 101.878  87.659  1.00 11.91              
ATOM    182  HB2 ALA A  11      88.028 101.364  86.352  1.00 11.91              
ATOM    183  HB3 ALA A  11      88.703 102.131  87.806  1.00 11.91              
ATOM    184  C   ALA A  11      87.393 104.590  87.429  1.00 11.91              
ATOM    185  O   ALA A  11      86.363 105.237  87.270  1.00 11.91              
ATOM    186  N   LEU A  12      88.293 104.828  88.387  1.00 11.41              
ATOM    187  H   LEU A  12      89.187 104.349  88.354  1.00 11.41              
ATOM    188  CA  LEU A  12      88.094 105.863  89.385  1.00 11.41              
ATOM    189  HA  LEU A  12      87.289 105.548  90.051  1.00 11.41              
ATOM    190  CB  LEU A  12      89.384 106.057  90.212  1.00 11.41              
ATOM    191  HB1 LEU A  12      90.159 106.483  89.573  1.00 11.41              
ATOM    192  HB2 LEU A  12      89.722 105.067  90.521  1.00 11.41              
ATOM    193  CG  LEU A  12      89.258 106.916  91.490  1.00 11.41              
ATOM    194  HG  LEU A  12      88.506 106.468  92.140  1.00 11.41              
ATOM    195  CD1 LEU A  12      90.597 106.893  92.227  1.00 11.41              
ATOM    196 1HD1 LEU A  12      90.504 107.399  93.188  1.00 11.41              
ATOM    197 2HD1 LEU A  12      90.908 105.864  92.405  1.00 11.41              
ATOM    198 3HD1 LEU A  12      91.361 107.396  91.632  1.00 11.41              
ATOM    199  CD2 LEU A  12      88.902 108.389  91.265  1.00 11.41              
ATOM    200 1HD2 LEU A  12      89.034 108.953  92.187  1.00 11.41              
ATOM    201 2HD2 LEU A  12      89.536 108.818  90.487  1.00 11.41              
ATOM    202 3HD2 LEU A  12      87.856 108.478  90.980  1.00 11.41              
ATOM    203  C   LEU A  12      87.639 107.139  88.686  1.00 11.41              
ATOM    204  O   LEU A  12      86.542 107.625  88.960  1.00 11.41              
ATOM    205  N   ASP A  13      88.406 107.612  87.701  1.00 10.02              
ATOM    206  H   ASP A  13      89.243 107.126  87.397  1.00 10.02              
ATOM    207  CA  ASP A  13      88.106 108.919  87.163  1.00 10.02              
ATOM    208  HA  ASP A  13      87.755 109.521  88.003  1.00 10.02              
ATOM    209  CB  ASP A  13      89.380 109.610  86.643  1.00 10.02              
ATOM    210  HB1 ASP A  13      89.439 109.543  85.555  1.00 10.02              
ATOM    211  HB2 ASP A  13      90.265 109.130  87.064  1.00 10.02              
ATOM    212  CG  ASP A  13      89.384 111.070  87.093  1.00 10.02              
ATOM    213  OD1 ASP A  13      89.493 111.307  88.317  1.00 10.02              
ATOM    214  OD2 ASP A  13      89.199 111.993  86.262  1.00 10.02              
ATOM    215  C   ASP A  13      86.959 108.947  86.148  1.00 10.02              
ATOM    216  O   ASP A  13      85.982 109.694  86.331  1.00 10.02              
ATOM    217  N   LEU A  14      87.032 108.121  85.098  1.00 10.12              
ATOM    218  H   LEU A  14      87.794 107.456  85.018  1.00 10.12              
ATOM    219  CA  LEU A  14      86.038 108.198  84.039  1.00 10.12              
ATOM    220  HA  LEU A  14      85.928 109.259  83.827  1.00 10.12              
ATOM    221  CB  LEU A  14      86.514 107.517  82.743  1.00 10.12              
ATOM    222  HB1 LEU A  14      86.427 106.437  82.852  1.00 10.12              
ATOM    223  HB2 LEU A  14      87.562 107.768  82.574  1.00 10.12              
ATOM    224  CG  LEU A  14      85.701 107.926  81.501  1.00 10.12              
ATOM    225  HG  LEU A  14      84.660 107.633  81.640  1.00 10.12              
ATOM    226  CD1 LEU A  14      85.752 109.429  81.203  1.00 10.12              
ATOM    227 1HD1 LEU A  14      85.278 109.632  80.244  1.00 10.12              
ATOM    228 2HD1 LEU A  14      85.209 109.983  81.966  1.00 10.12              
ATOM    229 3HD1 LEU A  14      86.790 109.763  81.170  1.00 10.12              
ATOM    230  CD2 LEU A  14      86.237 107.200  80.266  1.00 10.12              
ATOM    231 1HD2 LEU A  14      85.648 107.471  79.391  1.00 10.12              
ATOM    232 2HD2 LEU A  14      87.281 107.471  80.101  1.00 10.12              
ATOM    233 3HD2 LEU A  14      86.162 106.123  80.422  1.00 10.12              
ATOM    234  C   LEU A  14      84.673 107.711  84.493  1.00 10.12              
ATOM    235  O   LEU A  14      83.666 108.404  84.278  1.00 10.12              
ATOM    236  N   ILE A  15      84.653 106.563  85.181  1.00 10.07              
ATOM    237  H   ILE A  15      85.532 106.103  85.400  1.00 10.07              
ATOM    238  CA  ILE A  15      83.421 106.077  85.779  1.00 10.07              
ATOM    239  HA  ILE A  15      82.664 106.094  84.994  1.00 10.07              
ATOM    240  CB  ILE A  15      83.454 104.609  86.294  1.00 10.07              
ATOM    241  HB  ILE A  15      84.218 104.514  87.049  1.00 10.07              
ATOM    242  CG2 ILE A  15      82.146 104.223  87.017  1.00 10.07              
ATOM    243 1HG2 ILE A  15      82.193 103.178  87.327  1.00 10.07              
ATOM    244 2HG2 ILE A  15      82.024 104.830  87.913  1.00 10.07              
ATOM    245 3HG2 ILE A  15      81.289 104.369  86.358  1.00 10.07              
ATOM    246  CG1 ILE A  15      83.698 103.509  85.224  1.00 10.07              
ATOM    247 1HG1 ILE A  15      82.737 103.171  84.839  1.00 10.07              
ATOM    248 2HG1 ILE A  15      84.150 102.655  85.729  1.00 10.07              
ATOM    249  CD1 ILE A  15      84.572 103.833  84.005  1.00 10.07              
ATOM    250  HD1 ILE A  15      84.107 104.608  83.399  1.00 10.07              
ATOM    251  HD2 ILE A  15      85.556 104.170  84.314  1.00 10.07              
ATOM    252  HD3 ILE A  15      84.683 102.936  83.397  1.00 10.07              
ATOM    253  C   ILE A  15      82.959 107.103  86.818  1.00 10.07              
ATOM    254  O   ILE A  15      81.755 107.289  86.893  1.00 10.07              
ATOM    255  N   LYS A  16      83.808 107.878  87.528  1.00  9.55              
ATOM    256  H   LYS A  16      84.811 107.719  87.476  1.00  9.55              
ATOM    257  CA  LYS A  16      83.274 108.972  88.367  1.00  9.55              
ATOM    258  HA  LYS A  16      82.546 108.495  89.018  1.00  9.55              
ATOM    259  CB  LYS A  16      84.349 109.603  89.280  1.00  9.55              
ATOM    260  HB1 LYS A  16      85.153 109.997  88.662  1.00  9.55              
ATOM    261  HB2 LYS A  16      84.760 108.823  89.916  1.00  9.55              
ATOM    262  CG  LYS A  16      83.882 110.738  90.219  1.00  9.55              
ATOM    263  HG1 LYS A  16      83.074 111.315  89.773  1.00  9.55              
ATOM    264  HG2 LYS A  16      84.723 111.417  90.360  1.00  9.55              
ATOM    265  CD  LYS A  16      83.460 110.253  91.614  1.00  9.55              
ATOM    266  HD1 LYS A  16      83.179 111.119  92.215  1.00  9.55              
ATOM    267  HD2 LYS A  16      84.318 109.774  92.092  1.00  9.55              
ATOM    268  CE  LYS A  16      82.293 109.266  91.569  1.00  9.55              
ATOM    269  HE1 LYS A  16      82.590 108.408  90.962  1.00  9.55              
ATOM    270  HE2 LYS A  16      81.426 109.749  91.112  1.00  9.55              
ATOM    271  NZ  LYS A  16      81.965 108.790  92.925  1.00  9.55              
ATOM    272  HZ1 LYS A  16      81.715 109.543  93.560  1.00  9.55              
ATOM    273  HZ2 LYS A  16      81.266 108.066  92.935  1.00  9.55              
ATOM    274  HZ3 LYS A  16      82.790 108.353  93.355  1.00  9.55              
ATOM    275  C   LYS A  16      82.453 110.032  87.627  1.00  9.55              
ATOM    276  O   LYS A  16      81.240 110.172  87.888  1.00  9.55              
ATOM    277  N   LEU A  17      83.115 110.814  86.763  1.00  9.43              
ATOM    278  H   LEU A  17      84.089 110.601  86.561  1.00  9.43              
ATOM    279  CA  LEU A  17      82.430 111.959  86.126  1.00  9.43              
ATOM    280  HA  LEU A  17      82.066 112.620  86.914  1.00  9.43              
ATOM    281  CB  LEU A  17      83.327 112.793  85.177  1.00  9.43              
ATOM    282  HB1 LEU A  17      83.521 113.757  85.649  1.00  9.43              
ATOM    283  HB2 LEU A  17      82.741 113.004  84.283  1.00  9.43              
ATOM    284  CG  LEU A  17      84.668 112.198  84.720  1.00  9.43              
ATOM    285  HG  LEU A  17      84.591 111.115  84.647  1.00  9.43              
ATOM    286  CD1 LEU A  17      85.079 112.722  83.344  1.00  9.43              
ATOM    287 1HD1 LEU A  17      85.991 112.212  83.037  1.00  9.43              
ATOM    288 2HD1 LEU A  17      84.307 112.489  82.611  1.00  9.43              
ATOM    289 3HD1 LEU A  17      85.254 113.796  83.382  1.00  9.43              
ATOM    290  CD2 LEU A  17      85.751 112.605  85.721  1.00  9.43              
ATOM    291 1HD2 LEU A  17      86.677 112.091  85.466  1.00  9.43              
ATOM    292 2HD2 LEU A  17      85.914 113.683  85.695  1.00  9.43              
ATOM    293 3HD2 LEU A  17      85.461 112.302  86.724  1.00  9.43              
ATOM    294  C   LEU A  17      81.200 111.454  85.375  1.00  9.43              
ATOM    295  O   LEU A  17      80.102 111.961  85.621  1.00  9.43              
ATOM    296  N   VAL A  18      81.361 110.407  84.551  1.00  9.34              
ATOM    297  H   VAL A  18      82.276 109.968  84.460  1.00  9.34              
ATOM    298  CA  VAL A  18      80.231 109.873  83.776  1.00  9.34              
ATOM    299  HA  VAL A  18      79.823 110.678  83.165  1.00  9.34              
ATOM    300  CB  VAL A  18      80.687 108.741  82.823  1.00  9.34              
ATOM    301  HB  VAL A  18      81.138 107.941  83.411  1.00  9.34              
ATOM    302  CG1 VAL A  18      79.529 108.145  82.010  1.00  9.34              
ATOM    303 1HG1 VAL A  18      79.910 107.402  81.309  1.00  9.34              
ATOM    304 2HG1 VAL A  18      78.822 107.646  82.672  1.00  9.34              
ATOM    305 3HG1 VAL A  18      79.011 108.930  81.458  1.00  9.34              
ATOM    306  CG2 VAL A  18      81.719 109.250  81.804  1.00  9.34              
ATOM    307 1HG2 VAL A  18      82.052 108.425  81.173  1.00  9.34              
ATOM    308 2HG2 VAL A  18      81.279 110.030  81.184  1.00  9.34              
ATOM    309 3HG2 VAL A  18      82.591 109.654  82.314  1.00  9.34              
ATOM    310  C   VAL A  18      79.088 109.394  84.692  1.00  9.34              
ATOM    311  O   VAL A  18      77.911 109.576  84.376  1.00  9.34              
ATOM    312  N   LYS A  19      79.413 108.845  85.872  1.00  9.22              
ATOM    313  H   LYS A  19      80.395 108.718  86.097  1.00  9.22              
ATOM    314  CA  LYS A  19      78.432 108.394  86.868  1.00  9.22              
ATOM    315  HA  LYS A  19      77.677 107.830  86.321  1.00  9.22              
ATOM    316  CB  LYS A  19      79.091 107.398  87.837  1.00  9.22              
ATOM    317  HB1 LYS A  19      79.877 107.912  88.390  1.00  9.22              
ATOM    318  HB2 LYS A  19      79.529 106.642  87.187  1.00  9.22              
ATOM    319  CG  LYS A  19      78.246 106.607  88.850  1.00  9.22              
ATOM    320  HG1 LYS A  19      77.348 106.236  88.359  1.00  9.22              
ATOM    321  HG2 LYS A  19      77.968 107.245  89.690  1.00  9.22              
ATOM    322  CD  LYS A  19      79.109 105.417  89.335  1.00  9.22              
ATOM    323  HD1 LYS A  19      80.036 105.801  89.765  1.00  9.22              
ATOM    324  HD2 LYS A  19      79.370 104.820  88.459  1.00  9.22              
ATOM    325  CE  LYS A  19      78.445 104.480  90.354  1.00  9.22              
ATOM    326  HE1 LYS A  19      77.433 104.261  90.008  1.00  9.22              
ATOM    327  HE2 LYS A  19      78.372 104.982  91.321  1.00  9.22              
ATOM    328  NZ  LYS A  19      79.212 103.209  90.468  1.00  9.22              
ATOM    329  HZ1 LYS A  19      78.769 102.495  91.049  1.00  9.22              
ATOM    330  HZ2 LYS A  19      79.287 102.768  89.553  1.00  9.22              
ATOM    331  HZ3 LYS A  19      80.140 103.334  90.834  1.00  9.22              
ATOM    332  C   LYS A  19      77.644 109.490  87.563  1.00  9.22              
ATOM    333  O   LYS A  19      76.540 109.199  88.016  1.00  9.22              
ATOM    334  N   THR A  20      78.084 110.749  87.554  1.00  9.36              
ATOM    335  H   THR A  20      79.021 110.937  87.218  1.00  9.36              
ATOM    336  CA  THR A  20      77.208 111.871  88.023  1.00  9.36              
ATOM    337  HA  THR A  20      76.824 111.588  89.003  1.00  9.36              
ATOM    338  CB  THR A  20      78.022 113.184  88.194  1.00  9.36              
ATOM    339  HB  THR A  20      77.720 113.905  87.435  1.00  9.36              
ATOM    340  CG2 THR A  20      77.802 113.811  89.569  1.00  9.36              
ATOM    341 1HG2 THR A  20      76.743 114.033  89.707  1.00  9.36              
ATOM    342 2HG2 THR A  20      78.132 113.121  90.346  1.00  9.36              
ATOM    343 3HG2 THR A  20      78.371 114.737  89.642  1.00  9.36              
ATOM    344  OG1 THR A  20      79.415 113.031  88.050  1.00  9.36              
ATOM    345  HG1 THR A  20      79.565 112.691  87.151  1.00  9.36              
ATOM    346  C   THR A  20      75.968 112.222  87.163  1.00  9.36              
ATOM    347  O   THR A  20      75.381 113.297  87.319  1.00  9.36              
ATOM    348  N   MET A  21      75.549 111.355  86.239  1.00  9.31              
ATOM    349  H   MET A  21      76.134 110.554  86.046  1.00  9.31              
ATOM    350  CA  MET A  21      74.228 111.409  85.583  1.00  9.31              
ATOM    351  HA  MET A  21      73.691 112.292  85.924  1.00  9.31              
ATOM    352  CB  MET A  21      74.428 111.516  84.056  1.00  9.31              
ATOM    353  HB1 MET A  21      73.527 111.207  83.527  1.00  9.31              
ATOM    354  HB2 MET A  21      75.229 110.837  83.757  1.00  9.31              
ATOM    355  CG  MET A  21      74.784 112.942  83.603  1.00  9.31              
ATOM    356  HG1 MET A  21      75.530 112.858  82.812  1.00  9.31              
ATOM    357  HG2 MET A  21      75.253 113.479  84.428  1.00  9.31              
ATOM    358  SD  MET A  21      73.408 113.946  82.941  1.00  9.31              
ATOM    359  CE  MET A  21      72.200 113.850  84.296  1.00  9.31              
ATOM    360  HE1 MET A  21      71.330 114.463  84.061  1.00  9.31              
ATOM    361  HE2 MET A  21      71.873 112.817  84.428  1.00  9.31              
ATOM    362  HE3 MET A  21      72.649 114.206  85.223  1.00  9.31              
ATOM    363  C   MET A  21      73.333 110.214  85.977  1.00  9.31              
ATOM    364  O   MET A  21      72.279 110.011  85.379  1.00  9.31              
ATOM    365  N   ASN A  22      73.719 109.457  87.010  1.00  9.07              
ATOM    366  H   ASN A  22      74.586 109.689  87.480  1.00  9.07              
ATOM    367  CA  ASN A  22      72.979 108.315  87.551  1.00  9.07              
ATOM    368  HA  ASN A  22      72.015 108.242  87.045  1.00  9.07              
ATOM    369  CB  ASN A  22      73.819 107.042  87.279  1.00  9.07              
ATOM    370  HB1 ASN A  22      73.786 106.377  88.141  1.00  9.07              
ATOM    371  HB2 ASN A  22      74.865 107.305  87.125  1.00  9.07              
ATOM    372  CG  ASN A  22      73.328 106.243  86.085  1.00  9.07              
ATOM    373  OD1 ASN A  22      72.167 106.259  85.710  1.00  9.07              
ATOM    374  ND2 ASN A  22      74.181 105.464  85.465  1.00  9.07              
ATOM    375 1HD2 ASN A  22      75.125 105.399  85.802  1.00  9.07              
ATOM    376 2HD2 ASN A  22      73.799 104.884  84.731  1.00  9.07              
ATOM    377  C   ASN A  22      72.672 108.515  89.062  1.00  9.07              
ATOM    378  O   ASN A  22      73.278 109.363  89.718  1.00  9.07              
ATOM    379  N   PRO A  23      71.699 107.783  89.641  1.00  8.98              
ATOM    380  CD  PRO A  23      71.080 106.590  89.077  1.00  8.98              
ATOM    381  HD1 PRO A  23      71.324 105.730  89.701  1.00  8.98              
ATOM    382  HD2 PRO A  23      71.367 106.381  88.052  1.00  8.98              
ATOM    383  CG  PRO A  23      69.589 106.852  89.127  1.00  8.98              
ATOM    384  HG1 PRO A  23      69.044 105.914  89.121  1.00  8.98              
ATOM    385  HG2 PRO A  23      69.291 107.493  88.296  1.00  8.98              
ATOM    386  CB  PRO A  23      69.451 107.594  90.450  1.00  8.98              
ATOM    387  HB1 PRO A  23      69.415 106.865  91.263  1.00  8.98              
ATOM    388  HB2 PRO A  23      68.558 108.220  90.468  1.00  8.98              
ATOM    389  CA  PRO A  23      70.736 108.436  90.545  1.00  8.98              
ATOM    390  HA  PRO A  23      70.522 109.426  90.139  1.00  8.98              
ATOM    391  C   PRO A  23      71.091 108.626  92.021  1.00  8.98              
ATOM    392  O   PRO A  23      70.277 109.187  92.746  1.00  8.98              
ATOM    393  N   ILE A  24      72.217 108.076  92.476  1.00  8.79              
ATOM    394  H   ILE A  24      72.871 107.786  91.765  1.00  8.79              
ATOM    395  CA  ILE A  24      72.558 107.699  93.862  1.00  8.79              
ATOM    396  HA  ILE A  24      73.408 107.037  93.723  1.00  8.79              
ATOM    397  CB  ILE A  24      73.112 108.916  94.646  1.00  8.79              
ATOM    398  HB  ILE A  24      73.606 109.574  93.927  1.00  8.79              
ATOM    399  CG2 ILE A  24      72.032 109.776  95.323  1.00  8.79              
ATOM    400 1HG2 ILE A  24      72.496 110.551  95.935  1.00  8.79              
ATOM    401 2HG2 ILE A  24      71.435 110.289  94.573  1.00  8.79              
ATOM    402 3HG2 ILE A  24      71.377 109.173  95.947  1.00  8.79              
ATOM    403  CG1 ILE A  24      74.209 108.503  95.651  1.00  8.79              
ATOM    404 1HG1 ILE A  24      73.833 107.730  96.320  1.00  8.79              
ATOM    405 2HG1 ILE A  24      74.476 109.374  96.252  1.00  8.79              
ATOM    406  CD1 ILE A  24      75.502 108.004  94.983  1.00  8.79              
ATOM    407  HD1 ILE A  24      76.292 107.920  95.728  1.00  8.79              
ATOM    408  HD2 ILE A  24      75.355 107.023  94.534  1.00  8.79              
ATOM    409  HD3 ILE A  24      75.824 108.712  94.218  1.00  8.79              
ATOM    410  C   ILE A  24      71.550 106.783  94.582  1.00  8.79              
ATOM    411  O   ILE A  24      71.953 105.764  95.131  1.00  8.79              
ATOM    412  N   PHE A  25      70.245 107.032  94.502  1.00  8.64              
ATOM    413  H   PHE A  25      69.981 107.897  94.038  1.00  8.64              
ATOM    414  CA  PHE A  25      69.169 106.210  95.076  1.00  8.64              
ATOM    415  HA  PHE A  25      69.468 105.928  96.078  1.00  8.64              
ATOM    416  CB  PHE A  25      67.947 107.146  95.183  1.00  8.64              
ATOM    417  HB1 PHE A  25      67.634 107.401  94.168  1.00  8.64              
ATOM    418  HB2 PHE A  25      68.273 108.073  95.660  1.00  8.64              
ATOM    419  CG  PHE A  25      66.719 106.681  95.953  1.00  8.64              
ATOM    420  CD1 PHE A  25      66.793 105.715  96.979  1.00  8.64              
ATOM    421  HD1 PHE A  25      67.730 105.245  97.231  1.00  8.64              
ATOM    422  CE1 PHE A  25      65.635 105.331  97.676  1.00  8.64              
ATOM    423  HE1 PHE A  25      65.700 104.576  98.449  1.00  8.64              
ATOM    424  CZ  PHE A  25      64.399 105.924  97.371  1.00  8.64              
ATOM    425  HZ  PHE A  25      63.514 105.642  97.923  1.00  8.64              
ATOM    426  CE2 PHE A  25      64.318 106.900  96.363  1.00  8.64              
ATOM    427  HE2 PHE A  25      63.370 107.369  96.138  1.00  8.64              
ATOM    428  CD2 PHE A  25      65.476 107.275  95.657  1.00  8.64              
ATOM    429  HD2 PHE A  25      65.411 108.025  94.882  1.00  8.64              
ATOM    430  C   PHE A  25      68.854 104.926  94.270  1.00  8.64              
ATOM    431  O   PHE A  25      67.848 104.261  94.505  1.00  8.64              
ATOM    432  N   TYR A  26      69.722 104.523  93.337  1.00  8.40              
ATOM    433  H   TYR A  26      70.586 105.034  93.240  1.00  8.40              
ATOM    434  CA  TYR A  26      69.619 103.216  92.683  1.00  8.40              
ATOM    435  HA  TYR A  26      68.568 102.949  92.648  1.00  8.40              
ATOM    436  CB  TYR A  26      70.090 103.341  91.226  1.00  8.40              
ATOM    437  HB1 TYR A  26      71.168 103.506  91.206  1.00  8.40              
ATOM    438  HB2 TYR A  26      69.617 104.216  90.781  1.00  8.40              
ATOM    439  CG  TYR A  26      69.734 102.144  90.364  1.00  8.40              
ATOM    440  CD1 TYR A  26      68.386 101.767  90.211  1.00  8.40              
ATOM    441  HD1 TYR A  26      67.604 102.323  90.701  1.00  8.40              
ATOM    442  CE1 TYR A  26      68.051 100.646  89.435  1.00  8.40              
ATOM    443  HE1 TYR A  26      67.028 100.351  89.318  1.00  8.40              
ATOM    444  CZ  TYR A  26      69.048  99.881  88.806  1.00  8.40              
ATOM    445  OH  TYR A  26      68.704  98.749  88.135  1.00  8.40              
ATOM    446  HH  TYR A  26      69.459  98.266  87.796  1.00  8.40              
ATOM    447  CE2 TYR A  26      70.392 100.290  88.919  1.00  8.40              
ATOM    448  HE2 TYR A  26      71.162  99.728  88.427  1.00  8.40              
ATOM    449  CD2 TYR A  26      70.737 101.407  89.708  1.00  8.40              
ATOM    450  HD2 TYR A  26      71.776 101.692  89.810  1.00  8.40              
ATOM    451  C   TYR A  26      70.403 102.136  93.432  1.00  8.40              
ATOM    452  O   TYR A  26      71.614 102.282  93.580  1.00  8.40              
ATOM    453  N   PRO A  27      69.761 101.050  93.899  1.00  8.10              
ATOM    454  CD  PRO A  27      68.358 100.726  93.672  1.00  8.10              
ATOM    455  HD1 PRO A  27      68.112 100.734  92.612  1.00  8.10              
ATOM    456  HD2 PRO A  27      67.728 101.434  94.214  1.00  8.10              
ATOM    457  CG  PRO A  27      68.150  99.326  94.229  1.00  8.10              
ATOM    458  HG1 PRO A  27      68.397  98.586  93.469  1.00  8.10              
ATOM    459  HG2 PRO A  27      67.134  99.182  94.596  1.00  8.10              
ATOM    460  CB  PRO A  27      69.177  99.270  95.351  1.00  8.10              
ATOM    461  HB1 PRO A  27      69.439  98.239  95.565  1.00  8.10              
ATOM    462  HB2 PRO A  27      68.762  99.753  96.236  1.00  8.10              
ATOM    463  CA  PRO A  27      70.364 100.099  94.838  1.00  8.10              
ATOM    464  HA  PRO A  27      70.791 100.649  95.674  1.00  8.10              
ATOM    465  C   PRO A  27      71.490  99.230  94.270  1.00  8.10              
ATOM    466  O   PRO A  27      71.933  98.304  94.943  1.00  8.10              
ATOM    467  N   CYS A  28      71.951  99.496  93.052  1.00  7.92              
ATOM    468  H   CYS A  28      71.745 100.403  92.657  1.00  7.92              
ATOM    469  CA  CYS A  28      72.780  98.601  92.259  1.00  7.92              
ATOM    470  HA  CYS A  28      73.057  97.729  92.853  1.00  7.92              
ATOM    471  CB  CYS A  28      71.968  98.118  91.054  1.00  7.92              
ATOM    472  HB1 CYS A  28      72.509  97.308  90.577  1.00  7.92              
ATOM    473  HB2 CYS A  28      71.934  98.926  90.332  1.00  7.92              
ATOM    474  SG  CYS A  28      70.269  97.571  91.397  1.00  7.92              
ATOM    475  C   CYS A  28      74.055  99.295  91.810  1.00  7.92              
ATOM    476  O   CYS A  28      74.005 100.495  91.503  1.00  7.92              
ATOM    477  N   ASP A  29      75.191  98.580  91.750  1.00  8.02              
ATOM    478  H   ASP A  29      75.175  97.575  91.887  1.00  8.02              
ATOM    479  CA  ASP A  29      76.364  99.242  91.168  1.00  8.02              
ATOM    480  HA  ASP A  29      76.451 100.190  91.701  1.00  8.02              
ATOM    481  CB  ASP A  29      77.727  98.542  91.350  1.00  8.02              
ATOM    482  HB1 ASP A  29      77.767  97.647  90.727  1.00  8.02              
ATOM    483  HB2 ASP A  29      77.849  98.254  92.395  1.00  8.02              
ATOM    484  CG  ASP A  29      78.859  99.526  90.962  1.00  8.02              
ATOM    485  OD1 ASP A  29      78.753 100.717  91.360  1.00  8.02              
ATOM    486  OD2 ASP A  29      79.711  99.203  90.104  1.00  8.02              
ATOM    487  C   ASP A  29      76.085  99.603  89.702  1.00  8.02              
ATOM    488  O   ASP A  29      75.188  99.057  89.058  1.00  8.02              
ATOM    489  N   ASN A  30      76.833 100.567  89.185  1.00  8.06              
ATOM    490  H   ASN A  30      77.583 100.931  89.762  1.00  8.06              
ATOM    491  CA  ASN A  30      76.777 100.956  87.793  1.00  8.06              
ATOM    492  HA  ASN A  30      76.508 100.066  87.219  1.00  8.06              
ATOM    493  CB  ASN A  30      75.670 101.997  87.515  1.00  8.06              
ATOM    494  HB1 ASN A  30      74.734 101.462  87.391  1.00  8.06              
ATOM    495  HB2 ASN A  30      75.877 102.508  86.575  1.00  8.06              
ATOM    496  CG  ASN A  30      75.440 103.031  88.596  1.00  8.06              
ATOM    497  OD1 ASN A  30      75.828 104.180  88.479  1.00  8.06              
ATOM    498  ND2 ASN A  30      74.780 102.670  89.672  1.00  8.06              
ATOM    499 1HD2 ASN A  30      74.505 101.702  89.811  1.00  8.06              
ATOM    500 2HD2 ASN A  30      74.656 103.338  90.409  1.00  8.06              
ATOM    501  C   ASN A  30      78.153 101.362  87.309  1.00  8.06              
ATOM    502  O   ASN A  30      78.842 102.183  87.923  1.00  8.06              
ATOM    503  N   ASN A  31      78.540 100.736  86.207  1.00  8.13              
ATOM    504  H   ASN A  31      77.859 100.180  85.694  1.00  8.13              
ATOM    505  CA  ASN A  31      79.902 100.784  85.693  1.00  8.13              
ATOM    506  HA  ASN A  31      80.390 101.679  86.084  1.00  8.13              
ATOM    507  CB  ASN A  31      80.666  99.550  86.204  1.00  8.13              
ATOM    508  HB1 ASN A  31      81.048  98.967  85.366  1.00  8.13              
ATOM    509  HB2 ASN A  31      80.026  98.901  86.803  1.00  8.13              
ATOM    510  CG  ASN A  31      81.847  99.996  87.044  1.00  8.13              
ATOM    511  OD1 ASN A  31      82.814 100.499  86.506  1.00  8.13              
ATOM    512  ND2 ASN A  31      81.805  99.874  88.353  1.00  8.13              
ATOM    513 1HD2 ASN A  31      80.979  99.502  88.840  1.00  8.13              
ATOM    514 2HD2 ASN A  31      82.613 100.161  88.869  1.00  8.13              
ATOM    515  C   ASN A  31      79.856 100.972  84.177  1.00  8.13              
ATOM    516  O   ASN A  31      78.797 100.791  83.579  1.00  8.13              
ATOM    517  N   THR A  32      80.960 101.350  83.533  1.00  8.21              
ATOM    518  H   THR A  32      81.847 101.433  84.018  1.00  8.21              
ATOM    519  CA  THR A  32      80.930 101.521  82.076  1.00  8.21              
ATOM    520  HA  THR A  32      80.090 100.949  81.682  1.00  8.21              
ATOM    521  CB  THR A  32      80.638 102.963  81.627  1.00  8.21              
ATOM    522  HB  THR A  32      79.670 103.257  82.034  1.00  8.21              
ATOM    523  CG2 THR A  32      81.661 104.023  82.028  1.00  8.21              
ATOM    524 1HG2 THR A  32      81.675 104.118  83.111  1.00  8.21              
ATOM    525 2HG2 THR A  32      82.652 103.750  81.665  1.00  8.21              
ATOM    526 3HG2 THR A  32      81.380 104.988  81.607  1.00  8.21              
ATOM    527  OG1 THR A  32      80.548 102.994  80.221  1.00  8.21              
ATOM    528  HG1 THR A  32      80.391 103.903  79.953  1.00  8.21              
ATOM    529  C   THR A  32      82.140 100.915  81.402  1.00  8.21              
ATOM    530  O   THR A  32      83.280 101.177  81.785  1.00  8.21              
ATOM    531  N   ILE A  33      81.885 100.098  80.384  1.00  8.40              
ATOM    532  H   ILE A  33      80.919  99.966  80.093  1.00  8.40              
ATOM    533  CA  ILE A  33      82.922  99.455  79.598  1.00  8.40              
ATOM    534  HA  ILE A  33      83.898  99.718  80.006  1.00  8.40              
ATOM    535  CB  ILE A  33      82.834  97.914  79.676  1.00  8.40              
ATOM    536  HB  ILE A  33      81.855  97.599  79.333  1.00  8.40              
ATOM    537  CG2 ILE A  33      83.899  97.277  78.765  1.00  8.40              
ATOM    538 1HG2 ILE A  33      83.831  96.191  78.793  1.00  8.40              
ATOM    539 2HG2 ILE A  33      83.739  97.578  77.730  1.00  8.40              
ATOM    540 3HG2 ILE A  33      84.899  97.585  79.076  1.00  8.40              
ATOM    541  CG1 ILE A  33      83.002  97.438  81.140  1.00  8.40              
ATOM    542 1HG1 ILE A  33      82.260  97.934  81.766  1.00  8.40              
ATOM    543 2HG1 ILE A  33      83.990  97.723  81.505  1.00  8.40              
ATOM    544  CD1 ILE A  33      82.812  95.929  81.342  1.00  8.40              
ATOM    545  HD1 ILE A  33      82.810  95.709  82.410  1.00  8.40              
ATOM    546  HD2 ILE A  33      81.860  95.613  80.914  1.00  8.40              
ATOM    547  HD3 ILE A  33      83.626  95.374  80.878  1.00  8.40              
ATOM    548  C   ILE A  33      82.852 100.049  78.204  1.00  8.40              
ATOM    549  O   ILE A  33      81.921  99.796  77.436  1.00  8.40              
ATOM    550  N   SER A  34      83.826 100.900  77.884  1.00  8.35              
ATOM    551  H   SER A  34      84.520 101.153  78.572  1.00  8.35              
ATOM    552  CA  SER A  34      83.973 101.415  76.530  1.00  8.35              
ATOM    553  HA  SER A  34      83.159 102.110  76.326  1.00  8.35              
ATOM    554  CB  SER A  34      85.297 102.171  76.376  1.00  8.35              
ATOM    555  HB1 SER A  34      85.416 102.475  75.335  1.00  8.35              
ATOM    556  HB2 SER A  34      86.130 101.519  76.648  1.00  8.35              
ATOM    557  OG  SER A  34      85.306 103.325  77.189  1.00  8.35              
ATOM    558  HG  SER A  34      85.958 103.938  76.827  1.00  8.35              
ATOM    559  C   SER A  34      83.960 100.284  75.487  1.00  8.35              
ATOM    560  O   SER A  34      84.382  99.164  75.766  1.00  8.35              
ATOM    561  N   ASN A  35      83.415 100.617  74.315  1.00  8.29              
ATOM    562  H   ASN A  35      83.377 101.606  74.124  1.00  8.29              
ATOM    563  CA  ASN A  35      82.426  99.838  73.543  1.00  8.29              
ATOM    564  HA  ASN A  35      82.666  99.957  72.484  1.00  8.29              
ATOM    565  CB  ASN A  35      82.435  98.324  73.842  1.00  8.29              
ATOM    566  HB1 ASN A  35      82.071  98.131  74.849  1.00  8.29              
ATOM    567  HB2 ASN A  35      83.454  97.947  73.763  1.00  8.29              
ATOM    568  CG  ASN A  35      81.617  97.548  72.826  1.00  8.29              
ATOM    569  OD1 ASN A  35      81.977  97.447  71.667  1.00  8.29              
ATOM    570  ND2 ASN A  35      80.506  96.963  73.212  1.00  8.29              
ATOM    571 1HD2 ASN A  35      80.158  97.032  74.148  1.00  8.29              
ATOM    572 2HD2 ASN A  35      79.971  96.505  72.495  1.00  8.29              
ATOM    573  C   ASN A  35      81.028 100.457  73.745  1.00  8.29              
ATOM    574  O   ASN A  35      80.153 100.321  72.901  1.00  8.29              
ATOM    575  N   GLY A  36      80.853 101.203  74.841  1.00  8.15              
ATOM    576  H   GLY A  36      81.570 101.161  75.550  1.00  8.15              
ATOM    577  CA  GLY A  36      79.693 102.047  75.114  1.00  8.15              
ATOM    578  HA1 GLY A  36      79.117 102.200  74.201  1.00  8.15              
ATOM    579  HA2 GLY A  36      80.034 103.017  75.475  1.00  8.15              
ATOM    580  C   GLY A  36      78.754 101.451  76.168  1.00  8.15              
ATOM    581  O   GLY A  36      77.733 102.050  76.488  1.00  8.15              
ATOM    582  N   THR A  37      79.088 100.269  76.695  1.00  7.77              
ATOM    583  H   THR A  37      80.025  99.921  76.546  1.00  7.77              
ATOM    584  CA  THR A  37      78.167  99.401  77.422  1.00  7.77              
ATOM    585  HA  THR A  37      77.171  99.624  77.032  1.00  7.77              
ATOM    586  CB  THR A  37      78.355  97.909  77.060  1.00  7.77              
ATOM    587  HB  THR A  37      78.031  97.782  76.026  1.00  7.77              
ATOM    588  CG2 THR A  37      79.774  97.371  77.161  1.00  7.77              
ATOM    589 1HG2 THR A  37      79.787  96.312  76.902  1.00  7.77              
ATOM    590 2HG2 THR A  37      80.427  97.903  76.475  1.00  7.77              
ATOM    591 3HG2 THR A  37      80.124  97.499  78.179  1.00  7.77              
ATOM    592  OG1 THR A  37      77.574  97.055  77.862  1.00  7.77              
ATOM    593  HG1 THR A  37      78.060  96.895  78.676  1.00  7.77              
ATOM    594  C   THR A  37      78.091  99.694  78.912  1.00  7.77              
ATOM    595  O   THR A  37      79.045  99.467  79.663  1.00  7.77              
ATOM    596  N   ILE A  38      76.930 100.209  79.328  1.00  7.36              
ATOM    597  H   ILE A  38      76.193 100.355  78.645  1.00  7.36              
ATOM    598  CA  ILE A  38      76.646 100.531  80.723  1.00  7.36              
ATOM    599  HA  ILE A  38      77.584 100.861  81.174  1.00  7.36              
ATOM    600  CB  ILE A  38      75.651 101.701  80.873  1.00  7.36              
ATOM    601  HB  ILE A  38      74.647 101.315  80.727  1.00  7.36              
ATOM    602  CG2 ILE A  38      75.758 102.245  82.311  1.00  7.36              
ATOM    603 1HG2 ILE A  38      75.056 103.067  82.452  1.00  7.36              
ATOM    604 2HG2 ILE A  38      75.519 101.458  83.026  1.00  7.36              
ATOM    605 3HG2 ILE A  38      76.770 102.590  82.519  1.00  7.36              
ATOM    606  CG1 ILE A  38      75.828 102.855  79.857  1.00  7.36              
ATOM    607 1HG1 ILE A  38      75.080 103.619  80.069  1.00  7.36              
ATOM    608 2HG1 ILE A  38      75.616 102.479  78.855  1.00  7.36              
ATOM    609  CD1 ILE A  38      77.208 103.525  79.834  1.00  7.36              
ATOM    610  HD1 ILE A  38      77.215 104.302  79.070  1.00  7.36              
ATOM    611  HD2 ILE A  38      77.431 103.979  80.798  1.00  7.36              
ATOM    612  HD3 ILE A  38      77.973 102.790  79.586  1.00  7.36              
ATOM    613  C   ILE A  38      76.206  99.258  81.447  1.00  7.36              
ATOM    614  O   ILE A  38      75.117  98.722  81.221  1.00  7.36              
ATOM    615  N   HIS A  39      77.075  98.753  82.314  1.00  7.06              
ATOM    616  H   HIS A  39      77.911  99.293  82.500  1.00  7.06              
ATOM    617  CA  HIS A  39      76.706  97.704  83.260  1.00  7.06              
ATOM    618  HA  HIS A  39      76.069  96.977  82.754  1.00  7.06              
ATOM    619  CB  HIS A  39      77.962  96.962  83.742  1.00  7.06              
ATOM    620  HB1 HIS A  39      78.550  97.623  84.381  1.00  7.06              
ATOM    621  HB2 HIS A  39      78.569  96.695  82.876  1.00  7.06              
ATOM    622  CG  HIS A  39      77.642  95.686  84.488  1.00  7.06              
ATOM    623  ND1 HIS A  39      76.916  94.613  83.968  1.00  7.06              
ATOM    624  CE1 HIS A  39      76.846  93.701  84.950  1.00  7.06              
ATOM    625  HE1 HIS A  39      76.340  92.749  84.878  1.00  7.06              
ATOM    626  NE2 HIS A  39      77.490  94.138  86.039  1.00  7.06              
ATOM    627  HE2 HIS A  39      77.553  93.612  86.920  1.00  7.06              
ATOM    628  CD2 HIS A  39      77.988  95.396  85.776  1.00  7.06              
ATOM    629  HD2 HIS A  39      78.539  96.030  86.454  1.00  7.06              
ATOM    630  C   HIS A  39      75.921  98.263  84.431  1.00  7.06              
ATOM    631  O   HIS A  39      76.121  99.410  84.804  1.00  7.06              
ATOM    632  N   VAL A  40      75.072  97.433  85.014  1.00  7.01              
ATOM    633  H   VAL A  40      74.965  96.523  84.572  1.00  7.01              
ATOM    634  CA  VAL A  40      74.292  97.621  86.227  1.00  7.01              
ATOM    635  HA  VAL A  40      74.839  98.302  86.870  1.00  7.01              
ATOM    636  CB  VAL A  40      72.889  98.202  85.956  1.00  7.01              
ATOM    637  HB  VAL A  40      72.624  98.046  84.911  1.00  7.01              
ATOM    638  CG1 VAL A  40      71.770  97.611  86.823  1.00  7.01              
ATOM    639 1HG1 VAL A  40      70.830  98.098  86.572  1.00  7.01              
ATOM    640 2HG1 VAL A  40      71.667  96.548  86.616  1.00  7.01              
ATOM    641 3HG1 VAL A  40      71.998  97.735  87.881  1.00  7.01              
ATOM    642  CG2 VAL A  40      72.913  99.706  86.249  1.00  7.01              
ATOM    643 1HG2 VAL A  40      71.955 100.155  85.993  1.00  7.01              
ATOM    644 2HG2 VAL A  40      73.122  99.870  87.305  1.00  7.01              
ATOM    645 3HG2 VAL A  40      73.701 100.172  85.660  1.00  7.01              
ATOM    646  C   VAL A  40      74.239  96.275  86.914  1.00  7.01              
ATOM    647  O   VAL A  40      73.955  95.255  86.277  1.00  7.01              
ATOM    648  N   ASP A  41      74.503  96.275  88.218  1.00  6.94              
ATOM    649  H   ASP A  41      74.741  97.150  88.675  1.00  6.94              
ATOM    650  CA  ASP A  41      74.594  95.038  88.980  1.00  6.94              
ATOM    651  HA  ASP A  41      74.096  94.266  88.401  1.00  6.94              
ATOM    652  CB  ASP A  41      76.059  94.596  89.141  1.00  6.94              
ATOM    653  HB1 ASP A  41      76.460  94.934  90.097  1.00  6.94              
ATOM    654  HB2 ASP A  41      76.667  95.042  88.356  1.00  6.94              
ATOM    655  CG  ASP A  41      76.145  93.073  89.049  1.00  6.94              
ATOM    656  OD1 ASP A  41      75.297  92.416  89.691  1.00  6.94              
ATOM    657  OD2 ASP A  41      77.010  92.557  88.306  1.00  6.94              
ATOM    658  C   ASP A  41      73.838  95.100  90.309  1.00  6.94              
ATOM    659  O   ASP A  41      74.270  95.732  91.283  1.00  6.94              
ATOM    660  N   CYS A  42      72.650  94.480  90.309  1.00  7.18              
ATOM    661  H   CYS A  42      72.350  94.023  89.452  1.00  7.18              
ATOM    662  CA  CYS A  42      71.717  94.453  91.441  1.00  7.18              
ATOM    663  HA  CYS A  42      71.916  95.314  92.080  1.00  7.18              
ATOM    664  CB  CYS A  42      70.294  94.587  90.890  1.00  7.18              
ATOM    665  HB1 CYS A  42      69.602  94.505  91.724  1.00  7.18              
ATOM    666  HB2 CYS A  42      70.104  93.750  90.221  1.00  7.18              
ATOM    667  SG  CYS A  42      69.919  96.128  90.007  1.00  7.18              
ATOM    668  C   CYS A  42      71.840  93.199  92.346  1.00  7.18              
ATOM    669  O   CYS A  42      71.103  93.064  93.329  1.00  7.18              
ATOM    670  N   LYS A  43      72.805  92.328  92.029  1.00  7.06              
ATOM    671  H   LYS A  43      73.328  92.597  91.197  1.00  7.06              
ATOM    672  CA  LYS A  43      73.279  91.041  92.592  1.00  7.06              
ATOM    673  HA  LYS A  43      73.146  90.320  91.781  1.00  7.06              
ATOM    674  CB  LYS A  43      74.806  91.189  92.811  1.00  7.06              
ATOM    675  HB1 LYS A  43      74.987  91.786  93.706  1.00  7.06              
ATOM    676  HB2 LYS A  43      75.228  91.745  91.982  1.00  7.06              
ATOM    677  CG  LYS A  43      75.561  89.848  92.943  1.00  7.06              
ATOM    678  HG1 LYS A  43      75.017  89.066  92.414  1.00  7.06              
ATOM    679  HG2 LYS A  43      75.584  89.567  93.997  1.00  7.06              
ATOM    680  CD  LYS A  43      77.007  89.865  92.414  1.00  7.06              
ATOM    681  HD1 LYS A  43      77.466  88.900  92.639  1.00  7.06              
ATOM    682  HD2 LYS A  43      77.576  90.633  92.939  1.00  7.06              
ATOM    683  CE  LYS A  43      77.113  90.116  90.901  1.00  7.06              
ATOM    684  HE1 LYS A  43      78.150  89.962  90.589  1.00  7.06              
ATOM    685  HE2 LYS A  43      76.856  91.157  90.690  1.00  7.06              
ATOM    686  NZ  LYS A  43      76.221  89.228  90.123  1.00  7.06              
ATOM    687  HZ1 LYS A  43      76.298  89.438  89.135  1.00  7.06              
ATOM    688  HZ2 LYS A  43      76.432  88.246  90.310  1.00  7.06              
ATOM    689  HZ3 LYS A  43      75.252  89.424  90.350  1.00  7.06              
ATOM    690  C   LYS A  43      72.697  90.281  93.807  1.00  7.06              
ATOM    691  O   LYS A  43      72.896  89.073  93.872  1.00  7.06              
ATOM    692  N   ARG A  44      72.102  90.939  94.803  1.00  7.32              
ATOM    693  H   ARG A  44      71.958  91.925  94.630  1.00  7.32              
ATOM    694  CA  ARG A  44      71.492  90.296  96.003  1.00  7.32              
ATOM    695  HA  ARG A  44      70.777  89.567  95.629  1.00  7.32              
ATOM    696  CB  ARG A  44      72.542  89.523  96.859  1.00  7.32              
ATOM    697  HB1 ARG A  44      73.158  90.230  97.417  1.00  7.32              
ATOM    698  HB2 ARG A  44      73.214  88.959  96.217  1.00  7.32              
ATOM    699  CG  ARG A  44      71.889  88.521  97.841  1.00  7.32              
ATOM    700  HG1 ARG A  44      70.863  88.328  97.523  1.00  7.32              
ATOM    701  HG2 ARG A  44      71.846  88.957  98.839  1.00  7.32              
ATOM    702  CD  ARG A  44      72.592  87.157  97.912  1.00  7.32              
ATOM    703  HD1 ARG A  44      72.689  86.770  96.898  1.00  7.32              
ATOM    704  HD2 ARG A  44      71.955  86.472  98.476  1.00  7.32              
ATOM    705  NE  ARG A  44      73.931  87.194  98.529  1.00  7.32              
ATOM    706  HE  ARG A  44      74.183  88.018  99.035  1.00  7.32              
ATOM    707  CZ  ARG A  44      74.835  86.230  98.442  1.00  7.32              
ATOM    708  NH1 ARG A  44      74.621  85.077  97.876  1.00  7.32              
ATOM    709 1HH1 ARG A  44      73.658  84.840  97.598  1.00  7.32              
ATOM    710 2HH1 ARG A  44      75.352  84.390  97.803  1.00  7.32              
ATOM    711  NH2 ARG A  44      76.029  86.420  98.919  1.00  7.32              
ATOM    712 1HH2 ARG A  44      76.302  87.306  99.287  1.00  7.32              
ATOM    713 2HH2 ARG A  44      76.716  85.698  98.724  1.00  7.32              
ATOM    714  C   ARG A  44      70.708  91.296  96.864  1.00  7.32              
ATOM    715  O   ARG A  44      70.682  91.222  98.093  1.00  7.32              
ATOM    716  N   ARG A  45      70.155  92.341  96.240  1.00  7.48              
ATOM    717  H   ARG A  45      70.166  92.356  95.227  1.00  7.48              
ATOM    718  CA  ARG A  45      69.573  93.480  96.978  1.00  7.48              
ATOM    719  HA  ARG A  45      70.229  93.643  97.832  1.00  7.48              
ATOM    720  CB  ARG A  45      69.557  94.750  96.104  1.00  7.48              
ATOM    721  HB1 ARG A  45      68.688  95.375  96.310  1.00  7.48              
ATOM    722  HB2 ARG A  45      69.506  94.473  95.050  1.00  7.48              
ATOM    723  CG  ARG A  45      70.807  95.600  96.344  1.00  7.48              
ATOM    724  HG1 ARG A  45      70.807  96.374  95.591  1.00  7.48              
ATOM    725  HG2 ARG A  45      71.681  94.972  96.165  1.00  7.48              
ATOM    726  CD  ARG A  45      70.939  96.228  97.752  1.00  7.48              
ATOM    727  HD1 ARG A  45      72.002  96.414  97.910  1.00  7.48              
ATOM    728  HD2 ARG A  45      70.633  95.523  98.525  1.00  7.48              
ATOM    729  NE  ARG A  45      70.247  97.525  97.946  1.00  7.48              
ATOM    730  HE  ARG A  45      70.836  98.344  97.832  1.00  7.48              
ATOM    731  CZ  ARG A  45      69.099  97.757  98.561  1.00  7.48              
ATOM    732  NH1 ARG A  45      68.249  96.814  98.850  1.00  7.48              
ATOM    733 1HH1 ARG A  45      68.385  95.865  98.518  1.00  7.48              
ATOM    734 2HH1 ARG A  45      67.368  97.019  99.273  1.00  7.48              
ATOM    735  NH2 ARG A  45      68.751  98.963  98.919  1.00  7.48              
ATOM    736 1HH2 ARG A  45      69.363  99.767  98.763  1.00  7.48              
ATOM    737 2HH2 ARG A  45      67.895  99.120  99.413  1.00  7.48              
ATOM    738  C   ARG A  45      68.217  93.231  97.644  1.00  7.48              
ATOM    739  O   ARG A  45      67.631  94.187  98.155  1.00  7.48              
ATOM    740  N   ASN A  46      67.746  91.990  97.675  1.00  7.51              
ATOM    741  H   ASN A  46      68.289  91.271  97.216  1.00  7.51              
ATOM    742  CA  ASN A  46      66.452  91.609  98.226  1.00  7.51              
ATOM    743  HA  ASN A  46      66.356  90.547  97.990  1.00  7.51              
ATOM    744  CB  ASN A  46      66.460  91.696  99.768  1.00  7.51              
ATOM    745  HB1 ASN A  46      66.108  92.674 100.092  1.00  7.51              
ATOM    746  HB2 ASN A  46      67.473  91.546 100.143  1.00  7.51              
ATOM    747  CG  ASN A  46      65.593  90.609 100.377  1.00  7.51              
ATOM    748  OD1 ASN A  46      66.074  89.665 100.975  1.00  7.51              
ATOM    749  ND2 ASN A  46      64.300  90.675 100.178  1.00  7.51              
ATOM    750 1HD2 ASN A  46      63.939  91.422  99.599  1.00  7.51              
ATOM    751 2HD2 ASN A  46      63.749  89.852 100.362  1.00  7.51              
ATOM    752  C   ASN A  46      65.254  92.262  97.503  1.00  7.51              
ATOM    753  O   ASN A  46      64.242  92.609  98.112  1.00  7.51              
ATOM    754  N   LEU A  47      65.405  92.488  96.199  1.00  7.55              
ATOM    755  H   LEU A  47      66.246  92.139  95.746  1.00  7.55              
ATOM    756  CA  LEU A  47      64.410  93.136  95.355  1.00  7.55              
ATOM    757  HA  LEU A  47      64.049  94.036  95.855  1.00  7.55              
ATOM    758  CB  LEU A  47      65.075  93.528  94.019  1.00  7.55              
ATOM    759  HB1 LEU A  47      64.322  93.970  93.366  1.00  7.55              
ATOM    760  HB2 LEU A  47      65.420  92.615  93.532  1.00  7.55              
ATOM    761  CG  LEU A  47      66.265  94.501  94.133  1.00  7.55              
ATOM    762  HG  LEU A  47      66.943  94.169  94.917  1.00  7.55              
ATOM    763  CD1 LEU A  47      67.049  94.502  92.821  1.00  7.55              
ATOM    764 1HD1 LEU A  47      67.799  95.292  92.835  1.00  7.55              
ATOM    765 2HD1 LEU A  47      67.551  93.541  92.708  1.00  7.55              
ATOM    766 3HD1 LEU A  47      66.380  94.640  91.976  1.00  7.55              
ATOM    767  CD2 LEU A  47      65.818  95.927  94.468  1.00  7.55              
ATOM    768 1HD2 LEU A  47      66.688  96.579  94.526  1.00  7.55              
ATOM    769 2HD2 LEU A  47      65.134  96.293  93.701  1.00  7.55              
ATOM    770 3HD2 LEU A  47      65.311  95.936  95.431  1.00  7.55              
ATOM    771  C   LEU A  47      63.213  92.217  95.087  1.00  7.55              
ATOM    772  O   LEU A  47      63.377  91.112  94.579  1.00  7.55              
ATOM    773  N   THR A  48      62.003  92.709  95.338  1.00  7.58              
ATOM    774  H   THR A  48      61.916  93.571  95.857  1.00  7.58              
ATOM    775  CA  THR A  48      60.757  92.080  94.864  1.00  7.58              
ATOM    776  HA  THR A  48      60.907  91.005  94.743  1.00  7.58              
ATOM    777  CB  THR A  48      59.621  92.285  95.875  1.00  7.58              
ATOM    778  HB  THR A  48      58.689  91.899  95.459  1.00  7.58              
ATOM    779  CG2 THR A  48      59.891  91.578  97.203  1.00  7.58              
ATOM    780 1HG2 THR A  48      59.028  91.683  97.859  1.00  7.58              
ATOM    781 2HG2 THR A  48      60.065  90.516  97.021  1.00  7.58              
ATOM    782 3HG2 THR A  48      60.769  92.002  97.691  1.00  7.58              
ATOM    783  OG1 THR A  48      59.477  93.663  96.154  1.00  7.58              
ATOM    784  HG1 THR A  48      58.714  93.762  96.731  1.00  7.58              
ATOM    785  C   THR A  48      60.287  92.615  93.511  1.00  7.58              
ATOM    786  O   THR A  48      59.373  92.067  92.900  1.00  7.58              
ATOM    787  N   SER A  49      60.906  93.695  93.033  1.00  7.30              
ATOM    788  H   SER A  49      61.664  94.083  93.573  1.00  7.30              
ATOM    789  CA  SER A  49      60.577  94.368  91.782  1.00  7.30              
ATOM    790  HA  SER A  49      60.198  93.637  91.067  1.00  7.30              
ATOM    791  CB  SER A  49      59.480  95.404  92.040  1.00  7.30              
ATOM    792  HB1 SER A  49      59.849  96.161  92.734  1.00  7.30              
ATOM    793  HB2 SER A  49      58.615  94.907  92.483  1.00  7.30              
ATOM    794  OG  SER A  49      59.092  96.018  90.828  1.00  7.30              
ATOM    795  HG  SER A  49      58.379  96.635  91.023  1.00  7.30              
ATOM    796  C   SER A  49      61.811  95.038  91.199  1.00  7.30              
ATOM    797  O   SER A  49      62.651  95.550  91.940  1.00  7.30              
ATOM    798  N   ILE A  50      61.924  95.012  89.873  1.00  7.47              
ATOM    799  H   ILE A  50      61.145  94.646  89.345  1.00  7.47              
ATOM    800  CA  ILE A  50      63.075  95.541  89.131  1.00  7.47              
ATOM    801  HA  ILE A  50      63.966  95.072  89.543  1.00  7.47              
ATOM    802  CB  ILE A  50      62.995  95.118  87.644  1.00  7.47              
ATOM    803  HB  ILE A  50      62.036  95.447  87.237  1.00  7.47              
ATOM    804  CG2 ILE A  50      64.125  95.767  86.820  1.00  7.47              
ATOM    805 1HG2 ILE A  50      64.053  95.472  85.773  1.00  7.47              
ATOM    806 2HG2 ILE A  50      64.048  96.853  86.851  1.00  7.47              
ATOM    807 3HG2 ILE A  50      65.099  95.465  87.206  1.00  7.47              
ATOM    808  CG1 ILE A  50      63.084  93.576  87.544  1.00  7.47              
ATOM    809 1HG1 ILE A  50      62.390  93.124  88.248  1.00  7.47              
ATOM    810 2HG1 ILE A  50      64.088  93.251  87.819  1.00  7.47              
ATOM    811  CD1 ILE A  50      62.731  93.005  86.167  1.00  7.47              
ATOM    812  HD1 ILE A  50      62.776  91.916  86.204  1.00  7.47              
ATOM    813  HD2 ILE A  50      61.719  93.307  85.900  1.00  7.47              
ATOM    814  HD3 ILE A  50      63.432  93.357  85.414  1.00  7.47              
ATOM    815  C   ILE A  50      63.145  97.071  89.321  1.00  7.47              
ATOM    816  O   ILE A  50      62.238  97.784  88.879  1.00  7.47              
ATOM    817  N   PRO A  51      64.173  97.593  90.021  1.00  7.67              
ATOM    818  CD  PRO A  51      65.346  96.878  90.498  1.00  7.67              
ATOM    819  HD1 PRO A  51      65.832  96.319  89.697  1.00  7.67              
ATOM    820  HD2 PRO A  51      65.046  96.209  91.302  1.00  7.67              
ATOM    821  CG  PRO A  51      66.295  97.935  91.044  1.00  7.67              
ATOM    822  HG1 PRO A  51      66.932  98.285  90.235  1.00  7.67              
ATOM    823  HG2 PRO A  51      66.901  97.546  91.862  1.00  7.67              
ATOM    824  CB  PRO A  51      65.357  99.049  91.507  1.00  7.67              
ATOM    825  HB1 PRO A  51      65.836 100.027  91.449  1.00  7.67              
ATOM    826  HB2 PRO A  51      65.047  98.848  92.533  1.00  7.67              
ATOM    827  CA  PRO A  51      64.134  98.939  90.583  1.00  7.67              
ATOM    828  HA  PRO A  51      63.237  99.027  91.197  1.00  7.67              
ATOM    829  C   PRO A  51      64.087 100.035  89.525  1.00  7.67              
ATOM    830  O   PRO A  51      64.844  99.989  88.556  1.00  7.67              
ATOM    831  N   LYS A  52      63.211 101.042  89.695  1.00  7.78              
ATOM    832  H   LYS A  52      62.609 101.048  90.507  1.00  7.78              
ATOM    833  CA  LYS A  52      62.870 101.885  88.538  1.00  7.78              
ATOM    834  HA  LYS A  52      63.092 101.201  87.723  1.00  7.78              
ATOM    835  CB  LYS A  52      61.360 102.059  88.255  1.00  7.78              
ATOM    836  HB1 LYS A  52      61.075 103.080  88.515  1.00  7.78              
ATOM    837  HB2 LYS A  52      60.792 101.380  88.893  1.00  7.78              
ATOM    838  CG  LYS A  52      60.948 101.781  86.770  1.00  7.78              
ATOM    839  HG1 LYS A  52      61.531 102.436  86.123  1.00  7.78              
ATOM    840  HG2 LYS A  52      59.906 102.087  86.666  1.00  7.78              
ATOM    841  CD  LYS A  52      61.057 100.326  86.218  1.00  7.78              
ATOM    842  HD1 LYS A  52      60.398  99.679  86.800  1.00  7.78              
ATOM    843  HD2 LYS A  52      62.078  99.957  86.324  1.00  7.78              
ATOM    844  CE  LYS A  52      60.659 100.255  84.717  1.00  7.78              
ATOM    845  HE1 LYS A  52      61.368 100.857  84.143  1.00  7.78              
ATOM    846  HE2 LYS A  52      59.679 100.726  84.607  1.00  7.78              
ATOM    847  NZ  LYS A  52      60.600  98.874  84.134  1.00  7.78              
ATOM    848  HZ1 LYS A  52      60.276  98.881  83.166  1.00  7.78              
ATOM    849  HZ2 LYS A  52      61.503  98.410  84.091  1.00  7.78              
ATOM    850  HZ3 LYS A  52      59.971  98.274  84.650  1.00  7.78              
ATOM    851  C   LYS A  52      63.864 102.950  88.076  1.00  7.78              
ATOM    852  O   LYS A  52      63.833 103.340  86.917  1.00  7.78              
ATOM    853  N   PHE A  53      64.868 103.288  88.877  1.00  8.00              
ATOM    854  H   PHE A  53      64.901 102.896  89.803  1.00  8.00              
ATOM    855  CA  PHE A  53      65.943 104.187  88.436  1.00  8.00              
ATOM    856  HA  PHE A  53      65.493 104.933  87.780  1.00  8.00              
ATOM    857  CB  PHE A  53      66.495 104.968  89.644  1.00  8.00              
ATOM    858  HB1 PHE A  53      66.870 105.920  89.271  1.00  8.00              
ATOM    859  HB2 PHE A  53      67.336 104.428  90.070  1.00  8.00              
ATOM    860  CG  PHE A  53      65.509 105.287  90.755  1.00  8.00              
ATOM    861  CD1 PHE A  53      65.731 104.796  92.055  1.00  8.00              
ATOM    862  HD1 PHE A  53      66.603 104.200  92.273  1.00  8.00              
ATOM    863  CE1 PHE A  53      64.826 105.091  93.089  1.00  8.00              
ATOM    864  HE1 PHE A  53      65.013 104.726  94.093  1.00  8.00              
ATOM    865  CZ  PHE A  53      63.687 105.871  92.823  1.00  8.00              
ATOM    866  HZ  PHE A  53      62.994 106.098  93.619  1.00  8.00              
ATOM    867  CE2 PHE A  53      63.460 106.364  91.525  1.00  8.00              
ATOM    868  HE2 PHE A  53      62.587 106.968  91.321  1.00  8.00              
ATOM    869  CD2 PHE A  53      64.374 106.078  90.494  1.00  8.00              
ATOM    870  HD2 PHE A  53      64.201 106.468  89.501  1.00  8.00              
ATOM    871  C   PHE A  53      67.038 103.518  87.589  1.00  8.00              
ATOM    872  O   PHE A  53      68.158 104.021  87.546  1.00  8.00              
ATOM    873  N   THR A  54      66.748 102.387  86.929  1.00  7.66              
ATOM    874  H   THR A  54      65.794 102.051  86.930  1.00  7.66              
ATOM    875  CA  THR A  54      67.695 101.822  85.947  1.00  7.66              
ATOM    876  HA  THR A  54      68.663 101.706  86.435  1.00  7.66              
ATOM    877  CB  THR A  54      67.270 100.428  85.458  1.00  7.66              
ATOM    878  HB  THR A  54      67.246  99.769  86.323  1.00  7.66              
ATOM    879  CG2 THR A  54      65.903 100.334  84.778  1.00  7.66              
ATOM    880 1HG2 THR A  54      65.682  99.288  84.564  1.00  7.66              
ATOM    881 2HG2 THR A  54      65.129 100.722  85.441  1.00  7.66              
ATOM    882 3HG2 THR A  54      65.896 100.897  83.846  1.00  7.66              
ATOM    883  OG1 THR A  54      68.247  99.943  84.562  1.00  7.66              
ATOM    884  HG1 THR A  54      68.070 100.305  83.685  1.00  7.66              
ATOM    885  C   THR A  54      67.864 102.791  84.778  1.00  7.66              
ATOM    886  O   THR A  54      66.870 103.269  84.230  1.00  7.66              
ATOM    887  N   SER A  55      69.101 103.108  84.387  1.00  7.78              
ATOM    888  H   SER A  55      69.902 102.757  84.895  1.00  7.78              
ATOM    889  CA  SER A  55      69.348 104.019  83.266  1.00  7.78              
ATOM    890  HA  SER A  55      68.886 104.977  83.505  1.00  7.78              
ATOM    891  CB  SER A  55      70.850 104.253  83.028  1.00  7.78              
ATOM    892  HB1 SER A  55      70.998 105.236  82.578  1.00  7.78              
ATOM    893  HB2 SER A  55      71.226 103.508  82.327  1.00  7.78              
ATOM    894  OG  SER A  55      71.612 104.150  84.211  1.00  7.78              
ATOM    895  HG  SER A  55      71.525 104.982  84.722  1.00  7.78              
ATOM    896  C   SER A  55      68.746 103.499  81.953  1.00  7.78              
ATOM    897  O   SER A  55      68.882 102.326  81.603  1.00  7.78              
ATOM    898  N   LEU A  56      68.188 104.396  81.142  1.00  7.79              
ATOM    899  H   LEU A  56      68.067 105.341  81.469  1.00  7.79              
ATOM    900  CA  LEU A  56      67.693 104.068  79.798  1.00  7.79              
ATOM    901  HA  LEU A  56      67.117 103.143  79.887  1.00  7.79              
ATOM    902  CB  LEU A  56      66.704 105.165  79.334  1.00  7.79              
ATOM    903  HB1 LEU A  56      66.037 105.408  80.162  1.00  7.79              
ATOM    904  HB2 LEU A  56      66.085 104.722  78.552  1.00  7.79              
ATOM    905  CG  LEU A  56      67.296 106.474  78.760  1.00  7.79              
ATOM    906  HG  LEU A  56      67.879 106.245  77.868  1.00  7.79              
ATOM    907  CD1 LEU A  56      66.164 107.420  78.346  1.00  7.79              
ATOM    908 1HD1 LEU A  56      66.579 108.322  77.898  1.00  7.79              
ATOM    909 2HD1 LEU A  56      65.527 106.926  77.612  1.00  7.79              
ATOM    910 3HD1 LEU A  56      65.566 107.693  79.217  1.00  7.79              
ATOM    911  CD2 LEU A  56      68.198 107.226  79.742  1.00  7.79              
ATOM    912 1HD2 LEU A  56      68.511 108.172  79.301  1.00  7.79              
ATOM    913 2HD2 LEU A  56      67.659 107.427  80.668  1.00  7.79              
ATOM    914 3HD2 LEU A  56      69.094 106.640  79.943  1.00  7.79              
ATOM    915  C   LEU A  56      68.773 103.778  78.734  1.00  7.79              
ATOM    916  O   LEU A  56      68.467 103.563  77.561  1.00  7.79              
ATOM    917  N   SER A  57      70.035 103.775  79.153  1.00  7.65              
ATOM    918  H   SER A  57      70.201 104.005  80.118  1.00  7.65              
ATOM    919  CA  SER A  57      71.201 103.350  78.381  1.00  7.65              
ATOM    920  HA  SER A  57      70.889 103.072  77.374  1.00  7.65              
ATOM    921  CB  SER A  57      72.199 104.510  78.267  1.00  7.65              
ATOM    922  HB1 SER A  57      71.745 105.310  77.682  1.00  7.65              
ATOM    923  HB2 SER A  57      73.096 104.170  77.746  1.00  7.65              
ATOM    924  OG  SER A  57      72.553 105.015  79.547  1.00  7.65              
ATOM    925  HG  SER A  57      73.316 105.592  79.438  1.00  7.65              
ATOM    926  C   SER A  57      71.872 102.113  78.989  1.00  7.65              
ATOM    927  O   SER A  57      72.944 101.737  78.527  1.00  7.65              
ATOM    928  N   ILE A  58      71.270 101.463  80.003  1.00  7.58              
ATOM    929  H   ILE A  58      70.358 101.770  80.318  1.00  7.58              
ATOM    930  CA  ILE A  58      71.766 100.163  80.472  1.00  7.58              
ATOM    931  HA  ILE A  58      72.809 100.303  80.739  1.00  7.58              
ATOM    932  CB  ILE A  58      71.059  99.644  81.746  1.00  7.58              
ATOM    933  HB  ILE A  58      69.993  99.594  81.537  1.00  7.58              
ATOM    934  CG2 ILE A  58      71.534  98.231  82.146  1.00  7.58              
ATOM    935 1HG2 ILE A  58      71.021  97.919  83.056  1.00  7.58              
ATOM    936 2HG2 ILE A  58      71.288  97.506  81.373  1.00  7.58              
ATOM    937 3HG2 ILE A  58      72.610  98.219  82.326  1.00  7.58              
ATOM    938  CG1 ILE A  58      71.273 100.550  82.981  1.00  7.58              
ATOM    939 1HG1 ILE A  58      70.950 100.022  83.878  1.00  7.58              
ATOM    940 2HG1 ILE A  58      70.635 101.413  82.898  1.00  7.58              
ATOM    941  CD1 ILE A  58      72.698 101.069  83.199  1.00  7.58              
ATOM    942  HD1 ILE A  58      72.739 101.625  84.133  1.00  7.58              
ATOM    943  HD2 ILE A  58      73.405 100.241  83.235  1.00  7.58              
ATOM    944  HD3 ILE A  58      72.965 101.755  82.397  1.00  7.58              
ATOM    945  C   ILE A  58      71.783  99.144  79.335  1.00  7.58              
ATOM    946  O   ILE A  58      70.867  99.037  78.521  1.00  7.58              
ATOM    947  N   SER A  59      72.881  98.400  79.322  1.00  7.44              
ATOM    948  H   SER A  59      73.579  98.631  80.018  1.00  7.44              
ATOM    949  CA  SER A  59      73.293  97.452  78.297  1.00  7.44              
ATOM    950  HA  SER A  59      72.488  97.306  77.580  1.00  7.44              
ATOM    951  CB  SER A  59      74.514  97.985  77.550  1.00  7.44              
ATOM    952  HB1 SER A  59      74.738  97.335  76.702  1.00  7.44              
ATOM    953  HB2 SER A  59      75.359  97.988  78.235  1.00  7.44              
ATOM    954  OG  SER A  59      74.313  99.307  77.103  1.00  7.44              
ATOM    955  HG  SER A  59      73.404  99.376  76.782  1.00  7.44              
ATOM    956  C   SER A  59      73.653  96.104  78.909  1.00  7.44              
ATOM    957  O   SER A  59      73.417  95.087  78.243  1.00  7.44              
ATOM    958  N   SER A  60      74.077  96.047  80.185  1.00  6.86              
ATOM    959  H   SER A  60      74.293  96.890  80.710  1.00  6.86              
ATOM    960  CA  SER A  60      74.139  94.731  80.849  1.00  6.86              
ATOM    961  HA  SER A  60      73.549  93.999  80.301  1.00  6.86              
ATOM    962  CB  SER A  60      75.583  94.216  80.874  1.00  6.86              
ATOM    963  HB1 SER A  60      75.624  93.254  81.386  1.00  6.86              
ATOM    964  HB2 SER A  60      76.209  94.931  81.407  1.00  6.86              
ATOM    965  OG  SER A  60      76.071  94.076  79.544  1.00  6.86              
ATOM    966  HG  SER A  60      76.116  93.137  79.291  1.00  6.86              
ATOM    967  C   SER A  60      73.519  94.857  82.228  1.00  6.86              
ATOM    968  O   SER A  60      73.906  95.726  82.994  1.00  6.86              
ATOM    969  N   LEU A  61      72.491  94.054  82.502  1.00  6.90              
ATOM    970  H   LEU A  61      72.228  93.359  81.813  1.00  6.90              
ATOM    971  CA  LEU A  61      71.627  94.218  83.675  1.00  6.90              
ATOM    972  HA  LEU A  61      72.042  94.972  84.347  1.00  6.90              
ATOM    973  CB  LEU A  61      70.240  94.711  83.216  1.00  6.90              
ATOM    974  HB1 LEU A  61      69.947  94.135  82.342  1.00  6.90              
ATOM    975  HB2 LEU A  61      70.345  95.746  82.900  1.00  6.90              
ATOM    976  CG  LEU A  61      69.089  94.619  84.243  1.00  6.90              
ATOM    977  HG  LEU A  61      68.836  93.576  84.428  1.00  6.90              
ATOM    978  CD1 LEU A  61      69.406  95.297  85.574  1.00  6.90              
ATOM    979 1HD1 LEU A  61      68.536  95.270  86.227  1.00  6.90              
ATOM    980 2HD1 LEU A  61      70.223  94.784  86.078  1.00  6.90              
ATOM    981 3HD1 LEU A  61      69.678  96.334  85.389  1.00  6.90              
ATOM    982  CD2 LEU A  61      67.858  95.312  83.659  1.00  6.90              
ATOM    983 1HD2 LEU A  61      67.012  95.202  84.336  1.00  6.90              
ATOM    984 2HD2 LEU A  61      68.065  96.374  83.533  1.00  6.90              
ATOM    985 3HD2 LEU A  61      67.599  94.868  82.697  1.00  6.90              
ATOM    986  C   LEU A  61      71.560  92.903  84.444  1.00  6.90              
ATOM    987  O   LEU A  61      70.836  91.987  84.052  1.00  6.90              
ATOM    988  N   ASN A  62      72.339  92.827  85.522  1.00  6.78              
ATOM    989  H   ASN A  62      72.926  93.624  85.756  1.00  6.78              
ATOM    990  CA  ASN A  62      72.297  91.704  86.456  1.00  6.78              
ATOM    991  HA  ASN A  62      72.001  90.805  85.915  1.00  6.78              
ATOM    992  CB  ASN A  62      73.721  91.501  86.998  1.00  6.78              
ATOM    993  HB1 ASN A  62      74.022  92.386  87.538  1.00  6.78              
ATOM    994  HB2 ASN A  62      74.400  91.391  86.153  1.00  6.78              
ATOM    995  CG  ASN A  62      73.889  90.299  87.919  1.00  6.78              
ATOM    996  OD1 ASN A  62      73.230  90.129  88.936  1.00  6.78              
ATOM    997  ND2 ASN A  62      74.776  89.398  87.564  1.00  6.78              
ATOM    998 1HD2 ASN A  62      75.161  89.496  86.647  1.00  6.78              
ATOM    999 2HD2 ASN A  62      74.542  88.445  87.865  1.00  6.78              
ATOM   1000  C   ASN A  62      71.281  91.938  87.563  1.00  6.78              
ATOM   1001  O   ASN A  62      71.186  93.049  88.058  1.00  6.78              
ATOM   1002  N   LEU A  63      70.535  90.898  87.917  1.00  7.25              
ATOM   1003  H   LEU A  63      70.663  90.056  87.361  1.00  7.25              
ATOM   1004  CA  LEU A  63      69.431  90.835  88.878  1.00  7.25              
ATOM   1005  HA  LEU A  63      69.562  91.606  89.636  1.00  7.25              
ATOM   1006  CB  LEU A  63      68.101  91.067  88.119  1.00  7.25              
ATOM   1007  HB1 LEU A  63      67.259  90.746  88.735  1.00  7.25              
ATOM   1008  HB2 LEU A  63      68.114  90.421  87.242  1.00  7.25              
ATOM   1009  CG  LEU A  63      67.816  92.515  87.673  1.00  7.25              
ATOM   1010  HG  LEU A  63      68.723  92.975  87.292  1.00  7.25              
ATOM   1011  CD1 LEU A  63      66.794  92.499  86.537  1.00  7.25              
ATOM   1012 1HD1 LEU A  63      66.559  93.516  86.233  1.00  7.25              
ATOM   1013 2HD1 LEU A  63      67.217  91.971  85.683  1.00  7.25              
ATOM   1014 3HD1 LEU A  63      65.885  91.988  86.856  1.00  7.25              
ATOM   1015  CD2 LEU A  63      67.252  93.377  88.810  1.00  7.25              
ATOM   1016 1HD2 LEU A  63      67.141  94.403  88.460  1.00  7.25              
ATOM   1017 2HD2 LEU A  63      66.287  92.990  89.136  1.00  7.25              
ATOM   1018 3HD2 LEU A  63      67.938  93.368  89.653  1.00  7.25              
ATOM   1019  C   LEU A  63      69.422  89.475  89.598  1.00  7.25              
ATOM   1020  O   LEU A  63      68.395  89.054  90.138  1.00  7.25              
ATOM   1021  N   ASP A  64      70.553  88.772  89.569  1.00  7.07              
ATOM   1022  H   ASP A  64      71.387  89.194  89.179  1.00  7.07              
ATOM   1023  CA  ASP A  64      70.679  87.454  90.183  1.00  7.07              
ATOM   1024  HA  ASP A  64      69.940  86.812  89.731  1.00  7.07              
ATOM   1025  CB  ASP A  64      72.079  86.883  89.879  1.00  7.07              
ATOM   1026  HB1 ASP A  64      72.102  85.851  90.226  1.00  7.07              
ATOM   1027  HB2 ASP A  64      72.815  87.448  90.454  1.00  7.07              
ATOM   1028  CG  ASP A  64      72.499  86.905  88.396  1.00  7.07              
ATOM   1029  OD1 ASP A  64      71.639  86.879  87.480  1.00  7.07              
ATOM   1030  OD2 ASP A  64      73.719  86.953  88.122  1.00  7.07              
ATOM   1031  C   ASP A  64      70.412  87.551  91.700  1.00  7.07              
ATOM   1032  O   ASP A  64      70.565  88.619  92.300  1.00  7.07              
ATOM   1033  N   GLU A  65      70.022  86.444  92.331  1.00  7.20              
ATOM   1034  H   GLU A  65      69.811  85.632  91.769  1.00  7.20              
ATOM   1035  CA  GLU A  65      69.803  86.365  93.786  1.00  7.20              
ATOM   1036  HA  GLU A  65      69.285  85.427  93.966  1.00  7.20              
ATOM   1037  CB  GLU A  65      71.165  86.244  94.509  1.00  7.20              
ATOM   1038  HB1 GLU A  65      71.199  86.894  95.378  1.00  7.20              
ATOM   1039  HB2 GLU A  65      71.958  86.581  93.840  1.00  7.20              
ATOM   1040  CG  GLU A  65      71.506  84.808  94.944  1.00  7.20              
ATOM   1041  HG1 GLU A  65      72.584  84.679  94.821  1.00  7.20              
ATOM   1042  HG2 GLU A  65      71.028  84.083  94.286  1.00  7.20              
ATOM   1043  CD  GLU A  65      71.147  84.521  96.412  1.00  7.20              
ATOM   1044  OE1 GLU A  65      72.103  84.288  97.189  1.00  7.20              
ATOM   1045  OE2 GLU A  65      69.951  84.561  96.785  1.00  7.20              
ATOM   1046  C   GLU A  65      68.835  87.412  94.367  1.00  7.20              
ATOM   1047  O   GLU A  65      69.075  88.064  95.386  1.00  7.20              
ATOM   1048  N   ASN A  66      67.676  87.545  93.725  1.00  7.35              
ATOM   1049  H   ASN A  66      67.514  86.948  92.923  1.00  7.35              
ATOM   1050  CA  ASN A  66      66.573  88.385  94.188  1.00  7.35              
ATOM   1051  HA  ASN A  66      66.760  88.697  95.216  1.00  7.35              
ATOM   1052  CB  ASN A  66      66.543  89.661  93.322  1.00  7.35              
ATOM   1053  HB1 ASN A  66      65.606  90.192  93.466  1.00  7.35              
ATOM   1054  HB2 ASN A  66      66.618  89.396  92.267  1.00  7.35              
ATOM   1055  CG  ASN A  66      67.667  90.621  93.689  1.00  7.35              
ATOM   1056  OD1 ASN A  66      67.568  91.391  94.638  1.00  7.35              
ATOM   1057  ND2 ASN A  66      68.753  90.639  92.959  1.00  7.35              
ATOM   1058 1HD2 ASN A  66      68.927  89.854  92.335  1.00  7.35              
ATOM   1059 2HD2 ASN A  66      69.539  91.170  93.274  1.00  7.35              
ATOM   1060  C   ASN A  66      65.265  87.581  94.257  1.00  7.35              
ATOM   1061  O   ASN A  66      65.268  86.351  94.176  1.00  7.35              
ATOM   1062  N   HIS A  67      64.145  88.252  94.525  1.00  7.38              
ATOM   1063  H   HIS A  67      64.186  89.263  94.597  1.00  7.38              
ATOM   1064  CA  HIS A  67      62.845  87.633  94.805  1.00  7.38              
ATOM   1065  HA  HIS A  67      62.921  86.553  94.676  1.00  7.38              
ATOM   1066  CB  HIS A  67      62.443  87.918  96.277  1.00  7.38              
ATOM   1067  HB1 HIS A  67      61.511  87.393  96.484  1.00  7.38              
ATOM   1068  HB2 HIS A  67      62.238  88.986  96.370  1.00  7.38              
ATOM   1069  CG  HIS A  67      63.415  87.545  97.387  1.00  7.38              
ATOM   1070  ND1 HIS A  67      63.354  88.048  98.692  1.00  7.38              
ATOM   1071  CE1 HIS A  67      64.371  87.484  99.364  1.00  7.38              
ATOM   1072  HE1 HIS A  67      64.621  87.687 100.399  1.00  7.38              
ATOM   1073  NE2 HIS A  67      65.059  86.657  98.564  1.00  7.38              
ATOM   1074  HE2 HIS A  67      65.918  86.184  98.818  1.00  7.38              
ATOM   1075  CD2 HIS A  67      64.456  86.661  97.327  1.00  7.38              
ATOM   1076  HD2 HIS A  67      64.755  86.084  96.468  1.00  7.38              
ATOM   1077  C   HIS A  67      61.759  88.100  93.821  1.00  7.38              
ATOM   1078  O   HIS A  67      60.573  88.098  94.151  1.00  7.38              
ATOM   1079  N   VAL A  68      62.142  88.570  92.630  1.00  7.44              
ATOM   1080  H   VAL A  68      63.121  88.482  92.369  1.00  7.44              
ATOM   1081  CA  VAL A  68      61.220  89.118  91.627  1.00  7.44              
ATOM   1082  HA  VAL A  68      60.572  89.842  92.120  1.00  7.44              
ATOM   1083  CB  VAL A  68      61.990  89.867  90.520  1.00  7.44              
ATOM   1084  HB  VAL A  68      62.561  89.157  89.920  1.00  7.44              
ATOM   1085  CG1 VAL A  68      61.014  90.615  89.602  1.00  7.44              
ATOM   1086 1HG1 VAL A  68      61.565  91.101  88.801  1.00  7.44              
ATOM   1087 2HG1 VAL A  68      60.327  89.907  89.140  1.00  7.44              
ATOM   1088 3HG1 VAL A  68      60.444  91.351  90.168  1.00  7.44              
ATOM   1089  CG2 VAL A  68      62.970  90.904  91.092  1.00  7.44              
ATOM   1090 1HG2 VAL A  68      63.446  91.452  90.280  1.00  7.44              
ATOM   1091 2HG2 VAL A  68      62.442  91.599  91.742  1.00  7.44              
ATOM   1092 3HG2 VAL A  68      63.754  90.403  91.660  1.00  7.44              
ATOM   1093  C   VAL A  68      60.331  88.017  91.025  1.00  7.44              
ATOM   1094  O   VAL A  68      60.759  87.247  90.168  1.00  7.44              
ATOM   1095  N   HIS A  69      59.083  87.927  91.497  1.00  7.48              
ATOM   1096  H   HIS A  69      58.839  88.538  92.263  1.00  7.48              
ATOM   1097  CA  HIS A  69      58.176  86.812  91.188  1.00  7.48              
ATOM   1098  HA  HIS A  69      58.683  85.890  91.481  1.00  7.48              
ATOM   1099  CB  HIS A  69      56.915  86.922  92.061  1.00  7.48              
ATOM   1100  HB1 HIS A  69      56.388  87.847  91.828  1.00  7.48              
ATOM   1101  HB2 HIS A  69      57.205  86.939  93.112  1.00  7.48              
ATOM   1102  CG  HIS A  69      55.989  85.755  91.839  1.00  7.48              
ATOM   1103  ND1 HIS A  69      56.239  84.444  92.255  1.00  7.48              
ATOM   1104  CE1 HIS A  69      55.354  83.684  91.592  1.00  7.48              
ATOM   1105  HE1 HIS A  69      55.320  82.605  91.626  1.00  7.48              
ATOM   1106  NE2 HIS A  69      54.546  84.443  90.834  1.00  7.48              
ATOM   1107  HE2 HIS A  69      53.849  84.090  90.194  1.00  7.48              
ATOM   1108  CD2 HIS A  69      54.937  85.755  90.970  1.00  7.48              
ATOM   1109  HD2 HIS A  69      54.580  86.604  90.404  1.00  7.48              
ATOM   1110  C   HIS A  69      57.812  86.602  89.706  1.00  7.48              
ATOM   1111  O   HIS A  69      57.611  85.465  89.242  1.00  7.48              
ATOM   1112  N   GLN A  70      57.735  87.701  88.954  1.00  7.49              
ATOM   1113  H   GLN A  70      57.993  88.595  89.341  1.00  7.49              
ATOM   1114  CA  GLN A  70      57.478  87.610  87.529  1.00  7.49              
ATOM   1115  HA  GLN A  70      57.859  86.644  87.206  1.00  7.49              
ATOM   1116  CB  GLN A  70      55.966  87.620  87.230  1.00  7.49              
ATOM   1117  HB1 GLN A  70      55.449  87.006  87.969  1.00  7.49              
ATOM   1118  HB2 GLN A  70      55.829  87.149  86.257  1.00  7.49              
ATOM   1119  CG  GLN A  70      55.287  88.997  87.178  1.00  7.49              
ATOM   1120  HG1 GLN A  70      55.854  89.679  86.545  1.00  7.49              
ATOM   1121  HG2 GLN A  70      55.230  89.417  88.183  1.00  7.49              
ATOM   1122  CD  GLN A  70      53.886  88.881  86.590  1.00  7.49              
ATOM   1123  OE1 GLN A  70      52.886  88.966  87.282  1.00  7.49              
ATOM   1124  NE2 GLN A  70      53.767  88.659  85.298  1.00  7.49              
ATOM   1125 1HE2 GLN A  70      54.583  88.535  84.717  1.00  7.49              
ATOM   1126 2HE2 GLN A  70      52.838  88.593  84.917  1.00  7.49              
ATOM   1127  C   GLN A  70      58.230  88.625  86.691  1.00  7.49              
ATOM   1128  O   GLN A  70      58.667  89.676  87.153  1.00  7.49              
ATOM   1129  N   VAL A  71      58.245  88.290  85.414  1.00  7.39              
ATOM   1130  H   VAL A  71      57.863  87.378  85.183  1.00  7.39              
ATOM   1131  CA  VAL A  71      58.692  89.103  84.289  1.00  7.39              
ATOM   1132  HA  VAL A  71      59.035  90.083  84.623  1.00  7.39              
ATOM   1133  CB  VAL A  71      59.870  88.323  83.652  1.00  7.39              
ATOM   1134  HB  VAL A  71      59.835  87.299  84.022  1.00  7.39              
ATOM   1135  CG1 VAL A  71      59.877  88.166  82.131  1.00  7.39              
ATOM   1136 1HG1 VAL A  71      60.099  89.115  81.656  1.00  7.39              
ATOM   1137 2HG1 VAL A  71      60.648  87.454  81.845  1.00  7.39              
ATOM   1138 3HG1 VAL A  71      58.916  87.794  81.775  1.00  7.39              
ATOM   1139  CG2 VAL A  71      61.207  88.895  84.135  1.00  7.39              
ATOM   1140 1HG2 VAL A  71      62.023  88.297  83.735  1.00  7.39              
ATOM   1141 2HG2 VAL A  71      61.322  89.927  83.805  1.00  7.39              
ATOM   1142 3HG2 VAL A  71      61.245  88.865  85.225  1.00  7.39              
ATOM   1143  C   VAL A  71      57.470  89.288  83.381  1.00  7.39              
ATOM   1144  O   VAL A  71      56.562  88.446  83.368  1.00  7.39              
ATOM   1145  N   LYS A  72      57.407  90.433  82.708  1.00  7.42              
ATOM   1146  H   LYS A  72      58.254  91.005  82.730  1.00  7.42              
ATOM   1147  CA  LYS A  72      56.281  90.955  81.921  1.00  7.42              
ATOM   1148  HA  LYS A  72      56.007  90.224  81.165  1.00  7.42              
ATOM   1149  CB  LYS A  72      55.089  91.210  82.865  1.00  7.42              
ATOM   1150  HB1 LYS A  72      55.419  91.825  83.705  1.00  7.42              
ATOM   1151  HB2 LYS A  72      54.740  90.257  83.259  1.00  7.42              
ATOM   1152  CG  LYS A  72      53.907  91.908  82.180  1.00  7.42              
ATOM   1153  HG1 LYS A  72      53.595  91.331  81.310  1.00  7.42              
ATOM   1154  HG2 LYS A  72      54.211  92.901  81.855  1.00  7.42              
ATOM   1155  CD  LYS A  72      52.739  92.038  83.163  1.00  7.42              
ATOM   1156  HD1 LYS A  72      53.062  92.584  84.052  1.00  7.42              
ATOM   1157  HD2 LYS A  72      52.422  91.038  83.462  1.00  7.42              
ATOM   1158  CE  LYS A  72      51.548  92.750  82.522  1.00  7.42              
ATOM   1159  HE1 LYS A  72      50.693  92.647  83.193  1.00  7.42              
ATOM   1160  HE2 LYS A  72      51.306  92.234  81.586  1.00  7.42              
ATOM   1161  NZ  LYS A  72      51.825  94.190  82.281  1.00  7.42              
ATOM   1162  HZ1 LYS A  72      52.221  94.670  83.093  1.00  7.42              
ATOM   1163  HZ2 LYS A  72      52.592  94.344  81.624  1.00  7.42              
ATOM   1164  HZ3 LYS A  72      51.031  94.704  81.944  1.00  7.42              
ATOM   1165  C   LYS A  72      56.674  92.232  81.222  1.00  7.42              
ATOM   1166  O   LYS A  72      57.086  93.105  81.955  1.00  7.42              
ATOM   1167  N   ASN A  73      56.454  92.368  79.907  1.00  7.37              
ATOM   1168  H   ASN A  73      56.031  91.574  79.451  1.00  7.37              
ATOM   1169  CA  ASN A  73      56.914  93.461  79.019  1.00  7.37              
ATOM   1170  HA  ASN A  73      57.801  93.084  78.505  1.00  7.37              
ATOM   1171  CB  ASN A  73      55.839  93.701  77.943  1.00  7.37              
ATOM   1172  HB1 ASN A  73      54.950  94.131  78.404  1.00  7.37              
ATOM   1173  HB2 ASN A  73      55.560  92.750  77.487  1.00  7.37              
ATOM   1174  CG  ASN A  73      56.305  94.645  76.844  1.00  7.37              
ATOM   1175  OD1 ASN A  73      56.171  95.855  76.924  1.00  7.37              
ATOM   1176  ND2 ASN A  73      56.853  94.131  75.767  1.00  7.37              
ATOM   1177 1HD2 ASN A  73      56.983  93.124  75.684  1.00  7.37              
ATOM   1178 2HD2 ASN A  73      57.056  94.767  75.025  1.00  7.37              
ATOM   1179  C   ASN A  73      57.389  94.771  79.688  1.00  7.37              
ATOM   1180  O   ASN A  73      58.526  95.199  79.490  1.00  7.37              
ATOM   1181  N   ASP A  74      56.531  95.365  80.518  1.00  7.48              
ATOM   1182  H   ASP A  74      55.591  94.985  80.555  1.00  7.48              
ATOM   1183  CA  ASP A  74      56.795  96.411  81.507  1.00  7.48              
ATOM   1184  HA  ASP A  74      56.560  97.368  81.038  1.00  7.48              
ATOM   1185  CB  ASP A  74      55.854  96.237  82.732  1.00  7.48              
ATOM   1186  HB1 ASP A  74      55.885  97.164  83.307  1.00  7.48              
ATOM   1187  HB2 ASP A  74      56.254  95.452  83.374  1.00  7.48              
ATOM   1188  CG  ASP A  74      54.378  95.870  82.483  1.00  7.48              
ATOM   1189  OD1 ASP A  74      53.972  95.497  81.356  1.00  7.48              
ATOM   1190  OD2 ASP A  74      53.601  95.851  83.464  1.00  7.48              
ATOM   1191  C   ASP A  74      58.265  96.472  81.984  1.00  7.48              
ATOM   1192  O   ASP A  74      58.968  97.472  81.770  1.00  7.48              
ATOM   1193  N   ASP A  75      58.719  95.357  82.570  1.00  7.39              
ATOM   1194  H   ASP A  75      58.081  94.565  82.503  1.00  7.39              
ATOM   1195  CA  ASP A  75      60.033  95.029  83.117  1.00  7.39              
ATOM   1196  HA  ASP A  75      60.060  95.431  84.129  1.00  7.39              
ATOM   1197  CB  ASP A  75      60.240  93.513  83.266  1.00  7.39              
ATOM   1198  HB1 ASP A  75      59.551  93.166  84.039  1.00  7.39              
ATOM   1199  HB2 ASP A  75      61.250  93.354  83.643  1.00  7.39              
ATOM   1200  CG  ASP A  75      60.063  92.610  82.035  1.00  7.39              
ATOM   1201  OD1 ASP A  75      60.084  93.059  80.867  1.00  7.39              
ATOM   1202  OD2 ASP A  75      59.922  91.404  82.302  1.00  7.39              
ATOM   1203  C   ASP A  75      61.178  95.716  82.375  1.00  7.39              
ATOM   1204  O   ASP A  75      61.936  96.487  82.981  1.00  7.39              
ATOM   1205  N   PHE A  76      61.201  95.525  81.057  1.00  7.39              
ATOM   1206  H   PHE A  76      60.515  94.859  80.689  1.00  7.39              
ATOM   1207  CA  PHE A  76      62.295  95.905  80.175  1.00  7.39              
ATOM   1208  HA  PHE A  76      63.023  96.484  80.742  1.00  7.39              
ATOM   1209  CB  PHE A  76      62.973  94.622  79.663  1.00  7.39              
ATOM   1210  HB1 PHE A  76      63.807  94.881  79.014  1.00  7.39              
ATOM   1211  HB2 PHE A  76      62.245  94.076  79.061  1.00  7.39              
ATOM   1212  CG  PHE A  76      63.490  93.703  80.760  1.00  7.39              
ATOM   1213  CD1 PHE A  76      64.260  94.217  81.822  1.00  7.39              
ATOM   1214  HD1 PHE A  76      64.517  95.263  81.859  1.00  7.39              
ATOM   1215  CE1 PHE A  76      64.652  93.385  82.881  1.00  7.39              
ATOM   1216  HE1 PHE A  76      65.211  93.789  83.712  1.00  7.39              
ATOM   1217  CZ  PHE A  76      64.280  92.032  82.879  1.00  7.39              
ATOM   1218  HZ  PHE A  76      64.540  91.407  83.713  1.00  7.39              
ATOM   1219  CE2 PHE A  76      63.535  91.502  81.814  1.00  7.39              
ATOM   1220  HE2 PHE A  76      63.222  90.468  81.827  1.00  7.39              
ATOM   1221  CD2 PHE A  76      63.141  92.338  80.756  1.00  7.39              
ATOM   1222  HD2 PHE A  76      62.514  91.939  79.972  1.00  7.39              
ATOM   1223  C   PHE A  76      61.821  96.831  79.048  1.00  7.39              
ATOM   1224  O   PHE A  76      62.608  97.266  78.201  1.00  7.39              
ATOM   1225  N   SER A  77      60.548  97.239  79.078  1.00  7.52              
ATOM   1226  H   SER A  77      59.914  96.800  79.740  1.00  7.52              
ATOM   1227  CA  SER A  77      60.148  98.484  78.442  1.00  7.52              
ATOM   1228  HA  SER A  77      60.365  98.412  77.377  1.00  7.52              
ATOM   1229  CB  SER A  77      58.641  98.739  78.603  1.00  7.52              
ATOM   1230  HB1 SER A  77      58.090  97.807  78.461  1.00  7.52              
ATOM   1231  HB2 SER A  77      58.321  99.445  77.836  1.00  7.52              
ATOM   1232  OG  SER A  77      58.332  99.293  79.865  1.00  7.52              
ATOM   1233  HG  SER A  77      58.617  98.656  80.549  1.00  7.52              
ATOM   1234  C   SER A  77      61.003  99.600  79.055  1.00  7.52              
ATOM   1235  O   SER A  77      61.402  99.525  80.222  1.00  7.52              
ATOM   1236  N   ASN A  78      61.352 100.607  78.252  1.00  7.61              
ATOM   1237  H   ASN A  78      60.955 100.640  77.328  1.00  7.61              
ATOM   1238  CA  ASN A  78      62.323 101.644  78.629  1.00  7.61              
ATOM   1239  HA  ASN A  78      62.389 102.337  77.789  1.00  7.61              
ATOM   1240  CB  ASN A  78      61.728 102.445  79.817  1.00  7.61              
ATOM   1241  HB1 ASN A  78      61.832 101.875  80.737  1.00  7.61              
ATOM   1242  HB2 ASN A  78      60.664 102.608  79.643  1.00  7.61              
ATOM   1243  CG  ASN A  78      62.341 103.807  80.072  1.00  7.61              
ATOM   1244  OD1 ASN A  78      61.808 104.829  79.688  1.00  7.61              
ATOM   1245  ND2 ASN A  78      63.436 103.876  80.783  1.00  7.61              
ATOM   1246 1HD2 ASN A  78      63.996 103.039  80.881  1.00  7.61              
ATOM   1247 2HD2 ASN A  78      63.801 104.792  80.959  1.00  7.61              
ATOM   1248  C   ASN A  78      63.769 101.135  78.851  1.00  7.61              
ATOM   1249  O   ASN A  78      64.618 101.896  79.309  1.00  7.61              
ATOM   1250  N   ILE A  79      64.093  99.890  78.485  1.00  7.50              
ATOM   1251  H   ILE A  79      63.364  99.229  78.242  1.00  7.50              
ATOM   1252  CA  ILE A  79      65.484  99.425  78.423  1.00  7.50              
ATOM   1253  HA  ILE A  79      66.116 100.309  78.513  1.00  7.50              
ATOM   1254  CB  ILE A  79      65.759  98.569  79.690  1.00  7.50              
ATOM   1255  HB  ILE A  79      64.941  98.751  80.391  1.00  7.50              
ATOM   1256  CG2 ILE A  79      65.764  97.051  79.453  1.00  7.50              
ATOM   1257 1HG2 ILE A  79      65.615  96.529  80.394  1.00  7.50              
ATOM   1258 2HG2 ILE A  79      64.967  96.785  78.768  1.00  7.50              
ATOM   1259 3HG2 ILE A  79      66.709  96.734  79.028  1.00  7.50              
ATOM   1260  CG1 ILE A  79      67.025  99.071  80.411  1.00  7.50              
ATOM   1261 1HG1 ILE A  79      66.898 100.128  80.650  1.00  7.50              
ATOM   1262 2HG1 ILE A  79      67.891  98.976  79.757  1.00  7.50              
ATOM   1263  CD1 ILE A  79      67.278  98.318  81.720  1.00  7.50              
ATOM   1264  HD1 ILE A  79      67.523  97.280  81.509  1.00  7.50              
ATOM   1265  HD2 ILE A  79      68.113  98.766  82.248  1.00  7.50              
ATOM   1266  HD3 ILE A  79      66.393  98.362  82.354  1.00  7.50              
ATOM   1267  C   ILE A  79      65.949  98.849  77.058  1.00  7.50              
ATOM   1268  O   ILE A  79      66.972  98.160  77.014  1.00  7.50              
ATOM   1269  N   PRO A  80      65.301  99.139  75.899  1.00  7.48              
ATOM   1270  CD  PRO A  80      63.962  99.665  75.663  1.00  7.48              
ATOM   1271  HD1 PRO A  80      63.920 100.707  75.983  1.00  7.48              
ATOM   1272  HD2 PRO A  80      63.206  99.069  76.175  1.00  7.48              
ATOM   1273  CG  PRO A  80      63.733  99.598  74.155  1.00  7.48              
ATOM   1274  HG1 PRO A  80      63.029 100.360  73.817  1.00  7.48              
ATOM   1275  HG2 PRO A  80      63.392  98.600  73.876  1.00  7.48              
ATOM   1276  CB  PRO A  80      65.135  99.837  73.609  1.00  7.48              
ATOM   1277  HB1 PRO A  80      65.357 100.906  73.629  1.00  7.48              
ATOM   1278  HB2 PRO A  80      65.252  99.438  72.600  1.00  7.48              
ATOM   1279  CA  PRO A  80      66.008  99.091  74.621  1.00  7.48              
ATOM   1280  HA  PRO A  80      66.068  98.045  74.319  1.00  7.48              
ATOM   1281  C   PRO A  80      67.415  99.671  74.711  1.00  7.48              
ATOM   1282  O   PRO A  80      67.580 100.749  75.271  1.00  7.48              
ATOM   1283  N   ASN A  81      68.372  98.876  74.218  1.00  7.46              
ATOM   1284  H   ASN A  81      68.033  98.035  73.777  1.00  7.46              
ATOM   1285  CA  ASN A  81      69.842  98.951  74.329  1.00  7.46              
ATOM   1286  HA  ASN A  81      70.251  98.804  73.329  1.00  7.46              
ATOM   1287  CB  ASN A  81      70.379 100.320  74.824  1.00  7.46              
ATOM   1288  HB1 ASN A  81      71.466 100.265  74.885  1.00  7.46              
ATOM   1289  HB2 ASN A  81      70.016 100.520  75.832  1.00  7.46              
ATOM   1290  CG  ASN A  81      70.054 101.487  73.894  1.00  7.46              
ATOM   1291  OD1 ASN A  81      70.215 101.414  72.686  1.00  7.46              
ATOM   1292  ND2 ASN A  81      69.580 102.599  74.411  1.00  7.46              
ATOM   1293 1HD2 ASN A  81      69.203 102.567  75.351  1.00  7.46              
ATOM   1294 2HD2 ASN A  81      69.301 103.303  73.756  1.00  7.46              
ATOM   1295  C   ASN A  81      70.417  97.799  75.179  1.00  7.46              
ATOM   1296  O   ASN A  81      71.623  97.554  75.137  1.00  7.46              
ATOM   1297  N   LEU A  82      69.562  97.059  75.897  1.00  7.33              
ATOM   1298  H   LEU A  82      68.624  97.412  76.045  1.00  7.33              
ATOM   1299  CA  LEU A  82      69.936  95.811  76.556  1.00  7.33              
ATOM   1300  HA  LEU A  82      70.722  96.073  77.261  1.00  7.33              
ATOM   1301  CB  LEU A  82      68.737  95.233  77.327  1.00  7.33              
ATOM   1302  HB1 LEU A  82      68.409  94.307  76.855  1.00  7.33              
ATOM   1303  HB2 LEU A  82      67.895  95.914  77.271  1.00  7.33              
ATOM   1304  CG  LEU A  82      69.018  94.955  78.809  1.00  7.33              
ATOM   1305  HG  LEU A  82      68.089  94.605  79.255  1.00  7.33              
ATOM   1306  CD1 LEU A  82      70.075  93.879  78.990  1.00  7.33              
ATOM   1307 1HD1 LEU A  82      70.096  93.591  80.038  1.00  7.33              
ATOM   1308 2HD1 LEU A  82      69.842  93.012  78.378  1.00  7.33              
ATOM   1309 3HD1 LEU A  82      71.059  94.251  78.719  1.00  7.33              
ATOM   1310  CD2 LEU A  82      69.499  96.174  79.592  1.00  7.33              
ATOM   1311 1HD2 LEU A  82      69.366  96.004  80.658  1.00  7.33              
ATOM   1312 2HD2 LEU A  82      70.550  96.381  79.397  1.00  7.33              
ATOM   1313 3HD2 LEU A  82      68.929  97.049  79.293  1.00  7.33              
ATOM   1314  C   LEU A  82      70.519  94.787  75.573  1.00  7.33              
ATOM   1315  O   LEU A  82      69.925  94.459  74.544  1.00  7.33              
ATOM   1316  N   GLN A  83      71.670  94.271  75.980  1.00  7.23              
ATOM   1317  H   GLN A  83      72.048  94.673  76.826  1.00  7.23              
ATOM   1318  CA  GLN A  83      72.589  93.397  75.262  1.00  7.23              
ATOM   1319  HA  GLN A  83      72.155  93.092  74.314  1.00  7.23              
ATOM   1320  CB  GLN A  83      73.838  94.267  74.974  1.00  7.23              
ATOM   1321  HB1 GLN A  83      73.957  94.963  75.801  1.00  7.23              
ATOM   1322  HB2 GLN A  83      73.626  94.887  74.102  1.00  7.23              
ATOM   1323  CG  GLN A  83      75.200  93.585  74.756  1.00  7.23              
ATOM   1324  HG1 GLN A  83      75.350  93.400  73.694  1.00  7.23              
ATOM   1325  HG2 GLN A  83      75.235  92.638  75.282  1.00  7.23              
ATOM   1326  CD  GLN A  83      76.338  94.463  75.280  1.00  7.23              
ATOM   1327  OE1 GLN A  83      77.137  95.031  74.551  1.00  7.23              
ATOM   1328  NE2 GLN A  83      76.444  94.631  76.583  1.00  7.23              
ATOM   1329 1HE2 GLN A  83      75.803  94.208  77.239  1.00  7.23              
ATOM   1330 2HE2 GLN A  83      77.094  95.332  76.914  1.00  7.23              
ATOM   1331  C   GLN A  83      72.828  92.133  76.090  1.00  7.23              
ATOM   1332  O   GLN A  83      72.915  91.047  75.526  1.00  7.23              
ATOM   1333  N   HIS A  84      72.783  92.208  77.426  1.00  6.73              
ATOM   1334  H   HIS A  84      72.797  93.116  77.876  1.00  6.73              
ATOM   1335  CA  HIS A  84      72.711  90.996  78.258  1.00  6.73              
ATOM   1336  HA  HIS A  84      72.343  90.163  77.664  1.00  6.73              
ATOM   1337  CB  HIS A  84      74.123  90.633  78.791  1.00  6.73              
ATOM   1338  HB1 HIS A  84      74.105  89.600  79.138  1.00  6.73              
ATOM   1339  HB2 HIS A  84      74.335  91.246  79.668  1.00  6.73              
ATOM   1340  CG  HIS A  84      75.317  90.808  77.878  1.00  6.73              
ATOM   1341  ND1 HIS A  84      76.425  91.606  78.180  1.00  6.73              
ATOM   1342  CE1 HIS A  84      77.277  91.463  77.151  1.00  6.73              
ATOM   1343  HE1 HIS A  84      78.232  91.968  77.065  1.00  6.73              
ATOM   1344  NE2 HIS A  84      76.766  90.628  76.231  1.00  6.73              
ATOM   1345  HE2 HIS A  84      77.193  90.405  75.341  1.00  6.73              
ATOM   1346  CD2 HIS A  84      75.533  90.203  76.673  1.00  6.73              
ATOM   1347  HD2 HIS A  84      74.845  89.558  76.150  1.00  6.73              
ATOM   1348  C   HIS A  84      71.798  91.147  79.458  1.00  6.73              
ATOM   1349  O   HIS A  84      72.048  92.047  80.240  1.00  6.73              
ATOM   1350  N   LEU A  85      70.834  90.248  79.672  1.00  6.69              
ATOM   1351  H   LEU A  85      70.711  89.501  78.995  1.00  6.69              
ATOM   1352  CA  LEU A  85      70.087  90.152  80.944  1.00  6.69              
ATOM   1353  HA  LEU A  85      70.198  91.062  81.535  1.00  6.69              
ATOM   1354  CB  LEU A  85      68.598  89.922  80.614  1.00  6.69              
ATOM   1355  HB1 LEU A  85      68.093  89.572  81.511  1.00  6.69              
ATOM   1356  HB2 LEU A  85      68.534  89.123  79.874  1.00  6.69              
ATOM   1357  CG  LEU A  85      67.849  91.157  80.079  1.00  6.69              
ATOM   1358  HG  LEU A  85      68.397  91.582  79.246  1.00  6.69              
ATOM   1359  CD1 LEU A  85      66.463  90.757  79.584  1.00  6.69              
ATOM   1360 1HD1 LEU A  85      65.976  91.619  79.129  1.00  6.69              
ATOM   1361 2HD1 LEU A  85      66.546  89.965  78.843  1.00  6.69              
ATOM   1362 3HD1 LEU A  85      65.861  90.417  80.426  1.00  6.69              
ATOM   1363  CD2 LEU A  85      67.647  92.230  81.149  1.00  6.69              
ATOM   1364 1HD2 LEU A  85      67.110  93.081  80.729  1.00  6.69              
ATOM   1365 2HD2 LEU A  85      67.066  91.827  81.978  1.00  6.69              
ATOM   1366 3HD2 LEU A  85      68.608  92.566  81.523  1.00  6.69              
ATOM   1367  C   LEU A  85      70.653  88.986  81.755  1.00  6.69              
ATOM   1368  O   LEU A  85      70.716  87.872  81.214  1.00  6.69              
ATOM   1369  N   SER A  86      70.991  89.195  83.040  1.00  6.65              
ATOM   1370  H   SER A  86      70.915  90.120  83.464  1.00  6.65              
ATOM   1371  CA  SER A  86      71.151  88.034  83.922  1.00  6.65              
ATOM   1372  HA  SER A  86      70.948  87.129  83.358  1.00  6.65              
ATOM   1373  CB  SER A  86      72.579  87.827  84.438  1.00  6.65              
ATOM   1374  HB1 SER A  86      73.290  88.158  83.680  1.00  6.65              
ATOM   1375  HB2 SER A  86      72.737  86.762  84.611  1.00  6.65              
ATOM   1376  OG  SER A  86      72.831  88.496  85.643  1.00  6.65              
ATOM   1377  HG  SER A  86      72.503  87.924  86.378  1.00  6.65              
ATOM   1378  C   SER A  86      70.056  88.096  84.978  1.00  6.65              
ATOM   1379  O   SER A  86      69.971  89.028  85.767  1.00  6.65              
ATOM   1380  N   LEU A  87      69.128  87.150  84.900  1.00  7.12              
ATOM   1381  H   LEU A  87      69.193  86.461  84.159  1.00  7.12              
ATOM   1382  CA  LEU A  87      68.026  86.978  85.831  1.00  7.12              
ATOM   1383  HA  LEU A  87      68.138  87.673  86.665  1.00  7.12              
ATOM   1384  CB  LEU A  87      66.657  87.236  85.157  1.00  7.12              
ATOM   1385  HB1 LEU A  87      65.900  86.711  85.738  1.00  7.12              
ATOM   1386  HB2 LEU A  87      66.645  86.815  84.152  1.00  7.12              
ATOM   1387  CG  LEU A  87      66.234  88.713  85.129  1.00  7.12              
ATOM   1388  HG  LEU A  87      66.554  89.195  86.052  1.00  7.12              
ATOM   1389  CD1 LEU A  87      66.825  89.462  83.937  1.00  7.12              
ATOM   1390 1HD1 LEU A  87      66.545  90.510  83.984  1.00  7.12              
ATOM   1391 2HD1 LEU A  87      67.909  89.409  83.970  1.00  7.12              
ATOM   1392 3HD1 LEU A  87      66.458  89.019  83.012  1.00  7.12              
ATOM   1393  CD2 LEU A  87      64.709  88.834  85.052  1.00  7.12              
ATOM   1394 1HD2 LEU A  87      64.413  89.868  85.216  1.00  7.12              
ATOM   1395 2HD2 LEU A  87      64.352  88.492  84.081  1.00  7.12              
ATOM   1396 3HD2 LEU A  87      64.249  88.241  85.843  1.00  7.12              
ATOM   1397  C   LEU A  87      68.128  85.566  86.452  1.00  7.12              
ATOM   1398  O   LEU A  87      67.184  84.767  86.438  1.00  7.12              
ATOM   1399  N   MET A  88      69.319  85.214  86.946  1.00  6.93              
ATOM   1400  H   MET A  88      70.063  85.911  87.004  1.00  6.93              
ATOM   1401  CA  MET A  88      69.495  83.950  87.661  1.00  6.93              
ATOM   1402  HA  MET A  88      68.992  83.169  87.099  1.00  6.93              
ATOM   1403  CB  MET A  88      70.987  83.591  87.788  1.00  6.93              
ATOM   1404  HB1 MET A  88      71.067  82.601  88.238  1.00  6.93              
ATOM   1405  HB2 MET A  88      71.475  84.298  88.456  1.00  6.93              
ATOM   1406  CG  MET A  88      71.743  83.550  86.465  1.00  6.93              
ATOM   1407  HG1 MET A  88      71.867  84.566  86.086  1.00  6.93              
ATOM   1408  HG2 MET A  88      71.143  82.979  85.758  1.00  6.93              
ATOM   1409  SD  MET A  88      73.369  82.754  86.587  1.00  6.93              
ATOM   1410  CE  MET A  88      74.305  83.948  87.581  1.00  6.93              
ATOM   1411  HE1 MET A  88      75.298  83.552  87.795  1.00  6.93              
ATOM   1412  HE2 MET A  88      74.408  84.877  87.021  1.00  6.93              
ATOM   1413  HE3 MET A  88      73.797  84.147  88.525  1.00  6.93              
ATOM   1414  C   MET A  88      68.922  83.997  89.078  1.00  6.93              
ATOM   1415  O   MET A  88      68.530  85.070  89.522  1.00  6.93              
ATOM   1416  N   TRP A  89      68.900  82.839  89.765  1.00  7.11              
ATOM   1417  H   TRP A  89      69.180  82.029  89.227  1.00  7.11              
ATOM   1418  CA  TRP A  89      68.321  82.580  91.093  1.00  7.11              
ATOM   1419  HA  TRP A  89      67.774  81.647  91.066  1.00  7.11              
ATOM   1420  CB  TRP A  89      69.409  82.426  92.202  1.00  7.11              
ATOM   1421  HB1 TRP A  89      70.018  83.331  92.193  1.00  7.11              
ATOM   1422  HB2 TRP A  89      70.078  81.623  91.897  1.00  7.11              
ATOM   1423  CG  TRP A  89      69.017  82.166  93.665  1.00  7.11              
ATOM   1424  CD1 TRP A  89      68.227  82.944  94.455  1.00  7.11              
ATOM   1425  HD1 TRP A  89      67.737  83.861  94.176  1.00  7.11              
ATOM   1426  NE1 TRP A  89      68.295  82.568  95.775  1.00  7.11              
ATOM   1427  HE1 TRP A  89      68.267  83.289  96.499  1.00  7.11              
ATOM   1428  CE2 TRP A  89      69.093  81.474  95.935  1.00  7.11              
ATOM   1429  CZ2 TRP A  89      69.527  80.810  97.091  1.00  7.11              
ATOM   1430  HZ2 TRP A  89      69.202  81.153  98.062  1.00  7.11              
ATOM   1431  CH2 TRP A  89      70.457  79.771  96.962  1.00  7.11              
ATOM   1432  HH2 TRP A  89      70.847  79.262  97.833  1.00  7.11              
ATOM   1433  CZ3 TRP A  89      70.927  79.421  95.686  1.00  7.11              
ATOM   1434  HZ3 TRP A  89      71.652  78.623  95.596  1.00  7.11              
ATOM   1435  CE3 TRP A  89      70.537  80.160  94.551  1.00  7.11              
ATOM   1436  HE3 TRP A  89      71.036  79.988  93.617  1.00  7.11              
ATOM   1437  CD2 TRP A  89      69.583  81.195  94.621  1.00  7.11              
ATOM   1438  C   TRP A  89      67.340  83.691  91.453  1.00  7.11              
ATOM   1439  O   TRP A  89      67.694  84.639  92.145  1.00  7.11              
ATOM   1440  N   ASN A  90      66.143  83.684  90.887  1.00  7.25              
ATOM   1441  H   ASN A  90      65.936  83.054  90.121  1.00  7.25              
ATOM   1442  CA  ASN A  90      65.056  84.435  91.501  1.00  7.25              
ATOM   1443  HA  ASN A  90      65.423  84.968  92.372  1.00  7.25              
ATOM   1444  CB  ASN A  90      64.496  85.499  90.543  1.00  7.25              
ATOM   1445  HB1 ASN A  90      63.451  85.691  90.790  1.00  7.25              
ATOM   1446  HB2 ASN A  90      64.546  85.163  89.509  1.00  7.25              
ATOM   1447  CG  ASN A  90      65.241  86.815  90.681  1.00  7.25              
ATOM   1448  OD1 ASN A  90      64.729  87.770  91.249  1.00  7.25              
ATOM   1449  ND2 ASN A  90      66.462  86.906  90.200  1.00  7.25              
ATOM   1450 1HD2 ASN A  90      66.960  86.085  89.873  1.00  7.25              
ATOM   1451 2HD2 ASN A  90      66.979  87.768  90.334  1.00  7.25              
ATOM   1452  C   ASN A  90      64.025  83.456  92.077  1.00  7.25              
ATOM   1453  O   ASN A  90      63.229  83.840  92.934  1.00  7.25              
ATOM   1454  N   CYS A  91      64.129  82.155  91.751  1.00  7.35              
ATOM   1455  H   CYS A  91      64.771  81.876  91.020  1.00  7.35              
ATOM   1456  CA  CYS A  91      63.381  81.137  92.471  1.00  7.35              
ATOM   1457  HA  CYS A  91      63.407  81.410  93.525  1.00  7.35              
ATOM   1458  CB  CYS A  91      61.897  81.177  92.074  1.00  7.35              
ATOM   1459  HB1 CYS A  91      61.466  82.139  92.356  1.00  7.35              
ATOM   1460  HB2 CYS A  91      61.385  80.405  92.636  1.00  7.35              
ATOM   1461  SG  CYS A  91      61.621  80.908  90.310  1.00  7.35              
ATOM   1462  HG  CYS A  91      62.334  81.966  89.887  1.00  7.35              
ATOM   1463  C   CYS A  91      64.001  79.737  92.413  1.00  7.35              
ATOM   1464  O   CYS A  91      63.440  78.802  91.829  1.00  7.35              
ATOM   1465  N   LEU A  92      65.209  79.622  92.980  1.00  7.31              
ATOM   1466  H   LEU A  92      65.663  80.452  93.325  1.00  7.31              
ATOM   1467  CA  LEU A  92      66.011  78.409  92.833  1.00  7.31              
ATOM   1468  HA  LEU A  92      65.969  78.230  91.762  1.00  7.31              
ATOM   1469  CB  LEU A  92      67.509  78.710  93.111  1.00  7.31              
ATOM   1470  HB1 LEU A  92      67.734  78.694  94.173  1.00  7.31              
ATOM   1471  HB2 LEU A  92      67.705  79.722  92.759  1.00  7.31              
ATOM   1472  CG  LEU A  92      68.456  77.767  92.330  1.00  7.31              
ATOM   1473  HG  LEU A  92      67.944  77.444  91.435  1.00  7.31              
ATOM   1474  CD1 LEU A  92      69.766  78.377  91.829  1.00  7.31              
ATOM   1475 1HD1 LEU A  92      69.636  79.422  91.561  1.00  7.31              
ATOM   1476 2HD1 LEU A  92      70.547  78.267  92.577  1.00  7.31              
ATOM   1477 3HD1 LEU A  92      70.096  77.826  90.948  1.00  7.31              
ATOM   1478  CD2 LEU A  92      68.840  76.543  93.141  1.00  7.31              
ATOM   1479 1HD2 LEU A  92      67.962  76.009  93.490  1.00  7.31              
ATOM   1480 2HD2 LEU A  92      69.449  75.883  92.524  1.00  7.31              
ATOM   1481 3HD2 LEU A  92      69.418  76.862  94.007  1.00  7.31              
ATOM   1482  C   LEU A  92      65.358  77.171  93.455  1.00  7.31              
ATOM   1483  O   LEU A  92      64.763  77.317  94.525  1.00  7.31              
ATOM   1484  N   PRO A  93      65.375  75.999  92.776  1.00  7.48              
ATOM   1485  CD  PRO A  93      65.793  75.744  91.395  1.00  7.48              
ATOM   1486  HD1 PRO A  93      66.876  75.699  91.335  1.00  7.48              
ATOM   1487  HD2 PRO A  93      65.395  76.486  90.701  1.00  7.48              
ATOM   1488  CG  PRO A  93      65.265  74.358  91.026  1.00  7.48              
ATOM   1489  HG1 PRO A  93      65.909  73.860  90.300  1.00  7.48              
ATOM   1490  HG2 PRO A  93      64.245  74.438  90.645  1.00  7.48              
ATOM   1491  CB  PRO A  93      65.264  73.649  92.376  1.00  7.48              
ATOM   1492  HB1 PRO A  93      66.278  73.334  92.632  1.00  7.48              
ATOM   1493  HB2 PRO A  93      64.576  72.803  92.390  1.00  7.48              
ATOM   1494  CA  PRO A  93      64.804  74.772  93.306  1.00  7.48              
ATOM   1495  HA  PRO A  93      63.721  74.865  93.206  1.00  7.48              
ATOM   1496  C   PRO A  93      65.121  74.516  94.769  1.00  7.48              
ATOM   1497  O   PRO A  93      66.226  74.798  95.231  1.00  7.48              
ATOM   1498  N   GLY A  94      64.118  73.992  95.483  1.00  8.01              
ATOM   1499  H   GLY A  94      63.249  73.826  94.999  1.00  8.01              
ATOM   1500  CA  GLY A  94      64.117  73.845  96.937  1.00  8.01              
ATOM   1501  HA1 GLY A  94      63.386  73.088  97.221  1.00  8.01              
ATOM   1502  HA2 GLY A  94      63.825  74.793  97.388  1.00  8.01              
ATOM   1503  C   GLY A  94      65.474  73.442  97.513  1.00  8.01              
ATOM   1504  O   GLY A  94      66.101  74.207  98.244  1.00  8.01              
ATOM   1505  N   ARG A  95      65.978  72.271  97.105  1.00  8.39              
ATOM   1506  H   ARG A  95      65.461  71.749  96.413  1.00  8.39              
ATOM   1507  CA  ARG A  95      67.214  71.691  97.653  1.00  8.39              
ATOM   1508  HA  ARG A  95      67.345  72.141  98.640  1.00  8.39              
ATOM   1509  CB  ARG A  95      67.071  70.168  97.860  1.00  8.39              
ATOM   1510  HB1 ARG A  95      67.533  69.635  97.027  1.00  8.39              
ATOM   1511  HB2 ARG A  95      66.016  69.892  97.904  1.00  8.39              
ATOM   1512  CG  ARG A  95      67.730  69.763  99.193  1.00  8.39              
ATOM   1513  HG1 ARG A  95      67.130  70.181 100.004  1.00  8.39              
ATOM   1514  HG2 ARG A  95      68.730  70.190  99.269  1.00  8.39              
ATOM   1515  CD  ARG A  95      67.823  68.248  99.401  1.00  8.39              
ATOM   1516  HD1 ARG A  95      66.894  67.773  99.082  1.00  8.39              
ATOM   1517  HD2 ARG A  95      67.930  68.065 100.472  1.00  8.39              
ATOM   1518  NE  ARG A  95      69.000  67.661  98.726  1.00  8.39              
ATOM   1519  HE  ARG A  95      69.896  67.864  99.139  1.00  8.39              
ATOM   1520  CZ  ARG A  95      69.010  66.843  97.690  1.00  8.39              
ATOM   1521  NH1 ARG A  95      67.943  66.559  97.004  1.00  8.39              
ATOM   1522 1HH1 ARG A  95      67.082  67.025  97.207  1.00  8.39              
ATOM   1523 2HH1 ARG A  95      68.040  65.957  96.190  1.00  8.39              
ATOM   1524  NH2 ARG A  95      70.117  66.270  97.317  1.00  8.39              
ATOM   1525 1HH2 ARG A  95      70.984  66.451  97.792  1.00  8.39              
ATOM   1526 2HH2 ARG A  95      70.097  65.606  96.553  1.00  8.39              
ATOM   1527  C   ARG A  95      68.511  72.070  96.926  1.00  8.39              
ATOM   1528  O   ARG A  95      69.529  71.408  97.117  1.00  8.39              
ATOM   1529  N   LEU A  96      68.492  73.168  96.178  1.00  8.24              
ATOM   1530  H   LEU A  96      67.593  73.581  95.958  1.00  8.24              
ATOM   1531  CA  LEU A  96      69.673  73.980  95.883  1.00  8.24              
ATOM   1532  HA  LEU A  96      70.500  73.598  96.480  1.00  8.24              
ATOM   1533  CB  LEU A  96      70.062  73.815  94.402  1.00  8.24              
ATOM   1534  HB1 LEU A  96      70.769  74.598  94.124  1.00  8.24              
ATOM   1535  HB2 LEU A  96      69.162  73.924  93.797  1.00  8.24              
ATOM   1536  CG  LEU A  96      70.706  72.455  94.081  1.00  8.24              
ATOM   1537  HG  LEU A  96      70.059  71.656  94.438  1.00  8.24              
ATOM   1538  CD1 LEU A  96      70.864  72.286  92.569  1.00  8.24              
ATOM   1539 1HD1 LEU A  96      71.187  71.272  92.345  1.00  8.24              
ATOM   1540 2HD1 LEU A  96      69.912  72.472  92.071  1.00  8.24              
ATOM   1541 3HD1 LEU A  96      71.623  72.977  92.215  1.00  8.24              
ATOM   1542  CD2 LEU A  96      72.105  72.310  94.695  1.00  8.24              
ATOM   1543 1HD2 LEU A  96      72.583  71.402  94.331  1.00  8.24              
ATOM   1544 2HD2 LEU A  96      72.724  73.167  94.425  1.00  8.24              
ATOM   1545 3HD2 LEU A  96      72.035  72.248  95.780  1.00  8.24              
ATOM   1546  C   LEU A  96      69.543  75.428  96.371  1.00  8.24              
ATOM   1547  O   LEU A  96      70.488  76.195  96.194  1.00  8.24              
ATOM   1548  N   LYS A  97      68.444  75.781  97.068  1.00  8.32              
ATOM   1549  H   LYS A  97      67.706  75.107  97.227  1.00  8.32              
ATOM   1550  CA  LYS A  97      68.298  77.108  97.670  1.00  8.32              
ATOM   1551  HA  LYS A  97      69.188  77.674  97.413  1.00  8.32              
ATOM   1552  CB  LYS A  97      67.127  77.866  97.048  1.00  8.32              
ATOM   1553  HB1 LYS A  97      67.147  77.725  95.971  1.00  8.32              
ATOM   1554  HB2 LYS A  97      67.319  78.918  97.253  1.00  8.32              
ATOM   1555  CG  LYS A  97      65.727  77.479  97.561  1.00  8.32              
ATOM   1556  HG1 LYS A  97      65.781  77.004  98.540  1.00  8.32              
ATOM   1557  HG2 LYS A  97      65.286  76.751  96.885  1.00  8.32              
ATOM   1558  CD  LYS A  97      64.804  78.697  97.694  1.00  8.32              
ATOM   1559  HD1 LYS A  97      65.063  79.188  98.633  1.00  8.32              
ATOM   1560  HD2 LYS A  97      63.775  78.343  97.758  1.00  8.32              
ATOM   1561  CE  LYS A  97      64.922  79.721  96.553  1.00  8.32              
ATOM   1562  HE1 LYS A  97      64.619  79.249  95.615  1.00  8.32              
ATOM   1563  HE2 LYS A  97      65.963  80.033  96.454  1.00  8.32              
ATOM   1564  NZ  LYS A  97      64.088  80.908  96.822  1.00  8.32              
ATOM   1565  HZ1 LYS A  97      63.123  80.673  96.614  1.00  8.32              
ATOM   1566  HZ2 LYS A  97      64.151  81.186  97.802  1.00  8.32              
ATOM   1567  HZ3 LYS A  97      64.347  81.685  96.232  1.00  8.32              
ATOM   1568  C   LYS A  97      68.250  77.119  99.196  1.00  8.32              
ATOM   1569  O   LYS A  97      68.146  76.099  99.869  1.00  8.32              
ATOM   1570  N   ALA A  98      68.299  78.332  99.742  1.00  8.55              
ATOM   1571  H   ALA A  98      68.407  79.114  99.117  1.00  8.55              
ATOM   1572  CA  ALA A  98      68.211  78.600 101.166  1.00  8.55              
ATOM   1573  HA  ALA A  98      69.030  78.068 101.655  1.00  8.55              
ATOM   1574  CB  ALA A  98      68.436  80.103 101.383  1.00  8.55              
ATOM   1575  HB1 ALA A  98      68.416  80.333 102.449  1.00  8.55              
ATOM   1576  HB2 ALA A  98      69.408  80.395 100.980  1.00  8.55              
ATOM   1577  HB3 ALA A  98      67.657  80.677 100.880  1.00  8.55              
ATOM   1578  C   ALA A  98      66.891  78.125 101.797  1.00  8.55              
ATOM   1579  O   ALA A  98      65.837  78.720 101.567  1.00  8.55              
ATOM   1580  N   LEU A  99      66.961  77.146 102.705  1.00  8.68              
ATOM   1581  H   LEU A  99      67.838  76.648 102.777  1.00  8.68              
ATOM   1582  CA  LEU A  99      65.841  76.650 103.523  1.00  8.68              
ATOM   1583  HA  LEU A  99      64.995  76.472 102.856  1.00  8.68              
ATOM   1584  CB  LEU A  99      66.231  75.302 104.180  1.00  8.68              
ATOM   1585  HB1 LEU A  99      65.355  74.946 104.724  1.00  8.68              
ATOM   1586  HB2 LEU A  99      67.011  75.481 104.922  1.00  8.68              
ATOM   1587  CG  LEU A  99      66.669  74.122 103.285  1.00  8.68              
ATOM   1588  HG  LEU A  99      66.551  73.218 103.884  1.00  8.68              
ATOM   1589  CD1 LEU A  99      65.801  73.959 102.038  1.00  8.68              
ATOM   1590 1HD1 LEU A  99      66.061  73.027 101.537  1.00  8.68              
ATOM   1591 2HD1 LEU A  99      64.747  73.929 102.313  1.00  8.68              
ATOM   1592 3HD1 LEU A  99      65.976  74.778 101.338  1.00  8.68              
ATOM   1593  CD2 LEU A  99      68.142  74.187 102.882  1.00  8.68              
ATOM   1594 1HD2 LEU A  99      68.430  73.235 102.436  1.00  8.68              
ATOM   1595 2HD2 LEU A  99      68.316  74.959 102.137  1.00  8.68              
ATOM   1596 3HD2 LEU A  99      68.769  74.361 103.755  1.00  8.68              
ATOM   1597  C   LEU A  99      65.345  77.650 104.596  1.00  8.68              
ATOM   1598  O   LEU A  99      64.783  77.261 105.623  1.00  8.68              
ATOM   1599  N   LYS A 100      65.602  78.944 104.394  1.00  8.72              
ATOM   1600  H   LYS A 100      66.084  79.151 103.531  1.00  8.72              
ATOM   1601  CA  LYS A 100      65.113  80.086 105.188  1.00  8.72              
ATOM   1602  HA  LYS A 100      64.238  79.777 105.757  1.00  8.72              
ATOM   1603  CB  LYS A 100      66.208  80.574 106.162  1.00  8.72              
ATOM   1604  HB1 LYS A 100      65.892  81.510 106.629  1.00  8.72              
ATOM   1605  HB2 LYS A 100      67.117  80.782 105.593  1.00  8.72              
ATOM   1606  CG  LYS A 100      66.542  79.567 107.278  1.00  8.72              
ATOM   1607  HG1 LYS A 100      67.455  79.895 107.778  1.00  8.72              
ATOM   1608  HG2 LYS A 100      66.752  78.594 106.837  1.00  8.72              
ATOM   1609  CD  LYS A 100      65.433  79.448 108.341  1.00  8.72              
ATOM   1610  HD1 LYS A 100      64.443  79.524 107.891  1.00  8.72              
ATOM   1611  HD2 LYS A 100      65.541  80.279 109.040  1.00  8.72              
ATOM   1612  CE  LYS A 100      65.538  78.125 109.114  1.00  8.72              
ATOM   1613  HE1 LYS A 100      65.020  78.236 110.072  1.00  8.72              
ATOM   1614  HE2 LYS A 100      66.594  77.928 109.324  1.00  8.72              
ATOM   1615  NZ  LYS A 100      64.938  77.003 108.347  1.00  8.72              
ATOM   1616  HZ1 LYS A 100      65.149  76.106 108.763  1.00  8.72              
ATOM   1617  HZ2 LYS A 100      63.935  77.110 108.276  1.00  8.72              
ATOM   1618  HZ3 LYS A 100      65.265  77.007 107.381  1.00  8.72              
ATOM   1619  C   LYS A 100      64.601  81.230 104.298  1.00  8.72              
ATOM   1620  O   LYS A 100      64.052  82.187 104.822  1.00  8.72              
ATOM   1621  N   LEU A 101      64.701  81.082 102.974  1.00  8.81              
ATOM   1622  H   LEU A 101      65.143  80.247 102.619  1.00  8.81              
ATOM   1623  CA  LEU A 101      64.073  81.932 101.966  1.00  8.81              
ATOM   1624  HA  LEU A 101      63.243  82.480 102.414  1.00  8.81              
ATOM   1625  CB  LEU A 101      65.092  82.966 101.423  1.00  8.81              
ATOM   1626  HB1 LEU A 101      64.640  83.475 100.571  1.00  8.81              
ATOM   1627  HB2 LEU A 101      65.965  82.425 101.055  1.00  8.81              
ATOM   1628  CG  LEU A 101      65.566  84.054 102.407  1.00  8.81              
ATOM   1629  HG  LEU A 101      66.003  83.587 103.289  1.00  8.81              
ATOM   1630  CD1 LEU A 101      66.640  84.908 101.733  1.00  8.81              
ATOM   1631 1HD1 LEU A 101      67.011  85.656 102.435  1.00  8.81              
ATOM   1632 2HD1 LEU A 101      67.476  84.283 101.420  1.00  8.81              
ATOM   1633 3HD1 LEU A 101      66.227  85.418 100.865  1.00  8.81              
ATOM   1634  CD2 LEU A 101      64.435  84.989 102.833  1.00  8.81              
ATOM   1635 1HD2 LEU A 101      64.835  85.788 103.459  1.00  8.81              
ATOM   1636 2HD2 LEU A 101      63.956  85.433 101.960  1.00  8.81              
ATOM   1637 3HD2 LEU A 101      63.692  84.445 103.415  1.00  8.81              
ATOM   1638  C   LEU A 101      63.465  81.066 100.831  1.00  8.81              
ATOM   1639  O   LEU A 101      63.889  81.164  99.668  1.00  8.81              
ATOM   1640  N   PRO A 102      62.517  80.156 101.153  1.00  8.67              
ATOM   1641  CD  PRO A 102      61.876  79.994 102.455  1.00  8.67              
ATOM   1642  HD1 PRO A 102      61.657  80.956 102.920  1.00  8.67              
ATOM   1643  HD2 PRO A 102      62.517  79.396 103.103  1.00  8.67              
ATOM   1644  CG  PRO A 102      60.575  79.237 102.195  1.00  8.67              
ATOM   1645  HG1 PRO A 102      59.781  79.944 101.948  1.00  8.67              
ATOM   1646  HG2 PRO A 102      60.288  78.619 103.047  1.00  8.67              
ATOM   1647  CB  PRO A 102      60.913  78.394 100.968  1.00  8.67              
ATOM   1648  HB1 PRO A 102      60.019  78.115 100.410  1.00  8.67              
ATOM   1649  HB2 PRO A 102      61.458  77.502 101.281  1.00  8.67              
ATOM   1650  CA  PRO A 102      61.846  79.306 100.165  1.00  8.67              
ATOM   1651  HA  PRO A 102      62.582  78.693  99.649  1.00  8.67              
ATOM   1652  C   PRO A 102      61.081  80.147  99.120  1.00  8.67              
ATOM   1653  O   PRO A 102      60.835  81.333  99.333  1.00  8.67              
ATOM   1654  N   SER A 103      60.711  79.572  97.967  1.00  8.66              
ATOM   1655  H   SER A 103      60.862  78.585  97.813  1.00  8.66              
ATOM   1656  CA  SER A 103      60.001  80.332  96.919  1.00  8.66              
ATOM   1657  HA  SER A 103      59.391  81.096  97.405  1.00  8.66              
ATOM   1658  CB  SER A 103      60.977  81.061  95.993  1.00  8.66              
ATOM   1659  HB1 SER A 103      61.577  81.755  96.582  1.00  8.66              
ATOM   1660  HB2 SER A 103      60.429  81.643  95.250  1.00  8.66              
ATOM   1661  OG  SER A 103      61.814  80.126  95.332  1.00  8.66              
ATOM   1662  HG  SER A 103      61.256  79.548  94.778  1.00  8.66              
ATOM   1663  C   SER A 103      59.041  79.535  96.030  1.00  8.66              
ATOM   1664  O   SER A 103      59.168  78.321  95.904  1.00  8.66              
ATOM   1665  N   CYS A 104      58.163  80.281  95.347  1.00  9.00              
ATOM   1666  H   CYS A 104      58.105  81.258  95.590  1.00  9.00              
ATOM   1667  CA  CYS A 104      57.353  79.904  94.187  1.00  9.00              
ATOM   1668  HA  CYS A 104      56.653  79.122  94.486  1.00  9.00              
ATOM   1669  CB  CYS A 104      56.557  81.157  93.770  1.00  9.00              
ATOM   1670  HB1 CYS A 104      55.856  80.906  92.974  1.00  9.00              
ATOM   1671  HB2 CYS A 104      57.247  81.915  93.389  1.00  9.00              
ATOM   1672  SG  CYS A 104      55.627  81.856  95.165  1.00  9.00              
ATOM   1673  HG  CYS A 104      55.204  82.964  94.536  1.00  9.00              
ATOM   1674  C   CYS A 104      58.166  79.382  92.984  1.00  9.00              
ATOM   1675  O   CYS A 104      59.393  79.330  93.020  1.00  9.00              
ATOM   1676  N   GLN A 105      57.475  79.095  91.873  1.00  8.69              
ATOM   1677  H   GLN A 105      56.474  79.194  91.913  1.00  8.69              
ATOM   1678  CA  GLN A 105      58.067  79.079  90.528  1.00  8.69              
ATOM   1679  HA  GLN A 105      59.149  78.994  90.630  1.00  8.69              
ATOM   1680  CB  GLN A 105      57.606  77.837  89.748  1.00  8.69              
ATOM   1681  HB1 GLN A 105      57.865  76.960  90.343  1.00  8.69              
ATOM   1682  HB2 GLN A 105      58.166  77.785  88.813  1.00  8.69              
ATOM   1683  CG  GLN A 105      56.103  77.789  89.416  1.00  8.69              
ATOM   1684  HG1 GLN A 105      55.871  78.558  88.678  1.00  8.69              
ATOM   1685  HG2 GLN A 105      55.522  77.991  90.316  1.00  8.69              
ATOM   1686  CD  GLN A 105      55.667  76.431  88.866  1.00  8.69              
ATOM   1687  OE1 GLN A 105      56.444  75.498  88.701  1.00  8.69              
ATOM   1688  NE2 GLN A 105      54.393  76.245  88.597  1.00  8.69              
ATOM   1689 1HE2 GLN A 105      53.728  76.990  88.711  1.00  8.69              
ATOM   1690 2HE2 GLN A 105      54.134  75.333  88.262  1.00  8.69              
ATOM   1691  C   GLN A 105      57.786  80.393  89.799  1.00  8.69              
ATOM   1692  O   GLN A 105      56.734  81.002  90.005  1.00  8.69              
ATOM   1693  N   VAL A 106      58.752  80.809  88.976  1.00  8.33              
ATOM   1694  H   VAL A 106      59.601  80.271  88.943  1.00  8.33              
ATOM   1695  CA  VAL A 106      58.723  82.038  88.174  1.00  8.33              
ATOM   1696  HA  VAL A 106      58.665  82.879  88.870  1.00  8.33              
ATOM   1697  CB  VAL A 106      60.018  82.204  87.354  1.00  8.33              
ATOM   1698  HB  VAL A 106      60.846  82.171  88.052  1.00  8.33              
ATOM   1699  CG1 VAL A 106      60.227  81.094  86.314  1.00  8.33              
ATOM   1700 1HG1 VAL A 106      61.162  81.262  85.779  1.00  8.33              
ATOM   1701 2HG1 VAL A 106      60.264  80.119  86.798  1.00  8.33              
ATOM   1702 3HG1 VAL A 106      59.413  81.104  85.590  1.00  8.33              
ATOM   1703  CG2 VAL A 106      60.122  83.562  86.661  1.00  8.33              
ATOM   1704 1HG2 VAL A 106      61.134  83.699  86.277  1.00  8.33              
ATOM   1705 2HG2 VAL A 106      59.420  83.618  85.833  1.00  8.33              
ATOM   1706 3HG2 VAL A 106      59.916  84.364  87.372  1.00  8.33              
ATOM   1707  C   VAL A 106      57.482  82.097  87.300  1.00  8.33              
ATOM   1708  O   VAL A 106      57.062  81.074  86.751  1.00  8.33              
ATOM   1709  N   LEU A 107      56.959  83.306  87.096  1.00  7.54              
ATOM   1710  H   LEU A 107      57.338  84.109  87.593  1.00  7.54              
ATOM   1711  CA  LEU A 107      56.077  83.537  85.949  1.00  7.54              
ATOM   1712  HA  LEU A 107      55.851  82.597  85.445  1.00  7.54              
ATOM   1713  CB  LEU A 107      54.745  84.143  86.426  1.00  7.54              
ATOM   1714  HB1 LEU A 107      54.136  84.387  85.553  1.00  7.54              
ATOM   1715  HB2 LEU A 107      54.963  85.068  86.950  1.00  7.54              
ATOM   1716  CG  LEU A 107      53.922  83.243  87.368  1.00  7.54              
ATOM   1717  HG  LEU A 107      54.515  82.995  88.249  1.00  7.54              
ATOM   1718  CD1 LEU A 107      52.679  84.000  87.841  1.00  7.54              
ATOM   1719 1HD1 LEU A 107      52.122  83.393  88.554  1.00  7.54              
ATOM   1720 2HD1 LEU A 107      52.971  84.938  88.314  1.00  7.54              
ATOM   1721 3HD1 LEU A 107      52.038  84.227  86.988  1.00  7.54              
ATOM   1722  CD2 LEU A 107      53.466  81.942  86.702  1.00  7.54              
ATOM   1723 1HD2 LEU A 107      52.823  81.384  87.383  1.00  7.54              
ATOM   1724 2HD2 LEU A 107      52.921  82.160  85.783  1.00  7.54              
ATOM   1725 3HD2 LEU A 107      54.333  81.325  86.471  1.00  7.54              
ATOM   1726  C   LEU A 107      56.785  84.425  84.917  1.00  7.54              
ATOM   1727  O   LEU A 107      57.527  85.347  85.254  1.00  7.54              
ATOM   1728  N   ILE A 108      56.553  84.125  83.645  1.00  7.37              
ATOM   1729  H   ILE A 108      55.863  83.418  83.441  1.00  7.37              
ATOM   1730  CA  ILE A 108      57.148  84.795  82.491  1.00  7.37              
ATOM   1731  HA  ILE A 108      57.612  85.738  82.784  1.00  7.37              
ATOM   1732  CB  ILE A 108      58.193  83.895  81.779  1.00  7.37              
ATOM   1733  HB  ILE A 108      57.672  83.009  81.410  1.00  7.37              
ATOM   1734  CG2 ILE A 108      58.773  84.621  80.552  1.00  7.37              
ATOM   1735 1HG2 ILE A 108      59.543  84.008  80.084  1.00  7.37              
ATOM   1736 2HG2 ILE A 108      57.986  84.807  79.819  1.00  7.37              
ATOM   1737 3HG2 ILE A 108      59.198  85.579  80.847  1.00  7.37              
ATOM   1738  CG1 ILE A 108      59.337  83.357  82.669  1.00  7.37              
ATOM   1739 1HG1 ILE A 108      59.911  82.638  82.085  1.00  7.37              
ATOM   1740 2HG1 ILE A 108      58.910  82.810  83.510  1.00  7.37              
ATOM   1741  CD1 ILE A 108      60.319  84.401  83.213  1.00  7.37              
ATOM   1742  HD1 ILE A 108      61.088  83.896  83.796  1.00  7.37              
ATOM   1743  HD2 ILE A 108      60.805  84.937  82.399  1.00  7.37              
ATOM   1744  HD3 ILE A 108      59.791  85.101  83.855  1.00  7.37              
ATOM   1745  C   ILE A 108      55.962  85.082  81.568  1.00  7.37              
ATOM   1746  O   ILE A 108      55.467  84.189  80.879  1.00  7.37              
ATOM   1747  N   ASP A 109      55.433  86.295  81.658  1.00  7.47              
ATOM   1748  H   ASP A 109      55.878  86.978  82.262  1.00  7.47              
ATOM   1749  CA  ASP A 109      54.346  86.748  80.798  1.00  7.47              
ATOM   1750  HA  ASP A 109      53.565  85.985  80.799  1.00  7.47              
ATOM   1751  CB  ASP A 109      53.763  88.052  81.374  1.00  7.47              
ATOM   1752  HB1 ASP A 109      54.411  88.878  81.098  1.00  7.47              
ATOM   1753  HB2 ASP A 109      53.742  87.979  82.463  1.00  7.47              
ATOM   1754  CG  ASP A 109      52.340  88.365  80.904  1.00  7.47              
ATOM   1755  OD1 ASP A 109      51.803  87.569  80.101  1.00  7.47              
ATOM   1756  OD2 ASP A 109      51.780  89.368  81.410  1.00  7.47              
ATOM   1757  C   ASP A 109      54.853  86.925  79.358  1.00  7.47              
ATOM   1758  O   ASP A 109      56.040  87.182  79.117  1.00  7.47              
ATOM   1759  N   HIS A 110      53.968  86.745  78.384  1.00  7.42              
ATOM   1760  H   HIS A 110      52.986  86.726  78.653  1.00  7.42              
ATOM   1761  CA  HIS A 110      54.328  86.823  76.967  1.00  7.42              
ATOM   1762  HA  HIS A 110      55.189  86.177  76.794  1.00  7.42              
ATOM   1763  CB  HIS A 110      53.153  86.283  76.135  1.00  7.42              
ATOM   1764  HB1 HIS A 110      52.255  86.856  76.372  1.00  7.42              
ATOM   1765  HB2 HIS A 110      52.974  85.241  76.401  1.00  7.42              
ATOM   1766  CG  HIS A 110      53.404  86.361  74.653  1.00  7.42              
ATOM   1767  ND1 HIS A 110      54.505  85.805  73.992  1.00  7.42              
ATOM   1768  CE1 HIS A 110      54.546  86.410  72.792  1.00  7.42              
ATOM   1769  HE1 HIS A 110      55.350  86.306  72.074  1.00  7.42              
ATOM   1770  NE2 HIS A 110      53.547  87.298  72.674  1.00  7.42              
ATOM   1771  HE2 HIS A 110      53.588  88.115  72.058  1.00  7.42              
ATOM   1772  CD2 HIS A 110      52.818  87.280  73.837  1.00  7.42              
ATOM   1773  HD2 HIS A 110      52.065  88.002  74.124  1.00  7.42              
ATOM   1774  C   HIS A 110      54.756  88.254  76.565  1.00  7.42              
ATOM   1775  O   HIS A 110      54.483  89.233  77.260  1.00  7.42              
ATOM   1776  N   ASP A 111      55.476  88.375  75.447  1.00  7.35              
ATOM   1777  H   ASP A 111      55.536  87.553  74.859  1.00  7.35              
ATOM   1778  CA  ASP A 111      56.133  89.594  74.946  1.00  7.35              
ATOM   1779  HA  ASP A 111      56.830  89.257  74.182  1.00  7.35              
ATOM   1780  CB  ASP A 111      55.135  90.535  74.243  1.00  7.35              
ATOM   1781  HB1 ASP A 111      55.588  91.517  74.102  1.00  7.35              
ATOM   1782  HB2 ASP A 111      54.251  90.666  74.869  1.00  7.35              
ATOM   1783  CG  ASP A 111      54.736  90.028  72.860  1.00  7.35              
ATOM   1784  OD1 ASP A 111      55.587  89.432  72.163  1.00  7.35              
ATOM   1785  OD2 ASP A 111      53.553  90.186  72.497  1.00  7.35              
ATOM   1786  C   ASP A 111      57.042  90.356  75.930  1.00  7.35              
ATOM   1787  O   ASP A 111      57.627  91.386  75.568  1.00  7.35              
ATOM   1788  N   ALA A 112      57.300  89.819  77.125  1.00  7.34              
ATOM   1789  H   ALA A 112      56.729  89.038  77.429  1.00  7.34              
ATOM   1790  CA  ALA A 112      58.624  89.969  77.713  1.00  7.34              
ATOM   1791  HA  ALA A 112      58.797  91.023  77.932  1.00  7.34              
ATOM   1792  CB  ALA A 112      58.690  89.187  79.024  1.00  7.34              
ATOM   1793  HB1 ALA A 112      59.672  89.335  79.472  1.00  7.34              
ATOM   1794  HB2 ALA A 112      57.927  89.547  79.715  1.00  7.34              
ATOM   1795  HB3 ALA A 112      58.536  88.123  78.837  1.00  7.34              
ATOM   1796  C   ALA A 112      59.693  89.486  76.713  1.00  7.34              
ATOM   1797  O   ALA A 112      59.486  88.543  75.946  1.00  7.34              
ATOM   1798  N   PHE A 113      60.849  90.147  76.704  1.00  7.22              
ATOM   1799  H   PHE A 113      60.948  90.896  77.374  1.00  7.22              
ATOM   1800  CA  PHE A 113      61.992  89.885  75.818  1.00  7.22              
ATOM   1801  HA  PHE A 113      62.780  90.564  76.141  1.00  7.22              
ATOM   1802  CB  PHE A 113      62.560  88.464  76.023  1.00  7.22              
ATOM   1803  HB1 PHE A 113      63.540  88.417  75.546  1.00  7.22              
ATOM   1804  HB2 PHE A 113      61.924  87.751  75.498  1.00  7.22              
ATOM   1805  CG  PHE A 113      62.716  88.009  77.465  1.00  7.22              
ATOM   1806  CD1 PHE A 113      63.730  88.553  78.273  1.00  7.22              
ATOM   1807  HD1 PHE A 113      64.401  89.300  77.874  1.00  7.22              
ATOM   1808  CE1 PHE A 113      63.870  88.128  79.607  1.00  7.22              
ATOM   1809  HE1 PHE A 113      64.641  88.550  80.233  1.00  7.22              
ATOM   1810  CZ  PHE A 113      63.007  87.154  80.134  1.00  7.22              
ATOM   1811  HZ  PHE A 113      63.108  86.841  81.163  1.00  7.22              
ATOM   1812  CE2 PHE A 113      62.003  86.595  79.326  1.00  7.22              
ATOM   1813  HE2 PHE A 113      61.345  85.840  79.731  1.00  7.22              
ATOM   1814  CD2 PHE A 113      61.853  87.028  77.996  1.00  7.22              
ATOM   1815  HD2 PHE A 113      61.072  86.608  77.378  1.00  7.22              
ATOM   1816  C   PHE A 113      61.813  90.162  74.316  1.00  7.22              
ATOM   1817  O   PHE A 113      62.781  90.597  73.698  1.00  7.22              
ATOM   1818  N   VAL A 114      60.638  89.941  73.712  1.00  7.20              
ATOM   1819  H   VAL A 114      59.899  89.534  74.277  1.00  7.20              
ATOM   1820  CA  VAL A 114      60.409  90.058  72.249  1.00  7.20              
ATOM   1821  HA  VAL A 114      61.061  89.340  71.752  1.00  7.20              
ATOM   1822  CB  VAL A 114      58.955  89.674  71.893  1.00  7.20              
ATOM   1823  HB  VAL A 114      58.272  90.340  72.421  1.00  7.20              
ATOM   1824  CG1 VAL A 114      58.676  89.764  70.387  1.00  7.20              
ATOM   1825 1HG1 VAL A 114      57.650  89.447  70.192  1.00  7.20              
ATOM   1826 2HG1 VAL A 114      58.777  90.791  70.038  1.00  7.20              
ATOM   1827 3HG1 VAL A 114      59.360  89.119  69.834  1.00  7.20              
ATOM   1828  CG2 VAL A 114      58.680  88.222  72.321  1.00  7.20              
ATOM   1829 1HG2 VAL A 114      57.663  87.946  72.044  1.00  7.20              
ATOM   1830 2HG2 VAL A 114      59.374  87.549  71.821  1.00  7.20              
ATOM   1831 3HG2 VAL A 114      58.775  88.109  73.399  1.00  7.20              
ATOM   1832  C   VAL A 114      60.798  91.436  71.699  1.00  7.20              
ATOM   1833  O   VAL A 114      61.426  91.525  70.648  1.00  7.20              
ATOM   1834  N   ASN A 115      60.525  92.505  72.449  1.00  7.32              
ATOM   1835  H   ASN A 115      60.005  92.344  73.298  1.00  7.32              
ATOM   1836  CA  ASN A 115      60.896  93.882  72.100  1.00  7.32              
ATOM   1837  HA  ASN A 115      60.504  94.110  71.106  1.00  7.32              
ATOM   1838  CB  ASN A 115      60.184  94.790  73.124  1.00  7.32              
ATOM   1839  HB1 ASN A 115      60.473  94.488  74.131  1.00  7.32              
ATOM   1840  HB2 ASN A 115      59.106  94.655  73.033  1.00  7.32              
ATOM   1841  CG  ASN A 115      60.472  96.275  72.955  1.00  7.32              
ATOM   1842  OD1 ASN A 115      60.406  96.842  71.882  1.00  7.32              
ATOM   1843  ND2 ASN A 115      60.733  96.974  74.038  1.00  7.32              
ATOM   1844 1HD2 ASN A 115      60.696  96.542  74.945  1.00  7.32              
ATOM   1845 2HD2 ASN A 115      60.848  97.960  73.893  1.00  7.32              
ATOM   1846  C   ASN A 115      62.419  94.159  72.044  1.00  7.32              
ATOM   1847  O   ASN A 115      62.853  95.144  71.451  1.00  7.32              
ATOM   1848  N   LEU A 116      63.269  93.353  72.687  1.00  7.28              
ATOM   1849  H   LEU A 116      62.932  92.468  73.054  1.00  7.28              
ATOM   1850  CA  LEU A 116      64.668  93.716  72.938  1.00  7.28              
ATOM   1851  HA  LEU A 116      64.731  94.802  73.006  1.00  7.28              
ATOM   1852  CB  LEU A 116      65.154  93.166  74.297  1.00  7.28              
ATOM   1853  HB1 LEU A 116      66.236  93.277  74.321  1.00  7.28              
ATOM   1854  HB2 LEU A 116      64.935  92.099  74.350  1.00  7.28              
ATOM   1855  CG  LEU A 116      64.636  93.858  75.576  1.00  7.28              
ATOM   1856  HG  LEU A 116      65.070  93.327  76.424  1.00  7.28              
ATOM   1857  CD1 LEU A 116      65.081  95.323  75.670  1.00  7.28              
ATOM   1858 1HD1 LEU A 116      64.832  95.712  76.657  1.00  7.28              
ATOM   1859 2HD1 LEU A 116      66.159  95.395  75.529  1.00  7.28              
ATOM   1860 3HD1 LEU A 116      64.572  95.928  74.921  1.00  7.28              
ATOM   1861  CD2 LEU A 116      63.117  93.809  75.730  1.00  7.28              
ATOM   1862 1HD2 LEU A 116      62.847  94.127  76.736  1.00  7.28              
ATOM   1863 2HD2 LEU A 116      62.647  94.486  75.020  1.00  7.28              
ATOM   1864 3HD2 LEU A 116      62.761  92.793  75.571  1.00  7.28              
ATOM   1865  C   LEU A 116      65.570  93.330  71.761  1.00  7.28              
ATOM   1866  O   LEU A 116      66.357  92.386  71.825  1.00  7.28              
ATOM   1867  N   LYS A 117      65.462  94.104  70.676  1.00  7.31              
ATOM   1868  H   LYS A 117      64.720  94.799  70.716  1.00  7.31              
ATOM   1869  CA  LYS A 117      66.178  93.937  69.395  1.00  7.31              
ATOM   1870  HA  LYS A 117      65.851  92.984  68.977  1.00  7.31              
ATOM   1871  CB  LYS A 117      65.683  95.049  68.438  1.00  7.31              
ATOM   1872  HB1 LYS A 117      65.944  96.028  68.845  1.00  7.31              
ATOM   1873  HB2 LYS A 117      64.593  94.994  68.410  1.00  7.31              
ATOM   1874  CG  LYS A 117      66.178  94.942  66.979  1.00  7.31              
ATOM   1875  HG1 LYS A 117      65.373  95.250  66.311  1.00  7.31              
ATOM   1876  HG2 LYS A 117      66.404  93.900  66.749  1.00  7.31              
ATOM   1877  CD  LYS A 117      67.395  95.847  66.695  1.00  7.31              
ATOM   1878  HD1 LYS A 117      68.008  95.951  67.592  1.00  7.31              
ATOM   1879  HD2 LYS A 117      67.026  96.844  66.447  1.00  7.31              
ATOM   1880  CE  LYS A 117      68.283  95.346  65.544  1.00  7.31              
ATOM   1881  HE1 LYS A 117      68.988  96.146  65.301  1.00  7.31              
ATOM   1882  HE2 LYS A 117      67.663  95.157  64.663  1.00  7.31              
ATOM   1883  NZ  LYS A 117      69.041  94.126  65.923  1.00  7.31              
ATOM   1884  HZ1 LYS A 117      69.385  94.197  66.877  1.00  7.31              
ATOM   1885  HZ2 LYS A 117      68.441  93.301  65.983  1.00  7.31              
ATOM   1886  HZ3 LYS A 117      69.801  93.906  65.299  1.00  7.31              
ATOM   1887  C   LYS A 117      67.714  93.821  69.470  1.00  7.31              
ATOM   1888  O   LYS A 117      68.343  93.547  68.454  1.00  7.31              
ATOM   1889  N   CYS A 118      68.342  94.003  70.626  1.00  7.31              
ATOM   1890  H   CYS A 118      67.784  94.193  71.441  1.00  7.31              
ATOM   1891  CA  CYS A 118      69.799  93.947  70.778  1.00  7.31              
ATOM   1892  HA  CYS A 118      70.272  93.690  69.829  1.00  7.31              
ATOM   1893  CB  CYS A 118      70.311  95.336  71.196  1.00  7.31              
ATOM   1894  HB1 CYS A 118      71.399  95.299  71.297  1.00  7.31              
ATOM   1895  HB2 CYS A 118      69.899  95.598  72.174  1.00  7.31              
ATOM   1896  SG  CYS A 118      69.857  96.595  69.962  1.00  7.31              
ATOM   1897  HG  CYS A 118      70.498  97.620  70.541  1.00  7.31              
ATOM   1898  C   CYS A 118      70.281  92.872  71.772  1.00  7.31              
ATOM   1899  O   CYS A 118      71.472  92.805  72.049  1.00  7.31              
ATOM   1900  N   LEU A 119      69.369  92.055  72.310  1.00  7.18              
ATOM   1901  H   LEU A 119      68.409  92.144  72.008  1.00  7.18              
ATOM   1902  CA  LEU A 119      69.621  91.145  73.428  1.00  7.18              
ATOM   1903  HA  LEU A 119      70.198  91.707  74.163  1.00  7.18              
ATOM   1904  CB  LEU A 119      68.268  90.779  74.073  1.00  7.18              
ATOM   1905  HB1 LEU A 119      67.688  90.197  73.354  1.00  7.18              
ATOM   1906  HB2 LEU A 119      67.726  91.699  74.270  1.00  7.18              
ATOM   1907  CG  LEU A 119      68.363  89.991  75.396  1.00  7.18              
ATOM   1908  HG  LEU A 119      68.981  89.105  75.273  1.00  7.18              
ATOM   1909  CD1 LEU A 119      68.950  90.838  76.526  1.00  7.18              
ATOM   1910 1HD1 LEU A 119      68.971  90.240  77.435  1.00  7.18              
ATOM   1911 2HD1 LEU A 119      69.973  91.123  76.286  1.00  7.18              
ATOM   1912 3HD1 LEU A 119      68.350  91.734  76.680  1.00  7.18              
ATOM   1913  CD2 LEU A 119      66.965  89.528  75.815  1.00  7.18              
ATOM   1914 1HD2 LEU A 119      67.041  88.915  76.713  1.00  7.18              
ATOM   1915 2HD2 LEU A 119      66.328  90.389  76.011  1.00  7.18              
ATOM   1916 3HD2 LEU A 119      66.525  88.929  75.018  1.00  7.18              
ATOM   1917  C   LEU A 119      70.449  89.889  73.087  1.00  7.18              
ATOM   1918  O   LEU A 119      69.909  88.790  72.962  1.00  7.18              
ATOM   1919  N   ASN A 120      71.769  90.037  73.008  1.00  7.13              
ATOM   1920  H   ASN A 120      72.155  90.969  73.108  1.00  7.13              
ATOM   1921  CA  ASN A 120      72.687  88.925  72.778  1.00  7.13              
ATOM   1922  HA  ASN A 120      72.396  88.458  71.835  1.00  7.13              
ATOM   1923  CB  ASN A 120      74.134  89.435  72.633  1.00  7.13              
ATOM   1924  HB1 ASN A 120      74.767  88.611  72.306  1.00  7.13              
ATOM   1925  HB2 ASN A 120      74.495  89.777  73.603  1.00  7.13              
ATOM   1926  CG  ASN A 120      74.316  90.583  71.663  1.00  7.13              
ATOM   1927  OD1 ASN A 120      74.352  91.731  72.060  1.00  7.13              
ATOM   1928  ND2 ASN A 120      74.487  90.340  70.389  1.00  7.13              
ATOM   1929 1HD2 ASN A 120      74.576  89.391  70.013  1.00  7.13              
ATOM   1930 2HD2 ASN A 120      74.608  91.131  69.792  1.00  7.13              
ATOM   1931  C   ASN A 120      72.686  87.832  73.846  1.00  7.13              
ATOM   1932  O   ASN A 120      72.876  86.680  73.458  1.00  7.13              
ATOM   1933  N   SER A 121      72.517  88.111  75.153  1.00  6.60              
ATOM   1934  H   SER A 121      72.368  89.074  75.450  1.00  6.60              
ATOM   1935  CA  SER A 121      72.604  87.020  76.145  1.00  6.60              
ATOM   1936  HA  SER A 121      72.536  86.054  75.651  1.00  6.60              
ATOM   1937  CB  SER A 121      73.946  87.082  76.874  1.00  6.60              
ATOM   1938  HB1 SER A 121      73.961  87.948  77.534  1.00  6.60              
ATOM   1939  HB2 SER A 121      74.751  87.173  76.144  1.00  6.60              
ATOM   1940  OG  SER A 121      74.156  85.914  77.636  1.00  6.60              
ATOM   1941  HG  SER A 121      74.205  85.165  77.035  1.00  6.60              
ATOM   1942  C   SER A 121      71.439  87.089  77.115  1.00  6.60              
ATOM   1943  O   SER A 121      70.969  88.175  77.421  1.00  6.60              
ATOM   1944  N   LEU A 122      70.992  85.936  77.596  1.00  6.53              
ATOM   1945  H   LEU A 122      71.409  85.082  77.240  1.00  6.53              
ATOM   1946  CA  LEU A 122      69.913  85.778  78.550  1.00  6.53              
ATOM   1947  HA  LEU A 122      69.834  86.680  79.158  1.00  6.53              
ATOM   1948  CB  LEU A 122      68.592  85.574  77.786  1.00  6.53              
ATOM   1949  HB1 LEU A 122      68.715  84.723  77.117  1.00  6.53              
ATOM   1950  HB2 LEU A 122      68.411  86.462  77.178  1.00  6.53              
ATOM   1951  CG  LEU A 122      67.348  85.303  78.651  1.00  6.53              
ATOM   1952  HG  LEU A 122      67.472  84.355  79.176  1.00  6.53              
ATOM   1953  CD1 LEU A 122      67.076  86.396  79.686  1.00  6.53              
ATOM   1954 1HD1 LEU A 122      66.141  86.187  80.202  1.00  6.53              
ATOM   1955 2HD1 LEU A 122      67.876  86.431  80.424  1.00  6.53              
ATOM   1956 3HD1 LEU A 122      66.994  87.361  79.189  1.00  6.53              
ATOM   1957  CD2 LEU A 122      66.135  85.184  77.727  1.00  6.53              
ATOM   1958 1HD2 LEU A 122      65.235  84.971  78.300  1.00  6.53              
ATOM   1959 2HD2 LEU A 122      65.983  86.119  77.186  1.00  6.53              
ATOM   1960 3HD2 LEU A 122      66.292  84.376  77.012  1.00  6.53              
ATOM   1961  C   LEU A 122      70.247  84.590  79.458  1.00  6.53              
ATOM   1962  O   LEU A 122      70.314  83.440  79.009  1.00  6.53              
ATOM   1963  N   GLN A 123      70.426  84.885  80.745  1.00  6.52              
ATOM   1964  H   GLN A 123      70.405  85.862  81.019  1.00  6.52              
ATOM   1965  CA  GLN A 123      70.490  83.871  81.799  1.00  6.52              
ATOM   1966  HA  GLN A 123      70.623  82.885  81.349  1.00  6.52              
ATOM   1967  CB  GLN A 123      71.696  84.112  82.727  1.00  6.52              
ATOM   1968  HB1 GLN A 123      71.461  83.724  83.714  1.00  6.52              
ATOM   1969  HB2 GLN A 123      71.846  85.185  82.834  1.00  6.52              
ATOM   1970  CG  GLN A 123      73.025  83.482  82.248  1.00  6.52              
ATOM   1971  HG1 GLN A 123      73.837  83.973  82.784  1.00  6.52              
ATOM   1972  HG2 GLN A 123      73.158  83.685  81.185  1.00  6.52              
ATOM   1973  CD  GLN A 123      73.172  81.972  82.498  1.00  6.52              
ATOM   1974  OE1 GLN A 123      73.520  81.210  81.614  1.00  6.52              
ATOM   1975  NE2 GLN A 123      72.932  81.509  83.705  1.00  6.52              
ATOM   1976 1HE2 GLN A 123      72.805  82.132  84.482  1.00  6.52              
ATOM   1977 2HE2 GLN A 123      73.173  80.537  83.934  1.00  6.52              
ATOM   1978  C   GLN A 123      69.163  83.840  82.555  1.00  6.52              
ATOM   1979  O   GLN A 123      68.728  84.868  83.066  1.00  6.52              
ATOM   1980  N   LEU A 124      68.532  82.664  82.636  1.00  7.00              
ATOM   1981  H   LEU A 124      68.890  81.880  82.095  1.00  7.00              
ATOM   1982  CA  LEU A 124      67.290  82.448  83.406  1.00  7.00              
ATOM   1983  HA  LEU A 124      67.122  83.314  84.047  1.00  7.00              
ATOM   1984  CB  LEU A 124      66.116  82.324  82.420  1.00  7.00              
ATOM   1985  HB1 LEU A 124      65.284  81.792  82.882  1.00  7.00              
ATOM   1986  HB2 LEU A 124      66.453  81.747  81.559  1.00  7.00              
ATOM   1987  CG  LEU A 124      65.611  83.689  81.931  1.00  7.00              
ATOM   1988  HG  LEU A 124      66.450  84.302  81.610  1.00  7.00              
ATOM   1989  CD1 LEU A 124      64.678  83.482  80.741  1.00  7.00              
ATOM   1990 1HD1 LEU A 124      64.293  84.441  80.398  1.00  7.00              
ATOM   1991 2HD1 LEU A 124      65.228  83.011  79.927  1.00  7.00              
ATOM   1992 3HD1 LEU A 124      63.842  82.844  81.027  1.00  7.00              
ATOM   1993  CD2 LEU A 124      64.825  84.430  83.021  1.00  7.00              
ATOM   1994 1HD2 LEU A 124      64.463  85.381  82.633  1.00  7.00              
ATOM   1995 2HD2 LEU A 124      63.975  83.830  83.348  1.00  7.00              
ATOM   1996 3HD2 LEU A 124      65.465  84.638  83.878  1.00  7.00              
ATOM   1997  C   LEU A 124      67.423  81.270  84.389  1.00  7.00              
ATOM   1998  O   LEU A 124      66.441  80.694  84.856  1.00  7.00              
ATOM   1999  N   ALA A 125      68.658  80.901  84.706  1.00  6.94              
ATOM   2000  H   ALA A 125      69.422  81.417  84.302  1.00  6.94              
ATOM   2001  CA  ALA A 125      68.992  79.745  85.518  1.00  6.94              
ATOM   2002  HA  ALA A 125      68.520  78.886  85.057  1.00  6.94              
ATOM   2003  CB  ALA A 125      70.505  79.583  85.427  1.00  6.94              
ATOM   2004  HB1 ALA A 125      70.816  78.672  85.934  1.00  6.94              
ATOM   2005  HB2 ALA A 125      70.804  79.538  84.381  1.00  6.94              
ATOM   2006  HB3 ALA A 125      71.006  80.429  85.900  1.00  6.94              
ATOM   2007  C   ALA A 125      68.549  79.860  86.988  1.00  6.94              
ATOM   2008  O   ALA A 125      68.653  80.928  87.577  1.00  6.94              
ATOM   2009  N   GLY A 126      68.098  78.779  87.627  1.00  7.09              
ATOM   2010  H   GLY A 126      68.060  77.893  87.136  1.00  7.09              
ATOM   2011  CA  GLY A 126      67.687  78.839  89.027  1.00  7.09              
ATOM   2012  HA1 GLY A 126      68.478  79.306  89.609  1.00  7.09              
ATOM   2013  HA2 GLY A 126      67.523  77.831  89.391  1.00  7.09              
ATOM   2014  C   GLY A 126      66.394  79.636  89.256  1.00  7.09              
ATOM   2015  O   GLY A 126      66.129  80.265  90.288  1.00  7.09              
ATOM   2016  N   ASN A 127      65.558  79.583  88.245  1.00  7.26              
ATOM   2017  H   ASN A 127      65.846  79.051  87.434  1.00  7.26              
ATOM   2018  CA  ASN A 127      64.139  79.771  88.394  1.00  7.26              
ATOM   2019  HA  ASN A 127      63.896  80.062  89.413  1.00  7.26              
ATOM   2020  CB  ASN A 127      63.720  80.847  87.394  1.00  7.26              
ATOM   2021  HB1 ASN A 127      62.667  81.053  87.514  1.00  7.26              
ATOM   2022  HB2 ASN A 127      63.899  80.502  86.375  1.00  7.26              
ATOM   2023  CG  ASN A 127      64.493  82.123  87.649  1.00  7.26              
ATOM   2024  OD1 ASN A 127      64.360  82.732  88.698  1.00  7.26              
ATOM   2025  ND2 ASN A 127      65.373  82.496  86.751  1.00  7.26              
ATOM   2026 1HD2 ASN A 127      65.579  81.874  85.979  1.00  7.26              
ATOM   2027 2HD2 ASN A 127      65.908  83.346  86.909  1.00  7.26              
ATOM   2028  C   ASN A 127      63.579  78.394  88.091  1.00  7.26              
ATOM   2029  O   ASN A 127      64.114  77.681  87.246  1.00  7.26              
ATOM   2030  N   SER A 128      62.535  77.967  88.780  1.00  7.26              
ATOM   2031  H   SER A 128      62.158  78.569  89.500  1.00  7.26              
ATOM   2032  CA  SER A 128      61.998  76.609  88.613  1.00  7.26              
ATOM   2033  HA  SER A 128      62.820  75.895  88.537  1.00  7.26              
ATOM   2034  CB  SER A 128      61.188  76.272  89.875  1.00  7.26              
ATOM   2035  HB1 SER A 128      60.830  75.245  89.803  1.00  7.26              
ATOM   2036  HB2 SER A 128      60.328  76.938  89.943  1.00  7.26              
ATOM   2037  OG  SER A 128      61.958  76.392  91.060  1.00  7.26              
ATOM   2038  HG  SER A 128      62.255  77.304  91.210  1.00  7.26              
ATOM   2039  C   SER A 128      61.143  76.487  87.343  1.00  7.26              
ATOM   2040  O   SER A 128      59.983  76.069  87.417  1.00  7.26              
ATOM   2041  N   LEU A 129      61.651  76.948  86.192  1.00  7.19              
ATOM   2042  H   LEU A 129      62.628  77.226  86.181  1.00  7.19              
ATOM   2043  CA  LEU A 129      60.904  77.064  84.938  1.00  7.19              
ATOM   2044  HA  LEU A 129      59.949  77.522  85.200  1.00  7.19              
ATOM   2045  CB  LEU A 129      61.612  78.010  83.948  1.00  7.19              
ATOM   2046  HB1 LEU A 129      62.160  77.405  83.223  1.00  7.19              
ATOM   2047  HB2 LEU A 129      62.324  78.614  84.509  1.00  7.19              
ATOM   2048  CG  LEU A 129      60.738  79.028  83.195  1.00  7.19              
ATOM   2049  HG  LEU A 129      60.422  79.797  83.895  1.00  7.19              
ATOM   2050  CD1 LEU A 129      61.575  79.694  82.102  1.00  7.19              
ATOM   2051 1HD1 LEU A 129      60.995  80.476  81.614  1.00  7.19              
ATOM   2052 2HD1 LEU A 129      62.467  80.138  82.545  1.00  7.19              
ATOM   2053 3HD1 LEU A 129      61.874  78.955  81.358  1.00  7.19              
ATOM   2054  CD2 LEU A 129      59.479  78.443  82.561  1.00  7.19              
ATOM   2055 1HD2 LEU A 129      58.981  79.211  81.969  1.00  7.19              
ATOM   2056 2HD2 LEU A 129      59.743  77.623  81.900  1.00  7.19              
ATOM   2057 3HD2 LEU A 129      58.782  78.120  83.330  1.00  7.19              
ATOM   2058  C   LEU A 129      60.613  75.677  84.353  1.00  7.19              
ATOM   2059  O   LEU A 129      61.454  74.782  84.359  1.00  7.19              
ATOM   2060  N   LYS A 130      59.380  75.491  83.882  1.00  7.25              
ATOM   2061  H   LYS A 130      58.763  76.290  83.873  1.00  7.25              
ATOM   2062  CA  LYS A 130      58.822  74.185  83.492  1.00  7.25              
ATOM   2063  HA  LYS A 130      59.461  73.380  83.859  1.00  7.25              
ATOM   2064  CB  LYS A 130      57.418  74.040  84.121  1.00  7.25              
ATOM   2065  HB1 LYS A 130      56.966  73.105  83.783  1.00  7.25              
ATOM   2066  HB2 LYS A 130      56.791  74.854  83.753  1.00  7.25              
ATOM   2067  CG  LYS A 130      57.385  74.064  85.663  1.00  7.25              
ATOM   2068  HG1 LYS A 130      56.345  74.166  85.977  1.00  7.25              
ATOM   2069  HG2 LYS A 130      57.929  74.932  86.032  1.00  7.25              
ATOM   2070  CD  LYS A 130      57.950  72.780  86.292  1.00  7.25              
ATOM   2071  HD1 LYS A 130      58.963  72.609  85.939  1.00  7.25              
ATOM   2072  HD2 LYS A 130      57.338  71.940  85.961  1.00  7.25              
ATOM   2073  CE  LYS A 130      57.915  72.824  87.829  1.00  7.25              
ATOM   2074  HE1 LYS A 130      58.059  71.814  88.219  1.00  7.25              
ATOM   2075  HE2 LYS A 130      56.919  73.163  88.131  1.00  7.25              
ATOM   2076  NZ  LYS A 130      58.935  73.729  88.414  1.00  7.25              
ATOM   2077  HZ1 LYS A 130      58.974  74.610  87.906  1.00  7.25              
ATOM   2078  HZ2 LYS A 130      58.691  73.967  89.364  1.00  7.25              
ATOM   2079  HZ3 LYS A 130      59.871  73.328  88.414  1.00  7.25              
ATOM   2080  C   LYS A 130      58.759  73.978  81.971  1.00  7.25              
ATOM   2081  O   LYS A 130      58.280  72.950  81.501  1.00  7.25              
ATOM   2082  N   THR A 131      59.236  74.964  81.217  1.00  7.16              
ATOM   2083  H   THR A 131      59.615  75.766  81.691  1.00  7.16              
ATOM   2084  CA  THR A 131      59.369  74.976  79.762  1.00  7.16              
ATOM   2085  HA  THR A 131      59.486  73.954  79.404  1.00  7.16              
ATOM   2086  CB  THR A 131      58.147  75.612  79.057  1.00  7.16              
ATOM   2087  HB  THR A 131      58.272  75.485  77.981  1.00  7.16              
ATOM   2088  CG2 THR A 131      56.802  74.995  79.440  1.00  7.16              
ATOM   2089 1HG2 THR A 131      56.016  75.430  78.823  1.00  7.16              
ATOM   2090 2HG2 THR A 131      56.830  73.918  79.278  1.00  7.16              
ATOM   2091 3HG2 THR A 131      56.577  75.199  80.487  1.00  7.16              
ATOM   2092  OG1 THR A 131      58.058  76.993  79.323  1.00  7.16              
ATOM   2093  HG1 THR A 131      58.537  77.468  78.619  1.00  7.16              
ATOM   2094  C   THR A 131      60.615  75.769  79.371  1.00  7.16              
ATOM   2095  O   THR A 131      61.172  76.506  80.184  1.00  7.16              
ATOM   2096  N   ILE A 132      61.027  75.689  78.105  1.00  7.03              
ATOM   2097  H   ILE A 132      60.567  75.050  77.478  1.00  7.03              
ATOM   2098  CA  ILE A 132      61.811  76.774  77.502  1.00  7.03              
ATOM   2099  HA  ILE A 132      62.713  76.891  78.101  1.00  7.03              
ATOM   2100  CB  ILE A 132      62.236  76.353  76.069  1.00  7.03              
ATOM   2101  HB  ILE A 132      62.651  75.346  76.149  1.00  7.03              
ATOM   2102  CG2 ILE A 132      61.049  76.279  75.085  1.00  7.03              
ATOM   2103 1HG2 ILE A 132      61.354  75.791  74.159  1.00  7.03              
ATOM   2104 2HG2 ILE A 132      60.230  75.701  75.511  1.00  7.03              
ATOM   2105 3HG2 ILE A 132      60.687  77.281  74.849  1.00  7.03              
ATOM   2106  CG1 ILE A 132      63.364  77.253  75.524  1.00  7.03              
ATOM   2107 1HG1 ILE A 132      64.163  77.290  76.263  1.00  7.03              
ATOM   2108 2HG1 ILE A 132      62.989  78.264  75.368  1.00  7.03              
ATOM   2109  CD1 ILE A 132      63.981  76.764  74.207  1.00  7.03              
ATOM   2110  HD1 ILE A 132      64.843  77.385  73.961  1.00  7.03              
ATOM   2111  HD2 ILE A 132      64.309  75.729  74.310  1.00  7.03              
ATOM   2112  HD3 ILE A 132      63.257  76.841  73.395  1.00  7.03              
ATOM   2113  C   ILE A 132      61.001  78.084  77.535  1.00  7.03              
ATOM   2114  O   ILE A 132      59.770  78.033  77.438  1.00  7.03              
ATOM   2115  N   PRO A 133      61.640  79.255  77.693  1.00  7.05              
ATOM   2116  CD  PRO A 133      62.998  79.467  78.159  1.00  7.05              
ATOM   2117  HD1 PRO A 133      63.689  79.326  77.329  1.00  7.05              
ATOM   2118  HD2 PRO A 133      63.246  78.807  78.990  1.00  7.05              
ATOM   2119  CG  PRO A 133      63.054  80.923  78.609  1.00  7.05              
ATOM   2120  HG1 PRO A 133      64.056  81.339  78.511  1.00  7.05              
ATOM   2121  HG2 PRO A 133      62.695  81.005  79.635  1.00  7.05              
ATOM   2122  CB  PRO A 133      62.074  81.604  77.661  1.00  7.05              
ATOM   2123  HB1 PRO A 133      62.591  81.849  76.731  1.00  7.05              
ATOM   2124  HB2 PRO A 133      61.644  82.503  78.104  1.00  7.05              
ATOM   2125  CA  PRO A 133      61.006  80.531  77.402  1.00  7.05              
ATOM   2126  HA  PRO A 133      60.180  80.671  78.101  1.00  7.05              
ATOM   2127  C   PRO A 133      60.480  80.649  75.962  1.00  7.05              
ATOM   2128  O   PRO A 133      60.904  79.924  75.064  1.00  7.05              
ATOM   2129  N   LEU A 134      59.602  81.628  75.728  1.00  7.19              
ATOM   2130  H   LEU A 134      59.286  82.174  76.511  1.00  7.19              
ATOM   2131  CA  LEU A 134      59.262  82.118  74.386  1.00  7.19              
ATOM   2132  HA  LEU A 134      59.246  81.284  73.680  1.00  7.19              
ATOM   2133  CB  LEU A 134      57.861  82.787  74.419  1.00  7.19              
ATOM   2134  HB1 LEU A 134      57.699  83.303  73.473  1.00  7.19              
ATOM   2135  HB2 LEU A 134      57.850  83.553  75.197  1.00  7.19              
ATOM   2136  CG  LEU A 134      56.620  81.884  74.602  1.00  7.19              
ATOM   2137  HG  LEU A 134      55.743  82.520  74.473  1.00  7.19              
ATOM   2138  CD1 LEU A 134      56.552  80.787  73.536  1.00  7.19              
ATOM   2139 1HD1 LEU A 134      55.600  80.263  73.620  1.00  7.19              
ATOM   2140 2HD1 LEU A 134      56.621  81.231  72.543  1.00  7.19              
ATOM   2141 3HD1 LEU A 134      57.360  80.068  73.676  1.00  7.19              
ATOM   2142  CD2 LEU A 134      56.502  81.236  75.984  1.00  7.19              
ATOM   2143 1HD2 LEU A 134      55.529  80.752  76.070  1.00  7.19              
ATOM   2144 2HD2 LEU A 134      57.274  80.481  76.126  1.00  7.19              
ATOM   2145 3HD2 LEU A 134      56.576  82.002  76.755  1.00  7.19              
ATOM   2146  C   LEU A 134      60.387  83.097  73.880  1.00  7.19              
ATOM   2147  O   LEU A 134      61.560  82.899  74.192  1.00  7.19              
ATOM   2148  N   LEU A 135      60.103  84.106  73.032  1.00  7.65              
ATOM   2149  H   LEU A 135      59.149  84.433  73.023  1.00  7.65              
ATOM   2150  CA  LEU A 135      60.759  84.112  71.703  1.00  7.65              
ATOM   2151  HA  LEU A 135      61.639  83.469  71.788  1.00  7.65              
ATOM   2152  CB  LEU A 135      59.769  83.379  70.748  1.00  7.65              
ATOM   2153  HB1 LEU A 135      59.220  84.107  70.150  1.00  7.65              
ATOM   2154  HB2 LEU A 135      59.008  82.850  71.323  1.00  7.65              
ATOM   2155  CG  LEU A 135      60.425  82.345  69.814  1.00  7.65              
ATOM   2156  HG  LEU A 135      61.301  82.776  69.328  1.00  7.65              
ATOM   2157  CD1 LEU A 135      60.828  81.085  70.590  1.00  7.65              
ATOM   2158 1HD1 LEU A 135      61.241  80.348  69.908  1.00  7.65              
ATOM   2159 2HD1 LEU A 135      61.588  81.323  71.335  1.00  7.65              
ATOM   2160 3HD1 LEU A 135      59.959  80.658  71.093  1.00  7.65              
ATOM   2161  CD2 LEU A 135      59.417  81.914  68.746  1.00  7.65              
ATOM   2162 1HD2 LEU A 135      59.839  81.140  68.109  1.00  7.65              
ATOM   2163 2HD2 LEU A 135      58.511  81.530  69.216  1.00  7.65              
ATOM   2164 3HD2 LEU A 135      59.159  82.772  68.125  1.00  7.65              
ATOM   2165  C   LEU A 135      61.314  85.409  71.114  1.00  7.65              
ATOM   2166  O   LEU A 135      60.786  85.926  70.128  1.00  7.65              
ATOM   2167  N   PRO A 136      62.456  85.895  71.616  1.00  7.84              
ATOM   2168  CD  PRO A 136      63.073  85.575  72.894  1.00  7.84              
ATOM   2169  HD1 PRO A 136      63.230  84.502  72.998  1.00  7.84              
ATOM   2170  HD2 PRO A 136      62.445  85.947  73.705  1.00  7.84              
ATOM   2171  CG  PRO A 136      64.417  86.304  72.904  1.00  7.84              
ATOM   2172  HG1 PRO A 136      65.198  85.615  72.583  1.00  7.84              
ATOM   2173  HG2 PRO A 136      64.649  86.716  73.886  1.00  7.84              
ATOM   2174  CB  PRO A 136      64.239  87.402  71.854  1.00  7.84              
ATOM   2175  HB1 PRO A 136      65.193  87.717  71.430  1.00  7.84              
ATOM   2176  HB2 PRO A 136      63.729  88.254  72.307  1.00  7.84              
ATOM   2177  CA  PRO A 136      63.319  86.749  70.815  1.00  7.84              
ATOM   2178  HA  PRO A 136      62.735  87.527  70.321  1.00  7.84              
ATOM   2179  C   PRO A 136      64.131  85.990  69.768  1.00  7.84              
ATOM   2180  O   PRO A 136      64.407  84.802  69.911  1.00  7.84              
ATOM   2181  N   GLN A 137      64.588  86.728  68.751  1.00  7.74              
ATOM   2182  H   GLN A 137      64.251  87.676  68.682  1.00  7.74              
ATOM   2183  CA  GLN A 137      65.340  86.173  67.615  1.00  7.74              
ATOM   2184  HA  GLN A 137      65.700  85.182  67.895  1.00  7.74              
ATOM   2185  CB  GLN A 137      64.402  85.970  66.408  1.00  7.74              
ATOM   2186  HB1 GLN A 137      64.970  85.489  65.610  1.00  7.74              
ATOM   2187  HB2 GLN A 137      64.042  86.934  66.044  1.00  7.74              
ATOM   2188  CG  GLN A 137      63.202  85.070  66.759  1.00  7.74              
ATOM   2189  HG1 GLN A 137      62.433  85.656  67.263  1.00  7.74              
ATOM   2190  HG2 GLN A 137      63.526  84.283  67.439  1.00  7.74              
ATOM   2191  CD  GLN A 137      62.592  84.411  65.530  1.00  7.74              
ATOM   2192  OE1 GLN A 137      61.865  85.013  64.761  1.00  7.74              
ATOM   2193  NE2 GLN A 137      62.869  83.145  65.311  1.00  7.74              
ATOM   2194 1HE2 GLN A 137      63.461  82.642  65.963  1.00  7.74              
ATOM   2195 2HE2 GLN A 137      62.433  82.725  64.510  1.00  7.74              
ATOM   2196  C   GLN A 137      66.610  86.958  67.271  1.00  7.74              
ATOM   2197  O   GLN A 137      67.202  86.782  66.210  1.00  7.74              
ATOM   2198  N   ASN A 138      67.085  87.783  68.205  1.00  7.67              
ATOM   2199  H   ASN A 138      66.540  87.908  69.046  1.00  7.67              
ATOM   2200  CA  ASN A 138      68.455  88.314  68.227  1.00  7.67              
ATOM   2201  HA  ASN A 138      69.030  87.883  67.406  1.00  7.67              
ATOM   2202  CB  ASN A 138      68.421  89.853  68.017  1.00  7.67              
ATOM   2203  HB1 ASN A 138      69.403  90.255  68.270  1.00  7.67              
ATOM   2204  HB2 ASN A 138      67.699  90.296  68.701  1.00  7.67              
ATOM   2205  CG  ASN A 138      68.116  90.348  66.598  1.00  7.67              
ATOM   2206  OD1 ASN A 138      68.238  91.523  66.279  1.00  7.67              
ATOM   2207  ND2 ASN A 138      67.718  89.517  65.662  1.00  7.67              
ATOM   2208 1HD2 ASN A 138      67.623  88.525  65.845  1.00  7.67              
ATOM   2209 2HD2 ASN A 138      67.524  89.895  64.755  1.00  7.67              
ATOM   2210  C   ASN A 138      69.198  87.840  69.486  1.00  7.67              
ATOM   2211  O   ASN A 138      70.147  88.476  69.924  1.00  7.67              
ATOM   2212  N   LEU A 139      68.739  86.717  70.054  1.00  7.55              
ATOM   2213  H   LEU A 139      68.005  86.219  69.582  1.00  7.55              
ATOM   2214  CA  LEU A 139      69.379  86.023  71.164  1.00  7.55              
ATOM   2215  HA  LEU A 139      69.899  86.769  71.760  1.00  7.55              
ATOM   2216  CB  LEU A 139      68.287  85.382  72.039  1.00  7.55              
ATOM   2217  HB1 LEU A 139      67.779  84.611  71.457  1.00  7.55              
ATOM   2218  HB2 LEU A 139      67.559  86.156  72.286  1.00  7.55              
ATOM   2219  CG  LEU A 139      68.781  84.761  73.361  1.00  7.55              
ATOM   2220  HG  LEU A 139      69.454  83.932  73.140  1.00  7.55              
ATOM   2221  CD1 LEU A 139      69.498  85.754  74.275  1.00  7.55              
ATOM   2222 1HD1 LEU A 139      69.809  85.250  75.186  1.00  7.55              
ATOM   2223 2HD1 LEU A 139      70.388  86.138  73.790  1.00  7.55              
ATOM   2224 3HD1 LEU A 139      68.843  86.591  74.515  1.00  7.55              
ATOM   2225  CD2 LEU A 139      67.580  84.223  74.141  1.00  7.55              
ATOM   2226 1HD2 LEU A 139      67.932  83.720  75.039  1.00  7.55              
ATOM   2227 2HD2 LEU A 139      66.915  85.038  74.427  1.00  7.55              
ATOM   2228 3HD2 LEU A 139      67.033  83.503  73.534  1.00  7.55              
ATOM   2229  C   LEU A 139      70.429  85.029  70.655  1.00  7.55              
ATOM   2230  O   LEU A 139      70.204  84.268  69.711  1.00  7.55              
ATOM   2231  N   GLU A 140      71.593  85.062  71.299  1.00  7.33              
ATOM   2232  H   GLU A 140      71.705  85.755  72.030  1.00  7.33              
ATOM   2233  CA  GLU A 140      72.803  84.364  70.873  1.00  7.33              
ATOM   2234  HA  GLU A 140      72.557  83.717  70.032  1.00  7.33              
ATOM   2235  CB  GLU A 140      73.858  85.362  70.378  1.00  7.33              
ATOM   2236  HB1 GLU A 140      74.670  84.798  69.918  1.00  7.33              
ATOM   2237  HB2 GLU A 140      74.259  85.933  71.216  1.00  7.33              
ATOM   2238  CG  GLU A 140      73.258  86.325  69.343  1.00  7.33              
ATOM   2239  HG1 GLU A 140      72.642  87.071  69.848  1.00  7.33              
ATOM   2240  HG2 GLU A 140      72.622  85.760  68.658  1.00  7.33              
ATOM   2241  CD  GLU A 140      74.347  87.022  68.540  1.00  7.33              
ATOM   2242  OE1 GLU A 140      74.937  87.995  69.047  1.00  7.33              
ATOM   2243  OE2 GLU A 140      74.609  86.547  67.411  1.00  7.33              
ATOM   2244  C   GLU A 140      73.335  83.440  71.987  1.00  7.33              
ATOM   2245  O   GLU A 140      73.956  82.406  71.681  1.00  7.33              
ATOM   2246  N   VAL A 141      73.000  83.731  73.259  1.00  6.82              
ATOM   2247  H   VAL A 141      72.555  84.624  73.461  1.00  6.82              
ATOM   2248  CA  VAL A 141      73.375  82.866  74.380  1.00  6.82              
ATOM   2249  HA  VAL A 141      73.678  81.885  74.021  1.00  6.82              
ATOM   2250  CB  VAL A 141      74.569  83.495  75.139  1.00  6.82              
ATOM   2251  HB  VAL A 141      74.309  84.517  75.409  1.00  6.82              
ATOM   2252  CG1 VAL A 141      74.927  82.756  76.439  1.00  6.82              
ATOM   2253 1HG1 VAL A 141      75.813  83.198  76.896  1.00  6.82              
ATOM   2254 2HG1 VAL A 141      74.112  82.831  77.161  1.00  6.82              
ATOM   2255 3HG1 VAL A 141      75.118  81.703  76.236  1.00  6.82              
ATOM   2256  CG2 VAL A 141      75.826  83.568  74.260  1.00  6.82              
ATOM   2257 1HG2 VAL A 141      76.672  83.929  74.845  1.00  6.82              
ATOM   2258 2HG2 VAL A 141      76.056  82.588  73.847  1.00  6.82              
ATOM   2259 3HG2 VAL A 141      75.660  84.268  73.441  1.00  6.82              
ATOM   2260  C   VAL A 141      72.203  82.675  75.326  1.00  6.82              
ATOM   2261  O   VAL A 141      71.750  83.646  75.924  1.00  6.82              
ATOM   2262  N   LEU A 142      71.751  81.434  75.512  1.00  6.82              
ATOM   2263  H   LEU A 142      72.186  80.675  74.997  1.00  6.82              
ATOM   2264  CA  LEU A 142      70.609  81.121  76.380  1.00  6.82              
ATOM   2265  HA  LEU A 142      70.271  82.020  76.895  1.00  6.82              
ATOM   2266  CB  LEU A 142      69.449  80.615  75.497  1.00  6.82              
ATOM   2267  HB1 LEU A 142      69.830  79.797  74.886  1.00  6.82              
ATOM   2268  HB2 LEU A 142      69.147  81.421  74.826  1.00  6.82              
ATOM   2269  CG  LEU A 142      68.203  80.100  76.249  1.00  6.82              
ATOM   2270  HG  LEU A 142      68.490  79.287  76.914  1.00  6.82              
ATOM   2271  CD1 LEU A 142      67.504  81.184  77.070  1.00  6.82              
ATOM   2272 1HD1 LEU A 142      66.631  80.766  77.568  1.00  6.82              
ATOM   2273 2HD1 LEU A 142      68.178  81.576  77.832  1.00  6.82              
ATOM   2274 3HD1 LEU A 142      67.185  81.996  76.420  1.00  6.82              
ATOM   2275  CD2 LEU A 142      67.203  79.547  75.229  1.00  6.82              
ATOM   2276 1HD2 LEU A 142      66.338  79.129  75.741  1.00  6.82              
ATOM   2277 2HD2 LEU A 142      66.877  80.345  74.561  1.00  6.82              
ATOM   2278 3HD2 LEU A 142      67.672  78.756  74.644  1.00  6.82              
ATOM   2279  C   LEU A 142      71.029  80.090  77.429  1.00  6.82              
ATOM   2280  O   LEU A 142      71.308  78.936  77.095  1.00  6.82              
ATOM   2281  N   GLY A 143      71.021  80.506  78.696  1.00  6.76              
ATOM   2282  H   GLY A 143      70.779  81.473  78.890  1.00  6.76              
ATOM   2283  CA  GLY A 143      71.193  79.601  79.837  1.00  6.76              
ATOM   2284  HA1 GLY A 143      71.877  80.036  80.552  1.00  6.76              
ATOM   2285  HA2 GLY A 143      71.620  78.654  79.510  1.00  6.76              
ATOM   2286  C   GLY A 143      69.882  79.335  80.547  1.00  6.76              
ATOM   2287  O   GLY A 143      69.138  80.274  80.783  1.00  6.76              
ATOM   2288  N   LEU A 144      69.602  78.080  80.896  1.00  7.23              
ATOM   2289  H   LEU A 144      70.287  77.374  80.642  1.00  7.23              
ATOM   2290  CA  LEU A 144      68.404  77.591  81.594  1.00  7.23              
ATOM   2291  HA  LEU A 144      68.000  78.401  82.201  1.00  7.23              
ATOM   2292  CB  LEU A 144      67.334  77.150  80.573  1.00  7.23              
ATOM   2293  HB1 LEU A 144      66.497  76.710  81.115  1.00  7.23              
ATOM   2294  HB2 LEU A 144      67.771  76.373  79.961  1.00  7.23              
ATOM   2295  CG  LEU A 144      66.781  78.265  79.668  1.00  7.23              
ATOM   2296  HG  LEU A 144      67.589  78.860  79.251  1.00  7.23              
ATOM   2297  CD1 LEU A 144      66.014  77.664  78.492  1.00  7.23              
ATOM   2298 1HD1 LEU A 144      65.633  78.468  77.871  1.00  7.23              
ATOM   2299 2HD1 LEU A 144      66.684  77.054  77.887  1.00  7.23              
ATOM   2300 3HD1 LEU A 144      65.190  77.054  78.855  1.00  7.23              
ATOM   2301  CD2 LEU A 144      65.830  79.169  80.452  1.00  7.23              
ATOM   2302 1HD2 LEU A 144      65.530  80.009  79.831  1.00  7.23              
ATOM   2303 2HD2 LEU A 144      64.952  78.606  80.776  1.00  7.23              
ATOM   2304 3HD2 LEU A 144      66.337  79.550  81.334  1.00  7.23              
ATOM   2305  C   LEU A 144      68.766  76.464  82.578  1.00  7.23              
ATOM   2306  O   LEU A 144      67.989  75.548  82.838  1.00  7.23              
ATOM   2307  N   GLU A 145      69.982  76.532  83.112  1.00  7.23              
ATOM   2308  H   GLU A 145      70.564  77.297  82.817  1.00  7.23              
ATOM   2309  CA  GLU A 145      70.507  75.656  84.155  1.00  7.23              
ATOM   2310  HA  GLU A 145      70.329  74.650  83.787  1.00  7.23              
ATOM   2311  CB  GLU A 145      72.040  75.844  84.321  1.00  7.23              
ATOM   2312  HB1 GLU A 145      72.508  75.098  83.678  1.00  7.23              
ATOM   2313  HB2 GLU A 145      72.308  75.568  85.339  1.00  7.23              
ATOM   2314  CG  GLU A 145      72.713  77.191  83.939  1.00  7.23              
ATOM   2315  HG1 GLU A 145      71.998  77.885  83.502  1.00  7.23              
ATOM   2316  HG2 GLU A 145      73.441  76.982  83.152  1.00  7.23              
ATOM   2317  CD  GLU A 145      73.460  77.894  85.086  1.00  7.23              
ATOM   2318  OE1 GLU A 145      74.099  77.183  85.896  1.00  7.23              
ATOM   2319  OE2 GLU A 145      73.418  79.143  85.124  1.00  7.23              
ATOM   2320  C   GLU A 145      69.733  75.749  85.476  1.00  7.23              
ATOM   2321  O   GLU A 145      69.093  76.755  85.744  1.00  7.23              
ATOM   2322  N   PHE A 146      69.760  74.728  86.331  1.00  7.35              
ATOM   2323  H   PHE A 146      70.300  73.921  86.047  1.00  7.35              
ATOM   2324  CA  PHE A 146      68.947  74.633  87.552  1.00  7.35              
ATOM   2325  HA  PHE A 146      68.945  73.599  87.897  1.00  7.35              
ATOM   2326  CB  PHE A 146      69.545  75.538  88.665  1.00  7.35              
ATOM   2327  HB1 PHE A 146      68.999  75.327  89.587  1.00  7.35              
ATOM   2328  HB2 PHE A 146      69.311  76.568  88.412  1.00  7.35              
ATOM   2329  CG  PHE A 146      71.021  75.572  89.007  1.00  7.35              
ATOM   2330  CD1 PHE A 146      71.867  76.521  88.398  1.00  7.35              
ATOM   2331  HD1 PHE A 146      71.515  77.112  87.565  1.00  7.35              
ATOM   2332  CE1 PHE A 146      73.140  76.785  88.935  1.00  7.35              
ATOM   2333  HE1 PHE A 146      73.761  77.556  88.492  1.00  7.35              
ATOM   2334  CZ  PHE A 146      73.578  76.093  90.079  1.00  7.35              
ATOM   2335  HZ  PHE A 146      74.536  76.322  90.531  1.00  7.35              
ATOM   2336  CE2 PHE A 146      72.744  75.137  90.678  1.00  7.35              
ATOM   2337  HE2 PHE A 146      73.071  74.641  91.581  1.00  7.35              
ATOM   2338  CD2 PHE A 146      71.466  74.886  90.147  1.00  7.35              
ATOM   2339  HD2 PHE A 146      70.787  74.222  90.654  1.00  7.35              
ATOM   2340  C   PHE A 146      67.469  75.074  87.355  1.00  7.35              
ATOM   2341  O   PHE A 146      66.956  75.935  88.075  1.00  7.35              
ATOM   2342  N   ASN A 147      66.800  74.545  86.335  1.00  7.43              
ATOM   2343  H   ASN A 147      67.275  73.873  85.746  1.00  7.43              
ATOM   2344  CA  ASN A 147      65.363  74.734  86.107  1.00  7.43              
ATOM   2345  HA  ASN A 147      64.943  75.407  86.854  1.00  7.43              
ATOM   2346  CB  ASN A 147      65.170  75.390  84.711  1.00  7.43              
ATOM   2347  HB1 ASN A 147      64.156  75.211  84.361  1.00  7.43              
ATOM   2348  HB2 ASN A 147      65.840  74.944  83.983  1.00  7.43              
ATOM   2349  CG  ASN A 147      65.359  76.903  84.643  1.00  7.43              
ATOM   2350  OD1 ASN A 147      64.488  77.624  84.209  1.00  7.43              
ATOM   2351  ND2 ASN A 147      66.460  77.493  85.027  1.00  7.43              
ATOM   2352 1HD2 ASN A 147      67.278  76.950  85.270  1.00  7.43              
ATOM   2353 2HD2 ASN A 147      66.455  78.499  84.948  1.00  7.43              
ATOM   2354  C   ASN A 147      64.659  73.376  86.319  1.00  7.43              
ATOM   2355  O   ASN A 147      65.201  72.500  86.991  1.00  7.43              
ATOM   2356  N   ASN A 148      63.470  73.153  85.760  1.00  7.49              
ATOM   2357  H   ASN A 148      63.033  73.890  85.213  1.00  7.49              
ATOM   2358  CA  ASN A 148      62.831  71.832  85.729  1.00  7.49              
ATOM   2359  HA  ASN A 148      63.566  71.066  85.988  1.00  7.49              
ATOM   2360  CB  ASN A 148      61.702  71.799  86.765  1.00  7.49              
ATOM   2361  HB1 ASN A 148      61.191  70.838  86.709  1.00  7.49              
ATOM   2362  HB2 ASN A 148      61.009  72.596  86.516  1.00  7.49              
ATOM   2363  CG  ASN A 148      62.169  71.998  88.188  1.00  7.49              
ATOM   2364  OD1 ASN A 148      61.684  72.898  88.861  1.00  7.49              
ATOM   2365  ND2 ASN A 148      63.039  71.145  88.672  1.00  7.49              
ATOM   2366 1HD2 ASN A 148      63.429  70.418  88.097  1.00  7.49              
ATOM   2367 2HD2 ASN A 148      63.460  71.301  89.582  1.00  7.49              
ATOM   2368  C   ASN A 148      62.350  71.448  84.311  1.00  7.49              
ATOM   2369  O   ASN A 148      61.305  70.826  84.126  1.00  7.49              
ATOM   2370  N   ILE A 149      63.110  71.864  83.306  1.00  7.45              
ATOM   2371  H   ILE A 149      63.958  72.357  83.563  1.00  7.45              
ATOM   2372  CA  ILE A 149      63.027  71.476  81.904  1.00  7.45              
ATOM   2373  HA  ILE A 149      61.977  71.406  81.616  1.00  7.45              
ATOM   2374  CB  ILE A 149      63.720  72.533  81.000  1.00  7.45              
ATOM   2375  HB  ILE A 149      64.788  72.532  81.227  1.00  7.45              
ATOM   2376  CG2 ILE A 149      63.551  72.159  79.511  1.00  7.45              
ATOM   2377 1HG2 ILE A 149      64.097  72.858  78.879  1.00  7.45              
ATOM   2378 2HG2 ILE A 149      63.967  71.170  79.314  1.00  7.45              
ATOM   2379 3HG2 ILE A 149      62.499  72.168  79.226  1.00  7.45              
ATOM   2380  CG1 ILE A 149      63.198  73.963  81.270  1.00  7.45              
ATOM   2381 1HG1 ILE A 149      63.298  74.194  82.329  1.00  7.45              
ATOM   2382 2HG1 ILE A 149      62.142  74.022  81.012  1.00  7.45              
ATOM   2383  CD1 ILE A 149      63.977  75.047  80.516  1.00  7.45              
ATOM   2384  HD1 ILE A 149      63.701  76.028  80.904  1.00  7.45              
ATOM   2385  HD2 ILE A 149      65.047  74.900  80.663  1.00  7.45              
ATOM   2386  HD3 ILE A 149      63.746  75.014  79.452  1.00  7.45              
ATOM   2387  C   ILE A 149      63.698  70.111  81.713  1.00  7.45              
ATOM   2388  O   ILE A 149      64.916  70.019  81.718  1.00  7.45              
ATOM   2389  N   LEU A 150      62.911  69.050  81.528  1.00  7.58              
ATOM   2390  H   LEU A 150      61.918  69.181  81.642  1.00  7.58              
ATOM   2391  CA  LEU A 150      63.405  67.665  81.366  1.00  7.58              
ATOM   2392  HA  LEU A 150      64.468  67.643  81.549  1.00  7.58              
ATOM   2393  CB  LEU A 150      62.776  66.783  82.476  1.00  7.58              
ATOM   2394  HB1 LEU A 150      62.826  67.311  83.430  1.00  7.58              
ATOM   2395  HB2 LEU A 150      63.406  65.897  82.572  1.00  7.58              
ATOM   2396  CG  LEU A 150      61.326  66.291  82.233  1.00  7.58              
ATOM   2397  HG  LEU A 150      61.276  65.734  81.299  1.00  7.58              
ATOM   2398  CD1 LEU A 150      60.856  65.341  83.332  1.00  7.58              
ATOM   2399 1HD1 LEU A 150      60.726  65.890  84.260  1.00  7.58              
ATOM   2400 2HD1 LEU A 150      59.908  64.889  83.042  1.00  7.58              
ATOM   2401 3HD1 LEU A 150      61.587  64.542  83.462  1.00  7.58              
ATOM   2402  CD2 LEU A 150      60.308  67.435  82.163  1.00  7.58              
ATOM   2403 1HD2 LEU A 150      59.298  67.026  82.140  1.00  7.58              
ATOM   2404 2HD2 LEU A 150      60.409  68.090  83.029  1.00  7.58              
ATOM   2405 3HD2 LEU A 150      60.446  68.004  81.246  1.00  7.58              
ATOM   2406  C   LEU A 150      63.123  67.033  79.987  1.00  7.58              
ATOM   2407  O   LEU A 150      63.407  65.855  79.732  1.00  7.58              
ATOM   2408  N   ARG A 151      62.452  67.806  79.130  1.00  7.66              
ATOM   2409  H   ARG A 151      62.297  68.770  79.390  1.00  7.66              
ATOM   2410  CA  ARG A 151      62.086  67.412  77.777  1.00  7.66              
ATOM   2411  HA  ARG A 151      62.745  66.591  77.498  1.00  7.66              
ATOM   2412  CB  ARG A 151      60.639  66.892  77.708  1.00  7.66              
ATOM   2413  HB1 ARG A 151      59.935  67.700  77.916  1.00  7.66              
ATOM   2414  HB2 ARG A 151      60.511  66.099  78.447  1.00  7.66              
ATOM   2415  CG  ARG A 151      60.389  66.323  76.306  1.00  7.66              
ATOM   2416  HG1 ARG A 151      61.211  65.666  76.036  1.00  7.66              
ATOM   2417  HG2 ARG A 151      60.385  67.149  75.597  1.00  7.66              
ATOM   2418  CD  ARG A 151      59.095  65.524  76.140  1.00  7.66              
ATOM   2419  HD1 ARG A 151      58.247  66.172  76.369  1.00  7.66              
ATOM   2420  HD2 ARG A 151      59.095  64.673  76.820  1.00  7.66              
ATOM   2421  NE  ARG A 151      59.006  65.096  74.736  1.00  7.66              
ATOM   2422  HE  ARG A 151      58.906  65.871  74.070  1.00  7.66              
ATOM   2423  CZ  ARG A 151      59.411  63.968  74.190  1.00  7.66              
ATOM   2424  NH1 ARG A 151      59.568  62.873  74.874  1.00  7.66              
ATOM   2425 1HH1 ARG A 151      59.380  62.895  75.856  1.00  7.66              
ATOM   2426 2HH1 ARG A 151      59.876  62.043  74.412  1.00  7.66              
ATOM   2427  NH2 ARG A 151      59.676  63.927  72.921  1.00  7.66              
ATOM   2428 1HH2 ARG A 151      59.599  64.830  72.430  1.00  7.66              
ATOM   2429 2HH2 ARG A 151      60.191  63.179  72.506  1.00  7.66              
ATOM   2430  C   ARG A 151      62.385  68.566  76.830  1.00  7.66              
ATOM   2431  O   ARG A 151      62.081  69.719  77.126  1.00  7.66              
ATOM   2432  N   ILE A 152      62.977  68.215  75.696  1.00  7.55              
ATOM   2433  H   ILE A 152      63.155  67.225  75.561  1.00  7.55              
ATOM   2434  CA  ILE A 152      63.475  69.102  74.658  1.00  7.55              
ATOM   2435  HA  ILE A 152      63.007  70.074  74.798  1.00  7.55              
ATOM   2436  CB  ILE A 152      64.998  69.331  74.812  1.00  7.55              
ATOM   2437  HB  ILE A 152      65.475  68.362  74.968  1.00  7.55              
ATOM   2438  CG2 ILE A 152      65.661  69.953  73.579  1.00  7.55              
ATOM   2439 1HG2 ILE A 152      65.939  69.154  72.896  1.00  7.55              
ATOM   2440 2HG2 ILE A 152      64.983  70.653  73.088  1.00  7.55              
ATOM   2441 3HG2 ILE A 152      66.567  70.487  73.855  1.00  7.55              
ATOM   2442  CG1 ILE A 152      65.310  70.218  76.043  1.00  7.55              
ATOM   2443 1HG1 ILE A 152      66.388  70.206  76.213  1.00  7.55              
ATOM   2444 2HG1 ILE A 152      64.847  69.779  76.922  1.00  7.55              
ATOM   2445  CD1 ILE A 152      64.851  71.684  75.959  1.00  7.55              
ATOM   2446  HD1 ILE A 152      63.767  71.748  75.880  1.00  7.55              
ATOM   2447  HD2 ILE A 152      65.156  72.205  76.865  1.00  7.55              
ATOM   2448  HD3 ILE A 152      65.308  72.184  75.105  1.00  7.55              
ATOM   2449  C   ILE A 152      62.966  68.627  73.292  1.00  7.55              
ATOM   2450  O   ILE A 152      63.592  67.811  72.615  1.00  7.55              
ATOM   2451  N   GLU A 153      61.775  69.144  72.964  1.00  7.40              
ATOM   2452  H   GLU A 153      61.312  69.676  73.685  1.00  7.40              
ATOM   2453  CA  GLU A 153      61.202  69.297  71.617  1.00  7.40              
ATOM   2454  HA  GLU A 153      61.199  68.333  71.104  1.00  7.40              
ATOM   2455  CB  GLU A 153      59.753  69.826  71.767  1.00  7.40              
ATOM   2456  HB1 GLU A 153      59.528  70.556  70.990  1.00  7.40              
ATOM   2457  HB2 GLU A 153      59.642  70.346  72.721  1.00  7.40              
ATOM   2458  CG  GLU A 153      58.695  68.730  71.660  1.00  7.40              
ATOM   2459  HG1 GLU A 153      58.717  68.324  70.646  1.00  7.40              
ATOM   2460  HG2 GLU A 153      57.710  69.172  71.824  1.00  7.40              
ATOM   2461  CD  GLU A 153      58.938  67.617  72.674  1.00  7.40              
ATOM   2462  OE1 GLU A 153      58.725  67.830  73.886  1.00  7.40              
ATOM   2463  OE2 GLU A 153      59.343  66.512  72.253  1.00  7.40              
ATOM   2464  C   GLU A 153      62.004  70.293  70.761  1.00  7.40              
ATOM   2465  O   GLU A 153      62.927  70.956  71.233  1.00  7.40              
ATOM   2466  N   GLN A 154      61.615  70.389  69.488  1.00  7.33              
ATOM   2467  H   GLN A 154      60.811  69.847  69.216  1.00  7.33              
ATOM   2468  CA  GLN A 154      62.291  71.142  68.428  1.00  7.33              
ATOM   2469  HA  GLN A 154      63.277  70.690  68.336  1.00  7.33              
ATOM   2470  CB  GLN A 154      61.561  70.848  67.102  1.00  7.33              
ATOM   2471  HB1 GLN A 154      61.903  71.504  66.306  1.00  7.33              
ATOM   2472  HB2 GLN A 154      60.484  70.975  67.228  1.00  7.33              
ATOM   2473  CG  GLN A 154      61.896  69.381  66.736  1.00  7.33              
ATOM   2474  HG1 GLN A 154      61.666  68.732  67.579  1.00  7.33              
ATOM   2475  HG2 GLN A 154      62.964  69.297  66.534  1.00  7.33              
ATOM   2476  CD  GLN A 154      61.158  68.800  65.545  1.00  7.33              
ATOM   2477  OE1 GLN A 154      60.797  69.470  64.594  1.00  7.33              
ATOM   2478  NE2 GLN A 154      60.941  67.504  65.546  1.00  7.33              
ATOM   2479 1HE2 GLN A 154      61.216  66.916  66.345  1.00  7.33              
ATOM   2480 2HE2 GLN A 154      60.434  67.131  64.768  1.00  7.33              
ATOM   2481  C   GLN A 154      62.607  72.602  68.804  1.00  7.33              
ATOM   2482  O   GLN A 154      61.903  73.175  69.634  1.00  7.33              
ATOM   2483  N   PRO A 155      63.683  73.204  68.240  1.00  7.29              
ATOM   2484  CD  PRO A 155      64.248  72.828  66.949  1.00  7.29              
ATOM   2485  HD1 PRO A 155      63.508  72.936  66.157  1.00  7.29              
ATOM   2486  HD2 PRO A 155      64.602  71.802  66.977  1.00  7.29              
ATOM   2487  CG  PRO A 155      65.403  73.787  66.676  1.00  7.29              
ATOM   2488  HG1 PRO A 155      65.051  74.621  66.067  1.00  7.29              
ATOM   2489  HG2 PRO A 155      66.240  73.284  66.190  1.00  7.29              
ATOM   2490  CB  PRO A 155      65.771  74.289  68.067  1.00  7.29              
ATOM   2491  HB1 PRO A 155      66.222  75.270  68.021  1.00  7.29              
ATOM   2492  HB2 PRO A 155      66.439  73.574  68.551  1.00  7.29              
ATOM   2493  CA  PRO A 155      64.447  74.336  68.814  1.00  7.29              
ATOM   2494  HA  PRO A 155      64.619  74.153  69.875  1.00  7.29              
ATOM   2495  C   PRO A 155      63.729  75.691  68.671  1.00  7.29              
ATOM   2496  O   PRO A 155      64.324  76.775  68.678  1.00  7.29              
ATOM   2497  N   LEU A 156      62.418  75.581  68.501  1.00  7.33              
ATOM   2498  H   LEU A 156      62.052  74.657  68.684  1.00  7.33              
ATOM   2499  CA  LEU A 156      61.426  76.544  68.115  1.00  7.33              
ATOM   2500  HA  LEU A 156      60.721  76.029  67.464  1.00  7.33              
ATOM   2501  CB  LEU A 156      60.635  77.004  69.365  1.00  7.33              
ATOM   2502  HB1 LEU A 156      59.869  77.710  69.041  1.00  7.33              
ATOM   2503  HB2 LEU A 156      61.314  77.527  70.041  1.00  7.33              
ATOM   2504  CG  LEU A 156      59.948  75.879  70.170  1.00  7.33              
ATOM   2505  HG  LEU A 156      60.707  75.237  70.613  1.00  7.33              
ATOM   2506  CD1 LEU A 156      59.143  76.500  71.313  1.00  7.33              
ATOM   2507 1HD1 LEU A 156      58.706  75.710  71.924  1.00  7.33              
ATOM   2508 2HD1 LEU A 156      59.801  77.098  71.944  1.00  7.33              
ATOM   2509 3HD1 LEU A 156      58.349  77.134  70.919  1.00  7.33              
ATOM   2510  CD2 LEU A 156      58.998  75.028  69.321  1.00  7.33              
ATOM   2511 1HD2 LEU A 156      58.487  74.307  69.960  1.00  7.33              
ATOM   2512 2HD2 LEU A 156      58.262  75.660  68.825  1.00  7.33              
ATOM   2513 3HD2 LEU A 156      59.562  74.463  68.580  1.00  7.33              
ATOM   2514  C   LEU A 156      61.965  77.682  67.246  1.00  7.33              
ATOM   2515  O   LEU A 156      62.122  77.517  66.038  1.00  7.33              
ATOM   2516  N   GLY A 157      62.257  78.818  67.869  1.00  7.15              
ATOM   2517  H   GLY A 157      62.162  78.828  68.871  1.00  7.15              
ATOM   2518  CA  GLY A 157      62.644  80.047  67.196  1.00  7.15              
ATOM   2519  HA1 GLY A 157      61.925  80.827  67.436  1.00  7.15              
ATOM   2520  HA2 GLY A 157      62.629  79.904  66.116  1.00  7.15              
ATOM   2521  C   GLY A 157      64.022  80.564  67.576  1.00  7.15              
ATOM   2522  O   GLY A 157      64.330  81.727  67.326  1.00  7.15              
ATOM   2523  N   THR A 158      64.876  79.688  68.108  1.00  7.16              
ATOM   2524  H   THR A 158      64.555  78.735  68.237  1.00  7.16              
ATOM   2525  CA  THR A 158      66.287  79.988  68.377  1.00  7.16              
ATOM   2526  HA  THR A 158      66.306  81.039  68.669  1.00  7.16              
ATOM   2527  CB  THR A 158      66.782  79.247  69.637  1.00  7.16              
ATOM   2528  HB  THR A 158      67.825  79.487  69.809  1.00  7.16              
ATOM   2529  CG2 THR A 158      66.016  79.657  70.894  1.00  7.16              
ATOM   2530 1HG2 THR A 158      66.443  79.152  71.760  1.00  7.16              
ATOM   2531 2HG2 THR A 158      66.097  80.734  71.041  1.00  7.16              
ATOM   2532 3HG2 THR A 158      64.965  79.381  70.811  1.00  7.16              
ATOM   2533  OG1 THR A 158      66.668  77.855  69.548  1.00  7.16              
ATOM   2534  HG1 THR A 158      65.754  77.620  69.327  1.00  7.16              
ATOM   2535  C   THR A 158      67.287  79.957  67.194  1.00  7.16              
ATOM   2536  O   THR A 158      68.467  80.067  67.497  1.00  7.16              
ATOM   2537  N   PRO A 159      66.956  79.864  65.876  1.00  7.22              
ATOM   2538  CD  PRO A 159      65.672  79.412  65.329  1.00  7.22              
ATOM   2539  HD1 PRO A 159      64.985  80.254  65.275  1.00  7.22              
ATOM   2540  HD2 PRO A 159      65.250  78.590  65.908  1.00  7.22              
ATOM   2541  CG  PRO A 159      65.909  78.921  63.907  1.00  7.22              
ATOM   2542  HG1 PRO A 159      65.025  79.050  63.280  1.00  7.22              
ATOM   2543  HG2 PRO A 159      66.230  77.877  63.921  1.00  7.22              
ATOM   2544  CB  PRO A 159      67.053  79.813  63.470  1.00  7.22              
ATOM   2545  HB1 PRO A 159      66.679  80.806  63.213  1.00  7.22              
ATOM   2546  HB2 PRO A 159      67.598  79.372  62.633  1.00  7.22              
ATOM   2547  CA  PRO A 159      67.908  79.877  64.739  1.00  7.22              
ATOM   2548  HA  PRO A 159      68.413  78.914  64.806  1.00  7.22              
ATOM   2549  C   PRO A 159      69.066  80.872  64.542  1.00  7.22              
ATOM   2550  O   PRO A 159      69.678  80.919  63.470  1.00  7.22              
ATOM   2551  N   PHE A 160      69.456  81.617  65.560  1.00  7.21              
ATOM   2552  H   PHE A 160      68.923  81.536  66.416  1.00  7.21              
ATOM   2553  CA  PHE A 160      70.705  82.381  65.607  1.00  7.21              
ATOM   2554  HA  PHE A 160      71.280  82.208  64.703  1.00  7.21              
ATOM   2555  CB  PHE A 160      70.288  83.867  65.679  1.00  7.21              
ATOM   2556  HB1 PHE A 160      70.348  84.213  66.713  1.00  7.21              
ATOM   2557  HB2 PHE A 160      69.239  83.976  65.393  1.00  7.21              
ATOM   2558  CG  PHE A 160      71.078  84.803  64.794  1.00  7.21              
ATOM   2559  CD1 PHE A 160      70.646  85.049  63.477  1.00  7.21              
ATOM   2560  HD1 PHE A 160      69.742  84.578  63.112  1.00  7.21              
ATOM   2561  CE1 PHE A 160      71.344  85.965  62.667  1.00  7.21              
ATOM   2562  HE1 PHE A 160      70.977  86.208  61.678  1.00  7.21              
ATOM   2563  CZ  PHE A 160      72.473  86.632  63.175  1.00  7.21              
ATOM   2564  HZ  PHE A 160      72.985  87.372  62.572  1.00  7.21              
ATOM   2565  CE2 PHE A 160      72.891  86.402  64.498  1.00  7.21              
ATOM   2566  HE2 PHE A 160      73.709  86.977  64.919  1.00  7.21              
ATOM   2567  CD2 PHE A 160      72.187  85.495  65.308  1.00  7.21              
ATOM   2568  HD2 PHE A 160      72.460  85.380  66.348  1.00  7.21              
ATOM   2569  C   PHE A 160      71.583  82.016  66.803  1.00  7.21              
ATOM   2570  O   PHE A 160      72.720  82.495  66.885  1.00  7.21              
ATOM   2571  N   LEU A 161      71.047  81.174  67.691  1.00  7.13              
ATOM   2572  H   LEU A 161      70.127  80.796  67.507  1.00  7.13              
ATOM   2573  CA  LEU A 161      71.672  80.725  68.914  1.00  7.13              
ATOM   2574  HA  LEU A 161      71.873  81.634  69.478  1.00  7.13              
ATOM   2575  CB  LEU A 161      70.680  79.888  69.729  1.00  7.13              
ATOM   2576  HB1 LEU A 161      70.599  78.893  69.294  1.00  7.13              
ATOM   2577  HB2 LEU A 161      69.708  80.368  69.663  1.00  7.13              
ATOM   2578  CG  LEU A 161      71.025  79.809  71.222  1.00  7.13              
ATOM   2579  HG  LEU A 161      72.078  79.564  71.350  1.00  7.13              
ATOM   2580  CD1 LEU A 161      70.700  81.123  71.936  1.00  7.13              
ATOM   2581 1HD1 LEU A 161      71.022  81.058  72.971  1.00  7.13              
ATOM   2582 2HD1 LEU A 161      71.208  81.955  71.466  1.00  7.13              
ATOM   2583 3HD1 LEU A 161      69.627  81.319  71.910  1.00  7.13              
ATOM   2584  CD2 LEU A 161      70.185  78.744  71.908  1.00  7.13              
ATOM   2585 1HD2 LEU A 161      70.487  78.680  72.951  1.00  7.13              
ATOM   2586 2HD2 LEU A 161      69.126  78.993  71.845  1.00  7.13              
ATOM   2587 3HD2 LEU A 161      70.339  77.777  71.439  1.00  7.13              
ATOM   2588  C   LEU A 161      73.027  80.079  68.629  1.00  7.13              
ATOM   2589  O   LEU A 161      73.239  79.414  67.610  1.00  7.13              
ATOM   2590  N   LYS A 162      73.954  80.326  69.555  1.00  7.18              
ATOM   2591  H   LYS A 162      73.691  80.949  70.313  1.00  7.18              
ATOM   2592  CA  LYS A 162      75.350  79.898  69.487  1.00  7.18              
ATOM   2593  HA  LYS A 162      75.476  79.172  68.685  1.00  7.18              
ATOM   2594  CB  LYS A 162      76.273  81.098  69.209  1.00  7.18              
ATOM   2595  HB1 LYS A 162      77.311  80.759  69.211  1.00  7.18              
ATOM   2596  HB2 LYS A 162      76.150  81.837  70.003  1.00  7.18              
ATOM   2597  CG  LYS A 162      75.974  81.752  67.860  1.00  7.18              
ATOM   2598  HG1 LYS A 162      74.925  82.023  67.849  1.00  7.18              
ATOM   2599  HG2 LYS A 162      76.162  81.042  67.055  1.00  7.18              
ATOM   2600  CD  LYS A 162      76.805  83.018  67.630  1.00  7.18              
ATOM   2601  HD1 LYS A 162      77.862  82.756  67.567  1.00  7.18              
ATOM   2602  HD2 LYS A 162      76.666  83.714  68.461  1.00  7.18              
ATOM   2603  CE  LYS A 162      76.375  83.693  66.323  1.00  7.18              
ATOM   2604  HE1 LYS A 162      76.484  82.980  65.503  1.00  7.18              
ATOM   2605  HE2 LYS A 162      77.037  84.545  66.136  1.00  7.18              
ATOM   2606  NZ  LYS A 162      74.979  84.175  66.408  1.00  7.18              
ATOM   2607  HZ1 LYS A 162      74.932  84.958  67.066  1.00  7.18              
ATOM   2608  HZ2 LYS A 162      74.658  84.606  65.557  1.00  7.18              
ATOM   2609  HZ3 LYS A 162      74.315  83.470  66.726  1.00  7.18              
ATOM   2610  C   LYS A 162      75.803  79.232  70.772  1.00  7.18              
ATOM   2611  O   LYS A 162      76.598  78.305  70.682  1.00  7.18              
ATOM   2612  N   GLN A 163      75.284  79.626  71.935  1.00  6.66              
ATOM   2613  H   GLN A 163      74.655  80.420  71.967  1.00  6.66              
ATOM   2614  CA  GLN A 163      75.492  78.841  73.162  1.00  6.66              
ATOM   2615  HA  GLN A 163      75.934  77.882  72.900  1.00  6.66              
ATOM   2616  CB  GLN A 163      76.467  79.524  74.131  1.00  6.66              
ATOM   2617  HB1 GLN A 163      76.638  78.832  74.956  1.00  6.66              
ATOM   2618  HB2 GLN A 163      76.008  80.421  74.539  1.00  6.66              
ATOM   2619  CG  GLN A 163      77.818  79.891  73.493  1.00  6.66              
ATOM   2620  HG1 GLN A 163      77.705  80.814  72.925  1.00  6.66              
ATOM   2621  HG2 GLN A 163      78.131  79.112  72.800  1.00  6.66              
ATOM   2622  CD  GLN A 163      78.918  80.054  74.539  1.00  6.66              
ATOM   2623  OE1 GLN A 163      79.187  79.171  75.335  1.00  6.66              
ATOM   2624  NE2 GLN A 163      79.595  81.179  74.578  1.00  6.66              
ATOM   2625 1HE2 GLN A 163      79.373  81.934  73.960  1.00  6.66              
ATOM   2626 2HE2 GLN A 163      80.283  81.248  75.312  1.00  6.66              
ATOM   2627  C   GLN A 163      74.173  78.526  73.850  1.00  6.66              
ATOM   2628  O   GLN A 163      73.295  79.375  73.846  1.00  6.66              
ATOM   2629  N   LEU A 164      74.052  77.319  74.406  1.00  6.65              
ATOM   2630  H   LEU A 164      74.847  76.692  74.322  1.00  6.65              
ATOM   2631  CA  LEU A 164      72.838  76.733  74.961  1.00  6.65              
ATOM   2632  HA  LEU A 164      72.185  77.548  75.269  1.00  6.65              
ATOM   2633  CB  LEU A 164      72.122  75.939  73.852  1.00  6.65              
ATOM   2634  HB1 LEU A 164      72.788  75.151  73.495  1.00  6.65              
ATOM   2635  HB2 LEU A 164      71.931  76.614  73.018  1.00  6.65              
ATOM   2636  CG  LEU A 164      70.790  75.298  74.287  1.00  6.65              
ATOM   2637  HG  LEU A 164      70.993  74.491  74.989  1.00  6.65              
ATOM   2638  CD1 LEU A 164      69.809  76.277  74.933  1.00  6.65              
ATOM   2639 1HD1 LEU A 164      68.861  75.774  75.112  1.00  6.65              
ATOM   2640 2HD1 LEU A 164      70.190  76.643  75.885  1.00  6.65              
ATOM   2641 3HD1 LEU A 164      69.622  77.115  74.269  1.00  6.65              
ATOM   2642  CD2 LEU A 164      70.109  74.704  73.054  1.00  6.65              
ATOM   2643 1HD2 LEU A 164      69.156  74.264  73.345  1.00  6.65              
ATOM   2644 2HD2 LEU A 164      69.922  75.481  72.312  1.00  6.65              
ATOM   2645 3HD2 LEU A 164      70.742  73.927  72.622  1.00  6.65              
ATOM   2646  C   LEU A 164      73.159  75.861  76.193  1.00  6.65              
ATOM   2647  O   LEU A 164      73.821  74.815  76.070  1.00  6.65              
ATOM   2648  N   LEU A 165      72.711  76.304  77.383  1.00  6.60              
ATOM   2649  H   LEU A 165      72.181  77.172  77.447  1.00  6.60              
ATOM   2650  CA  LEU A 165      73.217  75.695  78.620  1.00  6.60              
ATOM   2651  HA  LEU A 165      73.812  74.828  78.352  1.00  6.60              
ATOM   2652  CB  LEU A 165      74.131  76.681  79.391  1.00  6.60              
ATOM   2653  HB1 LEU A 165      74.517  76.120  80.242  1.00  6.60              
ATOM   2654  HB2 LEU A 165      73.533  77.489  79.812  1.00  6.60              
ATOM   2655  CG  LEU A 165      75.314  77.280  78.607  1.00  6.60              
ATOM   2656  HG  LEU A 165      75.662  76.580  77.849  1.00  6.60              
ATOM   2657  CD1 LEU A 165      74.956  78.605  77.916  1.00  6.60              
ATOM   2658 1HD1 LEU A 165      75.838  79.018  77.429  1.00  6.60              
ATOM   2659 2HD1 LEU A 165      74.188  78.451  77.165  1.00  6.60              
ATOM   2660 3HD1 LEU A 165      74.592  79.323  78.652  1.00  6.60              
ATOM   2661  CD2 LEU A 165      76.488  77.572  79.550  1.00  6.60              
ATOM   2662 1HD2 LEU A 165      77.333  77.974  78.991  1.00  6.60              
ATOM   2663 2HD2 LEU A 165      76.184  78.291  80.312  1.00  6.60              
ATOM   2664 3HD2 LEU A 165      76.813  76.655  80.040  1.00  6.60              
ATOM   2665  C   LEU A 165      72.080  75.180  79.464  1.00  6.60              
ATOM   2666  O   LEU A 165      71.513  75.966  80.213  1.00  6.60              
ATOM   2667  N   LEU A 166      71.741  73.899  79.328  1.00  7.11              
ATOM   2668  H   LEU A 166      72.231  73.246  78.721  1.00  7.11              
ATOM   2669  CA  LEU A 166      70.479  73.502  79.967  1.00  7.11              
ATOM   2670  HA  LEU A 166      69.891  74.397  80.220  1.00  7.11              
ATOM   2671  CB  LEU A 166      69.545  72.732  78.981  1.00  7.11              
ATOM   2672  HB1 LEU A 166      68.616  72.509  79.520  1.00  7.11              
ATOM   2673  HB2 LEU A 166      69.998  71.783  78.743  1.00  7.11              
ATOM   2674  CG  LEU A 166      69.189  73.444  77.668  1.00  7.11              
ATOM   2675  HG  LEU A 166      70.098  73.696  77.126  1.00  7.11              
ATOM   2676  CD1 LEU A 166      68.334  72.542  76.787  1.00  7.11              
ATOM   2677 1HD1 LEU A 166      68.030  73.041  75.872  1.00  7.11              
ATOM   2678 2HD1 LEU A 166      68.882  71.648  76.495  1.00  7.11              
ATOM   2679 3HD1 LEU A 166      67.443  72.227  77.323  1.00  7.11              
ATOM   2680  CD2 LEU A 166      68.405  74.712  77.959  1.00  7.11              
ATOM   2681 1HD2 LEU A 166      69.062  75.466  78.389  1.00  7.11              
ATOM   2682 2HD2 LEU A 166      67.977  75.118  77.046  1.00  7.11              
ATOM   2683 3HD2 LEU A 166      67.588  74.497  78.649  1.00  7.11              
ATOM   2684  C   LEU A 166      70.764  72.892  81.385  1.00  7.11              
ATOM   2685  O   LEU A 166      69.815  72.631  82.135  1.00  7.11              
ATOM   2686  N   ALA A 167      72.009  72.647  81.847  1.00  7.13              
ATOM   2687  H   ALA A 167      72.717  72.982  81.219  1.00  7.13              
ATOM   2688  CA  ALA A 167      72.384  71.717  82.942  1.00  7.13              
ATOM   2689  HA  ALA A 167      72.001  70.769  82.686  1.00  7.13              
ATOM   2690  CB  ALA A 167      73.907  71.678  83.017  1.00  7.13              
ATOM   2691  HB1 ALA A 167      74.276  72.619  83.418  1.00  7.13              
ATOM   2692  HB2 ALA A 167      74.238  70.877  83.673  1.00  7.13              
ATOM   2693  HB3 ALA A 167      74.366  71.525  82.041  1.00  7.13              
ATOM   2694  C   ALA A 167      71.777  71.880  84.323  1.00  7.13              
ATOM   2695  O   ALA A 167      71.483  72.939  84.790  1.00  7.13              
ATOM   2696  N   LYS A 168      71.680  70.728  85.010  1.00  7.19              
ATOM   2697  H   LYS A 168      71.785  69.862  84.493  1.00  7.19              
ATOM   2698  CA  LYS A 168      71.271  70.612  86.416  1.00  7.19              
ATOM   2699  HA  LYS A 168      71.588  69.624  86.749  1.00  7.19              
ATOM   2700  CB  LYS A 168      71.963  71.664  87.339  1.00  7.19              
ATOM   2701  HB1 LYS A 168      71.851  71.332  88.372  1.00  7.19              
ATOM   2702  HB2 LYS A 168      71.389  72.587  87.269  1.00  7.19              
ATOM   2703  CG  LYS A 168      73.460  72.004  87.119  1.00  7.19              
ATOM   2704  HG1 LYS A 168      73.747  71.893  86.075  1.00  7.19              
ATOM   2705  HG2 LYS A 168      74.081  71.326  87.705  1.00  7.19              
ATOM   2706  CD  LYS A 168      73.760  73.467  87.529  1.00  7.19              
ATOM   2707  HD1 LYS A 168      73.599  73.563  88.601  1.00  7.19              
ATOM   2708  HD2 LYS A 168      73.063  74.124  87.008  1.00  7.19              
ATOM   2709  CE  LYS A 168      75.191  73.894  87.186  1.00  7.19              
ATOM   2710  HE1 LYS A 168      75.402  73.637  86.144  1.00  7.19              
ATOM   2711  HE2 LYS A 168      75.893  73.326  87.804  1.00  7.19              
ATOM   2712  NZ  LYS A 168      75.421  75.352  87.376  1.00  7.19              
ATOM   2713  HZ1 LYS A 168      76.374  75.618  87.175  1.00  7.19              
ATOM   2714  HZ2 LYS A 168      74.851  75.919  86.741  1.00  7.19              
ATOM   2715  HZ3 LYS A 168      75.183  75.667  88.306  1.00  7.19              
ATOM   2716  C   LYS A 168      69.743  70.636  86.608  1.00  7.19              
ATOM   2717  O   LYS A 168      69.236  70.920  87.703  1.00  7.19              
ATOM   2718  N   ASN A 169      69.022  70.380  85.529  1.00  7.25              
ATOM   2719  H   ASN A 169      69.561  70.148  84.706  1.00  7.25              
ATOM   2720  CA  ASN A 169      67.586  70.219  85.406  1.00  7.25              
ATOM   2721  HA  ASN A 169      67.106  70.921  86.091  1.00  7.25              
ATOM   2722  CB  ASN A 169      67.163  70.614  83.983  1.00  7.25              
ATOM   2723  HB1 ASN A 169      66.273  70.052  83.710  1.00  7.25              
ATOM   2724  HB2 ASN A 169      67.951  70.421  83.258  1.00  7.25              
ATOM   2725  CG  ASN A 169      66.817  72.078  83.889  1.00  7.25              
ATOM   2726  OD1 ASN A 169      65.680  72.485  83.868  1.00  7.25              
ATOM   2727  ND2 ASN A 169      67.791  72.938  83.862  1.00  7.25              
ATOM   2728 1HD2 ASN A 169      68.676  72.596  83.506  1.00  7.25              
ATOM   2729 2HD2 ASN A 169      67.544  73.876  83.565  1.00  7.25              
ATOM   2730  C   ASN A 169      67.036  68.851  85.838  1.00  7.25              
ATOM   2731  O   ASN A 169      65.825  68.722  86.000  1.00  7.25              
ATOM   2732  N   CYS A 170      67.897  67.846  86.029  1.00  7.30              
ATOM   2733  H   CYS A 170      68.879  67.986  85.820  1.00  7.30              
ATOM   2734  CA  CYS A 170      67.465  66.551  86.542  1.00  7.30              
ATOM   2735  HA  CYS A 170      66.742  66.730  87.337  1.00  7.30              
ATOM   2736  CB  CYS A 170      66.721  65.780  85.444  1.00  7.30              
ATOM   2737  HB1 CYS A 170      67.412  65.484  84.660  1.00  7.30              
ATOM   2738  HB2 CYS A 170      65.970  66.432  84.997  1.00  7.30              
ATOM   2739  SG  CYS A 170      65.870  64.312  86.056  1.00  7.30              
ATOM   2740  C   CYS A 170      68.622  65.739  87.149  1.00  7.30              
ATOM   2741  O   CYS A 170      69.243  64.896  86.499  1.00  7.30              
ATOM   2742  N   TYR A 171      68.923  66.008  88.419  1.00  7.47              
ATOM   2743  H   TYR A 171      68.332  66.669  88.917  1.00  7.47              
ATOM   2744  CA  TYR A 171      69.938  65.275  89.178  1.00  7.47              
ATOM   2745  HA  TYR A 171      69.965  64.247  88.813  1.00  7.47              
ATOM   2746  CB  TYR A 171      71.325  65.898  88.925  1.00  7.47              
ATOM   2747  HB1 TYR A 171      71.288  66.959  89.176  1.00  7.47              
ATOM   2748  HB2 TYR A 171      71.530  65.806  87.864  1.00  7.47              
ATOM   2749  CG  TYR A 171      72.499  65.243  89.631  1.00  7.47              
ATOM   2750  CD1 TYR A 171      73.369  66.018  90.422  1.00  7.47              
ATOM   2751  HD1 TYR A 171      73.240  67.091  90.487  1.00  7.47              
ATOM   2752  CE1 TYR A 171      74.436  65.401  91.104  1.00  7.47              
ATOM   2753  HE1 TYR A 171      75.120  65.985  91.702  1.00  7.47              
ATOM   2754  CZ  TYR A 171      74.624  64.006  91.022  1.00  7.47              
ATOM   2755  OH  TYR A 171      75.615  63.419  91.744  1.00  7.47              
ATOM   2756  HH  TYR A 171      75.647  62.463  91.642  1.00  7.47              
ATOM   2757  CE2 TYR A 171      73.763  63.232  90.213  1.00  7.47              
ATOM   2758  HE2 TYR A 171      73.922  62.167  90.120  1.00  7.47              
ATOM   2759  CD2 TYR A 171      72.713  63.854  89.510  1.00  7.47              
ATOM   2760  HD2 TYR A 171      72.073  63.258  88.872  1.00  7.47              
ATOM   2761  C   TYR A 171      69.566  65.201  90.659  1.00  7.47              
ATOM   2762  O   TYR A 171      68.534  65.729  91.055  1.00  7.47              
ATOM   2763  N   TYR A 172      70.369  64.540  91.500  1.00  7.50              
ATOM   2764  H   TYR A 172      71.231  64.156  91.138  1.00  7.50              
ATOM   2765  CA  TYR A 172      69.996  64.216  92.879  1.00  7.50              
ATOM   2766  HA  TYR A 172      69.055  63.666  92.812  1.00  7.50              
ATOM   2767  CB  TYR A 172      71.018  63.250  93.519  1.00  7.50              
ATOM   2768  HB1 TYR A 172      71.688  62.852  92.754  1.00  7.50              
ATOM   2769  HB2 TYR A 172      70.464  62.398  93.917  1.00  7.50              
ATOM   2770  CG  TYR A 172      71.854  63.834  94.645  1.00  7.50              
ATOM   2771  CD1 TYR A 172      71.535  63.562  95.992  1.00  7.50              
ATOM   2772  HD1 TYR A 172      70.717  62.894  96.233  1.00  7.50              
ATOM   2773  CE1 TYR A 172      72.301  64.135  97.026  1.00  7.50              
ATOM   2774  HE1 TYR A 172      72.095  63.902  98.061  1.00  7.50              
ATOM   2775  CZ  TYR A 172      73.390  64.977  96.715  1.00  7.50              
ATOM   2776  OH  TYR A 172      74.150  65.489  97.714  1.00  7.50              
ATOM   2777  HH  TYR A 172      74.993  65.830  97.374  1.00  7.50              
ATOM   2778  CE2 TYR A 172      73.702  65.249  95.368  1.00  7.50              
ATOM   2779  HE2 TYR A 172      74.541  65.883  95.122  1.00  7.50              
ATOM   2780  CD2 TYR A 172      72.937  64.674  94.340  1.00  7.50              
ATOM   2781  HD2 TYR A 172      73.200  64.862  93.312  1.00  7.50              
ATOM   2782  C   TYR A 172      69.686  65.427  93.784  1.00  7.50              
ATOM   2783  O   TYR A 172      69.031  65.277  94.816  1.00  7.50              
ATOM   2784  N   ALA A 173      70.130  66.628  93.403  1.00  7.56              
ATOM   2785  H   ALA A 173      70.689  66.658  92.566  1.00  7.56              
ATOM   2786  CA  ALA A 173      69.849  67.898  94.087  1.00  7.56              
ATOM   2787  HA  ALA A 173      69.652  67.697  95.137  1.00  7.56              
ATOM   2788  CB  ALA A 173      71.133  68.728  94.025  1.00  7.56              
ATOM   2789  HB1 ALA A 173      71.015  69.608  94.655  1.00  7.56              
ATOM   2790  HB2 ALA A 173      71.975  68.148  94.407  1.00  7.56              
ATOM   2791  HB3 ALA A 173      71.338  69.031  92.998  1.00  7.56              
ATOM   2792  C   ALA A 173      68.622  68.670  93.564  1.00  7.56              
ATOM   2793  O   ALA A 173      68.052  69.492  94.278  1.00  7.56              
ATOM   2794  N   ASN A 174      68.189  68.349  92.352  1.00  8.01              
ATOM   2795  H   ASN A 174      68.650  67.585  91.879  1.00  8.01              
ATOM   2796  CA  ASN A 174      67.035  68.896  91.656  1.00  8.01              
ATOM   2797  HA  ASN A 174      66.270  69.209  92.369  1.00  8.01              
ATOM   2798  CB  ASN A 174      67.492  70.138  90.882  1.00  8.01              
ATOM   2799  HB1 ASN A 174      68.299  69.860  90.204  1.00  8.01              
ATOM   2800  HB2 ASN A 174      67.864  70.887  91.580  1.00  8.01              
ATOM   2801  CG  ASN A 174      66.359  70.750  90.093  1.00  8.01              
ATOM   2802  OD1 ASN A 174      65.215  70.815  90.522  1.00  8.01              
ATOM   2803  ND2 ASN A 174      66.667  71.222  88.913  1.00  8.01              
ATOM   2804 1HD2 ASN A 174      67.601  71.101  88.551  1.00  8.01              
ATOM   2805 2HD2 ASN A 174      65.941  71.644  88.344  1.00  8.01              
ATOM   2806  C   ASN A 174      66.439  67.798  90.758  1.00  8.01              
ATOM   2807  O   ASN A 174      66.754  67.740  89.567  1.00  8.01              
ATOM   2808  N   PRO A 175      65.730  66.835  91.365  1.00  8.05              
ATOM   2809  CD  PRO A 175      65.388  66.721  92.776  1.00  8.05              
ATOM   2810  HD1 PRO A 175      64.907  67.628  93.141  1.00  8.05              
ATOM   2811  HD2 PRO A 175      66.292  66.512  93.349  1.00  8.05              
ATOM   2812  CG  PRO A 175      64.429  65.536  92.881  1.00  8.05              
ATOM   2813  HG1 PRO A 175      63.401  65.885  92.769  1.00  8.05              
ATOM   2814  HG2 PRO A 175      64.546  65.000  93.823  1.00  8.05              
ATOM   2815  CB  PRO A 175      64.807  64.667  91.683  1.00  8.05              
ATOM   2816  HB1 PRO A 175      63.972  64.054  91.341  1.00  8.05              
ATOM   2817  HB2 PRO A 175      65.659  64.037  91.944  1.00  8.05              
ATOM   2818  CA  PRO A 175      65.236  65.686  90.621  1.00  8.05              
ATOM   2819  HA  PRO A 175      66.041  65.257  90.023  1.00  8.05              
ATOM   2820  C   PRO A 175      64.074  66.114  89.717  1.00  8.05              
ATOM   2821  O   PRO A 175      63.108  66.726  90.163  1.00  8.05              
ATOM   2822  N   CYS A 176      64.139  65.724  88.454  1.00  8.10              
ATOM   2823  H   CYS A 176      64.993  65.291  88.147  1.00  8.10              
ATOM   2824  CA  CYS A 176      62.962  65.162  87.797  1.00  8.10              
ATOM   2825  HA  CYS A 176      62.058  65.599  88.216  1.00  8.10              
ATOM   2826  CB  CYS A 176      63.028  65.517  86.303  1.00  8.10              
ATOM   2827  HB1 CYS A 176      63.389  66.539  86.197  1.00  8.10              
ATOM   2828  HB2 CYS A 176      62.014  65.495  85.919  1.00  8.10              
ATOM   2829  SG  CYS A 176      64.017  64.452  85.218  1.00  8.10              
ATOM   2830  C   CYS A 176      62.988  63.662  88.073  1.00  8.10              
ATOM   2831  O   CYS A 176      64.018  63.101  88.447  1.00  8.10              
ATOM   2832  N   ASN A 177      61.850  63.000  87.896  1.00  8.38              
ATOM   2833  H   ASN A 177      61.039  63.495  87.568  1.00  8.38              
ATOM   2834  CA  ASN A 177      61.689  61.623  88.363  1.00  8.38              
ATOM   2835  HA  ASN A 177      62.496  61.355  89.048  1.00  8.38              
ATOM   2836  CB  ASN A 177      60.350  61.523  89.136  1.00  8.38              
ATOM   2837  HB1 ASN A 177      60.241  60.506  89.511  1.00  8.38              
ATOM   2838  HB2 ASN A 177      59.531  61.711  88.442  1.00  8.38              
ATOM   2839  CG  ASN A 177      60.217  62.462  90.321  1.00  8.38              
ATOM   2840  OD1 ASN A 177      61.150  63.091  90.786  1.00  8.38              
ATOM   2841  ND2 ASN A 177      59.030  62.615  90.862  1.00  8.38              
ATOM   2842 1HD2 ASN A 177      58.241  62.080  90.552  1.00  8.38              
ATOM   2843 2HD2 ASN A 177      58.998  63.229  91.657  1.00  8.38              
ATOM   2844  C   ASN A 177      61.725  60.608  87.207  1.00  8.38              
ATOM   2845  O   ASN A 177      61.325  59.464  87.382  1.00  8.38              
ATOM   2846  N   GLU A 178      62.166  61.045  86.025  1.00  8.39              
ATOM   2847  H   GLU A 178      62.568  61.969  85.970  1.00  8.39              
ATOM   2848  CA  GLU A 178      62.365  60.190  84.854  1.00  8.39              
ATOM   2849  HA  GLU A 178      62.485  59.164  85.210  1.00  8.39              
ATOM   2850  CB  GLU A 178      61.136  60.205  83.911  1.00  8.39              
ATOM   2851  HB1 GLU A 178      61.364  60.799  83.024  1.00  8.39              
ATOM   2852  HB2 GLU A 178      60.300  60.693  84.415  1.00  8.39              
ATOM   2853  CG  GLU A 178      60.657  58.800  83.478  1.00  8.39              
ATOM   2854  HG1 GLU A 178      59.835  58.920  82.768  1.00  8.39              
ATOM   2855  HG2 GLU A 178      60.259  58.284  84.355  1.00  8.39              
ATOM   2856  CD  GLU A 178      61.764  57.948  82.837  1.00  8.39              
ATOM   2857  OE1 GLU A 178      62.390  57.144  83.558  1.00  8.39              
ATOM   2858  OE2 GLU A 178      62.149  58.226  81.677  1.00  8.39              
ATOM   2859  C   GLU A 178      63.670  60.533  84.127  1.00  8.39              
ATOM   2860  O   GLU A 178      64.368  61.474  84.502  1.00  8.39              
ATOM   2861  N   SER A 179      64.035  59.764  83.105  1.00  8.43              
ATOM   2862  H   SER A 179      63.444  58.980  82.847  1.00  8.43              
ATOM   2863  CA  SER A 179      65.084  60.109  82.163  1.00  8.43              
ATOM   2864  HA  SER A 179      66.001  60.254  82.731  1.00  8.43              
ATOM   2865  CB  SER A 179      65.344  58.946  81.201  1.00  8.43              
ATOM   2866  HB1 SER A 179      65.494  58.033  81.779  1.00  8.43              
ATOM   2867  HB2 SER A 179      66.261  59.157  80.651  1.00  8.43              
ATOM   2868  OG  SER A 179      64.307  58.733  80.266  1.00  8.43              
ATOM   2869  HG  SER A 179      63.460  58.564  80.756  1.00  8.43              
ATOM   2870  C   SER A 179      64.828  61.403  81.398  1.00  8.43              
ATOM   2871  O   SER A 179      63.688  61.848  81.236  1.00  8.43              
ATOM   2872  N   PHE A 180      65.910  62.015  80.909  1.00  8.22              
ATOM   2873  H   PHE A 180      66.829  61.642  81.108  1.00  8.22              
ATOM   2874  CA  PHE A 180      65.773  63.169  80.027  1.00  8.22              
ATOM   2875  HA  PHE A 180      65.013  63.835  80.443  1.00  8.22              
ATOM   2876  CB  PHE A 180      67.076  63.940  79.894  1.00  8.22              
ATOM   2877  HB1 PHE A 180      67.730  63.487  79.153  1.00  8.22              
ATOM   2878  HB2 PHE A 180      67.599  63.907  80.836  1.00  8.22              
ATOM   2879  CG  PHE A 180      66.776  65.369  79.528  1.00  8.22              
ATOM   2880  CD1 PHE A 180      66.740  66.323  80.546  1.00  8.22              
ATOM   2881  HD1 PHE A 180      66.960  66.026  81.559  1.00  8.22              
ATOM   2882  CE1 PHE A 180      66.418  67.648  80.231  1.00  8.22              
ATOM   2883  HE1 PHE A 180      66.469  68.415  80.980  1.00  8.22              
ATOM   2884  CZ  PHE A 180      66.024  68.004  78.936  1.00  8.22              
ATOM   2885  HZ  PHE A 180      65.789  69.035  78.727  1.00  8.22              
ATOM   2886  CE2 PHE A 180      66.004  67.040  77.925  1.00  8.22              
ATOM   2887  HE2 PHE A 180      65.713  67.303  76.925  1.00  8.22              
ATOM   2888  CD2 PHE A 180      66.397  65.731  78.223  1.00  8.22              
ATOM   2889  HD2 PHE A 180      66.378  64.999  77.443  1.00  8.22              
ATOM   2890  C   PHE A 180      65.350  62.756  78.615  1.00  8.22              
ATOM   2891  O   PHE A 180      65.992  61.904  77.987  1.00  8.22              
ATOM   2892  N   PHE A 181      64.383  63.482  78.054  1.00  8.05              
ATOM   2893  H   PHE A 181      63.959  64.228  78.598  1.00  8.05              
ATOM   2894  CA  PHE A 181      63.917  63.238  76.696  1.00  8.05              
ATOM   2895  HA  PHE A 181      64.338  62.305  76.319  1.00  8.05              
ATOM   2896  CB  PHE A 181      62.397  63.041  76.726  1.00  8.05              
ATOM   2897  HB1 PHE A 181      62.042  63.071  75.697  1.00  8.05              
ATOM   2898  HB2 PHE A 181      61.935  63.867  77.267  1.00  8.05              
ATOM   2899  CG  PHE A 181      61.958  61.734  77.349  1.00  8.05              
ATOM   2900  CD1 PHE A 181      61.811  60.588  76.544  1.00  8.05              
ATOM   2901  HD1 PHE A 181      62.005  60.643  75.483  1.00  8.05              
ATOM   2902  CE1 PHE A 181      61.449  59.359  77.127  1.00  8.05              
ATOM   2903  HE1 PHE A 181      61.355  58.474  76.516  1.00  8.05              
ATOM   2904  CZ  PHE A 181      61.245  59.274  78.516  1.00  8.05              
ATOM   2905  HZ  PHE A 181      61.012  58.325  78.982  1.00  8.05              
ATOM   2906  CE2 PHE A 181      61.387  60.418  79.317  1.00  8.05              
ATOM   2907  HE2 PHE A 181      61.272  60.337  80.390  1.00  8.05              
ATOM   2908  CD2 PHE A 181      61.738  61.648  78.737  1.00  8.05              
ATOM   2909  HD2 PHE A 181      61.885  62.512  79.371  1.00  8.05              
ATOM   2910  C   PHE A 181      64.302  64.335  75.698  1.00  8.05              
ATOM   2911  O   PHE A 181      63.671  65.384  75.661  1.00  8.05              
ATOM   2912  N   ILE A 182      65.294  64.086  74.836  1.00  7.74              
ATOM   2913  H   ILE A 182      65.793  63.218  74.931  1.00  7.74              
ATOM   2914  CA  ILE A 182      65.323  64.771  73.531  1.00  7.74              
ATOM   2915  HA  ILE A 182      65.170  65.840  73.688  1.00  7.74              
ATOM   2916  CB  ILE A 182      66.621  64.561  72.709  1.00  7.74              
ATOM   2917  HB  ILE A 182      66.380  64.728  71.664  1.00  7.74              
ATOM   2918  CG2 ILE A 182      67.637  65.661  73.009  1.00  7.74              
ATOM   2919 1HG2 ILE A 182      67.144  66.575  73.343  1.00  7.74              
ATOM   2920 2HG2 ILE A 182      68.338  65.318  73.755  1.00  7.74              
ATOM   2921 3HG2 ILE A 182      68.173  65.905  72.094  1.00  7.74              
ATOM   2922  CG1 ILE A 182      67.287  63.167  72.758  1.00  7.74              
ATOM   2923 1HG1 ILE A 182      67.593  62.936  73.777  1.00  7.74              
ATOM   2924 2HG1 ILE A 182      68.180  63.204  72.135  1.00  7.74              
ATOM   2925  CD1 ILE A 182      66.428  62.010  72.241  1.00  7.74              
ATOM   2926  HD1 ILE A 182      66.001  62.263  71.270  1.00  7.74              
ATOM   2927  HD2 ILE A 182      67.049  61.120  72.135  1.00  7.74              
ATOM   2928  HD3 ILE A 182      65.633  61.786  72.950  1.00  7.74              
ATOM   2929  C   ILE A 182      64.134  64.297  72.664  1.00  7.74              
ATOM   2930  O   ILE A 182      63.545  63.242  72.916  1.00  7.74              
ATOM   2931  N   ASP A 183      63.883  64.993  71.556  1.00  7.77              
ATOM   2932  H   ASP A 183      64.206  65.952  71.506  1.00  7.77              
ATOM   2933  CA  ASP A 183      63.479  64.336  70.308  1.00  7.77              
ATOM   2934  HA  ASP A 183      63.196  63.309  70.545  1.00  7.77              
ATOM   2935  CB  ASP A 183      62.178  64.984  69.767  1.00  7.77              
ATOM   2936  HB1 ASP A 183      62.211  66.063  69.876  1.00  7.77              
ATOM   2937  HB2 ASP A 183      61.349  64.641  70.388  1.00  7.77              
ATOM   2938  CG  ASP A 183      61.857  64.643  68.306  1.00  7.77              
ATOM   2939  OD1 ASP A 183      61.747  65.575  67.472  1.00  7.77              
ATOM   2940  OD2 ASP A 183      61.766  63.430  67.994  1.00  7.77              
ATOM   2941  C   ASP A 183      64.630  64.186  69.287  1.00  7.77              
ATOM   2942  O   ASP A 183      65.634  64.912  69.282  1.00  7.77              
ATOM   2943  N   GLN A 184      64.492  63.188  68.410  1.00  7.79              
ATOM   2944  H   GLN A 184      63.571  62.760  68.358  1.00  7.79              
ATOM   2945  CA  GLN A 184      65.403  62.973  67.295  1.00  7.79              
ATOM   2946  HA  GLN A 184      66.362  62.631  67.684  1.00  7.79              
ATOM   2947  CB  GLN A 184      64.838  61.922  66.331  1.00  7.79              
ATOM   2948  HB1 GLN A 184      65.445  61.920  65.425  1.00  7.79              
ATOM   2949  HB2 GLN A 184      63.823  62.208  66.067  1.00  7.79              
ATOM   2950  CG  GLN A 184      64.799  60.490  66.877  1.00  7.79              
ATOM   2951  HG1 GLN A 184      64.134  60.438  67.740  1.00  7.79              
ATOM   2952  HG2 GLN A 184      65.803  60.206  67.195  1.00  7.79              
ATOM   2953  CD  GLN A 184      64.312  59.501  65.818  1.00  7.79              
ATOM   2954  OE1 GLN A 184      63.600  59.835  64.882  1.00  7.79              
ATOM   2955  NE2 GLN A 184      64.708  58.249  65.907  1.00  7.79              
ATOM   2956 1HE2 GLN A 184      65.275  57.928  66.672  1.00  7.79              
ATOM   2957 2HE2 GLN A 184      64.330  57.619  65.221  1.00  7.79              
ATOM   2958  C   GLN A 184      65.621  64.290  66.556  1.00  7.79              
ATOM   2959  O   GLN A 184      64.678  65.056  66.346  1.00  7.79              
ATOM   2960  N   ARG A 185      66.859  64.557  66.133  1.00  7.53              
ATOM   2961  H   ARG A 185      67.617  63.926  66.371  1.00  7.53              
ATOM   2962  CA  ARG A 185      67.204  65.760  65.373  1.00  7.53              
ATOM   2963  HA  ARG A 185      68.271  65.734  65.180  1.00  7.53              
ATOM   2964  CB  ARG A 185      66.446  65.811  64.009  1.00  7.53              
ATOM   2965  HB1 ARG A 185      67.027  66.431  63.324  1.00  7.53              
ATOM   2966  HB2 ARG A 185      65.519  66.361  64.177  1.00  7.53              
ATOM   2967  CG  ARG A 185      66.097  64.491  63.271  1.00  7.53              
ATOM   2968  HG1 ARG A 185      66.258  63.620  63.900  1.00  7.53              
ATOM   2969  HG2 ARG A 185      66.770  64.389  62.419  1.00  7.53              
ATOM   2970  CD  ARG A 185      64.642  64.447  62.751  1.00  7.53              
ATOM   2971  HD1 ARG A 185      64.501  63.520  62.194  1.00  7.53              
ATOM   2972  HD2 ARG A 185      64.494  65.278  62.059  1.00  7.53              
ATOM   2973  NE  ARG A 185      63.643  64.552  63.841  1.00  7.53              
ATOM   2974  HE  ARG A 185      63.787  65.296  64.516  1.00  7.53              
ATOM   2975  CZ  ARG A 185      62.679  63.721  64.205  1.00  7.53              
ATOM   2976  NH1 ARG A 185      62.439  62.594  63.591  1.00  7.53              
ATOM   2977 1HH1 ARG A 185      63.011  62.308  62.823  1.00  7.53              
ATOM   2978 2HH1 ARG A 185      61.768  61.963  63.989  1.00  7.53              
ATOM   2979  NH2 ARG A 185      61.934  63.990  65.236  1.00  7.53              
ATOM   2980 1HH2 ARG A 185      62.158  64.762  65.875  1.00  7.53              
ATOM   2981 2HH2 ARG A 185      61.383  63.294  65.712  1.00  7.53              
ATOM   2982  C   ARG A 185      67.013  67.084  66.105  1.00  7.53              
ATOM   2983  O   ARG A 185      67.246  68.093  65.445  1.00  7.53              
ATOM   2984  N   VAL A 186      66.599  67.133  67.383  1.00  7.41              
ATOM   2985  H   VAL A 186      66.390  66.266  67.869  1.00  7.41              
ATOM   2986  CA  VAL A 186      66.102  68.404  67.954  1.00  7.41              
ATOM   2987  HA  VAL A 186      65.243  68.694  67.347  1.00  7.41              
ATOM   2988  CB  VAL A 186      65.595  68.259  69.389  1.00  7.41              
ATOM   2989  HB  VAL A 186      66.216  67.551  69.939  1.00  7.41              
ATOM   2990  CG1 VAL A 186      65.544  69.580  70.159  1.00  7.41              
ATOM   2991 1HG1 VAL A 186      64.927  69.442  71.039  1.00  7.41              
ATOM   2992 2HG1 VAL A 186      66.545  69.880  70.470  1.00  7.41              
ATOM   2993 3HG1 VAL A 186      65.093  70.371  69.563  1.00  7.41              
ATOM   2994  CG2 VAL A 186      64.169  67.735  69.278  1.00  7.41              
ATOM   2995 1HG2 VAL A 186      63.517  68.506  68.888  1.00  7.41              
ATOM   2996 2HG2 VAL A 186      64.123  66.872  68.616  1.00  7.41              
ATOM   2997 3HG2 VAL A 186      63.821  67.456  70.263  1.00  7.41              
ATOM   2998  C   VAL A 186      67.051  69.593  67.787  1.00  7.41              
ATOM   2999  O   VAL A 186      66.614  70.687  67.438  1.00  7.41              
ATOM   3000  N   PHE A 187      68.358  69.389  67.926  1.00  7.33              
ATOM   3001  H   PHE A 187      68.689  68.475  68.188  1.00  7.33              
ATOM   3002  CA  PHE A 187      69.311  70.483  67.770  1.00  7.33              
ATOM   3003  HA  PHE A 187      68.832  71.420  68.059  1.00  7.33              
ATOM   3004  CB  PHE A 187      70.482  70.264  68.733  1.00  7.33              
ATOM   3005  HB1 PHE A 187      71.184  71.094  68.639  1.00  7.33              
ATOM   3006  HB2 PHE A 187      71.007  69.352  68.456  1.00  7.33              
ATOM   3007  CG  PHE A 187      70.035  70.176  70.179  1.00  7.33              
ATOM   3008  CD1 PHE A 187      69.675  71.349  70.870  1.00  7.33              
ATOM   3009  HD1 PHE A 187      69.756  72.310  70.386  1.00  7.33              
ATOM   3010  CE1 PHE A 187      69.204  71.267  72.191  1.00  7.33              
ATOM   3011  HE1 PHE A 187      68.915  72.159  72.720  1.00  7.33              
ATOM   3012  CZ  PHE A 187      69.095  70.021  72.826  1.00  7.33              
ATOM   3013  HZ  PHE A 187      68.759  69.965  73.849  1.00  7.33              
ATOM   3014  CE2 PHE A 187      69.423  68.850  72.128  1.00  7.33              
ATOM   3015  HE2 PHE A 187      69.332  67.895  72.617  1.00  7.33              
ATOM   3016  CD2 PHE A 187      69.905  68.925  70.811  1.00  7.33              
ATOM   3017  HD2 PHE A 187      70.178  68.019  70.295  1.00  7.33              
ATOM   3018  C   PHE A 187      69.806  70.681  66.327  1.00  7.33              
ATOM   3019  O   PHE A 187      70.439  71.695  66.040  1.00  7.33              
ATOM   3020  N   GLN A 188      69.545  69.757  65.394  1.00  7.36              
ATOM   3021  H   GLN A 188      68.925  68.988  65.626  1.00  7.36              
ATOM   3022  CA  GLN A 188      70.089  69.824  64.033  1.00  7.36              
ATOM   3023  HA  GLN A 188      71.165  69.966  64.137  1.00  7.36              
ATOM   3024  CB  GLN A 188      69.889  68.486  63.296  1.00  7.36              
ATOM   3025  HB1 GLN A 188      68.820  68.309  63.173  1.00  7.36              
ATOM   3026  HB2 GLN A 188      70.285  67.690  63.916  1.00  7.36              
ATOM   3027  CG  GLN A 188      70.560  68.371  61.911  1.00  7.36              
ATOM   3028  HG1 GLN A 188      70.041  69.026  61.210  1.00  7.36              
ATOM   3029  HG2 GLN A 188      70.422  67.353  61.548  1.00  7.36              
ATOM   3030  CD  GLN A 188      72.061  68.686  61.864  1.00  7.36              
ATOM   3031  OE1 GLN A 188      72.922  67.881  62.172  1.00  7.36              
ATOM   3032  NE2 GLN A 188      72.441  69.868  61.442  1.00  7.36              
ATOM   3033 1HE2 GLN A 188      71.741  70.588  61.300  1.00  7.36              
ATOM   3034 2HE2 GLN A 188      73.419  70.012  61.304  1.00  7.36              
ATOM   3035  C   GLN A 188      69.590  71.025  63.210  1.00  7.36              
ATOM   3036  O   GLN A 188      70.283  71.471  62.295  1.00  7.36              
ATOM   3037  N   GLY A 189      68.452  71.616  63.579  1.00  7.28              
ATOM   3038  H   GLY A 189      67.945  71.217  64.358  1.00  7.28              
ATOM   3039  CA  GLY A 189      67.946  72.860  62.984  1.00  7.28              
ATOM   3040  HA1 GLY A 189      66.856  72.845  63.015  1.00  7.28              
ATOM   3041  HA2 GLY A 189      68.248  72.917  61.938  1.00  7.28              
ATOM   3042  C   GLY A 189      68.412  74.139  63.680  1.00  7.28              
ATOM   3043  O   GLY A 189      67.836  75.198  63.449  1.00  7.28              
ATOM   3044  N   LEU A 190      69.461  74.064  64.502  1.00  7.20              
ATOM   3045  H   LEU A 190      69.843  73.148  64.716  1.00  7.20              
ATOM   3046  CA  LEU A 190      70.171  75.220  65.042  1.00  7.20              
ATOM   3047  HA  LEU A 190      69.632  76.121  64.773  1.00  7.20              
ATOM   3048  CB  LEU A 190      70.210  75.176  66.570  1.00  7.20              
ATOM   3049  HB1 LEU A 190      70.915  75.928  66.907  1.00  7.20              
ATOM   3050  HB2 LEU A 190      70.563  74.194  66.881  1.00  7.20              
ATOM   3051  CG  LEU A 190      68.845  75.462  67.218  1.00  7.20              
ATOM   3052  HG  LEU A 190      68.171  74.654  66.944  1.00  7.20              
ATOM   3053  CD1 LEU A 190      68.971  75.505  68.741  1.00  7.20              
ATOM   3054 1HD1 LEU A 190      68.015  75.722  69.208  1.00  7.20              
ATOM   3055 2HD1 LEU A 190      69.303  74.538  69.111  1.00  7.20              
ATOM   3056 3HD1 LEU A 190      69.673  76.280  69.036  1.00  7.20              
ATOM   3057  CD2 LEU A 190      68.241  76.792  66.755  1.00  7.20              
ATOM   3058 1HD2 LEU A 190      67.364  77.025  67.344  1.00  7.20              
ATOM   3059 2HD2 LEU A 190      68.975  77.586  66.871  1.00  7.20              
ATOM   3060 3HD2 LEU A 190      67.901  76.718  65.725  1.00  7.20              
ATOM   3061  C   LEU A 190      71.526  75.369  64.350  1.00  7.20              
ATOM   3062  O   LEU A 190      72.554  74.979  64.900  1.00  7.20              
ATOM   3063  N   PRO A 191      71.561  75.937  63.126  1.00  7.29              
ATOM   3064  CD  PRO A 191      70.465  76.567  62.398  1.00  7.29              
ATOM   3065  HD1 PRO A 191      69.920  77.284  63.011  1.00  7.29              
ATOM   3066  HD2 PRO A 191      69.793  75.796  62.022  1.00  7.29              
ATOM   3067  CG  PRO A 191      71.105  77.274  61.208  1.00  7.29              
ATOM   3068  HG1 PRO A 191      71.457  78.261  61.509  1.00  7.29              
ATOM   3069  HG2 PRO A 191      70.415  77.351  60.366  1.00  7.29              
ATOM   3070  CB  PRO A 191      72.292  76.371  60.889  1.00  7.29              
ATOM   3071  HB1 PRO A 191      73.085  76.916  60.375  1.00  7.29              
ATOM   3072  HB2 PRO A 191      71.954  75.535  60.274  1.00  7.29              
ATOM   3073  CA  PRO A 191      72.732  75.842  62.261  1.00  7.29              
ATOM   3074  HA  PRO A 191      72.990  74.788  62.150  1.00  7.29              
ATOM   3075  C   PRO A 191      73.995  76.548  62.767  1.00  7.29              
ATOM   3076  O   PRO A 191      75.085  76.366  62.221  1.00  7.29              
ATOM   3077  N   LYS A 192      73.856  77.347  63.827  1.00  7.23              
ATOM   3078  H   LYS A 192      72.942  77.385  64.257  1.00  7.23              
ATOM   3079  CA  LYS A 192      74.904  78.212  64.372  1.00  7.23              
ATOM   3080  HA  LYS A 192      75.804  78.098  63.764  1.00  7.23              
ATOM   3081  CB  LYS A 192      74.463  79.693  64.293  1.00  7.23              
ATOM   3082  HB1 LYS A 192      75.349  80.323  64.391  1.00  7.23              
ATOM   3083  HB2 LYS A 192      73.798  79.912  65.129  1.00  7.23              
ATOM   3084  CG  LYS A 192      73.721  80.053  62.992  1.00  7.23              
ATOM   3085  HG1 LYS A 192      72.744  79.568  63.015  1.00  7.23              
ATOM   3086  HG2 LYS A 192      74.281  79.678  62.134  1.00  7.23              
ATOM   3087  CD  LYS A 192      73.503  81.561  62.820  1.00  7.23              
ATOM   3088  HD1 LYS A 192      74.438  82.023  62.497  1.00  7.23              
ATOM   3089  HD2 LYS A 192      73.198  81.998  63.770  1.00  7.23              
ATOM   3090  CE  LYS A 192      72.405  81.774  61.768  1.00  7.23              
ATOM   3091  HE1 LYS A 192      71.480  81.313  62.133  1.00  7.23              
ATOM   3092  HE2 LYS A 192      72.690  81.252  60.850  1.00  7.23              
ATOM   3093  NZ  LYS A 192      72.166  83.209  61.481  1.00  7.23              
ATOM   3094  HZ1 LYS A 192      71.388  83.304  60.839  1.00  7.23              
ATOM   3095  HZ2 LYS A 192      71.932  83.712  62.330  1.00  7.23              
ATOM   3096  HZ3 LYS A 192      72.986  83.636  61.070  1.00  7.23              
ATOM   3097  C   LYS A 192      75.322  77.829  65.789  1.00  7.23              
ATOM   3098  O   LYS A 192      76.165  78.514  66.372  1.00  7.23              
ATOM   3099  N   LEU A 193      74.751  76.748  66.321  1.00  7.17              
ATOM   3100  H   LEU A 193      74.116  76.210  65.748  1.00  7.17              
ATOM   3101  CA  LEU A 193      75.078  76.213  67.633  1.00  7.17              
ATOM   3102  HA  LEU A 193      74.998  77.046  68.329  1.00  7.17              
ATOM   3103  CB  LEU A 193      74.018  75.162  68.033  1.00  7.17              
ATOM   3104  HB1 LEU A 193      74.501  74.196  68.155  1.00  7.17              
ATOM   3105  HB2 LEU A 193      73.298  75.032  67.230  1.00  7.17              
ATOM   3106  CG  LEU A 193      73.219  75.534  69.305  1.00  7.17              
ATOM   3107  HG  LEU A 193      73.906  75.652  70.136  1.00  7.17              
ATOM   3108  CD1 LEU A 193      72.516  76.877  69.213  1.00  7.17              
ATOM   3109 1HD1 LEU A 193      71.698  76.920  69.925  1.00  7.17              
ATOM   3110 2HD1 LEU A 193      73.231  77.640  69.495  1.00  7.17              
ATOM   3111 3HD1 LEU A 193      72.150  77.067  68.208  1.00  7.17              
ATOM   3112  CD2 LEU A 193      72.179  74.468  69.658  1.00  7.17              
ATOM   3113 1HD2 LEU A 193      72.643  73.512  69.858  1.00  7.17              
ATOM   3114 2HD2 LEU A 193      71.617  74.761  70.543  1.00  7.17              
ATOM   3115 3HD2 LEU A 193      71.504  74.327  68.826  1.00  7.17              
ATOM   3116  C   LEU A 193      76.535  75.749  67.672  1.00  7.17              
ATOM   3117  O   LEU A 193      77.047  75.086  66.768  1.00  7.17              
ATOM   3118  N   GLN A 194      77.218  76.204  68.717  1.00  7.20              
ATOM   3119  H   GLN A 194      76.721  76.790  69.376  1.00  7.20              
ATOM   3120  CA  GLN A 194      78.660  76.115  68.895  1.00  7.20              
ATOM   3121  HA  GLN A 194      79.059  75.354  68.226  1.00  7.20              
ATOM   3122  CB  GLN A 194      79.320  77.452  68.531  1.00  7.20              
ATOM   3123  HB1 GLN A 194      80.349  77.460  68.896  1.00  7.20              
ATOM   3124  HB2 GLN A 194      78.775  78.278  68.992  1.00  7.20              
ATOM   3125  CG  GLN A 194      79.344  77.611  67.007  1.00  7.20              
ATOM   3126  HG1 GLN A 194      78.350  77.502  66.593  1.00  7.20              
ATOM   3127  HG2 GLN A 194      79.953  76.815  66.590  1.00  7.20              
ATOM   3128  CD  GLN A 194      79.907  78.948  66.566  1.00  7.20              
ATOM   3129  OE1 GLN A 194      81.050  79.032  66.138  1.00  7.20              
ATOM   3130  NE2 GLN A 194      79.131  80.008  66.603  1.00  7.20              
ATOM   3131 1HE2 GLN A 194      78.159  79.897  66.861  1.00  7.20              
ATOM   3132 2HE2 GLN A 194      79.537  80.876  66.299  1.00  7.20              
ATOM   3133  C   GLN A 194      79.023  75.668  70.316  1.00  7.20              
ATOM   3134  O   GLN A 194      80.060  75.016  70.456  1.00  7.20              
ATOM   3135  N   ASN A 195      78.175  75.900  71.338  1.00  6.67              
ATOM   3136  H   ASN A 195      77.359  76.494  71.222  1.00  6.67              
ATOM   3137  CA  ASN A 195      78.425  75.284  72.636  1.00  6.67              
ATOM   3138  HA  ASN A 195      79.073  74.415  72.511  1.00  6.67              
ATOM   3139  CB  ASN A 195      79.167  76.292  73.532  1.00  6.67              
ATOM   3140  HB1 ASN A 195      78.494  77.113  73.762  1.00  6.67              
ATOM   3141  HB2 ASN A 195      80.045  76.683  73.022  1.00  6.67              
ATOM   3142  CG  ASN A 195      79.623  75.676  74.842  1.00  6.67              
ATOM   3143  OD1 ASN A 195      79.917  74.496  74.932  1.00  6.67              
ATOM   3144  ND2 ASN A 195      79.747  76.449  75.890  1.00  6.67              
ATOM   3145 1HD2 ASN A 195      79.538  77.442  75.833  1.00  6.67              
ATOM   3146 2HD2 ASN A 195      80.023  76.017  76.757  1.00  6.67              
ATOM   3147  C   ASN A 195      77.165  74.808  73.329  1.00  6.67              
ATOM   3148  O   ASN A 195      76.240  75.577  73.575  1.00  6.67              
ATOM   3149  N   LEU A 196      77.179  73.526  73.644  1.00  6.66              
ATOM   3150  H   LEU A 196      78.044  73.011  73.493  1.00  6.66              
ATOM   3151  CA  LEU A 196      76.011  72.731  73.966  1.00  6.66              
ATOM   3152  HA  LEU A 196      75.141  73.367  74.144  1.00  6.66              
ATOM   3153  CB  LEU A 196      75.771  71.833  72.740  1.00  6.66              
ATOM   3154  HB1 LEU A 196      75.596  70.807  73.009  1.00  6.66              
ATOM   3155  HB2 LEU A 196      76.678  71.813  72.145  1.00  6.66              
ATOM   3156  CG  LEU A 196      74.656  72.332  71.824  1.00  6.66              
ATOM   3157  HG  LEU A 196      73.746  72.535  72.380  1.00  6.66              
ATOM   3158  CD1 LEU A 196      75.119  73.645  71.211  1.00  6.66              
ATOM   3159 1HD1 LEU A 196      74.740  73.702  70.214  1.00  6.66              
ATOM   3160 2HD1 LEU A 196      74.747  74.472  71.813  1.00  6.66              
ATOM   3161 3HD1 LEU A 196      76.199  73.703  71.128  1.00  6.66              
ATOM   3162  CD2 LEU A 196      74.363  71.258  70.771  1.00  6.66              
ATOM   3163 1HD2 LEU A 196      73.748  71.642  69.963  1.00  6.66              
ATOM   3164 2HD2 LEU A 196      75.286  70.848  70.386  1.00  6.66              
ATOM   3165 3HD2 LEU A 196      73.838  70.428  71.222  1.00  6.66              
ATOM   3166  C   LEU A 196      76.390  72.047  75.273  1.00  6.66              
ATOM   3167  O   LEU A 196      77.375  71.294  75.338  1.00  6.66              
ATOM   3168  N   THR A 197      75.614  72.285  76.329  1.00  6.65              
ATOM   3169  H   THR A 197      74.886  72.992  76.290  1.00  6.65              
ATOM   3170  CA  THR A 197      75.889  71.574  77.590  1.00  6.65              
ATOM   3171  HA  THR A 197      76.601  70.774  77.400  1.00  6.65              
ATOM   3172  CB  THR A 197      76.713  72.380  78.613  1.00  6.65              
ATOM   3173  HB  THR A 197      77.715  72.510  78.205  1.00  6.65              
ATOM   3174  CG2 THR A 197      76.162  73.761  78.943  1.00  6.65              
ATOM   3175 1HG2 THR A 197      76.869  74.282  79.586  1.00  6.65              
ATOM   3176 2HG2 THR A 197      76.031  74.326  78.023  1.00  6.65              
ATOM   3177 3HG2 THR A 197      75.224  73.646  79.483  1.00  6.65              
ATOM   3178  OG1 THR A 197      76.804  71.710  79.847  1.00  6.65              
ATOM   3179  HG1 THR A 197      77.035  70.773  79.734  1.00  6.65              
ATOM   3180  C   THR A 197      74.716  70.810  78.151  1.00  6.65              
ATOM   3181  O   THR A 197      73.813  71.419  78.765  1.00  6.65              
ATOM   3182  N   LEU A 198      74.796  69.466  77.891  1.00  7.15              
ATOM   3183  H   LEU A 198      75.634  69.294  77.348  1.00  7.15              
ATOM   3184  CA  LEU A 198      74.528  68.318  78.780  1.00  7.15              
ATOM   3185  HA  LEU A 198      73.603  68.465  79.136  1.00  7.15              
ATOM   3186  CB  LEU A 198      74.390  66.976  78.184  1.00  7.15              
ATOM   3187  HB1 LEU A 198      75.376  66.577  78.133  1.00  7.15              
ATOM   3188  HB2 LEU A 198      74.044  67.199  77.204  1.00  7.15              
ATOM   3189  CG  LEU A 198      73.480  65.880  78.796  1.00  7.15              
ATOM   3190  HG  LEU A 198      74.064  64.977  78.941  1.00  7.15              
ATOM   3191  CD1 LEU A 198      72.612  66.114  80.037  1.00  7.15              
ATOM   3192 1HD1 LEU A 198      71.858  65.336  80.135  1.00  7.15              
ATOM   3193 2HD1 LEU A 198      73.169  66.036  80.957  1.00  7.15              
ATOM   3194 3HD1 LEU A 198      72.074  67.054  79.981  1.00  7.15              
ATOM   3195  CD2 LEU A 198      72.429  65.608  77.752  1.00  7.15              
ATOM   3196 1HD2 LEU A 198      71.916  64.710  77.995  1.00  7.15              
ATOM   3197 2HD2 LEU A 198      71.693  66.403  77.801  1.00  7.15              
ATOM   3198 3HD2 LEU A 198      72.830  65.502  76.754  1.00  7.15              
ATOM   3199  C   LEU A 198      75.484  68.316  79.988  1.00  7.15              
ATOM   3200  O   LEU A 198      76.524  68.959  80.020  1.00  7.15              
ATOM   3201  N   GLY A 199      75.091  67.585  80.997  1.00  7.12              
ATOM   3202  H   GLY A 199      74.171  67.180  80.980  1.00  7.12              
ATOM   3203  CA  GLY A 199      75.495  67.966  82.314  1.00  7.12              
ATOM   3204  HA1 GLY A 199      75.104  68.946  82.574  1.00  7.12              
ATOM   3205  HA2 GLY A 199      76.584  68.051  82.356  1.00  7.12              
ATOM   3206  C   GLY A 199      75.126  67.011  83.401  1.00  7.12              
ATOM   3207  O   GLY A 199      75.768  65.981  83.558  1.00  7.12              
ATOM   3208  N   PHE A 200      74.066  67.335  84.091  1.00  7.29              
ATOM   3209  H   PHE A 200      73.527  68.118  83.748  1.00  7.29              
ATOM   3210  CA  PHE A 200      73.662  66.694  85.325  1.00  7.29              
ATOM   3211  HA  PHE A 200      74.158  65.736  85.467  1.00  7.29              
ATOM   3212  CB  PHE A 200      74.006  67.625  86.513  1.00  7.29              
ATOM   3213  HB1 PHE A 200      73.510  67.231  87.400  1.00  7.29              
ATOM   3214  HB2 PHE A 200      73.574  68.606  86.319  1.00  7.29              
ATOM   3215  CG  PHE A 200      75.470  67.835  86.853  1.00  7.29              
ATOM   3216  CD1 PHE A 200      76.294  68.646  86.048  1.00  7.29              
ATOM   3217  HD1 PHE A 200      75.915  69.091  85.143  1.00  7.29              
ATOM   3218  CE1 PHE A 200      77.633  68.876  86.409  1.00  7.29              
ATOM   3219  HE1 PHE A 200      78.271  69.466  85.766  1.00  7.29              
ATOM   3220  CZ  PHE A 200      78.145  68.336  87.600  1.00  7.29              
ATOM   3221  HZ  PHE A 200      79.178  68.513  87.866  1.00  7.29              
ATOM   3222  CE2 PHE A 200      77.319  67.554  88.424  1.00  7.29              
ATOM   3223  HE2 PHE A 200      77.715  67.123  89.330  1.00  7.29              
ATOM   3224  CD2 PHE A 200      75.994  67.286  88.039  1.00  7.29              
ATOM   3225  HD2 PHE A 200      75.381  66.652  88.661  1.00  7.29              
ATOM   3226  C   PHE A 200      72.159  66.478  85.208  1.00  7.29              
ATOM   3227  O   PHE A 200      71.380  67.169  85.877  1.00  7.29              
ATOM   3228  N   ASN A 201      71.751  65.662  84.233  1.00  7.26              
ATOM   3229  H   ASN A 201      72.439  65.135  83.710  1.00  7.26              
ATOM   3230  CA  ASN A 201      70.400  65.744  83.692  1.00  7.26              
ATOM   3231  HA  ASN A 201      69.778  66.148  84.489  1.00  7.26              
ATOM   3232  CB  ASN A 201      70.339  66.701  82.526  1.00  7.26              
ATOM   3233  HB1 ASN A 201      69.847  66.244  81.669  1.00  7.26              
ATOM   3234  HB2 ASN A 201      71.328  67.030  82.248  1.00  7.26              
ATOM   3235  CG  ASN A 201      69.560  67.871  83.032  1.00  7.26              
ATOM   3236  OD1 ASN A 201      70.080  68.694  83.760  1.00  7.26              
ATOM   3237  ND2 ASN A 201      68.288  67.931  82.745  1.00  7.26              
ATOM   3238 1HD2 ASN A 201      67.956  67.351  81.985  1.00  7.26              
ATOM   3239 2HD2 ASN A 201      67.735  68.704  83.064  1.00  7.26              
ATOM   3240  C   ASN A 201      69.691  64.432  83.436  1.00  7.26              
ATOM   3241  O   ASN A 201      68.624  64.431  82.838  1.00  7.26              
ATOM   3242  N   ASN A 202      70.241  63.325  83.919  1.00  7.35              
ATOM   3243  H   ASN A 202      71.062  63.425  84.495  1.00  7.35              
ATOM   3244  CA  ASN A 202      69.644  62.006  83.748  1.00  7.35              
ATOM   3245  HA  ASN A 202      70.366  61.295  84.150  1.00  7.35              
ATOM   3246  CB  ASN A 202      68.381  61.909  84.634  1.00  7.35              
ATOM   3247  HB1 ASN A 202      67.541  62.361  84.105  1.00  7.35              
ATOM   3248  HB2 ASN A 202      68.533  62.467  85.557  1.00  7.35              
ATOM   3249  CG  ASN A 202      68.002  60.497  85.045  1.00  7.35              
ATOM   3250  OD1 ASN A 202      68.824  59.611  85.218  1.00  7.35              
ATOM   3251  ND2 ASN A 202      66.738  60.255  85.276  1.00  7.35              
ATOM   3252 1HD2 ASN A 202      66.035  60.975  85.098  1.00  7.35              
ATOM   3253 2HD2 ASN A 202      66.469  59.356  85.626  1.00  7.35              
ATOM   3254  C   ASN A 202      69.436  61.590  82.282  1.00  7.35              
ATOM   3255  O   ASN A 202      68.511  60.850  81.944  1.00  7.35              
ATOM   3256  N   MET A 203      70.321  62.075  81.397  1.00  7.46              
ATOM   3257  H   MET A 203      71.008  62.747  81.714  1.00  7.46              
ATOM   3258  CA  MET A 203      70.295  61.712  79.983  1.00  7.46              
ATOM   3259  HA  MET A 203      69.243  61.707  79.691  1.00  7.46              
ATOM   3260  CB  MET A 203      70.953  62.770  79.130  1.00  7.46              
ATOM   3261  HB1 MET A 203      71.997  62.894  79.422  1.00  7.46              
ATOM   3262  HB2 MET A 203      70.410  63.702  79.297  1.00  7.46              
ATOM   3263  CG  MET A 203      70.841  62.390  77.651  1.00  7.46              
ATOM   3264  HG1 MET A 203      70.785  63.278  77.035  1.00  7.46              
ATOM   3265  HG2 MET A 203      69.916  61.836  77.480  1.00  7.46              
ATOM   3266  SD  MET A 203      72.232  61.437  77.040  1.00  7.46              
ATOM   3267  CE  MET A 203      73.454  62.727  76.770  1.00  7.46              
ATOM   3268  HE1 MET A 203      74.289  62.309  76.216  1.00  7.46              
ATOM   3269  HE2 MET A 203      73.010  63.519  76.181  1.00  7.46              
ATOM   3270  HE3 MET A 203      73.805  63.110  77.727  1.00  7.46              
ATOM   3271  C   MET A 203      70.818  60.294  79.732  1.00  7.46              
ATOM   3272  O   MET A 203      71.916  59.951  80.160  1.00  7.46              
ATOM   3273  N   SER A 204      70.032  59.478  79.028  1.00  7.53              
ATOM   3274  H   SER A 204      69.100  59.799  78.816  1.00  7.53              
ATOM   3275  CA  SER A 204      70.321  58.064  78.761  1.00  7.53              
ATOM   3276  HA  SER A 204      70.811  57.606  79.618  1.00  7.53              
ATOM   3277  CB  SER A 204      68.993  57.338  78.485  1.00  7.53              
ATOM   3278  HB1 SER A 204      69.189  56.290  78.258  1.00  7.53              
ATOM   3279  HB2 SER A 204      68.505  57.790  77.619  1.00  7.53              
ATOM   3280  OG  SER A 204      68.121  57.411  79.597  1.00  7.53              
ATOM   3281  HG  SER A 204      67.222  57.603  79.291  1.00  7.53              
ATOM   3282  C   SER A 204      71.169  57.788  77.529  1.00  7.53              
ATOM   3283  O   SER A 204      71.827  56.754  77.494  1.00  7.53              
ATOM   3284  N   SER A 205      71.119  58.645  76.508  1.00  7.49              
ATOM   3285  H   SER A 205      70.565  59.481  76.592  1.00  7.49              
ATOM   3286  CA  SER A 205      71.762  58.353  75.231  1.00  7.49              
ATOM   3287  HA  SER A 205      72.760  57.984  75.460  1.00  7.49              
ATOM   3288  CB  SER A 205      71.029  57.195  74.519  1.00  7.49              
ATOM   3289  HB1 SER A 205      71.249  56.261  75.038  1.00  7.49              
ATOM   3290  HB2 SER A 205      71.387  57.101  73.493  1.00  7.49              
ATOM   3291  OG  SER A 205      69.628  57.390  74.522  1.00  7.49              
ATOM   3292  HG  SER A 205      69.428  58.013  73.816  1.00  7.49              
ATOM   3293  C   SER A 205      71.922  59.546  74.294  1.00  7.49              
ATOM   3294  O   SER A 205      71.021  59.900  73.535  1.00  7.49              
ATOM   3295  N   ILE A 206      73.129  60.117  74.341  1.00  7.41              
ATOM   3296  H   ILE A 206      73.734  59.770  75.072  1.00  7.41              
ATOM   3297  CA  ILE A 206      73.815  60.812  73.241  1.00  7.41              
ATOM   3298  HA  ILE A 206      74.396  61.627  73.667  1.00  7.41              
ATOM   3299  CB  ILE A 206      74.801  59.795  72.608  1.00  7.41              
ATOM   3300  HB  ILE A 206      75.261  60.281  71.750  1.00  7.41              
ATOM   3301  CG2 ILE A 206      75.949  59.525  73.571  1.00  7.41              
ATOM   3302 1HG2 ILE A 206      76.664  58.903  73.047  1.00  7.41              
ATOM   3303 2HG2 ILE A 206      76.418  60.450  73.889  1.00  7.41              
ATOM   3304 3HG2 ILE A 206      75.607  58.989  74.452  1.00  7.41              
ATOM   3305  CG1 ILE A 206      74.145  58.489  72.067  1.00  7.41              
ATOM   3306 1HG1 ILE A 206      74.581  58.268  71.092  1.00  7.41              
ATOM   3307 2HG1 ILE A 206      73.083  58.654  71.892  1.00  7.41              
ATOM   3308  CD1 ILE A 206      74.280  57.219  72.915  1.00  7.41              
ATOM   3309  HD1 ILE A 206      73.537  56.491  72.597  1.00  7.41              
ATOM   3310  HD2 ILE A 206      75.270  56.794  72.777  1.00  7.41              
ATOM   3311  HD3 ILE A 206      74.123  57.420  73.969  1.00  7.41              
ATOM   3312  C   ILE A 206      72.937  61.425  72.128  1.00  7.41              
ATOM   3313  O   ILE A 206      73.026  61.013  70.967  1.00  7.41              
ATOM   3314  N   PRO A 207      72.156  62.469  72.431  1.00  7.42              
ATOM   3315  CD  PRO A 207      71.993  63.058  73.744  1.00  7.42              
ATOM   3316  HD1 PRO A 207      72.910  63.568  74.028  1.00  7.42              
ATOM   3317  HD2 PRO A 207      71.708  62.314  74.483  1.00  7.42              
ATOM   3318  CG  PRO A 207      70.863  64.056  73.592  1.00  7.42              
ATOM   3319  HG1 PRO A 207      70.932  64.857  74.322  1.00  7.42              
ATOM   3320  HG2 PRO A 207      69.922  63.525  73.685  1.00  7.42              
ATOM   3321  CB  PRO A 207      71.018  64.508  72.147  1.00  7.42              
ATOM   3322  HB1 PRO A 207      71.880  65.168  72.042  1.00  7.42              
ATOM   3323  HB2 PRO A 207      70.120  64.973  71.750  1.00  7.42              
ATOM   3324  CA  PRO A 207      71.297  63.163  71.489  1.00  7.42              
ATOM   3325  HA  PRO A 207      70.360  62.607  71.435  1.00  7.42              
ATOM   3326  C   PRO A 207      71.822  63.341  70.075  1.00  7.42              
ATOM   3327  O   PRO A 207      72.956  63.765  69.888  1.00  7.42              
ATOM   3328  N   THR A 208      71.012  62.971  69.088  1.00  7.45              
ATOM   3329  H   THR A 208      70.042  62.800  69.305  1.00  7.45              
ATOM   3330  CA  THR A 208      71.501  62.451  67.808  1.00  7.45              
ATOM   3331  HA  THR A 208      72.589  62.536  67.773  1.00  7.45              
ATOM   3332  CB  THR A 208      71.153  60.947  67.747  1.00  7.45              
ATOM   3333  HB  THR A 208      70.142  60.794  68.127  1.00  7.45              
ATOM   3334  CG2 THR A 208      71.250  60.296  66.365  1.00  7.45              
ATOM   3335 1HG2 THR A 208      71.068  59.224  66.460  1.00  7.45              
ATOM   3336 2HG2 THR A 208      70.498  60.710  65.695  1.00  7.45              
ATOM   3337 3HG2 THR A 208      72.247  60.445  65.949  1.00  7.45              
ATOM   3338  OG1 THR A 208      72.063  60.224  68.542  1.00  7.45              
ATOM   3339  HG1 THR A 208      72.129  60.583  69.442  1.00  7.45              
ATOM   3340  C   THR A 208      70.948  63.205  66.611  1.00  7.45              
ATOM   3341  O   THR A 208      69.789  63.618  66.606  1.00  7.45              
ATOM   3342  N   GLN A 209      71.803  63.327  65.587  1.00  7.48              
ATOM   3343  H   GLN A 209      72.656  62.788  65.639  1.00  7.48              
ATOM   3344  CA  GLN A 209      71.830  64.459  64.663  1.00  7.48              
ATOM   3345  HA  GLN A 209      72.707  64.341  64.023  1.00  7.48              
ATOM   3346  CB  GLN A 209      70.609  64.483  63.718  1.00  7.48              
ATOM   3347  HB1 GLN A 209      70.726  65.313  63.020  1.00  7.48              
ATOM   3348  HB2 GLN A 209      69.715  64.668  64.296  1.00  7.48              
ATOM   3349  CG  GLN A 209      70.365  63.195  62.919  1.00  7.48              
ATOM   3350  HG1 GLN A 209      69.474  63.322  62.305  1.00  7.48              
ATOM   3351  HG2 GLN A 209      70.179  62.372  63.608  1.00  7.48              
ATOM   3352  CD  GLN A 209      71.527  62.852  62.004  1.00  7.48              
ATOM   3353  OE1 GLN A 209      72.130  63.697  61.375  1.00  7.48              
ATOM   3354  NE2 GLN A 209      71.913  61.602  61.907  1.00  7.48              
ATOM   3355 1HE2 GLN A 209      71.411  60.862  62.360  1.00  7.48              
ATOM   3356 2HE2 GLN A 209      72.718  61.433  61.326  1.00  7.48              
ATOM   3357  C   GLN A 209      72.022  65.775  65.424  1.00  7.48              
ATOM   3358  O   GLN A 209      71.064  66.420  65.853  1.00  7.48              
ATOM   3359  N   LEU A 210      73.290  66.105  65.656  1.00  7.37              
ATOM   3360  H   LEU A 210      74.012  65.578  65.186  1.00  7.37              
ATOM   3361  CA  LEU A 210      73.729  67.285  66.391  1.00  7.37              
ATOM   3362  HA  LEU A 210      72.858  67.859  66.694  1.00  7.37              
ATOM   3363  CB  LEU A 210      74.497  66.846  67.654  1.00  7.37              
ATOM   3364  HB1 LEU A 210      75.324  67.532  67.825  1.00  7.37              
ATOM   3365  HB2 LEU A 210      74.948  65.869  67.469  1.00  7.37              
ATOM   3366  CG  LEU A 210      73.656  66.758  68.951  1.00  7.37              
ATOM   3367  HG  LEU A 210      74.135  66.023  69.597  1.00  7.37              
ATOM   3368  CD1 LEU A 210      73.662  68.077  69.706  1.00  7.37              
ATOM   3369 1HD1 LEU A 210      73.045  67.990  70.602  1.00  7.37              
ATOM   3370 2HD1 LEU A 210      74.680  68.320  70.012  1.00  7.37              
ATOM   3371 3HD1 LEU A 210      73.261  68.876  69.093  1.00  7.37              
ATOM   3372  CD2 LEU A 210      72.182  66.376  68.783  1.00  7.37              
ATOM   3373 1HD2 LEU A 210      71.741  66.202  69.761  1.00  7.37              
ATOM   3374 2HD2 LEU A 210      71.620  67.169  68.297  1.00  7.37              
ATOM   3375 3HD2 LEU A 210      72.103  65.473  68.185  1.00  7.37              
ATOM   3376  C   LEU A 210      74.521  68.167  65.412  1.00  7.37              
ATOM   3377  O   LEU A 210      75.261  67.625  64.586  1.00  7.37              
ATOM   3378  N   PRO A 211      74.294  69.496  65.410  1.00  7.43              
ATOM   3379  CD  PRO A 211      73.460  70.269  66.316  1.00  7.43              
ATOM   3380  HD1 PRO A 211      73.659  70.034  67.356  1.00  7.43              
ATOM   3381  HD2 PRO A 211      72.416  70.072  66.086  1.00  7.43              
ATOM   3382  CG  PRO A 211      73.787  71.734  66.037  1.00  7.43              
ATOM   3383  HG1 PRO A 211      74.665  72.030  66.608  1.00  7.43              
ATOM   3384  HG2 PRO A 211      72.951  72.394  66.266  1.00  7.43              
ATOM   3385  CB  PRO A 211      74.122  71.732  64.548  1.00  7.43              
ATOM   3386  HB1 PRO A 211      74.832  72.522  64.300  1.00  7.43              
ATOM   3387  HB2 PRO A 211      73.202  71.860  63.975  1.00  7.43              
ATOM   3388  CA  PRO A 211      74.691  70.329  64.288  1.00  7.43              
ATOM   3389  HA  PRO A 211      74.205  69.926  63.405  1.00  7.43              
ATOM   3390  C   PRO A 211      76.211  70.321  64.071  1.00  7.43              
ATOM   3391  O   PRO A 211      76.980  70.557  64.998  1.00  7.43              
ATOM   3392  N   PRO A 212      76.707  70.147  62.838  1.00  7.51              
ATOM   3393  CD  PRO A 212      75.964  70.025  61.595  1.00  7.51              
ATOM   3394  HD1 PRO A 212      75.258  70.848  61.474  1.00  7.51              
ATOM   3395  HD2 PRO A 212      75.441  69.068  61.576  1.00  7.51              
ATOM   3396  CG  PRO A 212      77.014  70.066  60.488  1.00  7.51              
ATOM   3397  HG1 PRO A 212      77.210  71.102  60.207  1.00  7.51              
ATOM   3398  HG2 PRO A 212      76.707  69.481  59.620  1.00  7.51              
ATOM   3399  CB  PRO A 212      78.247  69.474  61.167  1.00  7.51              
ATOM   3400  HB1 PRO A 212      79.171  69.787  60.680  1.00  7.51              
ATOM   3401  HB2 PRO A 212      78.168  68.387  61.156  1.00  7.51              
ATOM   3402  CA  PRO A 212      78.141  69.970  62.615  1.00  7.51              
ATOM   3403  HA  PRO A 212      78.511  69.185  63.275  1.00  7.51              
ATOM   3404  C   PRO A 212      79.010  71.215  62.867  1.00  7.51              
ATOM   3405  O   PRO A 212      80.231  71.169  62.723  1.00  7.51              
ATOM   3406  N   SER A 213      78.374  72.326  63.229  1.00  7.42              
ATOM   3407  H   SER A 213      77.369  72.279  63.278  1.00  7.42              
ATOM   3408  CA  SER A 213      78.976  73.572  63.696  1.00  7.42              
ATOM   3409  HA  SER A 213      79.809  73.824  63.042  1.00  7.42              
ATOM   3410  CB  SER A 213      77.925  74.688  63.594  1.00  7.42              
ATOM   3411  HB1 SER A 213      78.338  75.623  63.975  1.00  7.42              
ATOM   3412  HB2 SER A 213      77.050  74.421  64.189  1.00  7.42              
ATOM   3413  OG  SER A 213      77.542  74.865  62.242  1.00  7.42              
ATOM   3414  HG  SER A 213      76.740  75.418  62.212  1.00  7.42              
ATOM   3415  C   SER A 213      79.506  73.552  65.115  1.00  7.42              
ATOM   3416  O   SER A 213      80.257  74.469  65.466  1.00  7.42              
ATOM   3417  N   LEU A 214      79.121  72.545  65.903  1.00  7.33              
ATOM   3418  H   LEU A 214      78.487  71.850  65.525  1.00  7.33              
ATOM   3419  CA  LEU A 214      79.481  72.407  67.312  1.00  7.33              
ATOM   3420  HA  LEU A 214      79.099  73.277  67.830  1.00  7.33              
ATOM   3421  CB  LEU A 214      78.810  71.149  67.849  1.00  7.33              
ATOM   3422  HB1 LEU A 214      79.165  70.952  68.856  1.00  7.33              
ATOM   3423  HB2 LEU A 214      79.061  70.303  67.206  1.00  7.33              
ATOM   3424  CG  LEU A 214      77.294  71.333  67.893  1.00  7.33              
ATOM   3425  HG  LEU A 214      76.925  71.769  66.975  1.00  7.33              
ATOM   3426  CD1 LEU A 214      76.623  69.985  68.109  1.00  7.33              
ATOM   3427 1HD1 LEU A 214      75.561  70.124  68.274  1.00  7.33              
ATOM   3428 2HD1 LEU A 214      76.761  69.366  67.226  1.00  7.33              
ATOM   3429 3HD1 LEU A 214      77.059  69.476  68.960  1.00  7.33              
ATOM   3430  CD2 LEU A 214      76.904  72.315  68.970  1.00  7.33              
ATOM   3431 1HD2 LEU A 214      77.329  73.295  68.796  1.00  7.33              
ATOM   3432 2HD2 LEU A 214      75.830  72.420  68.905  1.00  7.33              
ATOM   3433 3HD2 LEU A 214      77.217  71.944  69.943  1.00  7.33              
ATOM   3434  C   LEU A 214      80.997  72.419  67.529  1.00  7.33              
ATOM   3435  O   LEU A 214      81.777  71.897  66.729  1.00  7.33              
ATOM   3436  N   LYS A 215      81.389  73.046  68.642  1.00  7.36              
ATOM   3437  H   LYS A 215      80.665  73.463  69.216  1.00  7.36              
ATOM   3438  CA  LYS A 215      82.784  73.282  69.046  1.00  7.36              
ATOM   3439  HA  LYS A 215      83.444  72.665  68.438  1.00  7.36              
ATOM   3440  CB  LYS A 215      83.172  74.744  68.775  1.00  7.36              
ATOM   3441  HB1 LYS A 215      84.218  74.870  69.031  1.00  7.36              
ATOM   3442  HB2 LYS A 215      82.576  75.418  69.393  1.00  7.36              
ATOM   3443  CG  LYS A 215      82.977  75.083  67.294  1.00  7.36              
ATOM   3444  HG1 LYS A 215      81.909  75.145  67.115  1.00  7.36              
ATOM   3445  HG2 LYS A 215      83.400  74.281  66.686  1.00  7.36              
ATOM   3446  CD  LYS A 215      83.607  76.407  66.856  1.00  7.36              
ATOM   3447  HD1 LYS A 215      84.669  76.398  67.105  1.00  7.36              
ATOM   3448  HD2 LYS A 215      83.126  77.240  67.373  1.00  7.36              
ATOM   3449  CE  LYS A 215      83.459  76.562  65.335  1.00  7.36              
ATOM   3450  HE1 LYS A 215      83.911  75.687  64.858  1.00  7.36              
ATOM   3451  HE2 LYS A 215      84.016  77.449  65.022  1.00  7.36              
ATOM   3452  NZ  LYS A 215      82.040  76.690  64.921  1.00  7.36              
ATOM   3453  HZ1 LYS A 215      81.952  76.726  63.917  1.00  7.36              
ATOM   3454  HZ2 LYS A 215      81.481  75.906  65.267  1.00  7.36              
ATOM   3455  HZ3 LYS A 215      81.659  77.559  65.292  1.00  7.36              
ATOM   3456  C   LYS A 215      83.047  72.891  70.499  1.00  7.36              
ATOM   3457  O   LYS A 215      84.150  72.466  70.844  1.00  7.36              
ATOM   3458  N   SER A 216      82.004  72.865  71.315  1.00  6.84              
ATOM   3459  H   SER A 216      81.135  73.290  71.024  1.00  6.84              
ATOM   3460  CA  SER A 216      82.082  72.265  72.638  1.00  6.84              
ATOM   3461  HA  SER A 216      82.855  71.500  72.647  1.00  6.84              
ATOM   3462  CB  SER A 216      82.509  73.371  73.615  1.00  6.84              
ATOM   3463  HB1 SER A 216      81.995  74.299  73.358  1.00  6.84              
ATOM   3464  HB2 SER A 216      83.581  73.540  73.504  1.00  6.84              
ATOM   3465  OG  SER A 216      82.229  73.074  74.964  1.00  6.84              
ATOM   3466  HG  SER A 216      81.335  73.428  75.142  1.00  6.84              
ATOM   3467  C   SER A 216      80.771  71.621  73.017  1.00  6.84              
ATOM   3468  O   SER A 216      79.672  72.073  72.661  1.00  6.84              
ATOM   3469  N   LEU A 217      80.965  70.501  73.688  1.00  6.83              
ATOM   3470  H   LEU A 217      81.923  70.237  73.896  1.00  6.83              
ATOM   3471  CA  LEU A 217      79.978  69.496  73.925  1.00  6.83              
ATOM   3472  HA  LEU A 217      79.079  70.082  73.982  1.00  6.83              
ATOM   3473  CB  LEU A 217      80.013  68.543  72.669  1.00  6.83              
ATOM   3474  HB1 LEU A 217      80.481  67.602  72.931  1.00  6.83              
ATOM   3475  HB2 LEU A 217      80.704  68.959  71.949  1.00  6.83              
ATOM   3476  CG  LEU A 217      78.680  68.263  71.918  1.00  6.83              
ATOM   3477  HG  LEU A 217      78.045  67.654  72.540  1.00  6.83              
ATOM   3478  CD1 LEU A 217      77.949  69.539  71.541  1.00  6.83              
ATOM   3479 1HD1 LEU A 217      76.963  69.305  71.145  1.00  6.83              
ATOM   3480 2HD1 LEU A 217      77.811  70.133  72.427  1.00  6.83              
ATOM   3481 3HD1 LEU A 217      78.537  70.118  70.835  1.00  6.83              
ATOM   3482  CD2 LEU A 217      78.760  67.497  70.598  1.00  6.83              
ATOM   3483 1HD2 LEU A 217      77.754  67.224  70.279  1.00  6.83              
ATOM   3484 2HD2 LEU A 217      79.196  68.125  69.826  1.00  6.83              
ATOM   3485 3HD2 LEU A 217      79.348  66.596  70.713  1.00  6.83              
ATOM   3486  C   LEU A 217      80.330  68.946  75.309  1.00  6.83              
ATOM   3487  O   LEU A 217      81.253  68.153  75.422  1.00  6.83              
ATOM   3488  N   ASP A 218      79.600  69.335  76.356  1.00  6.79              
ATOM   3489  H   ASP A 218      78.877  70.026  76.208  1.00  6.79              
ATOM   3490  CA  ASP A 218      79.676  68.664  77.674  1.00  6.79              
ATOM   3491  HA  ASP A 218      80.599  68.102  77.721  1.00  6.79              
ATOM   3492  CB  ASP A 218      79.746  69.774  78.746  1.00  6.79              
ATOM   3493  HB1 ASP A 218      78.784  70.278  78.816  1.00  6.79              
ATOM   3494  HB2 ASP A 218      80.479  70.516  78.422  1.00  6.79              
ATOM   3495  CG  ASP A 218      80.160  69.288  80.138  1.00  6.79              
ATOM   3496  OD1 ASP A 218      79.825  68.139  80.486  1.00  6.79              
ATOM   3497  OD2 ASP A 218      80.867  70.043  80.848  1.00  6.79              
ATOM   3498  C   ASP A 218      78.510  67.703  77.852  1.00  6.79              
ATOM   3499  O   ASP A 218      77.451  68.251  77.785  1.00  6.79              
ATOM   3500  N   LEU A 219      78.614  66.367  77.982  1.00  7.40              
ATOM   3501  H   LEU A 219      79.558  66.007  77.965  1.00  7.40              
ATOM   3502  CA  LEU A 219      77.662  65.540  78.783  1.00  7.40              
ATOM   3503  HA  LEU A 219      76.986  66.209  79.303  1.00  7.40              
ATOM   3504  CB  LEU A 219      76.892  64.251  78.368  1.00  7.40              
ATOM   3505  HB1 LEU A 219      76.037  64.438  77.759  1.00  7.40              
ATOM   3506  HB2 LEU A 219      76.344  64.002  79.271  1.00  7.40              
ATOM   3507  CG  LEU A 219      77.544  62.914  77.936  1.00  7.40              
ATOM   3508  HG  LEU A 219      76.830  62.447  77.271  1.00  7.40              
ATOM   3509  CD1 LEU A 219      78.842  62.907  77.162  1.00  7.40              
ATOM   3510 1HD1 LEU A 219      78.669  62.787  76.108  1.00  7.40              
ATOM   3511 2HD1 LEU A 219      79.390  63.812  77.354  1.00  7.40              
ATOM   3512 3HD1 LEU A 219      79.443  62.062  77.436  1.00  7.40              
ATOM   3513  CD2 LEU A 219      77.698  62.002  79.142  1.00  7.40              
ATOM   3514 1HD2 LEU A 219      77.980  61.002  78.835  1.00  7.40              
ATOM   3515 2HD2 LEU A 219      78.474  62.386  79.803  1.00  7.40              
ATOM   3516 3HD2 LEU A 219      76.753  61.910  79.666  1.00  7.40              
ATOM   3517  C   LEU A 219      78.628  65.050  79.841  1.00  7.40              
ATOM   3518  O   LEU A 219      79.765  64.684  79.523  1.00  7.40              
ATOM   3519  N   GLY A 220      78.161  64.957  81.073  1.00  7.29              
ATOM   3520  H   GLY A 220      77.318  65.445  81.329  1.00  7.29              
ATOM   3521  CA  GLY A 220      79.151  64.701  82.080  1.00  7.29              
ATOM   3522  HA1 GLY A 220      79.401  65.662  82.530  1.00  7.29              
ATOM   3523  HA2 GLY A 220      80.078  64.302  81.678  1.00  7.29              
ATOM   3524  C   GLY A 220      78.787  63.767  83.205  1.00  7.29              
ATOM   3525  O   GLY A 220      79.500  62.821  83.500  1.00  7.29              
ATOM   3526  N   GLU A 221      77.629  63.988  83.772  1.00  7.42              
ATOM   3527  H   GLU A 221      77.188  64.876  83.573  1.00  7.42              
ATOM   3528  CA  GLU A 221      77.165  63.362  84.984  1.00  7.42              
ATOM   3529  HA  GLU A 221      77.777  62.521  85.265  1.00  7.42              
ATOM   3530  CB  GLU A 221      77.237  64.403  86.134  1.00  7.42              
ATOM   3531  HB1 GLU A 221      76.553  64.067  86.915  1.00  7.42              
ATOM   3532  HB2 GLU A 221      76.863  65.365  85.787  1.00  7.42              
ATOM   3533  CG  GLU A 221      78.598  64.630  86.839  1.00  7.42              
ATOM   3534  HG1 GLU A 221      78.897  63.691  87.300  1.00  7.42              
ATOM   3535  HG2 GLU A 221      78.417  65.295  87.681  1.00  7.42              
ATOM   3536  CD  GLU A 221      79.780  65.219  86.029  1.00  7.42              
ATOM   3537  OE1 GLU A 221      79.587  65.848  84.970  1.00  7.42              
ATOM   3538  OE2 GLU A 221      80.935  65.060  86.500  1.00  7.42              
ATOM   3539  C   GLU A 221      75.746  62.868  84.698  1.00  7.42              
ATOM   3540  O   GLU A 221      74.731  63.460  85.069  1.00  7.42              
ATOM   3541  N   ASN A 222      75.682  61.823  83.871  1.00  7.41              
ATOM   3542  H   ASN A 222      76.518  61.255  83.769  1.00  7.41              
ATOM   3543  CA  ASN A 222      74.438  61.390  83.210  1.00  7.41              
ATOM   3544  HA  ASN A 222      73.581  61.796  83.750  1.00  7.41              
ATOM   3545  CB  ASN A 222      74.378  61.938  81.771  1.00  7.41              
ATOM   3546  HB1 ASN A 222      73.546  61.499  81.229  1.00  7.41              
ATOM   3547  HB2 ASN A 222      75.292  61.705  81.245  1.00  7.41              
ATOM   3548  CG  ASN A 222      74.159  63.425  81.803  1.00  7.41              
ATOM   3549  OD1 ASN A 222      73.066  63.882  82.106  1.00  7.41              
ATOM   3550  ND2 ASN A 222      75.180  64.208  81.562  1.00  7.41              
ATOM   3551 1HD2 ASN A 222      76.085  63.789  81.444  1.00  7.41              
ATOM   3552 2HD2 ASN A 222      75.147  65.077  82.078  1.00  7.41              
ATOM   3553  C   ASN A 222      74.321  59.872  83.374  1.00  7.41              
ATOM   3554  O   ASN A 222      75.040  59.266  84.165  1.00  7.41              
ATOM   3555  N   ARG A 223      73.376  59.250  82.671  1.00  7.20              
ATOM   3556  H   ARG A 223      72.841  59.782  81.993  1.00  7.20              
ATOM   3557  CA  ARG A 223      73.140  57.802  82.739  1.00  7.20              
ATOM   3558  HA  ARG A 223      73.934  57.343  83.336  1.00  7.20              
ATOM   3559  CB  ARG A 223      71.810  57.501  83.470  1.00  7.20              
ATOM   3560  HB1 ARG A 223      71.846  57.954  84.462  1.00  7.20              
ATOM   3561  HB2 ARG A 223      71.751  56.423  83.629  1.00  7.20              
ATOM   3562  CG  ARG A 223      70.528  57.996  82.760  1.00  7.20              
ATOM   3563  HG1 ARG A 223      70.767  58.322  81.753  1.00  7.20              
ATOM   3564  HG2 ARG A 223      70.145  58.862  83.288  1.00  7.20              
ATOM   3565  CD  ARG A 223      69.428  56.925  82.660  1.00  7.20              
ATOM   3566  HD1 ARG A 223      68.525  57.389  82.255  1.00  7.20              
ATOM   3567  HD2 ARG A 223      69.211  56.531  83.655  1.00  7.20              
ATOM   3568  NE  ARG A 223      69.895  55.853  81.765  1.00  7.20              
ATOM   3569  HE  ARG A 223      70.890  55.882  81.574  1.00  7.20              
ATOM   3570  CZ  ARG A 223      69.241  54.952  81.067  1.00  7.20              
ATOM   3571  NH1 ARG A 223      67.971  54.705  81.224  1.00  7.20              
ATOM   3572 1HH1 ARG A 223      67.468  55.282  81.877  1.00  7.20              
ATOM   3573 2HH1 ARG A 223      67.484  54.055  80.638  1.00  7.20              
ATOM   3574  NH2 ARG A 223      69.922  54.282  80.182  1.00  7.20              
ATOM   3575 1HH2 ARG A 223      70.889  54.528  80.036  1.00  7.20              
ATOM   3576 2HH2 ARG A 223      69.486  53.611  79.582  1.00  7.20              
ATOM   3577  C   ARG A 223      73.286  57.131  81.378  1.00  7.20              
ATOM   3578  O   ARG A 223      72.578  56.167  81.060  1.00  7.20              
ATOM   3579  N   ILE A 224      74.204  57.663  80.576  1.00  7.57              
ATOM   3580  H   ILE A 224      74.793  58.398  80.957  1.00  7.57              
ATOM   3581  CA  ILE A 224      74.681  57.004  79.371  1.00  7.57              
ATOM   3582  HA  ILE A 224      73.818  56.633  78.823  1.00  7.57              
ATOM   3583  CB  ILE A 224      75.473  57.932  78.455  1.00  7.57              
ATOM   3584  HB  ILE A 224      76.435  58.171  78.911  1.00  7.57              
ATOM   3585  CG2 ILE A 224      75.715  57.193  77.132  1.00  7.57              
ATOM   3586 1HG2 ILE A 224      76.116  57.867  76.388  1.00  7.57              
ATOM   3587 2HG2 ILE A 224      76.444  56.395  77.274  1.00  7.57              
ATOM   3588 3HG2 ILE A 224      74.786  56.771  76.745  1.00  7.57              
ATOM   3589  CG1 ILE A 224      74.689  59.225  78.216  1.00  7.57              
ATOM   3590 1HG1 ILE A 224      74.500  59.725  79.166  1.00  7.57              
ATOM   3591 2HG1 ILE A 224      73.730  59.004  77.750  1.00  7.57              
ATOM   3592  CD1 ILE A 224      75.465  60.200  77.352  1.00  7.57              
ATOM   3593  HD1 ILE A 224      75.266  61.184  77.757  1.00  7.57              
ATOM   3594  HD2 ILE A 224      76.536  60.008  77.399  1.00  7.57              
ATOM   3595  HD3 ILE A 224      75.128  60.143  76.322  1.00  7.57              
ATOM   3596  C   ILE A 224      75.530  55.818  79.791  1.00  7.57              
ATOM   3597  O   ILE A 224      76.415  55.940  80.631  1.00  7.57              
ATOM   3598  N   THR A 225      75.269  54.670  79.187  1.00  7.72              
ATOM   3599  H   THR A 225      74.478  54.602  78.564  1.00  7.72              
ATOM   3600  CA  THR A 225      76.029  53.454  79.460  1.00  7.72              
ATOM   3601  HA  THR A 225      76.717  53.622  80.288  1.00  7.72              
ATOM   3602  CB  THR A 225      75.090  52.319  79.891  1.00  7.72              
ATOM   3603  HB  THR A 225      75.674  51.426  80.114  1.00  7.72              
ATOM   3604  CG2 THR A 225      74.258  52.703  81.118  1.00  7.72              
ATOM   3605 1HG2 THR A 225      73.781  51.812  81.523  1.00  7.72              
ATOM   3606 2HG2 THR A 225      74.897  53.148  81.877  1.00  7.72              
ATOM   3607 3HG2 THR A 225      73.492  53.428  80.844  1.00  7.72              
ATOM   3608  OG1 THR A 225      74.156  52.044  78.872  1.00  7.72              
ATOM   3609  HG1 THR A 225      74.592  51.502  78.202  1.00  7.72              
ATOM   3610  C   THR A 225      76.899  53.026  78.277  1.00  7.72              
ATOM   3611  O   THR A 225      77.908  52.339  78.445  1.00  7.72              
ATOM   3612  N   GLU A 226      76.526  53.486  77.083  1.00  7.83              
ATOM   3613  H   GLU A 226      75.735  54.110  77.040  1.00  7.83              
ATOM   3614  CA  GLU A 226      77.066  53.098  75.789  1.00  7.83              
ATOM   3615  HA  GLU A 226      78.089  52.734  75.900  1.00  7.83              
ATOM   3616  CB  GLU A 226      76.176  51.959  75.251  1.00  7.83              
ATOM   3617  HB1 GLU A 226      75.175  52.353  75.066  1.00  7.83              
ATOM   3618  HB2 GLU A 226      76.093  51.192  76.024  1.00  7.83              
ATOM   3619  CG  GLU A 226      76.683  51.284  73.970  1.00  7.83              
ATOM   3620  HG1 GLU A 226      77.653  50.823  74.166  1.00  7.83              
ATOM   3621  HG2 GLU A 226      76.818  52.038  73.191  1.00  7.83              
ATOM   3622  CD  GLU A 226      75.679  50.224  73.490  1.00  7.83              
ATOM   3623  OE1 GLU A 226      75.016  50.491  72.458  1.00  7.83              
ATOM   3624  OE2 GLU A 226      75.562  49.178  74.165  1.00  7.83              
ATOM   3625  C   GLU A 226      77.046  54.302  74.848  1.00  7.83              
ATOM   3626  O   GLU A 226      76.120  55.114  74.893  1.00  7.83              
ATOM   3627  N   ILE A 227      78.056  54.396  73.985  1.00  7.61              
ATOM   3628  H   ILE A 227      78.794  53.696  74.029  1.00  7.61              
ATOM   3629  CA  ILE A 227      78.079  55.328  72.862  1.00  7.61              
ATOM   3630  HA  ILE A 227      77.162  55.908  72.876  1.00  7.61              
ATOM   3631  CB  ILE A 227      79.249  56.303  72.912  1.00  7.61              
ATOM   3632  HB  ILE A 227      80.128  55.739  72.629  1.00  7.61              
ATOM   3633  CG2 ILE A 227      79.070  57.378  71.842  1.00  7.61              
ATOM   3634 1HG2 ILE A 227      79.788  58.173  72.013  1.00  7.61              
ATOM   3635 2HG2 ILE A 227      79.238  56.943  70.856  1.00  7.61              
ATOM   3636 3HG2 ILE A 227      78.062  57.778  71.873  1.00  7.61              
ATOM   3637  CG1 ILE A 227      79.465  56.924  74.309  1.00  7.61              
ATOM   3638 1HG1 ILE A 227      80.340  57.563  74.276  1.00  7.61              
ATOM   3639 2HG1 ILE A 227      79.654  56.123  75.023  1.00  7.61              
ATOM   3640  CD1 ILE A 227      78.329  57.776  74.852  1.00  7.61              
ATOM   3641  HD1 ILE A 227      78.395  57.828  75.934  1.00  7.61              
ATOM   3642  HD2 ILE A 227      78.416  58.782  74.450  1.00  7.61              
ATOM   3643  HD3 ILE A 227      77.372  57.338  74.587  1.00  7.61              
ATOM   3644  C   ILE A 227      78.076  54.529  71.576  1.00  7.61              
ATOM   3645  O   ILE A 227      79.009  53.780  71.332  1.00  7.61              
ATOM   3646  N   GLN A 228      77.068  54.689  70.724  1.00  7.78              
ATOM   3647  H   GLN A 228      76.265  55.254  70.965  1.00  7.78              
ATOM   3648  CA  GLN A 228      77.140  54.067  69.407  1.00  7.78              
ATOM   3649  HA  GLN A 228      77.402  53.016  69.549  1.00  7.78              
ATOM   3650  CB  GLN A 228      75.772  54.092  68.704  1.00  7.78              
ATOM   3651  HB1 GLN A 228      75.917  53.750  67.678  1.00  7.78              
ATOM   3652  HB2 GLN A 228      75.387  55.112  68.662  1.00  7.78              
ATOM   3653  CG  GLN A 228      74.741  53.150  69.362  1.00  7.78              
ATOM   3654  HG1 GLN A 228      75.205  52.183  69.559  1.00  7.78              
ATOM   3655  HG2 GLN A 228      73.923  52.985  68.662  1.00  7.78              
ATOM   3656  CD  GLN A 228      74.132  53.697  70.651  1.00  7.78              
ATOM   3657  OE1 GLN A 228      73.758  54.854  70.748  1.00  7.78              
ATOM   3658  NE2 GLN A 228      74.010  52.928  71.706  1.00  7.78              
ATOM   3659 1HE2 GLN A 228      74.333  51.951  71.737  1.00  7.78              
ATOM   3660 2HE2 GLN A 228      73.597  53.337  72.520  1.00  7.78              
ATOM   3661  C   GLN A 228      78.246  54.676  68.535  1.00  7.78              
ATOM   3662  O   GLN A 228      78.394  55.900  68.471  1.00  7.78              
ATOM   3663  N   GLU A 229      78.993  53.829  67.830  1.00  7.89              
ATOM   3664  H   GLU A 229      78.842  52.842  67.951  1.00  7.89              
ATOM   3665  CA  GLU A 229      79.710  54.249  66.623  1.00  7.89              
ATOM   3666  HA  GLU A 229      80.403  55.050  66.887  1.00  7.89              
ATOM   3667  CB  GLU A 229      80.517  53.052  66.054  1.00  7.89              
ATOM   3668  HB1 GLU A 229      80.147  52.783  65.065  1.00  7.89              
ATOM   3669  HB2 GLU A 229      80.389  52.184  66.704  1.00  7.89              
ATOM   3670  CG  GLU A 229      82.021  53.362  65.961  1.00  7.89              
ATOM   3671  HG1 GLU A 229      82.322  53.905  66.859  1.00  7.89              
ATOM   3672  HG2 GLU A 229      82.193  54.022  65.108  1.00  7.89              
ATOM   3673  CD  GLU A 229      82.906  52.106  65.833  1.00  7.89              
ATOM   3674  OE1 GLU A 229      82.960  51.481  64.753  1.00  7.89              
ATOM   3675  OE2 GLU A 229      83.683  51.820  66.773  1.00  7.89              
ATOM   3676  C   GLU A 229      78.674  54.824  65.641  1.00  7.89              
ATOM   3677  O   GLU A 229      77.685  54.169  65.306  1.00  7.89              
ATOM   3678  N   GLY A 230      78.821  56.106  65.316  1.00  7.87              
ATOM   3679  H   GLY A 230      79.713  56.544  65.553  1.00  7.87              
ATOM   3680  CA  GLY A 230      77.823  56.956  64.660  1.00  7.87              
ATOM   3681  HA1 GLY A 230      76.876  56.422  64.580  1.00  7.87              
ATOM   3682  HA2 GLY A 230      78.173  57.199  63.658  1.00  7.87              
ATOM   3683  C   GLY A 230      77.573  58.268  65.424  1.00  7.87              
ATOM   3684  O   GLY A 230      77.378  59.332  64.831  1.00  7.87              
ATOM   3685  N   SER A 231      77.595  58.210  66.763  1.00  7.72              
ATOM   3686  H   SER A 231      77.850  57.313  67.166  1.00  7.72              
ATOM   3687  CA  SER A 231      77.093  59.255  67.680  1.00  7.72              
ATOM   3688  HA  SER A 231      76.012  59.327  67.561  1.00  7.72              
ATOM   3689  CB  SER A 231      77.392  58.862  69.130  1.00  7.72              
ATOM   3690  HB1 SER A 231      77.008  59.639  69.779  1.00  7.72              
ATOM   3691  HB2 SER A 231      78.470  58.779  69.273  1.00  7.72              
ATOM   3692  OG  SER A 231      76.773  57.667  69.533  1.00  7.72              
ATOM   3693  HG  SER A 231      77.299  56.918  69.176  1.00  7.72              
ATOM   3694  C   SER A 231      77.672  60.651  67.468  1.00  7.72              
ATOM   3695  O   SER A 231      77.065  61.647  67.858  1.00  7.72              
ATOM   3696  N   PHE A 232      78.876  60.719  66.918  1.00  7.60              
ATOM   3697  H   PHE A 232      79.261  59.846  66.566  1.00  7.60              
ATOM   3698  CA  PHE A 232      79.708  61.913  66.770  1.00  7.60              
ATOM   3699  HA  PHE A 232      79.030  62.762  66.855  1.00  7.60              
ATOM   3700  CB  PHE A 232      80.717  62.075  67.925  1.00  7.60              
ATOM   3701  HB1 PHE A 232      80.176  62.602  68.708  1.00  7.60              
ATOM   3702  HB2 PHE A 232      81.498  62.764  67.632  1.00  7.60              
ATOM   3703  CG  PHE A 232      81.276  60.821  68.587  1.00  7.60              
ATOM   3704  CD1 PHE A 232      81.226  59.576  67.936  1.00  7.60              
ATOM   3705  HD1 PHE A 232      81.051  59.510  66.876  1.00  7.60              
ATOM   3706  CE1 PHE A 232      81.258  58.392  68.675  1.00  7.60              
ATOM   3707  HE1 PHE A 232      81.076  57.446  68.181  1.00  7.60              
ATOM   3708  CZ  PHE A 232      81.520  58.448  70.046  1.00  7.60              
ATOM   3709  HZ  PHE A 232      81.534  57.539  70.630  1.00  7.60              
ATOM   3710  CE2 PHE A 232      81.822  59.667  70.655  1.00  7.60              
ATOM   3711  HE2 PHE A 232      82.047  59.661  71.710  1.00  7.60              
ATOM   3712  CD2 PHE A 232      81.674  60.868  69.938  1.00  7.60              
ATOM   3713  HD2 PHE A 232      81.775  61.818  70.448  1.00  7.60              
ATOM   3714  C   PHE A 232      80.230  62.067  65.334  1.00  7.60              
ATOM   3715  O   PHE A 232      81.145  62.855  65.087  1.00  7.60              
ATOM   3716  N   THR A 233      79.588  61.357  64.390  1.00  7.76              
ATOM   3717  H   THR A 233      78.858  60.719  64.691  1.00  7.76              
ATOM   3718  CA  THR A 233      80.035  61.230  63.002  1.00  7.76              
ATOM   3719  HA  THR A 233      81.011  60.795  63.052  1.00  7.76              
ATOM   3720  CB  THR A 233      79.175  60.263  62.159  1.00  7.76              
ATOM   3721  HB  THR A 233      78.146  60.280  62.520  1.00  7.76              
ATOM   3722  CG2 THR A 233      79.163  60.502  60.646  1.00  7.76              
ATOM   3723 1HG2 THR A 233      78.603  59.703  60.160  1.00  7.76              
ATOM   3724 2HG2 THR A 233      78.678  61.449  60.414  1.00  7.76              
ATOM   3725 3HG2 THR A 233      80.185  60.503  60.262  1.00  7.76              
ATOM   3726  OG1 THR A 233      79.699  58.965  62.276  1.00  7.76              
ATOM   3727  HG1 THR A 233      79.922  58.809  63.226  1.00  7.76              
ATOM   3728  C   THR A 233      80.286  62.550  62.288  1.00  7.76              
ATOM   3729  O   THR A 233      81.326  62.739  61.661  1.00  7.76              
ATOM   3730  N   ASN A 234      79.367  63.502  62.402  1.00  7.63              
ATOM   3731  H   ASN A 234      78.577  63.371  63.023  1.00  7.63              
ATOM   3732  CA  ASN A 234      79.434  64.726  61.614  1.00  7.63              
ATOM   3733  HA  ASN A 234      79.984  64.516  60.695  1.00  7.63              
ATOM   3734  CB  ASN A 234      77.993  65.133  61.202  1.00  7.63              
ATOM   3735  HB1 ASN A 234      77.501  64.296  60.707  1.00  7.63              
ATOM   3736  HB2 ASN A 234      78.061  65.948  60.482  1.00  7.63              
ATOM   3737  CG  ASN A 234      77.111  65.590  62.360  1.00  7.63              
ATOM   3738  OD1 ASN A 234      77.305  65.198  63.497  1.00  7.63              
ATOM   3739  ND2 ASN A 234      76.121  66.420  62.125  1.00  7.63              
ATOM   3740 1HD2 ASN A 234      75.816  66.660  61.203  1.00  7.63              
ATOM   3741 2HD2 ASN A 234      75.618  66.754  62.945  1.00  7.63              
ATOM   3742  C   ASN A 234      80.180  65.875  62.304  1.00  7.63              
ATOM   3743  O   ASN A 234      80.369  66.937  61.705  1.00  7.63              
ATOM   3744  N   LEU A 235      80.634  65.681  63.545  1.00  7.50              
ATOM   3745  H   LEU A 235      80.547  64.747  63.931  1.00  7.50              
ATOM   3746  CA  LEU A 235      81.071  66.739  64.465  1.00  7.50              
ATOM   3747  HA  LEU A 235      80.470  67.626  64.268  1.00  7.50              
ATOM   3748  CB  LEU A 235      80.751  66.276  65.897  1.00  7.50              
ATOM   3749  HB1 LEU A 235      81.000  67.087  66.572  1.00  7.50              
ATOM   3750  HB2 LEU A 235      81.370  65.412  66.136  1.00  7.50              
ATOM   3751  CG  LEU A 235      79.267  65.902  66.111  1.00  7.50              
ATOM   3752  HG  LEU A 235      79.008  65.062  65.468  1.00  7.50              
ATOM   3753  CD1 LEU A 235      79.020  65.456  67.550  1.00  7.50              
ATOM   3754 1HD1 LEU A 235      78.050  64.960  67.603  1.00  7.50              
ATOM   3755 2HD1 LEU A 235      79.804  64.772  67.863  1.00  7.50              
ATOM   3756 3HD1 LEU A 235      79.014  66.321  68.204  1.00  7.50              
ATOM   3757  CD2 LEU A 235      78.325  67.074  65.840  1.00  7.50              
ATOM   3758 1HD2 LEU A 235      77.303  66.781  66.078  1.00  7.50              
ATOM   3759 2HD2 LEU A 235      78.605  67.940  66.437  1.00  7.50              
ATOM   3760 3HD2 LEU A 235      78.341  67.340  64.786  1.00  7.50              
ATOM   3761  C   LEU A 235      82.519  67.177  64.226  1.00  7.50              
ATOM   3762  O   LEU A 235      83.309  67.403  65.131  1.00  7.50              
ATOM   3763  N   THR A 236      82.866  67.310  62.958  1.00  7.69              
ATOM   3764  H   THR A 236      82.118  67.091  62.315  1.00  7.69              
ATOM   3765  CA  THR A 236      84.177  67.650  62.379  1.00  7.69              
ATOM   3766  HA  THR A 236      84.891  66.886  62.679  1.00  7.69              
ATOM   3767  CB  THR A 236      84.038  67.606  60.847  1.00  7.69              
ATOM   3768  HB  THR A 236      84.909  68.069  60.383  1.00  7.69              
ATOM   3769  CG2 THR A 236      83.931  66.172  60.334  1.00  7.69              
ATOM   3770 1HG2 THR A 236      83.842  66.172  59.248  1.00  7.69              
ATOM   3771 2HG2 THR A 236      84.834  65.627  60.607  1.00  7.69              
ATOM   3772 3HG2 THR A 236      83.071  65.660  60.768  1.00  7.69              
ATOM   3773  OG1 THR A 236      82.862  68.281  60.417  1.00  7.69              
ATOM   3774  HG1 THR A 236      82.101  67.730  60.668  1.00  7.69              
ATOM   3775  C   THR A 236      84.790  68.995  62.800  1.00  7.69              
ATOM   3776  O   THR A 236      85.896  69.327  62.377  1.00  7.69              
ATOM   3777  N   LYS A 237      84.109  69.788  63.634  1.00  7.58              
ATOM   3778  H   LYS A 237      83.197  69.471  63.938  1.00  7.58              
ATOM   3779  CA  LYS A 237      84.615  71.052  64.206  1.00  7.58              
ATOM   3780  HA  LYS A 237      85.636  71.220  63.863  1.00  7.58              
ATOM   3781  CB  LYS A 237      83.767  72.252  63.729  1.00  7.58              
ATOM   3782  HB1 LYS A 237      84.095  73.139  64.273  1.00  7.58              
ATOM   3783  HB2 LYS A 237      82.713  72.092  63.966  1.00  7.58              
ATOM   3784  CG  LYS A 237      83.949  72.550  62.228  1.00  7.58              
ATOM   3785  HG1 LYS A 237      84.967  72.287  61.934  1.00  7.58              
ATOM   3786  HG2 LYS A 237      83.826  73.622  62.065  1.00  7.58              
ATOM   3787  CD  LYS A 237      82.939  71.817  61.335  1.00  7.58              
ATOM   3788  HD1 LYS A 237      81.996  72.365  61.348  1.00  7.58              
ATOM   3789  HD2 LYS A 237      82.756  70.816  61.722  1.00  7.58              
ATOM   3790  CE  LYS A 237      83.449  71.705  59.897  1.00  7.58              
ATOM   3791  HE1 LYS A 237      84.472  71.314  59.923  1.00  7.58              
ATOM   3792  HE2 LYS A 237      83.475  72.702  59.448  1.00  7.58              
ATOM   3793  NZ  LYS A 237      82.588  70.790  59.112  1.00  7.58              
ATOM   3794  HZ1 LYS A 237      82.925  70.700  58.163  1.00  7.58              
ATOM   3795  HZ2 LYS A 237      82.613  69.863  59.539  1.00  7.58              
ATOM   3796  HZ3 LYS A 237      81.627  71.110  59.112  1.00  7.58              
ATOM   3797  C   LYS A 237      84.753  71.010  65.733  1.00  7.58              
ATOM   3798  O   LYS A 237      85.094  72.016  66.348  1.00  7.58              
ATOM   3799  N   LEU A 238      84.520  69.847  66.334  1.00  7.51              
ATOM   3800  H   LEU A 238      84.297  69.044  65.763  1.00  7.51              
ATOM   3801  CA  LEU A 238      84.274  69.725  67.758  1.00  7.51              
ATOM   3802  HA  LEU A 238      83.752  70.626  68.066  1.00  7.51              
ATOM   3803  CB  LEU A 238      83.344  68.529  67.945  1.00  7.51              
ATOM   3804  HB1 LEU A 238      83.922  67.608  67.879  1.00  7.51              
ATOM   3805  HB2 LEU A 238      82.603  68.536  67.151  1.00  7.51              
ATOM   3806  CG  LEU A 238      82.579  68.576  69.258  1.00  7.51              
ATOM   3807  HG  LEU A 238      83.272  68.758  70.069  1.00  7.51              
ATOM   3808  CD1 LEU A 238      81.580  69.718  69.238  1.00  7.51              
ATOM   3809 1HD1 LEU A 238      82.111  70.644  69.392  1.00  7.51              
ATOM   3810 2HD1 LEU A 238      81.065  69.720  68.282  1.00  7.51              
ATOM   3811 3HD1 LEU A 238      80.849  69.625  70.027  1.00  7.51              
ATOM   3812  CD2 LEU A 238      81.830  67.261  69.431  1.00  7.51              
ATOM   3813 1HD2 LEU A 238      81.482  67.201  70.457  1.00  7.51              
ATOM   3814 2HD2 LEU A 238      80.987  67.229  68.754  1.00  7.51              
ATOM   3815 3HD2 LEU A 238      82.474  66.413  69.219  1.00  7.51              
ATOM   3816  C   LEU A 238      85.565  69.624  68.568  1.00  7.51              
ATOM   3817  O   LEU A 238      86.256  68.611  68.480  1.00  7.51              
ATOM   3818  N   PHE A 239      85.866  70.663  69.351  1.00  7.48              
ATOM   3819  H   PHE A 239      85.200  71.420  69.438  1.00  7.48              
ATOM   3820  CA  PHE A 239      87.153  70.858  70.015  1.00  7.48              
ATOM   3821  HA  PHE A 239      87.824  70.140  69.561  1.00  7.48              
ATOM   3822  CB  PHE A 239      87.798  72.212  69.667  1.00  7.48              
ATOM   3823  HB1 PHE A 239      87.767  72.326  68.582  1.00  7.48              
ATOM   3824  HB2 PHE A 239      88.853  72.147  69.932  1.00  7.48              
ATOM   3825  CG  PHE A 239      87.268  73.482  70.316  1.00  7.48              
ATOM   3826  CD1 PHE A 239      87.354  73.679  71.711  1.00  7.48              
ATOM   3827  HD1 PHE A 239      87.762  72.911  72.350  1.00  7.48              
ATOM   3828  CE1 PHE A 239      86.944  74.896  72.284  1.00  7.48              
ATOM   3829  HE1 PHE A 239      87.011  75.040  73.353  1.00  7.48              
ATOM   3830  CZ  PHE A 239      86.487  75.941  71.465  1.00  7.48              
ATOM   3831  HZ  PHE A 239      86.194  76.884  71.905  1.00  7.48              
ATOM   3832  CE2 PHE A 239      86.442  75.769  70.071  1.00  7.48              
ATOM   3833  HE2 PHE A 239      86.125  76.586  69.440  1.00  7.48              
ATOM   3834  CD2 PHE A 239      86.820  74.539  69.501  1.00  7.48              
ATOM   3835  HD2 PHE A 239      86.788  74.414  68.428  1.00  7.48              
ATOM   3836  C   PHE A 239      87.207  70.518  71.501  1.00  7.48              
ATOM   3837  O   PHE A 239      88.309  70.287  72.011  1.00  7.48              
ATOM   3838  N   SER A 240      86.059  70.403  72.174  1.00  7.01              
ATOM   3839  H   SER A 240      85.201  70.693  71.724  1.00  7.01              
ATOM   3840  CA  SER A 240      86.027  69.846  73.535  1.00  7.01              
ATOM   3841  HA  SER A 240      86.909  69.232  73.694  1.00  7.01              
ATOM   3842  CB  SER A 240      86.056  71.014  74.530  1.00  7.01              
ATOM   3843  HB1 SER A 240      85.182  71.650  74.376  1.00  7.01              
ATOM   3844  HB2 SER A 240      86.954  71.607  74.350  1.00  7.01              
ATOM   3845  OG  SER A 240      86.075  70.560  75.868  1.00  7.01              
ATOM   3846  HG  SER A 240      85.175  70.322  76.114  1.00  7.01              
ATOM   3847  C   SER A 240      84.805  68.984  73.793  1.00  7.01              
ATOM   3848  O   SER A 240      83.689  69.380  73.468  1.00  7.01              
ATOM   3849  N   LEU A 241      85.037  67.822  74.402  1.00  7.05              
ATOM   3850  H   LEU A 241      86.000  67.625  74.651  1.00  7.05              
ATOM   3851  CA  LEU A 241      84.083  66.716  74.564  1.00  7.05              
ATOM   3852  HA  LEU A 241      83.066  67.020  74.324  1.00  7.05              
ATOM   3853  CB  LEU A 241      84.534  65.555  73.651  1.00  7.05              
ATOM   3854  HB1 LEU A 241      84.188  64.624  74.089  1.00  7.05              
ATOM   3855  HB2 LEU A 241      85.621  65.515  73.659  1.00  7.05              
ATOM   3856  CG  LEU A 241      84.074  65.555  72.196  1.00  7.05              
ATOM   3857  HG  LEU A 241      84.566  64.747  71.671  1.00  7.05              
ATOM   3858  CD1 LEU A 241      82.601  65.284  72.118  1.00  7.05              
ATOM   3859 1HD1 LEU A 241      82.309  65.048  71.096  1.00  7.05              
ATOM   3860 2HD1 LEU A 241      82.348  64.456  72.760  1.00  7.05              
ATOM   3861 3HD1 LEU A 241      82.055  66.151  72.479  1.00  7.05              
ATOM   3862  CD2 LEU A 241      84.314  66.858  71.472  1.00  7.05              
ATOM   3863 1HD2 LEU A 241      84.295  66.698  70.401  1.00  7.05              
ATOM   3864 2HD2 LEU A 241      83.556  67.574  71.771  1.00  7.05              
ATOM   3865 3HD2 LEU A 241      85.268  67.268  71.745  1.00  7.05              
ATOM   3866  C   LEU A 241      84.166  66.255  76.017  1.00  7.05              
ATOM   3867  O   LEU A 241      85.116  65.537  76.334  1.00  7.05              
ATOM   3868  N   ASN A 242      83.211  66.612  76.888  1.00  7.00              
ATOM   3869  H   ASN A 242      82.412  67.150  76.557  1.00  7.00              
ATOM   3870  CA  ASN A 242      83.070  65.845  78.124  1.00  7.00              
ATOM   3871  HA  ASN A 242      84.031  65.527  78.462  1.00  7.00              
ATOM   3872  CB  ASN A 242      82.380  66.730  79.187  1.00  7.00              
ATOM   3873  HB1 ASN A 242      81.314  66.718  79.003  1.00  7.00              
ATOM   3874  HB2 ASN A 242      82.748  67.754  79.115  1.00  7.00              
ATOM   3875  CG  ASN A 242      82.558  66.274  80.620  1.00  7.00              
ATOM   3876  OD1 ASN A 242      83.144  65.248  80.880  1.00  7.00              
ATOM   3877  ND2 ASN A 242      82.107  67.023  81.590  1.00  7.00              
ATOM   3878 1HD2 ASN A 242      81.398  67.723  81.343  1.00  7.00              
ATOM   3879 2HD2 ASN A 242      82.108  66.649  82.519  1.00  7.00              
ATOM   3880  C   ASN A 242      82.287  64.580  77.815  1.00  7.00              
ATOM   3881  O   ASN A 242      81.529  64.569  76.854  1.00  7.00              
ATOM   3882  N   LEU A 243      82.513  63.563  78.627  1.00  7.55              
ATOM   3883  H   LEU A 243      83.238  63.734  79.320  1.00  7.55              
ATOM   3884  CA  LEU A 243      81.832  62.285  78.781  1.00  7.55              
ATOM   3885  HA  LEU A 243      80.770  62.449  78.916  1.00  7.55              
ATOM   3886  CB  LEU A 243      82.120  61.398  77.570  1.00  7.55              
ATOM   3887  HB1 LEU A 243      83.197  61.433  77.406  1.00  7.55              
ATOM   3888  HB2 LEU A 243      81.641  61.856  76.718  1.00  7.55              
ATOM   3889  CG  LEU A 243      81.638  59.936  77.686  1.00  7.55              
ATOM   3890  HG  LEU A 243      81.601  59.632  78.717  1.00  7.55              
ATOM   3891  CD1 LEU A 243      80.266  59.612  77.113  1.00  7.55              
ATOM   3892 1HD1 LEU A 243      80.175  58.535  76.997  1.00  7.55              
ATOM   3893 2HD1 LEU A 243      79.497  59.932  77.803  1.00  7.55              
ATOM   3894 3HD1 LEU A 243      80.141  60.086  76.145  1.00  7.55              
ATOM   3895  CD2 LEU A 243      82.612  59.020  76.985  1.00  7.55              
ATOM   3896 1HD2 LEU A 243      82.395  58.990  75.922  1.00  7.55              
ATOM   3897 2HD2 LEU A 243      83.615  59.382  77.147  1.00  7.55              
ATOM   3898 3HD2 LEU A 243      82.532  58.029  77.419  1.00  7.55              
ATOM   3899  C   LEU A 243      82.369  61.723  80.116  1.00  7.55              
ATOM   3900  O   LEU A 243      82.992  60.663  80.225  1.00  7.55              
ATOM   3901  N   ASN A 244      82.269  62.557  81.144  1.00  7.47              
ATOM   3902  H   ASN A 244      81.839  63.456  80.979  1.00  7.47              
ATOM   3903  CA  ASN A 244      82.629  62.209  82.502  1.00  7.47              
ATOM   3904  HA  ASN A 244      83.634  61.789  82.524  1.00  7.47              
ATOM   3905  CB  ASN A 244      82.561  63.507  83.368  1.00  7.47              
ATOM   3906  HB1 ASN A 244      82.177  63.297  84.363  1.00  7.47              
ATOM   3907  HB2 ASN A 244      81.850  64.209  82.940  1.00  7.47              
ATOM   3908  CG  ASN A 244      83.865  64.253  83.578  1.00  7.47              
ATOM   3909  OD1 ASN A 244      84.047  64.966  84.547  1.00  7.47              
ATOM   3910  ND2 ASN A 244      84.852  64.119  82.731  1.00  7.47              
ATOM   3911 1HD2 ASN A 244      84.563  63.847  81.788  1.00  7.47              
ATOM   3912 2HD2 ASN A 244      85.599  64.779  82.854  1.00  7.47              
ATOM   3913  C   ASN A 244      81.670  61.125  83.025  1.00  7.47              
ATOM   3914  O   ASN A 244      80.835  60.604  82.287  1.00  7.47              
ATOM   3915  N   TRP A 245      81.786  60.825  84.318  1.00  7.55              
ATOM   3916  H   TRP A 245      82.641  61.142  84.745  1.00  7.55              
ATOM   3917  CA  TRP A 245      80.689  60.509  85.242  1.00  7.55              
ATOM   3918  HA  TRP A 245      81.082  59.674  85.818  1.00  7.55              
ATOM   3919  CB  TRP A 245      80.516  61.601  86.295  1.00  7.55              
ATOM   3920  HB1 TRP A 245      79.775  62.304  85.945  1.00  7.55              
ATOM   3921  HB2 TRP A 245      81.452  62.150  86.396  1.00  7.55              
ATOM   3922  CG  TRP A 245      80.153  61.092  87.660  1.00  7.55              
ATOM   3923  CD1 TRP A 245      78.902  60.825  88.098  1.00  7.55              
ATOM   3924  HD1 TRP A 245      78.003  60.950  87.504  1.00  7.55              
ATOM   3925  NE1 TRP A 245      78.952  60.352  89.397  1.00  7.55              
ATOM   3926  HE1 TRP A 245      78.141  60.017  89.906  1.00  7.55              
ATOM   3927  CE2 TRP A 245      80.248  60.296  89.866  1.00  7.55              
ATOM   3928  CZ2 TRP A 245      80.814  59.877  91.080  1.00  7.55              
ATOM   3929  HZ2 TRP A 245      80.177  59.555  91.889  1.00  7.55              
ATOM   3930  CH2 TRP A 245      82.214  59.866  91.216  1.00  7.55              
ATOM   3931  HH2 TRP A 245      82.665  59.521  92.140  1.00  7.55              
ATOM   3932  CZ3 TRP A 245      83.028  60.267  90.140  1.00  7.55              
ATOM   3933  HZ3 TRP A 245      84.108  60.223  90.241  1.00  7.55              
ATOM   3934  CE3 TRP A 245      82.443  60.691  88.930  1.00  7.55              
ATOM   3935  HE3 TRP A 245      83.066  60.970  88.097  1.00  7.55              
ATOM   3936  CD2 TRP A 245      81.041  60.728  88.762  1.00  7.55              
ATOM   3937  C   TRP A 245      79.394  59.914  84.648  1.00  7.55              
ATOM   3938  O   TRP A 245      78.264  60.366  84.872  1.00  7.55              
ATOM   3939  N   ASN A 246      79.584  58.824  83.896  1.00  7.66              
ATOM   3940  H   ASN A 246      80.532  58.642  83.607  1.00  7.66              
ATOM   3941  CA  ASN A 246      78.501  58.146  83.199  1.00  7.66              
ATOM   3942  HA  ASN A 246      77.570  58.552  83.603  1.00  7.66              
ATOM   3943  CB  ASN A 246      78.447  58.489  81.713  1.00  7.66              
ATOM   3944  HB1 ASN A 246      78.087  57.649  81.128  1.00  7.66              
ATOM   3945  HB2 ASN A 246      79.420  58.799  81.358  1.00  7.66              
ATOM   3946  CG  ASN A 246      77.516  59.653  81.529  1.00  7.66              
ATOM   3947  OD1 ASN A 246      76.368  59.532  81.133  1.00  7.66              
ATOM   3948  ND2 ASN A 246      77.994  60.825  81.854  1.00  7.66              
ATOM   3949 1HD2 ASN A 246      78.956  60.894  82.191  1.00  7.66              
ATOM   3950 2HD2 ASN A 246      77.401  61.620  81.823  1.00  7.66              
ATOM   3951  C   ASN A 246      78.298  56.675  83.563  1.00  7.66              
ATOM   3952  O   ASN A 246      77.163  56.233  83.706  1.00  7.66              
ATOM   3953  N   CYS A 247      79.365  55.984  83.948  1.00  7.91              
ATOM   3954  H   CYS A 247      80.276  56.375  83.778  1.00  7.91              
ATOM   3955  CA  CYS A 247      79.251  54.740  84.715  1.00  7.91              
ATOM   3956  HA  CYS A 247      78.214  54.580  85.007  1.00  7.91              
ATOM   3957  CB  CYS A 247      79.684  53.562  83.822  1.00  7.91              
ATOM   3958  HB1 CYS A 247      79.949  52.717  84.458  1.00  7.91              
ATOM   3959  HB2 CYS A 247      80.570  53.850  83.267  1.00  7.91              
ATOM   3960  SG  CYS A 247      78.470  52.974  82.617  1.00  7.91              
ATOM   3961  C   CYS A 247      80.023  54.783  86.047  1.00  7.91              
ATOM   3962  O   CYS A 247      80.086  53.777  86.748  1.00  7.91              
ATOM   3963  N   GLN A 248      80.537  55.974  86.385  1.00  7.86              
ATOM   3964  H   GLN A 248      80.452  56.692  85.686  1.00  7.86              
ATOM   3965  CA  GLN A 248      80.912  56.478  87.711  1.00  7.86              
ATOM   3966  HA  GLN A 248      81.635  57.274  87.569  1.00  7.86              
ATOM   3967  CB  GLN A 248      79.698  57.210  88.319  1.00  7.86              
ATOM   3968  HB1 GLN A 248      79.442  58.027  87.643  1.00  7.86              
ATOM   3969  HB2 GLN A 248      80.006  57.646  89.268  1.00  7.86              
ATOM   3970  CG  GLN A 248      78.424  56.383  88.568  1.00  7.86              
ATOM   3971  HG1 GLN A 248      78.569  55.728  89.426  1.00  7.86              
ATOM   3972  HG2 GLN A 248      78.186  55.769  87.703  1.00  7.86              
ATOM   3973  CD  GLN A 248      77.229  57.287  88.847  1.00  7.86              
ATOM   3974  OE1 GLN A 248      77.007  57.753  89.957  1.00  7.86              
ATOM   3975  NE2 GLN A 248      76.429  57.603  87.854  1.00  7.86              
ATOM   3976 1HE2 GLN A 248      76.566  57.223  86.934  1.00  7.86              
ATOM   3977 2HE2 GLN A 248      75.626  58.166  88.060  1.00  7.86              
ATOM   3978  C   GLN A 248      81.579  55.517  88.706  1.00  7.86              
ATOM   3979  O   GLN A 248      80.932  54.710  89.376  1.00  7.86              
ATOM   3980  N   ARG A 249      82.894  55.695  88.912  1.00  7.92              
ATOM   3981  H   ARG A 249      83.351  56.432  88.398  1.00  7.92              
ATOM   3982  CA  ARG A 249      83.592  55.145  90.084  1.00  7.92              
ATOM   3983  HA  ARG A 249      83.404  54.071  90.116  1.00  7.92              
ATOM   3984  CB  ARG A 249      85.119  55.368  89.986  1.00  7.92              
ATOM   3985  HB1 ARG A 249      85.332  56.433  89.872  1.00  7.92              
ATOM   3986  HB2 ARG A 249      85.498  54.841  89.108  1.00  7.92              
ATOM   3987  CG  ARG A 249      85.849  54.844  91.242  1.00  7.92              
ATOM   3988  HG1 ARG A 249      85.549  53.811  91.417  1.00  7.92              
ATOM   3989  HG2 ARG A 249      85.557  55.441  92.107  1.00  7.92              
ATOM   3990  CD  ARG A 249      87.376  54.896  91.130  1.00  7.92              
ATOM   3991  HD1 ARG A 249      87.696  55.932  91.002  1.00  7.92              
ATOM   3992  HD2 ARG A 249      87.671  54.331  90.244  1.00  7.92              
ATOM   3993  NE  ARG A 249      88.014  54.325  92.340  1.00  7.92              
ATOM   3994  HE  ARG A 249      87.583  54.493  93.242  1.00  7.92              
ATOM   3995  CZ  ARG A 249      89.113  53.597  92.386  1.00  7.92              
ATOM   3996  NH1 ARG A 249      89.843  53.357  91.341  1.00  7.92              
ATOM   3997 1HH1 ARG A 249      89.673  53.852  90.475  1.00  7.92              
ATOM   3998 2HH1 ARG A 249      90.687  52.816  91.464  1.00  7.92              
ATOM   3999  NH2 ARG A 249      89.501  53.045  93.495  1.00  7.92              
ATOM   4000 1HH2 ARG A 249      89.034  53.331  94.367  1.00  7.92              
ATOM   4001 2HH2 ARG A 249      90.350  52.503  93.507  1.00  7.92              
ATOM   4002  C   ARG A 249      83.020  55.753  91.372  1.00  7.92              
ATOM   4003  O   ARG A 249      83.259  56.919  91.660  1.00  7.92              
ATOM   4004  N   CYS A 250      82.298  54.952  92.153  1.00  7.99              
ATOM   4005  H   CYS A 250      82.061  54.053  91.773  1.00  7.99              
ATOM   4006  CA  CYS A 250      81.578  55.385  93.359  1.00  7.99              
ATOM   4007  HA  CYS A 250      81.145  56.373  93.187  1.00  7.99              
ATOM   4008  CB  CYS A 250      80.449  54.365  93.601  1.00  7.99              
ATOM   4009  HB1 CYS A 250      80.384  54.152  94.670  1.00  7.99              
ATOM   4010  HB2 CYS A 250      80.679  53.421  93.107  1.00  7.99              
ATOM   4011  SG  CYS A 250      78.802  54.886  93.103  1.00  7.99              
ATOM   4012  C   CYS A 250      82.381  55.472  94.668  1.00  7.99              
ATOM   4013  O   CYS A 250      81.927  56.048  95.652  1.00  7.99              
ATOM   4014  N   ASP A 251      83.518  54.797  94.713  1.00  8.09              
ATOM   4015  H   ASP A 251      83.852  54.401  93.856  1.00  8.09              
ATOM   4016  CA  ASP A 251      84.399  54.665  95.875  1.00  8.09              
ATOM   4017  HA  ASP A 251      83.939  54.027  96.628  1.00  8.09              
ATOM   4018  CB  ASP A 251      85.633  53.947  95.301  1.00  8.09              
ATOM   4019  HB1 ASP A 251      85.870  54.385  94.328  1.00  8.09              
ATOM   4020  HB2 ASP A 251      85.377  52.901  95.126  1.00  8.09              
ATOM   4021  CG  ASP A 251      86.906  54.003  96.137  1.00  8.09              
ATOM   4022  OD1 ASP A 251      86.812  53.887  97.375  1.00  8.09              
ATOM   4023  OD2 ASP A 251      87.972  54.062  95.477  1.00  8.09              
ATOM   4024  C   ASP A 251      84.730  56.026  96.510  1.00  8.09              
ATOM   4025  O   ASP A 251      85.218  56.930  95.836  1.00  8.09              
ATOM   4026  N   ASN A 252      84.389  56.170  97.794  1.00  7.95              
ATOM   4027  H   ASN A 252      84.040  55.356  98.272  1.00  7.95              
ATOM   4028  CA  ASN A 252      84.466  57.408  98.575  1.00  7.95              
ATOM   4029  HA  ASN A 252      83.841  57.239  99.453  1.00  7.95              
ATOM   4030  CB  ASN A 252      85.911  57.560  99.087  1.00  7.95              
ATOM   4031  HB1 ASN A 252      86.524  58.029  98.318  1.00  7.95              
ATOM   4032  HB2 ASN A 252      86.334  56.576  99.296  1.00  7.95              
ATOM   4033  CG  ASN A 252      85.990  58.358 100.375  1.00  7.95              
ATOM   4034  OD1 ASN A 252      85.832  57.841 101.466  1.00  7.95              
ATOM   4035  ND2 ASN A 252      86.230  59.643 100.300  1.00  7.95              
ATOM   4036 1HD2 ASN A 252      86.123  60.075  99.394  1.00  7.95              
ATOM   4037 2HD2 ASN A 252      86.212  60.150 101.163  1.00  7.95              
ATOM   4038  C   ASN A 252      83.872  58.678  97.912  1.00  7.95              
ATOM   4039  O   ASN A 252      84.261  59.803  98.238  1.00  7.95              
ATOM   4040  N   ALA A 253      82.931  58.524  96.978  1.00  7.92              
ATOM   4041  H   ALA A 253      82.681  57.586  96.686  1.00  7.92              
ATOM   4042  CA  ALA A 253      82.251  59.643  96.342  1.00  7.92              
ATOM   4043  HA  ALA A 253      83.013  60.291  95.907  1.00  7.92              
ATOM   4044  CB  ALA A 253      81.372  59.116  95.201  1.00  7.92              
ATOM   4045  HB1 ALA A 253      80.894  59.948  94.684  1.00  7.92              
ATOM   4046  HB2 ALA A 253      81.985  58.560  94.491  1.00  7.92              
ATOM   4047  HB3 ALA A 253      80.598  58.460  95.604  1.00  7.92              
ATOM   4048  C   ALA A 253      81.429  60.463  97.348  1.00  7.92              
ATOM   4049  O   ALA A 253      80.616  59.942  98.108  1.00  7.92              
ATOM   4050  N   ALA A 254      81.622  61.781  97.316  1.00  7.90              
ATOM   4051  H   ALA A 254      82.347  62.138  96.714  1.00  7.90              
ATOM   4052  CA  ALA A 254      80.974  62.709  98.239  1.00  7.90              
ATOM   4053  HA  ALA A 254      81.009  62.273  99.240  1.00  7.90              
ATOM   4054  CB  ALA A 254      81.807  63.998  98.252  1.00  7.90              
ATOM   4055  HB1 ALA A 254      81.402  64.687  98.995  1.00  7.90              
ATOM   4056  HB2 ALA A 254      82.841  63.770  98.515  1.00  7.90              
ATOM   4057  HB3 ALA A 254      81.775  64.476  97.273  1.00  7.90              
ATOM   4058  C   ALA A 254      79.493  63.012  97.950  1.00  7.90              
ATOM   4059  O   ALA A 254      78.871  63.758  98.704  1.00  7.90              
ATOM   4060  N   HIS A 255      78.923  62.465  96.873  1.00  7.93              
ATOM   4061  H   HIS A 255      79.451  61.788  96.341  1.00  7.93              
ATOM   4062  CA  HIS A 255      77.501  62.593  96.551  1.00  7.93              
ATOM   4063  HA  HIS A 255      76.972  62.928  97.441  1.00  7.93              
ATOM   4064  CB  HIS A 255      77.283  63.650  95.456  1.00  7.93              
ATOM   4065  HB1 HIS A 255      76.235  63.632  95.153  1.00  7.93              
ATOM   4066  HB2 HIS A 255      77.884  63.396  94.582  1.00  7.93              
ATOM   4067  CG  HIS A 255      77.619  65.056  95.897  1.00  7.93              
ATOM   4068  ND1 HIS A 255      76.725  65.970  96.468  1.00  7.93              
ATOM   4069  CE1 HIS A 255      77.452  67.063  96.748  1.00  7.93              
ATOM   4070  HE1 HIS A 255      77.065  67.958  97.219  1.00  7.93              
ATOM   4071  NE2 HIS A 255      78.731  66.886  96.379  1.00  7.93              
ATOM   4072  HE2 HIS A 255      79.476  67.552  96.528  1.00  7.93              
ATOM   4073  CD2 HIS A 255      78.857  65.626  95.839  1.00  7.93              
ATOM   4074  HD2 HIS A 255      79.755  65.152  95.472  1.00  7.93              
ATOM   4075  C   HIS A 255      76.955  61.231  96.125  1.00  7.93              
ATOM   4076  O   HIS A 255      77.696  60.485  95.475  1.00  7.93              
ATOM   4077  N   PRO A 256      75.694  60.903  96.480  1.00  8.09              
ATOM   4078  CD  PRO A 256      74.781  61.694  97.293  1.00  8.09              
ATOM   4079  HD1 PRO A 256      74.454  62.552  96.710  1.00  8.09              
ATOM   4080  HD2 PRO A 256      75.244  62.016  98.226  1.00  8.09              
ATOM   4081  CG  PRO A 256      73.591  60.786  97.598  1.00  8.09              
ATOM   4082  HG1 PRO A 256      72.665  61.348  97.715  1.00  8.09              
ATOM   4083  HG2 PRO A 256      73.799  60.199  98.494  1.00  8.09              
ATOM   4084  CB  PRO A 256      73.549  59.868  96.382  1.00  8.09              
ATOM   4085  HB1 PRO A 256      73.053  60.381  95.556  1.00  8.09              
ATOM   4086  HB2 PRO A 256      73.053  58.922  96.603  1.00  8.09              
ATOM   4087  CA  PRO A 256      75.036  59.671  96.072  1.00  8.09              
ATOM   4088  HA  PRO A 256      75.419  58.865  96.699  1.00  8.09              
ATOM   4089  C   PRO A 256      75.280  59.338  94.609  1.00  8.09              
ATOM   4090  O   PRO A 256      75.058  60.156  93.713  1.00  8.09              
ATOM   4091  N   CYS A 257      75.746  58.117  94.400  1.00  8.12              
ATOM   4092  H   CYS A 257      75.874  57.507  95.193  1.00  8.12              
ATOM   4093  CA  CYS A 257      76.218  57.611  93.130  1.00  8.12              
ATOM   4094  HA  CYS A 257      75.857  58.252  92.325  1.00  8.12              
ATOM   4095  CB  CYS A 257      77.751  57.672  93.141  1.00  8.12              
ATOM   4096  HB1 CYS A 257      78.052  58.683  93.423  1.00  8.12              
ATOM   4097  HB2 CYS A 257      78.135  57.476  92.141  1.00  8.12              
ATOM   4098  SG  CYS A 257      78.507  56.506  94.289  1.00  8.12              
ATOM   4099  C   CYS A 257      75.637  56.214  92.919  1.00  8.12              
ATOM   4100  O   CYS A 257      75.333  55.499  93.876  1.00  8.12              
ATOM   4101  N   PHE A 258      75.478  55.832  91.663  1.00  8.18              
ATOM   4102  H   PHE A 258      75.775  56.464  90.926  1.00  8.18              
ATOM   4103  CA  PHE A 258      74.984  54.518  91.290  1.00  8.18              
ATOM   4104  HA  PHE A 258      75.115  53.828  92.122  1.00  8.18              
ATOM   4105  CB  PHE A 258      73.483  54.583  90.977  1.00  8.18              
ATOM   4106  HB1 PHE A 258      73.318  55.183  90.081  1.00  8.18              
ATOM   4107  HB2 PHE A 258      72.975  55.082  91.803  1.00  8.18              
ATOM   4108  CG  PHE A 258      72.857  53.214  90.784  1.00  8.18              
ATOM   4109  CD1 PHE A 258      72.193  52.590  91.857  1.00  8.18              
ATOM   4110  HD1 PHE A 258      72.120  53.091  92.812  1.00  8.18              
ATOM   4111  CE1 PHE A 258      71.629  51.312  91.694  1.00  8.18              
ATOM   4112  HE1 PHE A 258      71.119  50.837  92.520  1.00  8.18              
ATOM   4113  CZ  PHE A 258      71.738  50.647  90.460  1.00  8.18              
ATOM   4114  HZ  PHE A 258      71.315  49.660  90.338  1.00  8.18              
ATOM   4115  CE2 PHE A 258      72.412  51.262  89.390  1.00  8.18              
ATOM   4116  HE2 PHE A 258      72.525  50.747  88.447  1.00  8.18              
ATOM   4117  CD2 PHE A 258      72.966  52.545  89.549  1.00  8.18              
ATOM   4118  HD2 PHE A 258      73.498  53.001  88.725  1.00  8.18              
ATOM   4119  C   PHE A 258      75.808  54.056  90.087  1.00  8.18              
ATOM   4120  O   PHE A 258      75.693  54.644  89.009  1.00  8.18              
ATOM   4121  N   PRO A 259      76.689  53.061  90.251  1.00  8.27              
ATOM   4122  CD  PRO A 259      76.879  52.205  91.415  1.00  8.27              
ATOM   4123  HD1 PRO A 259      75.936  51.745  91.716  1.00  8.27              
ATOM   4124  HD2 PRO A 259      77.292  52.783  92.239  1.00  8.27              
ATOM   4125  CG  PRO A 259      77.872  51.124  90.986  1.00  8.27              
ATOM   4126  HG1 PRO A 259      77.327  50.242  90.645  1.00  8.27              
ATOM   4127  HG2 PRO A 259      78.557  50.861  91.792  1.00  8.27              
ATOM   4128  CB  PRO A 259      78.604  51.761  89.804  1.00  8.27              
ATOM   4129  HB1 PRO A 259      79.004  51.011  89.121  1.00  8.27              
ATOM   4130  HB2 PRO A 259      79.405  52.402  90.176  1.00  8.27              
ATOM   4131  CA  PRO A 259      77.523  52.628  89.153  1.00  8.27              
ATOM   4132  HA  PRO A 259      77.991  53.478  88.656  1.00  8.27              
ATOM   4133  C   PRO A 259      76.699  51.833  88.137  1.00  8.27              
ATOM   4134  O   PRO A 259      75.683  51.222  88.473  1.00  8.27              
ATOM   4135  N   CYS A 260      77.175  51.771  86.896  1.00  8.33              
ATOM   4136  H   CYS A 260      78.026  52.264  86.666  1.00  8.33              
ATOM   4137  CA  CYS A 260      76.612  50.826  85.936  1.00  8.33              
ATOM   4138  HA  CYS A 260      75.554  51.061  85.815  1.00  8.33              
ATOM   4139  CB  CYS A 260      77.316  51.014  84.593  1.00  8.33              
ATOM   4140  HB1 CYS A 260      77.053  50.198  83.920  1.00  8.33              
ATOM   4141  HB2 CYS A 260      78.394  50.981  84.755  1.00  8.33              
ATOM   4142  SG  CYS A 260      76.869  52.565  83.789  1.00  8.33              
ATOM   4143  C   CYS A 260      76.745  49.376  86.435  1.00  8.33              
ATOM   4144  O   CYS A 260      77.700  49.048  87.154  1.00  8.33              
ATOM   4145  N   PRO A 261      75.804  48.495  86.041  1.00  8.54              
ATOM   4146  CD  PRO A 261      74.728  48.717  85.086  1.00  8.54              
ATOM   4147  HD1 PRO A 261      75.065  49.271  84.211  1.00  8.54              
ATOM   4148  HD2 PRO A 261      73.912  49.248  85.579  1.00  8.54              
ATOM   4149  CG  PRO A 261      74.264  47.324  84.671  1.00  8.54              
ATOM   4150  HG1 PRO A 261      74.899  46.953  83.865  1.00  8.54              
ATOM   4151  HG2 PRO A 261      73.216  47.319  84.369  1.00  8.54              
ATOM   4152  CB  PRO A 261      74.498  46.493  85.932  1.00  8.54              
ATOM   4153  HB1 PRO A 261      74.669  45.442  85.695  1.00  8.54              
ATOM   4154  HB2 PRO A 261      73.638  46.594  86.596  1.00  8.54              
ATOM   4155  CA  PRO A 261      75.720  47.150  86.585  1.00  8.54              
ATOM   4156  HA  PRO A 261      75.546  47.220  87.660  1.00  8.54              
ATOM   4157  C   PRO A 261      77.016  46.360  86.362  1.00  8.54              
ATOM   4158  O   PRO A 261      77.735  46.538  85.378  1.00  8.54              
ATOM   4159  N   ASN A 262      77.307  45.459  87.295  1.00  8.56              
ATOM   4160  H   ASN A 262      76.628  45.313  88.028  1.00  8.56              
ATOM   4161  CA  ASN A 262      78.436  44.530  87.249  1.00  8.56              
ATOM   4162  HA  ASN A 262      78.433  44.010  88.209  1.00  8.56              
ATOM   4163  CB  ASN A 262      78.176  43.445  86.174  1.00  8.56              
ATOM   4164  HB1 ASN A 262      78.992  42.724  86.202  1.00  8.56              
ATOM   4165  HB2 ASN A 262      78.179  43.907  85.187  1.00  8.56              
ATOM   4166  CG  ASN A 262      76.876  42.666  86.343  1.00  8.56              
ATOM   4167  OD1 ASN A 262      76.084  42.876  87.247  1.00  8.56              
ATOM   4168  ND2 ASN A 262      76.607  41.730  85.464  1.00  8.56              
ATOM   4169 1HD2 ASN A 262      77.249  41.532  84.719  1.00  8.56              
ATOM   4170 2HD2 ASN A 262      75.750  41.223  85.602  1.00  8.56              
ATOM   4171  C   ASN A 262      79.835  45.172  87.175  1.00  8.56              
ATOM   4172  O   ASN A 262      80.770  44.567  86.649  1.00  8.56              
ATOM   4173  N   ASN A 263      79.994  46.396  87.693  1.00  8.53              
ATOM   4174  H   ASN A 263      79.186  46.856  88.091  1.00  8.53              
ATOM   4175  CA  ASN A 263      81.207  47.199  87.510  1.00  8.53              
ATOM   4176  HA  ASN A 263      80.939  48.221  87.787  1.00  8.53              
ATOM   4177  CB  ASN A 263      82.319  46.738  88.487  1.00  8.53              
ATOM   4178  HB1 ASN A 263      83.302  46.890  88.049  1.00  8.53              
ATOM   4179  HB2 ASN A 263      82.218  45.676  88.708  1.00  8.53              
ATOM   4180  CG  ASN A 263      82.294  47.514  89.788  1.00  8.53              
ATOM   4181  OD1 ASN A 263      81.778  47.085  90.799  1.00  8.53              
ATOM   4182  ND2 ASN A 263      82.845  48.703  89.801  1.00  8.53              
ATOM   4183 1HD2 ASN A 263      83.267  49.087  88.975  1.00  8.53              
ATOM   4184 2HD2 ASN A 263      82.803  49.192  90.677  1.00  8.53              
ATOM   4185  C   ASN A 263      81.612  47.322  86.029  1.00  8.53              
ATOM   4186  O   ASN A 263      82.805  47.318  85.700  1.00  8.53              
ATOM   4187  N   ALA A 264      80.615  47.453  85.142  1.00  8.45              
ATOM   4188  H   ALA A 264      79.657  47.357  85.461  1.00  8.45              
ATOM   4189  CA  ALA A 264      80.817  47.908  83.769  1.00  8.45              
ATOM   4190  HA  ALA A 264      81.395  47.146  83.245  1.00  8.45              
ATOM   4191  CB  ALA A 264      79.449  48.016  83.083  1.00  8.45              
ATOM   4192  HB1 ALA A 264      79.569  48.353  82.053  1.00  8.45              
ATOM   4193  HB2 ALA A 264      78.963  47.040  83.074  1.00  8.45              
ATOM   4194  HB3 ALA A 264      78.821  48.723  83.621  1.00  8.45              
ATOM   4195  C   ALA A 264      81.615  49.221  83.697  1.00  8.45              
ATOM   4196  O   ALA A 264      81.828  49.918  84.697  1.00  8.45              
ATOM   4197  N   SER A 265      82.048  49.577  82.493  1.00  8.30              
ATOM   4198  H   SER A 265      81.857  48.987  81.693  1.00  8.30              
ATOM   4199  CA  SER A 265      82.596  50.896  82.194  1.00  8.30              
ATOM   4200  HA  SER A 265      82.296  51.575  82.985  1.00  8.30              
ATOM   4201  CB  SER A 265      84.121  50.868  82.145  1.00  8.30              
ATOM   4202  HB1 SER A 265      84.480  50.346  83.030  1.00  8.30              
ATOM   4203  HB2 SER A 265      84.462  51.897  82.173  1.00  8.30              
ATOM   4204  OG  SER A 265      84.641  50.227  81.000  1.00  8.30              
ATOM   4205  HG  SER A 265      85.612  50.280  81.018  1.00  8.30              
ATOM   4206  C   SER A 265      81.966  51.443  80.935  1.00  8.30              
ATOM   4207  O   SER A 265      81.455  50.692  80.108  1.00  8.30              
ATOM   4208  N   LEU A 266      81.891  52.767  80.855  1.00  8.30              
ATOM   4209  H   LEU A 266      82.313  53.326  81.586  1.00  8.30              
ATOM   4210  CA  LEU A 266      81.117  53.410  79.794  1.00  8.30              
ATOM   4211  HA  LEU A 266      80.109  52.990  79.834  1.00  8.30              
ATOM   4212  CB  LEU A 266      80.959  54.877  80.195  1.00  8.30              
ATOM   4213  HB1 LEU A 266      81.828  55.184  80.761  1.00  8.30              
ATOM   4214  HB2 LEU A 266      80.126  54.930  80.898  1.00  8.30              
ATOM   4215  CG  LEU A 266      80.718  55.901  79.087  1.00  8.30              
ATOM   4216  HG  LEU A 266      81.474  55.812  78.311  1.00  8.30              
ATOM   4217  CD1 LEU A 266      79.335  55.729  78.469  1.00  8.30              
ATOM   4218 1HD1 LEU A 266      78.568  55.825  79.234  1.00  8.30              
ATOM   4219 2HD1 LEU A 266      79.174  56.487  77.706  1.00  8.30              
ATOM   4220 3HD1 LEU A 266      79.256  54.751  77.999  1.00  8.30              
ATOM   4221  CD2 LEU A 266      80.870  57.266  79.751  1.00  8.30              
ATOM   4222 1HD2 LEU A 266      80.205  57.986  79.283  1.00  8.30              
ATOM   4223 2HD2 LEU A 266      80.631  57.194  80.808  1.00  8.30              
ATOM   4224 3HD2 LEU A 266      81.903  57.600  79.673  1.00  8.30              
ATOM   4225  C   LEU A 266      81.650  53.074  78.392  1.00  8.30              
ATOM   4226  O   LEU A 266      82.764  53.453  78.020  1.00  8.30              
ATOM   4227  N   GLY A 267      80.848  52.294  77.657  1.00  8.41              
ATOM   4228  H   GLY A 267      79.939  52.062  78.047  1.00  8.41              
ATOM   4229  CA  GLY A 267      81.313  51.518  76.508  1.00  8.41              
ATOM   4230  HA1 GLY A 267      80.606  50.713  76.304  1.00  8.41              
ATOM   4231  HA2 GLY A 267      82.283  51.075  76.735  1.00  8.41              
ATOM   4232  C   GLY A 267      81.423  52.383  75.269  1.00  8.41              
ATOM   4233  O   GLY A 267      80.404  52.743  74.683  1.00  8.41              
ATOM   4234  N   LEU A 268      82.648  52.712  74.859  1.00  8.31              
ATOM   4235  H   LEU A 268      83.440  52.449  75.430  1.00  8.31              
ATOM   4236  CA  LEU A 268      82.891  53.444  73.620  1.00  8.31              
ATOM   4237  HA  LEU A 268      81.936  53.739  73.197  1.00  8.31              
ATOM   4238  CB  LEU A 268      83.670  54.744  73.854  1.00  8.31              
ATOM   4239  HB1 LEU A 268      84.168  54.998  72.921  1.00  8.31              
ATOM   4240  HB2 LEU A 268      84.422  54.591  74.626  1.00  8.31              
ATOM   4241  CG  LEU A 268      82.720  55.895  74.199  1.00  8.31              
ATOM   4242  HG  LEU A 268      81.801  55.708  73.686  1.00  8.31              
ATOM   4243  CD1 LEU A 268      82.388  55.940  75.676  1.00  8.31              
ATOM   4244 1HD1 LEU A 268      81.666  56.721  75.877  1.00  8.31              
ATOM   4245 2HD1 LEU A 268      81.947  54.999  75.991  1.00  8.31              
ATOM   4246 3HD1 LEU A 268      83.283  56.123  76.249  1.00  8.31              
ATOM   4247  CD2 LEU A 268      83.181  57.253  73.672  1.00  8.31              
ATOM   4248 1HD2 LEU A 268      82.425  58.007  73.873  1.00  8.31              
ATOM   4249 2HD2 LEU A 268      84.104  57.548  74.138  1.00  8.31              
ATOM   4250 3HD2 LEU A 268      83.313  57.191  72.592  1.00  8.31              
ATOM   4251  C   LEU A 268      83.598  52.558  72.583  1.00  8.31              
ATOM   4252  O   LEU A 268      84.780  52.248  72.756  1.00  8.31              
ATOM   4253  N   PRO A 269      82.897  52.189  71.496  1.00  8.44              
ATOM   4254  CD  PRO A 269      81.469  52.356  71.313  1.00  8.44              
ATOM   4255  HD1 PRO A 269      81.298  53.395  71.034  1.00  8.44              
ATOM   4256  HD2 PRO A 269      80.904  52.090  72.207  1.00  8.44              
ATOM   4257  CG  PRO A 269      81.062  51.451  70.161  1.00  8.44              
ATOM   4258  HG1 PRO A 269      80.171  51.815  69.649  1.00  8.44              
ATOM   4259  HG2 PRO A 269      80.925  50.429  70.517  1.00  8.44              
ATOM   4260  CB  PRO A 269      82.302  51.547  69.294  1.00  8.44              
ATOM   4261  HB1 PRO A 269      82.270  52.493  68.753  1.00  8.44              
ATOM   4262  HB2 PRO A 269      82.372  50.696  68.617  1.00  8.44              
ATOM   4263  CA  PRO A 269      83.449  51.571  70.307  1.00  8.44              
ATOM   4264  HA  PRO A 269      83.677  50.537  70.571  1.00  8.44              
ATOM   4265  C   PRO A 269      84.727  52.202  69.761  1.00  8.44              
ATOM   4266  O   PRO A 269      84.889  53.415  69.777  1.00  8.44              
ATOM   4267  N   ASN A 270      85.650  51.358  69.302  1.00  8.64              
ATOM   4268  H   ASN A 270      85.386  50.389  69.240  1.00  8.64              
ATOM   4269  CA  ASN A 270      87.028  51.726  68.975  1.00  8.64              
ATOM   4270  HA  ASN A 270      87.502  52.137  69.865  1.00  8.64              
ATOM   4271  CB  ASN A 270      87.780  50.448  68.558  1.00  8.64              
ATOM   4272  HB1 ASN A 270      88.697  50.717  68.038  1.00  8.64              
ATOM   4273  HB2 ASN A 270      87.172  49.879  67.856  1.00  8.64              
ATOM   4274  CG  ASN A 270      88.182  49.589  69.734  1.00  8.64              
ATOM   4275  OD1 ASN A 270      88.756  50.050  70.702  1.00  8.64              
ATOM   4276  ND2 ASN A 270      87.905  48.305  69.689  1.00  8.64              
ATOM   4277 1HD2 ASN A 270      87.491  47.903  68.867  1.00  8.64              
ATOM   4278 2HD2 ASN A 270      88.198  47.757  70.478  1.00  8.64              
ATOM   4279  C   ASN A 270      87.193  52.776  67.867  1.00  8.64              
ATOM   4280  O   ASN A 270      88.282  53.341  67.755  1.00  8.64              
ATOM   4281  N   GLN A 271      86.149  53.064  67.089  1.00  8.66              
ATOM   4282  H   GLN A 271      85.297  52.508  67.175  1.00  8.66              
ATOM   4283  CA  GLN A 271      86.174  54.090  66.057  1.00  8.66              
ATOM   4284  HA  GLN A 271      87.201  54.445  65.970  1.00  8.66              
ATOM   4285  CB  GLN A 271      85.839  53.517  64.665  1.00  8.66              
ATOM   4286  HB1 GLN A 271      85.825  54.335  63.947  1.00  8.66              
ATOM   4287  HB2 GLN A 271      84.841  53.110  64.652  1.00  8.66              
ATOM   4288  CG  GLN A 271      86.837  52.472  64.134  1.00  8.66              
ATOM   4289  HG1 GLN A 271      87.840  52.900  64.151  1.00  8.66              
ATOM   4290  HG2 GLN A 271      86.581  52.265  63.095  1.00  8.66              
ATOM   4291  CD  GLN A 271      86.854  51.137  64.878  1.00  8.66              
ATOM   4292  OE1 GLN A 271      87.896  50.649  65.306  1.00  8.66              
ATOM   4293  NE2 GLN A 271      85.732  50.471  65.050  1.00  8.66              
ATOM   4294 1HE2 GLN A 271      84.820  50.910  64.863  1.00  8.66              
ATOM   4295 2HE2 GLN A 271      85.767  49.611  65.550  1.00  8.66              
ATOM   4296  C   GLN A 271      85.377  55.351  66.394  1.00  8.66              
ATOM   4297  O   GLN A 271      85.525  56.331  65.669  1.00  8.66              
ATOM   4298  N   ALA A 272      84.668  55.403  67.525  1.00  8.50              
ATOM   4299  H   ALA A 272      84.633  54.561  68.090  1.00  8.50              
ATOM   4300  CA  ALA A 272      83.849  56.536  67.977  1.00  8.50              
ATOM   4301  HA  ALA A 272      82.894  56.451  67.467  1.00  8.50              
ATOM   4302  CB  ALA A 272      83.597  56.334  69.474  1.00  8.50              
ATOM   4303  HB1 ALA A 272      82.622  55.869  69.619  1.00  8.50              
ATOM   4304  HB2 ALA A 272      84.333  55.680  69.902  1.00  8.50              
ATOM   4305  HB3 ALA A 272      83.692  57.273  70.011  1.00  8.50              
ATOM   4306  C   ALA A 272      84.414  57.925  67.608  1.00  8.50              
ATOM   4307  O   ALA A 272      83.940  58.684  66.776  1.00  8.50              
ATOM   4308  N   PHE A 273      85.528  58.223  68.225  1.00  8.36              
ATOM   4309  H   PHE A 273      85.816  57.509  68.879  1.00  8.36              
ATOM   4310  CA  PHE A 273      86.388  59.403  68.145  1.00  8.36              
ATOM   4311  HA  PHE A 273      85.766  60.278  68.316  1.00  8.36              
ATOM   4312  CB  PHE A 273      87.366  59.308  69.294  1.00  8.36              
ATOM   4313  HB1 PHE A 273      87.036  60.113  69.933  1.00  8.36              
ATOM   4314  HB2 PHE A 273      88.380  59.458  68.928  1.00  8.36              
ATOM   4315  CG  PHE A 273      87.273  58.045  70.120  1.00  8.36              
ATOM   4316  CD1 PHE A 273      86.570  58.066  71.337  1.00  8.36              
ATOM   4317  HD1 PHE A 273      86.266  58.998  71.781  1.00  8.36              
ATOM   4318  CE1 PHE A 273      86.186  56.869  71.943  1.00  8.36              
ATOM   4319  HE1 PHE A 273      85.675  56.873  72.882  1.00  8.36              
ATOM   4320  CZ  PHE A 273      86.388  55.662  71.273  1.00  8.36              
ATOM   4321  HZ  PHE A 273      85.997  54.739  71.678  1.00  8.36              
ATOM   4322  CE2 PHE A 273      87.081  55.640  70.059  1.00  8.36              
ATOM   4323  HE2 PHE A 273      87.230  54.707  69.552  1.00  8.36              
ATOM   4324  CD2 PHE A 273      87.570  56.822  69.502  1.00  8.36              
ATOM   4325  HD2 PHE A 273      88.056  56.798  68.536  1.00  8.36              
ATOM   4326  C   PHE A 273      87.055  59.631  66.783  1.00  8.36              
ATOM   4327  O   PHE A 273      87.144  60.772  66.305  1.00  8.36              
ATOM   4328  N   SER A 274      87.437  58.527  66.140  1.00  8.90              
ATOM   4329  H   SER A 274      87.228  57.632  66.559  1.00  8.90              
ATOM   4330  CA  SER A 274      87.891  58.511  64.751  1.00  8.90              
ATOM   4331  HA  SER A 274      88.665  59.271  64.651  1.00  8.90              
ATOM   4332  CB  SER A 274      88.540  57.162  64.408  1.00  8.90              
ATOM   4333  HB1 SER A 274      89.104  56.796  65.268  1.00  8.90              
ATOM   4334  HB2 SER A 274      89.241  57.309  63.589  1.00  8.90              
ATOM   4335  OG  SER A 274      87.594  56.191  64.009  1.00  8.90              
ATOM   4336  HG  SER A 274      86.778  56.286  64.537  1.00  8.90              
ATOM   4337  C   SER A 274      86.792  58.870  63.756  1.00  8.90              
ATOM   4338  O   SER A 274      87.079  59.001  62.565  1.00  8.90              
ATOM   4339  N   GLU A 275      85.560  59.140  64.222  1.00  9.83              
ATOM   4340  H   GLU A 275      85.289  58.816  65.143  1.00  9.83              
ATOM   4341  CA  GLU A 275      84.584  59.885  63.439  1.00  9.83              
ATOM   4342  HA  GLU A 275      84.708  59.502  62.425  1.00  9.83              
ATOM   4343  CB  GLU A 275      83.121  59.506  63.723  1.00  9.83              
ATOM   4344  HB1 GLU A 275      82.611  59.762  62.801  1.00  9.83              
ATOM   4345  HB2 GLU A 275      82.718  60.112  64.523  1.00  9.83              
ATOM   4346  CG  GLU A 275      82.778  58.023  63.979  1.00  9.83              
ATOM   4347  HG1 GLU A 275      83.600  57.525  64.485  1.00  9.83              
ATOM   4348  HG2 GLU A 275      82.645  57.524  63.017  1.00  9.83              
ATOM   4349  CD  GLU A 275      81.505  57.852  64.831  1.00  9.83              
ATOM   4350  OE1 GLU A 275      81.442  56.928  65.669  1.00  9.83              
ATOM   4351  OE2 GLU A 275      80.545  58.646  64.684  1.00  9.83              
ATOM   4352  C   GLU A 275      84.922  61.360  63.304  1.00  9.83              
ATOM   4353  O   GLU A 275      84.194  62.243  63.761  1.00  9.83              
ATOM   4354  N   GLN A 276      86.119  61.552  62.743  1.00  8.39              
ATOM   4355  H   GLN A 276      86.584  60.708  62.428  1.00  8.39              
ATOM   4356  CA  GLN A 276      86.867  62.762  62.526  1.00  8.39              
ATOM   4357  HA  GLN A 276      87.928  62.535  62.645  1.00  8.39              
ATOM   4358  CB  GLN A 276      86.608  63.222  61.072  1.00  8.39              
ATOM   4359  HB1 GLN A 276      87.021  64.221  60.925  1.00  8.39              
ATOM   4360  HB2 GLN A 276      85.531  63.279  60.903  1.00  8.39              
ATOM   4361  CG  GLN A 276      87.228  62.296  60.011  1.00  8.39              
ATOM   4362  HG1 GLN A 276      86.933  62.643  59.022  1.00  8.39              
ATOM   4363  HG2 GLN A 276      86.862  61.276  60.139  1.00  8.39              
ATOM   4364  CD  GLN A 276      88.748  62.305  60.101  1.00  8.39              
ATOM   4365  OE1 GLN A 276      89.364  61.349  60.546  1.00  8.39              
ATOM   4366  NE2 GLN A 276      89.364  63.421  59.763  1.00  8.39              
ATOM   4367 1HE2 GLN A 276      88.846  64.195  59.395  1.00  8.39              
ATOM   4368 2HE2 GLN A 276      90.342  63.531  60.012  1.00  8.39              
ATOM   4369  C   GLN A 276      86.530  63.824  63.547  1.00  8.39              
ATOM   4370  O   GLN A 276      86.259  64.978  63.197  1.00  8.39              
ATOM   4371  N   ARG A 277      86.689  63.479  64.828  1.00  8.18              
ATOM   4372  H   ARG A 277      86.903  62.513  65.064  1.00  8.18              
ATOM   4373  CA  ARG A 277      87.023  64.536  65.773  1.00  8.18              
ATOM   4374  HA  ARG A 277      86.454  65.430  65.525  1.00  8.18              
ATOM   4375  CB  ARG A 277      86.648  64.126  67.195  1.00  8.18              
ATOM   4376  HB1 ARG A 277      87.484  64.286  67.861  1.00  8.18              
ATOM   4377  HB2 ARG A 277      86.438  63.061  67.244  1.00  8.18              
ATOM   4378  CG  ARG A 277      85.435  64.953  67.667  1.00  8.18              
ATOM   4379  HG1 ARG A 277      85.721  66.002  67.740  1.00  8.18              
ATOM   4380  HG2 ARG A 277      85.136  64.612  68.651  1.00  8.18              
ATOM   4381  CD  ARG A 277      84.197  64.863  66.779  1.00  8.18              
ATOM   4382  HD1 ARG A 277      84.378  65.438  65.875  1.00  8.18              
ATOM   4383  HD2 ARG A 277      83.344  65.300  67.298  1.00  8.18              
ATOM   4384  NE  ARG A 277      83.891  63.494  66.370  1.00  8.18              
ATOM   4385  HE  ARG A 277      83.739  63.344  65.375  1.00  8.18              
ATOM   4386  CZ  ARG A 277      83.888  62.391  67.083  1.00  8.18              
ATOM   4387  NH1 ARG A 277      84.086  62.309  68.372  1.00  8.18              
ATOM   4388 1HH1 ARG A 277      84.380  63.109  68.903  1.00  8.18              
ATOM   4389 2HH1 ARG A 277      83.971  61.435  68.846  1.00  8.18              
ATOM   4390  NH2 ARG A 277      83.626  61.316  66.443  1.00  8.18              
ATOM   4391 1HH2 ARG A 277      83.397  61.388  65.460  1.00  8.18              
ATOM   4392 2HH2 ARG A 277      83.628  60.393  66.862  1.00  8.18              
ATOM   4393  C   ARG A 277      88.484  64.991  65.566  1.00  8.18              
ATOM   4394  O   ARG A 277      89.290  65.079  66.483  1.00  8.18              
ATOM   4395  N   ASP A 278      88.833  65.290  64.314  1.00  8.02              
ATOM   4396  H   ASP A 278      88.103  65.270  63.615  1.00  8.02              
ATOM   4397  CA  ASP A 278      90.175  65.679  63.892  1.00  8.02              
ATOM   4398  HA  ASP A 278      90.866  64.881  64.174  1.00  8.02              
ATOM   4399  CB  ASP A 278      90.219  65.835  62.354  1.00  8.02              
ATOM   4400  HB1 ASP A 278      89.841  66.821  62.079  1.00  8.02              
ATOM   4401  HB2 ASP A 278      89.540  65.100  61.920  1.00  8.02              
ATOM   4402  CG  ASP A 278      91.611  65.628  61.720  1.00  8.02              
ATOM   4403  OD1 ASP A 278      91.761  64.684  60.915  1.00  8.02              
ATOM   4404  OD2 ASP A 278      92.558  66.398  62.001  1.00  8.02              
ATOM   4405  C   ASP A 278      90.639  66.964  64.596  1.00  8.02              
ATOM   4406  O   ASP A 278      91.800  67.166  64.936  1.00  8.02              
ATOM   4407  N   SER A 279      89.670  67.834  64.838  1.00  7.78              
ATOM   4408  H   SER A 279      88.763  67.582  64.478  1.00  7.78              
ATOM   4409  CA  SER A 279      89.758  69.124  65.520  1.00  7.78              
ATOM   4410  HA  SER A 279      90.680  69.627  65.236  1.00  7.78              
ATOM   4411  CB  SER A 279      88.557  69.962  65.040  1.00  7.78              
ATOM   4412  HB1 SER A 279      88.664  70.992  65.381  1.00  7.78              
ATOM   4413  HB2 SER A 279      87.639  69.546  65.462  1.00  7.78              
ATOM   4414  OG  SER A 279      88.466  69.941  63.620  1.00  7.78              
ATOM   4415  HG  SER A 279      87.562  69.727  63.334  1.00  7.78              
ATOM   4416  C   SER A 279      89.706  69.052  67.050  1.00  7.78              
ATOM   4417  O   SER A 279      89.509  70.085  67.690  1.00  7.78              
ATOM   4418  N   LEU A 280      89.816  67.855  67.638  1.00  7.68              
ATOM   4419  H   LEU A 280      89.987  67.035  67.069  1.00  7.68              
ATOM   4420  CA  LEU A 280      89.486  67.639  69.043  1.00  7.68              
ATOM   4421  HA  LEU A 280      88.759  68.398  69.309  1.00  7.68              
ATOM   4422  CB  LEU A 280      88.745  66.320  69.151  1.00  7.68              
ATOM   4423  HB1 LEU A 280      89.412  65.509  68.865  1.00  7.68              
ATOM   4424  HB2 LEU A 280      87.913  66.379  68.453  1.00  7.68              
ATOM   4425  CG  LEU A 280      88.207  66.016  70.536  1.00  7.68              
ATOM   4426  HG  LEU A 280      88.965  65.423  71.006  1.00  7.68              
ATOM   4427  CD1 LEU A 280      87.800  67.219  71.386  1.00  7.68              
ATOM   4428 1HD1 LEU A 280      87.312  66.889  72.298  1.00  7.68              
ATOM   4429 2HD1 LEU A 280      88.666  67.780  71.688  1.00  7.68              
ATOM   4430 3HD1 LEU A 280      87.133  67.857  70.812  1.00  7.68              
ATOM   4431  CD2 LEU A 280      86.978  65.159  70.476  1.00  7.68              
ATOM   4432 1HD2 LEU A 280      86.648  64.915  71.476  1.00  7.68              
ATOM   4433 2HD2 LEU A 280      86.203  65.745  70.009  1.00  7.68              
ATOM   4434 3HD2 LEU A 280      87.173  64.232  69.954  1.00  7.68              
ATOM   4435  C   LEU A 280      90.683  67.817  69.990  1.00  7.68              
ATOM   4436  O   LEU A 280      91.577  66.979  70.105  1.00  7.68              
ATOM   4437  N   VAL A 281      90.653  68.955  70.685  1.00  7.63              
ATOM   4438  H   VAL A 281      89.850  69.555  70.562  1.00  7.63              
ATOM   4439  CA  VAL A 281      91.694  69.437  71.583  1.00  7.63              
ATOM   4440  HA  VAL A 281      92.654  69.073  71.216  1.00  7.63              
ATOM   4441  CB  VAL A 281      91.736  70.986  71.540  1.00  7.63              
ATOM   4442  HB  VAL A 281      90.814  71.382  71.965  1.00  7.63              
ATOM   4443  CG1 VAL A 281      92.925  71.582  72.304  1.00  7.63              
ATOM   4444 1HG1 VAL A 281      92.882  72.671  72.264  1.00  7.63              
ATOM   4445 2HG1 VAL A 281      92.897  71.284  73.348  1.00  7.63              
ATOM   4446 3HG1 VAL A 281      93.853  71.246  71.846  1.00  7.63              
ATOM   4447  CG2 VAL A 281      91.868  71.519  70.104  1.00  7.63              
ATOM   4448 1HG2 VAL A 281      91.909  72.609  70.114  1.00  7.63              
ATOM   4449 2HG2 VAL A 281      92.776  71.128  69.643  1.00  7.63              
ATOM   4450 3HG2 VAL A 281      91.010  71.227  69.503  1.00  7.63              
ATOM   4451  C   VAL A 281      91.536  68.922  73.017  1.00  7.63              
ATOM   4452  O   VAL A 281      92.549  68.758  73.681  1.00  7.63              
ATOM   4453  N   ILE A 282      90.331  68.634  73.517  1.00  7.10              
ATOM   4454  H   ILE A 282      89.528  68.840  72.934  1.00  7.10              
ATOM   4455  CA  ILE A 282      90.085  68.399  74.956  1.00  7.10              
ATOM   4456  HA  ILE A 282      91.019  68.181  75.471  1.00  7.10              
ATOM   4457  CB  ILE A 282      89.455  69.688  75.568  1.00  7.10              
ATOM   4458  HB  ILE A 282      88.479  69.791  75.106  1.00  7.10              
ATOM   4459  CG2 ILE A 282      89.196  69.551  77.080  1.00  7.10              
ATOM   4460 1HG2 ILE A 282      88.843  70.500  77.487  1.00  7.10              
ATOM   4461 2HG2 ILE A 282      88.406  68.822  77.249  1.00  7.10              
ATOM   4462 3HG2 ILE A 282      90.102  69.249  77.600  1.00  7.10              
ATOM   4463  CG1 ILE A 282      90.147  71.038  75.269  1.00  7.10              
ATOM   4464 1HG1 ILE A 282      89.498  71.840  75.624  1.00  7.10              
ATOM   4465 2HG1 ILE A 282      90.232  71.172  74.193  1.00  7.10              
ATOM   4466  CD1 ILE A 282      91.523  71.241  75.900  1.00  7.10              
ATOM   4467  HD1 ILE A 282      91.924  72.205  75.587  1.00  7.10              
ATOM   4468  HD2 ILE A 282      91.440  71.233  76.987  1.00  7.10              
ATOM   4469  HD3 ILE A 282      92.198  70.455  75.573  1.00  7.10              
ATOM   4470  C   ILE A 282      89.094  67.257  75.221  1.00  7.10              
ATOM   4471  O   ILE A 282      88.026  67.258  74.636  1.00  7.10              
ATOM   4472  N   LEU A 283      89.424  66.282  76.077  1.00  7.10              
ATOM   4473  H   LEU A 283      90.347  66.355  76.494  1.00  7.10              
ATOM   4474  CA  LEU A 283      88.855  64.927  76.001  1.00  7.10              
ATOM   4475  HA  LEU A 283      87.879  64.977  75.523  1.00  7.10              
ATOM   4476  CB  LEU A 283      89.835  64.054  75.215  1.00  7.10              
ATOM   4477  HB1 LEU A 283      89.669  63.063  75.534  1.00  7.10              
ATOM   4478  HB2 LEU A 283      90.864  64.287  75.493  1.00  7.10              
ATOM   4479  CG  LEU A 283      89.669  64.049  73.704  1.00  7.10              
ATOM   4480  HG  LEU A 283      90.250  63.223  73.305  1.00  7.10              
ATOM   4481  CD1 LEU A 283      88.213  63.810  73.345  1.00  7.10              
ATOM   4482 1HD1 LEU A 283      87.616  64.694  73.540  1.00  7.10              
ATOM   4483 2HD1 LEU A 283      88.159  63.638  72.292  1.00  7.10              
ATOM   4484 3HD1 LEU A 283      87.801  62.960  73.886  1.00  7.10              
ATOM   4485  CD2 LEU A 283      90.197  65.332  73.106  1.00  7.10              
ATOM   4486 1HD2 LEU A 283      90.746  65.142  72.185  1.00  7.10              
ATOM   4487 2HD2 LEU A 283      89.384  66.015  72.945  1.00  7.10              
ATOM   4488 3HD2 LEU A 283      90.819  65.856  73.807  1.00  7.10              
ATOM   4489  C   LEU A 283      88.599  64.262  77.350  1.00  7.10              
ATOM   4490  O   LEU A 283      89.567  63.786  77.979  1.00  7.10              
ATOM   4491  N   TYR A 284      87.310  64.239  77.768  1.00  7.07              
ATOM   4492  H   TYR A 284      86.577  64.532  77.115  1.00  7.07              
ATOM   4493  CA  TYR A 284      86.956  64.375  79.184  1.00  7.07              
ATOM   4494  HA  TYR A 284      87.877  64.525  79.635  1.00  7.07              
ATOM   4495  CB  TYR A 284      86.249  65.735  79.431  1.00  7.07              
ATOM   4496  HB1 TYR A 284      85.321  65.535  79.934  1.00  7.07              
ATOM   4497  HB2 TYR A 284      86.030  66.213  78.480  1.00  7.07              
ATOM   4498  CG  TYR A 284      86.890  66.816  80.277  1.00  7.07              
ATOM   4499  CD1 TYR A 284      88.018  67.506  79.798  1.00  7.07              
ATOM   4500  HD1 TYR A 284      88.460  67.218  78.857  1.00  7.07              
ATOM   4501  CE1 TYR A 284      88.530  68.603  80.517  1.00  7.07              
ATOM   4502  HE1 TYR A 284      89.379  69.161  80.152  1.00  7.07              
ATOM   4503  CZ  TYR A 284      87.891  69.035  81.699  1.00  7.07              
ATOM   4504  OH  TYR A 284      88.361  70.129  82.352  1.00  7.07              
ATOM   4505  HH  TYR A 284      87.865  70.350  83.149  1.00  7.07              
ATOM   4506  CE2 TYR A 284      86.758  68.347  82.180  1.00  7.07              
ATOM   4507  HE2 TYR A 284      86.256  68.691  83.073  1.00  7.07              
ATOM   4508  CD2 TYR A 284      86.257  67.244  81.464  1.00  7.07              
ATOM   4509  HD2 TYR A 284      85.337  66.780  81.798  1.00  7.07              
ATOM   4510  C   TYR A 284      86.221  63.167  79.819  1.00  7.07              
ATOM   4511  O   TYR A 284      85.030  63.176  80.078  1.00  7.07              
ATOM   4512  N   LEU A 285      86.965  62.113  80.120  1.00  7.58              
ATOM   4513  H   LEU A 285      87.934  62.224  79.906  1.00  7.58              
ATOM   4514  CA  LEU A 285      86.567  60.787  80.593  1.00  7.58              
ATOM   4515  HA  LEU A 285      85.479  60.747  80.604  1.00  7.58              
ATOM   4516  CB  LEU A 285      87.121  59.731  79.616  1.00  7.58              
ATOM   4517  HB1 LEU A 285      88.188  59.615  79.750  1.00  7.58              
ATOM   4518  HB2 LEU A 285      86.946  60.107  78.607  1.00  7.58              
ATOM   4519  CG  LEU A 285      86.540  58.319  79.668  1.00  7.58              
ATOM   4520  HG  LEU A 285      86.898  57.809  78.793  1.00  7.58              
ATOM   4521  CD1 LEU A 285      87.065  57.425  80.775  1.00  7.58              
ATOM   4522 1HD1 LEU A 285      86.698  56.413  80.628  1.00  7.58              
ATOM   4523 2HD1 LEU A 285      88.141  57.393  80.679  1.00  7.58              
ATOM   4524 3HD1 LEU A 285      86.804  57.792  81.759  1.00  7.58              
ATOM   4525  CD2 LEU A 285      85.028  58.402  79.581  1.00  7.58              
ATOM   4526 1HD2 LEU A 285      84.757  59.196  78.893  1.00  7.58              
ATOM   4527 2HD2 LEU A 285      84.621  57.479  79.194  1.00  7.58              
ATOM   4528 3HD2 LEU A 285      84.593  58.654  80.543  1.00  7.58              
ATOM   4529  C   LEU A 285      87.068  60.632  82.033  1.00  7.58              
ATOM   4530  O   LEU A 285      87.930  59.810  82.340  1.00  7.58              
ATOM   4531  N   ARG A 286      86.624  61.508  82.939  1.00  7.44              
ATOM   4532  H   ARG A 286      85.943  62.205  82.661  1.00  7.44              
ATOM   4533  CA  ARG A 286      86.781  61.195  84.356  1.00  7.44              
ATOM   4534  HA  ARG A 286      87.790  60.846  84.573  1.00  7.44              
ATOM   4535  CB  ARG A 286      86.377  62.315  85.338  1.00  7.44              
ATOM   4536  HB1 ARG A 286      86.378  61.862  86.332  1.00  7.44              
ATOM   4537  HB2 ARG A 286      85.344  62.584  85.121  1.00  7.44              
ATOM   4538  CG  ARG A 286      87.185  63.609  85.494  1.00  7.44              
ATOM   4539  HG1 ARG A 286      86.980  64.272  84.655  1.00  7.44              
ATOM   4540  HG2 ARG A 286      88.251  63.384  85.532  1.00  7.44              
ATOM   4541  CD  ARG A 286      86.766  64.319  86.801  1.00  7.44              
ATOM   4542  HD1 ARG A 286      87.234  65.305  86.828  1.00  7.44              
ATOM   4543  HD2 ARG A 286      87.149  63.753  87.650  1.00  7.44              
ATOM   4544  NE  ARG A 286      85.294  64.475  86.899  1.00  7.44              
ATOM   4545  HE  ARG A 286      84.841  64.954  86.128  1.00  7.44              
ATOM   4546  CZ  ARG A 286      84.445  63.857  87.700  1.00  7.44              
ATOM   4547  NH1 ARG A 286      84.818  63.043  88.650  1.00  7.44              
ATOM   4548 1HH1 ARG A 286      85.808  62.781  88.762  1.00  7.44              
ATOM   4549 2HH1 ARG A 286      84.153  62.629  89.272  1.00  7.44              
ATOM   4550  NH2 ARG A 286      83.156  64.015  87.567  1.00  7.44              
ATOM   4551 1HH2 ARG A 286      82.715  64.595  86.839  1.00  7.44              
ATOM   4552 2HH2 ARG A 286      82.497  63.619  88.203  1.00  7.44              
ATOM   4553  C   ARG A 286      85.760  60.116  84.676  1.00  7.44              
ATOM   4554  O   ARG A 286      84.691  60.127  84.067  1.00  7.44              
ATOM   4555  N   GLY A 287      85.963  59.309  85.713  1.00  7.60              
ATOM   4556  H   GLY A 287      86.863  59.310  86.183  1.00  7.60              
ATOM   4557  CA  GLY A 287      84.827  58.700  86.363  1.00  7.60              
ATOM   4558  HA1 GLY A 287      84.178  59.509  86.697  1.00  7.60              
ATOM   4559  HA2 GLY A 287      85.092  58.166  87.263  1.00  7.60              
ATOM   4560  C   GLY A 287      83.964  57.804  85.471  1.00  7.60              
ATOM   4561  O   GLY A 287      82.751  57.801  85.650  1.00  7.60              
ATOM   4562  N   ASN A 288      84.515  57.093  84.482  1.00  7.65              
ATOM   4563  H   ASN A 288      85.515  57.121  84.339  1.00  7.65              
ATOM   4564  CA  ASN A 288      83.713  56.232  83.605  1.00  7.65              
ATOM   4565  HA  ASN A 288      82.668  56.526  83.696  1.00  7.65              
ATOM   4566  CB  ASN A 288      84.067  56.447  82.114  1.00  7.65              
ATOM   4567  HB1 ASN A 288      84.867  57.159  82.077  1.00  7.65              
ATOM   4568  HB2 ASN A 288      83.213  56.919  81.634  1.00  7.65              
ATOM   4569  CG  ASN A 288      84.465  55.216  81.276  1.00  7.65              
ATOM   4570  OD1 ASN A 288      85.031  54.255  81.738  1.00  7.65              
ATOM   4571  ND2 ASN A 288      84.185  55.165  79.998  1.00  7.65              
ATOM   4572 1HD2 ASN A 288      83.701  55.914  79.542  1.00  7.65              
ATOM   4573 2HD2 ASN A 288      84.331  54.287  79.513  1.00  7.65              
ATOM   4574  C   ASN A 288      83.725  54.750  84.015  1.00  7.65              
ATOM   4575  O   ASN A 288      82.866  53.995  83.542  1.00  7.65              
ATOM   4576  N   SER A 289      84.734  54.374  84.816  1.00  7.41              
ATOM   4577  H   SER A 289      85.415  55.101  84.993  1.00  7.41              
ATOM   4578  CA  SER A 289      85.074  53.037  85.323  1.00  7.41              
ATOM   4579  HA  SER A 289      85.547  53.179  86.294  1.00  7.41              
ATOM   4580  CB  SER A 289      83.777  52.234  85.571  1.00  7.41              
ATOM   4581  HB1 SER A 289      83.387  51.929  84.611  1.00  7.41              
ATOM   4582  HB2 SER A 289      83.039  52.878  86.051  1.00  7.41              
ATOM   4583  OG  SER A 289      83.896  51.066  86.351  1.00  7.41              
ATOM   4584  HG  SER A 289      83.231  50.464  85.970  1.00  7.41              
ATOM   4585  C   SER A 289      86.110  52.263  84.448  1.00  7.41              
ATOM   4586  O   SER A 289      86.233  51.047  84.537  1.00  7.41              
ATOM   4587  N   ILE A 290      86.862  52.938  83.566  1.00  7.75              
ATOM   4588  H   ILE A 290      86.737  53.944  83.584  1.00  7.75              
ATOM   4589  CA  ILE A 290      87.283  52.452  82.232  1.00  7.75              
ATOM   4590  HA  ILE A 290      86.360  52.373  81.670  1.00  7.75              
ATOM   4591  CB  ILE A 290      88.100  53.497  81.448  1.00  7.75              
ATOM   4592  HB  ILE A 290      87.750  54.490  81.725  1.00  7.75              
ATOM   4593  CG2 ILE A 290      89.588  53.402  81.790  1.00  7.75              
ATOM   4594 1HG2 ILE A 290      90.076  54.302  81.439  1.00  7.75              
ATOM   4595 2HG2 ILE A 290      89.740  53.320  82.862  1.00  7.75              
ATOM   4596 3HG2 ILE A 290      90.042  52.553  81.284  1.00  7.75              
ATOM   4597  CG1 ILE A 290      87.851  53.333  79.929  1.00  7.75              
ATOM   4598 1HG1 ILE A 290      86.792  53.504  79.726  1.00  7.75              
ATOM   4599 2HG1 ILE A 290      88.081  52.314  79.628  1.00  7.75              
ATOM   4600  CD1 ILE A 290      88.656  54.275  79.030  1.00  7.75              
ATOM   4601  HD1 ILE A 290      88.388  54.094  77.989  1.00  7.75              
ATOM   4602  HD2 ILE A 290      88.429  55.307  79.282  1.00  7.75              
ATOM   4603  HD3 ILE A 290      89.723  54.091  79.141  1.00  7.75              
ATOM   4604  C   ILE A 290      87.867  51.044  82.072  1.00  7.75              
ATOM   4605  O   ILE A 290      87.470  50.347  81.140  1.00  7.75              
ATOM   4606  N   ARG A 291      88.791  50.614  82.936  1.00  7.88              
ATOM   4607  H   ARG A 291      89.000  51.246  83.692  1.00  7.88              
ATOM   4608  CA  ARG A 291      89.645  49.414  82.791  1.00  7.88              
ATOM   4609  HA  ARG A 291      90.202  49.297  83.722  1.00  7.88              
ATOM   4610  CB  ARG A 291      88.836  48.111  82.565  1.00  7.88              
ATOM   4611  HB1 ARG A 291      89.481  47.272  82.830  1.00  7.88              
ATOM   4612  HB2 ARG A 291      88.631  48.011  81.496  1.00  7.88              
ATOM   4613  CG  ARG A 291      87.491  47.912  83.275  1.00  7.88              
ATOM   4614  HG1 ARG A 291      87.137  46.915  83.011  1.00  7.88              
ATOM   4615  HG2 ARG A 291      86.752  48.622  82.904  1.00  7.88              
ATOM   4616  CD  ARG A 291      87.557  48.022  84.797  1.00  7.88              
ATOM   4617  HD1 ARG A 291      87.619  49.073  85.073  1.00  7.88              
ATOM   4618  HD2 ARG A 291      88.455  47.523  85.161  1.00  7.88              
ATOM   4619  NE  ARG A 291      86.343  47.427  85.383  1.00  7.88              
ATOM   4620  HE  ARG A 291      85.502  47.988  85.341  1.00  7.88              
ATOM   4621  CZ  ARG A 291      86.208  46.182  85.794  1.00  7.88              
ATOM   4622  NH1 ARG A 291      87.223  45.372  85.935  1.00  7.88              
ATOM   4623 1HH1 ARG A 291      88.149  45.720  85.770  1.00  7.88              
ATOM   4624 2HH1 ARG A 291      87.068  44.420  86.212  1.00  7.88              
ATOM   4625  NH2 ARG A 291      85.031  45.708  86.064  1.00  7.88              
ATOM   4626 1HH2 ARG A 291      84.217  46.295  85.885  1.00  7.88              
ATOM   4627 2HH2 ARG A 291      84.891  44.758  86.344  1.00  7.88              
ATOM   4628  C   ARG A 291      90.711  49.450  81.696  1.00  7.88              
ATOM   4629  O   ARG A 291      91.792  48.899  81.902  1.00  7.88              
ATOM   4630  N   SER A 292      90.421  49.996  80.520  1.00  7.94              
ATOM   4631  H   SER A 292      89.495  50.383  80.377  1.00  7.94              
ATOM   4632  CA  SER A 292      91.294  49.869  79.346  1.00  7.94              
ATOM   4633  HA  SER A 292      92.337  49.839  79.664  1.00  7.94              
ATOM   4634  CB  SER A 292      90.974  48.568  78.602  1.00  7.94              
ATOM   4635  HB1 SER A 292      91.615  48.488  77.723  1.00  7.94              
ATOM   4636  HB2 SER A 292      89.930  48.569  78.283  1.00  7.94              
ATOM   4637  OG  SER A 292      91.210  47.461  79.455  1.00  7.94              
ATOM   4638  HG  SER A 292      91.799  47.747  80.170  1.00  7.94              
ATOM   4639  C   SER A 292      91.122  51.057  78.423  1.00  7.94              
ATOM   4640  O   SER A 292      89.997  51.462  78.150  1.00  7.94              
ATOM   4641  N   ILE A 293      92.239  51.571  77.912  1.00  7.83              
ATOM   4642  H   ILE A 293      93.126  51.213  78.237  1.00  7.83              
ATOM   4643  CA  ILE A 293      92.277  52.656  76.936  1.00  7.83              
ATOM   4644  HA  ILE A 293      91.281  53.076  76.788  1.00  7.83              
ATOM   4645  CB  ILE A 293      93.231  53.788  77.358  1.00  7.83              
ATOM   4646  HB  ILE A 293      94.246  53.391  77.415  1.00  7.83              
ATOM   4647  CG2 ILE A 293      93.187  54.911  76.312  1.00  7.83              
ATOM   4648 1HG2 ILE A 293      93.856  55.723  76.583  1.00  7.83              
ATOM   4649 2HG2 ILE A 293      93.537  54.526  75.359  1.00  7.83              
ATOM   4650 3HG2 ILE A 293      92.174  55.302  76.212  1.00  7.83              
ATOM   4651  CG1 ILE A 293      92.881  54.340  78.732  1.00  7.83              
ATOM   4652 1HG1 ILE A 293      92.758  53.511  79.418  1.00  7.83              
ATOM   4653 2HG1 ILE A 293      91.952  54.900  78.666  1.00  7.83              
ATOM   4654  CD1 ILE A 293      94.019  55.209  79.259  1.00  7.83              
ATOM   4655  HD1 ILE A 293      93.840  55.479  80.294  1.00  7.83              
ATOM   4656  HD2 ILE A 293      94.941  54.640  79.204  1.00  7.83              
ATOM   4657  HD3 ILE A 293      94.123  56.113  78.667  1.00  7.83              
ATOM   4658  C   ILE A 293      92.780  52.055  75.620  1.00  7.83              
ATOM   4659  O   ILE A 293      93.995  51.967  75.405  1.00  7.83              
ATOM   4660  N   PRO A 294      91.893  51.586  74.729  1.00  8.04              
ATOM   4661  CD  PRO A 294      90.532  51.140  74.990  1.00  8.04              
ATOM   4662  HD1 PRO A 294      89.856  51.984  75.087  1.00  8.04              
ATOM   4663  HD2 PRO A 294      90.488  50.530  75.890  1.00  8.04              
ATOM   4664  CG  PRO A 294      90.127  50.271  73.799  1.00  8.04              
ATOM   4665  HG1 PRO A 294      89.079  50.415  73.535  1.00  8.04              
ATOM   4666  HG2 PRO A 294      90.315  49.224  74.039  1.00  8.04              
ATOM   4667  CB  PRO A 294      91.061  50.704  72.671  1.00  8.04              
ATOM   4668  HB1 PRO A 294      90.591  51.491  72.093  1.00  8.04              
ATOM   4669  HB2 PRO A 294      91.299  49.867  72.013  1.00  8.04              
ATOM   4670  CA  PRO A 294      92.308  51.212  73.396  1.00  8.04              
ATOM   4671  HA  PRO A 294      92.972  50.354  73.512  1.00  8.04              
ATOM   4672  C   PRO A 294      93.089  52.291  72.611  1.00  8.04              
ATOM   4673  O   PRO A 294      92.602  53.377  72.314  1.00  8.04              
ATOM   4674  N   LYS A 295      94.297  51.972  72.150  1.00  8.03              
ATOM   4675  H   LYS A 295      94.706  51.105  72.461  1.00  8.03              
ATOM   4676  CA  LYS A 295      95.044  52.816  71.198  1.00  8.03              
ATOM   4677  HA  LYS A 295      95.414  53.708  71.701  1.00  8.03              
ATOM   4678  CB  LYS A 295      96.247  51.957  70.727  1.00  8.03              
ATOM   4679  HB1 LYS A 295      95.895  50.951  70.491  1.00  8.03              
ATOM   4680  HB2 LYS A 295      96.957  51.885  71.551  1.00  8.03              
ATOM   4681  CG  LYS A 295      96.974  52.489  69.483  1.00  8.03              
ATOM   4682  HG1 LYS A 295      97.290  53.499  69.691  1.00  8.03              
ATOM   4683  HG2 LYS A 295      96.271  52.536  68.652  1.00  8.03              
ATOM   4684  CD  LYS A 295      98.160  51.627  69.004  1.00  8.03              
ATOM   4685  HD1 LYS A 295      98.538  52.051  68.071  1.00  8.03              
ATOM   4686  HD2 LYS A 295      97.769  50.638  68.764  1.00  8.03              
ATOM   4687  CE  LYS A 295      99.341  51.440  69.972  1.00  8.03              
ATOM   4688  HE1 LYS A 295      99.937  50.598  69.610  1.00  8.03              
ATOM   4689  HE2 LYS A 295      98.959  51.187  70.961  1.00  8.03              
ATOM   4690  NZ  LYS A 295     100.227  52.623  70.056  1.00  8.03              
ATOM   4691  HZ1 LYS A 295     101.145  52.430  70.468  1.00  8.03              
ATOM   4692  HZ2 LYS A 295     100.329  53.097  69.156  1.00  8.03              
ATOM   4693  HZ3 LYS A 295      99.805  53.385  70.595  1.00  8.03              
ATOM   4694  C   LYS A 295      94.211  53.331  70.009  1.00  8.03              
ATOM   4695  O   LYS A 295      94.280  54.509  69.656  1.00  8.03              
ATOM   4696  N   ASN A 296      93.364  52.466  69.440  1.00  8.01              
ATOM   4697  H   ASN A 296      93.404  51.505  69.734  1.00  8.01              
ATOM   4698  CA  ASN A 296      92.458  52.807  68.339  1.00  8.01              
ATOM   4699  HA  ASN A 296      93.040  52.917  67.422  1.00  8.01              
ATOM   4700  CB  ASN A 296      91.406  51.697  68.126  1.00  8.01              
ATOM   4701  HB1 ASN A 296      90.626  52.101  67.479  1.00  8.01              
ATOM   4702  HB2 ASN A 296      90.939  51.434  69.075  1.00  8.01              
ATOM   4703  CG  ASN A 296      91.934  50.436  67.475  1.00  8.01              
ATOM   4704  OD1 ASN A 296      92.917  49.859  67.914  1.00  8.01              
ATOM   4705  ND2 ASN A 296      91.299  49.962  66.423  1.00  8.01              
ATOM   4706 1HD2 ASN A 296      90.475  50.421  66.056  1.00  8.01              
ATOM   4707 2HD2 ASN A 296      91.670  49.133  65.999  1.00  8.01              
ATOM   4708  C   ASN A 296      91.703  54.123  68.546  1.00  8.01              
ATOM   4709  O   ASN A 296      91.569  54.891  67.598  1.00  8.01              
ATOM   4710  N   LEU A 297      91.276  54.423  69.781  1.00  7.89              
ATOM   4711  H   LEU A 297      91.535  53.822  70.554  1.00  7.89              
ATOM   4712  CA  LEU A 297      90.435  55.589  70.064  1.00  7.89              
ATOM   4713  HA  LEU A 297      89.554  55.459  69.451  1.00  7.89              
ATOM   4714  CB  LEU A 297      90.056  55.627  71.580  1.00  7.89              
ATOM   4715  HB1 LEU A 297      89.207  56.293  71.712  1.00  7.89              
ATOM   4716  HB2 LEU A 297      90.899  56.115  72.066  1.00  7.89              
ATOM   4717  CG  LEU A 297      89.778  54.343  72.406  1.00  7.89              
ATOM   4718  HG  LEU A 297      90.378  53.555  72.003  1.00  7.89              
ATOM   4719  CD1 LEU A 297      90.145  54.588  73.879  1.00  7.89              
ATOM   4720 1HD1 LEU A 297      89.554  53.967  74.548  1.00  7.89              
ATOM   4721 2HD1 LEU A 297      91.186  54.341  74.045  1.00  7.89              
ATOM   4722 3HD1 LEU A 297      90.000  55.632  74.143  1.00  7.89              
ATOM   4723  CD2 LEU A 297      88.391  53.734  72.400  1.00  7.89              
ATOM   4724 1HD2 LEU A 297      87.709  54.356  72.972  1.00  7.89              
ATOM   4725 2HD2 LEU A 297      88.057  53.593  71.378  1.00  7.89              
ATOM   4726 3HD2 LEU A 297      88.419  52.749  72.866  1.00  7.89              
ATOM   4727  C   LEU A 297      91.107  56.926  69.706  1.00  7.89              
ATOM   4728  O   LEU A 297      90.464  57.973  69.728  1.00  7.89              
ATOM   4729  N   PHE A 298      92.410  56.912  69.445  1.00  7.84              
ATOM   4730  H   PHE A 298      92.883  56.016  69.482  1.00  7.84              
ATOM   4731  CA  PHE A 298      93.247  58.081  69.215  1.00  7.84              
ATOM   4732  HA  PHE A 298      92.708  58.985  69.474  1.00  7.84              
ATOM   4733  CB  PHE A 298      94.494  57.922  70.094  1.00  7.84              
ATOM   4734  HB1 PHE A 298      95.166  58.759  69.907  1.00  7.84              
ATOM   4735  HB2 PHE A 298      95.028  57.014  69.812  1.00  7.84              
ATOM   4736  CG  PHE A 298      94.170  57.860  71.566  1.00  7.84              
ATOM   4737  CD1 PHE A 298      94.343  59.008  72.339  1.00  7.84              
ATOM   4738  HD1 PHE A 298      94.740  59.890  71.877  1.00  7.84              
ATOM   4739  CE1 PHE A 298      94.003  59.003  73.695  1.00  7.84              
ATOM   4740  HE1 PHE A 298      94.167  59.892  74.278  1.00  7.84              
ATOM   4741  CZ  PHE A 298      93.449  57.856  74.282  1.00  7.84              
ATOM   4742  HZ  PHE A 298      93.186  57.850  75.330  1.00  7.84              
ATOM   4743  CE2 PHE A 298      93.233  56.719  73.493  1.00  7.84              
ATOM   4744  HE2 PHE A 298      92.769  55.845  73.903  1.00  7.84              
ATOM   4745  CD2 PHE A 298      93.628  56.705  72.152  1.00  7.84              
ATOM   4746  HD2 PHE A 298      93.482  55.804  71.579  1.00  7.84              
ATOM   4747  C   PHE A 298      93.690  58.169  67.762  1.00  7.84              
ATOM   4748  O   PHE A 298      94.134  59.234  67.328  1.00  7.84              
ATOM   4749  N   ALA A 299      93.565  57.080  66.995  1.00  8.09              
ATOM   4750  H   ALA A 299      93.063  56.276  67.355  1.00  8.09              
ATOM   4751  CA  ALA A 299      93.782  57.153  65.564  1.00  8.09              
ATOM   4752  HA  ALA A 299      94.817  57.439  65.374  1.00  8.09              
ATOM   4753  CB  ALA A 299      93.519  55.776  64.944  1.00  8.09              
ATOM   4754  HB1 ALA A 299      93.672  55.821  63.866  1.00  8.09              
ATOM   4755  HB2 ALA A 299      94.196  55.038  65.374  1.00  8.09              
ATOM   4756  HB3 ALA A 299      92.487  55.472  65.136  1.00  8.09              
ATOM   4757  C   ALA A 299      92.834  58.235  65.000  1.00  8.09              
ATOM   4758  O   ALA A 299      91.651  58.299  65.335  1.00  8.09              
ATOM   4759  N   GLN A 300      93.390  59.139  64.197  1.00  7.96              
ATOM   4760  H   GLN A 300      94.370  59.016  64.002  1.00  7.96              
ATOM   4761  CA  GLN A 300      92.730  60.333  63.652  1.00  7.96              
ATOM   4762  HA  GLN A 300      93.438  60.716  62.920  1.00  7.96              
ATOM   4763  CB  GLN A 300      91.485  59.994  62.808  1.00  7.96              
ATOM   4764  HB1 GLN A 300      91.046  60.922  62.445  1.00  7.96              
ATOM   4765  HB2 GLN A 300      90.730  59.512  63.426  1.00  7.96              
ATOM   4766  CG  GLN A 300      91.825  59.119  61.584  1.00  7.96              
ATOM   4767  HG1 GLN A 300      92.820  58.685  61.675  1.00  7.96              
ATOM   4768  HG2 GLN A 300      91.809  59.739  60.687  1.00  7.96              
ATOM   4769  CD  GLN A 300      90.833  57.981  61.414  1.00  7.96              
ATOM   4770  OE1 GLN A 300      91.146  56.820  61.623  1.00  7.96              
ATOM   4771  NE2 GLN A 300      89.603  58.283  61.067  1.00  7.96              
ATOM   4772 1HE2 GLN A 300      89.332  59.253  60.948  1.00  7.96              
ATOM   4773 2HE2 GLN A 300      88.906  57.559  61.143  1.00  7.96              
ATOM   4774  C   GLN A 300      92.548  61.559  64.567  1.00  7.96              
ATOM   4775  O   GLN A 300      92.179  62.611  64.054  1.00  7.96              
ATOM   4776  N   LEU A 301      92.910  61.523  65.856  1.00  7.84              
ATOM   4777  H   LEU A 301      93.210  60.640  66.262  1.00  7.84              
ATOM   4778  CA  LEU A 301      92.939  62.743  66.688  1.00  7.84              
ATOM   4779  HA  LEU A 301      91.955  63.216  66.705  1.00  7.84              
ATOM   4780  CB  LEU A 301      93.429  62.403  68.097  1.00  7.84              
ATOM   4781  HB1 LEU A 301      93.922  63.277  68.531  1.00  7.84              
ATOM   4782  HB2 LEU A 301      94.184  61.619  68.038  1.00  7.84              
ATOM   4783  CG  LEU A 301      92.340  62.011  69.060  1.00  7.84              
ATOM   4784  HG  LEU A 301      91.790  61.165  68.651  1.00  7.84              
ATOM   4785  CD1 LEU A 301      93.084  61.589  70.318  1.00  7.84              
ATOM   4786 1HD1 LEU A 301      92.413  61.346  71.136  1.00  7.84              
ATOM   4787 2HD1 LEU A 301      93.708  60.728  70.100  1.00  7.84              
ATOM   4788 3HD1 LEU A 301      93.753  62.382  70.625  1.00  7.84              
ATOM   4789  CD2 LEU A 301      91.392  63.189  69.329  1.00  7.84              
ATOM   4790 1HD2 LEU A 301      90.636  63.247  68.545  1.00  7.84              
ATOM   4791 2HD2 LEU A 301      90.915  63.097  70.301  1.00  7.84              
ATOM   4792 3HD2 LEU A 301      91.939  64.133  69.324  1.00  7.84              
ATOM   4793  C   LEU A 301      93.953  63.792  66.220  1.00  7.84              
ATOM   4794  O   LEU A 301      93.634  64.965  66.088  1.00  7.84              
ATOM   4795  N   ARG A 302      95.215  63.360  66.124  1.00  7.93              
ATOM   4796  H   ARG A 302      95.326  62.372  66.316  1.00  7.93              
ATOM   4797  CA  ARG A 302      96.469  64.100  65.904  1.00  7.93              
ATOM   4798  HA  ARG A 302      97.257  63.427  66.251  1.00  7.93              
ATOM   4799  CB  ARG A 302      96.686  64.233  64.375  1.00  7.93              
ATOM   4800  HB1 ARG A 302      96.360  63.309  63.893  1.00  7.93              
ATOM   4801  HB2 ARG A 302      97.755  64.338  64.186  1.00  7.93              
ATOM   4802  CG  ARG A 302      95.969  65.426  63.714  1.00  7.93              
ATOM   4803  HG1 ARG A 302      96.484  66.335  64.022  1.00  7.93              
ATOM   4804  HG2 ARG A 302      94.936  65.487  64.048  1.00  7.93              
ATOM   4805  CD  ARG A 302      95.972  65.385  62.178  1.00  7.93              
ATOM   4806  HD1 ARG A 302      96.928  65.006  61.816  1.00  7.93              
ATOM   4807  HD2 ARG A 302      95.871  66.410  61.819  1.00  7.93              
ATOM   4808  NE  ARG A 302      94.834  64.614  61.637  1.00  7.93              
ATOM   4809  HE  ARG A 302      93.921  65.079  61.669  1.00  7.93              
ATOM   4810  CZ  ARG A 302      94.828  63.396  61.127  1.00  7.93              
ATOM   4811  NH1 ARG A 302      95.907  62.671  61.035  1.00  7.93              
ATOM   4812 1HH1 ARG A 302      96.781  63.078  61.306  1.00  7.93              
ATOM   4813 2HH1 ARG A 302      95.865  61.768  60.606  1.00  7.93              
ATOM   4814  NH2 ARG A 302      93.728  62.871  60.686  1.00  7.93              
ATOM   4815 1HH2 ARG A 302      92.882  63.450  60.740  1.00  7.93              
ATOM   4816 2HH2 ARG A 302      93.684  61.975  60.250  1.00  7.93              
ATOM   4817  C   ARG A 302      96.798  65.405  66.658  1.00  7.93              
ATOM   4818  O   ARG A 302      97.970  65.765  66.667  1.00  7.93              
ATOM   4819  N   LYS A 303      95.847  66.101  67.288  1.00  7.84              
ATOM   4820  H   LYS A 303      94.889  65.799  67.137  1.00  7.84              
ATOM   4821  CA  LYS A 303      96.058  67.438  67.906  1.00  7.84              
ATOM   4822  HA  LYS A 303      97.114  67.709  67.849  1.00  7.84              
ATOM   4823  CB  LYS A 303      95.239  68.507  67.142  1.00  7.84              
ATOM   4824  HB1 LYS A 303      95.604  69.491  67.444  1.00  7.84              
ATOM   4825  HB2 LYS A 303      94.194  68.433  67.453  1.00  7.84              
ATOM   4826  CG  LYS A 303      95.270  68.427  65.609  1.00  7.84              
ATOM   4827  HG1 LYS A 303      94.720  67.540  65.298  1.00  7.84              
ATOM   4828  HG2 LYS A 303      96.304  68.351  65.271  1.00  7.84              
ATOM   4829  CD  LYS A 303      94.624  69.667  64.970  1.00  7.84              
ATOM   4830  HD1 LYS A 303      95.288  70.520  65.117  1.00  7.84              
ATOM   4831  HD2 LYS A 303      93.670  69.887  65.454  1.00  7.84              
ATOM   4832  CE  LYS A 303      94.406  69.452  63.465  1.00  7.84              
ATOM   4833  HE1 LYS A 303      95.274  68.924  63.063  1.00  7.84              
ATOM   4834  HE2 LYS A 303      94.335  70.423  62.967  1.00  7.84              
ATOM   4835  NZ  LYS A 303      93.172  68.676  63.211  1.00  7.84              
ATOM   4836  HZ1 LYS A 303      93.205  68.085  62.378  1.00  7.84              
ATOM   4837  HZ2 LYS A 303      93.001  67.991  63.949  1.00  7.84              
ATOM   4838  HZ3 LYS A 303      92.340  69.245  63.166  1.00  7.84              
ATOM   4839  C   LYS A 303      95.663  67.537  69.377  1.00  7.84              
ATOM   4840  O   LYS A 303      95.707  68.620  69.959  1.00  7.84              
ATOM   4841  N   LEU A 304      95.216  66.413  69.933  1.00  7.82              
ATOM   4842  H   LEU A 304      95.227  65.586  69.363  1.00  7.82              
ATOM   4843  CA  LEU A 304      94.680  66.304  71.280  1.00  7.82              
ATOM   4844  HA  LEU A 304      93.786  66.926  71.323  1.00  7.82              
ATOM   4845  CB  LEU A 304      94.263  64.843  71.525  1.00  7.82              
ATOM   4846  HB1 LEU A 304      95.045  64.182  71.148  1.00  7.82              
ATOM   4847  HB2 LEU A 304      93.355  64.675  70.951  1.00  7.82              
ATOM   4848  CG  LEU A 304      93.996  64.464  72.989  1.00  7.82              
ATOM   4849  HG  LEU A 304      94.956  64.283  73.460  1.00  7.82              
ATOM   4850  CD1 LEU A 304      93.310  65.573  73.762  1.00  7.82              
ATOM   4851 1HD1 LEU A 304      92.645  65.176  74.516  1.00  7.82              
ATOM   4852 2HD1 LEU A 304      94.069  66.120  74.290  1.00  7.82              
ATOM   4853 3HD1 LEU A 304      92.765  66.234  73.096  1.00  7.82              
ATOM   4854  CD2 LEU A 304      93.151  63.200  73.135  1.00  7.82              
ATOM   4855 1HD2 LEU A 304      92.859  63.032  74.170  1.00  7.82              
ATOM   4856 2HD2 LEU A 304      92.268  63.280  72.508  1.00  7.82              
ATOM   4857 3HD2 LEU A 304      93.730  62.338  72.831  1.00  7.82              
ATOM   4858  C   LEU A 304      95.676  66.843  72.322  1.00  7.82              
ATOM   4859  O   LEU A 304      96.721  66.243  72.572  1.00  7.82              
ATOM   4860  N   LYS A 305      95.277  67.935  72.981  1.00  7.75              
ATOM   4861  H   LYS A 305      94.370  68.312  72.747  1.00  7.75              
ATOM   4862  CA  LYS A 305      96.043  68.658  73.990  1.00  7.75              
ATOM   4863  HA  LYS A 305      97.088  68.375  73.862  1.00  7.75              
ATOM   4864  CB  LYS A 305      95.918  70.173  73.725  1.00  7.75              
ATOM   4865  HB1 LYS A 305      95.098  70.576  74.321  1.00  7.75              
ATOM   4866  HB2 LYS A 305      95.680  70.344  72.675  1.00  7.75              
ATOM   4867  CG  LYS A 305      97.212  70.938  74.055  1.00  7.75              
ATOM   4868  HG1 LYS A 305      97.739  70.438  74.865  1.00  7.75              
ATOM   4869  HG2 LYS A 305      96.962  71.949  74.380  1.00  7.75              
ATOM   4870  CD  LYS A 305      98.111  71.030  72.811  1.00  7.75              
ATOM   4871  HD1 LYS A 305      97.768  71.848  72.175  1.00  7.75              
ATOM   4872  HD2 LYS A 305      98.008  70.113  72.233  1.00  7.75              
ATOM   4873  CE  LYS A 305      99.596  71.207  73.142  1.00  7.75              
ATOM   4874  HE1 LYS A 305     100.162  71.137  72.209  1.00  7.75              
ATOM   4875  HE2 LYS A 305      99.911  70.367  73.770  1.00  7.75              
ATOM   4876  NZ  LYS A 305      99.891  72.499  73.814  1.00  7.75              
ATOM   4877  HZ1 LYS A 305     100.881  72.583  73.994  1.00  7.75              
ATOM   4878  HZ2 LYS A 305      99.576  73.291  73.276  1.00  7.75              
ATOM   4879  HZ3 LYS A 305      99.466  72.570  74.746  1.00  7.75              
ATOM   4880  C   LYS A 305      95.666  68.355  75.451  1.00  7.75              
ATOM   4881  O   LYS A 305      96.550  68.426  76.300  1.00  7.75              
ATOM   4882  N   VAL A 306      94.426  67.994  75.816  1.00  7.21              
ATOM   4883  H   VAL A 306      93.666  68.006  75.137  1.00  7.21              
ATOM   4884  CA  VAL A 306      94.146  67.716  77.238  1.00  7.21              
ATOM   4885  HA  VAL A 306      95.061  67.547  77.800  1.00  7.21              
ATOM   4886  CB  VAL A 306      93.426  68.920  77.898  1.00  7.21              
ATOM   4887  HB  VAL A 306      92.457  69.036  77.417  1.00  7.21              
ATOM   4888  CG1 VAL A 306      93.165  68.687  79.396  1.00  7.21              
ATOM   4889 1HG1 VAL A 306      92.812  69.607  79.865  1.00  7.21              
ATOM   4890 2HG1 VAL A 306      92.393  67.932  79.538  1.00  7.21              
ATOM   4891 3HG1 VAL A 306      94.078  68.360  79.891  1.00  7.21              
ATOM   4892  CG2 VAL A 306      94.181  70.250  77.741  1.00  7.21              
ATOM   4893 1HG2 VAL A 306      93.632  71.049  78.237  1.00  7.21              
ATOM   4894 2HG2 VAL A 306      95.176  70.186  78.166  1.00  7.21              
ATOM   4895 3HG2 VAL A 306      94.273  70.513  76.690  1.00  7.21              
ATOM   4896  C   VAL A 306      93.254  66.492  77.427  1.00  7.21              
ATOM   4897  O   VAL A 306      92.263  66.319  76.727  1.00  7.21              
ATOM   4898  N   LEU A 307      93.583  65.651  78.407  1.00  7.23              
ATOM   4899  H   LEU A 307      94.389  65.908  78.973  1.00  7.23              
ATOM   4900  CA  LEU A 307      93.246  64.235  78.401  1.00  7.23              
ATOM   4901  HA  LEU A 307      92.308  64.063  77.869  1.00  7.23              
ATOM   4902  CB  LEU A 307      94.401  63.486  77.703  1.00  7.23              
ATOM   4903  HB1 LEU A 307      94.064  62.455  77.634  1.00  7.23              
ATOM   4904  HB2 LEU A 307      95.269  63.543  78.356  1.00  7.23              
ATOM   4905  CG  LEU A 307      94.918  63.889  76.326  1.00  7.23              
ATOM   4906  HG  LEU A 307      94.082  64.254  75.761  1.00  7.23              
ATOM   4907  CD1 LEU A 307      96.076  64.899  76.317  1.00  7.23              
ATOM   4908 1HD1 LEU A 307      97.015  64.402  76.541  1.00  7.23              
ATOM   4909 2HD1 LEU A 307      96.161  65.353  75.329  1.00  7.23              
ATOM   4910 3HD1 LEU A 307      95.925  65.674  77.057  1.00  7.23              
ATOM   4911  CD2 LEU A 307      95.492  62.644  75.659  1.00  7.23              
ATOM   4912 1HD2 LEU A 307      96.044  62.943  74.777  1.00  7.23              
ATOM   4913 2HD2 LEU A 307      96.183  62.159  76.339  1.00  7.23              
ATOM   4914 3HD2 LEU A 307      94.692  61.955  75.390  1.00  7.23              
ATOM   4915  C   LEU A 307      93.156  63.654  79.827  1.00  7.23              
ATOM   4916  O   LEU A 307      93.964  62.832  80.259  1.00  7.23              
ATOM   4917  N   ASP A 308      92.125  64.011  80.577  1.00  7.22              
ATOM   4918  H   ASP A 308      91.514  64.721  80.214  1.00  7.22              
ATOM   4919  CA  ASP A 308      92.004  63.624  82.021  1.00  7.22              
ATOM   4920  HA  ASP A 308      93.044  63.463  82.295  1.00  7.22              
ATOM   4921  CB  ASP A 308      91.760  64.939  82.851  1.00  7.22              
ATOM   4922  HB1 ASP A 308      91.483  65.747  82.176  1.00  7.22              
ATOM   4923  HB2 ASP A 308      92.725  65.282  83.207  1.00  7.22              
ATOM   4924  CG  ASP A 308      90.786  64.962  84.055  1.00  7.22              
ATOM   4925  OD1 ASP A 308      91.115  64.400  85.120  1.00  7.22              
ATOM   4926  OD2 ASP A 308      89.695  65.579  83.956  1.00  7.22              
ATOM   4927  C   ASP A 308      91.504  62.240  82.585  1.00  7.22              
ATOM   4928  O   ASP A 308      90.442  62.258  83.154  1.00  7.22              
ATOM   4929  N   LEU A 309      92.085  61.014  82.431  1.00  7.70              
ATOM   4930  H   LEU A 309      93.028  60.935  82.063  1.00  7.70
[truncated: 991,449 more chars]
