# Supplementary material for: Variation in selection constraints on teleost TLRs with emphasis on their repertoire in the Walking catfish, Clarias batrachus
Source: Sci Rep. 2020 Dec 7;10:21394. doi: 10.1038/s41598-020-78347-6 (PMC7721727; doi:10.1038/s41598-020-78347-6)
Supplement: Supplementary file 31 — Supplementary Information 31. [file 41598_2020_78347_MOESM31_ESM.zip › T9/struct/S514930_results/model4.pdb]

HEADER protein
METHOD
METHOD    The models are generated by I-TASSER which combines the
METHOD    methods of threading, ab initio modeling and structural
METHOD    refinement. The procedure is fully automated.
METHOD
METHOD    Please cite following articles when you use the I-TASSER server:
METHOD 1. Ambrish Roy, Alper Kucukural, Yang Zhang. I-TASSER: a unified
METHOD    platform for automated protein structure and function prediction.
METHOD    Nature Protocols, vol 5, 725-738 (2010). 
METHOD 2. Yang Zhang. I-TASSER server for protein 3D structure prediction. 
METHOD    BMC Bioinformatics, 9:40 (2008).
METHOD
MODEL  4
REMARK PARENT 5gmf_A 3j0a 3j0a_A 3wpc_A 
ATOM      1  N   MET A   1     106.439 111.261  68.611  1.00 15.04              
ATOM      2  CA  MET A   1     105.042 111.659  68.828  1.00 15.04              
ATOM      3  HA  MET A   1     104.844 111.594  69.897  1.00 15.04              
ATOM      4  CB  MET A   1     104.847 113.126  68.406  1.00 15.04              
ATOM      5  HB1 MET A   1     105.546 113.741  68.973  1.00 15.04              
ATOM      6  HB2 MET A   1     103.835 113.439  68.665  1.00 15.04              
ATOM      7  CG  MET A   1     105.068 113.361  66.904  1.00 15.04              
ATOM      8  HG1 MET A   1     104.319 112.791  66.353  1.00 15.04              
ATOM      9  HG2 MET A   1     106.051 112.985  66.622  1.00 15.04              
ATOM     10  SD  MET A   1     104.948 115.091  66.365  1.00 15.04              
ATOM     11  CE  MET A   1     106.462 115.777  67.093  1.00 15.04              
ATOM     12  HE1 MET A   1     106.564 116.820  66.795  1.00 15.04              
ATOM     13  HE2 MET A   1     106.410 115.719  68.179  1.00 15.04              
ATOM     14  HE3 MET A   1     107.326 115.215  66.738  1.00 15.04              
ATOM     15  C   MET A   1     104.039 110.737  68.140  1.00 15.04              
ATOM     16  O   MET A   1     102.864 110.734  68.494  1.00 15.04              
ATOM     17  N   PHE A   2     104.524 109.864  67.252  1.00 13.53              
ATOM     18  H   PHE A   2     105.489 109.997  66.992  1.00 13.53              
ATOM     19  CA  PHE A   2     103.978 108.512  67.230  1.00 13.53              
ATOM     20  HA  PHE A   2     102.895 108.576  67.124  1.00 13.53              
ATOM     21  CB  PHE A   2     104.533 107.707  66.046  1.00 13.53              
ATOM     22  HB1 PHE A   2     104.272 106.657  66.188  1.00 13.53              
ATOM     23  HB2 PHE A   2     105.621 107.778  66.027  1.00 13.53              
ATOM     24  CG  PHE A   2     103.968 108.149  64.709  1.00 13.53              
ATOM     25  CD1 PHE A   2     104.751 108.903  63.812  1.00 13.53              
ATOM     26  HD1 PHE A   2     105.767 109.169  64.064  1.00 13.53              
ATOM     27  CE1 PHE A   2     104.207 109.322  62.584  1.00 13.53              
ATOM     28  HE1 PHE A   2     104.806 109.905  61.898  1.00 13.53              
ATOM     29  CZ  PHE A   2     102.882 108.990  62.250  1.00 13.53              
ATOM     30  HZ  PHE A   2     102.464 109.318  61.309  1.00 13.53              
ATOM     31  CE2 PHE A   2     102.100 108.237  63.143  1.00 13.53              
ATOM     32  HE2 PHE A   2     101.078 107.987  62.890  1.00 13.53              
ATOM     33  CD2 PHE A   2     102.642 107.817  64.369  1.00 13.53              
ATOM     34  HD2 PHE A   2     102.031 107.245  65.054  1.00 13.53              
ATOM     35  C   PHE A   2     104.270 107.871  68.593  1.00 13.53              
ATOM     36  O   PHE A   2     103.358 107.666  69.400  1.00 13.53              
ATOM     37  N   LEU A   3     105.567 107.653  68.863  1.00 12.40              
ATOM     38  H   LEU A   3     106.227 107.954  68.164  1.00 12.40              
ATOM     39  CA  LEU A   3     106.127 107.109  70.105  1.00 12.40              
ATOM     40  HA  LEU A   3     106.974 106.481  69.832  1.00 12.40              
ATOM     41  CB  LEU A   3     106.686 108.274  70.954  1.00 12.40              
ATOM     42  HB1 LEU A   3     105.871 108.761  71.487  1.00 12.40              
ATOM     43  HB2 LEU A   3     107.106 109.020  70.278  1.00 12.40              
ATOM     44  CG  LEU A   3     107.810 107.895  71.941  1.00 12.40              
ATOM     45  HG  LEU A   3     108.691 107.616  71.362  1.00 12.40              
ATOM     46  CD1 LEU A   3     108.162 109.112  72.795  1.00 12.40              
ATOM     47 1HD1 LEU A   3     109.011 108.882  73.437  1.00 12.40              
ATOM     48 2HD1 LEU A   3     108.429 109.950  72.150  1.00 12.40              
ATOM     49 3HD1 LEU A   3     107.311 109.397  73.415  1.00 12.40              
ATOM     50  CD2 LEU A   3     107.482 106.733  72.881  1.00 12.40              
ATOM     51 1HD2 LEU A   3     108.297 106.598  73.592  1.00 12.40              
ATOM     52 2HD2 LEU A   3     106.566 106.941  73.433  1.00 12.40              
ATOM     53 3HD2 LEU A   3     107.373 105.808  72.318  1.00 12.40              
ATOM     54  C   LEU A   3     105.097 106.226  70.824  1.00 12.40              
ATOM     55  O   LEU A   3     104.432 106.725  71.722  1.00 12.40              
ATOM     56  N   PRO A   4     104.798 105.016  70.308  1.00 10.77              
ATOM     57  CD  PRO A   4     105.683 104.223  69.473  1.00 10.77              
ATOM     58  HD1 PRO A   4     106.669 104.116  69.926  1.00 10.77              
ATOM     59  HD2 PRO A   4     105.765 104.680  68.486  1.00 10.77              
ATOM     60  CG  PRO A   4     105.004 102.863  69.355  1.00 10.77              
ATOM     61  HG1 PRO A   4     105.259 102.255  70.224  1.00 10.77              
ATOM     62  HG2 PRO A   4     105.285 102.350  68.434  1.00 10.77              
ATOM     63  CB  PRO A   4     103.512 103.196  69.388  1.00 10.77              
ATOM     64  HB1 PRO A   4     102.955 102.413  69.906  1.00 10.77              
ATOM     65  HB2 PRO A   4     103.136 103.305  68.369  1.00 10.77              
ATOM     66  CA  PRO A   4     103.416 104.548  70.110  1.00 10.77              
ATOM     67  HA  PRO A   4     102.941 105.238  69.413  1.00 10.77              
ATOM     68  C   PRO A   4     102.482 104.493  71.327  1.00 10.77              
ATOM     69  O   PRO A   4     101.275 104.403  71.143  1.00 10.77              
ATOM     70  N   GLY A   5     102.996 104.624  72.549  1.00  9.86              
ATOM     71  H   GLY A   5     103.993 104.761  72.609  1.00  9.86              
ATOM     72  CA  GLY A   5     102.200 105.048  73.697  1.00  9.86              
ATOM     73  HA1 GLY A   5     102.847 105.087  74.572  1.00  9.86              
ATOM     74  HA2 GLY A   5     101.422 104.307  73.883  1.00  9.86              
ATOM     75  C   GLY A   5     101.529 106.423  73.558  1.00  9.86              
ATOM     76  O   GLY A   5     100.426 106.601  74.063  1.00  9.86              
ATOM     77  N   LEU A   6     102.137 107.390  72.862  1.00 10.24              
ATOM     78  H   LEU A   6     103.029 107.194  72.426  1.00 10.24              
ATOM     79  CA  LEU A   6     101.583 108.732  72.697  1.00 10.24              
ATOM     80  HA  LEU A   6     101.040 109.042  73.591  1.00 10.24              
ATOM     81  CB  LEU A   6     102.718 109.740  72.407  1.00 10.24              
ATOM     82  HB1 LEU A   6     102.265 110.621  71.948  1.00 10.24              
ATOM     83  HB2 LEU A   6     103.402 109.316  71.671  1.00 10.24              
ATOM     84  CG  LEU A   6     103.514 110.231  73.633  1.00 10.24              
ATOM     85  HG  LEU A   6     102.824 110.697  74.337  1.00 10.24              
ATOM     86  CD1 LEU A   6     104.284 109.129  74.365  1.00 10.24              
ATOM     87 1HD1 LEU A   6     104.919 109.566  75.135  1.00 10.24              
ATOM     88 2HD1 LEU A   6     103.584 108.450  74.848  1.00 10.24              
ATOM     89 3HD1 LEU A   6     104.899 108.577  73.658  1.00 10.24              
ATOM     90  CD2 LEU A   6     104.529 111.285  73.183  1.00 10.24              
ATOM     91 1HD2 LEU A   6     105.236 110.854  72.475  1.00 10.24              
ATOM     92 2HD2 LEU A   6     104.008 112.116  72.706  1.00 10.24              
ATOM     93 3HD2 LEU A   6     105.074 111.670  74.045  1.00 10.24              
ATOM     94  C   LEU A   6     100.614 108.718  71.534  1.00 10.24              
ATOM     95  O   LEU A   6      99.607 109.406  71.603  1.00 10.24              
ATOM     96  N   TYR A   7     100.853 107.874  70.528  1.00  9.91              
ATOM     97  H   TYR A   7     101.768 107.453  70.444  1.00  9.91              
ATOM     98  CA  TYR A   7      99.825 107.631  69.507  1.00  9.91              
ATOM     99  HA  TYR A   7      99.492 108.599  69.127  1.00  9.91              
ATOM    100  CB  TYR A   7     100.406 106.844  68.327  1.00  9.91              
ATOM    101  HB1 TYR A   7     100.644 105.828  68.645  1.00  9.91              
ATOM    102  HB2 TYR A   7     101.327 107.318  68.004  1.00  9.91              
ATOM    103  CG  TYR A   7      99.482 106.807  67.127  1.00  9.91              
ATOM    104  CD1 TYR A   7      99.365 107.947  66.307  1.00  9.91              
ATOM    105  HD1 TYR A   7      99.942 108.837  66.526  1.00  9.91              
ATOM    106  CE1 TYR A   7      98.484 107.939  65.210  1.00  9.91              
ATOM    107  HE1 TYR A   7      98.379 108.811  64.582  1.00  9.91              
ATOM    108  CZ  TYR A   7      97.719 106.787  64.931  1.00  9.91              
ATOM    109  OH  TYR A   7      96.867 106.786  63.875  1.00  9.91              
ATOM    110  HH  TYR A   7      96.421 105.945  63.777  1.00  9.91              
ATOM    111  CE2 TYR A   7      97.839 105.643  65.750  1.00  9.91              
ATOM    112  HE2 TYR A   7      97.252 104.762  65.542  1.00  9.91              
ATOM    113  CD2 TYR A   7      98.720 105.656  66.849  1.00  9.91              
ATOM    114  HD2 TYR A   7      98.794 104.789  67.491  1.00  9.91              
ATOM    115  C   TYR A   7      98.600 106.911  70.075  1.00  9.91              
ATOM    116  O   TYR A   7      97.481 107.208  69.676  1.00  9.91              
ATOM    117  N   LEU A   8      98.789 105.998  71.032  1.00  8.58              
ATOM    118  H   LEU A   8      99.738 105.713  71.246  1.00  8.58              
ATOM    119  CA  LEU A   8      97.697 105.356  71.758  1.00  8.58              
ATOM    120  HA  LEU A   8      96.990 104.971  71.024  1.00  8.58              
ATOM    121  CB  LEU A   8      98.255 104.170  72.574  1.00  8.58              
ATOM    122  HB1 LEU A   8      98.967 104.556  73.303  1.00  8.58              
ATOM    123  HB2 LEU A   8      98.798 103.509  71.897  1.00  8.58              
ATOM    124  CG  LEU A   8      97.199 103.334  73.328  1.00  8.58              
ATOM    125  HG  LEU A   8      96.648 103.975  74.015  1.00  8.58              
ATOM    126  CD1 LEU A   8      96.207 102.650  72.383  1.00  8.58              
ATOM    127 1HD1 LEU A   8      95.529 102.017  72.956  1.00  8.58              
ATOM    128 2HD1 LEU A   8      95.612 103.403  71.867  1.00  8.58              
ATOM    129 3HD1 LEU A   8      96.741 102.044  71.653  1.00  8.58              
ATOM    130  CD2 LEU A   8      97.894 102.246  74.150  1.00  8.58              
ATOM    131 1HD2 LEU A   8      97.151 101.668  74.701  1.00  8.58              
ATOM    132 2HD2 LEU A   8      98.454 101.581  73.492  1.00  8.58              
ATOM    133 3HD2 LEU A   8      98.577 102.705  74.865  1.00  8.58              
ATOM    134  C   LEU A   8      96.941 106.350  72.641  1.00  8.58              
ATOM    135  O   LEU A   8      95.718 106.292  72.687  1.00  8.58              
ATOM    136  N   PHE A   9      97.633 107.286  73.300  1.00  8.23              
ATOM    137  H   PHE A   9      98.645 107.243  73.295  1.00  8.23              
ATOM    138  CA  PHE A   9      96.971 108.334  74.076  1.00  8.23              
ATOM    139  HA  PHE A   9      96.231 107.831  74.697  1.00  8.23              
ATOM    140  CB  PHE A   9      97.957 109.073  75.006  1.00  8.23              
ATOM    141  HB1 PHE A   9      98.089 110.099  74.658  1.00  8.23              
ATOM    142  HB2 PHE A   9      98.933 108.593  74.943  1.00  8.23              
ATOM    143  CG  PHE A   9      97.543 109.114  76.474  1.00  8.23              
ATOM    144  CD1 PHE A   9      98.519 108.969  77.481  1.00  8.23              
ATOM    145  HD1 PHE A   9      99.559 108.853  77.211  1.00  8.23              
ATOM    146  CE1 PHE A   9      98.146 108.943  78.838  1.00  8.23              
ATOM    147  HE1 PHE A   9      98.898 108.812  79.606  1.00  8.23              
ATOM    148  CZ  PHE A   9      96.791 109.037  79.197  1.00  8.23              
ATOM    149  HZ  PHE A   9      96.504 108.974  80.238  1.00  8.23              
ATOM    150  CE2 PHE A   9      95.814 109.198  78.201  1.00  8.23              
ATOM    151  HE2 PHE A   9      94.768 109.249  78.472  1.00  8.23              
ATOM    152  CD2 PHE A   9      96.190 109.266  76.847  1.00  8.23              
ATOM    153  HD2 PHE A   9      95.426 109.407  76.093  1.00  8.23              
ATOM    154  C   PHE A   9      96.205 109.316  73.190  1.00  8.23              
ATOM    155  O   PHE A   9      95.081 109.638  73.514  1.00  8.23              
ATOM    156  N   PHE A  10      96.756 109.733  72.052  1.00  8.97              
ATOM    157  H   PHE A  10      97.710 109.454  71.856  1.00  8.97              
ATOM    158  CA  PHE A  10      96.090 110.577  71.061  1.00  8.97              
ATOM    159  HA  PHE A  10      95.762 111.499  71.544  1.00  8.97              
ATOM    160  CB  PHE A  10      97.094 110.930  69.951  1.00  8.97              
ATOM    161  HB1 PHE A  10      97.629 110.025  69.660  1.00  8.97              
ATOM    162  HB2 PHE A  10      97.830 111.631  70.348  1.00  8.97              
ATOM    163  CG  PHE A  10      96.460 111.530  68.708  1.00  8.97              
ATOM    164  CD1 PHE A  10      95.834 112.790  68.772  1.00  8.97              
ATOM    165  HD1 PHE A  10      95.834 113.345  69.698  1.00  8.97              
ATOM    166  CE1 PHE A  10      95.190 113.317  67.638  1.00  8.97              
ATOM    167  HE1 PHE A  10      94.701 114.278  67.696  1.00  8.97              
ATOM    168  CZ  PHE A  10      95.175 112.590  66.435  1.00  8.97              
ATOM    169  HZ  PHE A  10      94.679 112.994  65.564  1.00  8.97              
ATOM    170  CE2 PHE A  10      95.804 111.334  66.366  1.00  8.97              
ATOM    171  HE2 PHE A  10      95.791 110.772  65.444  1.00  8.97              
ATOM    172  CD2 PHE A  10      96.442 110.803  67.502  1.00  8.97              
ATOM    173  HD2 PHE A  10      96.908 109.828  67.449  1.00  8.97              
ATOM    174  C   PHE A  10      94.851 109.908  70.474  1.00  8.97              
ATOM    175  O   PHE A  10      93.806 110.538  70.353  1.00  8.97              
ATOM    176  N   ALA A  11      94.953 108.621  70.153  1.00  8.68              
ATOM    177  H   ALA A  11      95.861 108.173  70.213  1.00  8.68              
ATOM    178  CA  ALA A  11      93.822 107.818  69.737  1.00  8.68              
ATOM    179  HA  ALA A  11      93.373 108.290  68.862  1.00  8.68              
ATOM    180  CB  ALA A  11      94.311 106.423  69.331  1.00  8.68              
ATOM    181  HB1 ALA A  11      93.464 105.827  68.988  1.00  8.68              
ATOM    182  HB2 ALA A  11      95.039 106.507  68.523  1.00  8.68              
ATOM    183  HB3 ALA A  11      94.775 105.926  70.183  1.00  8.68              
ATOM    184  C   ALA A  11      92.739 107.747  70.823  1.00  8.68              
ATOM    185  O   ALA A  11      91.558 107.853  70.506  1.00  8.68              
ATOM    186  N   LEU A  12      93.137 107.612  72.092  1.00  7.68              
ATOM    187  H   LEU A  12      94.127 107.468  72.254  1.00  7.68              
ATOM    188  CA  LEU A  12      92.260 107.564  73.260  1.00  7.68              
ATOM    189  HA  LEU A  12      91.475 106.840  73.056  1.00  7.68              
ATOM    190  CB  LEU A  12      93.080 107.029  74.452  1.00  7.68              
ATOM    191  HB1 LEU A  12      93.883 107.732  74.662  1.00  7.68              
ATOM    192  HB2 LEU A  12      93.533 106.082  74.157  1.00  7.68              
ATOM    193  CG  LEU A  12      92.301 106.799  75.762  1.00  7.68              
ATOM    194  HG  LEU A  12      91.868 107.736  76.109  1.00  7.68              
ATOM    195  CD1 LEU A  12      91.193 105.758  75.593  1.00  7.68              
ATOM    196 1HD1 LEU A  12      90.745 105.532  76.560  1.00  7.68              
ATOM    197 2HD1 LEU A  12      90.415 106.160  74.945  1.00  7.68              
ATOM    198 3HD1 LEU A  12      91.598 104.845  75.156  1.00  7.68              
ATOM    199  CD2 LEU A  12      93.270 106.291  76.832  1.00  7.68              
ATOM    200 1HD2 LEU A  12      94.070 107.017  76.974  1.00  7.68              
ATOM    201 2HD2 LEU A  12      92.744 106.159  77.777  1.00  7.68              
ATOM    202 3HD2 LEU A  12      93.706 105.341  76.519  1.00  7.68              
ATOM    203  C   LEU A  12      91.598 108.914  73.606  1.00  7.68              
ATOM    204  O   LEU A  12      90.471 108.945  74.089  1.00  7.68              
ATOM    205  N   ASP A  13      92.269 110.030  73.340  1.00  7.17              
ATOM    206  H   ASP A  13      93.233 109.925  73.041  1.00  7.17              
ATOM    207  CA  ASP A  13      91.796 111.388  73.586  1.00  7.17              
ATOM    208  HA  ASP A  13      91.238 111.409  74.523  1.00  7.17              
ATOM    209  CB  ASP A  13      92.974 112.372  73.724  1.00  7.17              
ATOM    210  HB1 ASP A  13      92.594 113.386  73.590  1.00  7.17              
ATOM    211  HB2 ASP A  13      93.697 112.186  72.928  1.00  7.17              
ATOM    212  CG  ASP A  13      93.670 112.324  75.093  1.00  7.17              
ATOM    213  OD1 ASP A  13      94.908 112.133  75.136  1.00  7.17              
ATOM    214  OD2 ASP A  13      93.016 112.537  76.140  1.00  7.17              
ATOM    215  C   ASP A  13      90.851 111.849  72.477  1.00  7.17              
ATOM    216  O   ASP A  13      89.779 112.381  72.757  1.00  7.17              
ATOM    217  N   LEU A  14      91.200 111.570  71.219  1.00  7.18              
ATOM    218  H   LEU A  14      92.110 111.144  71.065  1.00  7.18              
ATOM    219  CA  LEU A  14      90.343 111.775  70.055  1.00  7.18              
ATOM    220  HA  LEU A  14      90.027 112.818  70.041  1.00  7.18              
ATOM    221  CB  LEU A  14      91.182 111.485  68.789  1.00  7.18              
ATOM    222  HB1 LEU A  14      91.538 110.455  68.832  1.00  7.18              
ATOM    223  HB2 LEU A  14      92.068 112.122  68.837  1.00  7.18              
ATOM    224  CG  LEU A  14      90.548 111.714  67.399  1.00  7.18              
ATOM    225  HG  LEU A  14      91.366 111.686  66.677  1.00  7.18              
ATOM    226  CD1 LEU A  14      89.556 110.628  66.969  1.00  7.18              
ATOM    227 1HD1 LEU A  14      89.332 110.744  65.910  1.00  7.18              
ATOM    228 2HD1 LEU A  14      89.994 109.644  67.132  1.00  7.18              
ATOM    229 3HD1 LEU A  14      88.626 110.707  67.527  1.00  7.18              
ATOM    230  CD2 LEU A  14      89.876 113.082  67.267  1.00  7.18              
ATOM    231 1HD2 LEU A  14      89.560 113.237  66.236  1.00  7.18              
ATOM    232 2HD2 LEU A  14      89.005 113.140  67.920  1.00  7.18              
ATOM    233 3HD2 LEU A  14      90.586 113.862  67.542  1.00  7.18              
ATOM    234  C   LEU A  14      89.087 110.904  70.129  1.00  7.18              
ATOM    235  O   LEU A  14      87.998 111.424  69.914  1.00  7.18              
ATOM    236  N   ILE A  15      89.186 109.612  70.470  1.00  6.92              
ATOM    237  H   ILE A  15      90.103 109.192  70.598  1.00  6.92              
ATOM    238  CA  ILE A  15      87.990 108.784  70.648  1.00  6.92              
ATOM    239  HA  ILE A  15      87.363 108.955  69.774  1.00  6.92              
ATOM    240  CB  ILE A  15      88.279 107.262  70.684  1.00  6.92              
ATOM    241  HB  ILE A  15      88.975 107.031  69.875  1.00  6.92              
ATOM    242  CG2 ILE A  15      88.922 106.836  72.008  1.00  6.92              
ATOM    243 1HG2 ILE A  15      89.393 105.859  71.902  1.00  6.92              
ATOM    244 2HG2 ILE A  15      89.689 107.554  72.246  1.00  6.92              
ATOM    245 3HG2 ILE A  15      88.188 106.804  72.814  1.00  6.92              
ATOM    246  CG1 ILE A  15      86.982 106.457  70.439  1.00  6.92              
ATOM    247 1HG1 ILE A  15      86.616 106.687  69.438  1.00  6.92              
ATOM    248 2HG1 ILE A  15      86.216 106.756  71.154  1.00  6.92              
ATOM    249  CD1 ILE A  15      87.138 104.936  70.559  1.00  6.92              
ATOM    250  HD1 ILE A  15      86.184 104.463  70.331  1.00  6.92              
ATOM    251  HD2 ILE A  15      87.900 104.583  69.863  1.00  6.92              
ATOM    252  HD3 ILE A  15      87.411 104.653  71.575  1.00  6.92              
ATOM    253  C   ILE A  15      87.169 109.218  71.874  1.00  6.92              
ATOM    254  O   ILE A  15      85.938 109.202  71.820  1.00  6.92              
ATOM    255  N   LYS A  16      87.805 109.641  72.978  1.00  6.55              
ATOM    256  H   LYS A  16      88.822 109.591  73.011  1.00  6.55              
ATOM    257  CA  LYS A  16      87.093 110.175  74.149  1.00  6.55              
ATOM    258  HA  LYS A  16      86.412 109.408  74.516  1.00  6.55              
ATOM    259  CB  LYS A  16      88.091 110.527  75.281  1.00  6.55              
ATOM    260  HB1 LYS A  16      88.958 111.007  74.829  1.00  6.55              
ATOM    261  HB2 LYS A  16      88.443 109.602  75.740  1.00  6.55              
ATOM    262  CG  LYS A  16      87.605 111.487  76.392  1.00  6.55              
ATOM    263  HG1 LYS A  16      87.279 112.419  75.929  1.00  6.55              
ATOM    264  HG2 LYS A  16      88.463 111.742  77.016  1.00  6.55              
ATOM    265  CD  LYS A  16      86.477 110.991  77.315  1.00  6.55              
ATOM    266  HD1 LYS A  16      85.678 110.549  76.720  1.00  6.55              
ATOM    267  HD2 LYS A  16      86.073 111.858  77.843  1.00  6.55              
ATOM    268  CE  LYS A  16      86.982 109.984  78.358  1.00  6.55              
ATOM    269  HE1 LYS A  16      87.849 110.409  78.874  1.00  6.55              
ATOM    270  HE2 LYS A  16      87.313 109.079  77.839  1.00  6.55              
ATOM    271  NZ  LYS A  16      85.935 109.637  79.354  1.00  6.55              
ATOM    272  HZ1 LYS A  16      86.160 108.759  79.820  1.00  6.55              
ATOM    273  HZ2 LYS A  16      85.820 110.335  80.088  1.00  6.55              
ATOM    274  HZ3 LYS A  16      85.041 109.447  78.926  1.00  6.55              
ATOM    275  C   LYS A  16      86.208 111.370  73.756  1.00  6.55              
ATOM    276  O   LYS A  16      84.995 111.420  74.037  1.00  6.55              
ATOM    277  N   LEU A  17      86.842 112.300  73.045  1.00  6.72              
ATOM    278  H   LEU A  17      87.839 112.178  72.888  1.00  6.72              
ATOM    279  CA  LEU A  17      86.203 113.445  72.430  1.00  6.72              
ATOM    280  HA  LEU A  17      85.802 114.068  73.231  1.00  6.72              
ATOM    281  CB  LEU A  17      87.254 114.278  71.673  1.00  6.72              
ATOM    282  HB1 LEU A  17      87.812 113.629  71.004  1.00  6.72              
ATOM    283  HB2 LEU A  17      87.961 114.678  72.401  1.00  6.72              
ATOM    284  CG  LEU A  17      86.688 115.441  70.838  1.00  6.72              
ATOM    285  HG  LEU A  17      86.050 115.045  70.049  1.00  6.72              
ATOM    286  CD1 LEU A  17      85.879 116.430  71.680  1.00  6.72              
ATOM    287 1HD1 LEU A  17      85.575 117.275  71.061  1.00  6.72              
ATOM    288 2HD1 LEU A  17      84.977 115.953  72.063  1.00  6.72              
ATOM    289 3HD1 LEU A  17      86.482 116.795  72.511  1.00  6.72              
ATOM    290  CD2 LEU A  17      87.848 116.193  70.185  1.00  6.72              
ATOM    291 1HD2 LEU A  17      87.461 116.982  69.541  1.00  6.72              
ATOM    292 2HD2 LEU A  17      88.491 116.631  70.950  1.00  6.72              
ATOM    293 3HD2 LEU A  17      88.437 115.503  69.579  1.00  6.72              
ATOM    294  C   LEU A  17      85.014 113.002  71.577  1.00  6.72              
ATOM    295  O   LEU A  17      83.888 113.392  71.863  1.00  6.72              
ATOM    296  N   VAL A  18      85.217 112.079  70.640  1.00  6.86              
ATOM    297  H   VAL A  18      86.173 111.782  70.456  1.00  6.86              
ATOM    298  CA  VAL A  18      84.136 111.510  69.824  1.00  6.86              
ATOM    299  HA  VAL A  18      83.695 112.332  69.260  1.00  6.86              
ATOM    300  CB  VAL A  18      84.694 110.509  68.786  1.00  6.86              
ATOM    301  HB  VAL A  18      85.338 109.791  69.288  1.00  6.86              
ATOM    302  CG1 VAL A  18      83.616 109.730  68.023  1.00  6.86              
ATOM    303 1HG1 VAL A  18      84.076 109.122  67.243  1.00  6.86              
ATOM    304 2HG1 VAL A  18      83.078 109.066  68.699  1.00  6.86              
ATOM    305 3HG1 VAL A  18      82.907 110.422  67.565  1.00  6.86              
ATOM    306  CG2 VAL A  18      85.511 111.261  67.723  1.00  6.86              
ATOM    307 1HG2 VAL A  18      85.999 110.548  67.058  1.00  6.86              
ATOM    308 2HG2 VAL A  18      84.860 111.911  67.138  1.00  6.86              
ATOM    309 3HG2 VAL A  18      86.280 111.876  68.185  1.00  6.86              
ATOM    310  C   VAL A  18      82.966 110.926  70.647  1.00  6.86              
ATOM    311  O   VAL A  18      81.813 110.995  70.222  1.00  6.86              
ATOM    312  N   LYS A  19      83.210 110.415  71.859  1.00  6.78              
ATOM    313  H   LYS A  19      84.177 110.399  72.165  1.00  6.78              
ATOM    314  CA  LYS A  19      82.170 109.844  72.743  1.00  6.78              
ATOM    315  HA  LYS A  19      81.492 109.274  72.109  1.00  6.78              
ATOM    316  CB  LYS A  19      82.845 108.836  73.715  1.00  6.78              
ATOM    317  HB1 LYS A  19      83.453 109.383  74.437  1.00  6.78              
ATOM    318  HB2 LYS A  19      83.523 108.219  73.121  1.00  6.78              
ATOM    319  CG  LYS A  19      81.912 107.873  74.491  1.00  6.78              
ATOM    320  HG1 LYS A  19      81.152 107.487  73.810  1.00  6.78              
ATOM    321  HG2 LYS A  19      81.414 108.426  75.288  1.00  6.78              
ATOM    322  CD  LYS A  19      82.685 106.670  75.097  1.00  6.78              
ATOM    323  HD1 LYS A  19      83.524 107.040  75.688  1.00  6.78              
ATOM    324  HD2 LYS A  19      83.083 106.078  74.270  1.00  6.78              
ATOM    325  CE  LYS A  19      81.811 105.756  75.987  1.00  6.78              
ATOM    326  HE1 LYS A  19      80.865 105.593  75.467  1.00  6.78              
ATOM    327  HE2 LYS A  19      81.590 106.272  76.925  1.00  6.78              
ATOM    328  NZ  LYS A  19      82.436 104.425  76.260  1.00  6.78              
ATOM    329  HZ1 LYS A  19      83.246 104.476  76.857  1.00  6.78              
ATOM    330  HZ2 LYS A  19      81.803 103.747  76.692  1.00  6.78              
ATOM    331  HZ3 LYS A  19      82.698 103.969  75.389  1.00  6.78              
ATOM    332  C   LYS A  19      81.329 110.912  73.429  1.00  6.78              
ATOM    333  O   LYS A  19      80.171 110.619  73.715  1.00  6.78              
ATOM    334  N   THR A  20      81.832 112.139  73.620  1.00  6.88              
ATOM    335  H   THR A  20      82.781 112.329  73.314  1.00  6.88              
ATOM    336  CA  THR A  20      81.016 113.245  74.213  1.00  6.88              
ATOM    337  HA  THR A  20      80.795 112.950  75.238  1.00  6.88              
ATOM    338  CB  THR A  20      81.784 114.575  74.311  1.00  6.88              
ATOM    339  HB  THR A  20      81.157 115.288  74.848  1.00  6.88              
ATOM    340  CG2 THR A  20      83.108 114.459  75.068  1.00  6.88              
ATOM    341 1HG2 THR A  20      83.785 113.777  74.558  1.00  6.88              
ATOM    342 2HG2 THR A  20      83.575 115.442  75.129  1.00  6.88              
ATOM    343 3HG2 THR A  20      82.918 114.093  76.077  1.00  6.88              
ATOM    344  OG1 THR A  20      82.052 115.112  73.040  1.00  6.88              
ATOM    345  HG1 THR A  20      82.684 114.539  72.582  1.00  6.88              
ATOM    346  C   THR A  20      79.643 113.525  73.593  1.00  6.88              
ATOM    347  O   THR A  20      78.770 114.010  74.305  1.00  6.88              
ATOM    348  N   MET A  21      79.394 113.189  72.324  1.00  7.10              
ATOM    349  H   MET A  21      80.142 112.794  71.772  1.00  7.10              
ATOM    350  CA  MET A  21      78.073 113.378  71.698  1.00  7.10              
ATOM    351  HA  MET A  21      77.707 114.372  71.959  1.00  7.10              
ATOM    352  CB  MET A  21      78.209 113.306  70.167  1.00  7.10              
ATOM    353  HB1 MET A  21      77.219 113.413  69.725  1.00  7.10              
ATOM    354  HB2 MET A  21      78.609 112.332  69.878  1.00  7.10              
ATOM    355  CG  MET A  21      79.116 114.413  69.611  1.00  7.10              
ATOM    356  HG1 MET A  21      80.134 114.231  69.955  1.00  7.10              
ATOM    357  HG2 MET A  21      78.792 115.373  70.014  1.00  7.10              
ATOM    358  SD  MET A  21      79.154 114.536  67.798  1.00  7.10              
ATOM    359  CE  MET A  21      77.517 115.243  67.470  1.00  7.10              
ATOM    360  HE1 MET A  21      77.411 115.426  66.400  1.00  7.10              
ATOM    361  HE2 MET A  21      76.740 114.549  67.790  1.00  7.10              
ATOM    362  HE3 MET A  21      77.409 116.185  68.008  1.00  7.10              
ATOM    363  C   MET A  21      76.998 112.382  72.169  1.00  7.10              
ATOM    364  O   MET A  21      75.828 112.548  71.827  1.00  7.10              
ATOM    365  N   ASN A  22      77.359 111.343  72.931  1.00  6.97              
ATOM    366  H   ASN A  22      78.306 111.306  73.285  1.00  6.97              
ATOM    367  CA  ASN A  22      76.430 110.292  73.348  1.00  6.97              
ATOM    368  HA  ASN A  22      75.569 110.288  72.679  1.00  6.97              
ATOM    369  CB  ASN A  22      77.121 108.920  73.270  1.00  6.97              
ATOM    370  HB1 ASN A  22      76.403 108.144  73.537  1.00  6.97              
ATOM    371  HB2 ASN A  22      77.936 108.876  73.993  1.00  6.97              
ATOM    372  CG  ASN A  22      77.659 108.587  71.900  1.00  6.97              
ATOM    373  OD1 ASN A  22      76.956 108.090  71.032  1.00  6.97              
ATOM    374  ND2 ASN A  22      78.924 108.873  71.682  1.00  6.97              
ATOM    375 1HD2 ASN A  22      79.416 109.423  72.374  1.00  6.97              
ATOM    376 2HD2 ASN A  22      79.288 108.684  70.765  1.00  6.97              
ATOM    377  C   ASN A  22      75.995 110.507  74.797  1.00  6.97              
ATOM    378  O   ASN A  22      76.835 110.798  75.655  1.00  6.97              
ATOM    379  N   PRO A  23      74.712 110.299  75.112  1.00  6.94              
ATOM    380  CD  PRO A  23      73.631 109.928  74.215  1.00  6.94              
ATOM    381  HD1 PRO A  23      73.862 109.012  73.668  1.00  6.94              
ATOM    382  HD2 PRO A  23      73.438 110.746  73.519  1.00  6.94              
ATOM    383  CG  PRO A  23      72.415 109.713  75.104  1.00  6.94              
ATOM    384  HG1 PRO A  23      72.352 108.660  75.379  1.00  6.94              
ATOM    385  HG2 PRO A  23      71.509 110.055  74.605  1.00  6.94              
ATOM    386  CB  PRO A  23      72.698 110.549  76.348  1.00  6.94              
ATOM    387  HB1 PRO A  23      72.224 110.126  77.234  1.00  6.94              
ATOM    388  HB2 PRO A  23      72.344 111.568  76.182  1.00  6.94              
ATOM    389  CA  PRO A  23      74.226 110.557  76.447  1.00  6.94              
ATOM    390  HA  PRO A  23      74.535 111.562  76.740  1.00  6.94              
ATOM    391  C   PRO A  23      74.754 109.572  77.486  1.00  6.94              
ATOM    392  O   PRO A  23      74.481 108.376  77.442  1.00  6.94              
ATOM    393  N   ILE A  24      75.433 110.117  78.493  1.00  6.62              
ATOM    394  H   ILE A  24      75.686 111.087  78.383  1.00  6.62              
ATOM    395  CA  ILE A  24      75.981 109.423  79.671  1.00  6.62              
ATOM    396  HA  ILE A  24      76.642 108.639  79.302  1.00  6.62              
ATOM    397  CB  ILE A  24      76.845 110.426  80.485  1.00  6.62              
ATOM    398  HB  ILE A  24      76.167 111.109  80.998  1.00  6.62              
ATOM    399  CG2 ILE A  24      77.703 109.723  81.549  1.00  6.62              
ATOM    400 1HG2 ILE A  24      78.400 110.433  81.996  1.00  6.62              
ATOM    401 2HG2 ILE A  24      77.076 109.347  82.357  1.00  6.62              
ATOM    402 3HG2 ILE A  24      78.256 108.890  81.115  1.00  6.62              
ATOM    403  CG1 ILE A  24      77.787 111.301  79.613  1.00  6.62              
ATOM    404 1HG1 ILE A  24      78.354 111.965  80.267  1.00  6.62              
ATOM    405 2HG1 ILE A  24      77.190 111.949  78.970  1.00  6.62              
ATOM    406  CD1 ILE A  24      78.784 110.533  78.730  1.00  6.62              
ATOM    407  HD1 ILE A  24      79.371 111.245  78.151  1.00  6.62              
ATOM    408  HD2 ILE A  24      79.461 109.943  79.347  1.00  6.62              
ATOM    409  HD3 ILE A  24      78.256 109.877  78.038  1.00  6.62              
ATOM    410  C   ILE A  24      74.918 108.699  80.528  1.00  6.62              
ATOM    411  O   ILE A  24      75.243 108.002  81.478  1.00  6.62              
ATOM    412  N   PHE A  25      73.634 108.833  80.193  1.00  6.73              
ATOM    413  H   PHE A  25      73.435 109.385  79.378  1.00  6.73              
ATOM    414  CA  PHE A  25      72.522 108.106  80.817  1.00  6.73              
ATOM    415  HA  PHE A  25      72.808 107.852  81.839  1.00  6.73              
ATOM    416  CB  PHE A  25      71.315 109.067  80.842  1.00  6.73              
ATOM    417  HB1 PHE A  25      70.932 109.148  79.823  1.00  6.73              
ATOM    418  HB2 PHE A  25      71.673 110.059  81.115  1.00  6.73              
ATOM    419  CG  PHE A  25      70.138 108.769  81.765  1.00  6.73              
ATOM    420  CD1 PHE A  25      70.162 107.742  82.733  1.00  6.73              
ATOM    421  HD1 PHE A  25      71.027 107.107  82.838  1.00  6.73              
ATOM    422  CE1 PHE A  25      69.040 107.509  83.549  1.00  6.73              
ATOM    423  HE1 PHE A  25      69.041 106.704  84.271  1.00  6.73              
ATOM    424  CZ  PHE A  25      67.898 108.316  83.425  1.00  6.73              
ATOM    425  HZ  PHE A  25      67.043 108.141  84.064  1.00  6.73              
ATOM    426  CE2 PHE A  25      67.873 109.355  82.481  1.00  6.73              
ATOM    427  HE2 PHE A  25      66.998 109.983  82.391  1.00  6.73              
ATOM    428  CD2 PHE A  25      68.987 109.574  81.652  1.00  6.73              
ATOM    429  HD2 PHE A  25      68.961 110.371  80.923  1.00  6.73              
ATOM    430  C   PHE A  25      72.176 106.802  80.086  1.00  6.73              
ATOM    431  O   PHE A  25      71.255 106.078  80.465  1.00  6.73              
ATOM    432  N   TYR A  26      72.884 106.498  79.004  1.00  6.59              
ATOM    433  H   TYR A  26      73.639 107.109  78.707  1.00  6.59              
ATOM    434  CA  TYR A  26      72.665 105.285  78.251  1.00  6.59              
ATOM    435  HA  TYR A  26      71.593 105.155  78.165  1.00  6.59              
ATOM    436  CB  TYR A  26      73.206 105.523  76.849  1.00  6.59              
ATOM    437  HB1 TYR A  26      74.297 105.553  76.883  1.00  6.59              
ATOM    438  HB2 TYR A  26      72.859 106.494  76.492  1.00  6.59              
ATOM    439  CG  TYR A  26      72.736 104.502  75.853  1.00  6.59              
ATOM    440  CD1 TYR A  26      71.362 104.301  75.617  1.00  6.59              
ATOM    441  HD1 TYR A  26      70.622 104.878  76.147  1.00  6.59              
ATOM    442  CE1 TYR A  26      70.953 103.341  74.679  1.00  6.59              
ATOM    443  HE1 TYR A  26      69.908 103.171  74.485  1.00  6.59              
ATOM    444  CZ  TYR A  26      71.913 102.585  73.983  1.00  6.59              
ATOM    445  OH  TYR A  26      71.503 101.589  73.160  1.00  6.59              
ATOM    446  HH  TYR A  26      72.240 101.073  72.828  1.00  6.59              
ATOM    447  CE2 TYR A  26      73.286 102.832  74.187  1.00  6.59              
ATOM    448  HE2 TYR A  26      74.035 102.293  73.641  1.00  6.59              
ATOM    449  CD2 TYR A  26      73.692 103.771  75.142  1.00  6.59              
ATOM    450  HD2 TYR A  26      74.738 103.929  75.346  1.00  6.59              
ATOM    451  C   TYR A  26      73.289 104.090  78.979  1.00  6.59              
ATOM    452  O   TYR A  26      74.466 104.140  79.339  1.00  6.59              
ATOM    453  N   PRO A  27      72.536 103.010  79.240  1.00  6.35              
ATOM    454  CD  PRO A  27      71.112 102.843  78.971  1.00  6.35              
ATOM    455  HD1 PRO A  27      70.982 102.303  78.032  1.00  6.35              
ATOM    456  HD2 PRO A  27      70.568 103.786  78.942  1.00  6.35              
ATOM    457  CG  PRO A  27      70.585 102.014  80.130  1.00  6.35              
ATOM    458  HG1 PRO A  27      69.703 101.437  79.849  1.00  6.35              
ATOM    459  HG2 PRO A  27      70.369 102.664  80.979  1.00  6.35              
ATOM    460  CB  PRO A  27      71.775 101.119  80.450  1.00  6.35              
ATOM    461  HB1 PRO A  27      71.708 100.226  79.826  1.00  6.35              
ATOM    462  HB2 PRO A  27      71.801 100.862  81.506  1.00  6.35              
ATOM    463  CA  PRO A  27      73.025 101.915  80.078  1.00  6.35              
ATOM    464  HA  PRO A  27      73.467 102.330  80.982  1.00  6.35              
ATOM    465  C   PRO A  27      74.060 100.986  79.448  1.00  6.35              
ATOM    466  O   PRO A  27      74.330  99.920  79.998  1.00  6.35              
ATOM    467  N   CYS A  28      74.582 101.350  78.282  1.00  6.09              
ATOM    468  H   CYS A  28      74.462 102.306  77.984  1.00  6.09              
ATOM    469  CA  CYS A  28      75.313 100.464  77.392  1.00  6.09              
ATOM    470  HA  CYS A  28      75.439  99.486  77.861  1.00  6.09              
ATOM    471  CB  CYS A  28      74.511 100.285  76.103  1.00  6.09              
ATOM    472  HB1 CYS A  28      74.885  99.404  75.585  1.00  6.09              
ATOM    473  HB2 CYS A  28      74.746 101.141  75.477  1.00  6.09              
ATOM    474  SG  CYS A  28      72.697 100.182  76.209  1.00  6.09              
ATOM    475  C   CYS A  28      76.682 101.038  77.086  1.00  6.09              
ATOM    476  O   CYS A  28      76.813 102.261  76.948  1.00  6.09              
ATOM    477  N   ASP A  29      77.698 100.186  76.929  1.00  5.94              
ATOM    478  H   ASP A  29      77.536  99.184  76.932  1.00  5.94              
ATOM    479  CA  ASP A  29      78.948 100.711  76.405  1.00  5.94              
ATOM    480  HA  ASP A  29      79.156 101.578  77.035  1.00  5.94              
ATOM    481  CB  ASP A  29      80.189  99.822  76.588  1.00  5.94              
ATOM    482  HB1 ASP A  29      80.128  98.970  75.908  1.00  5.94              
ATOM    483  HB2 ASP A  29      80.223  99.454  77.615  1.00  5.94              
ATOM    484  CG  ASP A  29      81.466 100.649  76.307  1.00  5.94              
ATOM    485  OD1 ASP A  29      81.552 101.815  76.790  1.00  5.94              
ATOM    486  OD2 ASP A  29      82.263 100.218  75.453  1.00  5.94              
ATOM    487  C   ASP A  29      78.785 101.274  75.000  1.00  5.94              
ATOM    488  O   ASP A  29      77.895 100.897  74.236  1.00  5.94              
ATOM    489  N   ASN A  30      79.639 102.243  74.720  1.00  5.90              
ATOM    490  H   ASN A  30      80.372 102.403  75.403  1.00  5.90              
ATOM    491  CA  ASN A  30      79.743 102.941  73.468  1.00  5.90              
ATOM    492  HA  ASN A  30      79.126 102.467  72.699  1.00  5.90              
ATOM    493  CB  ASN A  30      79.315 104.412  73.647  1.00  5.90              
ATOM    494  HB1 ASN A  30      79.755 104.998  72.839  1.00  5.90              
ATOM    495  HB2 ASN A  30      79.702 104.789  74.587  1.00  5.90              
ATOM    496  CG  ASN A  30      77.832 104.699  73.625  1.00  5.90              
ATOM    497  OD1 ASN A  30      77.378 105.597  72.941  1.00  5.90              
ATOM    498  ND2 ASN A  30      77.027 104.015  74.394  1.00  5.90              
ATOM    499 1HD2 ASN A  30      77.343 103.216  74.927  1.00  5.90              
ATOM    500 2HD2 ASN A  30      76.061 104.281  74.345  1.00  5.90              
ATOM    501  C   ASN A  30      81.205 102.901  73.035  1.00  5.90              
ATOM    502  O   ASN A  30      82.078 103.533  73.638  1.00  5.90              
ATOM    503  N   ASN A  31      81.429 102.202  71.940  1.00  5.85              
ATOM    504  H   ASN A  31      80.631 101.761  71.489  1.00  5.85              
ATOM    505  CA  ASN A  31      82.713 101.969  71.321  1.00  5.85              
ATOM    506  HA  ASN A  31      83.497 102.502  71.864  1.00  5.85              
ATOM    507  CB  ASN A  31      82.980 100.458  71.438  1.00  5.85              
ATOM    508  HB1 ASN A  31      82.129  99.916  71.033  1.00  5.85              
ATOM    509  HB2 ASN A  31      83.065 100.188  72.492  1.00  5.85              
ATOM    510  CG  ASN A  31      84.238  99.985  70.737  1.00  5.85              
ATOM    511  OD1 ASN A  31      85.203 100.711  70.566  1.00  5.85              
ATOM    512  ND2 ASN A  31      84.256  98.758  70.280  1.00  5.85              
ATOM    513 1HD2 ASN A  31      83.422  98.184  70.361  1.00  5.85              
ATOM    514 2HD2 ASN A  31      85.100  98.440  69.845  1.00  5.85              
ATOM    515  C   ASN A  31      82.680 102.506  69.891  1.00  5.85              
ATOM    516  O   ASN A  31      81.626 102.528  69.254  1.00  5.85              
ATOM    517  N   THR A  32      83.815 102.955  69.365  1.00  5.96              
ATOM    518  H   THR A  32      84.686 102.823  69.867  1.00  5.96              
ATOM    519  CA  THR A  32      83.879 103.263  67.942  1.00  5.96              
ATOM    520  HA  THR A  32      83.275 102.503  67.452  1.00  5.96              
ATOM    521  CB  THR A  32      83.245 104.619  67.582  1.00  5.96              
ATOM    522  HB  THR A  32      82.249 104.669  68.023  1.00  5.96              
ATOM    523  CG2 THR A  32      84.032 105.839  68.050  1.00  5.96              
ATOM    524 1HG2 THR A  32      83.466 106.737  67.811  1.00  5.96              
ATOM    525 2HG2 THR A  32      84.180 105.788  69.128  1.00  5.96              
ATOM    526 3HG2 THR A  32      85.000 105.882  67.549  1.00  5.96              
ATOM    527  OG1 THR A  32      83.099 104.725  66.184  1.00  5.96              
ATOM    528  HG1 THR A  32      82.649 103.932  65.859  1.00  5.96              
ATOM    529  C   THR A  32      85.270 103.111  67.371  1.00  5.96              
ATOM    530  O   THR A  32      86.275 103.493  67.970  1.00  5.96              
ATOM    531  N   ILE A  33      85.314 102.548  66.172  1.00  6.21              
ATOM    532  H   ILE A  33      84.444 102.275  65.725  1.00  6.21              
ATOM    533  CA  ILE A  33      86.539 102.335  65.432  1.00  6.21              
ATOM    534  HA  ILE A  33      87.339 102.922  65.882  1.00  6.21              
ATOM    535  CB  ILE A  33      86.965 100.845  65.422  1.00  6.21              
ATOM    536  HB  ILE A  33      86.360 100.315  64.687  1.00  6.21              
ATOM    537  CG2 ILE A  33      88.438 100.764  64.977  1.00  6.21              
ATOM    538 1HG2 ILE A  33      88.730  99.721  64.850  1.00  6.21              
ATOM    539 2HG2 ILE A  33      88.587 101.273  64.027  1.00  6.21              
ATOM    540 3HG2 ILE A  33      89.080 101.223  65.731  1.00  6.21              
ATOM    541  CG1 ILE A  33      86.832 100.090  66.767  1.00  6.21              
ATOM    542 1HG1 ILE A  33      87.076 100.754  67.597  1.00  6.21              
ATOM    543 2HG1 ILE A  33      87.546  99.265  66.786  1.00  6.21              
ATOM    544  CD1 ILE A  33      85.447  99.464  66.990  1.00  6.21              
ATOM    545  HD1 ILE A  33      85.490  98.814  67.862  1.00  6.21              
ATOM    546  HD2 ILE A  33      84.689 100.226  67.163  1.00  6.21              
ATOM    547  HD3 ILE A  33      85.163  98.864  66.126  1.00  6.21              
ATOM    548  C   ILE A  33      86.272 102.845  64.009  1.00  6.21              
ATOM    549  O   ILE A  33      85.302 102.488  63.311  1.00  6.21              
ATOM    550  N   SER A  34      87.170 103.723  63.571  1.00  6.18              
ATOM    551  H   SER A  34      87.932 103.983  64.176  1.00  6.18              
ATOM    552  CA  SER A  34      87.184 104.143  62.182  1.00  6.18              
ATOM    553  HA  SER A  34      86.201 104.551  61.943  1.00  6.18              
ATOM    554  CB  SER A  34      88.214 105.249  61.957  1.00  6.18              
ATOM    555  HB1 SER A  34      89.223 104.841  62.033  1.00  6.18              
ATOM    556  HB2 SER A  34      88.079 106.030  62.707  1.00  6.18              
ATOM    557  OG  SER A  34      88.006 105.801  60.672  1.00  6.18              
ATOM    558  HG  SER A  34      88.644 106.508  60.524  1.00  6.18              
ATOM    559  C   SER A  34      87.466 102.949  61.248  1.00  6.18              
ATOM    560  O   SER A  34      88.175 102.008  61.606  1.00  6.18              
ATOM    561  N   ASN A  35      86.847 103.021  60.073  1.00  6.30              
ATOM    562  H   ASN A  35      86.563 103.962  59.837  1.00  6.30              
ATOM    563  CA  ASN A  35      86.095 101.987  59.332  1.00  6.30              
ATOM    564  HA  ASN A  35      86.397 102.073  58.287  1.00  6.30              
ATOM    565  CB  ASN A  35      86.370 100.525  59.741  1.00  6.30              
ATOM    566  HB1 ASN A  35      87.442 100.350  59.813  1.00  6.30              
ATOM    567  HB2 ASN A  35      85.997  99.880  58.945  1.00  6.30              
ATOM    568  CG  ASN A  35      85.674 100.076  61.009  1.00  6.30              
ATOM    569  OD1 ASN A  35      84.464  99.968  61.067  1.00  6.30              
ATOM    570  ND2 ASN A  35      86.398  99.811  62.063  1.00  6.30              
ATOM    571 1HD2 ASN A  35      87.364 100.105  62.057  1.00  6.30              
ATOM    572 2HD2 ASN A  35      85.913  99.565  62.909  1.00  6.30              
ATOM    573  C   ASN A  35      84.621 102.386  59.366  1.00  6.30              
ATOM    574  O   ASN A  35      83.927 102.279  58.362  1.00  6.30              
ATOM    575  N   GLY A  36      84.213 102.980  60.492  1.00  6.16              
ATOM    576  H   GLY A  36      84.805 102.913  61.313  1.00  6.16              
ATOM    577  CA  GLY A  36      82.968 103.713  60.636  1.00  6.16              
ATOM    578  HA1 GLY A  36      82.406 103.702  59.702  1.00  6.16              
ATOM    579  HA2 GLY A  36      83.187 104.747  60.902  1.00  6.16              
ATOM    580  C   GLY A  36      82.089 103.120  61.716  1.00  6.16              
ATOM    581  O   GLY A  36      81.083 103.730  62.065  1.00  6.16              
ATOM    582  N   THR A  37      82.438 101.941  62.242  1.00  5.90              
ATOM    583  H   THR A  37      83.308 101.500  61.972  1.00  5.90              
ATOM    584  CA  THR A  37      81.555 101.259  63.187  1.00  5.90              
ATOM    585  HA  THR A  37      80.553 101.265  62.767  1.00  5.90              
ATOM    586  CB  THR A  37      81.938  99.787  63.455  1.00  5.90              
ATOM    587  HB  THR A  37      81.443  99.457  64.369  1.00  5.90              
ATOM    588  CG2 THR A  37      81.481  98.876  62.318  1.00  5.90              
ATOM    589 1HG2 THR A  37      81.799  97.852  62.516  1.00  5.90              
ATOM    590 2HG2 THR A  37      80.394  98.889  62.249  1.00  5.90              
ATOM    591 3HG2 THR A  37      81.904  99.206  61.370  1.00  5.90              
ATOM    592  OG1 THR A  37      83.326  99.586  63.593  1.00  5.90              
ATOM    593  HG1 THR A  37      83.689  99.645  62.700  1.00  5.90              
ATOM    594  C   THR A  37      81.514 102.029  64.500  1.00  5.90              
ATOM    595  O   THR A  37      82.476 102.060  65.273  1.00  5.90              
ATOM    596  N   ILE A  38      80.373 102.652  64.782  1.00  5.45              
ATOM    597  H   ILE A  38      79.691 102.745  64.041  1.00  5.45              
ATOM    598  CA  ILE A  38      79.887 102.740  66.157  1.00  5.45              
ATOM    599  HA  ILE A  38      80.763 102.827  66.801  1.00  5.45              
ATOM    600  CB  ILE A  38      79.082 104.029  66.451  1.00  5.45              
ATOM    601  HB  ILE A  38      79.810 104.831  66.581  1.00  5.45              
ATOM    602  CG2 ILE A  38      78.215 104.428  65.259  1.00  5.45              
ATOM    603 1HG2 ILE A  38      77.540 105.239  65.519  1.00  5.45              
ATOM    604 2HG2 ILE A  38      78.840 104.763  64.430  1.00  5.45              
ATOM    605 3HG2 ILE A  38      77.655 103.556  64.937  1.00  5.45              
ATOM    606  CG1 ILE A  38      78.293 103.919  67.778  1.00  5.45              
ATOM    607 1HG1 ILE A  38      78.985 103.610  68.562  1.00  5.45              
ATOM    608 2HG1 ILE A  38      77.520 103.155  67.688  1.00  5.45              
ATOM    609  CD1 ILE A  38      77.627 105.219  68.246  1.00  5.45              
ATOM    610  HD1 ILE A  38      77.256 105.081  69.262  1.00  5.45              
ATOM    611  HD2 ILE A  38      78.351 106.033  68.244  1.00  5.45              
ATOM    612  HD3 ILE A  38      76.783 105.472  67.605  1.00  5.45              
ATOM    613  C   ILE A  38      79.224 101.418  66.529  1.00  5.45              
ATOM    614  O   ILE A  38      78.452 100.826  65.763  1.00  5.45              
ATOM    615  N   HIS A  39      79.622 100.990  67.721  1.00  5.15              
ATOM    616  H   HIS A  39      80.242 101.611  68.236  1.00  5.15              
ATOM    617  CA  HIS A  39      79.279  99.773  68.426  1.00  5.15              
ATOM    618  HA  HIS A  39      78.557  99.196  67.845  1.00  5.15              
ATOM    619  CB  HIS A  39      80.562  98.936  68.601  1.00  5.15              
ATOM    620  HB1 HIS A  39      81.366  99.606  68.905  1.00  5.15              
ATOM    621  HB2 HIS A  39      80.840  98.532  67.627  1.00  5.15              
ATOM    622  CG  HIS A  39      80.538  97.788  69.589  1.00  5.15              
ATOM    623  ND1 HIS A  39      81.667  97.315  70.265  1.00  5.15              
ATOM    624  CE1 HIS A  39      81.243  96.315  71.052  1.00  5.15              
ATOM    625  HE1 HIS A  39      81.870  95.750  71.728  1.00  5.15              
ATOM    626  NE2 HIS A  39      79.928  96.124  70.894  1.00  5.15              
ATOM    627  HE2 HIS A  39      79.381  95.435  71.414  1.00  5.15              
ATOM    628  CD2 HIS A  39      79.463  97.043  69.983  1.00  5.15              
ATOM    629  HD2 HIS A  39      78.440  97.163  69.672  1.00  5.15              
ATOM    630  C   HIS A  39      78.621 100.191  69.726  1.00  5.15              
ATOM    631  O   HIS A  39      79.174 100.998  70.474  1.00  5.15              
ATOM    632  N   VAL A  40      77.434  99.654  69.990  1.00  5.20              
ATOM    633  H   VAL A  40      77.005  99.033  69.308  1.00  5.20              
ATOM    634  CA  VAL A  40      76.887  99.701  71.359  1.00  5.20              
ATOM    635  HA  VAL A  40      77.561 100.251  72.007  1.00  5.20              
ATOM    636  CB  VAL A  40      75.533 100.430  71.352  1.00  5.20              
ATOM    637  HB  VAL A  40      75.020 100.197  70.428  1.00  5.20              
ATOM    638  CG1 VAL A  40      74.590 100.040  72.493  1.00  5.20              
ATOM    639 1HG1 VAL A  40      73.646 100.553  72.363  1.00  5.20              
ATOM    640 2HG1 VAL A  40      74.375  98.972  72.475  1.00  5.20              
ATOM    641 3HG1 VAL A  40      75.058 100.295  73.440  1.00  5.20              
ATOM    642  CG2 VAL A  40      75.759 101.947  71.410  1.00  5.20              
ATOM    643 1HG2 VAL A  40      74.809 102.478  71.368  1.00  5.20              
ATOM    644 2HG2 VAL A  40      76.287 102.209  72.326  1.00  5.20              
ATOM    645 3HG2 VAL A  40      76.368 102.260  70.561  1.00  5.20              
ATOM    646  C   VAL A  40      76.766  98.305  71.937  1.00  5.20              
ATOM    647  O   VAL A  40      76.306  97.383  71.260  1.00  5.20              
ATOM    648  N   ASP A  41      77.094  98.171  73.222  1.00  5.16              
ATOM    649  H   ASP A  41      77.455  98.979  73.724  1.00  5.16              
ATOM    650  CA  ASP A  41      77.003  96.890  73.924  1.00  5.16              
ATOM    651  HA  ASP A  41      76.457  96.205  73.280  1.00  5.16              
ATOM    652  CB  ASP A  41      78.397  96.268  74.120  1.00  5.16              
ATOM    653  HB1 ASP A  41      78.768  96.459  75.128  1.00  5.16              
ATOM    654  HB2 ASP A  41      79.103  96.713  73.418  1.00  5.16              
ATOM    655  CG  ASP A  41      78.326  94.763  73.863  1.00  5.16              
ATOM    656  OD1 ASP A  41      77.727  94.044  74.686  1.00  5.16              
ATOM    657  OD2 ASP A  41      78.772  94.299  72.791  1.00  5.16              
ATOM    658  C   ASP A  41      76.180  96.988  75.197  1.00  5.16              
ATOM    659  O   ASP A  41      76.640  97.513  76.213  1.00  5.16              
ATOM    660  N   CYS A  42      74.923  96.520  75.133  1.00  5.59              
ATOM    661  H   CYS A  42      74.571  96.123  74.267  1.00  5.59              
ATOM    662  CA  CYS A  42      74.044  96.534  76.309  1.00  5.59              
ATOM    663  HA  CYS A  42      74.502  97.173  77.064  1.00  5.59              
ATOM    664  CB  CYS A  42      72.697  97.181  75.965  1.00  5.59              
ATOM    665  HB1 CYS A  42      71.914  96.421  75.944  1.00  5.59              
ATOM    666  HB2 CYS A  42      72.746  97.640  74.977  1.00  5.59              
ATOM    667  SG  CYS A  42      72.277  98.454  77.185  1.00  5.59              
ATOM    668  C   CYS A  42      73.931  95.172  76.989  1.00  5.59              
ATOM    669  O   CYS A  42      72.928  94.881  77.652  1.00  5.59              
ATOM    670  N   LYS A  43      74.960  94.331  76.817  1.00  5.52              
ATOM    671  H   LYS A  43      75.748  94.630  76.252  1.00  5.52              
ATOM    672  CA  LYS A  43      75.036  93.018  77.441  1.00  5.52              
ATOM    673  HA  LYS A  43      74.270  92.417  76.975  1.00  5.52              
ATOM    674  CB  LYS A  43      76.394  92.342  77.173  1.00  5.52              
ATOM    675  HB1 LYS A  43      76.514  92.286  76.093  1.00  5.52              
ATOM    676  HB2 LYS A  43      76.343  91.329  77.570  1.00  5.52              
ATOM    677  CG  LYS A  43      77.650  93.004  77.769  1.00  5.52              
ATOM    678  HG1 LYS A  43      77.501  93.157  78.836  1.00  5.52              
ATOM    679  HG2 LYS A  43      77.806  93.980  77.309  1.00  5.52              
ATOM    680  CD  LYS A  43      78.927  92.151  77.614  1.00  5.52              
ATOM    681  HD1 LYS A  43      78.788  91.190  78.112  1.00  5.52              
ATOM    682  HD2 LYS A  43      79.726  92.678  78.137  1.00  5.52              
ATOM    683  CE  LYS A  43      79.400  91.923  76.169  1.00  5.52              
ATOM    684  HE1 LYS A  43      80.470  91.695  76.179  1.00  5.52              
ATOM    685  HE2 LYS A  43      79.265  92.855  75.615  1.00  5.52              
ATOM    686  NZ  LYS A  43      78.680  90.820  75.490  1.00  5.52              
ATOM    687  HZ1 LYS A  43      78.899  90.770  74.505  1.00  5.52              
ATOM    688  HZ2 LYS A  43      78.877  89.906  75.890  1.00  5.52              
ATOM    689  HZ3 LYS A  43      77.669  90.935  75.540  1.00  5.52              
ATOM    690  C   LYS A  43      74.692  93.074  78.927  1.00  5.52              
ATOM    691  O   LYS A  43      75.234  93.884  79.680  1.00  5.52              
ATOM    692  N   ARG A  44      73.790  92.185  79.352  1.00  5.91              
ATOM    693  H   ARG A  44      73.317  91.618  78.659  1.00  5.91              
ATOM    694  CA  ARG A  44      73.533  91.850  80.757  1.00  5.91              
ATOM    695  HA  ARG A  44      72.877  90.982  80.763  1.00  5.91              
ATOM    696  CB  ARG A  44      74.870  91.428  81.417  1.00  5.91              
ATOM    697  HB1 ARG A  44      75.265  92.251  82.016  1.00  5.91              
ATOM    698  HB2 ARG A  44      75.612  91.180  80.655  1.00  5.91              
ATOM    699  CG  ARG A  44      74.688  90.187  82.286  1.00  5.91              
ATOM    700  HG1 ARG A  44      74.431  89.362  81.619  1.00  5.91              
ATOM    701  HG2 ARG A  44      73.861  90.347  82.977  1.00  5.91              
ATOM    702  CD  ARG A  44      75.955  89.828  83.091  1.00  5.91              
ATOM    703  HD1 ARG A  44      75.946  90.361  84.044  1.00  5.91              
ATOM    704  HD2 ARG A  44      76.830  90.158  82.528  1.00  5.91              
ATOM    705  NE  ARG A  44      76.074  88.371  83.316  1.00  5.91              
ATOM    706  HE  ARG A  44      76.914  87.928  82.988  1.00  5.91              
ATOM    707  CZ  ARG A  44      75.072  87.560  83.604  1.00  5.91              
ATOM    708  NH1 ARG A  44      73.979  87.956  84.186  1.00  5.91              
ATOM    709 1HH1 ARG A  44      73.863  88.912  84.451  1.00  5.91              
ATOM    710 2HH1 ARG A  44      73.164  87.387  83.977  1.00  5.91              
ATOM    711  NH2 ARG A  44      75.112  86.312  83.249  1.00  5.91              
ATOM    712 1HH2 ARG A  44      75.882  85.931  82.738  1.00  5.91              
ATOM    713 2HH2 ARG A  44      74.196  85.872  83.153  1.00  5.91              
ATOM    714  C   ARG A  44      72.807  92.891  81.614  1.00  5.91              
ATOM    715  O   ARG A  44      72.647  92.672  82.816  1.00  5.91              
ATOM    716  N   ARG A  45      72.386  94.027  81.047  1.00  6.05              
ATOM    717  H   ARG A  45      72.579  94.148  80.060  1.00  6.05              
ATOM    718  CA  ARG A  45      71.901  95.178  81.838  1.00  6.05              
ATOM    719  HA  ARG A  45      72.634  95.311  82.637  1.00  6.05              
ATOM    720  CB  ARG A  45      71.949  96.459  80.975  1.00  6.05              
ATOM    721  HB1 ARG A  45      71.148  96.453  80.239  1.00  6.05              
ATOM    722  HB2 ARG A  45      72.893  96.454  80.425  1.00  6.05              
ATOM    723  CG  ARG A  45      71.919  97.757  81.810  1.00  6.05              
ATOM    724  HG1 ARG A  45      72.599  98.476  81.355  1.00  6.05              
ATOM    725  HG2 ARG A  45      72.305  97.546  82.808  1.00  6.05              
ATOM    726  CD  ARG A  45      70.530  98.413  81.922  1.00  6.05              
ATOM    727  HD1 ARG A  45      69.756  97.650  81.905  1.00  6.05              
ATOM    728  HD2 ARG A  45      70.344  99.014  81.034  1.00  6.05              
ATOM    729  NE  ARG A  45      70.419  99.257  83.140  1.00  6.05              
ATOM    730  HE  ARG A  45      71.123  99.970  83.275  1.00  6.05              
ATOM    731  CZ  ARG A  45      69.553  99.093  84.131  1.00  6.05              
ATOM    732  NH1 ARG A  45      68.707  98.101  84.143  1.00  6.05              
ATOM    733 1HH1 ARG A  45      68.899  97.328  83.516  1.00  6.05              
ATOM    734 2HH1 ARG A  45      68.123  97.922  84.930  1.00  6.05              
ATOM    735  NH2 ARG A  45      69.544  99.915  85.146  1.00  6.05              
ATOM    736 1HH2 ARG A  45      70.219 100.660  85.209  1.00  6.05              
ATOM    737 2HH2 ARG A  45      68.912  99.753  85.909  1.00  6.05              
ATOM    738  C   ARG A  45      70.568  94.969  82.590  1.00  6.05              
ATOM    739  O   ARG A  45      70.152  95.856  83.330  1.00  6.05              
ATOM    740  N   ASN A  46      69.854  93.859  82.408  1.00  6.32              
ATOM    741  H   ASN A  46      70.219  93.175  81.758  1.00  6.32              
ATOM    742  CA  ASN A  46      68.458  93.716  82.843  1.00  6.32              
ATOM    743  HA  ASN A  46      68.120  92.766  82.425  1.00  6.32              
ATOM    744  CB  ASN A  46      68.331  93.572  84.371  1.00  6.32              
ATOM    745  HB1 ASN A  46      68.415  94.541  84.859  1.00  6.32              
ATOM    746  HB2 ASN A  46      69.127  92.925  84.742  1.00  6.32              
ATOM    747  CG  ASN A  46      67.004  92.933  84.731  1.00  6.32              
ATOM    748  OD1 ASN A  46      66.936  91.760  85.030  1.00  6.32              
ATOM    749  ND2 ASN A  46      65.907  93.650  84.665  1.00  6.32              
ATOM    750 1HD2 ASN A  46      65.955  94.587  84.292  1.00  6.32              
ATOM    751 2HD2 ASN A  46      65.043  93.166  84.839  1.00  6.32              
ATOM    752  C   ASN A  46      67.548  94.786  82.213  1.00  6.32              
ATOM    753  O   ASN A  46      66.907  95.595  82.888  1.00  6.32              
ATOM    754  N   LEU A  47      67.553  94.823  80.885  1.00  6.43              
ATOM    755  H   LEU A  47      68.162  94.170  80.404  1.00  6.43              
ATOM    756  CA  LEU A  47      66.576  95.530  80.068  1.00  6.43              
ATOM    757  HA  LEU A  47      66.309  96.471  80.547  1.00  6.43              
ATOM    758  CB  LEU A  47      67.164  95.808  78.679  1.00  6.43              
ATOM    759  HB1 LEU A  47      66.382  96.220  78.043  1.00  6.43              
ATOM    760  HB2 LEU A  47      67.466  94.859  78.237  1.00  6.43              
ATOM    761  CG  LEU A  47      68.360  96.769  78.662  1.00  6.43              
ATOM    762  HG  LEU A  47      69.111  96.438  79.375  1.00  6.43              
ATOM    763  CD1 LEU A  47      68.962  96.716  77.265  1.00  6.43              
ATOM    764 1HD1 LEU A  47      69.661  97.533  77.120  1.00  6.43              
ATOM    765 2HD1 LEU A  47      69.498  95.774  77.146  1.00  6.43              
ATOM    766 3HD1 LEU A  47      68.171  96.766  76.520  1.00  6.43              
ATOM    767  CD2 LEU A  47      67.969  98.211  78.999  1.00  6.43              
ATOM    768 1HD2 LEU A  47      68.841  98.857  78.909  1.00  6.43              
ATOM    769 2HD2 LEU A  47      67.197  98.556  78.310  1.00  6.43              
ATOM    770 3HD2 LEU A  47      67.595  98.269  80.020  1.00  6.43              
ATOM    771  C   LEU A  47      65.302  94.703  79.890  1.00  6.43              
ATOM    772  O   LEU A  47      65.375  93.489  79.747  1.00  6.43              
ATOM    773  N   THR A  48      64.163  95.384  79.769  1.00  6.70              
ATOM    774  H   THR A  48      64.158  96.369  79.980  1.00  6.70              
ATOM    775  CA  THR A  48      62.893  94.805  79.284  1.00  6.70              
ATOM    776  HA  THR A  48      63.019  93.739  79.091  1.00  6.70              
ATOM    777  CB  THR A  48      61.767  94.960  80.319  1.00  6.70              
ATOM    778  HB  THR A  48      60.829  94.608  79.888  1.00  6.70              
ATOM    779  CG2 THR A  48      62.040  94.176  81.602  1.00  6.70              
ATOM    780 1HG2 THR A  48      61.189  94.266  82.276  1.00  6.70              
ATOM    781 2HG2 THR A  48      62.183  93.124  81.359  1.00  6.70              
ATOM    782 3HG2 THR A  48      62.936  94.554  82.096  1.00  6.70              
ATOM    783  OG1 THR A  48      61.638  96.317  80.683  1.00  6.70              
ATOM    784  HG1 THR A  48      60.787  96.427  81.116  1.00  6.70              
ATOM    785  C   THR A  48      62.422  95.428  77.970  1.00  6.70              
ATOM    786  O   THR A  48      61.534  94.905  77.302  1.00  6.70              
ATOM    787  N   SER A  49      63.072  96.519  77.575  1.00  6.39              
ATOM    788  H   SER A  49      63.781  96.880  78.193  1.00  6.39              
ATOM    789  CA  SER A  49      62.895  97.234  76.319  1.00  6.39              
ATOM    790  HA  SER A  49      62.392  96.599  75.590  1.00  6.39              
ATOM    791  CB  SER A  49      62.058  98.501  76.552  1.00  6.39              
ATOM    792  HB1 SER A  49      61.094  98.227  76.983  1.00  6.39              
ATOM    793  HB2 SER A  49      61.883  98.992  75.594  1.00  6.39              
ATOM    794  OG  SER A  49      62.723  99.410  77.423  1.00  6.39              
ATOM    795  HG  SER A  49      63.658  99.436  77.181  1.00  6.39              
ATOM    796  C   SER A  49      64.256  97.650  75.779  1.00  6.39              
ATOM    797  O   SER A  49      65.136  97.986  76.575  1.00  6.39              
ATOM    798  N   ILE A  50      64.416  97.726  74.457  1.00  6.42              
ATOM    799  H   ILE A  50      63.656  97.475  73.843  1.00  6.42              
ATOM    800  CA  ILE A  50      65.590  98.391  73.875  1.00  6.42              
ATOM    801  HA  ILE A  50      66.462  97.837  74.215  1.00  6.42              
ATOM    802  CB  ILE A  50      65.589  98.324  72.326  1.00  6.42              
ATOM    803  HB  ILE A  50      64.712  98.856  71.951  1.00  6.42              
ATOM    804  CG2 ILE A  50      66.837  99.034  71.754  1.00  6.42              
ATOM    805 1HG2 ILE A  50      66.796  99.044  70.664  1.00  6.42              
ATOM    806 2HG2 ILE A  50      66.871 100.080  72.062  1.00  6.42              
ATOM    807 3HG2 ILE A  50      67.749  98.529  72.068  1.00  6.42              
ATOM    808  CG1 ILE A  50      65.479  96.843  71.874  1.00  6.42              
ATOM    809 1HG1 ILE A  50      64.430  96.549  71.932  1.00  6.42              
ATOM    810 2HG1 ILE A  50      66.027  96.208  72.569  1.00  6.42              
ATOM    811  CD1 ILE A  50      65.974  96.519  70.455  1.00  6.42              
ATOM    812  HD1 ILE A  50      65.677  95.505  70.185  1.00  6.42              
ATOM    813  HD2 ILE A  50      65.554  97.219  69.743  1.00  6.42              
ATOM    814  HD3 ILE A  50      67.056  96.604  70.389  1.00  6.42              
ATOM    815  C   ILE A  50      65.672  99.848  74.391  1.00  6.42              
ATOM    816  O   ILE A  50      64.664 100.558  74.340  1.00  6.42              
ATOM    817  N   PRO A  51      66.810 100.285  74.969  1.00  6.40              
ATOM    818  CD  PRO A  51      68.024  99.515  75.175  1.00  6.40              
ATOM    819  HD1 PRO A  51      68.405  99.098  74.243  1.00  6.40              
ATOM    820  HD2 PRO A  51      67.803  98.728  75.889  1.00  6.40              
ATOM    821  CG  PRO A  51      69.042 100.470  75.782  1.00  6.40              
ATOM    822  HG1 PRO A  51      69.597 100.950  74.981  1.00  6.40              
ATOM    823  HG2 PRO A  51      69.716  99.957  76.466  1.00  6.40              
ATOM    824  CB  PRO A  51      68.175 101.491  76.512  1.00  6.40              
ATOM    825  HB1 PRO A  51      68.675 102.458  76.596  1.00  6.40              
ATOM    826  HB2 PRO A  51      67.930 101.109  77.504  1.00  6.40              
ATOM    827  CA  PRO A  51      66.898 101.561  75.667  1.00  6.40              
ATOM    828  HA  PRO A  51      66.046 101.651  76.342  1.00  6.40              
ATOM    829  C   PRO A  51      66.900 102.762  74.727  1.00  6.40              
ATOM    830  O   PRO A  51      67.626 102.777  73.744  1.00  6.40              
ATOM    831  N   LYS A  52      66.114 103.796  75.054  1.00  6.51              
ATOM    832  H   LYS A  52      65.546 103.700  75.881  1.00  6.51              
ATOM    833  CA  LYS A  52      65.776 104.858  74.091  1.00  6.51              
ATOM    834  HA  LYS A  52      65.298 104.358  73.245  1.00  6.51              
ATOM    835  CB  LYS A  52      64.754 105.849  74.668  1.00  6.51              
ATOM    836  HB1 LYS A  52      64.550 106.599  73.903  1.00  6.51              
ATOM    837  HB2 LYS A  52      65.172 106.356  75.540  1.00  6.51              
ATOM    838  CG  LYS A  52      63.442 105.138  75.056  1.00  6.51              
ATOM    839  HG1 LYS A  52      63.569 104.693  76.044  1.00  6.51              
ATOM    840  HG2 LYS A  52      63.238 104.330  74.351  1.00  6.51              
ATOM    841  CD  LYS A  52      62.218 106.066  75.087  1.00  6.51              
ATOM    842  HD1 LYS A  52      62.455 106.965  75.660  1.00  6.51              
ATOM    843  HD2 LYS A  52      61.405 105.535  75.585  1.00  6.51              
ATOM    844  CE  LYS A  52      61.776 106.436  73.661  1.00  6.51              
ATOM    845  HE1 LYS A  52      61.647 105.510  73.089  1.00  6.51              
ATOM    846  HE2 LYS A  52      62.573 107.010  73.178  1.00  6.51              
ATOM    847  NZ  LYS A  52      60.508 107.211  73.653  1.00  6.51              
ATOM    848  HZ1 LYS A  52      60.231 107.422  72.700  1.00  6.51              
ATOM    849  HZ2 LYS A  52      59.764 106.681  74.091  1.00  6.51              
ATOM    850  HZ3 LYS A  52      60.616 108.080  74.158  1.00  6.51              
ATOM    851  C   LYS A  52      66.964 105.570  73.433  1.00  6.51              
ATOM    852  O   LYS A  52      66.897 105.887  72.253  1.00  6.51              
ATOM    853  N   PHE A  53      68.039 105.850  74.165  1.00  6.47              
ATOM    854  H   PHE A  53      68.059 105.548  75.124  1.00  6.47              
ATOM    855  CA  PHE A  53      69.078 106.775  73.688  1.00  6.47              
ATOM    856  HA  PHE A  53      68.574 107.551  73.109  1.00  6.47              
ATOM    857  CB  PHE A  53      69.739 107.482  74.885  1.00  6.47              
ATOM    858  HB1 PHE A  53      70.081 108.442  74.515  1.00  6.47              
ATOM    859  HB2 PHE A  53      70.620 106.919  75.186  1.00  6.47              
ATOM    860  CG  PHE A  53      68.884 107.751  76.115  1.00  6.47              
ATOM    861  CD1 PHE A  53      69.341 107.348  77.385  1.00  6.47              
ATOM    862  HD1 PHE A  53      70.300 106.865  77.489  1.00  6.47              
ATOM    863  CE1 PHE A  53      68.570 107.601  78.533  1.00  6.47              
ATOM    864  HE1 PHE A  53      68.930 107.295  79.509  1.00  6.47              
ATOM    865  CZ  PHE A  53      67.343 108.274  78.418  1.00  6.47              
ATOM    866  HZ  PHE A  53      66.763 108.486  79.307  1.00  6.47              
ATOM    867  CE2 PHE A  53      66.887 108.694  77.154  1.00  6.47              
ATOM    868  HE2 PHE A  53      65.954 109.234  77.070  1.00  6.47              
ATOM    869  CD2 PHE A  53      67.657 108.434  76.005  1.00  6.47              
ATOM    870  HD2 PHE A  53      67.313 108.777  75.039  1.00  6.47              
ATOM    871  C   PHE A  53      70.120 106.169  72.723  1.00  6.47              
ATOM    872  O   PHE A  53      71.222 106.703  72.605  1.00  6.47              
ATOM    873  N   THR A  54      69.821 105.043  72.070  1.00  6.14              
ATOM    874  H   THR A  54      68.887 104.655  72.134  1.00  6.14              
ATOM    875  CA  THR A  54      70.772 104.392  71.156  1.00  6.14              
ATOM    876  HA  THR A  54      71.680 104.126  71.694  1.00  6.14              
ATOM    877  CB  THR A  54      70.137 103.133  70.518  1.00  6.14              
ATOM    878  HB  THR A  54      69.480 103.438  69.702  1.00  6.14              
ATOM    879  CG2 THR A  54      71.173 102.153  69.969  1.00  6.14              
ATOM    880 1HG2 THR A  54      70.816 101.782  69.008  1.00  6.14              
ATOM    881 2HG2 THR A  54      72.135 102.643  69.836  1.00  6.14              
ATOM    882 3HG2 THR A  54      71.306 101.297  70.626  1.00  6.14              
ATOM    883  OG1 THR A  54      69.351 102.409  71.427  1.00  6.14              
ATOM    884  HG1 THR A  54      69.920 102.141  72.159  1.00  6.14              
ATOM    885  C   THR A  54      71.113 105.305  69.973  1.00  6.14              
ATOM    886  O   THR A  54      70.237 105.784  69.252  1.00  6.14              
ATOM    887  N   SER A  55      72.395 105.558  69.757  1.00  6.16              
ATOM    888  H   SER A  55      73.090 105.175  70.384  1.00  6.16              
ATOM    889  CA  SER A  55      72.868 106.706  68.997  1.00  6.16              
ATOM    890  HA  SER A  55      72.158 107.513  69.184  1.00  6.16              
ATOM    891  CB  SER A  55      74.198 107.206  69.619  1.00  6.16              
ATOM    892  HB1 SER A  55      73.956 107.992  70.336  1.00  6.16              
ATOM    893  HB2 SER A  55      74.849 107.646  68.863  1.00  6.16              
ATOM    894  OG  SER A  55      74.899 106.189  70.329  1.00  6.16              
ATOM    895  HG  SER A  55      75.693 106.603  70.714  1.00  6.16              
ATOM    896  C   SER A  55      72.895 106.569  67.482  1.00  6.16              
ATOM    897  O   SER A  55      73.975 106.540  66.913  1.00  6.16              
ATOM    898  N   LEU A  56      71.700 106.578  66.868  1.00  6.39              
ATOM    899  H   LEU A  56      70.916 106.449  67.501  1.00  6.39              
ATOM    900  CA  LEU A  56      71.313 106.857  65.460  1.00  6.39              
ATOM    901  HA  LEU A  56      70.357 106.361  65.287  1.00  6.39              
ATOM    902  CB  LEU A  56      71.099 108.377  65.273  1.00  6.39              
ATOM    903  HB1 LEU A  56      71.024 108.563  64.200  1.00  6.39              
ATOM    904  HB2 LEU A  56      71.987 108.907  65.620  1.00  6.39              
ATOM    905  CG  LEU A  56      69.855 109.034  65.907  1.00  6.39              
ATOM    906  HG  LEU A  56      69.820 110.059  65.536  1.00  6.39              
ATOM    907  CD1 LEU A  56      68.553 108.354  65.495  1.00  6.39              
ATOM    908 1HD1 LEU A  56      67.703 108.949  65.828  1.00  6.39              
ATOM    909 2HD1 LEU A  56      68.512 108.258  64.410  1.00  6.39              
ATOM    910 3HD1 LEU A  56      68.482 107.361  65.942  1.00  6.39              
ATOM    911  CD2 LEU A  56      69.895 109.114  67.434  1.00  6.39              
ATOM    912 1HD2 LEU A  56      69.082 109.750  67.784  1.00  6.39              
ATOM    913 2HD2 LEU A  56      69.770 108.126  67.875  1.00  6.39              
ATOM    914 3HD2 LEU A  56      70.843 109.542  67.759  1.00  6.39              
ATOM    915  C   LEU A  56      72.232 106.313  64.349  1.00  6.39              
ATOM    916  O   LEU A  56      71.784 105.548  63.504  1.00  6.39              
ATOM    917  N   SER A  57      73.500 106.715  64.367  1.00  6.11              
ATOM    918  H   SER A  57      73.729 107.351  65.117  1.00  6.11              
ATOM    919  CA  SER A  57      74.668 106.192  63.650  1.00  6.11              
ATOM    920  HA  SER A  57      74.457 106.211  62.584  1.00  6.11              
ATOM    921  CB  SER A  57      75.845 107.139  63.899  1.00  6.11              
ATOM    922  HB1 SER A  57      76.704 106.820  63.306  1.00  6.11              
ATOM    923  HB2 SER A  57      76.112 107.113  64.956  1.00  6.11              
ATOM    924  OG  SER A  57      75.488 108.463  63.539  1.00  6.11              
ATOM    925  HG  SER A  57      76.237 109.036  63.718  1.00  6.11              
ATOM    926  C   SER A  57      75.127 104.783  63.998  1.00  6.11              
ATOM    927  O   SER A  57      75.992 104.249  63.315  1.00  6.11              
ATOM    928  N   ILE A  58      74.606 104.245  65.091  1.00  5.94              
ATOM    929  H   ILE A  58      73.956 104.837  65.588  1.00  5.94              
ATOM    930  CA  ILE A  58      74.868 102.946  65.707  1.00  5.94              
ATOM    931  HA  ILE A  58      75.910 102.940  66.017  1.00  5.94              
ATOM    932  CB  ILE A  58      74.046 102.946  67.017  1.00  5.94              
ATOM    933  HB  ILE A  58      74.326 103.877  67.516  1.00  5.94              
ATOM    934  CG2 ILE A  58      72.524 103.054  66.797  1.00  5.94              
ATOM    935 1HG2 ILE A  58      72.036 103.370  67.712  1.00  5.94              
ATOM    936 2HG2 ILE A  58      72.284 103.784  66.026  1.00  5.94              
ATOM    937 3HG2 ILE A  58      72.119 102.096  66.475  1.00  5.94              
ATOM    938  CG1 ILE A  58      74.477 101.862  68.020  1.00  5.94              
ATOM    939 1HG1 ILE A  58      74.310 102.249  69.023  1.00  5.94              
ATOM    940 2HG1 ILE A  58      75.548 101.688  67.920  1.00  5.94              
ATOM    941  CD1 ILE A  58      73.745 100.526  67.918  1.00  5.94              
ATOM    942  HD1 ILE A  58      74.313  99.764  68.444  1.00  5.94              
ATOM    943  HD2 ILE A  58      72.751 100.606  68.348  1.00  5.94              
ATOM    944  HD3 ILE A  58      73.651 100.211  66.886  1.00  5.94              
ATOM    945  C   ILE A  58      74.695 101.756  64.768  1.00  5.94              
ATOM    946  O   ILE A  58      73.636 101.134  64.660  1.00  5.94              
ATOM    947  N   SER A  59      75.817 101.390  64.144  1.00  5.87              
ATOM    948  H   SER A  59      76.612 102.002  64.188  1.00  5.87              
ATOM    949  CA  SER A  59      76.033 100.007  63.782  1.00  5.87              
ATOM    950  HA  SER A  59      75.091  99.649  63.391  1.00  5.87              
ATOM    951  CB  SER A  59      77.088  99.880  62.676  1.00  5.87              
ATOM    952  HB1 SER A  59      76.743 100.421  61.793  1.00  5.87              
ATOM    953  HB2 SER A  59      77.205  98.833  62.409  1.00  5.87              
ATOM    954  OG  SER A  59      78.341 100.392  63.070  1.00  5.87              
ATOM    955  HG  SER A  59      78.310 100.516  64.031  1.00  5.87              
ATOM    956  C   SER A  59      76.329  99.230  65.116  1.00  5.87              
ATOM    957  O   SER A  59      76.059  99.633  66.264  1.00  5.87              
ATOM    958  N   SER A  60      76.979  98.094  64.977  1.00  5.38              
ATOM    959  H   SER A  60      77.377  97.938  64.068  1.00  5.38              
ATOM    960  CA  SER A  60      76.850  96.919  65.849  1.00  5.38              
ATOM    961  HA  SER A  60      76.310  96.174  65.268  1.00  5.38              
ATOM    962  CB  SER A  60      78.258  96.349  66.079  1.00  5.38              
ATOM    963  HB1 SER A  60      78.842  97.038  66.692  1.00  5.38              
ATOM    964  HB2 SER A  60      78.757  96.237  65.115  1.00  5.38              
ATOM    965  OG  SER A  60      78.210  95.082  66.704  1.00  5.38              
ATOM    966  HG  SER A  60      78.049  95.224  67.645  1.00  5.38              
ATOM    967  C   SER A  60      76.095  97.036  67.190  1.00  5.38              
ATOM    968  O   SER A  60      76.687  97.454  68.181  1.00  5.38              
ATOM    969  N   LEU A  61      74.843  96.564  67.291  1.00  5.46              
ATOM    970  H   LEU A  61      74.412  96.144  66.474  1.00  5.46              
ATOM    971  CA  LEU A  61      74.035  96.696  68.526  1.00  5.46              
ATOM    972  HA  LEU A  61      74.524  97.385  69.216  1.00  5.46              
ATOM    973  CB  LEU A  61      72.674  97.310  68.104  1.00  5.46              
ATOM    974  HB1 LEU A  61      72.151  96.602  67.465  1.00  5.46              
ATOM    975  HB2 LEU A  61      72.885  98.148  67.448  1.00  5.46              
ATOM    976  CG  LEU A  61      71.691  97.825  69.187  1.00  5.46              
ATOM    977  HG  LEU A  61      71.167  98.685  68.769  1.00  5.46              
ATOM    978  CD1 LEU A  61      70.627  96.797  69.556  1.00  5.46              
ATOM    979 1HD1 LEU A  61      69.953  97.230  70.296  1.00  5.46              
ATOM    980 2HD1 LEU A  61      70.040  96.542  68.675  1.00  5.46              
ATOM    981 3HD1 LEU A  61      71.096  95.901  69.960  1.00  5.46              
ATOM    982  CD2 LEU A  61      72.345  98.269  70.496  1.00  5.46              
ATOM    983 1HD2 LEU A  61      71.595  98.726  71.141  1.00  5.46              
ATOM    984 2HD2 LEU A  61      72.790  97.420  71.016  1.00  5.46              
ATOM    985 3HD2 LEU A  61      73.109  99.006  70.276  1.00  5.46              
ATOM    986  C   LEU A  61      73.844  95.350  69.225  1.00  5.46              
ATOM    987  O   LEU A  61      73.085  94.501  68.754  1.00  5.46              
ATOM    988  N   ASN A  62      74.541  95.153  70.343  1.00  5.34              
ATOM    989  H   ASN A  62      75.176  95.885  70.649  1.00  5.34              
ATOM    990  CA  ASN A  62      74.425  93.953  71.171  1.00  5.34              
ATOM    991  HA  ASN A  62      74.043  93.143  70.553  1.00  5.34              
ATOM    992  CB  ASN A  62      75.838  93.582  71.626  1.00  5.34              
ATOM    993  HB1 ASN A  62      76.162  94.299  72.371  1.00  5.34              
ATOM    994  HB2 ASN A  62      76.531  93.618  70.786  1.00  5.34              
ATOM    995  CG  ASN A  62      75.914  92.197  72.220  1.00  5.34              
ATOM    996  OD1 ASN A  62      75.012  91.391  72.073  1.00  5.34              
ATOM    997  ND2 ASN A  62      76.966  91.890  72.925  1.00  5.34              
ATOM    998 1HD2 ASN A  62      77.640  92.638  73.113  1.00  5.34              
ATOM    999 2HD2 ASN A  62      76.835  91.067  73.499  1.00  5.34              
ATOM   1000  C   ASN A  62      73.433  94.138  72.307  1.00  5.34              
ATOM   1001  O   ASN A  62      73.301  95.237  72.829  1.00  5.34              
ATOM   1002  N   LEU A  63      72.707  93.077  72.638  1.00  5.99              
ATOM   1003  H   LEU A  63      72.943  92.192  72.190  1.00  5.99              
ATOM   1004  CA  LEU A  63      71.511  93.085  73.476  1.00  5.99              
ATOM   1005  HA  LEU A  63      71.648  93.832  74.260  1.00  5.99              
ATOM   1006  CB  LEU A  63      70.293  93.444  72.612  1.00  5.99              
ATOM   1007  HB1 LEU A  63      69.549  92.649  72.674  1.00  5.99              
ATOM   1008  HB2 LEU A  63      70.602  93.537  71.571  1.00  5.99              
ATOM   1009  CG  LEU A  63      69.653  94.760  73.056  1.00  5.99              
ATOM   1010  HG  LEU A  63      70.419  95.530  73.146  1.00  5.99              
ATOM   1011  CD1 LEU A  63      68.642  95.211  72.020  1.00  5.99              
ATOM   1012 1HD1 LEU A  63      68.331  96.224  72.262  1.00  5.99              
ATOM   1013 2HD1 LEU A  63      69.092  95.213  71.033  1.00  5.99              
ATOM   1014 3HD1 LEU A  63      67.781  94.542  72.007  1.00  5.99              
ATOM   1015  CD2 LEU A  63      68.904  94.630  74.381  1.00  5.99              
ATOM   1016 1HD2 LEU A  63      68.398  95.566  74.610  1.00  5.99              
ATOM   1017 2HD2 LEU A  63      68.167  93.829  74.318  1.00  5.99              
ATOM   1018 3HD2 LEU A  63      69.604  94.398  75.182  1.00  5.99              
ATOM   1019  C   LEU A  63      71.293  91.735  74.179  1.00  5.99              
ATOM   1020  O   LEU A  63      70.562  91.734  75.161  1.00  5.99              
ATOM   1021  N   ASP A  64      71.990  90.668  73.760  1.00  5.84              
ATOM   1022  H   ASP A  64      72.435  90.761  72.853  1.00  5.84              
ATOM   1023  CA  ASP A  64      72.646  89.707  74.680  1.00  5.84              
ATOM   1024  HA  ASP A  64      73.072  88.895  74.093  1.00  5.84              
ATOM   1025  CB  ASP A  64      73.814  90.517  75.287  1.00  5.84              
ATOM   1026  HB1 ASP A  64      73.405  91.032  76.154  1.00  5.84              
ATOM   1027  HB2 ASP A  64      74.130  91.295  74.589  1.00  5.84              
ATOM   1028  CG  ASP A  64      75.081  89.770  75.715  1.00  5.84              
ATOM   1029  OD1 ASP A  64      76.133  90.002  75.066  1.00  5.84              
ATOM   1030  OD2 ASP A  64      75.058  89.184  76.819  1.00  5.84              
ATOM   1031  C   ASP A  64      71.740  89.069  75.771  1.00  5.84              
ATOM   1032  O   ASP A  64      70.531  88.982  75.616  1.00  5.84              
ATOM   1033  N   GLU A  65      72.274  88.622  76.913  1.00  6.02              
ATOM   1034  H   GLU A  65      73.286  88.643  77.017  1.00  6.02              
ATOM   1035  CA  GLU A  65      71.448  88.405  78.110  1.00  6.02              
ATOM   1036  HA  GLU A  65      70.694  87.658  77.859  1.00  6.02              
ATOM   1037  CB  GLU A  65      72.292  87.809  79.266  1.00  6.02              
ATOM   1038  HB1 GLU A  65      73.204  88.394  79.394  1.00  6.02              
ATOM   1039  HB2 GLU A  65      72.582  86.796  78.981  1.00  6.02              
ATOM   1040  CG  GLU A  65      71.543  87.767  80.618  1.00  6.02              
ATOM   1041  HG1 GLU A  65      70.469  87.848  80.434  1.00  6.02              
ATOM   1042  HG2 GLU A  65      71.838  88.633  81.215  1.00  6.02              
ATOM   1043  CD  GLU A  65      71.765  86.477  81.422  1.00  6.02              
ATOM   1044  OE1 GLU A  65      72.507  86.478  82.432  1.00  6.02              
ATOM   1045  OE2 GLU A  65      71.105  85.475  81.073  1.00  6.02              
ATOM   1046  C   GLU A  65      70.700  89.680  78.525  1.00  6.02              
ATOM   1047  O   GLU A  65      71.267  90.568  79.158  1.00  6.02              
ATOM   1048  N   ASN A  66      69.411  89.738  78.197  1.00  6.28              
ATOM   1049  H   ASN A  66      69.076  89.040  77.547  1.00  6.28              
ATOM   1050  CA  ASN A  66      68.408  90.671  78.701  1.00  6.28              
ATOM   1051  HA  ASN A  66      68.657  90.920  79.733  1.00  6.28              
ATOM   1052  CB  ASN A  66      68.476  91.977  77.872  1.00  6.28              
ATOM   1053  HB1 ASN A  66      67.549  92.537  77.963  1.00  6.28              
ATOM   1054  HB2 ASN A  66      68.603  91.738  76.817  1.00  6.28              
ATOM   1055  CG  ASN A  66      69.592  92.905  78.343  1.00  6.28              
ATOM   1056  OD1 ASN A  66      69.540  93.445  79.438  1.00  6.28              
ATOM   1057  ND2 ASN A  66      70.595  93.172  77.543  1.00  6.28              
ATOM   1058 1HD2 ASN A  66      70.664  92.623  76.695  1.00  6.28              
ATOM   1059 2HD2 ASN A  66      71.350  93.763  77.861  1.00  6.28              
ATOM   1060  C   ASN A  66      67.040  89.969  78.769  1.00  6.28              
ATOM   1061  O   ASN A  66      66.976  88.739  78.819  1.00  6.28              
ATOM   1062  N   HIS A  67      65.953  90.735  78.845  1.00  6.53              
ATOM   1063  H   HIS A  67      66.070  91.739  78.902  1.00  6.53              
ATOM   1064  CA  HIS A  67      64.594  90.235  79.062  1.00  6.53              
ATOM   1065  HA  HIS A  67      64.578  89.153  78.922  1.00  6.53              
ATOM   1066  CB  HIS A  67      64.240  90.540  80.535  1.00  6.53              
ATOM   1067  HB1 HIS A  67      63.963  91.588  80.627  1.00  6.53              
ATOM   1068  HB2 HIS A  67      65.131  90.388  81.148  1.00  6.53              
ATOM   1069  CG  HIS A  67      63.147  89.713  81.165  1.00  6.53              
ATOM   1070  ND1 HIS A  67      63.354  88.602  81.980  1.00  6.53              
ATOM   1071  CE1 HIS A  67      62.153  88.246  82.451  1.00  6.53              
ATOM   1072  HE1 HIS A  67      61.977  87.409  83.114  1.00  6.53              
ATOM   1073  NE2 HIS A  67      61.209  89.082  81.993  1.00  6.53              
ATOM   1074  HE2 HIS A  67      60.234  89.053  82.248  1.00  6.53              
ATOM   1075  CD2 HIS A  67      61.818  90.017  81.184  1.00  6.53              
ATOM   1076  HD2 HIS A  67      61.355  90.848  80.670  1.00  6.53              
ATOM   1077  C   HIS A  67      63.582  90.825  78.066  1.00  6.53              
ATOM   1078  O   HIS A  67      62.386  90.845  78.343  1.00  6.53              
ATOM   1079  N   VAL A  68      64.039  91.381  76.934  1.00  6.66              
ATOM   1080  H   VAL A  68      65.011  91.231  76.684  1.00  6.66              
ATOM   1081  CA  VAL A  68      63.158  92.016  75.942  1.00  6.66              
ATOM   1082  HA  VAL A  68      62.475  92.635  76.524  1.00  6.66              
ATOM   1083  CB  VAL A  68      63.886  93.021  75.012  1.00  6.66              
ATOM   1084  HB  VAL A  68      64.372  93.757  75.655  1.00  6.66              
ATOM   1085  CG1 VAL A  68      64.958  92.489  74.051  1.00  6.66              
ATOM   1086 1HG1 VAL A  68      65.237  93.260  73.333  1.00  6.66              
ATOM   1087 2HG1 VAL A  68      65.851  92.227  74.609  1.00  6.66              
ATOM   1088 3HG1 VAL A  68      64.593  91.619  73.506  1.00  6.66              
ATOM   1089  CG2 VAL A  68      62.853  93.788  74.176  1.00  6.66              
ATOM   1090 1HG2 VAL A  68      63.335  94.614  73.654  1.00  6.66              
ATOM   1091 2HG2 VAL A  68      62.415  93.119  73.435  1.00  6.66              
ATOM   1092 3HG2 VAL A  68      62.063  94.185  74.813  1.00  6.66              
ATOM   1093  C   VAL A  68      62.265  90.987  75.225  1.00  6.66              
ATOM   1094  O   VAL A  68      62.720  90.175  74.422  1.00  6.66              
ATOM   1095  N   HIS A  69      60.970  90.998  75.565  1.00  6.93              
ATOM   1096  H   HIS A  69      60.697  91.617  76.316  1.00  6.93              
ATOM   1097  CA  HIS A  69      60.010  89.954  75.177  1.00  6.93              
ATOM   1098  HA  HIS A  69      60.483  88.990  75.369  1.00  6.93              
ATOM   1099  CB  HIS A  69      58.758  90.052  76.061  1.00  6.93              
ATOM   1100  HB1 HIS A  69      57.982  89.398  75.661  1.00  6.93              
ATOM   1101  HB2 HIS A  69      58.376  91.074  76.042  1.00  6.93              
ATOM   1102  CG  HIS A  69      58.998  89.632  77.487  1.00  6.93              
ATOM   1103  ND1 HIS A  69      58.634  90.363  78.619  1.00  6.93              
ATOM   1104  CE1 HIS A  69      58.977  89.600  79.663  1.00  6.93              
ATOM   1105  HE1 HIS A  69      58.827  89.885  80.692  1.00  6.93              
ATOM   1106  NE2 HIS A  69      59.550  88.454  79.252  1.00  6.93              
ATOM   1107  HE2 HIS A  69      59.980  87.761  79.847  1.00  6.93              
ATOM   1108  CD2 HIS A  69      59.562  88.453  77.878  1.00  6.93              
ATOM   1109  HD2 HIS A  69      59.945  87.678  77.230  1.00  6.93              
ATOM   1110  C   HIS A  69      59.604  89.879  73.701  1.00  6.93              
ATOM   1111  O   HIS A  69      59.055  88.871  73.247  1.00  6.93              
ATOM   1112  N   GLN A  70      59.841  90.951  72.963  1.00  7.04              
ATOM   1113  H   GLN A  70      60.394  91.697  73.355  1.00  7.04              
ATOM   1114  CA  GLN A  70      59.289  91.168  71.640  1.00  7.04              
ATOM   1115  HA  GLN A  70      59.189  90.216  71.124  1.00  7.04              
ATOM   1116  CB  GLN A  70      57.891  91.811  71.806  1.00  7.04              
ATOM   1117  HB1 GLN A  70      58.018  92.777  72.298  1.00  7.04              
ATOM   1118  HB2 GLN A  70      57.286  91.180  72.457  1.00  7.04              
ATOM   1119  CG  GLN A  70      57.105  92.025  70.496  1.00  7.04              
ATOM   1120  HG1 GLN A  70      56.903  91.067  70.026  1.00  7.04              
ATOM   1121  HG2 GLN A  70      57.697  92.602  69.797  1.00  7.04              
ATOM   1122  CD  GLN A  70      55.786  92.770  70.683  1.00  7.04              
ATOM   1123  OE1 GLN A  70      55.580  93.527  71.622  1.00  7.04              
ATOM   1124  NE2 GLN A  70      54.860  92.643  69.764  1.00  7.04              
ATOM   1125 1HE2 GLN A  70      55.086  92.168  68.883  1.00  7.04              
ATOM   1126 2HE2 GLN A  70      54.025  93.183  69.844  1.00  7.04              
ATOM   1127  C   GLN A  70      60.205  92.077  70.831  1.00  7.04              
ATOM   1128  O   GLN A  70      60.919  92.910  71.389  1.00  7.04              
ATOM   1129  N   VAL A  71      60.131  91.914  69.517  1.00  6.90              
ATOM   1130  H   VAL A  71      59.576  91.140  69.169  1.00  6.90              
ATOM   1131  CA  VAL A  71      60.901  92.656  68.532  1.00  6.90              
ATOM   1132  HA  VAL A  71      61.295  93.561  68.985  1.00  6.90              
ATOM   1133  CB  VAL A  71      62.077  91.750  68.083  1.00  6.90              
ATOM   1134  HB  VAL A  71      61.678  90.770  67.817  1.00  6.90              
ATOM   1135  CG1 VAL A  71      62.823  92.276  66.859  1.00  6.90              
ATOM   1136 1HG1 VAL A  71      63.169  93.287  67.062  1.00  6.90              
ATOM   1137 2HG1 VAL A  71      63.673  91.636  66.632  1.00  6.90              
ATOM   1138 3HG1 VAL A  71      62.156  92.289  66.002  1.00  6.90              
ATOM   1139  CG2 VAL A  71      63.122  91.543  69.197  1.00  6.90              
ATOM   1140 1HG2 VAL A  71      63.934  90.910  68.841  1.00  6.90              
ATOM   1141 2HG2 VAL A  71      63.521  92.511  69.506  1.00  6.90              
ATOM   1142 3HG2 VAL A  71      62.666  91.057  70.058  1.00  6.90              
ATOM   1143  C   VAL A  71      59.966  93.014  67.371  1.00  6.90              
ATOM   1144  O   VAL A  71      59.378  92.144  66.724  1.00  6.90              
ATOM   1145  N   LYS A  72      59.816  94.312  67.129  1.00  7.07              
ATOM   1146  H   LYS A  72      60.454  94.928  67.636  1.00  7.07              
ATOM   1147  CA  LYS A  72      58.845  94.976  66.251  1.00  7.07              
ATOM   1148  HA  LYS A  72      58.326  94.241  65.640  1.00  7.07              
ATOM   1149  CB  LYS A  72      57.844  95.787  67.080  1.00  7.07              
ATOM   1150  HB1 LYS A  72      57.112  96.245  66.413  1.00  7.07              
ATOM   1151  HB2 LYS A  72      58.416  96.583  67.545  1.00  7.07              
ATOM   1152  CG  LYS A  72      57.091  95.011  68.164  1.00  7.07              
ATOM   1153  HG1 LYS A  72      57.800  94.480  68.792  1.00  7.07              
ATOM   1154  HG2 LYS A  72      56.437  94.290  67.676  1.00  7.07              
ATOM   1155  CD  LYS A  72      56.243  95.934  69.056  1.00  7.07              
ATOM   1156  HD1 LYS A  72      55.377  95.370  69.401  1.00  7.07              
ATOM   1157  HD2 LYS A  72      55.871  96.779  68.474  1.00  7.07              
ATOM   1158  CE  LYS A  72      56.991  96.441  70.300  1.00  7.07              
ATOM   1159  HE1 LYS A  72      57.314  95.579  70.892  1.00  7.07              
ATOM   1160  HE2 LYS A  72      56.289  97.023  70.901  1.00  7.07              
ATOM   1161  NZ  LYS A  72      58.157  97.286  69.957  1.00  7.07              
ATOM   1162  HZ1 LYS A  72      58.570  97.756  70.743  1.00  7.07              
ATOM   1163  HZ2 LYS A  72      58.901  96.760  69.499  1.00  7.07              
ATOM   1164  HZ3 LYS A  72      57.902  98.031  69.302  1.00  7.07              
ATOM   1165  C   LYS A  72      59.587  95.947  65.345  1.00  7.07              
ATOM   1166  O   LYS A  72      60.716  96.324  65.637  1.00  7.07              
ATOM   1167  N   ASN A  73      58.935  96.453  64.295  1.00  7.03              
ATOM   1168  H   ASN A  73      57.998  96.137  64.099  1.00  7.03              
ATOM   1169  CA  ASN A  73      59.564  97.471  63.452  1.00  7.03              
ATOM   1170  HA  ASN A  73      60.450  97.008  63.011  1.00  7.03              
ATOM   1171  CB  ASN A  73      58.644  97.869  62.290  1.00  7.03              
ATOM   1172  HB1 ASN A  73      57.843  98.513  62.651  1.00  7.03              
ATOM   1173  HB2 ASN A  73      58.208  96.976  61.841  1.00  7.03              
ATOM   1174  CG  ASN A  73      59.433  98.608  61.222  1.00  7.03              
ATOM   1175  OD1 ASN A  73      59.502  99.825  61.180  1.00  7.03              
ATOM   1176  ND2 ASN A  73      60.069  97.909  60.311  1.00  7.03              
ATOM   1177 1HD2 ASN A  73      60.071  96.896  60.321  1.00  7.03              
ATOM   1178 2HD2 ASN A  73      60.577  98.430  59.635  1.00  7.03              
ATOM   1179  C   ASN A  73      60.118  98.671  64.247  1.00  7.03              
ATOM   1180  O   ASN A  73      61.275  99.071  64.057  1.00  7.03              
ATOM   1181  N   ASP A  74      59.332  99.174  65.209  1.00  6.96              
ATOM   1182  H   ASP A  74      58.437  98.748  65.411  1.00  6.96              
ATOM   1183  CA  ASP A  74      59.762 100.283  66.055  1.00  6.96              
ATOM   1184  HA  ASP A  74      59.929 101.112  65.368  1.00  6.96              
ATOM   1185  CB  ASP A  74      58.654 100.785  66.995  1.00  6.96              
ATOM   1186  HB1 ASP A  74      57.801 101.094  66.389  1.00  6.96              
ATOM   1187  HB2 ASP A  74      59.020 101.672  67.516  1.00  6.96              
ATOM   1188  CG  ASP A  74      58.175  99.765  68.021  1.00  6.96              
ATOM   1189  OD1 ASP A  74      58.498  99.903  69.221  1.00  6.96              
ATOM   1190  OD2 ASP A  74      57.442  98.831  67.633  1.00  6.96              
ATOM   1191  C   ASP A  74      61.121 100.063  66.720  1.00  6.96              
ATOM   1192  O   ASP A  74      61.950 100.974  66.654  1.00  6.96              
ATOM   1193  N   ASP A  75      61.421  98.841  67.185  1.00  6.69              
ATOM   1194  H   ASP A  75      60.804  98.060  66.991  1.00  6.69              
ATOM   1195  CA  ASP A  75      62.669  98.569  67.906  1.00  6.69              
ATOM   1196  HA  ASP A  75      62.816  99.482  68.484  1.00  6.69              
ATOM   1197  CB  ASP A  75      62.520  97.546  69.040  1.00  6.69              
ATOM   1198  HB1 ASP A  75      62.008  98.040  69.869  1.00  6.69              
ATOM   1199  HB2 ASP A  75      63.492  97.251  69.410  1.00  6.69              
ATOM   1200  CG  ASP A  75      61.737  96.306  68.681  1.00  6.69              
ATOM   1201  OD1 ASP A  75      62.319  95.411  68.043  1.00  6.69              
ATOM   1202  OD2 ASP A  75      60.545  96.245  69.073  1.00  6.69              
ATOM   1203  C   ASP A  75      63.973  98.602  67.098  1.00  6.69              
ATOM   1204  O   ASP A  75      65.045  98.592  67.710  1.00  6.69              
ATOM   1205  N   PHE A  76      63.894  98.846  65.777  1.00  6.59              
ATOM   1206  H   PHE A  76      62.982  98.834  65.337  1.00  6.59              
ATOM   1207  CA  PHE A  76      65.074  99.289  65.010  1.00  6.59              
ATOM   1208  HA  PHE A  76      65.833  99.636  65.708  1.00  6.59              
ATOM   1209  CB  PHE A  76      65.653  98.109  64.216  1.00  6.59              
ATOM   1210  HB1 PHE A  76      66.637  98.380  63.832  1.00  6.59              
ATOM   1211  HB2 PHE A  76      64.996  97.952  63.362  1.00  6.59              
ATOM   1212  CG  PHE A  76      65.773  96.800  64.971  1.00  6.59              
ATOM   1213  CD1 PHE A  76      66.626  96.677  66.082  1.00  6.59              
ATOM   1214  HD1 PHE A  76      67.208  97.523  66.406  1.00  6.59              
ATOM   1215  CE1 PHE A  76      66.633  95.498  66.846  1.00  6.59              
ATOM   1216  HE1 PHE A  76      67.239  95.439  67.737  1.00  6.59              
ATOM   1217  CZ  PHE A  76      65.807  94.424  66.475  1.00  6.59              
ATOM   1218  HZ  PHE A  76      65.772  93.531  67.076  1.00  6.59              
ATOM   1219  CE2 PHE A  76      64.974  94.537  65.350  1.00  6.59              
ATOM   1220  HE2 PHE A  76      64.302  93.736  65.082  1.00  6.59              
ATOM   1221  CD2 PHE A  76      64.952  95.723  64.607  1.00  6.59              
ATOM   1222  HD2 PHE A  76      64.258  95.827  63.791  1.00  6.59              
ATOM   1223  C   PHE A  76      64.792 100.455  64.054  1.00  6.59              
ATOM   1224  O   PHE A  76      65.680 100.902  63.321  1.00  6.59              
ATOM   1225  N   SER A  77      63.565 100.978  64.032  1.00  6.85              
ATOM   1226  H   SER A  77      62.859 100.590  64.647  1.00  6.85              
ATOM   1227  CA  SER A  77      63.328 102.259  63.369  1.00  6.85              
ATOM   1228  HA  SER A  77      63.595 102.164  62.318  1.00  6.85              
ATOM   1229  CB  SER A  77      61.840 102.627  63.470  1.00  6.85              
ATOM   1230  HB1 SER A  77      61.230 101.755  63.228  1.00  6.85              
ATOM   1231  HB2 SER A  77      61.622 103.410  62.742  1.00  6.85              
ATOM   1232  OG  SER A  77      61.496 103.109  64.755  1.00  6.85              
ATOM   1233  HG  SER A  77      61.827 102.486  65.428  1.00  6.85              
ATOM   1234  C   SER A  77      64.209 103.331  64.036  1.00  6.85              
ATOM   1235  O   SER A  77      64.401 103.309  65.250  1.00  6.85              
ATOM   1236  N   ASN A  78      64.758 104.258  63.246  1.00  6.68              
ATOM   1237  H   ASN A  78      64.547 104.207  62.265  1.00  6.68              
ATOM   1238  CA  ASN A  78      65.795 105.226  63.650  1.00  6.68              
ATOM   1239  HA  ASN A  78      65.865 105.962  62.848  1.00  6.68              
ATOM   1240  CB  ASN A  78      65.441 106.024  64.927  1.00  6.68              
ATOM   1241  HB1 ASN A  78      66.169 106.824  65.046  1.00  6.68              
ATOM   1242  HB2 ASN A  78      65.529 105.395  65.811  1.00  6.68              
ATOM   1243  CG  ASN A  78      64.079 106.674  64.908  1.00  6.68              
ATOM   1244  OD1 ASN A  78      63.925 107.803  64.479  1.00  6.68              
ATOM   1245  ND2 ASN A  78      63.062 105.994  65.380  1.00  6.68              
ATOM   1246 1HD2 ASN A  78      63.199 105.035  65.689  1.00  6.68              
ATOM   1247 2HD2 ASN A  78      62.159 106.421  65.331  1.00  6.68              
ATOM   1248  C   ASN A  78      67.206 104.656  63.789  1.00  6.68              
ATOM   1249  O   ASN A  78      68.144 105.436  63.933  1.00  6.68              
ATOM   1250  N   ILE A  79      67.375 103.340  63.655  1.00  6.44              
ATOM   1251  H   ILE A  79      66.567 102.731  63.634  1.00  6.44              
ATOM   1252  CA  ILE A  79      68.672 102.719  63.406  1.00  6.44              
ATOM   1253  HA  ILE A  79      69.406 103.516  63.287  1.00  6.44              
ATOM   1254  CB  ILE A  79      69.248 101.960  64.628  1.00  6.44              
ATOM   1255  HB  ILE A  79      70.269 101.674  64.366  1.00  6.44              
ATOM   1256  CG2 ILE A  79      69.320 102.945  65.818  1.00  6.44              
ATOM   1257 1HG2 ILE A  79      69.823 102.489  66.666  1.00  6.44              
ATOM   1258 2HG2 ILE A  79      69.875 103.837  65.525  1.00  6.44              
ATOM   1259 3HG2 ILE A  79      68.321 103.239  66.139  1.00  6.44              
ATOM   1260  CG1 ILE A  79      68.497 100.688  65.064  1.00  6.44              
ATOM   1261 1HG1 ILE A  79      68.318 100.052  64.201  1.00  6.44              
ATOM   1262 2HG1 ILE A  79      67.535 100.967  65.492  1.00  6.44              
ATOM   1263  CD1 ILE A  79      69.291  99.865  66.092  1.00  6.44              
ATOM   1264  HD1 ILE A  79      68.848  98.879  66.191  1.00  6.44              
ATOM   1265  HD2 ILE A  79      70.324  99.745  65.762  1.00  6.44              
ATOM   1266  HD3 ILE A  79      69.275 100.350  67.067  1.00  6.44              
ATOM   1267  C   ILE A  79      68.677 102.039  62.031  1.00  6.44              
ATOM   1268  O   ILE A  79      68.744 100.814  61.907  1.00  6.44              
ATOM   1269  N   PRO A  80      68.687 102.850  60.938  1.00  6.55              
ATOM   1270  CD  PRO A  80      68.498 104.302  60.901  1.00  6.55              
ATOM   1271  HD1 PRO A  80      69.010 104.800  61.722  1.00  6.55              
ATOM   1272  HD2 PRO A  80      67.432 104.530  60.923  1.00  6.55              
ATOM   1273  CG  PRO A  80      69.109 104.812  59.597  1.00  6.55              
ATOM   1274  HG1 PRO A  80      70.126 105.160  59.786  1.00  6.55              
ATOM   1275  HG2 PRO A  80      68.508 105.607  59.154  1.00  6.55              
ATOM   1276  CB  PRO A  80      69.147 103.570  58.717  1.00  6.55              
ATOM   1277  HB1 PRO A  80      69.918 103.639  57.950  1.00  6.55              
ATOM   1278  HB2 PRO A  80      68.169 103.423  58.257  1.00  6.55              
ATOM   1279  CA  PRO A  80      69.401 102.452  59.732  1.00  6.55              
ATOM   1280  HA  PRO A  80      69.001 101.513  59.350  1.00  6.55              
ATOM   1281  C   PRO A  80      70.889 102.245  60.102  1.00  6.55              
ATOM   1282  O   PRO A  80      71.236 102.181  61.269  1.00  6.55              
ATOM   1283  N   ASN A  81      71.793 102.144  59.129  1.00  6.30              
ATOM   1284  H   ASN A  81      71.457 102.217  58.184  1.00  6.30              
ATOM   1285  CA  ASN A  81      73.223 101.816  59.308  1.00  6.30              
ATOM   1286  HA  ASN A  81      73.568 101.660  58.286  1.00  6.30              
ATOM   1287  CB  ASN A  81      74.079 103.013  59.755  1.00  6.30              
ATOM   1288  HB1 ASN A  81      73.984 103.819  59.029  1.00  6.30              
ATOM   1289  HB2 ASN A  81      75.127 102.716  59.795  1.00  6.30              
ATOM   1290  CG  ASN A  81      73.690 103.511  61.119  1.00  6.30              
ATOM   1291  OD1 ASN A  81      73.883 102.837  62.107  1.00  6.30              
ATOM   1292  ND2 ASN A  81      73.044 104.651  61.169  1.00  6.30              
ATOM   1293 1HD2 ASN A  81      72.847 105.170  60.343  1.00  6.30              
ATOM   1294 2HD2 ASN A  81      72.611 104.862  62.061  1.00  6.30              
ATOM   1295  C   ASN A  81      73.574 100.454  59.940  1.00  6.30              
ATOM   1296  O   ASN A  81      74.349  99.731  59.318  1.00  6.30              
ATOM   1297  N   LEU A  82      72.907 100.050  61.021  1.00  6.17              
ATOM   1298  H   LEU A  82      72.389 100.781  61.503  1.00  6.17              
ATOM   1299  CA  LEU A  82      72.768  98.714  61.609  1.00  6.17              
ATOM   1300  HA  LEU A  82      72.679  98.913  62.678  1.00  6.17              
ATOM   1301  CB  LEU A  82      71.431  98.117  61.133  1.00  6.17              
ATOM   1302  HB1 LEU A  82      71.540  97.718  60.124  1.00  6.17              
ATOM   1303  HB2 LEU A  82      70.691  98.918  61.082  1.00  6.17              
ATOM   1304  CG  LEU A  82      70.851  97.035  62.055  1.00  6.17              
ATOM   1305  HG  LEU A  82      69.890  96.744  61.642  1.00  6.17              
ATOM   1306  CD1 LEU A  82      71.713  95.776  62.083  1.00  6.17              
ATOM   1307 1HD1 LEU A  82      71.116  94.941  62.427  1.00  6.17              
ATOM   1308 2HD1 LEU A  82      72.065  95.540  61.082  1.00  6.17              
ATOM   1309 3HD1 LEU A  82      72.556  95.908  62.758  1.00  6.17              
ATOM   1310  CD2 LEU A  82      70.626  97.559  63.477  1.00  6.17              
ATOM   1311 1HD2 LEU A  82      69.937  96.911  64.006  1.00  6.17              
ATOM   1312 2HD2 LEU A  82      71.561  97.620  64.034  1.00  6.17              
ATOM   1313 3HD2 LEU A  82      70.169  98.549  63.430  1.00  6.17              
ATOM   1314  C   LEU A  82      73.983  97.769  61.476  1.00  6.17              
ATOM   1315  O   LEU A  82      74.727  97.665  62.444  1.00  6.17              
ATOM   1316  N   GLN A  83      74.207  97.074  60.347  1.00  6.08              
ATOM   1317  H   GLN A  83      73.631  97.293  59.547  1.00  6.08              
ATOM   1318  CA  GLN A  83      75.362  96.194  60.077  1.00  6.08              
ATOM   1319  HA  GLN A  83      75.324  95.881  59.043  1.00  6.08              
ATOM   1320  CB  GLN A  83      76.664  97.018  60.219  1.00  6.08              
ATOM   1321  HB1 GLN A  83      76.972  97.004  61.264  1.00  6.08              
ATOM   1322  HB2 GLN A  83      76.471  98.053  59.933  1.00  6.08              
ATOM   1323  CG  GLN A  83      77.841  96.516  59.371  1.00  6.08              
ATOM   1324  HG1 GLN A  83      77.604  96.645  58.314  1.00  6.08              
ATOM   1325  HG2 GLN A  83      78.003  95.456  59.565  1.00  6.08              
ATOM   1326  CD  GLN A  83      79.132  97.272  59.696  1.00  6.08              
ATOM   1327  OE1 GLN A  83      80.047  96.742  60.299  1.00  6.08              
ATOM   1328  NE2 GLN A  83      79.266  98.532  59.332  1.00  6.08              
ATOM   1329 1HE2 GLN A  83      78.518  99.008  58.864  1.00  6.08              
ATOM   1330 2HE2 GLN A  83      80.120  98.989  59.605  1.00  6.08              
ATOM   1331  C   GLN A  83      75.460  94.879  60.878  1.00  6.08              
ATOM   1332  O   GLN A  83      75.719  93.831  60.294  1.00  6.08              
ATOM   1333  N   HIS A  84      75.208  94.882  62.180  1.00  5.47              
ATOM   1334  H   HIS A  84      74.993  95.776  62.607  1.00  5.47              
ATOM   1335  CA  HIS A  84      75.102  93.716  63.041  1.00  5.47              
ATOM   1336  HA  HIS A  84      74.752  92.877  62.444  1.00  5.47              
ATOM   1337  CB  HIS A  84      76.480  93.327  63.617  1.00  5.47              
ATOM   1338  HB1 HIS A  84      76.814  94.102  64.306  1.00  5.47              
ATOM   1339  HB2 HIS A  84      77.199  93.273  62.799  1.00  5.47              
ATOM   1340  CG  HIS A  84      76.514  91.992  64.339  1.00  5.47              
ATOM   1341  ND1 HIS A  84      75.470  91.062  64.394  1.00  5.47              
ATOM   1342  CE1 HIS A  84      75.915  90.025  65.111  1.00  5.47              
ATOM   1343  HE1 HIS A  84      75.315  89.174  65.403  1.00  5.47              
ATOM   1344  NE2 HIS A  84      77.183  90.236  65.484  1.00  5.47              
ATOM   1345  HE2 HIS A  84      77.709  89.592  66.067  1.00  5.47              
ATOM   1346  CD2 HIS A  84      77.578  91.474  65.020  1.00  5.47              
ATOM   1347  HD2 HIS A  84      78.540  91.950  65.162  1.00  5.47              
ATOM   1348  C   HIS A  84      74.085  93.926  64.150  1.00  5.47              
ATOM   1349  O   HIS A  84      74.083  94.996  64.740  1.00  5.47              
ATOM   1350  N   LEU A  85      73.269  92.917  64.455  1.00  5.57              
ATOM   1351  H   LEU A  85      73.403  92.048  63.948  1.00  5.57              
ATOM   1352  CA  LEU A  85      72.375  92.886  65.618  1.00  5.57              
ATOM   1353  HA  LEU A  85      72.573  93.737  66.270  1.00  5.57              
ATOM   1354  CB  LEU A  85      70.904  92.901  65.145  1.00  5.57              
ATOM   1355  HB1 LEU A  85      70.294  92.317  65.835  1.00  5.57              
ATOM   1356  HB2 LEU A  85      70.844  92.412  64.172  1.00  5.57              
ATOM   1357  CG  LEU A  85      70.290  94.299  65.053  1.00  5.57              
ATOM   1358  HG  LEU A  85      70.986  94.952  64.543  1.00  5.57              
ATOM   1359  CD1 LEU A  85      68.959  94.214  64.299  1.00  5.57              
ATOM   1360 1HD1 LEU A  85      68.491  95.197  64.246  1.00  5.57              
ATOM   1361 2HD1 LEU A  85      69.121  93.847  63.286  1.00  5.57              
ATOM   1362 3HD1 LEU A  85      68.278  93.542  64.820  1.00  5.57              
ATOM   1363  CD2 LEU A  85      70.004  94.906  66.419  1.00  5.57              
ATOM   1364 1HD2 LEU A  85      69.752  95.959  66.295  1.00  5.57              
ATOM   1365 2HD2 LEU A  85      69.159  94.399  66.873  1.00  5.57              
ATOM   1366 3HD2 LEU A  85      70.868  94.814  67.072  1.00  5.57              
ATOM   1367  C   LEU A  85      72.606  91.609  66.417  1.00  5.57              
ATOM   1368  O   LEU A  85      72.507  90.518  65.846  1.00  5.57              
ATOM   1369  N   SER A  86      72.855  91.742  67.728  1.00  5.46              
ATOM   1370  H   SER A  86      72.858  92.665  68.159  1.00  5.46              
ATOM   1371  CA  SER A  86      73.177  90.578  68.549  1.00  5.46              
ATOM   1372  HA  SER A  86      73.110  89.663  67.963  1.00  5.46              
ATOM   1373  CB  SER A  86      74.620  90.651  69.062  1.00  5.46              
ATOM   1374  HB1 SER A  86      74.725  90.011  69.936  1.00  5.46              
ATOM   1375  HB2 SER A  86      74.871  91.671  69.347  1.00  5.46              
ATOM   1376  OG  SER A  86      75.519  90.206  68.066  1.00  5.46              
ATOM   1377  HG  SER A  86      75.588  90.874  67.377  1.00  5.46              
ATOM   1378  C   SER A  86      72.139  90.436  69.656  1.00  5.46              
ATOM   1379  O   SER A  86      72.359  90.794  70.807  1.00  5.46              
ATOM   1380  N   LEU A  87      70.954  89.962  69.280  1.00  6.13              
ATOM   1381  H   LEU A  87      70.876  89.569  68.349  1.00  6.13              
ATOM   1382  CA  LEU A  87      69.809  89.764  70.166  1.00  6.13              
ATOM   1383  HA  LEU A  87      69.987  90.285  71.108  1.00  6.13              
ATOM   1384  CB  LEU A  87      68.520  90.352  69.542  1.00  6.13              
ATOM   1385  HB1 LEU A  87      67.655  89.847  69.973  1.00  6.13              
ATOM   1386  HB2 LEU A  87      68.505  90.156  68.469  1.00  6.13              
ATOM   1387  CG  LEU A  87      68.296  91.847  69.819  1.00  6.13              
ATOM   1388  HG  LEU A  87      68.371  92.033  70.888  1.00  6.13              
ATOM   1389  CD1 LEU A  87      69.307  92.722  69.087  1.00  6.13              
ATOM   1390 1HD1 LEU A  87      69.046  93.773  69.201  1.00  6.13              
ATOM   1391 2HD1 LEU A  87      70.305  92.567  69.491  1.00  6.13              
ATOM   1392 3HD1 LEU A  87      69.301  92.459  68.033  1.00  6.13              
ATOM   1393  CD2 LEU A  87      66.889  92.238  69.374  1.00  6.13              
ATOM   1394 1HD2 LEU A  87      66.739  93.312  69.486  1.00  6.13              
ATOM   1395 2HD2 LEU A  87      66.740  91.953  68.334  1.00  6.13              
ATOM   1396 3HD2 LEU A  87      66.156  91.722  69.996  1.00  6.13              
ATOM   1397  C   LEU A  87      69.635  88.290  70.549  1.00  6.13              
ATOM   1398  O   LEU A  87      68.549  87.708  70.582  1.00  6.13              
ATOM   1399  N   MET A  88      70.768  87.696  70.875  1.00  5.92              
ATOM   1400  H   MET A  88      71.615  88.223  70.738  1.00  5.92              
ATOM   1401  CA  MET A  88      70.881  86.475  71.643  1.00  5.92              
ATOM   1402  HA  MET A  88      70.568  85.658  70.999  1.00  5.92              
ATOM   1403  CB  MET A  88      72.348  86.282  72.000  1.00  5.92              
ATOM   1404  HB1 MET A  88      72.637  85.323  71.573  1.00  5.92              
ATOM   1405  HB2 MET A  88      72.390  86.244  73.083  1.00  5.92              
ATOM   1406  CG  MET A  88      73.412  87.316  71.599  1.00  5.92              
ATOM   1407  HG1 MET A  88      74.321  87.091  72.155  1.00  5.92              
ATOM   1408  HG2 MET A  88      73.097  88.318  71.892  1.00  5.92              
ATOM   1409  SD  MET A  88      73.821  87.301  69.845  1.00  5.92              
ATOM   1410  CE  MET A  88      75.629  87.411  69.943  1.00  5.92              
ATOM   1411  HE1 MET A  88      75.917  88.257  70.566  1.00  5.92              
ATOM   1412  HE2 MET A  88      76.030  86.493  70.371  1.00  5.92              
ATOM   1413  HE3 MET A  88      76.041  87.553  68.945  1.00  5.92              
ATOM   1414  C   MET A  88      70.031  86.457  72.920  1.00  5.92              
ATOM   1415  O   MET A  88      69.647  87.503  73.424  1.00  5.92              
ATOM   1416  N   TRP A  89      69.858  85.259  73.476  1.00  6.14              
ATOM   1417  H   TRP A  89      70.069  84.489  72.854  1.00  6.14              
ATOM   1418  CA  TRP A  89      69.818  84.882  74.894  1.00  6.14              
ATOM   1419  HA  TRP A  89      69.399  83.891  74.879  1.00  6.14              
ATOM   1420  CB  TRP A  89      71.303  84.673  75.314  1.00  6.14              
ATOM   1421  HB1 TRP A  89      71.336  84.414  76.370  1.00  6.14              
ATOM   1422  HB2 TRP A  89      71.839  85.617  75.215  1.00  6.14              
ATOM   1423  CG  TRP A  89      72.043  83.582  74.519  1.00  6.14              
ATOM   1424  CD1 TRP A  89      71.673  82.281  74.488  1.00  6.14              
ATOM   1425  HD1 TRP A  89      70.847  81.876  75.032  1.00  6.14              
ATOM   1426  NE1 TRP A  89      72.449  81.543  73.622  1.00  6.14              
ATOM   1427  HE1 TRP A  89      72.377  80.543  73.489  1.00  6.14              
ATOM   1428  CE2 TRP A  89      73.419  82.319  73.050  1.00  6.14              
ATOM   1429  CZ2 TRP A  89      74.432  82.018  72.130  1.00  6.14              
ATOM   1430  HZ2 TRP A  89      74.509  81.037  71.689  1.00  6.14              
ATOM   1431  CH2 TRP A  89      75.365  83.007  71.792  1.00  6.14              
ATOM   1432  HH2 TRP A  89      76.157  82.794  71.087  1.00  6.14              
ATOM   1433  CZ3 TRP A  89      75.287  84.263  72.408  1.00  6.14              
ATOM   1434  HZ3 TRP A  89      76.041  85.008  72.196  1.00  6.14              
ATOM   1435  CE3 TRP A  89      74.248  84.550  73.313  1.00  6.14              
ATOM   1436  HE3 TRP A  89      74.236  85.515  73.785  1.00  6.14              
ATOM   1437  CD2 TRP A  89      73.240  83.611  73.642  1.00  6.14              
ATOM   1438  C   TRP A  89      68.831  85.649  75.809  1.00  6.14              
ATOM   1439  O   TRP A  89      68.845  85.478  77.038  1.00  6.14              
ATOM   1440  N   ASN A  90      67.882  86.368  75.192  1.00  6.39              
ATOM   1441  H   ASN A  90      67.979  86.473  74.191  1.00  6.39              
ATOM   1442  CA  ASN A  90      66.726  87.013  75.807  1.00  6.39              
ATOM   1443  HA  ASN A  90      67.066  87.500  76.721  1.00  6.39              
ATOM   1444  CB  ASN A  90      66.156  88.105  74.882  1.00  6.39              
ATOM   1445  HB1 ASN A  90      65.102  88.274  75.112  1.00  6.39              
ATOM   1446  HB2 ASN A  90      66.231  87.817  73.836  1.00  6.39              
ATOM   1447  CG  ASN A  90      66.877  89.414  75.102  1.00  6.39              
ATOM   1448  OD1 ASN A  90      66.446  90.261  75.865  1.00  6.39              
ATOM   1449  ND2 ASN A  90      68.023  89.593  74.504  1.00  6.39              
ATOM   1450 1HD2 ASN A  90      68.485  88.803  74.072  1.00  6.39              
ATOM   1451 2HD2 ASN A  90      68.638  90.309  74.859  1.00  6.39              
ATOM   1452  C   ASN A  90      65.643  86.029  76.254  1.00  6.39              
ATOM   1453  O   ASN A  90      64.821  86.380  77.099  1.00  6.39              
ATOM   1454  N   CYS A  91      65.626  84.788  75.758  1.00  6.65              
ATOM   1455  H   CYS A  91      66.277  84.536  75.023  1.00  6.65              
ATOM   1456  CA  CYS A  91      64.627  83.824  76.205  1.00  6.65              
ATOM   1457  HA  CYS A  91      64.449  83.967  77.272  1.00  6.65              
ATOM   1458  CB  CYS A  91      63.301  84.087  75.484  1.00  6.65              
ATOM   1459  HB1 CYS A  91      63.420  83.928  74.413  1.00  6.65              
ATOM   1460  HB2 CYS A  91      63.001  85.120  75.672  1.00  6.65              
ATOM   1461  SG  CYS A  91      62.026  82.984  76.141  1.00  6.65              
ATOM   1462  HG  CYS A  91      60.966  83.764  75.875  1.00  6.65              
ATOM   1463  C   CYS A  91      65.140  82.392  76.037  1.00  6.65              
ATOM   1464  O   CYS A  91      64.665  81.611  75.198  1.00  6.65              
ATOM   1465  N   LEU A  92      66.190  82.082  76.809  1.00  6.52              
ATOM   1466  H   LEU A  92      66.562  82.790  77.415  1.00  6.52              
ATOM   1467  CA  LEU A  92      66.832  80.772  76.751  1.00  6.52              
ATOM   1468  HA  LEU A  92      67.294  80.670  75.771  1.00  6.52              
ATOM   1469  CB  LEU A  92      67.893  80.552  77.841  1.00  6.52              
ATOM   1470  HB1 LEU A  92      67.844  79.516  78.172  1.00  6.52              
ATOM   1471  HB2 LEU A  92      67.600  81.177  78.669  1.00  6.52              
ATOM   1472  CG  LEU A  92      69.372  80.774  77.535  1.00  6.52              
ATOM   1473  HG  LEU A  92      69.933  80.618  78.454  1.00  6.52              
ATOM   1474  CD1 LEU A  92      69.916  79.815  76.473  1.00  6.52              
ATOM   1475 1HD1 LEU A  92      69.437  79.979  75.509  1.00  6.52              
ATOM   1476 2HD1 LEU A  92      70.993  79.958  76.379  1.00  6.52              
ATOM   1477 3HD1 LEU A  92      69.747  78.789  76.799  1.00  6.52              
ATOM   1478  CD2 LEU A  92      69.542  82.218  77.128  1.00  6.52              
ATOM   1479 1HD2 LEU A  92      70.604  82.445  77.076  1.00  6.52              
ATOM   1480 2HD2 LEU A  92      69.050  82.372  76.176  1.00  6.52              
ATOM   1481 3HD2 LEU A  92      69.094  82.874  77.863  1.00  6.52              
ATOM   1482  C   LEU A  92      65.806  79.653  76.930  1.00  6.52              
ATOM   1483  O   LEU A  92      64.881  79.792  77.735  1.00  6.52              
ATOM   1484  N   PRO A  93      66.011  78.497  76.288  1.00  6.80              
ATOM   1485  CD  PRO A  93      66.889  78.221  75.164  1.00  6.80              
ATOM   1486  HD1 PRO A  93      67.917  78.133  75.513  1.00  6.80              
ATOM   1487  HD2 PRO A  93      66.807  78.988  74.393  1.00  6.80              
ATOM   1488  CG  PRO A  93      66.420  76.875  74.619  1.00  6.80              
ATOM   1489  HG1 PRO A  93      67.236  76.315  74.159  1.00  6.80              
ATOM   1490  HG2 PRO A  93      65.612  77.034  73.903  1.00  6.80              
ATOM   1491  CB  PRO A  93      65.880  76.172  75.862  1.00  6.80              
ATOM   1492  HB1 PRO A  93      66.685  75.619  76.349  1.00  6.80              
ATOM   1493  HB2 PRO A  93      65.042  75.530  75.617  1.00  6.80              
ATOM   1494  CA  PRO A  93      65.371  77.294  76.756  1.00  6.80              
ATOM   1495  HA  PRO A  93      64.299  77.409  76.596  1.00  6.80              
ATOM   1496  C   PRO A  93      65.626  77.008  78.231  1.00  6.80              
ATOM   1497  O   PRO A  93      66.754  77.136  78.704  1.00  6.80              
ATOM   1498  N   GLY A  94      64.576  76.604  78.952  1.00  7.38              
ATOM   1499  H   GLY A  94      63.677  76.590  78.493  1.00  7.38              
ATOM   1500  CA  GLY A  94      64.578  76.460  80.411  1.00  7.38              
ATOM   1501  HA1 GLY A  94      63.745  75.822  80.704  1.00  7.38              
ATOM   1502  HA2 GLY A  94      64.419  77.443  80.856  1.00  7.38              
ATOM   1503  C   GLY A  94      65.857  75.882  81.023  1.00  7.38              
ATOM   1504  O   GLY A  94      66.542  76.525  81.812  1.00  7.38              
ATOM   1505  N   ARG A  95      66.204  74.674  80.575  1.00  7.63              
ATOM   1506  H   ARG A  95      65.596  74.275  79.880  1.00  7.63              
ATOM   1507  CA  ARG A  95      67.326  73.845  81.058  1.00  7.63              
ATOM   1508  HA  ARG A  95      67.279  73.767  82.146  1.00  7.63              
ATOM   1509  CB  ARG A  95      67.173  72.450  80.433  1.00  7.63              
ATOM   1510  HB1 ARG A  95      67.970  71.797  80.796  1.00  7.63              
ATOM   1511  HB2 ARG A  95      67.326  72.593  79.375  1.00  7.63              
ATOM   1512  CG  ARG A  95      65.821  71.733  80.636  1.00  7.63              
ATOM   1513  HG1 ARG A  95      64.993  72.438  80.689  1.00  7.63              
ATOM   1514  HG2 ARG A  95      65.860  71.200  81.587  1.00  7.63              
ATOM   1515  CD  ARG A  95      65.547  70.723  79.501  1.00  7.63              
ATOM   1516  HD1 ARG A  95      65.214  69.790  79.961  1.00  7.63              
ATOM   1517  HD2 ARG A  95      66.472  70.495  78.966  1.00  7.63              
ATOM   1518  NE  ARG A  95      64.496  71.158  78.545  1.00  7.63              
ATOM   1519  HE  ARG A  95      63.656  70.602  78.542  1.00  7.63              
ATOM   1520  CZ  ARG A  95      64.570  72.084  77.599  1.00  7.63              
ATOM   1521  NH1 ARG A  95      65.574  72.899  77.460  1.00  7.63              
ATOM   1522 1HH1 ARG A  95      66.455  72.680  77.913  1.00  7.63              
ATOM   1523 2HH1 ARG A  95      65.606  73.449  76.613  1.00  7.63              
ATOM   1524  NH2 ARG A  95      63.636  72.175  76.694  1.00  7.63              
ATOM   1525 1HH2 ARG A  95      62.863  71.534  76.661  1.00  7.63              
ATOM   1526 2HH2 ARG A  95      63.806  72.760  75.876  1.00  7.63              
ATOM   1527  C   ARG A  95      68.736  74.373  80.733  1.00  7.63              
ATOM   1528  O   ARG A  95      69.719  73.834  81.226  1.00  7.63              
ATOM   1529  N   LEU A  96      68.815  75.394  79.885  1.00  7.34              
ATOM   1530  H   LEU A  96      67.941  75.769  79.539  1.00  7.34              
ATOM   1531  CA  LEU A  96      70.021  76.116  79.478  1.00  7.34              
ATOM   1532  HA  LEU A  96      70.878  75.727  80.027  1.00  7.34              
ATOM   1533  CB  LEU A  96      70.253  75.925  77.964  1.00  7.34              
ATOM   1534  HB1 LEU A  96      70.967  76.671  77.614  1.00  7.34              
ATOM   1535  HB2 LEU A  96      69.313  76.103  77.440  1.00  7.34              
ATOM   1536  CG  LEU A  96      70.806  74.541  77.576  1.00  7.34              
ATOM   1537  HG  LEU A  96      70.148  73.765  77.962  1.00  7.34              
ATOM   1538  CD1 LEU A  96      70.851  74.427  76.051  1.00  7.34              
ATOM   1539 1HD1 LEU A  96      71.188  73.434  75.758  1.00  7.34              
ATOM   1540 2HD1 LEU A  96      69.856  74.594  75.642  1.00  7.34              
ATOM   1541 3HD1 LEU A  96      71.531  75.181  75.659  1.00  7.34              
ATOM   1542  CD2 LEU A  96      72.227  74.308  78.103  1.00  7.34              
ATOM   1543 1HD2 LEU A  96      72.632  73.380  77.706  1.00  7.34              
ATOM   1544 2HD2 LEU A  96      72.875  75.136  77.812  1.00  7.34              
ATOM   1545 3HD2 LEU A  96      72.212  74.230  79.191  1.00  7.34              
ATOM   1546  C   LEU A  96      69.931  77.600  79.870  1.00  7.34              
ATOM   1547  O   LEU A  96      70.781  78.386  79.468  1.00  7.34              
ATOM   1548  N   LYS A  97      68.931  77.994  80.673  1.00  7.45              
ATOM   1549  H   LYS A  97      68.258  77.300  80.980  1.00  7.45              
ATOM   1550  CA  LYS A  97      68.891  79.304  81.339  1.00  7.45              
ATOM   1551  HA  LYS A  97      69.659  79.954  80.921  1.00  7.45              
ATOM   1552  CB  LYS A  97      67.488  79.930  81.140  1.00  7.45              
ATOM   1553  HB1 LYS A  97      66.797  79.453  81.839  1.00  7.45              
ATOM   1554  HB2 LYS A  97      67.103  79.638  80.169  1.00  7.45              
ATOM   1555  CG  LYS A  97      67.320  81.466  81.290  1.00  7.45              
ATOM   1556  HG1 LYS A  97      67.068  81.699  82.320  1.00  7.45              
ATOM   1557  HG2 LYS A  97      66.439  81.728  80.702  1.00  7.45              
ATOM   1558  CD  LYS A  97      68.479  82.412  80.892  1.00  7.45              
ATOM   1559  HD1 LYS A  97      69.007  82.042  80.021  1.00  7.45              
ATOM   1560  HD2 LYS A  97      69.199  82.490  81.708  1.00  7.45              
ATOM   1561  CE  LYS A  97      67.883  83.799  80.600  1.00  7.45              
ATOM   1562  HE1 LYS A  97      67.571  84.236  81.552  1.00  7.45              
ATOM   1563  HE2 LYS A  97      66.988  83.671  79.985  1.00  7.45              
ATOM   1564  NZ  LYS A  97      68.808  84.735  79.915  1.00  7.45              
ATOM   1565  HZ1 LYS A  97      69.694  84.828  80.419  1.00  7.45              
ATOM   1566  HZ2 LYS A  97      69.028  84.482  78.958  1.00  7.45              
ATOM   1567  HZ3 LYS A  97      68.418  85.667  79.871  1.00  7.45              
ATOM   1568  C   LYS A  97      69.131  79.175  82.846  1.00  7.45              
ATOM   1569  O   LYS A  97      69.155  78.084  83.407  1.00  7.45              
ATOM   1570  N   ALA A  98      69.185  80.322  83.518  1.00  7.69              
ATOM   1571  H   ALA A  98      69.183  81.171  82.983  1.00  7.69              
ATOM   1572  CA  ALA A  98      68.840  80.418  84.929  1.00  7.69              
ATOM   1573  HA  ALA A  98      69.415  79.666  85.473  1.00  7.69              
ATOM   1574  CB  ALA A  98      69.253  81.803  85.443  1.00  7.69              
ATOM   1575  HB1 ALA A  98      69.057  81.871  86.513  1.00  7.69              
ATOM   1576  HB2 ALA A  98      70.318  81.961  85.269  1.00  7.69              
ATOM   1577  HB3 ALA A  98      68.685  82.580  84.928  1.00  7.69              
ATOM   1578  C   ALA A  98      67.343  80.158  85.192  1.00  7.69              
ATOM   1579  O   ALA A  98      66.487  80.606  84.433  1.00  7.69              
ATOM   1580  N   LEU A  99      67.011  79.501  86.306  1.00  8.27              
ATOM   1581  H   LEU A  99      67.754  79.144  86.888  1.00  8.27              
ATOM   1582  CA  LEU A  99      65.631  79.095  86.621  1.00  8.27              
ATOM   1583  HA  LEU A  99      65.229  78.610  85.731  1.00  8.27              
ATOM   1584  CB  LEU A  99      65.626  78.050  87.755  1.00  8.27              
ATOM   1585  HB1 LEU A  99      64.587  77.795  87.973  1.00  8.27              
ATOM   1586  HB2 LEU A  99      66.043  78.507  88.651  1.00  8.27              
ATOM   1587  CG  LEU A  99      66.385  76.739  87.457  1.00  8.27              
ATOM   1588  HG  LEU A  99      67.455  76.947  87.422  1.00  8.27              
ATOM   1589  CD1 LEU A  99      66.121  75.728  88.573  1.00  8.27              
ATOM   1590 1HD1 LEU A  99      66.682  74.812  88.386  1.00  8.27              
ATOM   1591 2HD1 LEU A  99      66.439  76.137  89.530  1.00  8.27              
ATOM   1592 3HD1 LEU A  99      65.057  75.494  88.624  1.00  8.27              
ATOM   1593  CD2 LEU A  99      65.971  76.089  86.132  1.00  8.27              
ATOM   1594 1HD2 LEU A  99      66.459  75.120  86.028  1.00  8.27              
ATOM   1595 2HD2 LEU A  99      64.889  75.955  86.104  1.00  8.27              
ATOM   1596 3HD2 LEU A  99      66.287  76.708  85.293  1.00  8.27              
ATOM   1597  C   LEU A  99      64.637  80.229  86.902  1.00  8.27              
ATOM   1598  O   LEU A  99      63.434  79.972  86.933  1.00  8.27              
ATOM   1599  N   LYS A 100      65.106  81.480  87.002  1.00  8.01              
ATOM   1600  H   LYS A 100      66.104  81.604  86.952  1.00  8.01              
ATOM   1601  CA  LYS A 100      64.250  82.663  86.896  1.00  8.01              
ATOM   1602  HA  LYS A 100      63.232  82.283  86.808  1.00  8.01              
ATOM   1603  CB  LYS A 100      64.208  83.508  88.192  1.00  8.01              
ATOM   1604  HB1 LYS A 100      65.123  84.091  88.305  1.00  8.01              
ATOM   1605  HB2 LYS A 100      64.115  82.832  89.045  1.00  8.01              
ATOM   1606  CG  LYS A 100      62.974  84.443  88.168  1.00  8.01              
ATOM   1607  HG1 LYS A 100      62.139  83.888  87.739  1.00  8.01              
ATOM   1608  HG2 LYS A 100      63.183  85.288  87.511  1.00  8.01              
ATOM   1609  CD  LYS A 100      62.508  84.973  89.536  1.00  8.01              
ATOM   1610  HD1 LYS A 100      63.238  85.672  89.948  1.00  8.01              
ATOM   1611  HD2 LYS A 100      62.392  84.136  90.228  1.00  8.01              
ATOM   1612  CE  LYS A 100      61.152  85.675  89.328  1.00  8.01              
ATOM   1613  HE1 LYS A 100      60.547  85.050  88.672  1.00  8.01              
ATOM   1614  HE2 LYS A 100      61.323  86.628  88.819  1.00  8.01              
ATOM   1615  NZ  LYS A 100      60.412  85.916  90.591  1.00  8.01              
ATOM   1616  HZ1 LYS A 100      59.444  86.162  90.464  1.00  8.01              
ATOM   1617  HZ2 LYS A 100      60.490  85.152  91.263  1.00  8.01              
ATOM   1618  HZ3 LYS A 100      60.831  86.705  91.086  1.00  8.01              
ATOM   1619  C   LYS A 100      64.445  83.415  85.602  1.00  8.01              
ATOM   1620  O   LYS A 100      65.028  84.494  85.604  1.00  8.01              
ATOM   1621  N   LEU A 101      63.893  82.868  84.505  1.00  8.53              
ATOM   1622  H   LEU A 101      63.470  81.955  84.567  1.00  8.53              
ATOM   1623  CA  LEU A 101      63.581  83.748  83.380  1.00  8.53              
ATOM   1624  HA  LEU A 101      63.310  84.685  83.874  1.00  8.53              
ATOM   1625  CB  LEU A 101      64.846  84.109  82.544  1.00  8.53              
ATOM   1626  HB1 LEU A 101      64.966  83.419  81.713  1.00  8.53              
ATOM   1627  HB2 LEU A 101      65.738  84.009  83.163  1.00  8.53              
ATOM   1628  CG  LEU A 101      64.769  85.559  81.998  1.00  8.53              
ATOM   1629  HG  LEU A 101      63.814  85.990  82.284  1.00  8.53              
ATOM   1630  CD1 LEU A 101      65.879  86.442  82.574  1.00  8.53              
ATOM   1631 1HD1 LEU A 101      66.861  86.040  82.339  1.00  8.53              
ATOM   1632 2HD1 LEU A 101      65.799  87.447  82.155  1.00  8.53              
ATOM   1633 3HD1 LEU A 101      65.764  86.510  83.657  1.00  8.53              
ATOM   1634  CD2 LEU A 101      64.840  85.615  80.470  1.00  8.53              
ATOM   1635 1HD2 LEU A 101      64.117  84.931  80.029  1.00  8.53              
ATOM   1636 2HD2 LEU A 101      64.585  86.626  80.142  1.00  8.53              
ATOM   1637 3HD2 LEU A 101      65.837  85.399  80.109  1.00  8.53              
ATOM   1638  C   LEU A 101      62.344  83.516  82.484  1.00  8.53              
ATOM   1639  O   LEU A 101      61.411  84.319  82.536  1.00  8.53              
ATOM   1640  N   PRO A 102      62.363  82.545  81.563  1.00  8.02              
ATOM   1641  CD  PRO A 102      63.121  81.303  81.670  1.00  8.02              
ATOM   1642  HD1 PRO A 102      62.669  80.640  82.409  1.00  8.02              
ATOM   1643  HD2 PRO A 102      64.160  81.486  81.940  1.00  8.02              
ATOM   1644  CG  PRO A 102      63.067  80.660  80.291  1.00  8.02              
ATOM   1645  HG1 PRO A 102      62.234  79.957  80.243  1.00  8.02              
ATOM   1646  HG2 PRO A 102      64.005  80.157  80.062  1.00  8.02              
ATOM   1647  CB  PRO A 102      62.802  81.851  79.366  1.00  8.02              
ATOM   1648  HB1 PRO A 102      62.359  81.518  78.430  1.00  8.02              
ATOM   1649  HB2 PRO A 102      63.740  82.373  79.171  1.00  8.02              
ATOM   1650  CA  PRO A 102      61.869  82.758  80.193  1.00  8.02              
ATOM   1651  HA  PRO A 102      62.003  83.797  79.889  1.00  8.02              
ATOM   1652  C   PRO A 102      60.384  82.384  80.043  1.00  8.02              
ATOM   1653  O   PRO A 102      60.045  81.373  79.431  1.00  8.02              
ATOM   1654  N   SER A 103      59.487  83.173  80.644  1.00  8.34              
ATOM   1655  H   SER A 103      59.832  83.963  81.179  1.00  8.34              
ATOM   1656  CA  SER A 103      58.038  82.904  80.713  1.00  8.34              
ATOM   1657  HA  SER A 103      57.898  81.991  81.292  1.00  8.34              
ATOM   1658  CB  SER A 103      57.345  84.043  81.472  1.00  8.34              
ATOM   1659  HB1 SER A 103      57.712  84.052  82.499  1.00  8.34              
ATOM   1660  HB2 SER A 103      56.267  83.871  81.493  1.00  8.34              
ATOM   1661  OG  SER A 103      57.618  85.305  80.883  1.00  8.34              
ATOM   1662  HG  SER A 103      57.132  85.380  80.051  1.00  8.34              
ATOM   1663  C   SER A 103      57.311  82.675  79.381  1.00  8.34              
ATOM   1664  O   SER A 103      56.228  82.095  79.362  1.00  8.34              
ATOM   1665  N   CYS A 104      57.866  83.153  78.273  1.00  8.30              
ATOM   1666  H   CYS A 104      58.752  83.628  78.342  1.00  8.30              
ATOM   1667  CA  CYS A 104      57.258  83.058  76.955  1.00  8.30              
ATOM   1668  HA  CYS A 104      56.809  82.071  76.830  1.00  8.30              
ATOM   1669  CB  CYS A 104      56.168  84.140  76.827  1.00  8.30              
ATOM   1670  HB1 CYS A 104      55.341  83.898  77.496  1.00  8.30              
ATOM   1671  HB2 CYS A 104      55.794  84.159  75.802  1.00  8.30              
ATOM   1672  SG  CYS A 104      56.810  85.792  77.256  1.00  8.30              
ATOM   1673  HG  CYS A 104      57.890  85.750  76.456  1.00  8.30              
ATOM   1674  C   CYS A 104      58.326  83.263  75.882  1.00  8.30              
ATOM   1675  O   CYS A 104      59.194  84.126  76.031  1.00  8.30              
ATOM   1676  N   GLN A 105      58.269  82.502  74.786  1.00  8.01              
ATOM   1677  H   GLN A 105      57.549  81.806  74.697  1.00  8.01              
ATOM   1678  CA  GLN A 105      59.225  82.692  73.693  1.00  8.01              
ATOM   1679  HA  GLN A 105      60.217  82.499  74.099  1.00  8.01              
ATOM   1680  CB  GLN A 105      59.007  81.670  72.556  1.00  8.01              
ATOM   1681  HB1 GLN A 105      58.806  80.687  72.985  1.00  8.01              
ATOM   1682  HB2 GLN A 105      59.953  81.596  72.020  1.00  8.01              
ATOM   1683  CG  GLN A 105      57.933  81.994  71.498  1.00  8.01              
ATOM   1684  HG1 GLN A 105      58.022  81.258  70.701  1.00  8.01              
ATOM   1685  HG2 GLN A 105      58.128  82.966  71.046  1.00  8.01              
ATOM   1686  CD  GLN A 105      56.502  81.948  72.022  1.00  8.01              
ATOM   1687  OE1 GLN A 105      55.882  80.894  72.078  1.00  8.01              
ATOM   1688  NE2 GLN A 105      55.929  83.060  72.414  1.00  8.01              
ATOM   1689 1HE2 GLN A 105      56.477  83.918  72.467  1.00  8.01              
ATOM   1690 2HE2 GLN A 105      54.978  83.015  72.737  1.00  8.01              
ATOM   1691  C   GLN A 105      59.217  84.129  73.161  1.00  8.01              
ATOM   1692  O   GLN A 105      58.145  84.737  73.094  1.00  8.01              
ATOM   1693  N   VAL A 106      60.376  84.635  72.723  1.00  7.63              
ATOM   1694  H   VAL A 106      61.215  84.087  72.791  1.00  7.63              
ATOM   1695  CA  VAL A 106      60.455  85.953  72.081  1.00  7.63              
ATOM   1696  HA  VAL A 106      60.084  86.682  72.802  1.00  7.63              
ATOM   1697  CB  VAL A 106      61.885  86.388  71.696  1.00  7.63              
ATOM   1698  HB  VAL A 106      62.373  85.572  71.168  1.00  7.63              
ATOM   1699  CG1 VAL A 106      61.948  87.637  70.805  1.00  7.63              
ATOM   1700 1HG1 VAL A 106      62.981  87.966  70.689  1.00  7.63              
ATOM   1701 2HG1 VAL A 106      61.557  87.413  69.812  1.00  7.63              
ATOM   1702 3HG1 VAL A 106      61.371  88.450  71.247  1.00  7.63              
ATOM   1703  CG2 VAL A 106      62.665  86.715  72.969  1.00  7.63              
ATOM   1704 1HG2 VAL A 106      63.689  86.996  72.724  1.00  7.63              
ATOM   1705 2HG2 VAL A 106      62.198  87.552  73.493  1.00  7.63              
ATOM   1706 3HG2 VAL A 106      62.686  85.854  73.620  1.00  7.63              
ATOM   1707  C   VAL A 106      59.539  86.004  70.872  1.00  7.63              
ATOM   1708  O   VAL A 106      59.569  85.124  70.008  1.00  7.63              
ATOM   1709  N   LEU A 107      58.715  87.042  70.838  1.00  7.26              
ATOM   1710  H   LEU A 107      58.772  87.726  71.589  1.00  7.26              
ATOM   1711  CA  LEU A 107      57.912  87.371  69.671  1.00  7.26              
ATOM   1712  HA  LEU A 107      57.559  86.461  69.187  1.00  7.26              
ATOM   1713  CB  LEU A 107      56.712  88.201  70.163  1.00  7.26              
ATOM   1714  HB1 LEU A 107      56.194  88.641  69.308  1.00  7.26              
ATOM   1715  HB2 LEU A 107      57.104  89.013  70.774  1.00  7.26              
ATOM   1716  CG  LEU A 107      55.703  87.407  71.016  1.00  7.26              
ATOM   1717  HG  LEU A 107      56.230  86.819  71.766  1.00  7.26              
ATOM   1718  CD1 LEU A 107      54.774  88.373  71.751  1.00  7.26              
ATOM   1719 1HD1 LEU A 107      54.046  87.815  72.339  1.00  7.26              
ATOM   1720 2HD1 LEU A 107      55.359  89.001  72.423  1.00  7.26              
ATOM   1721 3HD1 LEU A 107      54.252  89.007  71.033  1.00  7.26              
ATOM   1722  CD2 LEU A 107      54.853  86.461  70.164  1.00  7.26              
ATOM   1723 1HD2 LEU A 107      54.145  85.933  70.801  1.00  7.26              
ATOM   1724 2HD2 LEU A 107      54.307  87.032  69.412  1.00  7.26              
ATOM   1725 3HD2 LEU A 107      55.493  85.731  69.671  1.00  7.26              
ATOM   1726  C   LEU A 107      58.761  88.158  68.669  1.00  7.26              
ATOM   1727  O   LEU A 107      59.545  89.026  69.046  1.00  7.26              
ATOM   1728  N   ILE A 108      58.569  87.890  67.385  1.00  7.11              
ATOM   1729  H   ILE A 108      57.860  87.222  67.126  1.00  7.11              
ATOM   1730  CA  ILE A 108      59.153  88.680  66.303  1.00  7.11              
ATOM   1731  HA  ILE A 108      59.511  89.634  66.692  1.00  7.11              
ATOM   1732  CB  ILE A 108      60.350  87.969  65.628  1.00  7.11              
ATOM   1733  HB  ILE A 108      59.987  87.071  65.124  1.00  7.11              
ATOM   1734  CG2 ILE A 108      60.964  88.908  64.575  1.00  7.11              
ATOM   1735 1HG2 ILE A 108      61.705  88.376  63.984  1.00  7.11              
ATOM   1736 2HG2 ILE A 108      60.196  89.266  63.889  1.00  7.11              
ATOM   1737 3HG2 ILE A 108      61.426  89.768  65.063  1.00  7.11              
ATOM   1738  CG1 ILE A 108      61.421  87.544  66.663  1.00  7.11              
ATOM   1739 1HG1 ILE A 108      60.974  86.845  67.370  1.00  7.11              
ATOM   1740 2HG1 ILE A 108      61.751  88.422  67.221  1.00  7.11              
ATOM   1741  CD1 ILE A 108      62.655  86.850  66.072  1.00  7.11              
ATOM   1742  HD1 ILE A 108      63.278  86.483  66.886  1.00  7.11              
ATOM   1743  HD2 ILE A 108      62.346  86.010  65.449  1.00  7.11              
ATOM   1744  HD3 ILE A 108      63.242  87.553  65.481  1.00  7.11              
ATOM   1745  C   ILE A 108      58.002  88.960  65.350  1.00  7.11              
ATOM   1746  O   ILE A 108      57.537  88.075  64.624  1.00  7.11              
ATOM   1747  N   ASP A 109      57.489  90.178  65.455  1.00  7.39              
ATOM   1748  H   ASP A 109      57.906  90.828  66.117  1.00  7.39              
ATOM   1749  CA  ASP A 109      56.485  90.704  64.546  1.00  7.39              
ATOM   1750  HA  ASP A 109      55.608  90.058  64.572  1.00  7.39              
ATOM   1751  CB  ASP A 109      56.065  92.111  64.984  1.00  7.39              
ATOM   1752  HB1 ASP A 109      55.443  92.553  64.203  1.00  7.39              
ATOM   1753  HB2 ASP A 109      56.949  92.734  65.095  1.00  7.39              
ATOM   1754  CG  ASP A 109      55.275  92.100  66.294  1.00  7.39              
ATOM   1755  OD1 ASP A 109      55.830  91.675  67.331  1.00  7.39              
ATOM   1756  OD2 ASP A 109      54.104  92.532  66.271  1.00  7.39              
ATOM   1757  C   ASP A 109      57.042  90.716  63.115  1.00  7.39              
ATOM   1758  O   ASP A 109      58.255  90.692  62.865  1.00  7.39              
ATOM   1759  N   HIS A 110      56.143  90.766  62.138  1.00  7.45              
ATOM   1760  H   HIS A 110      55.166  90.839  62.376  1.00  7.45              
ATOM   1761  CA  HIS A 110      56.564  91.042  60.775  1.00  7.45              
ATOM   1762  HA  HIS A 110      57.354  90.337  60.515  1.00  7.45              
ATOM   1763  CB  HIS A 110      55.380  90.769  59.828  1.00  7.45              
ATOM   1764  HB1 HIS A 110      54.566  91.452  60.072  1.00  7.45              
ATOM   1765  HB2 HIS A 110      55.030  89.748  59.980  1.00  7.45              
ATOM   1766  CG  HIS A 110      55.736  90.927  58.373  1.00  7.45              
ATOM   1767  ND1 HIS A 110      56.842  90.345  57.742  1.00  7.45              
ATOM   1768  CE1 HIS A 110      57.017  91.033  56.602  1.00  7.45              
ATOM   1769  HE1 HIS A 110      57.853  90.903  55.929  1.00  7.45              
ATOM   1770  NE2 HIS A 110      56.110  92.017  56.505  1.00  7.45              
ATOM   1771  HE2 HIS A 110      56.272  92.892  55.998  1.00  7.45              
ATOM   1772  CD2 HIS A 110      55.281  91.947  57.598  1.00  7.45              
ATOM   1773  HD2 HIS A 110      54.567  92.704  57.899  1.00  7.45              
ATOM   1774  C   HIS A 110      57.176  92.457  60.641  1.00  7.45              
ATOM   1775  O   HIS A 110      57.125  93.290  61.545  1.00  7.45              
ATOM   1776  N   ASP A 111      57.820  92.690  59.499  1.00  7.30              
ATOM   1777  H   ASP A 111      57.691  91.987  58.781  1.00  7.30              
ATOM   1778  CA  ASP A 111      58.587  93.877  59.114  1.00  7.30              
ATOM   1779  HA  ASP A 111      59.029  93.651  58.145  1.00  7.30              
ATOM   1780  CB  ASP A 111      57.660  95.090  58.874  1.00  7.30              
ATOM   1781  HB1 ASP A 111      58.271  95.966  58.649  1.00  7.30              
ATOM   1782  HB2 ASP A 111      57.097  95.309  59.783  1.00  7.30              
ATOM   1783  CG  ASP A 111      56.702  94.885  57.698  1.00  7.30              
ATOM   1784  OD1 ASP A 111      57.202  94.574  56.589  1.00  7.30              
ATOM   1785  OD2 ASP A 111      55.475  94.998  57.906  1.00  7.30              
ATOM   1786  C   ASP A 111      59.764  94.251  60.022  1.00  7.30              
ATOM   1787  O   ASP A 111      60.553  95.114  59.630  1.00  7.30              
ATOM   1788  N   ALA A 112      59.950  93.596  61.175  1.00  7.03              
ATOM   1789  H   ALA A 112      59.213  92.958  61.462  1.00  7.03              
ATOM   1790  CA  ALA A 112      60.955  93.948  62.181  1.00  7.03              
ATOM   1791  HA  ALA A 112      60.616  94.851  62.684  1.00  7.03              
ATOM   1792  CB  ALA A 112      61.008  92.839  63.236  1.00  7.03              
ATOM   1793  HB1 ALA A 112      61.742  93.113  63.993  1.00  7.03              
ATOM   1794  HB2 ALA A 112      60.034  92.734  63.718  1.00  7.03              
ATOM   1795  HB3 ALA A 112      61.289  91.887  62.785  1.00  7.03              
ATOM   1796  C   ALA A 112      62.337  94.268  61.606  1.00  7.03              
ATOM   1797  O   ALA A 112      62.892  95.327  61.874  1.00  7.03              
ATOM   1798  N   PHE A 113      62.844  93.409  60.719  1.00  6.81              
ATOM   1799  H   PHE A 113      62.340  92.552  60.556  1.00  6.81              
ATOM   1800  CA  PHE A 113      64.182  93.574  60.153  1.00  6.81              
ATOM   1801  HA  PHE A 113      64.722  94.292  60.758  1.00  6.81              
ATOM   1802  CB  PHE A 113      64.923  92.233  60.278  1.00  6.81              
ATOM   1803  HB1 PHE A 113      65.950  92.377  59.940  1.00  6.81              
ATOM   1804  HB2 PHE A 113      64.442  91.516  59.612  1.00  6.81              
ATOM   1805  CG  PHE A 113      64.981  91.628  61.669  1.00  6.81              
ATOM   1806  CD1 PHE A 113      65.716  92.266  62.685  1.00  6.81              
ATOM   1807  HD1 PHE A 113      66.226  93.200  62.491  1.00  6.81              
ATOM   1808  CE1 PHE A 113      65.780  91.695  63.968  1.00  6.81              
ATOM   1809  HE1 PHE A 113      66.328  92.198  64.751  1.00  6.81              
ATOM   1810  CZ  PHE A 113      65.109  90.494  64.246  1.00  6.81              
ATOM   1811  HZ  PHE A 113      65.136  90.080  65.246  1.00  6.81              
ATOM   1812  CE2 PHE A 113      64.392  89.841  63.229  1.00  6.81              
ATOM   1813  HE2 PHE A 113      63.893  88.905  63.439  1.00  6.81              
ATOM   1814  CD2 PHE A 113      64.326  90.408  61.943  1.00  6.81              
ATOM   1815  HD2 PHE A 113      63.779  89.896  61.164  1.00  6.81              
ATOM   1816  C   PHE A 113      64.201  94.077  58.704  1.00  6.81              
ATOM   1817  O   PHE A 113      65.249  94.514  58.226  1.00  6.81              
ATOM   1818  N   VAL A 114      63.079  94.008  57.972  1.00  6.98              
ATOM   1819  H   VAL A 114      62.216  93.771  58.443  1.00  6.98              
ATOM   1820  CA  VAL A 114      63.063  94.179  56.502  1.00  6.98              
ATOM   1821  HA  VAL A 114      63.755  93.445  56.090  1.00  6.98              
ATOM   1822  CB  VAL A 114      61.683  93.865  55.877  1.00  6.98              
ATOM   1823  HB  VAL A 114      61.828  93.764  54.800  1.00  6.98              
ATOM   1824  CG1 VAL A 114      61.122  92.529  56.388  1.00  6.98              
ATOM   1825 1HG1 VAL A 114      60.200  92.296  55.855  1.00  6.98              
ATOM   1826 2HG1 VAL A 114      61.842  91.733  56.199  1.00  6.98              
ATOM   1827 3HG1 VAL A 114      60.905  92.576  57.454  1.00  6.98              
ATOM   1828  CG2 VAL A 114      60.644  94.970  56.091  1.00  6.98              
ATOM   1829 1HG2 VAL A 114      59.678  94.649  55.699  1.00  6.98              
ATOM   1830 2HG2 VAL A 114      60.535  95.202  57.146  1.00  6.98              
ATOM   1831 3HG2 VAL A 114      60.931  95.872  55.552  1.00  6.98              
ATOM   1832  C   VAL A 114      63.575  95.548  56.039  1.00  6.98              
ATOM   1833  O   VAL A 114      64.088  95.696  54.932  1.00  6.98              
ATOM   1834  N   ASN A 115      63.487  96.553  56.910  1.00  6.97              
ATOM   1835  H   ASN A 115      63.078  96.334  57.807  1.00  6.97              
ATOM   1836  CA  ASN A 115      63.901  97.926  56.646  1.00  6.97              
ATOM   1837  HA  ASN A 115      63.642  98.165  55.613  1.00  6.97              
ATOM   1838  CB  ASN A 115      63.067  98.823  57.581  1.00  6.97              
ATOM   1839  HB1 ASN A 115      63.382  98.648  58.611  1.00  6.97              
ATOM   1840  HB2 ASN A 115      62.012  98.558  57.498  1.00  6.97              
ATOM   1841  CG  ASN A 115      63.180 100.307  57.275  1.00  6.97              
ATOM   1842  OD1 ASN A 115      63.382 100.740  56.145  1.00  6.97              
ATOM   1843  ND2 ASN A 115      63.038 101.133  58.283  1.00  6.97              
ATOM   1844 1HD2 ASN A 115      62.801 100.780  59.196  1.00  6.97              
ATOM   1845 2HD2 ASN A 115      63.081 102.117  58.093  1.00  6.97              
ATOM   1846  C   ASN A 115      65.416  98.174  56.804  1.00  6.97              
ATOM   1847  O   ASN A 115      65.913  99.234  56.413  1.00  6.97              
ATOM   1848  N   LEU A 116      66.181  97.234  57.363  1.00  6.67              
ATOM   1849  H   LEU A 116      65.777  96.335  57.610  1.00  6.67              
ATOM   1850  CA  LEU A 116      67.591  97.456  57.674  1.00  6.67              
ATOM   1851  HA  LEU A 116      67.755  98.530  57.777  1.00  6.67              
ATOM   1852  CB  LEU A 116      67.980  96.867  59.045  1.00  6.67              
ATOM   1853  HB1 LEU A 116      69.039  97.079  59.195  1.00  6.67              
ATOM   1854  HB2 LEU A 116      67.876  95.781  59.018  1.00  6.67              
ATOM   1855  CG  LEU A 116      67.228  97.437  60.279  1.00  6.67              
ATOM   1856  HG  LEU A 116      67.888  97.352  61.137  1.00  6.67              
ATOM   1857  CD1 LEU A 116      66.817  98.906  60.170  1.00  6.67              
ATOM   1858 1HD1 LEU A 116      66.463  99.248  61.145  1.00  6.67              
ATOM   1859 2HD1 LEU A 116      67.687  99.504  59.909  1.00  6.67              
ATOM   1860 3HD1 LEU A 116      66.028  99.048  59.438  1.00  6.67              
ATOM   1861  CD2 LEU A 116      66.001  96.597  60.600  1.00  6.67              
ATOM   1862 1HD2 LEU A 116      66.335  95.575  60.764  1.00  6.67              
ATOM   1863 2HD2 LEU A 116      65.535  96.950  61.516  1.00  6.67              
ATOM   1864 3HD2 LEU A 116      65.273  96.639  59.796  1.00  6.67              
ATOM   1865  C   LEU A 116      68.479  97.042  56.499  1.00  6.67              
ATOM   1866  O   LEU A 116      69.156  96.023  56.518  1.00  6.67              
ATOM   1867  N   LYS A 117      68.462  97.869  55.449  1.00  6.71              
ATOM   1868  H   LYS A 117      67.836  98.658  55.542  1.00  6.71              
ATOM   1869  CA  LYS A 117      69.136  97.669  54.148  1.00  6.71              
ATOM   1870  HA  LYS A 117      68.768  96.725  53.740  1.00  6.71              
ATOM   1871  CB  LYS A 117      68.680  98.794  53.190  1.00  6.71              
ATOM   1872  HB1 LYS A 117      69.422  98.933  52.401  1.00  6.71              
ATOM   1873  HB2 LYS A 117      68.610  99.734  53.739  1.00  6.71              
ATOM   1874  CG  LYS A 117      67.330  98.450  52.517  1.00  6.71              
ATOM   1875  HG1 LYS A 117      66.811  97.678  53.091  1.00  6.71              
ATOM   1876  HG2 LYS A 117      67.546  98.022  51.537  1.00  6.71              
ATOM   1877  CD  LYS A 117      66.359  99.632  52.330  1.00  6.71              
ATOM   1878  HD1 LYS A 117      65.601  99.340  51.600  1.00  6.71              
ATOM   1879  HD2 LYS A 117      66.896 100.504  51.952  1.00  6.71              
ATOM   1880  CE  LYS A 117      65.675  99.948  53.667  1.00  6.71              
ATOM   1881  HE1 LYS A 117      66.420 100.345  54.362  1.00  6.71              
ATOM   1882  HE2 LYS A 117      65.314  99.008  54.095  1.00  6.71              
ATOM   1883  NZ  LYS A 117      64.531 100.888  53.565  1.00  6.71              
ATOM   1884  HZ1 LYS A 117      64.144 101.035  54.500  1.00  6.71              
ATOM   1885  HZ2 LYS A 117      64.811 101.784  53.192  1.00  6.71              
ATOM   1886  HZ3 LYS A 117      63.785 100.504  53.002  1.00  6.71              
ATOM   1887  C   LYS A 117      70.660  97.440  54.140  1.00  6.71              
ATOM   1888  O   LYS A 117      71.218  97.063  53.111  1.00  6.71              
ATOM   1889  N   CYS A 118      71.305  97.587  55.294  1.00  6.42              
ATOM   1890  H   CYS A 118      70.755  97.852  56.092  1.00  6.42              
ATOM   1891  CA  CYS A 118      72.728  97.322  55.516  1.00  6.42              
ATOM   1892  HA  CYS A 118      73.159  96.828  54.644  1.00  6.42              
ATOM   1893  CB  CYS A 118      73.457  98.662  55.751  1.00  6.42              
ATOM   1894  HB1 CYS A 118      74.530  98.466  55.816  1.00  6.42              
ATOM   1895  HB2 CYS A 118      73.140  99.079  56.709  1.00  6.42              
ATOM   1896  SG  CYS A 118      73.158  99.880  54.436  1.00  6.42              
ATOM   1897  HG  CYS A 118      74.081 100.765  54.835  1.00  6.42              
ATOM   1898  C   CYS A 118      72.942  96.400  56.721  1.00  6.42              
ATOM   1899  O   CYS A 118      73.974  96.482  57.372  1.00  6.42              
ATOM   1900  N   LEU A 119      71.954  95.583  57.097  1.00  6.36              
ATOM   1901  H   LEU A 119      71.083  95.592  56.580  1.00  6.36              
ATOM   1902  CA  LEU A 119      72.190  94.417  57.944  1.00  6.36              
ATOM   1903  HA  LEU A 119      72.605  94.739  58.899  1.00  6.36              
ATOM   1904  CB  LEU A 119      70.827  93.736  58.172  1.00  6.36              
ATOM   1905  HB1 LEU A 119      70.392  93.515  57.198  1.00  6.36              
ATOM   1906  HB2 LEU A 119      70.160  94.444  58.667  1.00  6.36              
ATOM   1907  CG  LEU A 119      70.859  92.433  58.988  1.00  6.36              
ATOM   1908  HG  LEU A 119      71.584  91.736  58.568  1.00  6.36              
ATOM   1909  CD1 LEU A 119      71.205  92.709  60.449  1.00  6.36              
ATOM   1910 1HD1 LEU A 119      71.158  91.780  61.016  1.00  6.36              
ATOM   1911 2HD1 LEU A 119      72.212  93.113  60.535  1.00  6.36              
ATOM   1912 3HD1 LEU A 119      70.482  93.404  60.872  1.00  6.36              
ATOM   1913  CD2 LEU A 119      69.481  91.781  58.969  1.00  6.36              
ATOM   1914 1HD2 LEU A 119      69.489  90.881  59.578  1.00  6.36              
ATOM   1915 2HD2 LEU A 119      68.734  92.473  59.356  1.00  6.36              
ATOM   1916 3HD2 LEU A 119      69.232  91.517  57.941  1.00  6.36              
ATOM   1917  C   LEU A 119      73.199  93.503  57.232  1.00  6.36              
ATOM   1918  O   LEU A 119      73.115  93.281  56.028  1.00  6.36              
ATOM   1919  N   ASN A 120      74.150  92.967  57.986  1.00  6.18              
ATOM   1920  H   ASN A 120      74.248  93.282  58.941  1.00  6.18              
ATOM   1921  CA  ASN A 120      75.092  91.959  57.521  1.00  6.18              
ATOM   1922  HA  ASN A 120      74.723  91.545  56.580  1.00  6.18              
ATOM   1923  CB  ASN A 120      76.478  92.582  57.258  1.00  6.18              
ATOM   1924  HB1 ASN A 120      76.998  92.753  58.199  1.00  6.18              
ATOM   1925  HB2 ASN A 120      76.351  93.544  56.761  1.00  6.18              
ATOM   1926  CG  ASN A 120      77.346  91.697  56.373  1.00  6.18              
ATOM   1927  OD1 ASN A 120      78.142  90.873  56.818  1.00  6.18              
ATOM   1928  ND2 ASN A 120      77.200  91.829  55.076  1.00  6.18              
ATOM   1929 1HD2 ASN A 120      76.505  92.454  54.703  1.00  6.18              
ATOM   1930 2HD2 ASN A 120      77.742  91.228  54.461  1.00  6.18              
ATOM   1931  C   ASN A 120      75.162  90.801  58.508  1.00  6.18              
ATOM   1932  O   ASN A 120      75.286  89.689  58.015  1.00  6.18              
ATOM   1933  N   SER A 121      74.969  90.988  59.826  1.00  5.52              
ATOM   1934  H   SER A 121      74.929  91.925  60.216  1.00  5.52              
ATOM   1935  CA  SER A 121      74.888  89.830  60.732  1.00  5.52              
ATOM   1936  HA  SER A 121      74.811  88.902  60.170  1.00  5.52              
ATOM   1937  CB  SER A 121      76.161  89.780  61.585  1.00  5.52              
ATOM   1938  HB1 SER A 121      76.017  89.092  62.419  1.00  5.52              
ATOM   1939  HB2 SER A 121      76.376  90.774  61.971  1.00  5.52              
ATOM   1940  OG  SER A 121      77.260  89.334  60.818  1.00  5.52              
ATOM   1941  HG  SER A 121      77.364  89.921  60.062  1.00  5.52              
ATOM   1942  C   SER A 121      73.669  89.906  61.622  1.00  5.52              
ATOM   1943  O   SER A 121      73.319  90.998  62.036  1.00  5.52              
ATOM   1944  N   LEU A 122      73.017  88.780  61.910  1.00  5.63              
ATOM   1945  H   LEU A 122      73.296  87.918  61.454  1.00  5.63              
ATOM   1946  CA  LEU A 122      71.859  88.734  62.806  1.00  5.63              
ATOM   1947  HA  LEU A 122      71.868  89.618  63.446  1.00  5.63              
ATOM   1948  CB  LEU A 122      70.573  88.734  61.947  1.00  5.63              
ATOM   1949  HB1 LEU A 122      70.300  87.702  61.720  1.00  5.63              
ATOM   1950  HB2 LEU A 122      70.784  89.223  60.996  1.00  5.63              
ATOM   1951  CG  LEU A 122      69.360  89.466  62.553  1.00  5.63              
ATOM   1952  HG  LEU A 122      69.527  90.541  62.484  1.00  5.63              
ATOM   1953  CD1 LEU A 122      68.101  89.116  61.756  1.00  5.63              
ATOM   1954 1HD1 LEU A 122      67.263  89.718  62.107  1.00  5.63              
ATOM   1955 2HD1 LEU A 122      68.257  89.324  60.699  1.00  5.63              
ATOM   1956 3HD1 LEU A 122      67.856  88.060  61.877  1.00  5.63              
ATOM   1957  CD2 LEU A 122      69.112  89.117  64.018  1.00  5.63              
ATOM   1958 1HD2 LEU A 122      68.156  89.529  64.339  1.00  5.63              
ATOM   1959 2HD2 LEU A 122      69.100  88.034  64.126  1.00  5.63              
ATOM   1960 3HD2 LEU A 122      69.894  89.545  64.644  1.00  5.63              
ATOM   1961  C   LEU A 122      71.981  87.487  63.674  1.00  5.63              
ATOM   1962  O   LEU A 122      72.091  86.363  63.175  1.00  5.63              
ATOM   1963  N   GLN A 123      71.977  87.691  64.986  1.00  5.58              
ATOM   1964  H   GLN A 123      71.931  88.642  65.338  1.00  5.58              
ATOM   1965  CA  GLN A 123      72.109  86.608  65.955  1.00  5.58              
ATOM   1966  HA  GLN A 123      72.077  85.650  65.434  1.00  5.58              
ATOM   1967  CB  GLN A 123      73.473  86.679  66.639  1.00  5.58              
ATOM   1968  HB1 GLN A 123      73.499  85.922  67.423  1.00  5.58              
ATOM   1969  HB2 GLN A 123      73.614  87.668  67.072  1.00  5.58              
ATOM   1970  CG  GLN A 123      74.613  86.393  65.649  1.00  5.58              
ATOM   1971  HG1 GLN A 123      74.634  87.150  64.866  1.00  5.58              
ATOM   1972  HG2 GLN A 123      74.448  85.423  65.177  1.00  5.58              
ATOM   1973  CD  GLN A 123      75.962  86.377  66.350  1.00  5.58              
ATOM   1974  OE1 GLN A 123      76.710  87.345  66.346  1.00  5.58              
ATOM   1975  NE2 GLN A 123      76.310  85.268  66.969  1.00  5.58              
ATOM   1976 1HE2 GLN A 123      75.676  84.488  67.049  1.00  5.58              
ATOM   1977 2HE2 GLN A 123      77.193  85.263  67.453  1.00  5.58              
ATOM   1978  C   GLN A 123      70.905  86.626  66.884  1.00  5.58              
ATOM   1979  O   GLN A 123      70.596  87.632  67.513  1.00  5.58              
ATOM   1980  N   LEU A 124      70.186  85.508  66.901  1.00  6.23              
ATOM   1981  H   LEU A 124      70.479  84.755  66.284  1.00  6.23              
ATOM   1982  CA  LEU A 124      68.921  85.297  67.608  1.00  6.23              
ATOM   1983  HA  LEU A 124      68.804  86.066  68.373  1.00  6.23              
ATOM   1984  CB  LEU A 124      67.765  85.391  66.593  1.00  6.23              
ATOM   1985  HB1 LEU A 124      66.883  84.875  66.972  1.00  6.23              
ATOM   1986  HB2 LEU A 124      68.071  84.884  65.677  1.00  6.23              
ATOM   1987  CG  LEU A 124      67.367  86.839  66.268  1.00  6.23              
ATOM   1988  HG  LEU A 124      68.257  87.434  66.089  1.00  6.23              
ATOM   1989  CD1 LEU A 124      66.505  86.850  65.006  1.00  6.23              
ATOM   1990 1HD1 LEU A 124      66.201  87.869  64.770  1.00  6.23              
ATOM   1991 2HD1 LEU A 124      67.080  86.453  64.170  1.00  6.23              
ATOM   1992 3HD1 LEU A 124      65.621  86.231  65.155  1.00  6.23              
ATOM   1993  CD2 LEU A 124      66.570  87.486  67.403  1.00  6.23              
ATOM   1994 1HD2 LEU A 124      66.265  88.493  67.118  1.00  6.23              
ATOM   1995 2HD2 LEU A 124      65.681  86.898  67.630  1.00  6.23              
ATOM   1996 3HD2 LEU A 124      67.188  87.562  68.296  1.00  6.23              
ATOM   1997  C   LEU A 124      68.935  83.954  68.357  1.00  6.23              
ATOM   1998  O   LEU A 124      67.894  83.406  68.728  1.00  6.23              
ATOM   1999  N   ALA A 125      70.138  83.443  68.606  1.00  6.07              
ATOM   2000  H   ALA A 125      70.940  83.964  68.293  1.00  6.07              
ATOM   2001  CA  ALA A 125      70.408  82.299  69.449  1.00  6.07              
ATOM   2002  HA  ALA A 125      70.062  81.412  68.934  1.00  6.07              
ATOM   2003  CB  ALA A 125      71.925  82.228  69.615  1.00  6.07              
ATOM   2004  HB1 ALA A 125      72.176  81.407  70.283  1.00  6.07              
ATOM   2005  HB2 ALA A 125      72.393  82.081  68.644  1.00  6.07              
ATOM   2006  HB3 ALA A 125      72.304  83.152  70.054  1.00  6.07              
ATOM   2007  C   ALA A 125      69.739  82.422  70.828  1.00  6.07              
ATOM   2008  O   ALA A 125      69.660  83.517  71.374  1.00  6.07              
ATOM   2009  N   GLY A 126      69.298  81.323  71.433  1.00  6.26              
ATOM   2010  H   GLY A 126      69.407  80.442  70.943  1.00  6.26              
ATOM   2011  CA  GLY A 126      68.772  81.328  72.807  1.00  6.26              
ATOM   2012  HA1 GLY A 126      69.568  81.599  73.479  1.00  6.26              
ATOM   2013  HA2 GLY A 126      68.454  80.315  73.050  1.00  6.26              
ATOM   2014  C   GLY A 126      67.592  82.260  73.100  1.00  6.26              
ATOM   2015  O   GLY A 126      67.409  82.796  74.200  1.00  6.26              
ATOM   2016  N   ASN A 127      66.769  82.407  72.085  1.00  6.60              
ATOM   2017  H   ASN A 127      67.026  81.941  71.224  1.00  6.60              
ATOM   2018  CA  ASN A 127      65.360  82.678  72.225  1.00  6.60              
ATOM   2019  HA  ASN A 127      65.097  82.944  73.244  1.00  6.60              
ATOM   2020  CB  ASN A 127      65.058  83.839  71.273  1.00  6.60              
ATOM   2021  HB1 ASN A 127      64.023  84.142  71.389  1.00  6.60              
ATOM   2022  HB2 ASN A 127      65.212  83.516  70.244  1.00  6.60              
ATOM   2023  CG  ASN A 127      65.954  85.032  71.555  1.00  6.60              
ATOM   2024  OD1 ASN A 127      65.898  85.614  72.625  1.00  6.60              
ATOM   2025  ND2 ASN A 127      66.817  85.379  70.630  1.00  6.60              
ATOM   2026 1HD2 ASN A 127      66.952  84.766  69.840  1.00  6.60              
ATOM   2027 2HD2 ASN A 127      67.398  86.195  70.785  1.00  6.60              
ATOM   2028  C   ASN A 127      64.716  81.367  71.795  1.00  6.60              
ATOM   2029  O   ASN A 127      65.229  80.691  70.906  1.00  6.60              
ATOM   2030  N   SER A 128      63.633  80.943  72.421  1.00  6.73              
ATOM   2031  H   SER A 128      63.298  81.455  73.224  1.00  6.73              
ATOM   2032  CA  SER A 128      62.991  79.663  72.103  1.00  6.73              
ATOM   2033  HA  SER A 128      63.770  78.925  71.914  1.00  6.73              
ATOM   2034  CB  SER A 128      62.206  79.191  73.344  1.00  6.73              
ATOM   2035  HB1 SER A 128      62.913  78.752  74.050  1.00  6.73              
ATOM   2036  HB2 SER A 128      61.491  78.417  73.063  1.00  6.73              
ATOM   2037  OG  SER A 128      61.533  80.255  74.002  1.00  6.73              
ATOM   2038  HG  SER A 128      62.053  80.536  74.768  1.00  6.73              
ATOM   2039  C   SER A 128      62.140  79.742  70.821  1.00  6.73              
ATOM   2040  O   SER A 128      60.968  79.360  70.820  1.00  6.73              
ATOM   2041  N   LEU A 129      62.704  80.282  69.727  1.00  6.77              
ATOM   2042  H   LEU A 129      63.685  80.541  69.756  1.00  6.77              
ATOM   2043  CA  LEU A 129      62.008  80.399  68.448  1.00  6.77              
ATOM   2044  HA  LEU A 129      61.070  80.914  68.657  1.00  6.77              
ATOM   2045  CB  LEU A 129      62.748  81.226  67.381  1.00  6.77              
ATOM   2046  HB1 LEU A 129      62.077  81.349  66.530  1.00  6.77              
ATOM   2047  HB2 LEU A 129      63.589  80.645  67.012  1.00  6.77              
ATOM   2048  CG  LEU A 129      63.224  82.628  67.805  1.00  6.77              
ATOM   2049  HG  LEU A 129      63.932  82.543  68.625  1.00  6.77              
ATOM   2050  CD1 LEU A 129      63.914  83.299  66.615  1.00  6.77              
ATOM   2051 1HD1 LEU A 129      64.322  84.260  66.923  1.00  6.77              
ATOM   2052 2HD1 LEU A 129      64.736  82.670  66.274  1.00  6.77              
ATOM   2053 3HD1 LEU A 129      63.202  83.440  65.802  1.00  6.77              
ATOM   2054  CD2 LEU A 129      62.066  83.521  68.259  1.00  6.77              
ATOM   2055 1HD2 LEU A 129      62.439  84.519  68.492  1.00  6.77              
ATOM   2056 2HD2 LEU A 129      61.319  83.605  67.469  1.00  6.77              
ATOM   2057 3HD2 LEU A 129      61.603  83.113  69.156  1.00  6.77              
ATOM   2058  C   LEU A 129      61.651  79.029  67.896  1.00  6.77              
ATOM   2059  O   LEU A 129      62.431  78.083  67.972  1.00  6.77              
ATOM   2060  N   LYS A 130      60.457  78.951  67.313  1.00  6.97              
ATOM   2061  H   LYS A 130      59.908  79.796  67.257  1.00  6.97              
ATOM   2062  CA  LYS A 130      59.874  77.698  66.815  1.00  6.97              
ATOM   2063  HA  LYS A 130      60.571  76.885  67.040  1.00  6.97              
ATOM   2064  CB  LYS A 130      58.588  77.366  67.589  1.00  6.97              
ATOM   2065  HB1 LYS A 130      58.840  77.350  68.649  1.00  6.97              
ATOM   2066  HB2 LYS A 130      58.264  76.360  67.316  1.00  6.97              
ATOM   2067  CG  LYS A 130      57.426  78.344  67.340  1.00  6.97              
ATOM   2068  HG1 LYS A 130      57.039  78.176  66.334  1.00  6.97              
ATOM   2069  HG2 LYS A 130      57.779  79.374  67.401  1.00  6.97              
ATOM   2070  CD  LYS A 130      56.284  78.151  68.352  1.00  6.97              
ATOM   2071  HD1 LYS A 130      56.028  77.091  68.415  1.00  6.97              
ATOM   2072  HD2 LYS A 130      55.411  78.699  67.992  1.00  6.97              
ATOM   2073  CE  LYS A 130      56.682  78.693  69.735  1.00  6.97              
ATOM   2074  HE1 LYS A 130      56.894  79.761  69.631  1.00  6.97              
ATOM   2075  HE2 LYS A 130      57.603  78.204  70.067  1.00  6.97              
ATOM   2076  NZ  LYS A 130      55.618  78.499  70.750  1.00  6.97              
ATOM   2077  HZ1 LYS A 130      55.845  79.044  71.583  1.00  6.97              
ATOM   2078  HZ2 LYS A 130      54.734  78.867  70.426  1.00  6.97              
ATOM   2079  HZ3 LYS A 130      55.517  77.526  71.001  1.00  6.97              
ATOM   2080  C   LYS A 130      59.750  77.635  65.293  1.00  6.97              
ATOM   2081  O   LYS A 130      59.186  76.693  64.750  1.00  6.97              
ATOM   2082  N   THR A 131      60.313  78.637  64.626  1.00  6.93              
ATOM   2083  H   THR A 131      60.758  79.364  65.163  1.00  6.93              
ATOM   2084  CA  THR A 131      60.511  78.734  63.184  1.00  6.93              
ATOM   2085  HA  THR A 131      60.653  77.739  62.761  1.00  6.93              
ATOM   2086  CB  THR A 131      59.319  79.415  62.479  1.00  6.93              
ATOM   2087  HB  THR A 131      59.536  79.473  61.411  1.00  6.93              
ATOM   2088  CG2 THR A 131      57.981  78.694  62.638  1.00  6.93              
ATOM   2089 1HG2 THR A 131      57.232  79.180  62.013  1.00  6.93              
ATOM   2090 2HG2 THR A 131      58.083  77.655  62.324  1.00  6.93              
ATOM   2091 3HG2 THR A 131      57.653  78.733  63.676  1.00  6.93              
ATOM   2092  OG1 THR A 131      59.146  80.725  62.968  1.00  6.93              
ATOM   2093  HG1 THR A 131      59.478  81.322  62.284  1.00  6.93              
ATOM   2094  C   THR A 131      61.751  79.578  62.903  1.00  6.93              
ATOM   2095  O   THR A 131      62.212  80.335  63.761  1.00  6.93              
ATOM   2096  N   ILE A 132      62.255  79.489  61.672  1.00  6.73              
ATOM   2097  H   ILE A 132      61.841  78.839  61.019  1.00  6.73              
ATOM   2098  CA  ILE A 132      63.172  80.495  61.134  1.00  6.73              
ATOM   2099  HA  ILE A 132      64.022  80.558  61.809  1.00  6.73              
ATOM   2100  CB  ILE A 132      63.706  80.059  59.744  1.00  6.73              
ATOM   2101  HB  ILE A 132      62.875  80.045  59.039  1.00  6.73              
ATOM   2102  CG2 ILE A 132      64.749  81.069  59.227  1.00  6.73              
ATOM   2103 1HG2 ILE A 132      65.086  80.780  58.231  1.00  6.73              
ATOM   2104 2HG2 ILE A 132      64.313  82.061  59.136  1.00  6.73              
ATOM   2105 3HG2 ILE A 132      65.606  81.110  59.898  1.00  6.73              
ATOM   2106  CG1 ILE A 132      64.397  78.667  59.735  1.00  6.73              
ATOM   2107 1HG1 ILE A 132      65.025  78.567  60.620  1.00  6.73              
ATOM   2108 2HG1 ILE A 132      65.053  78.606  58.865  1.00  6.73              
ATOM   2109  CD1 ILE A 132      63.460  77.452  59.639  1.00  6.73              
ATOM   2110  HD1 ILE A 132      64.055  76.558  59.447  1.00  6.73              
ATOM   2111  HD2 ILE A 132      62.916  77.296  60.567  1.00  6.73              
ATOM   2112  HD3 ILE A 132      62.756  77.585  58.817  1.00  6.73              
ATOM   2113  C   ILE A 132      62.448  81.850  61.081  1.00  6.73              
ATOM   2114  O   ILE A 132      61.278  81.882  60.693  1.00  6.73              
ATOM   2115  N   PRO A 133      63.088  82.963  61.480  1.00  6.81              
ATOM   2116  CD  PRO A 133      64.349  83.045  62.201  1.00  6.81              
ATOM   2117  HD1 PRO A 133      65.174  82.899  61.506  1.00  6.81              
ATOM   2118  HD2 PRO A 133      64.396  82.318  63.013  1.00  6.81              
ATOM   2119  CG  PRO A 133      64.405  84.461  62.771  1.00  6.81              
ATOM   2120  HG1 PRO A 133      65.430  84.819  62.868  1.00  6.81              
ATOM   2121  HG2 PRO A 133      63.892  84.490  63.732  1.00  6.81              
ATOM   2122  CB  PRO A 133      63.617  85.271  61.746  1.00  6.81              
ATOM   2123  HB1 PRO A 133      64.281  85.546  60.924  1.00  6.81              
ATOM   2124  HB2 PRO A 133      63.176  86.165  62.191  1.00  6.81              
ATOM   2125  CA  PRO A 133      62.542  84.293  61.251  1.00  6.81              
ATOM   2126  HA  PRO A 133      61.646  84.405  61.863  1.00  6.81              
ATOM   2127  C   PRO A 133      62.196  84.592  59.784  1.00  6.81              
ATOM   2128  O   PRO A 133      62.765  84.022  58.855  1.00  6.81              
ATOM   2129  N   LEU A 134      61.313  85.575  59.591  1.00  7.12              
ATOM   2130  H   LEU A 134      60.902  86.000  60.406  1.00  7.12              
ATOM   2131  CA  LEU A 134      61.103  86.266  58.313  1.00  7.12              
ATOM   2132  HA  LEU A 134      60.928  85.501  57.560  1.00  7.12              
ATOM   2133  CB  LEU A 134      59.802  87.112  58.390  1.00  7.12              
ATOM   2134  HB1 LEU A 134      58.993  86.424  58.640  1.00  7.12              
ATOM   2135  HB2 LEU A 134      59.580  87.472  57.384  1.00  7.12              
ATOM   2136  CG  LEU A 134      59.662  88.323  59.350  1.00  7.12              
ATOM   2137  HG  LEU A 134      58.620  88.633  59.299  1.00  7.12              
ATOM   2138  CD1 LEU A 134      59.958  88.005  60.817  1.00  7.12              
ATOM   2139 1HD1 LEU A 134      59.662  88.856  61.433  1.00  7.12              
ATOM   2140 2HD1 LEU A 134      59.365  87.149  61.138  1.00  7.12              
ATOM   2141 3HD1 LEU A 134      61.020  87.820  60.972  1.00  7.12              
ATOM   2142  CD2 LEU A 134      60.502  89.538  58.953  1.00  7.12              
ATOM   2143 1HD2 LEU A 134      60.214  90.387  59.574  1.00  7.12              
ATOM   2144 2HD2 LEU A 134      61.563  89.336  59.093  1.00  7.12              
ATOM   2145 3HD2 LEU A 134      60.308  89.789  57.911  1.00  7.12              
ATOM   2146  C   LEU A 134      62.336  87.081  57.873  1.00  7.12              
ATOM   2147  O   LEU A 134      63.278  87.267  58.645  1.00  7.12              
ATOM   2148  N   LEU A 135      62.334  87.592  56.635  1.00  7.16              
ATOM   2149  H   LEU A 135      61.496  87.506  56.082  1.00  7.16              
ATOM   2150  CA  LEU A 135      63.589  87.864  55.926  1.00  7.16              
ATOM   2151  HA  LEU A 135      64.417  87.683  56.606  1.00  7.16              
ATOM   2152  CB  LEU A 135      63.778  86.835  54.777  1.00  7.16              
ATOM   2153  HB1 LEU A 135      64.617  87.187  54.176  1.00  7.16              
ATOM   2154  HB2 LEU A 135      62.909  86.871  54.119  1.00  7.16              
ATOM   2155  CG  LEU A 135      64.112  85.357  55.091  1.00  7.16              
ATOM   2156  HG  LEU A 135      64.598  84.947  54.209  1.00  7.16              
ATOM   2157  CD1 LEU A 135      65.081  85.174  56.261  1.00  7.16              
ATOM   2158 1HD1 LEU A 135      65.366  84.127  56.349  1.00  7.16              
ATOM   2159 2HD1 LEU A 135      65.970  85.783  56.101  1.00  7.16              
ATOM   2160 3HD1 LEU A 135      64.608  85.468  57.198  1.00  7.16              
ATOM   2161  CD2 LEU A 135      62.874  84.494  55.321  1.00  7.16              
ATOM   2162 1HD2 LEU A 135      63.169  83.448  55.396  1.00  7.16              
ATOM   2163 2HD2 LEU A 135      62.392  84.768  56.251  1.00  7.16              
ATOM   2164 3HD2 LEU A 135      62.176  84.603  54.491  1.00  7.16              
ATOM   2165  C   LEU A 135      63.795  89.271  55.342  1.00  7.16              
ATOM   2166  O   LEU A 135      63.111  89.671  54.399  1.00  7.16              
ATOM   2167  N   PRO A 136      64.835  89.981  55.810  1.00  7.18              
ATOM   2168  CD  PRO A 136      65.412  89.870  57.135  1.00  7.18              
ATOM   2169  HD1 PRO A 136      66.120  89.041  57.161  1.00  7.18              
ATOM   2170  HD2 PRO A 136      64.644  89.741  57.899  1.00  7.18              
ATOM   2171  CG  PRO A 136      66.145  91.186  57.328  1.00  7.18              
ATOM   2172  HG1 PRO A 136      66.928  91.106  58.079  1.00  7.18              
ATOM   2173  HG2 PRO A 136      65.425  91.956  57.586  1.00  7.18              
ATOM   2174  CB  PRO A 136      66.689  91.496  55.942  1.00  7.18              
ATOM   2175  HB1 PRO A 136      67.663  91.016  55.832  1.00  7.18              
ATOM   2176  HB2 PRO A 136      66.780  92.571  55.785  1.00  7.18              
ATOM   2177  CA  PRO A 136      65.659  90.867  54.986  1.00  7.18              
ATOM   2178  HA  PRO A 136      65.026  91.649  54.566  1.00  7.18              
ATOM   2179  C   PRO A 136      66.412  90.160  53.855  1.00  7.18              
ATOM   2180  O   PRO A 136      66.499  88.935  53.800  1.00  7.18              
ATOM   2181  N   GLN A 137      67.034  90.975  53.000  1.00  7.23              
ATOM   2182  H   GLN A 137      66.900  91.967  53.122  1.00  7.23              
ATOM   2183  CA  GLN A 137      67.747  90.512  51.803  1.00  7.23              
ATOM   2184  HA  GLN A 137      67.747  89.421  51.772  1.00  7.23              
ATOM   2185  CB  GLN A 137      67.004  91.020  50.559  1.00  7.23              
ATOM   2186  HB1 GLN A 137      67.594  90.793  49.669  1.00  7.23              
ATOM   2187  HB2 GLN A 137      66.912  92.106  50.630  1.00  7.23              
ATOM   2188  CG  GLN A 137      65.610  90.403  50.377  1.00  7.23              
ATOM   2189  HG1 GLN A 137      65.078  90.368  51.327  1.00  7.23              
ATOM   2190  HG2 GLN A 137      65.706  89.384  50.003  1.00  7.23              
ATOM   2191  CD  GLN A 137      64.798  91.231  49.392  1.00  7.23              
ATOM   2192  OE1 GLN A 137      65.013  91.218  48.194  1.00  7.23              
ATOM   2193  NE2 GLN A 137      63.846  92.010  49.859  1.00  7.23              
ATOM   2194 1HE2 GLN A 137      63.555  91.958  50.819  1.00  7.23              
ATOM   2195 2HE2 GLN A 137      63.363  92.559  49.170  1.00  7.23              
ATOM   2196  C   GLN A 137      69.209  90.945  51.730  1.00  7.23              
ATOM   2197  O   GLN A 137      69.992  90.289  51.056  1.00  7.23              
ATOM   2198  N   ASN A 138      69.594  91.998  52.453  1.00  6.90              
ATOM   2199  H   ASN A 138      68.903  92.482  52.998  1.00  6.90              
ATOM   2200  CA  ASN A 138      70.978  92.159  52.875  1.00  6.90              
ATOM   2201  HA  ASN A 138      71.642  91.644  52.176  1.00  6.90              
ATOM   2202  CB  ASN A 138      71.357  93.651  52.886  1.00  6.90              
ATOM   2203  HB1 ASN A 138      71.031  94.125  53.810  1.00  6.90              
ATOM   2204  HB2 ASN A 138      70.869  94.150  52.049  1.00  6.90              
ATOM   2205  CG  ASN A 138      72.852  93.870  52.724  1.00  6.90              
ATOM   2206  OD1 ASN A 138      73.678  92.981  52.860  1.00  6.90              
ATOM   2207  ND2 ASN A 138      73.246  95.069  52.361  1.00  6.90              
ATOM   2208 1HD2 ASN A 138      72.566  95.816  52.294  1.00  6.90              
ATOM   2209 2HD2 ASN A 138      74.222  95.197  52.166  1.00  6.90              
ATOM   2210  C   ASN A 138      71.068  91.491  54.242  1.00  6.90              
ATOM   2211  O   ASN A 138      70.549  92.000  55.232  1.00  6.90              
ATOM   2212  N   LEU A 139      71.555  90.257  54.238  1.00  6.63              
ATOM   2213  H   LEU A 139      71.841  89.865  53.354  1.00  6.63              
ATOM   2214  CA  LEU A 139      71.659  89.408  55.413  1.00  6.63              
ATOM   2215  HA  LEU A 139      72.027  90.005  56.248  1.00  6.63              
ATOM   2216  CB  LEU A 139      70.269  88.844  55.774  1.00  6.63              
ATOM   2217  HB1 LEU A 139      69.835  88.371  54.892  1.00  6.63              
ATOM   2218  HB2 LEU A 139      69.629  89.682  56.049  1.00  6.63              
ATOM   2219  CG  LEU A 139      70.248  87.828  56.929  1.00  6.63              
ATOM   2220  HG  LEU A 139      70.683  86.890  56.590  1.00  6.63              
ATOM   2221  CD1 LEU A 139      71.018  88.306  58.161  1.00  6.63              
ATOM   2222 1HD1 LEU A 139      70.850  87.619  58.990  1.00  6.63              
ATOM   2223 2HD1 LEU A 139      72.086  88.320  57.955  1.00  6.63              
ATOM   2224 3HD1 LEU A 139      70.689  89.303  58.439  1.00  6.63              
ATOM   2225  CD2 LEU A 139      68.794  87.569  57.329  1.00  6.63              
ATOM   2226 1HD2 LEU A 139      68.757  86.801  58.102  1.00  6.63              
ATOM   2227 2HD2 LEU A 139      68.352  88.487  57.716  1.00  6.63              
ATOM   2228 3HD2 LEU A 139      68.227  87.226  56.463  1.00  6.63              
ATOM   2229  C   LEU A 139      72.668  88.317  55.090  1.00  6.63              
ATOM   2230  O   LEU A 139      72.373  87.440  54.279  1.00  6.63              
ATOM   2231  N   GLU A 140      73.866  88.408  55.673  1.00  6.41              
ATOM   2232  H   GLU A 140      74.049  89.131  56.356  1.00  6.41              
ATOM   2233  CA  GLU A 140      74.970  87.538  55.290  1.00  6.41              
ATOM   2234  HA  GLU A 140      74.656  86.889  54.472  1.00  6.41              
ATOM   2235  CB  GLU A 140      76.161  88.327  54.765  1.00  6.41              
ATOM   2236  HB1 GLU A 140      76.923  87.592  54.531  1.00  6.41              
ATOM   2237  HB2 GLU A 140      76.538  88.996  55.538  1.00  6.41              
ATOM   2238  CG  GLU A 140      75.890  89.100  53.474  1.00  6.41              
ATOM   2239  HG1 GLU A 140      75.383  90.040  53.701  1.00  6.41              
ATOM   2240  HG2 GLU A 140      75.245  88.496  52.842  1.00  6.41              
ATOM   2241  CD  GLU A 140      77.200  89.355  52.725  1.00  6.41              
ATOM   2242  OE1 GLU A 140      78.181  89.746  53.401  1.00  6.41              
ATOM   2243  OE2 GLU A 140      77.249  89.073  51.508  1.00  6.41              
ATOM   2244  C   GLU A 140      75.411  86.590  56.410  1.00  6.41              
ATOM   2245  O   GLU A 140      75.958  85.547  56.067  1.00  6.41              
ATOM   2246  N   VAL A 141      75.114  86.812  57.702  1.00  5.82              
ATOM   2247  H   VAL A 141      74.754  87.714  58.002  1.00  5.82              
ATOM   2248  CA  VAL A 141      75.149  85.689  58.659  1.00  5.82              
ATOM   2249  HA  VAL A 141      75.198  84.761  58.096  1.00  5.82              
ATOM   2250  CB  VAL A 141      76.376  85.650  59.610  1.00  5.82              
ATOM   2251  HB  VAL A 141      76.621  84.599  59.730  1.00  5.82              
ATOM   2252  CG1 VAL A 141      77.628  86.321  59.030  1.00  5.82              
ATOM   2253 1HG1 VAL A 141      78.475  86.160  59.696  1.00  5.82              
ATOM   2254 2HG1 VAL A 141      77.857  85.882  58.060  1.00  5.82              
ATOM   2255 3HG1 VAL A 141      77.460  87.392  58.920  1.00  5.82              
ATOM   2256  CG2 VAL A 141      76.139  86.154  61.039  1.00  5.82              
ATOM   2257 1HG2 VAL A 141      77.074  86.153  61.601  1.00  5.82              
ATOM   2258 2HG2 VAL A 141      75.743  87.159  61.012  1.00  5.82              
ATOM   2259 3HG2 VAL A 141      75.432  85.505  61.557  1.00  5.82              
ATOM   2260  C   VAL A 141      73.847  85.615  59.408  1.00  5.82              
ATOM   2261  O   VAL A 141      73.319  86.661  59.749  1.00  5.82              
ATOM   2262  N   LEU A 142      73.359  84.409  59.688  1.00  5.99              
ATOM   2263  H   LEU A 142      73.846  83.588  59.345  1.00  5.99              
ATOM   2264  CA  LEU A 142      72.185  84.187  60.525  1.00  5.99              
ATOM   2265  HA  LEU A 142      71.970  85.094  61.088  1.00  5.99              
ATOM   2266  CB  LEU A 142      70.975  83.889  59.619  1.00  5.99              
ATOM   2267  HB1 LEU A 142      71.236  83.055  58.969  1.00  5.99              
ATOM   2268  HB2 LEU A 142      70.793  84.767  59.000  1.00  5.99              
ATOM   2269  CG  LEU A 142      69.659  83.547  60.339  1.00  5.99              
ATOM   2270  HG  LEU A 142      69.810  82.673  60.971  1.00  5.99              
ATOM   2271  CD1 LEU A 142      69.139  84.700  61.199  1.00  5.99              
ATOM   2272 1HD1 LEU A 142      68.206  84.405  61.678  1.00  5.99              
ATOM   2273 2HD1 LEU A 142      69.858  84.940  61.982  1.00  5.99              
ATOM   2274 3HD1 LEU A 142      68.968  85.583  60.584  1.00  5.99              
ATOM   2275  CD2 LEU A 142      68.584  83.208  59.300  1.00  5.99              
ATOM   2276 1HD2 LEU A 142      67.649  82.961  59.801  1.00  5.99              
ATOM   2277 2HD2 LEU A 142      68.416  84.063  58.644  1.00  5.99              
ATOM   2278 3HD2 LEU A 142      68.901  82.352  58.706  1.00  5.99              
ATOM   2279  C   LEU A 142      72.496  83.068  61.514  1.00  5.99              
ATOM   2280  O   LEU A 142      72.871  81.959  61.125  1.00  5.99              
ATOM   2281  N   GLY A 143      72.347  83.388  62.796  1.00  5.87              
ATOM   2282  H   GLY A 143      72.067  84.336  63.028  1.00  5.87              
ATOM   2283  CA  GLY A 143      72.544  82.447  63.895  1.00  5.87              
ATOM   2284  HA1 GLY A 143      73.318  82.819  64.566  1.00  5.87              
ATOM   2285  HA2 GLY A 143      72.869  81.480  63.515  1.00  5.87              
ATOM   2286  C   GLY A 143      71.272  82.258  64.712  1.00  5.87              
ATOM   2287  O   GLY A 143      70.575  83.218  65.048  1.00  5.87              
ATOM   2288  N   LEU A 144      70.967  80.995  64.983  1.00  6.47              
ATOM   2289  H   LEU A 144      71.636  80.299  64.669  1.00  6.47              
ATOM   2290  CA  LEU A 144      69.713  80.462  65.521  1.00  6.47              
ATOM   2291  HA  LEU A 144      69.243  81.209  66.161  1.00  6.47              
ATOM   2292  CB  LEU A 144      68.789  80.122  64.327  1.00  6.47              
ATOM   2293  HB1 LEU A 144      67.934  79.555  64.694  1.00  6.47              
ATOM   2294  HB2 LEU A 144      69.348  79.478  63.650  1.00  6.47              
ATOM   2295  CG  LEU A 144      68.241  81.316  63.520  1.00  6.47              
ATOM   2296  HG  LEU A 144      69.058  81.957  63.193  1.00  6.47              
ATOM   2297  CD1 LEU A 144      67.512  80.824  62.266  1.00  6.47              
ATOM   2298 1HD1 LEU A 144      67.102  81.676  61.731  1.00  6.47              
ATOM   2299 2HD1 LEU A 144      68.221  80.309  61.617  1.00  6.47              
ATOM   2300 3HD1 LEU A 144      66.708  80.145  62.545  1.00  6.47              
ATOM   2301  CD2 LEU A 144      67.253  82.143  64.346  1.00  6.47              
ATOM   2302 1HD2 LEU A 144      66.873  82.969  63.748  1.00  6.47              
ATOM   2303 2HD2 LEU A 144      66.424  81.517  64.681  1.00  6.47              
ATOM   2304 3HD2 LEU A 144      67.758  82.560  65.215  1.00  6.47              
ATOM   2305  C   LEU A 144      69.978  79.213  66.402  1.00  6.47              
ATOM   2306  O   LEU A 144      69.154  78.297  66.517  1.00  6.47              
ATOM   2307  N   GLU A 145      71.160  79.146  67.008  1.00  6.30              
ATOM   2308  H   GLU A 145      71.840  79.879  66.823  1.00  6.30              
ATOM   2309  CA  GLU A 145      71.535  78.097  67.950  1.00  6.30              
ATOM   2310  HA  GLU A 145      71.237  77.172  67.467  1.00  6.30              
ATOM   2311  CB  GLU A 145      73.072  78.040  68.126  1.00  6.30              
ATOM   2312  HB1 GLU A 145      73.529  77.786  67.168  1.00  6.30              
ATOM   2313  HB2 GLU A 145      73.286  77.214  68.804  1.00  6.30              
ATOM   2314  CG  GLU A 145      73.792  79.271  68.706  1.00  6.30              
ATOM   2315  HG1 GLU A 145      74.712  78.913  69.174  1.00  6.30              
ATOM   2316  HG2 GLU A 145      73.180  79.679  69.504  1.00  6.30              
ATOM   2317  CD  GLU A 145      74.175  80.385  67.707  1.00  6.30              
ATOM   2318  OE1 GLU A 145      75.106  81.152  68.030  1.00  6.30              
ATOM   2319  OE2 GLU A 145      73.525  80.538  66.646  1.00  6.30              
ATOM   2320  C   GLU A 145      70.736  78.143  69.263  1.00  6.30              
ATOM   2321  O   GLU A 145      70.255  79.215  69.634  1.00  6.30              
ATOM   2322  N   PHE A 146      70.537  77.019  69.977  1.00  6.48              
ATOM   2323  H   PHE A 146      70.903  76.138  69.633  1.00  6.48              
ATOM   2324  CA  PHE A 146      69.735  77.043  71.225  1.00  6.48              
ATOM   2325  HA  PHE A 146      69.617  76.032  71.586  1.00  6.48              
ATOM   2326  CB  PHE A 146      70.495  77.793  72.341  1.00  6.48              
ATOM   2327  HB1 PHE A 146      69.980  77.613  73.286  1.00  6.48              
ATOM   2328  HB2 PHE A 146      70.435  78.864  72.157  1.00  6.48              
ATOM   2329  CG  PHE A 146      71.951  77.423  72.541  1.00  6.48              
ATOM   2330  CD1 PHE A 146      72.285  76.199  73.144  1.00  6.48              
ATOM   2331  HD1 PHE A 146      71.500  75.503  73.403  1.00  6.48              
ATOM   2332  CE1 PHE A 146      73.628  75.894  73.429  1.00  6.48              
ATOM   2333  HE1 PHE A 146      73.878  74.965  73.916  1.00  6.48              
ATOM   2334  CZ  PHE A 146      74.642  76.810  73.091  1.00  6.48              
ATOM   2335  HZ  PHE A 146      75.676  76.596  73.323  1.00  6.48              
ATOM   2336  CE2 PHE A 146      74.313  78.023  72.465  1.00  6.48              
ATOM   2337  HE2 PHE A 146      75.099  78.724  72.214  1.00  6.48              
ATOM   2338  CD2 PHE A 146      72.969  78.331  72.190  1.00  6.48              
ATOM   2339  HD2 PHE A 146      72.719  79.268  71.712  1.00  6.48              
ATOM   2340  C   PHE A 146      68.290  77.568  71.096  1.00  6.48              
ATOM   2341  O   PHE A 146      67.699  78.041  72.071  1.00  6.48              
ATOM   2342  N   ASN A 147      67.724  77.512  69.893  1.00  6.77              
ATOM   2343  H   ASN A 147      68.270  77.123  69.140  1.00  6.77              
ATOM   2344  CA  ASN A 147      66.301  77.713  69.644  1.00  6.77              
ATOM   2345  HA  ASN A 147      65.880  78.369  70.404  1.00  6.77              
ATOM   2346  CB  ASN A 147      66.177  78.424  68.272  1.00  6.77              
ATOM   2347  HB1 ASN A 147      65.145  78.386  67.930  1.00  6.77              
ATOM   2348  HB2 ASN A 147      66.788  77.920  67.527  1.00  6.77              
ATOM   2349  CG  ASN A 147      66.557  79.903  68.284  1.00  6.77              
ATOM   2350  OD1 ASN A 147      65.736  80.759  68.027  1.00  6.77              
ATOM   2351  ND2 ASN A 147      67.775  80.302  68.549  1.00  6.77              
ATOM   2352 1HD2 ASN A 147      68.518  79.648  68.751  1.00  6.77              
ATOM   2353 2HD2 ASN A 147      67.902  81.304  68.537  1.00  6.77              
ATOM   2354  C   ASN A 147      65.562  76.359  69.767  1.00  6.77              
ATOM   2355  O   ASN A 147      66.003  75.448  70.467  1.00  6.77              
ATOM   2356  N   ASN A 148      64.394  76.245  69.141  1.00  6.96              
ATOM   2357  H   ASN A 148      64.053  77.049  68.623  1.00  6.96              
ATOM   2358  CA  ASN A 148      63.572  75.037  69.054  1.00  6.96              
ATOM   2359  HA  ASN A 148      64.174  74.169  69.340  1.00  6.96              
ATOM   2360  CB  ASN A 148      62.389  75.155  70.038  1.00  6.96              
ATOM   2361  HB1 ASN A 148      61.700  74.329  69.860  1.00  6.96              
ATOM   2362  HB2 ASN A 148      61.849  76.087  69.863  1.00  6.96              
ATOM   2363  CG  ASN A 148      62.823  75.070  71.491  1.00  6.96              
ATOM   2364  OD1 ASN A 148      62.832  74.019  72.106  1.00  6.96              
ATOM   2365  ND2 ASN A 148      63.205  76.170  72.093  1.00  6.96              
ATOM   2366 1HD2 ASN A 148      63.288  77.003  71.545  1.00  6.96              
ATOM   2367 2HD2 ASN A 148      63.610  76.046  73.001  1.00  6.96              
ATOM   2368  C   ASN A 148      63.144  74.792  67.595  1.00  6.96              
ATOM   2369  O   ASN A 148      61.992  74.469  67.309  1.00  6.96              
ATOM   2370  N   ILE A 149      64.066  75.005  66.654  1.00  6.96              
ATOM   2371  H   ILE A 149      65.000  75.264  66.959  1.00  6.96              
ATOM   2372  CA  ILE A 149      63.874  74.822  65.213  1.00  6.96              
ATOM   2373  HA  ILE A 149      62.813  74.886  64.972  1.00  6.96              
ATOM   2374  CB  ILE A 149      64.619  75.928  64.420  1.00  6.96              
ATOM   2375  HB  ILE A 149      65.683  75.865  64.657  1.00  6.96              
ATOM   2376  CG2 ILE A 149      64.453  75.723  62.899  1.00  6.96              
ATOM   2377 1HG2 ILE A 149      65.033  76.465  62.352  1.00  6.96              
ATOM   2378 2HG2 ILE A 149      64.822  74.742  62.595  1.00  6.96              
ATOM   2379 3HG2 ILE A 149      63.404  75.807  62.619  1.00  6.96              
ATOM   2380  CG1 ILE A 149      64.119  77.333  64.835  1.00  6.96              
ATOM   2381 1HG1 ILE A 149      64.195  77.441  65.915  1.00  6.96              
ATOM   2382 2HG1 ILE A 149      63.070  77.443  64.562  1.00  6.96              
ATOM   2383  CD1 ILE A 149      64.925  78.485  64.225  1.00  6.96              
ATOM   2384  HD1 ILE A 149      64.627  79.423  64.694  1.00  6.96              
ATOM   2385  HD2 ILE A 149      65.987  78.322  64.405  1.00  6.96              
ATOM   2386  HD3 ILE A 149      64.742  78.555  63.154  1.00  6.96              
ATOM   2387  C   ILE A 149      64.385  73.417  64.847  1.00  6.96              
ATOM   2388  O   ILE A 149      65.581  73.200  64.682  1.00  6.96              
ATOM   2389  N   LEU A 150      63.467  72.452  64.753  1.00  7.02              
ATOM   2390  H   LEU A 150      62.521  72.696  65.010  1.00  7.02              
ATOM   2391  CA  LEU A 150      63.739  71.035  64.446  1.00  7.02              
ATOM   2392  HA  LEU A 150      64.643  70.677  64.937  1.00  7.02              
ATOM   2393  CB  LEU A 150      62.499  70.215  64.903  1.00  7.02              
ATOM   2394  HB1 LEU A 150      62.607  69.210  64.486  1.00  7.02              
ATOM   2395  HB2 LEU A 150      61.610  70.647  64.439  1.00  7.02              
ATOM   2396  CG  LEU A 150      62.182  69.998  66.383  1.00  7.02              
ATOM   2397  HG  LEU A 150      63.014  69.454  66.808  1.00  7.02              
ATOM   2398  CD1 LEU A 150      61.927  71.279  67.181  1.00  7.02              
ATOM   2399 1HD1 LEU A 150      61.580  71.027  68.183  1.00  7.02              
ATOM   2400 2HD1 LEU A 150      62.855  71.841  67.278  1.00  7.02              
ATOM   2401 3HD1 LEU A 150      61.167  71.885  66.689  1.00  7.02              
ATOM   2402  CD2 LEU A 150      60.922  69.126  66.484  1.00  7.02              
ATOM   2403 1HD2 LEU A 150      60.677  68.914  67.524  1.00  7.02              
ATOM   2404 2HD2 LEU A 150      60.073  69.633  66.025  1.00  7.02              
ATOM   2405 3HD2 LEU A 150      61.084  68.179  65.968  1.00  7.02              
ATOM   2406  C   LEU A 150      63.781  70.692  62.949  1.00  7.02              
ATOM   2407  O   LEU A 150      64.393  69.706  62.519  1.00  7.02              
ATOM   2408  N   ARG A 151      62.983  71.442  62.188  1.00  7.23              
ATOM   2409  H   ARG A 151      62.551  72.251  62.606  1.00  7.23              
ATOM   2410  CA  ARG A 151      62.642  71.148  60.806  1.00  7.23              
ATOM   2411  HA  ARG A 151      63.204  70.267  60.506  1.00  7.23              
ATOM   2412  CB  ARG A 151      61.138  70.827  60.635  1.00  7.23              
ATOM   2413  HB1 ARG A 151      60.541  71.734  60.754  1.00  7.23              
ATOM   2414  HB2 ARG A 151      60.847  70.109  61.404  1.00  7.23              
ATOM   2415  CG  ARG A 151      60.864  70.199  59.254  1.00  7.23              
ATOM   2416  HG1 ARG A 151      61.606  69.428  59.090  1.00  7.23              
ATOM   2417  HG2 ARG A 151      61.014  70.947  58.481  1.00  7.23              
ATOM   2418  CD  ARG A 151      59.477  69.551  59.073  1.00  7.23              
ATOM   2419  HD1 ARG A 151      58.794  70.262  58.605  1.00  7.23              
ATOM   2420  HD2 ARG A 151      59.072  69.297  60.054  1.00  7.23              
ATOM   2421  NE  ARG A 151      59.585  68.305  58.276  1.00  7.23              
ATOM   2422  HE  ARG A 151      59.819  67.471  58.783  1.00  7.23              
ATOM   2423  CZ  ARG A 151      59.671  68.201  56.960  1.00  7.23              
ATOM   2424  NH1 ARG A 151      59.316  69.107  56.114  1.00  7.23              
ATOM   2425 1HH1 ARG A 151      58.811  69.937  56.407  1.00  7.23              
ATOM   2426 2HH1 ARG A 151      59.594  68.983  55.145  1.00  7.23              
ATOM   2427  NH2 ARG A 151      60.158  67.139  56.402  1.00  7.23              
ATOM   2428 1HH2 ARG A 151      60.472  66.355  56.948  1.00  7.23              
ATOM   2429 2HH2 ARG A 151      60.353  67.217  55.403  1.00  7.23              
ATOM   2430  C   ARG A 151      63.124  72.305  59.949  1.00  7.23              
ATOM   2431  O   ARG A 151      63.035  73.472  60.330  1.00  7.23              
ATOM   2432  N   ILE A 152      63.700  71.951  58.810  1.00  7.10              
ATOM   2433  H   ILE A 152      63.713  70.962  58.578  1.00  7.10              
ATOM   2434  CA  ILE A 152      64.313  72.870  57.870  1.00  7.10              
ATOM   2435  HA  ILE A 152      64.002  73.887  58.111  1.00  7.10              
ATOM   2436  CB  ILE A 152      65.858  72.821  57.908  1.00  7.10              
ATOM   2437  HB  ILE A 152      66.181  71.824  57.607  1.00  7.10              
ATOM   2438  CG2 ILE A 152      66.425  73.845  56.898  1.00  7.10              
ATOM   2439 1HG2 ILE A 152      67.501  73.724  56.798  1.00  7.10              
ATOM   2440 2HG2 ILE A 152      66.002  73.697  55.905  1.00  7.10              
ATOM   2441 3HG2 ILE A 152      66.200  74.861  57.225  1.00  7.10              
ATOM   2442  CG1 ILE A 152      66.400  73.112  59.327  1.00  7.10              
ATOM   2443 1HG1 ILE A 152      65.986  72.387  60.029  1.00  7.10              
ATOM   2444 2HG1 ILE A 152      66.076  74.106  59.641  1.00  7.10              
ATOM   2445  CD1 ILE A 152      67.925  73.027  59.447  1.00  7.10              
ATOM   2446  HD1 ILE A 152      68.215  73.240  60.476  1.00  7.10              
ATOM   2447  HD2 ILE A 152      68.263  72.029  59.176  1.00  7.10              
ATOM   2448  HD3 ILE A 152      68.407  73.755  58.799  1.00  7.10              
ATOM   2449  C   ILE A 152      63.782  72.516  56.488  1.00  7.10              
ATOM   2450  O   ILE A 152      63.956  71.400  55.992  1.00  7.10              
ATOM   2451  N   GLU A 153      63.137  73.502  55.883  1.00  7.14              
ATOM   2452  H   GLU A 153      63.093  74.401  56.343  1.00  7.14              
ATOM   2453  CA  GLU A 153      62.265  73.341  54.727  1.00  7.14              
ATOM   2454  HA  GLU A 153      62.424  72.374  54.250  1.00  7.14              
ATOM   2455  CB  GLU A 153      60.804  73.423  55.203  1.00  7.14              
ATOM   2456  HB1 GLU A 153      60.151  73.663  54.369  1.00  7.14              
ATOM   2457  HB2 GLU A 153      60.710  74.212  55.951  1.00  7.14              
ATOM   2458  CG  GLU A 153      60.344  72.080  55.768  1.00  7.14              
ATOM   2459  HG1 GLU A 153      61.162  71.605  56.308  1.00  7.14              
ATOM   2460  HG2 GLU A 153      60.090  71.430  54.927  1.00  7.14              
ATOM   2461  CD  GLU A 153      59.155  72.220  56.722  1.00  7.14              
ATOM   2462  OE1 GLU A 153      59.362  72.798  57.807  1.00  7.14              
ATOM   2463  OE2 GLU A 153      58.100  71.604  56.444  1.00  7.14              
ATOM   2464  C   GLU A 153      62.559  74.453  53.717  1.00  7.14              
ATOM   2465  O   GLU A 153      62.865  75.590  54.074  1.00  7.14              
ATOM   2466  N   GLN A 154      62.483  74.097  52.436  1.00  7.13              
ATOM   2467  H   GLN A 154      62.179  73.159  52.231  1.00  7.13              
ATOM   2468  CA  GLN A 154      62.899  74.936  51.309  1.00  7.13              
ATOM   2469  HA  GLN A 154      63.948  75.190  51.466  1.00  7.13              
ATOM   2470  CB  GLN A 154      62.765  74.101  50.009  1.00  7.13              
ATOM   2471  HB1 GLN A 154      61.861  74.387  49.470  1.00  7.13              
ATOM   2472  HB2 GLN A 154      62.639  73.053  50.279  1.00  7.13              
ATOM   2473  CG  GLN A 154      63.967  74.221  49.050  1.00  7.13              
ATOM   2474  HG1 GLN A 154      64.883  74.316  49.627  1.00  7.13              
ATOM   2475  HG2 GLN A 154      63.857  75.123  48.447  1.00  7.13              
ATOM   2476  CD  GLN A 154      64.114  73.004  48.127  1.00  7.13              
ATOM   2477  OE1 GLN A 154      64.109  73.094  46.912  1.00  7.13              
ATOM   2478  NE2 GLN A 154      64.252  71.813  48.674  1.00  7.13              
ATOM   2479 1HE2 GLN A 154      64.251  71.692  49.668  1.00  7.13              
ATOM   2480 2HE2 GLN A 154      64.369  71.013  48.072  1.00  7.13              
ATOM   2481  C   GLN A 154      62.131  76.272  51.178  1.00  7.13              
ATOM   2482  O   GLN A 154      62.729  77.222  50.673  1.00  7.13              
ATOM   2483  N   PRO A 155      60.842  76.375  51.578  1.00  7.35              
ATOM   2484  CD  PRO A 155      59.896  75.267  51.680  1.00  7.35              
ATOM   2485  HD1 PRO A 155      59.935  74.857  52.684  1.00  7.35              
ATOM   2486  HD2 PRO A 155      60.091  74.487  50.943  1.00  7.35              
ATOM   2487  CG  PRO A 155      58.510  75.858  51.455  1.00  7.35              
ATOM   2488  HG1 PRO A 155      57.731  75.260  51.929  1.00  7.35              
ATOM   2489  HG2 PRO A 155      58.322  75.974  50.386  1.00  7.35              
ATOM   2490  CB  PRO A 155      58.660  77.222  52.111  1.00  7.35              
ATOM   2491  HB1 PRO A 155      58.563  77.103  53.192  1.00  7.35              
ATOM   2492  HB2 PRO A 155      57.925  77.936  51.737  1.00  7.35              
ATOM   2493  CA  PRO A 155      60.094  77.626  51.732  1.00  7.35              
ATOM   2494  HA  PRO A 155      60.050  78.085  50.743  1.00  7.35              
ATOM   2495  C   PRO A 155      60.672  78.696  52.683  1.00  7.35              
ATOM   2496  O   PRO A 155      60.098  79.026  53.720  1.00  7.35              
ATOM   2497  N   LEU A 156      61.795  79.284  52.286  1.00  7.47              
ATOM   2498  H   LEU A 156      62.198  78.944  51.420  1.00  7.47              
ATOM   2499  CA  LEU A 156      62.477  80.407  52.924  1.00  7.47              
ATOM   2500  HA  LEU A 156      61.779  80.967  53.547  1.00  7.47              
ATOM   2501  CB  LEU A 156      63.638  79.863  53.792  1.00  7.47              
ATOM   2502  HB1 LEU A 156      64.251  80.692  54.144  1.00  7.47              
ATOM   2503  HB2 LEU A 156      64.266  79.232  53.160  1.00  7.47              
ATOM   2504  CG  LEU A 156      63.225  79.055  55.035  1.00  7.47              
ATOM   2505  HG  LEU A 156      62.590  78.219  54.748  1.00  7.47              
ATOM   2506  CD1 LEU A 156      64.488  78.506  55.703  1.00  7.47              
ATOM   2507 1HD1 LEU A 156      64.204  77.908  56.568  1.00  7.47              
ATOM   2508 2HD1 LEU A 156      65.010  77.857  54.999  1.00  7.47              
ATOM   2509 3HD1 LEU A 156      65.142  79.320  56.015  1.00  7.47              
ATOM   2510  CD2 LEU A 156      62.491  79.922  56.061  1.00  7.47              
ATOM   2511 1HD2 LEU A 156      62.248  79.313  56.930  1.00  7.47              
ATOM   2512 2HD2 LEU A 156      63.102  80.773  56.362  1.00  7.47              
ATOM   2513 3HD2 LEU A 156      61.550  80.274  55.642  1.00  7.47              
ATOM   2514  C   LEU A 156      62.976  81.371  51.828  1.00  7.47              
ATOM   2515  O   LEU A 156      62.532  81.303  50.683  1.00  7.47              
ATOM   2516  N   GLY A 157      63.901  82.278  52.156  1.00  7.25              
ATOM   2517  H   GLY A 157      64.240  82.302  53.104  1.00  7.25              
ATOM   2518  CA  GLY A 157      64.325  83.316  51.217  1.00  7.25              
ATOM   2519  HA1 GLY A 157      63.535  84.065  51.145  1.00  7.25              
ATOM   2520  HA2 GLY A 157      64.447  82.873  50.228  1.00  7.25              
ATOM   2521  C   GLY A 157      65.615  84.030  51.559  1.00  7.25              
ATOM   2522  O   GLY A 157      65.610  85.224  51.839  1.00  7.25              
ATOM   2523  N   THR A 158      66.731  83.307  51.530  1.00  6.84              
ATOM   2524  H   THR A 158      66.657  82.317  51.337  1.00  6.84              
ATOM   2525  CA  THR A 158      68.040  83.804  51.979  1.00  6.84              
ATOM   2526  HA  THR A 158      67.962  84.868  52.202  1.00  6.84              
ATOM   2527  CB  THR A 158      68.412  83.100  53.297  1.00  6.84              
ATOM   2528  HB  THR A 158      69.439  83.342  53.549  1.00  6.84              
ATOM   2529  CG2 THR A 158      67.522  83.566  54.448  1.00  6.84              
ATOM   2530 1HG2 THR A 158      67.838  83.101  55.380  1.00  6.84              
ATOM   2531 2HG2 THR A 158      67.596  84.649  54.550  1.00  6.84              
ATOM   2532 3HG2 THR A 158      66.486  83.291  54.256  1.00  6.84              
ATOM   2533  OG1 THR A 158      68.251  81.700  53.201  1.00  6.84              
ATOM   2534  HG1 THR A 158      68.558  81.305  54.020  1.00  6.84              
ATOM   2535  C   THR A 158      69.141  83.694  50.914  1.00  6.84              
ATOM   2536  O   THR A 158      70.245  83.256  51.232  1.00  6.84              
ATOM   2537  N   PRO A 159      68.932  84.145  49.656  1.00  6.95              
ATOM   2538  CD  PRO A 159      67.752  84.842  49.154  1.00  6.95              
ATOM   2539  HD1 PRO A 159      67.430  85.631  49.836  1.00  6.95              
ATOM   2540  HD2 PRO A 159      66.946  84.125  48.996  1.00  6.95              
ATOM   2541  CG  PRO A 159      68.150  85.442  47.808  1.00  6.95              
ATOM   2542  HG1 PRO A 159      68.598  86.426  47.960  1.00  6.95              
ATOM   2543  HG2 PRO A 159      67.302  85.505  47.126  1.00  6.95              
ATOM   2544  CB  PRO A 159      69.209  84.462  47.312  1.00  6.95              
ATOM   2545  HB1 PRO A 159      69.861  84.915  46.563  1.00  6.95              
ATOM   2546  HB2 PRO A 159      68.721  83.578  46.898  1.00  6.95              
ATOM   2547  CA  PRO A 159      69.951  84.078  48.598  1.00  6.95              
ATOM   2548  HA  PRO A 159      70.305  83.051  48.505  1.00  6.95              
ATOM   2549  C   PRO A 159      71.182  84.965  48.826  1.00  6.95              
ATOM   2550  O   PRO A 159      72.080  85.025  47.988  1.00  6.95              
ATOM   2551  N   PHE A 160      71.238  85.652  49.962  1.00  6.60              
ATOM   2552  H   PHE A 160      70.456  85.582  50.592  1.00  6.60              
ATOM   2553  CA  PHE A 160      72.353  86.489  50.377  1.00  6.60              
ATOM   2554  HA  PHE A 160      73.070  86.534  49.561  1.00  6.60              
ATOM   2555  CB  PHE A 160      71.812  87.907  50.610  1.00  6.60              
ATOM   2556  HB1 PHE A 160      71.554  88.033  51.662  1.00  6.60              
ATOM   2557  HB2 PHE A 160      70.891  88.040  50.039  1.00  6.60              
ATOM   2558  CG  PHE A 160      72.755  89.006  50.169  1.00  6.60              
ATOM   2559  CD1 PHE A 160      72.889  89.305  48.799  1.00  6.60              
ATOM   2560  HD1 PHE A 160      72.285  88.779  48.072  1.00  6.60              
ATOM   2561  CE1 PHE A 160      73.782  90.306  48.377  1.00  6.60              
ATOM   2562  HE1 PHE A 160      73.865  90.553  47.327  1.00  6.60              
ATOM   2563  CZ  PHE A 160      74.541  91.013  49.326  1.00  6.60              
ATOM   2564  HZ  PHE A 160      75.216  91.798  49.011  1.00  6.60              
ATOM   2565  CE2 PHE A 160      74.398  90.724  50.693  1.00  6.60              
ATOM   2566  HE2 PHE A 160      74.966  91.285  51.426  1.00  6.60              
ATOM   2567  CD2 PHE A 160      73.501  89.729  51.116  1.00  6.60              
ATOM   2568  HD2 PHE A 160      73.383  89.523  52.169  1.00  6.60              
ATOM   2569  C   PHE A 160      73.093  85.920  51.586  1.00  6.60              
ATOM   2570  O   PHE A 160      74.163  86.435  51.916  1.00  6.60              
ATOM   2571  N   LEU A 161      72.576  84.835  52.182  1.00  6.40              
ATOM   2572  H   LEU A 161      71.772  84.380  51.771  1.00  6.40              
ATOM   2573  CA  LEU A 161      73.211  84.182  53.309  1.00  6.40              
ATOM   2574  HA  LEU A 161      73.503  84.999  53.960  1.00  6.40              
ATOM   2575  CB  LEU A 161      72.280  83.256  54.114  1.00  6.40              
ATOM   2576  HB1 LEU A 161      72.878  82.465  54.570  1.00  6.40              
ATOM   2577  HB2 LEU A 161      71.571  82.774  53.443  1.00  6.40              
ATOM   2578  CG  LEU A 161      71.543  83.990  55.253  1.00  6.40              
ATOM   2579  HG  LEU A 161      70.891  84.755  54.833  1.00  6.40              
ATOM   2580  CD1 LEU A 161      70.701  83.003  56.058  1.00  6.40              
ATOM   2581 1HD1 LEU A 161      70.004  83.554  56.690  1.00  6.40              
ATOM   2582 2HD1 LEU A 161      70.146  82.343  55.398  1.00  6.40              
ATOM   2583 3HD1 LEU A 161      71.347  82.393  56.683  1.00  6.40              
ATOM   2584  CD2 LEU A 161      72.487  84.624  56.281  1.00  6.40              
ATOM   2585 1HD2 LEU A 161      72.982  85.493  55.868  1.00  6.40              
ATOM   2586 2HD2 LEU A 161      71.916  84.974  57.133  1.00  6.40              
ATOM   2587 3HD2 LEU A 161      73.228  83.901  56.621  1.00  6.40              
ATOM   2588  C   LEU A 161      74.525  83.492  52.951  1.00  6.40              
ATOM   2589  O   LEU A 161      74.635  82.743  51.984  1.00  6.40              
ATOM   2590  N   LYS A 162      75.511  83.743  53.814  1.00  6.15              
ATOM   2591  H   LYS A 162      75.294  84.376  54.576  1.00  6.15              
ATOM   2592  CA  LYS A 162      76.901  83.303  53.731  1.00  6.15              
ATOM   2593  HA  LYS A 162      76.999  82.670  52.847  1.00  6.15              
ATOM   2594  CB  LYS A 162      77.838  84.532  53.524  1.00  6.15              
ATOM   2595  HB1 LYS A 162      77.223  85.392  53.253  1.00  6.15              
ATOM   2596  HB2 LYS A 162      78.473  84.323  52.660  1.00  6.15              
ATOM   2597  CG  LYS A 162      78.774  84.942  54.694  1.00  6.15              
ATOM   2598  HG1 LYS A 162      79.581  84.212  54.769  1.00  6.15              
ATOM   2599  HG2 LYS A 162      78.234  84.906  55.635  1.00  6.15              
ATOM   2600  CD  LYS A 162      79.394  86.353  54.533  1.00  6.15              
ATOM   2601  HD1 LYS A 162      78.930  86.857  53.683  1.00  6.15              
ATOM   2602  HD2 LYS A 162      80.457  86.254  54.311  1.00  6.15              
ATOM   2603  CE  LYS A 162      79.215  87.230  55.794  1.00  6.15              
ATOM   2604  HE1 LYS A 162      79.826  86.835  56.610  1.00  6.15              
ATOM   2605  HE2 LYS A 162      78.171  87.163  56.111  1.00  6.15              
ATOM   2606  NZ  LYS A 162      79.547  88.659  55.536  1.00  6.15              
ATOM   2607  HZ1 LYS A 162      80.538  88.802  55.423  1.00  6.15              
ATOM   2608  HZ2 LYS A 162      79.097  88.979  54.676  1.00  6.15              
ATOM   2609  HZ3 LYS A 162      79.186  89.289  56.255  1.00  6.15              
ATOM   2610  C   LYS A 162      77.297  82.410  54.924  1.00  6.15              
ATOM   2611  O   LYS A 162      78.050  81.441  54.730  1.00  6.15              
ATOM   2612  N   GLN A 163      76.734  82.656  56.119  1.00  5.52              
ATOM   2613  H   GLN A 163      76.179  83.495  56.259  1.00  5.52              
ATOM   2614  CA  GLN A 163      76.936  81.741  57.252  1.00  5.52              
ATOM   2615  HA  GLN A 163      77.364  80.798  56.915  1.00  5.52              
ATOM   2616  CB  GLN A 163      77.950  82.380  58.225  1.00  5.52              
ATOM   2617  HB1 GLN A 163      77.852  83.463  58.189  1.00  5.52              
ATOM   2618  HB2 GLN A 163      78.938  82.141  57.830  1.00  5.52              
ATOM   2619  CG  GLN A 163      77.872  81.951  59.711  1.00  5.52              
ATOM   2620  HG1 GLN A 163      77.662  80.889  59.787  1.00  5.52              
ATOM   2621  HG2 GLN A 163      77.038  82.461  60.191  1.00  5.52              
ATOM   2622  CD  GLN A 163      79.155  82.255  60.497  1.00  5.52              
ATOM   2623  OE1 GLN A 163      80.171  82.662  59.953  1.00  5.52              
ATOM   2624  NE2 GLN A 163      79.184  82.051  61.793  1.00  5.52              
ATOM   2625 1HE2 GLN A 163      78.401  81.622  62.253  1.00  5.52              
ATOM   2626 2HE2 GLN A 163      80.054  82.239  62.260  1.00  5.52              
ATOM   2627  C   GLN A 163      75.605  81.396  57.898  1.00  5.52              
ATOM   2628  O   GLN A 163      74.791  82.292  58.049  1.00  5.52              
ATOM   2629  N   LEU A 164      75.398  80.138  58.289  1.00  5.67              
ATOM   2630  H   LEU A 164      76.108  79.444  58.065  1.00  5.67              
ATOM   2631  CA  LEU A 164      74.204  79.662  58.985  1.00  5.67              
ATOM   2632  HA  LEU A 164      73.645  80.514  59.362  1.00  5.67              
ATOM   2633  CB  LEU A 164      73.309  78.844  58.028  1.00  5.67              
ATOM   2634  HB1 LEU A 164      72.843  78.021  58.574  1.00  5.67              
ATOM   2635  HB2 LEU A 164      73.933  78.397  57.255  1.00  5.67              
ATOM   2636  CG  LEU A 164      72.188  79.667  57.381  1.00  5.67              
ATOM   2637  HG  LEU A 164      72.612  80.588  56.984  1.00  5.67              
ATOM   2638  CD1 LEU A 164      71.555  78.889  56.221  1.00  5.67              
ATOM   2639 1HD1 LEU A 164      70.802  79.507  55.731  1.00  5.67              
ATOM   2640 2HD1 LEU A 164      72.324  78.638  55.490  1.00  5.67              
ATOM   2641 3HD1 LEU A 164      71.090  77.971  56.585  1.00  5.67              
ATOM   2642  CD2 LEU A 164      71.072  79.996  58.384  1.00  5.67              
ATOM   2643 1HD2 LEU A 164      70.287  80.559  57.884  1.00  5.67              
ATOM   2644 2HD2 LEU A 164      70.648  79.078  58.788  1.00  5.67              
ATOM   2645 3HD2 LEU A 164      71.465  80.597  59.203  1.00  5.67              
ATOM   2646  C   LEU A 164      74.603  78.791  60.178  1.00  5.67              
ATOM   2647  O   LEU A 164      75.176  77.707  60.008  1.00  5.67              
ATOM   2648  N   LEU A 165      74.239  79.251  61.378  1.00  5.55              
ATOM   2649  H   LEU A 165      73.750  80.140  61.429  1.00  5.55              
ATOM   2650  CA  LEU A 165      74.340  78.442  62.596  1.00  5.55              
ATOM   2651  HA  LEU A 165      74.939  77.561  62.389  1.00  5.55              
ATOM   2652  CB  LEU A 165      74.981  79.204  63.779  1.00  5.55              
ATOM   2653  HB1 LEU A 165      75.219  78.452  64.533  1.00  5.55              
ATOM   2654  HB2 LEU A 165      74.240  79.860  64.234  1.00  5.55              
ATOM   2655  CG  LEU A 165      76.245  80.043  63.515  1.00  5.55              
ATOM   2656  HG  LEU A 165      76.865  79.564  62.757  1.00  5.55              
ATOM   2657  CD1 LEU A 165      75.906  81.476  63.087  1.00  5.55              
ATOM   2658 1HD1 LEU A 165      76.811  82.062  62.953  1.00  5.55              
ATOM   2659 2HD1 LEU A 165      75.340  81.483  62.160  1.00  5.55              
ATOM   2660 3HD1 LEU A 165      75.318  81.956  63.869  1.00  5.55              
ATOM   2661  CD2 LEU A 165      77.049  80.170  64.812  1.00  5.55              
ATOM   2662 1HD2 LEU A 165      77.926  80.799  64.662  1.00  5.55              
ATOM   2663 2HD2 LEU A 165      76.427  80.610  65.597  1.00  5.55              
ATOM   2664 3HD2 LEU A 165      77.380  79.184  65.138  1.00  5.55              
ATOM   2665  C   LEU A 165      72.945  77.984  63.002  1.00  5.55              
ATOM   2666  O   LEU A 165      72.084  78.817  63.279  1.00  5.55              
ATOM   2667  N   LEU A 166      72.733  76.672  63.060  1.00  6.20              
ATOM   2668  H   LEU A 166      73.470  76.052  62.730  1.00  6.20              
ATOM   2669  CA  LEU A 166      71.431  76.072  63.375  1.00  6.20              
ATOM   2670  HA  LEU A 166      70.810  76.804  63.893  1.00  6.20              
ATOM   2671  CB  LEU A 166      70.751  75.689  62.035  1.00  6.20              
ATOM   2672  HB1 LEU A 166      70.050  74.866  62.183  1.00  6.20              
ATOM   2673  HB2 LEU A 166      71.523  75.338  61.350  1.00  6.20              
ATOM   2674  CG  LEU A 166      69.975  76.837  61.359  1.00  6.20              
ATOM   2675  HG  LEU A 166      70.560  77.754  61.375  1.00  6.20              
ATOM   2676  CD1 LEU A 166      69.675  76.484  59.902  1.00  6.20              
ATOM   2677 1HD1 LEU A 166      69.113  77.291  59.433  1.00  6.20              
ATOM   2678 2HD1 LEU A 166      70.608  76.331  59.359  1.00  6.20              
ATOM   2679 3HD1 LEU A 166      69.087  75.572  59.867  1.00  6.20              
ATOM   2680  CD2 LEU A 166      68.628  77.068  62.056  1.00  6.20              
ATOM   2681 1HD2 LEU A 166      68.090  77.877  61.563  1.00  6.20              
ATOM   2682 2HD2 LEU A 166      68.022  76.162  62.013  1.00  6.20              
ATOM   2683 3HD2 LEU A 166      68.781  77.332  63.102  1.00  6.20              
ATOM   2684  C   LEU A 166      71.592  74.899  64.355  1.00  6.20              
ATOM   2685  O   LEU A 166      70.858  73.918  64.286  1.00  6.20              
ATOM   2686  N   ALA A 167      72.551  75.002  65.274  1.00  6.06              
ATOM   2687  H   ALA A 167      73.104  75.841  65.278  1.00  6.06              
ATOM   2688  CA  ALA A 167      72.983  73.928  66.162  1.00  6.06              
ATOM   2689  HA  ALA A 167      72.638  72.977  65.758  1.00  6.06              
ATOM   2690  CB  ALA A 167      74.520  73.953  66.146  1.00  6.06              
ATOM   2691  HB1 ALA A 167      74.918  73.189  66.815  1.00  6.06              
ATOM   2692  HB2 ALA A 167      74.884  73.760  65.135  1.00  6.06              
ATOM   2693  HB3 ALA A 167      74.885  74.926  66.477  1.00  6.06              
ATOM   2694  C   ALA A 167      72.436  74.056  67.602  1.00  6.06              
ATOM   2695  O   ALA A 167      72.010  75.123  68.059  1.00  6.06              
ATOM   2696  N   LYS A 168      72.446  72.959  68.360  1.00  6.16              
ATOM   2697  H   LYS A 168      72.731  72.082  67.927  1.00  6.16              
ATOM   2698  CA  LYS A 168      71.891  72.948  69.725  1.00  6.16              
ATOM   2699  HA  LYS A 168      71.803  71.900  69.998  1.00  6.16              
ATOM   2700  CB  LYS A 168      72.925  73.502  70.742  1.00  6.16              
ATOM   2701  HB1 LYS A 168      72.426  73.745  71.679  1.00  6.16              
ATOM   2702  HB2 LYS A 168      73.384  74.409  70.346  1.00  6.16              
ATOM   2703  CG  LYS A 168      74.013  72.427  71.037  1.00  6.16              
ATOM   2704  HG1 LYS A 168      74.268  71.917  70.107  1.00  6.16              
ATOM   2705  HG2 LYS A 168      73.574  71.687  71.703  1.00  6.16              
ATOM   2706  CD  LYS A 168      75.340  72.924  71.650  1.00  6.16              
ATOM   2707  HD1 LYS A 168      75.189  73.935  72.029  1.00  6.16              
ATOM   2708  HD2 LYS A 168      76.081  72.994  70.850  1.00  6.16              
ATOM   2709  CE  LYS A 168      75.933  72.076  72.804  1.00  6.16              
ATOM   2710  HE1 LYS A 168      75.241  72.102  73.648  1.00  6.16              
ATOM   2711  HE2 LYS A 168      76.862  72.552  73.133  1.00  6.16              
ATOM   2712  NZ  LYS A 168      76.234  70.657  72.473  1.00  6.16              
ATOM   2713  HZ1 LYS A 168      76.638  70.166  73.276  1.00  6.16              
ATOM   2714  HZ2 LYS A 168      75.418  70.138  72.199  1.00  6.16              
ATOM   2715  HZ3 LYS A 168      76.902  70.542  71.705  1.00  6.16              
ATOM   2716  C   LYS A 168      70.427  73.366  69.768  1.00  6.16              
ATOM   2717  O   LYS A 168      70.002  74.029  70.706  1.00  6.16              
ATOM   2718  N   ASN A 169      69.670  72.943  68.749  1.00  6.44              
ATOM   2719  H   ASN A 169      70.127  72.435  67.999  1.00  6.44              
ATOM   2720  CA  ASN A 169      68.211  72.978  68.728  1.00  6.44              
ATOM   2721  HA  ASN A 169      67.870  73.835  69.314  1.00  6.44              
ATOM   2722  CB  ASN A 169      67.728  73.199  67.282  1.00  6.44              
ATOM   2723  HB1 ASN A 169      66.683  72.897  67.205  1.00  6.44              
ATOM   2724  HB2 ASN A 169      68.307  72.608  66.577  1.00  6.44              
ATOM   2725  CG  ASN A 169      67.802  74.673  66.912  1.00  6.44              
ATOM   2726  OD1 ASN A 169      66.909  75.446  67.226  1.00  6.44              
ATOM   2727  ND2 ASN A 169      68.861  75.143  66.291  1.00  6.44              
ATOM   2728 1HD2 ASN A 169      69.552  74.520  65.898  1.00  6.44              
ATOM   2729 2HD2 ASN A 169      68.882  76.143  66.145  1.00  6.44              
ATOM   2730  C   ASN A 169      67.615  71.747  69.427  1.00  6.44              
ATOM   2731  O   ASN A 169      66.646  71.892  70.165  1.00  6.44              
ATOM   2732  N   CYS A 170      68.228  70.566  69.264  1.00  6.46              
ATOM   2733  H   CYS A 170      69.062  70.546  68.697  1.00  6.46              
ATOM   2734  CA  CYS A 170      67.653  69.274  69.658  1.00  6.46              
ATOM   2735  HA  CYS A 170      66.903  69.436  70.430  1.00  6.46              
ATOM   2736  CB  CYS A 170      66.942  68.662  68.448  1.00  6.46              
ATOM   2737  HB1 CYS A 170      66.520  67.697  68.728  1.00  6.46              
ATOM   2738  HB2 CYS A 170      67.688  68.494  67.684  1.00  6.46              
ATOM   2739  SG  CYS A 170      65.637  69.667  67.698  1.00  6.46              
ATOM   2740  C   CYS A 170      68.722  68.326  70.225  1.00  6.46              
ATOM   2741  O   CYS A 170      69.524  67.732  69.506  1.00  6.46              
ATOM   2742  N   TYR A 171      68.760  68.233  71.548  1.00  6.48              
ATOM   2743  H   TYR A 171      68.049  68.758  72.050  1.00  6.48              
ATOM   2744  CA  TYR A 171      69.957  67.914  72.333  1.00  6.48              
ATOM   2745  HA  TYR A 171      70.482  67.053  71.921  1.00  6.48              
ATOM   2746  CB  TYR A 171      70.822  69.198  72.234  1.00  6.48              
ATOM   2747  HB1 TYR A 171      70.148  70.058  72.225  1.00  6.48              
ATOM   2748  HB2 TYR A 171      71.320  69.194  71.266  1.00  6.48              
ATOM   2749  CG  TYR A 171      71.858  69.487  73.301  1.00  6.48              
ATOM   2750  CD1 TYR A 171      72.659  68.464  73.831  1.00  6.48              
ATOM   2751  HD1 TYR A 171      72.598  67.462  73.432  1.00  6.48              
ATOM   2752  CE1 TYR A 171      73.549  68.735  74.881  1.00  6.48              
ATOM   2753  HE1 TYR A 171      74.162  67.944  75.289  1.00  6.48              
ATOM   2754  CZ  TYR A 171      73.701  70.052  75.353  1.00  6.48              
ATOM   2755  OH  TYR A 171      74.496  70.283  76.424  1.00  6.48              
ATOM   2756  HH  TYR A 171      74.796  71.190  76.509  1.00  6.48              
ATOM   2757  CE2 TYR A 171      72.984  71.102  74.744  1.00  6.48              
ATOM   2758  HE2 TYR A 171      73.111  72.116  75.092  1.00  6.48              
ATOM   2759  CD2 TYR A 171      72.039  70.814  73.743  1.00  6.48              
ATOM   2760  HD2 TYR A 171      71.454  71.615  73.305  1.00  6.48              
ATOM   2761  C   TYR A 171      69.506  67.626  73.766  1.00  6.48              
ATOM   2762  O   TYR A 171      68.486  68.166  74.173  1.00  6.48              
ATOM   2763  N   TYR A 172      70.238  66.833  74.559  1.00  6.53              
ATOM   2764  H   TYR A 172      71.081  66.410  74.201  1.00  6.53              
ATOM   2765  CA  TYR A 172      69.821  66.511  75.930  1.00  6.53              
ATOM   2766  HA  TYR A 172      68.925  65.892  75.859  1.00  6.53              
ATOM   2767  CB  TYR A 172      70.895  65.685  76.652  1.00  6.53              
ATOM   2768  HB1 TYR A 172      71.793  66.291  76.791  1.00  6.53              
ATOM   2769  HB2 TYR A 172      71.162  64.824  76.038  1.00  6.53              
ATOM   2770  CG  TYR A 172      70.401  65.186  77.998  1.00  6.53              
ATOM   2771  CD1 TYR A 172      69.542  64.070  78.051  1.00  6.53              
ATOM   2772  HD1 TYR A 172      69.301  63.527  77.147  1.00  6.53              
ATOM   2773  CE1 TYR A 172      68.973  63.675  79.278  1.00  6.53              
ATOM   2774  HE1 TYR A 172      68.306  62.827  79.331  1.00  6.53              
ATOM   2775  CZ  TYR A 172      69.266  64.392  80.456  1.00  6.53              
ATOM   2776  OH  TYR A 172      68.715  64.005  81.636  1.00  6.53              
ATOM   2777  HH  TYR A 172      69.049  64.524  82.369  1.00  6.53              
ATOM   2778  CE2 TYR A 172      70.148  65.495  80.409  1.00  6.53              
ATOM   2779  HE2 TYR A 172      70.387  66.039  81.310  1.00  6.53              
ATOM   2780  CD2 TYR A 172      70.712  65.890  79.180  1.00  6.53              
ATOM   2781  HD2 TYR A 172      71.368  66.749  79.145  1.00  6.53              
ATOM   2782  C   TYR A 172      69.418  67.746  76.769  1.00  6.53              
ATOM   2783  O   TYR A 172      68.420  67.708  77.486  1.00  6.53              
ATOM   2784  N   ALA A 173      70.136  68.869  76.618  1.00  6.65              
ATOM   2785  H   ALA A 173      70.936  68.846  76.004  1.00  6.65              
ATOM   2786  CA  ALA A 173      69.842  70.105  77.346  1.00  6.65              
ATOM   2787  HA  ALA A 173      69.376  69.817  78.290  1.00  6.65              
ATOM   2788  CB  ALA A 173      71.152  70.793  77.730  1.00  6.65              
ATOM   2789  HB1 ALA A 173      71.869  70.064  78.111  1.00  6.65              
ATOM   2790  HB2 ALA A 173      71.567  71.305  76.870  1.00  6.65              
ATOM   2791  HB3 ALA A 173      70.957  71.526  78.514  1.00  6.65              
ATOM   2792  C   ALA A 173      68.834  71.070  76.670  1.00  6.65              
ATOM   2793  O   ALA A 173      68.259  71.929  77.339  1.00  6.65              
ATOM   2794  N   ASN A 174      68.511  70.886  75.386  1.00  7.23              
ATOM   2795  H   ASN A 174      68.963  70.131  74.888  1.00  7.23              
ATOM   2796  CA  ASN A 174      67.246  71.367  74.818  1.00  7.23              
ATOM   2797  HA  ASN A 174      66.550  71.509  75.635  1.00  7.23              
ATOM   2798  CB  ASN A 174      67.366  72.715  74.094  1.00  7.23              
ATOM   2799  HB1 ASN A 174      67.952  72.618  73.178  1.00  7.23              
ATOM   2800  HB2 ASN A 174      67.822  73.461  74.741  1.00  7.23              
ATOM   2801  CG  ASN A 174      65.947  73.146  73.769  1.00  7.23              
ATOM   2802  OD1 ASN A 174      65.161  73.390  74.676  1.00  7.23              
ATOM   2803  ND2 ASN A 174      65.524  73.123  72.541  1.00  7.23              
ATOM   2804 1HD2 ASN A 174      66.111  72.832  71.762  1.00  7.23              
ATOM   2805 2HD2 ASN A 174      64.553  73.349  72.367  1.00  7.23              
ATOM   2806  C   ASN A 174      66.617  70.299  73.904  1.00  7.23              
ATOM   2807  O   ASN A 174      66.923  70.258  72.712  1.00  7.23              
ATOM   2808  N   PRO A 175      65.815  69.378  74.459  1.00  7.34              
ATOM   2809  CD  PRO A 175      65.608  69.122  75.874  1.00  7.34              
ATOM   2810  HD1 PRO A 175      65.156  69.977  76.355  1.00  7.34              
ATOM   2811  HD2 PRO A 175      66.560  68.879  76.343  1.00  7.34              
ATOM   2812  CG  PRO A 175      64.664  67.927  75.966  1.00  7.34              
ATOM   2813  HG1 PRO A 175      63.629  68.272  75.971  1.00  7.34              
ATOM   2814  HG2 PRO A 175      64.872  67.312  76.843  1.00  7.34              
ATOM   2815  CB  PRO A 175      64.952  67.179  74.669  1.00  7.34              
ATOM   2816  HB1 PRO A 175      64.105  66.564  74.360  1.00  7.34              
ATOM   2817  HB2 PRO A 175      65.841  66.561  74.800  1.00  7.34              
ATOM   2818  CA  PRO A 175      65.258  68.303  73.673  1.00  7.34              
ATOM   2819  HA  PRO A 175      66.010  67.934  72.975  1.00  7.34              
ATOM   2820  C   PRO A 175      64.017  68.706  72.887  1.00  7.34              
ATOM   2821  O   PRO A 175      63.118  69.370  73.398  1.00  7.34              
ATOM   2822  N   CYS A 176      63.955  68.183  71.664  1.00  7.52              
ATOM   2823  H   CYS A 176      64.780  67.726  71.315  1.00  7.52              
ATOM   2824  CA  CYS A 176      62.821  68.299  70.745  1.00  7.52              
ATOM   2825  HA  CYS A 176      62.188  69.143  71.029  1.00  7.52              
ATOM   2826  CB  CYS A 176      63.388  68.549  69.358  1.00  7.52              
ATOM   2827  HB1 CYS A 176      62.553  68.620  68.669  1.00  7.52              
ATOM   2828  HB2 CYS A 176      63.996  67.696  69.051  1.00  7.52              
ATOM   2829  SG  CYS A 176      64.381  70.049  69.246  1.00  7.52              
ATOM   2830  C   CYS A 176      61.949  67.036  70.683  1.00  7.52              
ATOM   2831  O   CYS A 176      60.885  67.046  70.073  1.00  7.52              
ATOM   2832  N   ASN A 177      62.423  65.934  71.273  1.00  7.81              
ATOM   2833  H   ASN A 177      63.280  66.041  71.788  1.00  7.81              
ATOM   2834  CA  ASN A 177      61.889  64.565  71.183  1.00  7.81              
ATOM   2835  HA  ASN A 177      62.468  63.961  71.884  1.00  7.81              
ATOM   2836  CB  ASN A 177      60.427  64.492  71.667  1.00  7.81              
ATOM   2837  HB1 ASN A 177      60.160  63.449  71.838  1.00  7.81              
ATOM   2838  HB2 ASN A 177      59.761  64.877  70.894  1.00  7.81              
ATOM   2839  CG  ASN A 177      60.201  65.256  72.957  1.00  7.81              
ATOM   2840  OD1 ASN A 177      60.677  64.888  74.017  1.00  7.81              
ATOM   2841  ND2 ASN A 177      59.526  66.378  72.890  1.00  7.81              
ATOM   2842 1HD2 ASN A 177      59.220  66.712  71.989  1.00  7.81              
ATOM   2843 2HD2 ASN A 177      59.460  66.918  73.730  1.00  7.81              
ATOM   2844  C   ASN A 177      62.081  63.886  69.809  1.00  7.81              
ATOM   2845  O   ASN A 177      62.495  62.730  69.761  1.00  7.81              
ATOM   2846  N   GLU A 178      61.824  64.584  68.701  1.00  7.78              
ATOM   2847  H   GLU A 178      61.440  65.517  68.798  1.00  7.78              
ATOM   2848  CA  GLU A 178      61.937  64.019  67.344  1.00  7.78              
ATOM   2849  HA  GLU A 178      61.586  62.986  67.358  1.00  7.78              
ATOM   2850  CB  GLU A 178      61.035  64.819  66.381  1.00  7.78              
ATOM   2851  HB1 GLU A 178      61.268  64.515  65.360  1.00  7.78              
ATOM   2852  HB2 GLU A 178      61.259  65.882  66.478  1.00  7.78              
ATOM   2853  CG  GLU A 178      59.535  64.584  66.615  1.00  7.78              
ATOM   2854  HG1 GLU A 178      59.277  64.917  67.624  1.00  7.78              
ATOM   2855  HG2 GLU A 178      59.334  63.512  66.555  1.00  7.78              
ATOM   2856  CD  GLU A 178      58.660  65.318  65.580  1.00  7.78              
ATOM   2857  OE1 GLU A 178      58.999  65.266  64.375  1.00  7.78              
ATOM   2858  OE2 GLU A 178      57.644  65.912  66.002  1.00  7.78              
ATOM   2859  C   GLU A 178      63.366  64.016  66.773  1.00  7.78              
ATOM   2860  O   GLU A 178      64.246  64.749  67.229  1.00  7.78              
ATOM   2861  N   SER A 179      63.580  63.213  65.722  1.00  7.66              
ATOM   2862  H   SER A 179      62.767  62.757  65.330  1.00  7.66              
ATOM   2863  CA  SER A 179      64.767  63.333  64.855  1.00  7.66              
ATOM   2864  HA  SER A 179      65.669  63.387  65.463  1.00  7.66              
ATOM   2865  CB  SER A 179      64.895  62.129  63.923  1.00  7.66              
ATOM   2866  HB1 SER A 179      65.726  62.295  63.235  1.00  7.66              
ATOM   2867  HB2 SER A 179      63.977  62.008  63.344  1.00  7.66              
ATOM   2868  OG  SER A 179      65.153  60.961  64.679  1.00  7.66              
ATOM   2869  HG  SER A 179      64.391  60.809  65.246  1.00  7.66              
ATOM   2870  C   SER A 179      64.691  64.599  64.007  1.00  7.66              
ATOM   2871  O   SER A 179      63.626  64.932  63.497  1.00  7.66              
ATOM   2872  N   PHE A 180      65.818  65.292  63.834  1.00  7.38              
ATOM   2873  H   PHE A 180      66.664  64.963  64.284  1.00  7.38              
ATOM   2874  CA  PHE A 180      65.898  66.503  63.003  1.00  7.38              
ATOM   2875  HA  PHE A 180      65.217  67.254  63.406  1.00  7.38              
ATOM   2876  CB  PHE A 180      67.338  67.031  63.042  1.00  7.38              
ATOM   2877  HB1 PHE A 180      67.876  66.671  62.167  1.00  7.38              
ATOM   2878  HB2 PHE A 180      67.851  66.599  63.890  1.00  7.38              
ATOM   2879  CG  PHE A 180      67.482  68.535  63.124  1.00  7.38              
ATOM   2880  CD1 PHE A 180      67.082  69.220  64.285  1.00  7.38              
ATOM   2881  HD1 PHE A 180      66.623  68.678  65.099  1.00  7.38              
ATOM   2882  CE1 PHE A 180      67.299  70.603  64.399  1.00  7.38              
ATOM   2883  HE1 PHE A 180      66.995  71.124  65.294  1.00  7.38              
ATOM   2884  CZ  PHE A 180      67.896  71.314  63.345  1.00  7.38              
ATOM   2885  HZ  PHE A 180      68.053  72.382  63.438  1.00  7.38              
ATOM   2886  CE2 PHE A 180      68.282  70.633  62.178  1.00  7.38              
ATOM   2887  HE2 PHE A 180      68.741  71.177  61.371  1.00  7.38              
ATOM   2888  CD2 PHE A 180      68.078  69.246  62.069  1.00  7.38              
ATOM   2889  HD2 PHE A 180      68.386  68.721  61.181  1.00  7.38              
ATOM   2890  C   PHE A 180      65.530  66.216  61.548  1.00  7.38              
ATOM   2891  O   PHE A 180      65.910  65.177  60.999  1.00  7.38              
ATOM   2892  N   PHE A 181      64.851  67.157  60.894  1.00  7.43              
ATOM   2893  H   PHE A 181      64.630  68.034  61.362  1.00  7.43              
ATOM   2894  CA  PHE A 181      64.165  66.838  59.643  1.00  7.43              
ATOM   2895  HA  PHE A 181      64.540  65.889  59.262  1.00  7.43              
ATOM   2896  CB  PHE A 181      62.676  66.628  59.970  1.00  7.43              
ATOM   2897  HB1 PHE A 181      62.191  67.592  60.099  1.00  7.43              
ATOM   2898  HB2 PHE A 181      62.621  66.133  60.942  1.00  7.43              
ATOM   2899  CG  PHE A 181      61.847  65.765  59.031  1.00  7.43              
ATOM   2900  CD1 PHE A 181      60.561  65.380  59.461  1.00  7.43              
ATOM   2901  HD1 PHE A 181      60.194  65.703  60.428  1.00  7.43              
ATOM   2902  CE1 PHE A 181      59.763  64.544  58.662  1.00  7.43              
ATOM   2903  HE1 PHE A 181      58.782  64.242  59.009  1.00  7.43              
ATOM   2904  CZ  PHE A 181      60.253  64.070  57.435  1.00  7.43              
ATOM   2905  HZ  PHE A 181      59.645  63.413  56.829  1.00  7.43              
ATOM   2906  CE2 PHE A 181      61.537  64.440  57.003  1.00  7.43              
ATOM   2907  HE2 PHE A 181      61.914  64.069  56.059  1.00  7.43              
ATOM   2908  CD2 PHE A 181      62.330  65.294  57.790  1.00  7.43              
ATOM   2909  HD2 PHE A 181      63.311  65.562  57.428  1.00  7.43              
ATOM   2910  C   PHE A 181      64.463  67.900  58.597  1.00  7.43              
ATOM   2911  O   PHE A 181      63.988  69.022  58.678  1.00  7.43              
ATOM   2912  N   ILE A 182      65.326  67.557  57.648  1.00  7.09              
ATOM   2913  H   ILE A 182      65.671  66.609  57.638  1.00  7.09              
ATOM   2914  CA  ILE A 182      65.877  68.484  56.655  1.00  7.09              
ATOM   2915  HA  ILE A 182      65.477  69.487  56.806  1.00  7.09              
ATOM   2916  CB  ILE A 182      67.414  68.547  56.816  1.00  7.09              
ATOM   2917  HB  ILE A 182      67.826  67.545  56.680  1.00  7.09              
ATOM   2918  CG2 ILE A 182      68.017  69.451  55.737  1.00  7.09              
ATOM   2919 1HG2 ILE A 182      69.099  69.403  55.754  1.00  7.09              
ATOM   2920 2HG2 ILE A 182      67.701  69.124  54.748  1.00  7.09              
ATOM   2921 3HG2 ILE A 182      67.717  70.479  55.927  1.00  7.09              
ATOM   2922  CG1 ILE A 182      67.794  69.040  58.235  1.00  7.09              
ATOM   2923 1HG1 ILE A 182      67.542  68.260  58.955  1.00  7.09              
ATOM   2924 2HG1 ILE A 182      67.207  69.923  58.481  1.00  7.09              
ATOM   2925  CD1 ILE A 182      69.278  69.382  58.417  1.00  7.09              
ATOM   2926  HD1 ILE A 182      69.481  69.604  59.462  1.00  7.09              
ATOM   2927  HD2 ILE A 182      69.893  68.541  58.103  1.00  7.09              
ATOM   2928  HD3 ILE A 182      69.538  70.265  57.836  1.00  7.09              
ATOM   2929  C   ILE A 182      65.455  67.995  55.285  1.00  7.09              
ATOM   2930  O   ILE A 182      65.827  66.889  54.886  1.00  7.09              
ATOM   2931  N   ASP A 183      64.626  68.793  54.612  1.00  7.30              
ATOM   2932  H   ASP A 183      64.327  69.671  55.025  1.00  7.30              
ATOM   2933  CA  ASP A 183      64.089  68.381  53.320  1.00  7.30              
ATOM   2934  HA  ASP A 183      63.759  67.352  53.481  1.00  7.30              
ATOM   2935  CB  ASP A 183      62.828  69.168  52.931  1.00  7.30              
ATOM   2936  HB1 ASP A 183      62.939  69.594  51.933  1.00  7.30              
ATOM   2937  HB2 ASP A 183      62.642  69.978  53.640  1.00  7.30              
ATOM   2938  CG  ASP A 183      61.647  68.198  52.934  1.00  7.30              
ATOM   2939  OD1 ASP A 183      60.826  68.251  53.880  1.00  7.30              
ATOM   2940  OD2 ASP A 183      61.640  67.324  52.044  1.00  7.30              
ATOM   2941  C   ASP A 183      65.162  68.246  52.239  1.00  7.30              
ATOM   2942  O   ASP A 183      66.238  68.862  52.269  1.00  7.30              
ATOM   2943  N   GLN A 184      64.891  67.373  51.276  1.00  7.19              
ATOM   2944  H   GLN A 184      63.971  66.949  51.241  1.00  7.19              
ATOM   2945  CA  GLN A 184      65.900  67.058  50.279  1.00  7.19              
ATOM   2946  HA  GLN A 184      66.801  66.757  50.816  1.00  7.19              
ATOM   2947  CB  GLN A 184      65.441  65.891  49.398  1.00  7.19              
ATOM   2948  HB1 GLN A 184      64.837  66.266  48.570  1.00  7.19              
ATOM   2949  HB2 GLN A 184      64.836  65.197  49.986  1.00  7.19              
ATOM   2950  CG  GLN A 184      66.668  65.137  48.868  1.00  7.19              
ATOM   2951  HG1 GLN A 184      67.131  64.585  49.687  1.00  7.19              
ATOM   2952  HG2 GLN A 184      67.395  65.850  48.480  1.00  7.19              
ATOM   2953  CD  GLN A 184      66.320  64.165  47.754  1.00  7.19              
ATOM   2954  OE1 GLN A 184      66.867  64.237  46.665  1.00  7.19              
ATOM   2955  NE2 GLN A 184      65.413  63.234  47.968  1.00  7.19              
ATOM   2956 1HE2 GLN A 184      64.934  63.177  48.850  1.00  7.19              
ATOM   2957 2HE2 GLN A 184      65.184  62.637  47.192  1.00  7.19              
ATOM   2958  C   GLN A 184      66.204  68.316  49.463  1.00  7.19              
ATOM   2959  O   GLN A 184      65.287  68.982  48.978  1.00  7.19              
ATOM   2960  N   ARG A 185      67.496  68.636  49.325  1.00  6.92              
ATOM   2961  H   ARG A 185      68.180  68.040  49.775  1.00  6.92              
ATOM   2962  CA  ARG A 185      67.992  69.842  48.648  1.00  6.92              
ATOM   2963  HA  ARG A 185      69.079  69.755  48.582  1.00  6.92              
ATOM   2964  CB  ARG A 185      67.437  69.967  47.204  1.00  6.92              
ATOM   2965  HB1 ARG A 185      67.987  70.760  46.697  1.00  6.92              
ATOM   2966  HB2 ARG A 185      66.395  70.284  47.237  1.00  6.92              
ATOM   2967  CG  ARG A 185      67.547  68.708  46.337  1.00  6.92              
ATOM   2968  HG1 ARG A 185      67.208  67.827  46.879  1.00  6.92              
ATOM   2969  HG2 ARG A 185      68.597  68.588  46.098  1.00  6.92              
ATOM   2970  CD  ARG A 185      66.715  68.805  45.044  1.00  6.92              
ATOM   2971  HD1 ARG A 185      65.657  68.799  45.317  1.00  6.92              
ATOM   2972  HD2 ARG A 185      66.904  67.920  44.432  1.00  6.92              
ATOM   2973  NE  ARG A 185      67.002  70.030  44.270  1.00  6.92              
ATOM   2974  HE  ARG A 185      66.319  70.767  44.332  1.00  6.92              
ATOM   2975  CZ  ARG A 185      68.134  70.307  43.648  1.00  6.92              
ATOM   2976  NH1 ARG A 185      69.078  69.423  43.511  1.00  6.92              
ATOM   2977 1HH1 ARG A 185      68.957  68.477  43.856  1.00  6.92              
ATOM   2978 2HH1 ARG A 185      70.002  69.743  43.265  1.00  6.92              
ATOM   2979  NH2 ARG A 185      68.358  71.501  43.174  1.00  6.92              
ATOM   2980 1HH2 ARG A 185      67.681  72.231  43.289  1.00  6.92              
ATOM   2981 2HH2 ARG A 185      69.279  71.702  42.816  1.00  6.92              
ATOM   2982  C   ARG A 185      67.732  71.153  49.393  1.00  6.92              
ATOM   2983  O   ARG A 185      67.957  72.189  48.773  1.00  6.92              
ATOM   2984  N   VAL A 186      67.298  71.186  50.663  1.00  6.88              
ATOM   2985  H   VAL A 186      67.096  70.319  51.151  1.00  6.88              
ATOM   2986  CA  VAL A 186      66.915  72.486  51.273  1.00  6.88              
ATOM   2987  HA  VAL A 186      66.188  72.909  50.586  1.00  6.88              
ATOM   2988  CB  VAL A 186      66.203  72.451  52.627  1.00  6.88              
ATOM   2989  HB  VAL A 186      66.009  73.474  52.950  1.00  6.88              
ATOM   2990  CG1 VAL A 186      64.841  71.802  52.441  1.00  6.88              
ATOM   2991 1HG1 VAL A 186      64.355  71.681  53.405  1.00  6.88              
ATOM   2992 2HG1 VAL A 186      64.240  72.427  51.795  1.00  6.88              
ATOM   2993 3HG1 VAL A 186      64.939  70.844  51.954  1.00  6.88              
ATOM   2994  CG2 VAL A 186      67.029  71.788  53.715  1.00  6.88              
ATOM   2995 1HG2 VAL A 186      66.410  71.680  54.604  1.00  6.88              
ATOM   2996 2HG2 VAL A 186      67.361  70.812  53.380  1.00  6.88              
ATOM   2997 3HG2 VAL A 186      67.896  72.404  53.957  1.00  6.88              
ATOM   2998  C   VAL A 186      67.998  73.563  51.310  1.00  6.88              
ATOM   2999  O   VAL A 186      67.678  74.748  51.260  1.00  6.88              
ATOM   3000  N   PHE A 187      69.271  73.171  51.317  1.00  6.64              
ATOM   3001  H   PHE A 187      69.469  72.185  51.384  1.00  6.64              
ATOM   3002  CA  PHE A 187      70.379  74.119  51.249  1.00  6.64              
ATOM   3003  HA  PHE A 187      70.049  75.094  51.611  1.00  6.64              
ATOM   3004  CB  PHE A 187      71.513  73.633  52.170  1.00  6.64              
ATOM   3005  HB1 PHE A 187      72.301  74.386  52.174  1.00  6.64              
ATOM   3006  HB2 PHE A 187      71.935  72.722  51.743  1.00  6.64              
ATOM   3007  CG  PHE A 187      71.120  73.363  53.614  1.00  6.64              
ATOM   3008  CD1 PHE A 187      70.678  74.412  54.444  1.00  6.64              
ATOM   3009  HD1 PHE A 187      70.606  75.418  54.059  1.00  6.64              
ATOM   3010  CE1 PHE A 187      70.325  74.157  55.781  1.00  6.64              
ATOM   3011  HE1 PHE A 187      69.979  74.960  56.414  1.00  6.64              
ATOM   3012  CZ  PHE A 187      70.416  72.854  56.297  1.00  6.64              
ATOM   3013  HZ  PHE A 187      70.148  72.659  57.327  1.00  6.64              
ATOM   3014  CE2 PHE A 187      70.869  71.807  55.478  1.00  6.64              
ATOM   3015  HE2 PHE A 187      70.955  70.809  55.881  1.00  6.64              
ATOM   3016  CD2 PHE A 187      71.216  72.059  54.138  1.00  6.64              
ATOM   3017  HD2 PHE A 187      71.567  71.248  53.516  1.00  6.64              
ATOM   3018  C   PHE A 187      70.923  74.333  49.818  1.00  6.64              
ATOM   3019  O   PHE A 187      71.715  75.249  49.606  1.00  6.64              
ATOM   3020  N   GLN A 188      70.559  73.514  48.819  1.00  6.67              
ATOM   3021  H   GLN A 188      69.809  72.848  48.964  1.00  6.67              
ATOM   3022  CA  GLN A 188      71.215  73.583  47.506  1.00  6.67              
ATOM   3023  HA  GLN A 188      72.284  73.589  47.726  1.00  6.67              
ATOM   3024  CB  GLN A 188      70.955  72.386  46.558  1.00  6.67              
ATOM   3025  HB1 GLN A 188      70.163  72.637  45.851  1.00  6.67              
ATOM   3026  HB2 GLN A 188      70.635  71.507  47.112  1.00  6.67              
ATOM   3027  CG  GLN A 188      72.277  72.100  45.796  1.00  6.67              
ATOM   3028  HG1 GLN A 188      73.026  71.786  46.520  1.00  6.67              
ATOM   3029  HG2 GLN A 188      72.647  73.016  45.339  1.00  6.67              
ATOM   3030  CD  GLN A 188      72.221  71.061  44.678  1.00  6.67              
ATOM   3031  OE1 GLN A 188      71.317  71.017  43.856  1.00  6.67              
ATOM   3032  NE2 GLN A 188      73.210  70.196  44.577  1.00  6.67              
ATOM   3033 1HE2 GLN A 188      73.969  70.228  45.239  1.00  6.67              
ATOM   3034 2HE2 GLN A 188      73.210  69.564  43.795  1.00  6.67              
ATOM   3035  C   GLN A 188      70.951  74.877  46.742  1.00  6.67              
ATOM   3036  O   GLN A 188      71.792  75.292  45.950  1.00  6.67              
ATOM   3037  N   GLY A 189      69.821  75.537  46.995  1.00  6.82              
ATOM   3038  H   GLY A 189      69.182  75.157  47.681  1.00  6.82              
ATOM   3039  CA  GLY A 189      69.529  76.847  46.423  1.00  6.82              
ATOM   3040  HA1 GLY A 189      68.451  76.947  46.295  1.00  6.82              
ATOM   3041  HA2 GLY A 189      69.996  76.940  45.442  1.00  6.82              
ATOM   3042  C   GLY A 189      70.008  78.010  47.283  1.00  6.82              
ATOM   3043  O   GLY A 189      69.462  79.101  47.159  1.00  6.82              
ATOM   3044  N   LEU A 190      71.013  77.799  48.142  1.00  6.57              
ATOM   3045  H   LEU A 190      71.377  76.858  48.245  1.00  6.57              
ATOM   3046  CA  LEU A 190      71.664  78.859  48.913  1.00  6.57              
ATOM   3047  HA  LEU A 190      71.127  79.795  48.765  1.00  6.57              
ATOM   3048  CB  LEU A 190      71.582  78.555  50.423  1.00  6.57              
ATOM   3049  HB1 LEU A 190      72.097  79.350  50.963  1.00  6.57              
ATOM   3050  HB2 LEU A 190      72.106  77.621  50.624  1.00  6.57              
ATOM   3051  CG  LEU A 190      70.136  78.450  50.959  1.00  6.57              
ATOM   3052  HG  LEU A 190      69.619  77.636  50.451  1.00  6.57              
ATOM   3053  CD1 LEU A 190      70.150  78.129  52.453  1.00  6.57              
ATOM   3054 1HD1 LEU A 190      69.130  77.966  52.801  1.00  6.57              
ATOM   3055 2HD1 LEU A 190      70.724  77.220  52.616  1.00  6.57              
ATOM   3056 3HD1 LEU A 190      70.601  78.949  53.008  1.00  6.57              
ATOM   3057  CD2 LEU A 190      69.331  79.738  50.766  1.00  6.57              
ATOM   3058 1HD2 LEU A 190      68.367  79.650  51.266  1.00  6.57              
ATOM   3059 2HD2 LEU A 190      69.875  80.584  51.186  1.00  6.57              
ATOM   3060 3HD2 LEU A 190      69.140  79.909  49.707  1.00  6.57              
ATOM   3061  C   LEU A 190      73.085  79.097  48.368  1.00  6.57              
ATOM   3062  O   LEU A 190      74.066  78.649  48.959  1.00  6.57              
ATOM   3063  N   PRO A 191      73.222  79.769  47.206  1.00  6.55              
ATOM   3064  CD  PRO A 191      72.215  80.564  46.516  1.00  6.55              
ATOM   3065  HD1 PRO A 191      71.720  81.267  47.188  1.00  6.55              
ATOM   3066  HD2 PRO A 191      71.489  79.902  46.047  1.00  6.55              
ATOM   3067  CG  PRO A 191      72.962  81.311  45.416  1.00  6.55              
ATOM   3068  HG1 PRO A 191      73.428  82.208  45.826  1.00  6.55              
ATOM   3069  HG2 PRO A 191      72.309  81.559  44.579  1.00  6.55              
ATOM   3070  CB  PRO A 191      74.035  80.298  45.020  1.00  6.55              
ATOM   3071  HB1 PRO A 191      74.895  80.782  44.556  1.00  6.55              
ATOM   3072  HB2 PRO A 191      73.605  79.563  44.338  1.00  6.55              
ATOM   3073  CA  PRO A 191      74.392  79.612  46.346  1.00  6.55              
ATOM   3074  HA  PRO A 191      74.545  78.549  46.154  1.00  6.55              
ATOM   3075  C   PRO A 191      75.701  80.163  46.921  1.00  6.55              
ATOM   3076  O   PRO A 191      76.772  79.651  46.600  1.00  6.55              
ATOM   3077  N   LYS A 192      75.636  81.178  47.789  1.00  6.31              
ATOM   3078  H   LYS A 192      74.725  81.553  48.006  1.00  6.31              
ATOM   3079  CA  LYS A 192      76.805  81.713  48.504  1.00  6.31              
ATOM   3080  HA  LYS A 192      77.637  81.859  47.814  1.00  6.31              
ATOM   3081  CB  LYS A 192      76.427  83.052  49.171  1.00  6.31              
ATOM   3082  HB1 LYS A 192      77.194  83.286  49.912  1.00  6.31              
ATOM   3083  HB2 LYS A 192      75.496  82.894  49.712  1.00  6.31              
ATOM   3084  CG  LYS A 192      76.248  84.313  48.313  1.00  6.31              
ATOM   3085  HG1 LYS A 192      75.334  84.234  47.724  1.00  6.31              
ATOM   3086  HG2 LYS A 192      77.108  84.453  47.657  1.00  6.31              
ATOM   3087  CD  LYS A 192      76.150  85.486  49.310  1.00  6.31              
ATOM   3088  HD1 LYS A 192      77.118  85.615  49.798  1.00  6.31              
ATOM   3089  HD2 LYS A 192      75.423  85.215  50.075  1.00  6.31              
ATOM   3090  CE  LYS A 192      75.726  86.826  48.706  1.00  6.31              
ATOM   3091  HE1 LYS A 192      74.761  86.692  48.207  1.00  6.31              
ATOM   3092  HE2 LYS A 192      76.463  87.139  47.961  1.00  6.31              
ATOM   3093  NZ  LYS A 192      75.610  87.851  49.776  1.00  6.31              
ATOM   3094  HZ1 LYS A 192      75.070  87.516  50.571  1.00  6.31              
ATOM   3095  HZ2 LYS A 192      76.512  88.121  50.176  1.00  6.31              
ATOM   3096  HZ3 LYS A 192      75.184  88.719  49.466  1.00  6.31              
ATOM   3097  C   LYS A 192      77.317  80.848  49.656  1.00  6.31              
ATOM   3098  O   LYS A 192      78.441  81.091  50.106  1.00  6.31              
ATOM   3099  N   LEU A 193      76.467  79.968  50.196  1.00  6.13              
ATOM   3100  H   LEU A 193      75.611  79.768  49.696  1.00  6.13              
ATOM   3101  CA  LEU A 193      76.589  79.409  51.545  1.00  6.13              
ATOM   3102  HA  LEU A 193      76.477  80.242  52.240  1.00  6.13              
ATOM   3103  CB  LEU A 193      75.430  78.431  51.796  1.00  6.13              
ATOM   3104  HB1 LEU A 193      75.509  77.627  51.067  1.00  6.13              
ATOM   3105  HB2 LEU A 193      74.491  78.957  51.619  1.00  6.13              
ATOM   3106  CG  LEU A 193      75.378  77.809  53.204  1.00  6.13              
ATOM   3107  HG  LEU A 193      76.285  77.234  53.375  1.00  6.13              
ATOM   3108  CD1 LEU A 193      75.245  78.860  54.308  1.00  6.13              
ATOM   3109 1HD1 LEU A 193      75.140  78.367  55.274  1.00  6.13              
ATOM   3110 2HD1 LEU A 193      76.137  79.481  54.352  1.00  6.13              
ATOM   3111 3HD1 LEU A 193      74.375  79.490  54.128  1.00  6.13              
ATOM   3112  CD2 LEU A 193      74.178  76.864  53.308  1.00  6.13              
ATOM   3113 1HD2 LEU A 193      74.135  76.429  54.306  1.00  6.13              
ATOM   3114 2HD2 LEU A 193      73.255  77.411  53.113  1.00  6.13              
ATOM   3115 3HD2 LEU A 193      74.285  76.057  52.585  1.00  6.13              
ATOM   3116  C   LEU A 193      77.969  78.779  51.770  1.00  6.13              
ATOM   3117  O   LEU A 193      78.416  77.910  51.023  1.00  6.13              
ATOM   3118  N   GLN A 194      78.654  79.258  52.805  1.00  5.85              
ATOM   3119  H   GLN A 194      78.218  79.980  53.365  1.00  5.85              
ATOM   3120  CA  GLN A 194      80.083  79.043  53.006  1.00  5.85              
ATOM   3121  HA  GLN A 194      80.411  78.240  52.346  1.00  5.85              
ATOM   3122  CB  GLN A 194      80.855  80.312  52.609  1.00  5.85              
ATOM   3123  HB1 GLN A 194      81.680  80.480  53.300  1.00  5.85              
ATOM   3124  HB2 GLN A 194      80.198  81.182  52.656  1.00  5.85              
ATOM   3125  CG  GLN A 194      81.416  80.155  51.187  1.00  5.85              
ATOM   3126  HG1 GLN A 194      80.631  79.797  50.521  1.00  5.85              
ATOM   3127  HG2 GLN A 194      82.210  79.409  51.188  1.00  5.85              
ATOM   3128  CD  GLN A 194      81.964  81.464  50.640  1.00  5.85              
ATOM   3129  OE1 GLN A 194      83.140  81.783  50.783  1.00  5.85              
ATOM   3130  NE2 GLN A 194      81.133  82.260  50.008  1.00  5.85              
ATOM   3131 1HE2 GLN A 194      80.172  81.950  49.889  1.00  5.85              
ATOM   3132 2HE2 GLN A 194      81.502  83.073  49.549  1.00  5.85              
ATOM   3133  C   GLN A 194      80.426  78.564  54.418  1.00  5.85              
ATOM   3134  O   GLN A 194      81.405  77.808  54.523  1.00  5.85              
ATOM   3135  N   ASN A 195      79.587  78.813  55.450  1.00  5.27              
ATOM   3136  H   ASN A 195      78.793  79.440  55.357  1.00  5.27              
ATOM   3137  CA  ASN A 195      79.589  77.784  56.513  1.00  5.27              
ATOM   3138  HA  ASN A 195      79.936  76.852  56.068  1.00  5.27              
ATOM   3139  CB  ASN A 195      80.611  78.109  57.621  1.00  5.27              
ATOM   3140  HB1 ASN A 195      81.583  78.312  57.176  1.00  5.27              
ATOM   3141  HB2 ASN A 195      80.722  77.233  58.258  1.00  5.27              
ATOM   3142  CG  ASN A 195      80.213  79.256  58.525  1.00  5.27              
ATOM   3143  OD1 ASN A 195      79.242  79.176  59.248  1.00  5.27              
ATOM   3144  ND2 ASN A 195      80.965  80.332  58.527  1.00  5.27              
ATOM   3145 1HD2 ASN A 195      81.797  80.366  57.974  1.00  5.27              
ATOM   3146 2HD2 ASN A 195      80.706  81.089  59.148  1.00  5.27              
ATOM   3147  C   ASN A 195      78.188  77.435  57.004  1.00  5.27              
ATOM   3148  O   ASN A 195      77.256  78.243  56.952  1.00  5.27              
ATOM   3149  N   LEU A 196      78.074  76.178  57.425  1.00  5.40              
ATOM   3150  H   LEU A 196      78.905  75.595  57.448  1.00  5.40              
ATOM   3151  CA  LEU A 196      76.830  75.551  57.850  1.00  5.40              
ATOM   3152  HA  LEU A 196      76.121  76.321  58.153  1.00  5.40              
ATOM   3153  CB  LEU A 196      76.237  74.768  56.659  1.00  5.40              
ATOM   3154  HB1 LEU A 196      77.004  74.094  56.273  1.00  5.40              
ATOM   3155  HB2 LEU A 196      75.994  75.485  55.874  1.00  5.40              
ATOM   3156  CG  LEU A 196      74.975  73.941  56.963  1.00  5.40              
ATOM   3157  HG  LEU A 196      75.215  73.171  57.695  1.00  5.40              
ATOM   3158  CD1 LEU A 196      73.830  74.798  57.511  1.00  5.40              
ATOM   3159 1HD1 LEU A 196      72.930  74.195  57.615  1.00  5.40              
ATOM   3160 2HD1 LEU A 196      74.093  75.196  58.491  1.00  5.40              
ATOM   3161 3HD1 LEU A 196      73.621  75.622  56.829  1.00  5.40              
ATOM   3162  CD2 LEU A 196      74.506  73.251  55.678  1.00  5.40              
ATOM   3163 1HD2 LEU A 196      73.641  72.625  55.895  1.00  5.40              
ATOM   3164 2HD2 LEU A 196      74.226  73.995  54.933  1.00  5.40              
ATOM   3165 3HD2 LEU A 196      75.301  72.618  55.284  1.00  5.40              
ATOM   3166  C   LEU A 196      77.161  74.687  59.058  1.00  5.40              
ATOM   3167  O   LEU A 196      77.852  73.678  58.916  1.00  5.40              
ATOM   3168  N   THR A 197      76.673  75.080  60.238  1.00  5.35              
ATOM   3169  H   THR A 197      76.109  75.926  60.293  1.00  5.35              
ATOM   3170  CA  THR A 197      76.712  74.178  61.401  1.00  5.35              
ATOM   3171  HA  THR A 197      77.269  73.286  61.123  1.00  5.35              
ATOM   3172  CB  THR A 197      77.467  74.716  62.635  1.00  5.35              
ATOM   3173  HB  THR A 197      78.513  74.867  62.369  1.00  5.35              
ATOM   3174  CG2 THR A 197      76.937  76.020  63.217  1.00  5.35              
ATOM   3175 1HG2 THR A 197      77.541  76.302  64.080  1.00  5.35              
ATOM   3176 2HG2 THR A 197      77.014  76.806  62.468  1.00  5.35              
ATOM   3177 3HG2 THR A 197      75.904  75.894  63.538  1.00  5.35              
ATOM   3178  OG1 THR A 197      77.379  73.748  63.665  1.00  5.35              
ATOM   3179  HG1 THR A 197      78.266  73.566  64.032  1.00  5.35              
ATOM   3180  C   THR A 197      75.336  73.688  61.752  1.00  5.35              
ATOM   3181  O   THR A 197      74.397  74.464  61.811  1.00  5.35              
ATOM   3182  N   LEU A 198      75.243  72.383  61.955  1.00  5.96              
ATOM   3183  H   LEU A 198      76.103  71.851  61.851  1.00  5.96              
ATOM   3184  CA  LEU A 198      74.080  71.583  62.285  1.00  5.96              
ATOM   3185  HA  LEU A 198      73.333  72.250  62.710  1.00  5.96              
ATOM   3186  CB  LEU A 198      73.522  70.942  61.013  1.00  5.96              
ATOM   3187  HB1 LEU A 198      72.725  70.271  61.315  1.00  5.96              
ATOM   3188  HB2 LEU A 198      74.319  70.372  60.540  1.00  5.96              
ATOM   3189  CG  LEU A 198      72.942  71.938  59.996  1.00  5.96              
ATOM   3190  HG  LEU A 198      73.657  72.731  59.789  1.00  5.96              
ATOM   3191  CD1 LEU A 198      72.640  71.227  58.681  1.00  5.96              
ATOM   3192 1HD1 LEU A 198      72.339  71.961  57.941  1.00  5.96              
ATOM   3193 2HD1 LEU A 198      73.538  70.727  58.318  1.00  5.96              
ATOM   3194 3HD1 LEU A 198      71.841  70.502  58.815  1.00  5.96              
ATOM   3195  CD2 LEU A 198      71.629  72.540  60.502  1.00  5.96              
ATOM   3196 1HD2 LEU A 198      71.237  73.246  59.769  1.00  5.96              
ATOM   3197 2HD2 LEU A 198      70.894  71.756  60.683  1.00  5.96              
ATOM   3198 3HD2 LEU A 198      71.806  73.074  61.432  1.00  5.96              
ATOM   3199  C   LEU A 198      74.442  70.595  63.414  1.00  5.96              
ATOM   3200  O   LEU A 198      73.896  69.492  63.481  1.00  5.96              
ATOM   3201  N   GLY A 199      75.370  70.996  64.290  1.00  5.79              
ATOM   3202  H   GLY A 199      75.850  71.871  64.116  1.00  5.79              
ATOM   3203  CA  GLY A 199      75.708  70.292  65.525  1.00  5.79              
ATOM   3204  HA1 GLY A 199      76.619  70.723  65.942  1.00  5.79              
ATOM   3205  HA2 GLY A 199      75.923  69.247  65.299  1.00  5.79              
ATOM   3206  C   GLY A 199      74.620  70.329  66.614  1.00  5.79              
ATOM   3207  O   GLY A 199      73.572  70.945  66.444  1.00  5.79              
ATOM   3208  N   PHE A 200      74.861  69.648  67.737  1.00  5.98              
ATOM   3209  H   PHE A 200      75.836  69.384  67.873  1.00  5.98              
ATOM   3210  CA  PHE A 200      73.863  68.896  68.524  1.00  5.98              
ATOM   3211  HA  PHE A 200      74.062  67.853  68.278  1.00  5.98              
ATOM   3212  CB  PHE A 200      74.085  68.996  70.046  1.00  5.98              
ATOM   3213  HB1 PHE A 200      73.393  69.713  70.477  1.00  5.98              
ATOM   3214  HB2 PHE A 200      75.072  69.395  70.220  1.00  5.98              
ATOM   3215  CG  PHE A 200      73.952  67.683  70.814  1.00  5.98              
ATOM   3216  CD1 PHE A 200      72.849  66.828  70.603  1.00  5.98              
ATOM   3217  HD1 PHE A 200      72.078  67.095  69.898  1.00  5.98              
ATOM   3218  CE1 PHE A 200      72.765  65.593  71.272  1.00  5.98              
ATOM   3219  HE1 PHE A 200      71.950  64.918  71.052  1.00  5.98              
ATOM   3220  CZ  PHE A 200      73.771  65.212  72.178  1.00  5.98              
ATOM   3221  HZ  PHE A 200      73.728  64.249  72.668  1.00  5.98              
ATOM   3222  CE2 PHE A 200      74.860  66.069  72.413  1.00  5.98              
ATOM   3223  HE2 PHE A 200      75.655  65.768  73.083  1.00  5.98              
ATOM   3224  CD2 PHE A 200      74.951  67.297  71.733  1.00  5.98              
ATOM   3225  HD2 PHE A 200      75.827  67.913  71.884  1.00  5.98              
ATOM   3226  C   PHE A 200      72.404  69.127  68.124  1.00  5.98              
ATOM   3227  O   PHE A 200      71.738  70.019  68.653  1.00  5.98              
ATOM   3228  N   ASN A 201      71.912  68.321  67.186  1.00  6.23              
ATOM   3229  H   ASN A 201      72.534  67.655  66.739  1.00  6.23              
ATOM   3230  CA  ASN A 201      70.600  68.513  66.587  1.00  6.23              
ATOM   3231  HA  ASN A 201      69.999  69.190  67.192  1.00  6.23              
ATOM   3232  CB  ASN A 201      70.792  69.117  65.192  1.00  6.23              
ATOM   3233  HB1 ASN A 201      69.971  68.833  64.538  1.00  6.23              
ATOM   3234  HB2 ASN A 201      71.709  68.732  64.746  1.00  6.23              
ATOM   3235  CG  ASN A 201      70.819  70.623  65.186  1.00  6.23              
ATOM   3236  OD1 ASN A 201      70.449  71.329  66.121  1.00  6.23              
ATOM   3237  ND2 ASN A 201      71.255  71.146  64.072  1.00  6.23              
ATOM   3238 1HD2 ASN A 201      71.650  70.550  63.367  1.00  6.23              
ATOM   3239 2HD2 ASN A 201      71.219  72.151  64.015  1.00  6.23              
ATOM   3240  C   ASN A 201      69.771  67.240  66.487  1.00  6.23              
ATOM   3241  O   ASN A 201      68.656  67.296  65.988  1.00  6.23              
ATOM   3242  N   ASN A 202      70.266  66.079  66.920  1.00  6.31              
ATOM   3243  H   ASN A 202      71.206  66.074  67.291  1.00  6.31              
ATOM   3244  CA  ASN A 202      69.570  64.812  66.675  1.00  6.31              
ATOM   3245  HA  ASN A 202      70.242  64.025  67.021  1.00  6.31              
ATOM   3246  CB  ASN A 202      68.301  64.753  67.561  1.00  6.31              
ATOM   3247  HB1 ASN A 202      67.520  65.371  67.119  1.00  6.31              
ATOM   3248  HB2 ASN A 202      68.528  65.155  68.548  1.00  6.31              
ATOM   3249  CG  ASN A 202      67.743  63.359  67.772  1.00  6.31              
ATOM   3250  OD1 ASN A 202      68.436  62.356  67.812  1.00  6.31              
ATOM   3251  ND2 ASN A 202      66.457  63.240  67.984  1.00  6.31              
ATOM   3252 1HD2 ASN A 202      65.837  64.036  67.871  1.00  6.31              
ATOM   3253 2HD2 ASN A 202      66.087  62.325  68.151  1.00  6.31              
ATOM   3254  C   ASN A 202      69.357  64.542  65.172  1.00  6.31              
ATOM   3255  O   ASN A 202      68.350  63.947  64.777  1.00  6.31              
ATOM   3256  N   MET A 203      70.291  64.998  64.318  1.00  6.28              
ATOM   3257  H   MET A 203      71.092  65.495  64.696  1.00  6.28              
ATOM   3258  CA  MET A 203      70.272  64.686  62.881  1.00  6.28              
ATOM   3259  HA  MET A 203      69.244  64.843  62.552  1.00  6.28              
ATOM   3260  CB  MET A 203      71.170  65.621  62.070  1.00  6.28              
ATOM   3261  HB1 MET A 203      72.176  65.206  61.989  1.00  6.28              
ATOM   3262  HB2 MET A 203      71.217  66.597  62.554  1.00  6.28              
ATOM   3263  CG  MET A 203      70.536  65.780  60.679  1.00  6.28              
ATOM   3264  HG1 MET A 203      69.619  66.361  60.782  1.00  6.28              
ATOM   3265  HG2 MET A 203      70.268  64.800  60.289  1.00  6.28              
ATOM   3266  SD  MET A 203      71.548  66.570  59.421  1.00  6.28              
ATOM   3267  CE  MET A 203      72.101  68.021  60.320  1.00  6.28              
ATOM   3268  HE1 MET A 203      72.689  68.636  59.644  1.00  6.28              
ATOM   3269  HE2 MET A 203      71.239  68.583  60.679  1.00  6.28              
ATOM   3270  HE3 MET A 203      72.728  67.728  61.163  1.00  6.28              
ATOM   3271  C   MET A 203      70.605  63.219  62.631  1.00  6.28              
ATOM   3272  O   MET A 203      71.461  62.678  63.311  1.00  6.28              
ATOM   3273  N   SER A 204      69.962  62.559  61.665  1.00  6.36              
ATOM   3274  H   SER A 204      69.248  63.051  61.150  1.00  6.36              
ATOM   3275  CA  SER A 204      70.077  61.100  61.471  1.00  6.36              
ATOM   3276  HA  SER A 204      70.834  60.711  62.149  1.00  6.36              
ATOM   3277  CB  SER A 204      68.750  60.423  61.834  1.00  6.36              
ATOM   3278  HB1 SER A 204      68.007  60.630  61.062  1.00  6.36              
ATOM   3279  HB2 SER A 204      68.388  60.814  62.786  1.00  6.36              
ATOM   3280  OG  SER A 204      68.948  59.025  61.948  1.00  6.36              
ATOM   3281  HG  SER A 204      69.394  58.755  61.123  1.00  6.36              
ATOM   3282  C   SER A 204      70.538  60.682  60.065  1.00  6.36              
ATOM   3283  O   SER A 204      70.459  59.512  59.694  1.00  6.36              
ATOM   3284  N   SER A 205      71.014  61.654  59.297  1.00  6.24              
ATOM   3285  H   SER A 205      71.102  62.569  59.715  1.00  6.24              
ATOM   3286  CA  SER A 205      71.668  61.519  58.002  1.00  6.24              
ATOM   3287  HA  SER A 205      72.245  60.593  57.961  1.00  6.24              
ATOM   3288  CB  SER A 205      70.615  61.510  56.878  1.00  6.24              
ATOM   3289  HB1 SER A 205      70.066  62.452  56.881  1.00  6.24              
ATOM   3290  HB2 SER A 205      69.909  60.700  57.073  1.00  6.24              
ATOM   3291  OG  SER A 205      71.181  61.300  55.593  1.00  6.24              
ATOM   3292  HG  SER A 205      71.389  62.146  55.163  1.00  6.24              
ATOM   3293  C   SER A 205      72.601  62.711  57.832  1.00  6.24              
ATOM   3294  O   SER A 205      72.486  63.682  58.577  1.00  6.24              
ATOM   3295  N   ILE A 206      73.456  62.697  56.819  1.00  6.08              
ATOM   3296  H   ILE A 206      73.494  61.864  56.242  1.00  6.08              
ATOM   3297  CA  ILE A 206      73.965  63.949  56.252  1.00  6.08              
ATOM   3298  HA  ILE A 206      74.229  64.630  57.059  1.00  6.08              
ATOM   3299  CB  ILE A 206      75.215  63.658  55.403  1.00  6.08              
ATOM   3300  HB  ILE A 206      74.865  63.026  54.590  1.00  6.08              
ATOM   3301  CG2 ILE A 206      75.816  64.939  54.788  1.00  6.08              
ATOM   3302 1HG2 ILE A 206      76.722  64.699  54.234  1.00  6.08              
ATOM   3303 2HG2 ILE A 206      75.115  65.404  54.096  1.00  6.08              
ATOM   3304 3HG2 ILE A 206      76.088  65.644  55.567  1.00  6.08              
ATOM   3305  CG1 ILE A 206      76.306  62.864  56.165  1.00  6.08              
ATOM   3306 1HG1 ILE A 206      77.137  62.671  55.489  1.00  6.08              
ATOM   3307 2HG1 ILE A 206      75.906  61.893  56.461  1.00  6.08              
ATOM   3308  CD1 ILE A 206      76.875  63.553  57.408  1.00  6.08              
ATOM   3309  HD1 ILE A 206      77.451  62.836  57.990  1.00  6.08              
ATOM   3310  HD2 ILE A 206      77.532  64.366  57.107  1.00  6.08              
ATOM   3311  HD3 ILE A 206      76.072  63.937  58.032  1.00  6.08              
ATOM   3312  C   ILE A 206      72.852  64.566  55.386  1.00  6.08              
ATOM   3313  O   ILE A 206      72.153  63.829  54.676  1.00  6.08              
ATOM   3314  N   PRO A 207      72.640  65.890  55.426  1.00  6.34              
ATOM   3315  CD  PRO A 207      73.320  66.876  56.257  1.00  6.34              
ATOM   3316  HD1 PRO A 207      74.394  66.874  56.087  1.00  6.34              
ATOM   3317  HD2 PRO A 207      73.122  66.671  57.305  1.00  6.34              
ATOM   3318  CG  PRO A 207      72.748  68.237  55.869  1.00  6.34              
ATOM   3319  HG1 PRO A 207      73.404  68.709  55.139  1.00  6.34              
ATOM   3320  HG2 PRO A 207      72.618  68.880  56.739  1.00  6.34              
ATOM   3321  CB  PRO A 207      71.411  67.889  55.216  1.00  6.34              
ATOM   3322  HB1 PRO A 207      71.105  68.640  54.486  1.00  6.34              
ATOM   3323  HB2 PRO A 207      70.657  67.779  55.994  1.00  6.34              
ATOM   3324  CA  PRO A 207      71.645  66.520  54.577  1.00  6.34              
ATOM   3325  HA  PRO A 207      70.713  65.953  54.597  1.00  6.34              
ATOM   3326  C   PRO A 207      72.150  66.621  53.148  1.00  6.34              
ATOM   3327  O   PRO A 207      73.211  67.182  52.895  1.00  6.34              
ATOM   3328  N   THR A 208      71.424  66.025  52.207  1.00  6.41              
ATOM   3329  H   THR A 208      70.538  65.605  52.440  1.00  6.41              
ATOM   3330  CA  THR A 208      71.977  65.813  50.868  1.00  6.41              
ATOM   3331  HA  THR A 208      73.060  65.747  50.981  1.00  6.41              
ATOM   3332  CB  THR A 208      71.567  64.462  50.256  1.00  6.41              
ATOM   3333  HB  THR A 208      72.114  64.324  49.322  1.00  6.41              
ATOM   3334  CG2 THR A 208      71.901  63.281  51.166  1.00  6.41              
ATOM   3335 1HG2 THR A 208      71.712  62.341  50.648  1.00  6.41              
ATOM   3336 2HG2 THR A 208      72.957  63.315  51.441  1.00  6.41              
ATOM   3337 3HG2 THR A 208      71.303  63.314  52.078  1.00  6.41              
ATOM   3338  OG1 THR A 208      70.194  64.399  49.972  1.00  6.41              
ATOM   3339  HG1 THR A 208      69.936  63.483  50.122  1.00  6.41              
ATOM   3340  C   THR A 208      71.731  66.942  49.901  1.00  6.41              
ATOM   3341  O   THR A 208      70.786  67.723  50.034  1.00  6.41              
ATOM   3342  N   GLN A 209      72.597  66.984  48.884  1.00  6.50              
ATOM   3343  H   GLN A 209      73.333  66.294  48.858  1.00  6.50              
ATOM   3344  CA  GLN A 209      72.671  68.091  47.940  1.00  6.50              
ATOM   3345  HA  GLN A 209      73.554  67.931  47.319  1.00  6.50              
ATOM   3346  CB  GLN A 209      71.456  68.067  46.989  1.00  6.50              
ATOM   3347  HB1 GLN A 209      71.456  68.957  46.363  1.00  6.50              
ATOM   3348  HB2 GLN A 209      70.535  68.078  47.569  1.00  6.50              
ATOM   3349  CG  GLN A 209      71.481  66.823  46.077  1.00  6.50              
ATOM   3350  HG1 GLN A 209      71.971  65.987  46.574  1.00  6.50              
ATOM   3351  HG2 GLN A 209      72.048  67.051  45.175  1.00  6.50              
ATOM   3352  CD  GLN A 209      70.079  66.375  45.691  1.00  6.50              
ATOM   3353  OE1 GLN A 209      69.517  66.817  44.700  1.00  6.50              
ATOM   3354  NE2 GLN A 209      69.459  65.530  46.489  1.00  6.50              
ATOM   3355 1HE2 GLN A 209      69.885  65.186  47.333  1.00  6.50              
ATOM   3356 2HE2 GLN A 209      68.543  65.185  46.207  1.00  6.50              
ATOM   3357  C   GLN A 209      72.937  69.415  48.673  1.00  6.50              
ATOM   3358  O   GLN A 209      72.193  70.386  48.565  1.00  6.50              
ATOM   3359  N   LEU A 210      74.033  69.450  49.440  1.00  6.29              
ATOM   3360  H   LEU A 210      74.603  68.623  49.513  1.00  6.29              
ATOM   3361  CA  LEU A 210      74.600  70.713  49.904  1.00  6.29              
ATOM   3362  HA  LEU A 210      73.835  71.251  50.461  1.00  6.29              
ATOM   3363  CB  LEU A 210      75.851  70.467  50.788  1.00  6.29              
ATOM   3364  HB1 LEU A 210      76.466  71.363  50.738  1.00  6.29              
ATOM   3365  HB2 LEU A 210      76.458  69.694  50.319  1.00  6.29              
ATOM   3366  CG  LEU A 210      75.689  70.167  52.294  1.00  6.29              
ATOM   3367  HG  LEU A 210      76.460  70.728  52.823  1.00  6.29              
ATOM   3368  CD1 LEU A 210      74.347  70.582  52.896  1.00  6.29              
ATOM   3369 1HD1 LEU A 210      74.382  70.450  53.977  1.00  6.29              
ATOM   3370 2HD1 LEU A 210      74.160  71.635  52.694  1.00  6.29              
ATOM   3371 3HD1 LEU A 210      73.547  69.966  52.485  1.00  6.29              
ATOM   3372  CD2 LEU A 210      75.970  68.692  52.575  1.00  6.29              
ATOM   3373 1HD2 LEU A 210      75.740  68.460  53.616  1.00  6.29              
ATOM   3374 2HD2 LEU A 210      75.359  68.061  51.933  1.00  6.29              
ATOM   3375 3HD2 LEU A 210      77.023  68.472  52.397  1.00  6.29              
ATOM   3376  C   LEU A 210      75.041  71.600  48.725  1.00  6.29              
ATOM   3377  O   LEU A 210      75.366  71.076  47.652  1.00  6.29              
ATOM   3378  N   PRO A 211      75.132  72.926  48.929  1.00  6.40              
ATOM   3379  CD  PRO A 211      74.679  73.666  50.098  1.00  6.40              
ATOM   3380  HD1 PRO A 211      75.109  73.274  51.018  1.00  6.40              
ATOM   3381  HD2 PRO A 211      73.593  73.617  50.147  1.00  6.40              
ATOM   3382  CG  PRO A 211      75.122  75.112  49.893  1.00  6.40              
ATOM   3383  HG1 PRO A 211      76.075  75.278  50.395  1.00  6.40              
ATOM   3384  HG2 PRO A 211      74.367  75.811  50.250  1.00  6.40              
ATOM   3385  CB  PRO A 211      75.311  75.235  48.385  1.00  6.40              
ATOM   3386  HB1 PRO A 211      76.068  75.980  48.133  1.00  6.40              
ATOM   3387  HB2 PRO A 211      74.357  75.501  47.927  1.00  6.40              
ATOM   3388  CA  PRO A 211      75.709  73.822  47.946  1.00  6.40              
ATOM   3389  HA  PRO A 211      75.230  73.623  46.989  1.00  6.40              
ATOM   3390  C   PRO A 211      77.232  73.642  47.837  1.00  6.40              
ATOM   3391  O   PRO A 211      77.942  73.681  48.847  1.00  6.40              
ATOM   3392  N   PRO A 212      77.767  73.504  46.611  1.00  6.27              
ATOM   3393  CD  PRO A 212      77.076  73.647  45.335  1.00  6.27              
ATOM   3394  HD1 PRO A 212      76.460  74.547  45.311  1.00  6.27              
ATOM   3395  HD2 PRO A 212      76.462  72.763  45.152  1.00  6.27              
ATOM   3396  CG  PRO A 212      78.173  73.741  44.277  1.00  6.27              
ATOM   3397  HG1 PRO A 212      78.498  74.778  44.175  1.00  6.27              
ATOM   3398  HG2 PRO A 212      77.845  73.342  43.317  1.00  6.27              
ATOM   3399  CB  PRO A 212      79.293  72.906  44.890  1.00  6.27              
ATOM   3400  HB1 PRO A 212      80.268  73.174  44.481  1.00  6.27              
ATOM   3401  HB2 PRO A 212      79.086  71.853  44.703  1.00  6.27              
ATOM   3402  CA  PRO A 212      79.180  73.198  46.394  1.00  6.27              
ATOM   3403  HA  PRO A 212      79.454  72.305  46.956  1.00  6.27              
ATOM   3404  C   PRO A 212      80.141  74.314  46.815  1.00  6.27              
ATOM   3405  O   PRO A 212      81.352  74.097  46.810  1.00  6.27              
ATOM   3406  N   SER A 213      79.618  75.492  47.156  1.00  6.15              
ATOM   3407  H   SER A 213      78.628  75.629  47.033  1.00  6.15              
ATOM   3408  CA  SER A 213      80.350  76.609  47.751  1.00  6.15              
ATOM   3409  HA  SER A 213      81.243  76.808  47.164  1.00  6.15              
ATOM   3410  CB  SER A 213      79.471  77.859  47.713  1.00  6.15              
ATOM   3411  HB1 SER A 213      80.026  78.720  48.091  1.00  6.15              
ATOM   3412  HB2 SER A 213      78.581  77.705  48.326  1.00  6.15              
ATOM   3413  OG  SER A 213      79.092  78.082  46.371  1.00  6.15              
ATOM   3414  HG  SER A 213      78.389  78.752  46.362  1.00  6.15              
ATOM   3415  C   SER A 213      80.788  76.383  49.201  1.00  6.15              
ATOM   3416  O   SER A 213      81.655  77.126  49.667  1.00  6.15              
ATOM   3417  N   LEU A 214      80.226  75.404  49.925  1.00  5.91              
ATOM   3418  H   LEU A 214      79.524  74.810  49.502  1.00  5.91              
ATOM   3419  CA  LEU A 214      80.525  75.236  51.349  1.00  5.91              
ATOM   3420  HA  LEU A 214      80.258  76.178  51.819  1.00  5.91              
ATOM   3421  CB  LEU A 214      79.650  74.124  51.958  1.00  5.91              
ATOM   3422  HB1 LEU A 214      80.219  73.586  52.719  1.00  5.91              
ATOM   3423  HB2 LEU A 214      79.389  73.405  51.181  1.00  5.91              
ATOM   3424  CG  LEU A 214      78.369  74.673  52.611  1.00  5.91              
ATOM   3425  HG  LEU A 214      77.845  75.320  51.910  1.00  5.91              
ATOM   3426  CD1 LEU A 214      77.449  73.520  52.998  1.00  5.91              
ATOM   3427 1HD1 LEU A 214      76.540  73.901  53.464  1.00  5.91              
ATOM   3428 2HD1 LEU A 214      77.183  72.975  52.098  1.00  5.91              
ATOM   3429 3HD1 LEU A 214      77.964  72.850  53.683  1.00  5.91              
ATOM   3430  CD2 LEU A 214      78.666  75.450  53.896  1.00  5.91              
ATOM   3431 1HD2 LEU A 214      77.734  75.770  54.353  1.00  5.91              
ATOM   3432 2HD2 LEU A 214      79.210  74.820  54.600  1.00  5.91              
ATOM   3433 3HD2 LEU A 214      79.246  76.333  53.667  1.00  5.91              
ATOM   3434  C   LEU A 214      82.013  75.014  51.644  1.00  5.91              
ATOM   3435  O   LEU A 214      82.651  74.125  51.079  1.00  5.91              
ATOM   3436  N   LYS A 215      82.530  75.799  52.601  1.00  5.65              
ATOM   3437  H   LYS A 215      81.927  76.501  53.011  1.00  5.65              
ATOM   3438  CA  LYS A 215      83.927  75.755  53.050  1.00  5.65              
ATOM   3439  HA  LYS A 215      84.440  75.004  52.450  1.00  5.65              
ATOM   3440  CB  LYS A 215      84.640  77.080  52.709  1.00  5.65              
ATOM   3441  HB1 LYS A 215      84.123  77.538  51.862  1.00  5.65              
ATOM   3442  HB2 LYS A 215      85.650  76.841  52.369  1.00  5.65              
ATOM   3443  CG  LYS A 215      84.766  78.102  53.854  1.00  5.65              
ATOM   3444  HG1 LYS A 215      85.681  77.896  54.411  1.00  5.65              
ATOM   3445  HG2 LYS A 215      83.929  77.998  54.540  1.00  5.65              
ATOM   3446  CD  LYS A 215      84.782  79.559  53.363  1.00  5.65              
ATOM   3447  HD1 LYS A 215      84.955  80.210  54.221  1.00  5.65              
ATOM   3448  HD2 LYS A 215      83.795  79.781  52.962  1.00  5.65              
ATOM   3449  CE  LYS A 215      85.826  79.855  52.276  1.00  5.65              
ATOM   3450  HE1 LYS A 215      85.697  79.138  51.459  1.00  5.65              
ATOM   3451  HE2 LYS A 215      86.827  79.712  52.693  1.00  5.65              
ATOM   3452  NZ  LYS A 215      85.670  81.237  51.752  1.00  5.65              
ATOM   3453  HZ1 LYS A 215      86.296  81.409  50.975  1.00  5.65              
ATOM   3454  HZ2 LYS A 215      84.722  81.383  51.400  1.00  5.65              
ATOM   3455  HZ3 LYS A 215      85.827  81.928  52.470  1.00  5.65              
ATOM   3456  C   LYS A 215      84.069  75.278  54.492  1.00  5.65              
ATOM   3457  O   LYS A 215      85.130  74.763  54.846  1.00  5.65              
ATOM   3458  N   SER A 216      83.009  75.291  55.305  1.00  5.10              
ATOM   3459  H   SER A 216      82.177  75.798  55.035  1.00  5.10              
ATOM   3460  CA  SER A 216      83.041  74.528  56.573  1.00  5.10              
ATOM   3461  HA  SER A 216      83.729  73.692  56.464  1.00  5.10              
ATOM   3462  CB  SER A 216      83.576  75.399  57.717  1.00  5.10              
ATOM   3463  HB1 SER A 216      83.731  74.775  58.599  1.00  5.10              
ATOM   3464  HB2 SER A 216      82.848  76.173  57.962  1.00  5.10              
ATOM   3465  OG  SER A 216      84.802  76.016  57.358  1.00  5.10              
ATOM   3466  HG  SER A 216      85.226  75.501  56.656  1.00  5.10              
ATOM   3467  C   SER A 216      81.709  73.934  56.959  1.00  5.10              
ATOM   3468  O   SER A 216      80.720  74.654  56.914  1.00  5.10              
ATOM   3469  N   LEU A 217      81.702  72.651  57.331  1.00  5.20              
ATOM   3470  H   LEU A 217      82.581  72.147  57.382  1.00  5.20              
ATOM   3471  CA  LEU A 217      80.481  71.886  57.594  1.00  5.20              
ATOM   3472  HA  LEU A 217      79.637  72.573  57.633  1.00  5.20              
ATOM   3473  CB  LEU A 217      80.268  70.927  56.410  1.00  5.20              
ATOM   3474  HB1 LEU A 217      81.105  70.228  56.377  1.00  5.20              
ATOM   3475  HB2 LEU A 217      80.277  71.513  55.489  1.00  5.20              
ATOM   3476  CG  LEU A 217      78.959  70.125  56.457  1.00  5.20              
ATOM   3477  HG  LEU A 217      78.948  69.495  57.345  1.00  5.20              
ATOM   3478  CD1 LEU A 217      77.715  71.015  56.449  1.00  5.20              
ATOM   3479 1HD1 LEU A 217      76.824  70.401  56.326  1.00  5.20              
ATOM   3480 2HD1 LEU A 217      77.627  71.538  57.401  1.00  5.20              
ATOM   3481 3HD1 LEU A 217      77.772  71.738  55.639  1.00  5.20              
ATOM   3482  CD2 LEU A 217      78.911  69.232  55.215  1.00  5.20              
ATOM   3483 1HD2 LEU A 217      78.017  68.610  55.248  1.00  5.20              
ATOM   3484 2HD2 LEU A 217      78.883  69.841  54.311  1.00  5.20              
ATOM   3485 3HD2 LEU A 217      79.788  68.584  55.181  1.00  5.20              
ATOM   3486  C   LEU A 217      80.597  71.191  58.943  1.00  5.20              
ATOM   3487  O   LEU A 217      81.503  70.365  59.126  1.00  5.20              
ATOM   3488  N   ASP A 218      79.704  71.541  59.879  1.00  5.17              
ATOM   3489  H   ASP A 218      78.953  72.199  59.673  1.00  5.17              
ATOM   3490  CA  ASP A 218      79.779  70.962  61.216  1.00  5.17              
ATOM   3491  HA  ASP A 218      80.641  70.305  61.304  1.00  5.17              
ATOM   3492  CB  ASP A 218      79.977  72.075  62.246  1.00  5.17              
ATOM   3493  HB1 ASP A 218      79.204  72.815  62.093  1.00  5.17              
ATOM   3494  HB2 ASP A 218      80.938  72.556  62.056  1.00  5.17              
ATOM   3495  CG  ASP A 218      79.952  71.596  63.699  1.00  5.17              
ATOM   3496  OD1 ASP A 218      80.207  70.389  63.923  1.00  5.17              
ATOM   3497  OD2 ASP A 218      79.747  72.463  64.577  1.00  5.17              
ATOM   3498  C   ASP A 218      78.535  70.103  61.424  1.00  5.17              
ATOM   3499  O   ASP A 218      77.408  70.580  61.330  1.00  5.17              
ATOM   3500  N   LEU A 219      78.754  68.804  61.584  1.00  5.78              
ATOM   3501  H   LEU A 219      79.717  68.485  61.582  1.00  5.78              
ATOM   3502  CA  LEU A 219      77.725  67.772  61.660  1.00  5.78              
ATOM   3503  HA  LEU A 219      76.773  68.266  61.847  1.00  5.78              
ATOM   3504  CB  LEU A 219      77.638  67.036  60.301  1.00  5.78              
ATOM   3505  HB1 LEU A 219      77.143  66.072  60.427  1.00  5.78              
ATOM   3506  HB2 LEU A 219      78.651  66.845  59.950  1.00  5.78              
ATOM   3507  CG  LEU A 219      76.871  67.833  59.225  1.00  5.78              
ATOM   3508  HG  LEU A 219      77.245  68.855  59.183  1.00  5.78              
ATOM   3509  CD1 LEU A 219      77.040  67.212  57.839  1.00  5.78              
ATOM   3510 1HD1 LEU A 219      76.591  67.864  57.092  1.00  5.78              
ATOM   3511 2HD1 LEU A 219      78.099  67.082  57.619  1.00  5.78              
ATOM   3512 3HD1 LEU A 219      76.542  66.248  57.819  1.00  5.78              
ATOM   3513  CD2 LEU A 219      75.364  67.850  59.494  1.00  5.78              
ATOM   3514 1HD2 LEU A 219      74.857  68.425  58.720  1.00  5.78              
ATOM   3515 2HD2 LEU A 219      74.972  66.832  59.514  1.00  5.78              
ATOM   3516 3HD2 LEU A 219      75.167  68.315  60.456  1.00  5.78              
ATOM   3517  C   LEU A 219      77.898  66.854  62.880  1.00  5.78              
ATOM   3518  O   LEU A 219      77.305  65.773  62.950  1.00  5.78              
ATOM   3519  N   GLY A 220      78.683  67.331  63.844  1.00  5.64              
ATOM   3520  H   GLY A 220      79.054  68.266  63.721  1.00  5.64              
ATOM   3521  CA  GLY A 220      78.964  66.700  65.118  1.00  5.64              
ATOM   3522  HA1 GLY A 220      79.504  67.429  65.713  1.00  5.64              
ATOM   3523  HA2 GLY A 220      79.595  65.836  64.945  1.00  5.64              
ATOM   3524  C   GLY A 220      77.743  66.306  65.958  1.00  5.64              
ATOM   3525  O   GLY A 220      76.632  66.771  65.715  1.00  5.64              
ATOM   3526  N   GLU A 221      77.977  65.513  67.005  1.00  5.82              
ATOM   3527  H   GLU A 221      78.897  65.096  67.063  1.00  5.82              
ATOM   3528  CA  GLU A 221      77.071  65.404  68.161  1.00  5.82              
ATOM   3529  HA  GLU A 221      77.460  64.676  68.863  1.00  5.82              
ATOM   3530  CB  GLU A 221      76.996  66.766  68.883  1.00  5.82              
ATOM   3531  HB1 GLU A 221      76.565  66.592  69.864  1.00  5.82              
ATOM   3532  HB2 GLU A 221      76.291  67.372  68.316  1.00  5.82              
ATOM   3533  CG  GLU A 221      78.252  67.628  69.079  1.00  5.82              
ATOM   3534  HG1 GLU A 221      78.940  67.535  68.238  1.00  5.82              
ATOM   3535  HG2 GLU A 221      78.776  67.313  69.984  1.00  5.82              
ATOM   3536  CD  GLU A 221      77.786  69.085  69.183  1.00  5.82              
ATOM   3537  OE1 GLU A 221      77.649  69.741  68.127  1.00  5.82              
ATOM   3538  OE2 GLU A 221      77.418  69.536  70.294  1.00  5.82              
ATOM   3539  C   GLU A 221      75.635  64.955  67.824  1.00  5.82              
ATOM   3540  O   GLU A 221      74.648  65.414  68.412  1.00  5.82              
ATOM   3541  N   ASN A 222      75.500  64.108  66.816  1.00  6.04              
ATOM   3542  H   ASN A 222      76.336  63.692  66.433  1.00  6.04              
ATOM   3543  CA  ASN A 222      74.209  63.802  66.204  1.00  6.04              
ATOM   3544  HA  ASN A 222      73.402  64.288  66.753  1.00  6.04              
ATOM   3545  CB  ASN A 222      74.212  64.362  64.756  1.00  6.04              
ATOM   3546  HB1 ASN A 222      73.515  63.817  64.133  1.00  6.04              
ATOM   3547  HB2 ASN A 222      75.197  64.243  64.315  1.00  6.04              
ATOM   3548  CG  ASN A 222      73.802  65.822  64.658  1.00  6.04              
ATOM   3549  OD1 ASN A 222      72.849  66.249  65.302  1.00  6.04              
ATOM   3550  ND2 ASN A 222      74.412  66.578  63.771  1.00  6.04              
ATOM   3551 1HD2 ASN A 222      75.296  66.242  63.409  1.00  6.04              
ATOM   3552 2HD2 ASN A 222      74.234  67.575  63.818  1.00  6.04              
ATOM   3553  C   ASN A 222      73.950  62.290  66.356  1.00  6.04              
ATOM   3554  O   ASN A 222      74.588  61.586  67.143  1.00  6.04              
ATOM   3555  N   ARG A 223      72.961  61.774  65.631  1.00  5.86              
ATOM   3556  H   ARG A 223      72.479  62.393  64.987  1.00  5.86              
ATOM   3557  CA  ARG A 223      72.647  60.347  65.536  1.00  5.86              
ATOM   3558  HA  ARG A 223      73.399  59.795  66.103  1.00  5.86              
ATOM   3559  CB  ARG A 223      71.290  60.032  66.193  1.00  5.86              
ATOM   3560  HB1 ARG A 223      71.323  60.331  67.242  1.00  5.86              
ATOM   3561  HB2 ARG A 223      71.165  58.951  66.171  1.00  5.86              
ATOM   3562  CG  ARG A 223      70.079  60.712  65.529  1.00  5.86              
ATOM   3563  HG1 ARG A 223      70.238  60.800  64.459  1.00  5.86              
ATOM   3564  HG2 ARG A 223      69.979  61.719  65.930  1.00  5.86              
ATOM   3565  CD  ARG A 223      68.779  59.923  65.743  1.00  5.86              
ATOM   3566  HD1 ARG A 223      67.936  60.586  65.531  1.00  5.86              
ATOM   3567  HD2 ARG A 223      68.704  59.608  66.785  1.00  5.86              
ATOM   3568  NE  ARG A 223      68.731  58.782  64.805  1.00  5.86              
ATOM   3569  HE  ARG A 223      68.644  59.027  63.827  1.00  5.86              
ATOM   3570  CZ  ARG A 223      69.054  57.522  65.011  1.00  5.86              
ATOM   3571  NH1 ARG A 223      69.124  57.013  66.209  1.00  5.86              
ATOM   3572 1HH1 ARG A 223      68.877  57.599  66.988  1.00  5.86              
ATOM   3573 2HH1 ARG A 223      69.448  56.075  66.339  1.00  5.86              
ATOM   3574  NH2 ARG A 223      69.343  56.747  64.003  1.00  5.86              
ATOM   3575 1HH2 ARG A 223      69.422  57.177  63.091  1.00  5.86              
ATOM   3576 2HH2 ARG A 223      69.668  55.810  64.145  1.00  5.86              
ATOM   3577  C   ARG A 223      72.806  59.818  64.110  1.00  5.86              
ATOM   3578  O   ARG A 223      71.981  59.039  63.624  1.00  5.86              
ATOM   3579  N   ILE A 224      73.868  60.263  63.443  1.00  6.08              
ATOM   3580  H   ILE A 224      74.511  60.865  63.951  1.00  6.08              
ATOM   3581  CA  ILE A 224      74.305  59.819  62.118  1.00  6.08              
ATOM   3582  HA  ILE A 224      73.427  59.588  61.512  1.00  6.08              
ATOM   3583  CB  ILE A 224      75.115  60.919  61.385  1.00  6.08              
ATOM   3584  HB  ILE A 224      76.056  61.072  61.911  1.00  6.08              
ATOM   3585  CG2 ILE A 224      75.463  60.453  59.962  1.00  6.08              
ATOM   3586 1HG2 ILE A 224      76.018  61.222  59.428  1.00  6.08              
ATOM   3587 2HG2 ILE A 224      76.097  59.567  60.003  1.00  6.08              
ATOM   3588 3HG2 ILE A 224      74.560  60.214  59.401  1.00  6.08              
ATOM   3589  CG1 ILE A 224      74.360  62.270  61.325  1.00  6.08              
ATOM   3590 1HG1 ILE A 224      73.861  62.467  62.268  1.00  6.08              
ATOM   3591 2HG1 ILE A 224      73.595  62.224  60.551  1.00  6.08              
ATOM   3592  CD1 ILE A 224      75.279  63.470  61.073  1.00  6.08              
ATOM   3593  HD1 ILE A 224      74.680  64.380  61.018  1.00  6.08              
ATOM   3594  HD2 ILE A 224      75.992  63.564  61.892  1.00  6.08              
ATOM   3595  HD3 ILE A 224      75.824  63.346  60.144  1.00  6.08              
ATOM   3596  C   ILE A 224      75.133  58.546  62.291  1.00  6.08              
ATOM   3597  O   ILE A 224      76.239  58.588  62.819  1.00  6.08              
ATOM   3598  N   THR A 225      74.593  57.398  61.887  1.00  6.10              
ATOM   3599  H   THR A 225      73.652  57.403  61.519  1.00  6.10              
ATOM   3600  CA  THR A 225      75.246  56.092  62.102  1.00  6.10              
ATOM   3601  HA  THR A 225      75.942  56.180  62.937  1.00  6.10              
ATOM   3602  CB  THR A 225      74.212  55.029  62.502  1.00  6.10              
ATOM   3603  HB  THR A 225      74.708  54.068  62.648  1.00  6.10              
ATOM   3604  CG2 THR A 225      73.476  55.421  63.785  1.00  6.10              
ATOM   3605 1HG2 THR A 225      72.923  54.563  64.162  1.00  6.10              
ATOM   3606 2HG2 THR A 225      74.190  55.751  64.535  1.00  6.10              
ATOM   3607 3HG2 THR A 225      72.781  56.238  63.588  1.00  6.10              
ATOM   3608  OG1 THR A 225      73.191  54.908  61.539  1.00  6.10              
ATOM   3609  HG1 THR A 225      73.533  54.446  60.764  1.00  6.10              
ATOM   3610  C   THR A 225      76.087  55.603  60.920  1.00  6.10              
ATOM   3611  O   THR A 225      77.002  54.789  61.072  1.00  6.10              
ATOM   3612  N   GLU A 226      75.823  56.167  59.747  1.00  6.12              
ATOM   3613  H   GLU A 226      75.128  56.898  59.719  1.00  6.12              
ATOM   3614  CA  GLU A 226      76.451  55.860  58.468  1.00  6.12              
ATOM   3615  HA  GLU A 226      77.442  55.439  58.641  1.00  6.12              
ATOM   3616  CB  GLU A 226      75.608  54.825  57.707  1.00  6.12              
ATOM   3617  HB1 GLU A 226      75.547  53.911  58.301  1.00  6.12              
ATOM   3618  HB2 GLU A 226      76.114  54.587  56.770  1.00  6.12              
ATOM   3619  CG  GLU A 226      74.188  55.328  57.408  1.00  6.12              
ATOM   3620  HG1 GLU A 226      74.236  56.258  56.841  1.00  6.12              
ATOM   3621  HG2 GLU A 226      73.669  55.535  58.348  1.00  6.12              
ATOM   3622  CD  GLU A 226      73.400  54.302  56.600  1.00  6.12              
ATOM   3623  OE1 GLU A 226      73.785  54.075  55.429  1.00  6.12              
ATOM   3624  OE2 GLU A 226      72.408  53.783  57.156  1.00  6.12              
ATOM   3625  C   GLU A 226      76.621  57.138  57.651  1.00  6.12              
ATOM   3626  O   GLU A 226      75.900  58.117  57.855  1.00  6.12              
ATOM   3627  N   ILE A 227      77.551  57.105  56.698  1.00  5.86              
ATOM   3628  H   ILE A 227      78.197  56.325  56.681  1.00  5.86              
ATOM   3629  CA  ILE A 227      77.701  58.123  55.668  1.00  5.86              
ATOM   3630  HA  ILE A 227      76.784  58.713  55.631  1.00  5.86              
ATOM   3631  CB  ILE A 227      78.858  59.099  55.941  1.00  5.86              
ATOM   3632  HB  ILE A 227      79.793  58.541  55.961  1.00  5.86              
ATOM   3633  CG2 ILE A 227      78.933  60.132  54.802  1.00  5.86              
ATOM   3634 1HG2 ILE A 227      79.767  60.808  54.951  1.00  5.86              
ATOM   3635 2HG2 ILE A 227      79.091  59.641  53.843  1.00  5.86              
ATOM   3636 3HG2 ILE A 227      78.005  60.701  54.763  1.00  5.86              
ATOM   3637  CG1 ILE A 227      78.650  59.782  57.307  1.00  5.86              
ATOM   3638 1HG1 ILE A 227      78.791  59.034  58.087  1.00  5.86              
ATOM   3639 2HG1 ILE A 227      77.631  60.165  57.377  1.00  5.86              
ATOM   3640  CD1 ILE A 227      79.610  60.932  57.593  1.00  5.86              
ATOM   3641  HD1 ILE A 227      79.328  61.813  57.019  1.00  5.86              
ATOM   3642  HD2 ILE A 227      79.561  61.162  58.654  1.00  5.86              
ATOM   3643  HD3 ILE A 227      80.623  60.645  57.326  1.00  5.86              
ATOM   3644  C   ILE A 227      77.847  57.438  54.331  1.00  5.86              
ATOM   3645  O   ILE A 227      78.852  56.781  54.098  1.00  5.86              
ATOM   3646  N   GLN A 228      76.863  57.583  53.450  1.00  6.12              
ATOM   3647  H   GLN A 228      76.047  58.141  53.674  1.00  6.12              
ATOM   3648  CA  GLN A 228      76.945  56.958  52.139  1.00  6.12              
ATOM   3649  HA  GLN A 228      77.137  55.894  52.283  1.00  6.12              
ATOM   3650  CB  GLN A 228      75.615  57.094  51.378  1.00  6.12              
ATOM   3651  HB1 GLN A 228      75.731  56.596  50.415  1.00  6.12              
ATOM   3652  HB2 GLN A 228      75.405  58.147  51.179  1.00  6.12              
ATOM   3653  CG  GLN A 228      74.415  56.441  52.096  1.00  6.12              
ATOM   3654  HG1 GLN A 228      74.701  55.447  52.441  1.00  6.12              
ATOM   3655  HG2 GLN A 228      73.602  56.324  51.380  1.00  6.12              
ATOM   3656  CD  GLN A 228      73.875  57.250  53.274  1.00  6.12              
ATOM   3657  OE1 GLN A 228      74.003  58.466  53.338  1.00  6.12              
ATOM   3658  NE2 GLN A 228      73.296  56.614  54.263  1.00  6.12              
ATOM   3659 1HE2 GLN A 228      73.331  55.593  54.354  1.00  6.12              
ATOM   3660 2HE2 GLN A 228      72.964  57.161  55.032  1.00  6.12              
ATOM   3661  C   GLN A 228      78.109  57.531  51.318  1.00  6.12              
ATOM   3662  O   GLN A 228      78.337  58.748  51.298  1.00  6.12              
ATOM   3663  N   GLU A 229      78.784  56.673  50.544  1.00  6.10              
ATOM   3664  H   GLU A 229      78.562  55.691  50.592  1.00  6.10              
ATOM   3665  CA  GLU A 229      79.459  57.158  49.338  1.00  6.10              
ATOM   3666  HA  GLU A 229      80.299  57.791  49.619  1.00  6.10              
ATOM   3667  CB  GLU A 229      79.962  56.011  48.444  1.00  6.10              
ATOM   3668  HB1 GLU A 229      80.382  56.455  47.541  1.00  6.10              
ATOM   3669  HB2 GLU A 229      79.125  55.372  48.158  1.00  6.10              
ATOM   3670  CG  GLU A 229      81.029  55.160  49.124  1.00  6.10              
ATOM   3671  HG1 GLU A 229      80.546  54.622  49.938  1.00  6.10              
ATOM   3672  HG2 GLU A 229      81.799  55.823  49.527  1.00  6.10              
ATOM   3673  CD  GLU A 229      81.682  54.164  48.160  1.00  6.10              
ATOM   3674  OE1 GLU A 229      82.245  54.638  47.148  1.00  6.10              
ATOM   3675  OE2 GLU A 229      81.648  52.948  48.452  1.00  6.10              
ATOM   3676  C   GLU A 229      78.444  57.970  48.530  1.00  6.10              
ATOM   3677  O   GLU A 229      77.317  57.531  48.301  1.00  6.10              
ATOM   3678  N   GLY A 230      78.811  59.197  48.178  1.00  6.32              
ATOM   3679  H   GLY A 230      79.754  59.493  48.370  1.00  6.32              
ATOM   3680  CA  GLY A 230      77.885  60.157  47.583  1.00  6.32              
ATOM   3681  HA1 GLY A 230      76.905  59.702  47.438  1.00  6.32              
ATOM   3682  HA2 GLY A 230      78.258  60.428  46.602  1.00  6.32              
ATOM   3683  C   GLY A 230      77.681  61.400  48.449  1.00  6.32              
ATOM   3684  O   GLY A 230      77.527  62.511  47.940  1.00  6.32              
ATOM   3685  N   SER A 231      77.710  61.233  49.770  1.00  6.20              
ATOM   3686  H   SER A 231      77.888  60.295  50.123  1.00  6.20              
ATOM   3687  CA  SER A 231      77.243  62.238  50.730  1.00  6.20              
ATOM   3688  HA  SER A 231      76.208  62.472  50.478  1.00  6.20              
ATOM   3689  CB  SER A 231      77.257  61.622  52.116  1.00  6.20              
ATOM   3690  HB1 SER A 231      78.279  61.560  52.491  1.00  6.20              
ATOM   3691  HB2 SER A 231      76.795  60.633  52.106  1.00  6.20              
ATOM   3692  OG  SER A 231      76.488  62.471  52.911  1.00  6.20              
ATOM   3693  HG  SER A 231      76.702  63.384  52.668  1.00  6.20              
ATOM   3694  C   SER A 231      78.015  63.558  50.745  1.00  6.20              
ATOM   3695  O   SER A 231      77.496  64.547  51.264  1.00  6.20              
ATOM   3696  N   PHE A 232      79.220  63.587  50.175  1.00  5.96              
ATOM   3697  H   PHE A 232      79.602  62.724  49.816  1.00  5.96              
ATOM   3698  CA  PHE A 232      80.043  64.786  50.051  1.00  5.96              
ATOM   3699  HA  PHE A 232      79.439  65.648  50.327  1.00  5.96              
ATOM   3700  CB  PHE A 232      81.235  64.715  51.023  1.00  5.96              
ATOM   3701  HB1 PHE A 232      81.845  65.611  50.903  1.00  5.96              
ATOM   3702  HB2 PHE A 232      81.856  63.859  50.754  1.00  5.96              
ATOM   3703  CG  PHE A 232      80.849  64.620  52.487  1.00  5.96              
ATOM   3704  CD1 PHE A 232      80.066  65.629  53.081  1.00  5.96              
ATOM   3705  HD1 PHE A 232      79.734  66.476  52.498  1.00  5.96              
ATOM   3706  CE1 PHE A 232      79.667  65.513  54.423  1.00  5.96              
ATOM   3707  HE1 PHE A 232      79.027  66.263  54.864  1.00  5.96              
ATOM   3708  CZ  PHE A 232      80.072  64.405  55.184  1.00  5.96              
ATOM   3709  HZ  PHE A 232      79.747  64.311  56.208  1.00  5.96              
ATOM   3710  CE2 PHE A 232      80.876  63.410  54.605  1.00  5.96              
ATOM   3711  HE2 PHE A 232      81.177  62.552  55.187  1.00  5.96              
ATOM   3712  CD2 PHE A 232      81.253  63.513  53.255  1.00  5.96              
ATOM   3713  HD2 PHE A 232      81.833  62.724  52.800  1.00  5.96              
ATOM   3714  C   PHE A 232      80.486  65.040  48.593  1.00  5.96              
ATOM   3715  O   PHE A 232      81.379  65.854  48.374  1.00  5.96              
ATOM   3716  N   THR A 233      79.873  64.383  47.591  1.00  6.19              
ATOM   3717  H   THR A 233      79.112  63.760  47.826  1.00  6.19              
ATOM   3718  CA  THR A 233      80.426  64.318  46.218  1.00  6.19              
ATOM   3719  HA  THR A 233      81.332  63.723  46.248  1.00  6.19              
ATOM   3720  CB  THR A 233      79.483  63.670  45.188  1.00  6.19              
ATOM   3721  HB  THR A 233      78.630  64.328  45.012  1.00  6.19              
ATOM   3722  CG2 THR A 233      80.157  63.369  43.846  1.00  6.19              
ATOM   3723 1HG2 THR A 233      79.483  62.783  43.220  1.00  6.19              
ATOM   3724 2HG2 THR A 233      80.391  64.295  43.323  1.00  6.19              
ATOM   3725 3HG2 THR A 233      81.075  62.802  44.008  1.00  6.19              
ATOM   3726  OG1 THR A 233      78.994  62.445  45.641  1.00  6.19              
ATOM   3727  HG1 THR A 233      78.256  62.635  46.237  1.00  6.19              
ATOM   3728  C   THR A 233      80.807  65.675  45.639  1.00  6.19              
ATOM   3729  O   THR A 233      81.859  65.815  45.023  1.00  6.19              
ATOM   3730  N   ASN A 234      79.956  66.683  45.836  1.00  6.21              
ATOM   3731  H   ASN A 234      79.136  66.519  46.406  1.00  6.21              
ATOM   3732  CA  ASN A 234      80.104  67.984  45.197  1.00  6.21              
ATOM   3733  HA  ASN A 234      80.737  67.869  44.315  1.00  6.21              
ATOM   3734  CB  ASN A 234      78.715  68.425  44.711  1.00  6.21              
ATOM   3735  HB1 ASN A 234      78.288  67.648  44.076  1.00  6.21              
ATOM   3736  HB2 ASN A 234      78.816  69.326  44.107  1.00  6.21              
ATOM   3737  CG  ASN A 234      77.753  68.695  45.854  1.00  6.21              
ATOM   3738  OD1 ASN A 234      77.029  67.828  46.306  1.00  6.21              
ATOM   3739  ND2 ASN A 234      77.708  69.911  46.342  1.00  6.21              
ATOM   3740 1HD2 ASN A 234      78.333  70.620  46.003  1.00  6.21              
ATOM   3741 2HD2 ASN A 234      76.974  70.117  47.012  1.00  6.21              
ATOM   3742  C   ASN A 234      80.791  69.048  46.078  1.00  6.21              
ATOM   3743  O   ASN A 234      80.850  70.215  45.688  1.00  6.21              
ATOM   3744  N   LEU A 235      81.298  68.680  47.258  1.00  5.93              
ATOM   3745  H   LEU A 235      81.308  67.688  47.485  1.00  5.93              
ATOM   3746  CA  LEU A 235      81.881  69.588  48.259  1.00  5.93              
ATOM   3747  HA  LEU A 235      81.319  70.522  48.259  1.00  5.93              
ATOM   3748  CB  LEU A 235      81.755  68.930  49.658  1.00  5.93              
ATOM   3749  HB1 LEU A 235      82.502  69.336  50.329  1.00  5.93              
ATOM   3750  HB2 LEU A 235      81.998  67.874  49.583  1.00  5.93              
ATOM   3751  CG  LEU A 235      80.417  69.091  50.395  1.00  5.93              
ATOM   3752  HG  LEU A 235      80.479  68.493  51.305  1.00  5.93              
ATOM   3753  CD1 LEU A 235      80.165  70.542  50.814  1.00  5.93              
ATOM   3754 1HD1 LEU A 235      79.281  70.593  51.448  1.00  5.93              
ATOM   3755 2HD1 LEU A 235      81.019  70.921  51.374  1.00  5.93              
ATOM   3756 3HD1 LEU A 235      80.001  71.173  49.942  1.00  5.93              
ATOM   3757  CD2 LEU A 235      79.219  68.589  49.596  1.00  5.93              
ATOM   3758 1HD2 LEU A 235      78.362  68.491  50.258  1.00  5.93              
ATOM   3759 2HD2 LEU A 235      78.982  69.285  48.792  1.00  5.93              
ATOM   3760 3HD2 LEU A 235      79.434  67.615  49.166  1.00  5.93              
ATOM   3761  C   LEU A 235      83.339  69.973  47.938  1.00  5.93              
ATOM   3762  O   LEU A 235      84.169  70.147  48.826  1.00  5.93              
ATOM   3763  N   THR A 236      83.663  70.156  46.661  1.00  6.00              
ATOM   3764  H   THR A 236      82.913  70.049  45.990  1.00  6.00              
ATOM   3765  CA  THR A 236      85.008  70.415  46.109  1.00  6.00              
ATOM   3766  HA  THR A 236      85.704  69.707  46.564  1.00  6.00              
ATOM   3767  CB  THR A 236      84.979  70.140  44.595  1.00  6.00              
ATOM   3768  HB  THR A 236      85.938  70.406  44.150  1.00  6.00              
ATOM   3769  CG2 THR A 236      84.718  68.663  44.296  1.00  6.00              
ATOM   3770 1HG2 THR A 236      84.786  68.484  43.223  1.00  6.00              
ATOM   3771 2HG2 THR A 236      85.475  68.053  44.793  1.00  6.00              
ATOM   3772 3HG2 THR A 236      83.734  68.356  44.652  1.00  6.00              
ATOM   3773  OG1 THR A 236      83.941  70.886  43.977  1.00  6.00              
ATOM   3774  HG1 THR A 236      83.823  70.473  43.115  1.00  6.00              
ATOM   3775  C   THR A 236      85.564  71.818  46.384  1.00  6.00              
ATOM   3776  O   THR A 236      86.094  72.488  45.503  1.00  6.00              
ATOM   3777  N   LYS A 237      85.285  72.343  47.573  1.00  5.87              
ATOM   3778  H   LYS A 237      84.842  71.700  48.220  1.00  5.87              
ATOM   3779  CA  LYS A 237      85.720  73.616  48.167  1.00  5.87              
ATOM   3780  HA  LYS A 237      86.742  73.841  47.861  1.00  5.87              
ATOM   3781  CB  LYS A 237      84.767  74.760  47.753  1.00  5.87              
ATOM   3782  HB1 LYS A 237      84.687  75.486  48.564  1.00  5.87              
ATOM   3783  HB2 LYS A 237      83.766  74.353  47.621  1.00  5.87              
ATOM   3784  CG  LYS A 237      85.227  75.537  46.501  1.00  5.87              
ATOM   3785  HG1 LYS A 237      85.942  74.958  45.919  1.00  5.87              
ATOM   3786  HG2 LYS A 237      85.751  76.430  46.843  1.00  5.87              
ATOM   3787  CD  LYS A 237      84.067  75.974  45.586  1.00  5.87              
ATOM   3788  HD1 LYS A 237      84.354  76.902  45.088  1.00  5.87              
ATOM   3789  HD2 LYS A 237      83.185  76.190  46.190  1.00  5.87              
ATOM   3790  CE  LYS A 237      83.719  74.950  44.491  1.00  5.87              
ATOM   3791  HE1 LYS A 237      84.550  74.909  43.780  1.00  5.87              
ATOM   3792  HE2 LYS A 237      82.829  75.294  43.957  1.00  5.87              
ATOM   3793  NZ  LYS A 237      83.491  73.600  45.046  1.00  5.87              
ATOM   3794  HZ1 LYS A 237      83.249  72.913  44.342  1.00  5.87              
ATOM   3795  HZ2 LYS A 237      84.357  73.278  45.459  1.00  5.87              
ATOM   3796  HZ3 LYS A 237      82.779  73.619  45.773  1.00  5.87              
ATOM   3797  C   LYS A 237      85.751  73.497  49.699  1.00  5.87              
ATOM   3798  O   LYS A 237      86.176  74.425  50.384  1.00  5.87              
ATOM   3799  N   LEU A 238      85.312  72.356  50.236  1.00  5.67              
ATOM   3800  H   LEU A 238      85.028  71.611  49.615  1.00  5.67              
ATOM   3801  CA  LEU A 238      85.245  72.098  51.663  1.00  5.67              
ATOM   3802  HA  LEU A 238      84.711  72.940  52.096  1.00  5.67              
ATOM   3803  CB  LEU A 238      84.406  70.837  51.919  1.00  5.67              
ATOM   3804  HB1 LEU A 238      84.951  69.968  51.546  1.00  5.67              
ATOM   3805  HB2 LEU A 238      83.485  70.945  51.351  1.00  5.67              
ATOM   3806  CG  LEU A 238      84.020  70.606  53.389  1.00  5.67              
ATOM   3807  HG  LEU A 238      84.920  70.549  53.999  1.00  5.67              
ATOM   3808  CD1 LEU A 238      83.120  71.715  53.935  1.00  5.67              
ATOM   3809 1HD1 LEU A 238      82.809  71.463  54.947  1.00  5.67              
ATOM   3810 2HD1 LEU A 238      83.668  72.649  53.976  1.00  5.67              
ATOM   3811 3HD1 LEU A 238      82.240  71.833  53.303  1.00  5.67              
ATOM   3812  CD2 LEU A 238      83.252  69.294  53.536  1.00  5.67              
ATOM   3813 1HD2 LEU A 238      83.005  69.129  54.584  1.00  5.67              
ATOM   3814 2HD2 LEU A 238      82.332  69.326  52.953  1.00  5.67              
ATOM   3815 3HD2 LEU A 238      83.868  68.472  53.181  1.00  5.67              
ATOM   3816  C   LEU A 238      86.634  72.047  52.296  1.00  5.67              
ATOM   3817  O   LEU A 238      87.550  71.415  51.777  1.00  5.67              
ATOM   3818  N   PHE A 239      86.753  72.737  53.424  1.00  5.40              
ATOM   3819  H   PHE A 239      85.932  73.237  53.735  1.00  5.40              
ATOM   3820  CA  PHE A 239      88.002  73.148  54.060  1.00  5.40              
ATOM   3821  HA  PHE A 239      88.844  72.651  53.579  1.00  5.40              
ATOM   3822  CB  PHE A 239      88.138  74.669  53.834  1.00  5.40              
ATOM   3823  HB1 PHE A 239      87.553  75.196  54.586  1.00  5.40              
ATOM   3824  HB2 PHE A 239      87.706  74.921  52.863  1.00  5.40              
ATOM   3825  CG  PHE A 239      89.538  75.244  53.831  1.00  5.40              
ATOM   3826  CD1 PHE A 239      89.929  76.180  54.810  1.00  5.40              
ATOM   3827  HD1 PHE A 239      89.253  76.446  55.610  1.00  5.40              
ATOM   3828  CE1 PHE A 239      91.204  76.773  54.748  1.00  5.40              
ATOM   3829  HE1 PHE A 239      91.505  77.488  55.501  1.00  5.40              
ATOM   3830  CZ  PHE A 239      92.093  76.427  53.714  1.00  5.40              
ATOM   3831  HZ  PHE A 239      93.075  76.877  53.672  1.00  5.40              
ATOM   3832  CE2 PHE A 239      91.705  75.490  52.740  1.00  5.40              
ATOM   3833  HE2 PHE A 239      92.387  75.215  51.948  1.00  5.40              
ATOM   3834  CD2 PHE A 239      90.427  74.908  52.793  1.00  5.40              
ATOM   3835  HD2 PHE A 239      90.127  74.201  52.032  1.00  5.40              
ATOM   3836  C   PHE A 239      87.996  72.780  55.548  1.00  5.40              
ATOM   3837  O   PHE A 239      89.062  72.453  56.071  1.00  5.40              
ATOM   3838  N   SER A 240      86.824  72.648  56.201  1.00  4.91              
ATOM   3839  H   SER A 240      85.962  72.982  55.784  1.00  4.91              
ATOM   3840  CA  SER A 240      86.764  71.862  57.451  1.00  4.91              
ATOM   3841  HA  SER A 240      87.625  71.198  57.517  1.00  4.91              
ATOM   3842  CB  SER A 240      86.827  72.809  58.653  1.00  4.91              
ATOM   3843  HB1 SER A 240      86.708  72.241  59.576  1.00  4.91              
ATOM   3844  HB2 SER A 240      86.028  73.549  58.585  1.00  4.91              
ATOM   3845  OG  SER A 240      88.084  73.464  58.673  1.00  4.91              
ATOM   3846  HG  SER A 240      88.542  73.281  57.835  1.00  4.91              
ATOM   3847  C   SER A 240      85.535  70.985  57.502  1.00  4.91              
ATOM   3848  O   SER A 240      84.495  71.423  57.034  1.00  4.91              
ATOM   3849  N   LEU A 241      85.649  69.771  58.040  1.00  5.04              
ATOM   3850  H   LEU A 241      86.561  69.461  58.360  1.00  5.04              
ATOM   3851  CA  LEU A 241      84.531  68.838  58.186  1.00  5.04              
ATOM   3852  HA  LEU A 241      83.588  69.375  58.069  1.00  5.04              
ATOM   3853  CB  LEU A 241      84.623  67.750  57.097  1.00  5.04              
ATOM   3854  HB1 LEU A 241      85.610  67.288  57.157  1.00  5.04              
ATOM   3855  HB2 LEU A 241      84.536  68.224  56.120  1.00  5.04              
ATOM   3856  CG  LEU A 241      83.557  66.639  57.222  1.00  5.04              
ATOM   3857  HG  LEU A 241      83.658  66.151  58.190  1.00  5.04              
ATOM   3858  CD1 LEU A 241      82.124  67.150  57.077  1.00  5.04              
ATOM   3859 1HD1 LEU A 241      81.983  67.613  56.103  1.00  5.04              
ATOM   3860 2HD1 LEU A 241      81.424  66.318  57.176  1.00  5.04              
ATOM   3861 3HD1 LEU A 241      81.893  67.870  57.861  1.00  5.04              
ATOM   3862  CD2 LEU A 241      83.801  65.581  56.145  1.00  5.04              
ATOM   3863 1HD2 LEU A 241      83.067  64.780  56.248  1.00  5.04              
ATOM   3864 2HD2 LEU A 241      83.698  66.032  55.158  1.00  5.04              
ATOM   3865 3HD2 LEU A 241      84.801  65.176  56.278  1.00  5.04              
ATOM   3866  C   LEU A 241      84.583  68.247  59.583  1.00  5.04              
ATOM   3867  O   LEU A 241      85.567  67.591  59.932  1.00  5.04              
ATOM   3868  N   ASN A 242      83.513  68.453  60.348  1.00  5.02              
ATOM   3869  H   ASN A 242      82.731  69.001  59.995  1.00  5.02              
ATOM   3870  CA  ASN A 242      83.363  67.821  61.650  1.00  5.02              
ATOM   3871  HA  ASN A 242      84.275  67.291  61.898  1.00  5.02              
ATOM   3872  CB  ASN A 242      83.120  68.913  62.704  1.00  5.02              
ATOM   3873  HB1 ASN A 242      82.187  69.424  62.485  1.00  5.02              
ATOM   3874  HB2 ASN A 242      83.927  69.643  62.678  1.00  5.02              
ATOM   3875  CG  ASN A 242      83.043  68.353  64.107  1.00  5.02              
ATOM   3876  OD1 ASN A 242      83.552  67.283  64.400  1.00  5.02              
ATOM   3877  ND2 ASN A 242      82.442  69.061  65.022  1.00  5.02              
ATOM   3878 1HD2 ASN A 242      81.806  69.787  64.691  1.00  5.02              
ATOM   3879 2HD2 ASN A 242      82.091  68.508  65.794  1.00  5.02              
ATOM   3880  C   ASN A 242      82.249  66.790  61.585  1.00  5.02              
ATOM   3881  O   ASN A 242      81.138  67.106  61.173  1.00  5.02              
ATOM   3882  N   LEU A 243      82.564  65.563  61.981  1.00  5.57              
ATOM   3883  H   LEU A 243      83.529  65.375  62.239  1.00  5.57              
ATOM   3884  CA  LEU A 243      81.620  64.446  62.043  1.00  5.57              
ATOM   3885  HA  LEU A 243      80.598  64.800  61.905  1.00  5.57              
ATOM   3886  CB  LEU A 243      82.004  63.450  60.934  1.00  5.57              
ATOM   3887  HB1 LEU A 243      81.538  62.484  61.125  1.00  5.57              
ATOM   3888  HB2 LEU A 243      83.084  63.308  60.956  1.00  5.57              
ATOM   3889  CG  LEU A 243      81.590  63.898  59.531  1.00  5.57              
ATOM   3890  HG  LEU A 243      81.986  64.889  59.318  1.00  5.57              
ATOM   3891  CD1 LEU A 243      82.185  62.924  58.514  1.00  5.57              
ATOM   3892 1HD1 LEU A 243      81.805  63.147  57.520  1.00  5.57              
ATOM   3893 2HD1 LEU A 243      83.269  63.024  58.514  1.00  5.57              
ATOM   3894 3HD1 LEU A 243      81.930  61.903  58.791  1.00  5.57              
ATOM   3895  CD2 LEU A 243      80.067  63.939  59.404  1.00  5.57              
ATOM   3896 1HD2 LEU A 243      79.779  64.061  58.365  1.00  5.57              
ATOM   3897 2HD2 LEU A 243      79.620  63.031  59.809  1.00  5.57              
ATOM   3898 3HD2 LEU A 243      79.675  64.790  59.958  1.00  5.57              
ATOM   3899  C   LEU A 243      81.666  63.779  63.421  1.00  5.57              
ATOM   3900  O   LEU A 243      81.249  62.632  63.576  1.00  5.57              
ATOM   3901  N   ASN A 244      82.223  64.477  64.413  1.00  5.51              
ATOM   3902  H   ASN A 244      82.514  65.430  64.238  1.00  5.51              
ATOM   3903  CA  ASN A 244      82.456  63.959  65.749  1.00  5.51              
ATOM   3904  HA  ASN A 244      83.142  63.123  65.668  1.00  5.51              
ATOM   3905  CB  ASN A 244      83.149  65.027  66.605  1.00  5.51              
ATOM   3906  HB1 ASN A 244      83.970  65.466  66.048  1.00  5.51              
ATOM   3907  HB2 ASN A 244      83.543  64.506  67.450  1.00  5.51              
ATOM   3908  CG  ASN A 244      82.286  66.137  67.175  1.00  5.51              
ATOM   3909  OD1 ASN A 244      81.583  66.821  66.474  1.00  5.51              
ATOM   3910  ND2 ASN A 244      82.338  66.415  68.455  1.00  5.51              
ATOM   3911 1HD2 ASN A 244      82.891  65.882  69.101  1.00  5.51              
ATOM   3912 2HD2 ASN A 244      81.734  67.163  68.770  1.00  5.51              
ATOM   3913  C   ASN A 244      81.180  63.476  66.450  1.00  5.51              
ATOM   3914  O   ASN A 244      80.069  63.824  66.058  1.00  5.51              
ATOM   3915  N   TRP A 245      81.340  62.739  67.548  1.00  5.76              
ATOM   3916  H   TRP A 245      82.286  62.469  67.802  1.00  5.76              
ATOM   3917  CA  TRP A 245      80.252  62.396  68.463  1.00  5.76              
ATOM   3918  HA  TRP A 245      80.601  61.522  69.003  1.00  5.76              
ATOM   3919  CB  TRP A 245      80.083  63.449  69.566  1.00  5.76              
ATOM   3920  HB1 TRP A 245      79.451  64.264  69.231  1.00  5.76              
ATOM   3921  HB2 TRP A 245      81.061  63.880  69.788  1.00  5.76              
ATOM   3922  CG  TRP A 245      79.574  62.854  70.845  1.00  5.76              
ATOM   3923  CD1 TRP A 245      78.296  62.840  71.292  1.00  5.76              
ATOM   3924  HD1 TRP A 245      77.451  63.291  70.781  1.00  5.76              
ATOM   3925  NE1 TRP A 245      78.232  62.126  72.477  1.00  5.76              
ATOM   3926  HE1 TRP A 245      77.369  61.940  72.972  1.00  5.76              
ATOM   3927  CE2 TRP A 245      79.470  61.662  72.864  1.00  5.76              
ATOM   3928  CZ2 TRP A 245      79.924  60.926  73.968  1.00  5.76              
ATOM   3929  HZ2 TRP A 245      79.236  60.631  74.744  1.00  5.76              
ATOM   3930  CH2 TRP A 245      81.291  60.615  74.067  1.00  5.76              
ATOM   3931  HH2 TRP A 245      81.667  60.091  74.936  1.00  5.76              
ATOM   3932  CZ3 TRP A 245      82.179  61.015  73.051  1.00  5.76              
ATOM   3933  HZ3 TRP A 245      83.236  60.792  73.140  1.00  5.76              
ATOM   3934  CE3 TRP A 245      81.706  61.753  71.949  1.00  5.76              
ATOM   3935  HE3 TRP A 245      82.393  62.113  71.199  1.00  5.76              
ATOM   3936  CD2 TRP A 245      80.346  62.103  71.831  1.00  5.76              
ATOM   3937  C   TRP A 245      78.965  61.911  67.775  1.00  5.76              
ATOM   3938  O   TRP A 245      77.860  62.429  67.962  1.00  5.76              
ATOM   3939  N   ASN A 246      79.154  60.893  66.928  1.00  5.95              
ATOM   3940  H   ASN A 246      80.111  60.637  66.735  1.00  5.95              
ATOM   3941  CA  ASN A 246      78.081  60.330  66.109  1.00  5.95              
ATOM   3942  HA  ASN A 246      77.144  60.765  66.465  1.00  5.95              
ATOM   3943  CB  ASN A 246      78.224  60.806  64.658  1.00  5.95              
ATOM   3944  HB1 ASN A 246      77.930  60.008  63.981  1.00  5.95              
ATOM   3945  HB2 ASN A 246      79.252  61.082  64.432  1.00  5.95              
ATOM   3946  CG  ASN A 246      77.293  61.983  64.412  1.00  5.95              
ATOM   3947  OD1 ASN A 246      76.095  61.836  64.244  1.00  5.95              
ATOM   3948  ND2 ASN A 246      77.790  63.194  64.427  1.00  5.95              
ATOM   3949 1HD2 ASN A 246      78.738  63.366  64.735  1.00  5.95              
ATOM   3950 2HD2 ASN A 246      77.183  63.965  64.179  1.00  5.95              
ATOM   3951  C   ASN A 246      77.791  58.837  66.281  1.00  5.95              
ATOM   3952  O   ASN A 246      76.661  58.401  66.101  1.00  5.95              
ATOM   3953  N   CYS A 247      78.759  58.099  66.822  1.00  6.15              
ATOM   3954  H   CYS A 247      79.660  58.532  66.924  1.00  6.15              
ATOM   3955  CA  CYS A 247      78.537  56.796  67.466  1.00  6.15              
ATOM   3956  HA  CYS A 247      77.488  56.711  67.747  1.00  6.15              
ATOM   3957  CB  CYS A 247      78.889  55.664  66.485  1.00  6.15              
ATOM   3958  HB1 CYS A 247      79.060  54.747  67.049  1.00  6.15              
ATOM   3959  HB2 CYS A 247      79.818  55.907  65.971  1.00  6.15              
ATOM   3960  SG  CYS A 247      77.612  55.284  65.258  1.00  6.15              
ATOM   3961  C   CYS A 247      79.332  56.671  68.784  1.00  6.15              
ATOM   3962  O   CYS A 247      79.418  55.583  69.348  1.00  6.15              
ATOM   3963  N   GLN A 248      79.849  57.812  69.269  1.00  6.08              
ATOM   3964  H   GLN A 248      79.788  58.608  68.655  1.00  6.08              
ATOM   3965  CA  GLN A 248      80.020  58.158  70.684  1.00  6.08              
ATOM   3966  HA  GLN A 248      80.588  59.089  70.735  1.00  6.08              
ATOM   3967  CB  GLN A 248      78.617  58.440  71.293  1.00  6.08              
ATOM   3968  HB1 GLN A 248      78.765  58.886  72.277  1.00  6.08              
ATOM   3969  HB2 GLN A 248      78.108  57.487  71.449  1.00  6.08              
ATOM   3970  CG  GLN A 248      77.631  59.318  70.495  1.00  6.08              
ATOM   3971  HG1 GLN A 248      77.439  58.861  69.526  1.00  6.08              
ATOM   3972  HG2 GLN A 248      78.060  60.302  70.321  1.00  6.08              
ATOM   3973  CD  GLN A 248      76.285  59.468  71.220  1.00  6.08              
ATOM   3974  OE1 GLN A 248      76.202  59.592  72.440  1.00  6.08              
ATOM   3975  NE2 GLN A 248      75.175  59.472  70.512  1.00  6.08              
ATOM   3976 1HE2 GLN A 248      75.198  59.408  69.506  1.00  6.08              
ATOM   3977 2HE2 GLN A 248      74.313  59.466  71.023  1.00  6.08              
ATOM   3978  C   GLN A 248      80.722  57.118  71.580  1.00  6.08              
ATOM   3979  O   GLN A 248      80.125  56.147  72.054  1.00  6.08              
ATOM   3980  N   ARG A 249      81.991  57.363  71.907  1.00  6.04              
ATOM   3981  H   ARG A 249      82.431  58.185  71.527  1.00  6.04              
ATOM   3982  CA  ARG A 249      82.721  56.592  72.922  1.00  6.04              
ATOM   3983  HA  ARG A 249      82.448  55.538  72.828  1.00  6.04              
ATOM   3984  CB  ARG A 249      84.232  56.707  72.639  1.00  6.04              
ATOM   3985  HB1 ARG A 249      84.539  57.752  72.713  1.00  6.04              
ATOM   3986  HB2 ARG A 249      84.407  56.383  71.611  1.00  6.04              
ATOM   3987  CG  ARG A 249      85.100  55.830  73.561  1.00  6.04              
ATOM   3988  HG1 ARG A 249      85.738  55.197  72.944  1.00  6.04              
ATOM   3989  HG2 ARG A 249      84.466  55.182  74.166  1.00  6.04              
ATOM   3990  CD  ARG A 249      85.992  56.671  74.485  1.00  6.04              
ATOM   3991  HD1 ARG A 249      85.381  57.432  74.973  1.00  6.04              
ATOM   3992  HD2 ARG A 249      86.746  57.187  73.888  1.00  6.04              
ATOM   3993  NE  ARG A 249      86.639  55.856  75.531  1.00  6.04              
ATOM   3994  HE  ARG A 249      86.249  55.955  76.458  1.00  6.04              
ATOM   3995  CZ  ARG A 249      87.707  55.084  75.394  1.00  6.04              
ATOM   3996  NH1 ARG A 249      88.285  54.851  74.256  1.00  6.04              
ATOM   3997 1HH1 ARG A 249      87.928  55.248  73.399  1.00  6.04              
ATOM   3998 2HH1 ARG A 249      89.153  54.348  74.231  1.00  6.04              
ATOM   3999  NH2 ARG A 249      88.242  54.501  76.424  1.00  6.04              
ATOM   4000 1HH2 ARG A 249      87.922  54.752  77.342  1.00  6.04              
ATOM   4001 2HH2 ARG A 249      89.110  54.002  76.304  1.00  6.04              
ATOM   4002  C   ARG A 249      82.328  57.042  74.340  1.00  6.04              
ATOM   4003  O   ARG A 249      82.897  57.979  74.886  1.00  6.04              
ATOM   4004  N   CYS A 250      81.312  56.404  74.913  1.00  6.34              
ATOM   4005  H   CYS A 250      80.874  55.680  74.365  1.00  6.34              
ATOM   4006  CA  CYS A 250      80.647  56.794  76.165  1.00  6.34              
ATOM   4007  HA  CYS A 250      80.260  57.806  76.048  1.00  6.34              
ATOM   4008  CB  CYS A 250      79.470  55.823  76.360  1.00  6.34              
ATOM   4009  HB1 CYS A 250      79.370  55.593  77.422  1.00  6.34              
ATOM   4010  HB2 CYS A 250      79.681  54.878  75.857  1.00  6.34              
ATOM   4011  SG  CYS A 250      77.862  56.432  75.820  1.00  6.34              
ATOM   4012  C   CYS A 250      81.471  56.791  77.471  1.00  6.34              
ATOM   4013  O   CYS A 250      81.017  57.320  78.483  1.00  6.34              
ATOM   4014  N   ASP A 251      82.587  56.081  77.514  1.00  6.43              
ATOM   4015  H   ASP A 251      82.860  55.620  76.654  1.00  6.43              
ATOM   4016  CA  ASP A 251      83.184  55.515  78.729  1.00  6.43              
ATOM   4017  HA  ASP A 251      82.399  55.010  79.294  1.00  6.43              
ATOM   4018  CB  ASP A 251      84.177  54.424  78.267  1.00  6.43              
ATOM   4019  HB1 ASP A 251      84.560  53.903  79.147  1.00  6.43              
ATOM   4020  HB2 ASP A 251      85.025  54.897  77.767  1.00  6.43              
ATOM   4021  CG  ASP A 251      83.555  53.403  77.295  1.00  6.43              
ATOM   4022  OD1 ASP A 251      83.308  53.785  76.122  1.00  6.43              
ATOM   4023  OD2 ASP A 251      83.351  52.245  77.715  1.00  6.43              
ATOM   4024  C   ASP A 251      83.845  56.552  79.659  1.00  6.43              
ATOM   4025  O   ASP A 251      85.032  56.851  79.550  1.00  6.43              
ATOM   4026  N   ASN A 252      83.039  57.097  80.578  1.00  6.42              
ATOM   4027  H   ASN A 252      82.070  56.817  80.514  1.00  6.42              
ATOM   4028  CA  ASN A 252      83.315  58.233  81.475  1.00  6.42              
ATOM   4029  HA  ASN A 252      82.494  58.207  82.194  1.00  6.42              
ATOM   4030  CB  ASN A 252      84.602  58.055  82.314  1.00  6.42              
ATOM   4031  HB1 ASN A 252      85.436  58.550  81.817  1.00  6.42              
ATOM   4032  HB2 ASN A 252      84.839  56.995  82.394  1.00  6.42              
ATOM   4033  CG  ASN A 252      84.461  58.596  83.735  1.00  6.42              
ATOM   4034  OD1 ASN A 252      84.575  57.882  84.715  1.00  6.42              
ATOM   4035  ND2 ASN A 252      84.182  59.867  83.916  1.00  6.42              
ATOM   4036 1HD2 ASN A 252      84.046  60.455  83.103  1.00  6.42              
ATOM   4037 2HD2 ASN A 252      84.042  60.164  84.864  1.00  6.42              
ATOM   4038  C   ASN A 252      83.148  59.602  80.783  1.00  6.42              
ATOM   4039  O   ASN A 252      83.696  60.617  81.223  1.00  6.42              
ATOM   4040  N   ALA A 253      82.311  59.650  79.742  1.00  6.40              
ATOM   4041  H   ALA A 253      81.926  58.773  79.411  1.00  6.40              
ATOM   4042  CA  ALA A 253      81.575  60.850  79.365  1.00  6.40              
ATOM   4043  HA  ALA A 253      82.288  61.572  78.963  1.00  6.40              
ATOM   4044  CB  ALA A 253      80.561  60.508  78.265  1.00  6.40              
ATOM   4045  HB1 ALA A 253      80.067  61.415  77.918  1.00  6.40              
ATOM   4046  HB2 ALA A 253      81.072  60.038  77.423  1.00  6.40              
ATOM   4047  HB3 ALA A 253      79.806  59.822  78.656  1.00  6.40              
ATOM   4048  C   ALA A 253      80.900  61.461  80.597  1.00  6.40              
ATOM   4049  O   ALA A 253      80.367  60.759  81.456  1.00  6.40              
ATOM   4050  N   ALA A 254      80.903  62.791  80.666  1.00  6.54              
ATOM   4051  H   ALA A 254      81.359  63.313  79.933  1.00  6.54              
ATOM   4052  CA  ALA A 254      80.287  63.536  81.763  1.00  6.54              
ATOM   4053  HA  ALA A 254      79.922  62.814  82.496  1.00  6.54              
ATOM   4054  CB  ALA A 254      81.362  64.323  82.525  1.00  6.54              
ATOM   4055  HB1 ALA A 254      80.895  65.000  83.243  1.00  6.54              
ATOM   4056  HB2 ALA A 254      81.992  63.621  83.072  1.00  6.54              
ATOM   4057  HB3 ALA A 254      81.998  64.875  81.844  1.00  6.54              
ATOM   4058  C   ALA A 254      78.994  64.256  81.344  1.00  6.54              
ATOM   4059  O   ALA A 254      78.628  65.293  81.881  1.00  6.54              
ATOM   4060  N   HIS A 255      78.310  63.649  80.375  1.00  6.66              
ATOM   4061  H   HIS A 255      78.668  62.757  80.060  1.00  6.66              
ATOM   4062  CA  HIS A 255      76.960  63.944  79.900  1.00  6.66              
ATOM   4063  HA  HIS A 255      76.412  64.477  80.679  1.00  6.66              
ATOM   4064  CB  HIS A 255      77.038  64.803  78.621  1.00  6.66              
ATOM   4065  HB1 HIS A 255      76.880  64.173  77.745  1.00  6.66              
ATOM   4066  HB2 HIS A 255      78.039  65.226  78.530  1.00  6.66              
ATOM   4067  CG  HIS A 255      76.076  65.964  78.562  1.00  6.66              
ATOM   4068  ND1 HIS A 255      75.529  66.631  79.660  1.00  6.66              
ATOM   4069  CE1 HIS A 255      74.957  67.740  79.170  1.00  6.66              
ATOM   4070  HE1 HIS A 255      74.513  68.517  79.776  1.00  6.66              
ATOM   4071  NE2 HIS A 255      75.093  67.789  77.835  1.00  6.66              
ATOM   4072  HE2 HIS A 255      74.898  68.604  77.257  1.00  6.66              
ATOM   4073  CD2 HIS A 255      75.776  66.666  77.432  1.00  6.66              
ATOM   4074  HD2 HIS A 255      76.117  66.437  76.434  1.00  6.66              
ATOM   4075  C   HIS A 255      76.285  62.605  79.603  1.00  6.66              
ATOM   4076  O   HIS A 255      77.000  61.623  79.371  1.00  6.66              
ATOM   4077  N   PRO A 256      74.947  62.521  79.572  1.00  6.91              
ATOM   4078  CD  PRO A 256      73.981  63.514  80.003  1.00  6.91              
ATOM   4079  HD1 PRO A 256      73.894  64.296  79.248  1.00  6.91              
ATOM   4080  HD2 PRO A 256      74.243  63.944  80.970  1.00  6.91              
ATOM   4081  CG  PRO A 256      72.668  62.743  80.102  1.00  6.91              
ATOM   4082  HG1 PRO A 256      71.811  63.393  79.965  1.00  6.91              
ATOM   4083  HG2 PRO A 256      72.613  62.229  81.062  1.00  6.91              
ATOM   4084  CB  PRO A 256      72.786  61.722  78.973  1.00  6.91              
ATOM   4085  HB1 PRO A 256      72.497  62.196  78.032  1.00  6.91              
ATOM   4086  HB2 PRO A 256      72.173  60.840  79.160  1.00  6.91              
ATOM   4087  CA  PRO A 256      74.281  61.381  78.961  1.00  6.91              
ATOM   4088  HA  PRO A 256      74.461  60.499  79.577  1.00  6.91              
ATOM   4089  C   PRO A 256      74.799  61.145  77.544  1.00  6.91              
ATOM   4090  O   PRO A 256      74.986  62.074  76.758  1.00  6.91              
ATOM   4091  N   CYS A 257      74.992  59.877  77.220  1.00  6.77              
ATOM   4092  H   CYS A 257      74.788  59.162  77.903  1.00  6.77              
ATOM   4093  CA  CYS A 257      75.443  59.407  75.923  1.00  6.77              
ATOM   4094  HA  CYS A 257      75.169  60.134  75.156  1.00  6.77              
ATOM   4095  CB  CYS A 257      76.970  59.290  75.950  1.00  6.77              
ATOM   4096  HB1 CYS A 257      77.376  60.250  76.273  1.00  6.77              
ATOM   4097  HB2 CYS A 257      77.337  59.085  74.944  1.00  6.77              
ATOM   4098  SG  CYS A 257      77.567  58.004  77.068  1.00  6.77              
ATOM   4099  C   CYS A 257      74.719  58.097  75.607  1.00  6.77              
ATOM   4100  O   CYS A 257      74.147  57.449  76.487  1.00  6.77              
ATOM   4101  N   PHE A 258      74.712  57.724  74.337  1.00  6.83              
ATOM   4102  H   PHE A 258      75.191  58.305  73.654  1.00  6.83              
ATOM   4103  CA  PHE A 258      74.070  56.508  73.864  1.00  6.83              
ATOM   4104  HA  PHE A 258      74.058  55.757  74.653  1.00  6.83              
ATOM   4105  CB  PHE A 258      72.616  56.812  73.463  1.00  6.83              
ATOM   4106  HB1 PHE A 258      72.605  57.552  72.661  1.00  6.83              
ATOM   4107  HB2 PHE A 258      72.109  57.260  74.319  1.00  6.83              
ATOM   4108  CG  PHE A 258      71.822  55.595  73.017  1.00  6.83              
ATOM   4109  CD1 PHE A 258      70.968  54.945  73.928  1.00  6.83              
ATOM   4110  HD1 PHE A 258      70.885  55.307  74.943  1.00  6.83              
ATOM   4111  CE1 PHE A 258      70.224  53.822  73.524  1.00  6.83              
ATOM   4112  HE1 PHE A 258      69.570  53.325  74.228  1.00  6.83              
ATOM   4113  CZ  PHE A 258      70.337  53.337  72.209  1.00  6.83              
ATOM   4114  HZ  PHE A 258      69.775  52.466  71.904  1.00  6.83              
ATOM   4115  CE2 PHE A 258      71.194  53.978  71.299  1.00  6.83              
ATOM   4116  HE2 PHE A 258      71.308  53.596  70.295  1.00  6.83              
ATOM   4117  CD2 PHE A 258      71.932  55.108  71.700  1.00  6.83              
ATOM   4118  HD2 PHE A 258      72.600  55.584  70.996  1.00  6.83              
ATOM   4119  C   PHE A 258      74.891  56.012  72.671  1.00  6.83              
ATOM   4120  O   PHE A 258      74.854  56.634  71.604  1.00  6.83              
ATOM   4121  N   PRO A 259      75.680  54.941  72.813  1.00  6.70              
ATOM   4122  CD  PRO A 259      75.785  54.039  73.951  1.00  6.70              
ATOM   4123  HD1 PRO A 259      74.811  53.624  74.210  1.00  6.70              
ATOM   4124  HD2 PRO A 259      76.204  54.564  74.807  1.00  6.70              
ATOM   4125  CG  PRO A 259      76.730  52.917  73.512  1.00  6.70              
ATOM   4126  HG1 PRO A 259      76.145  52.070  73.150  1.00  6.70              
ATOM   4127  HG2 PRO A 259      77.391  52.606  74.322  1.00  6.70              
ATOM   4128  CB  PRO A 259      77.510  53.536  72.351  1.00  6.70              
ATOM   4129  HB1 PRO A 259      77.870  52.778  71.653  1.00  6.70              
ATOM   4130  HB2 PRO A 259      78.347  54.114  72.745  1.00  6.70              
ATOM   4131  CA  PRO A 259      76.495  54.486  71.710  1.00  6.70              
ATOM   4132  HA  PRO A 259      77.025  55.318  71.243  1.00  6.70              
ATOM   4133  C   PRO A 259      75.640  53.769  70.661  1.00  6.70              
ATOM   4134  O   PRO A 259      74.622  53.151  70.979  1.00  6.70              
ATOM   4135  N   CYS A 260      76.092  53.793  69.409  1.00  6.72              
ATOM   4136  H   CYS A 260      76.957  54.271  69.212  1.00  6.72              
ATOM   4137  CA  CYS A 260      75.496  52.979  68.361  1.00  6.72              
ATOM   4138  HA  CYS A 260      74.471  53.319  68.234  1.00  6.72              
ATOM   4139  CB  CYS A 260      76.254  53.226  67.055  1.00  6.72              
ATOM   4140  HB1 CYS A 260      75.922  52.518  66.295  1.00  6.72              
ATOM   4141  HB2 CYS A 260      77.319  53.061  67.226  1.00  6.72              
ATOM   4142  SG  CYS A 260      75.992  54.899  66.425  1.00  6.72              
ATOM   4143  C   CYS A 260      75.514  51.484  68.740  1.00  6.72              
ATOM   4144  O   CYS A 260      76.486  51.021  69.353  1.00  6.72              
ATOM   4145  N   PRO A 261      74.460  50.726  68.373  1.00  7.04              
ATOM   4146  CD  PRO A 261      73.287  51.161  67.623  1.00  7.04              
ATOM   4147  HD1 PRO A 261      73.562  51.309  66.578  1.00  7.04              
ATOM   4148  HD2 PRO A 261      72.855  52.072  68.037  1.00  7.04              
ATOM   4149  CG  PRO A 261      72.265  50.031  67.735  1.00  7.04              
ATOM   4150  HG1 PRO A 261      71.644  49.958  66.842  1.00  7.04              
ATOM   4151  HG2 PRO A 261      71.650  50.183  68.623  1.00  7.04              
ATOM   4152  CB  PRO A 261      73.138  48.796  67.924  1.00  7.04              
ATOM   4153  HB1 PRO A 261      73.490  48.452  66.949  1.00  7.04              
ATOM   4154  HB2 PRO A 261      72.607  47.998  68.443  1.00  7.04              
ATOM   4155  CA  PRO A 261      74.313  49.328  68.750  1.00  7.04              
ATOM   4156  HA  PRO A 261      74.045  49.294  69.807  1.00  7.04              
ATOM   4157  C   PRO A 261      75.568  48.475  68.523  1.00  7.04              
ATOM   4158  O   PRO A 261      76.286  48.630  67.538  1.00  7.04              
ATOM   4159  N   ASN A 262      75.799  47.522  69.425  1.00  6.89              
ATOM   4160  H   ASN A 262      75.128  47.412  70.170  1.00  6.89              
ATOM   4161  CA  ASN A 262      76.877  46.528  69.353  1.00  6.89              
ATOM   4162  HA  ASN A 262      76.773  45.902  70.241  1.00  6.89              
ATOM   4163  CB  ASN A 262      76.657  45.593  68.146  1.00  6.89              
ATOM   4164  HB1 ASN A 262      77.313  44.728  68.231  1.00  6.89              
ATOM   4165  HB2 ASN A 262      76.924  46.121  67.231  1.00  6.89              
ATOM   4166  CG  ASN A 262      75.229  45.093  68.042  1.00  6.89              
ATOM   4167  OD1 ASN A 262      74.574  44.768  69.017  1.00  6.89              
ATOM   4168  ND2 ASN A 262      74.669  45.074  66.858  1.00  6.89              
ATOM   4169 1HD2 ASN A 262      75.186  45.370  66.050  1.00  6.89              
ATOM   4170 2HD2 ASN A 262      73.726  44.735  66.822  1.00  6.89              
ATOM   4171  C   ASN A 262      78.306  47.092  69.431  1.00  6.89              
ATOM   4172  O   ASN A 262      79.267  46.430  69.049  1.00  6.89              
ATOM   4173  N   ASN A 263      78.448  48.320  69.933  1.00  6.71              
ATOM   4174  H   ASN A 263      77.607  48.827  70.174  1.00  6.71              
ATOM   4175  CA  ASN A 263      79.664  49.121  69.823  1.00  6.71              
ATOM   4176  HA  ASN A 263      79.339  50.118  70.126  1.00  6.71              
ATOM   4177  CB  ASN A 263      80.733  48.705  70.848  1.00  6.71              
ATOM   4178  HB1 ASN A 263      81.435  48.008  70.389  1.00  6.71              
ATOM   4179  HB2 ASN A 263      80.261  48.203  71.691  1.00  6.71              
ATOM   4180  CG  ASN A 263      81.485  49.925  71.358  1.00  6.71              
ATOM   4181  OD1 ASN A 263      82.297  50.529  70.674  1.00  6.71              
ATOM   4182  ND2 ASN A 263      81.255  50.327  72.587  1.00  6.71              
ATOM   4183 1HD2 ASN A 263      80.594  49.843  73.170  1.00  6.71              
ATOM   4184 2HD2 ASN A 263      81.717  51.166  72.900  1.00  6.71              
ATOM   4185  C   ASN A 263      80.131  49.344  68.372  1.00  6.71              
ATOM   4186  O   ASN A 263      81.329  49.390  68.087  1.00  6.71              
ATOM   4187  N   ALA A 264      79.169  49.497  67.455  1.00  6.50              
ATOM   4188  H   ALA A 264      78.198  49.398  67.727  1.00  6.50              
ATOM   4189  CA  ALA A 264      79.435  49.977  66.109  1.00  6.50              
ATOM   4190  HA  ALA A 264      80.111  49.269  65.628  1.00  6.50              
ATOM   4191  CB  ALA A 264      78.126  49.996  65.314  1.00  6.50              
ATOM   4192  HB1 ALA A 264      78.312  50.362  64.303  1.00  6.50              
ATOM   4193  HB2 ALA A 264      77.711  48.989  65.256  1.00  6.50              
ATOM   4194  HB3 ALA A 264      77.405  50.653  65.801  1.00  6.50              
ATOM   4195  C   ALA A 264      80.109  51.356  66.108  1.00  6.50              
ATOM   4196  O   ALA A 264      79.786  52.243  66.904  1.00  6.50              
ATOM   4197  N   SER A 265      81.052  51.535  65.185  1.00  6.22              
ATOM   4198  H   SER A 265      81.230  50.800  64.520  1.00  6.22              
ATOM   4199  CA  SER A 265      81.575  52.853  64.852  1.00  6.22              
ATOM   4200  HA  SER A 265      81.739  53.408  65.770  1.00  6.22              
ATOM   4201  CB  SER A 265      82.925  52.711  64.150  1.00  6.22              
ATOM   4202  HB1 SER A 265      83.593  52.130  64.786  1.00  6.22              
ATOM   4203  HB2 SER A 265      83.359  53.700  64.004  1.00  6.22              
ATOM   4204  OG  SER A 265      82.794  52.060  62.904  1.00  6.22              
ATOM   4205  HG  SER A 265      82.449  52.706  62.266  1.00  6.22              
ATOM   4206  C   SER A 265      80.585  53.651  63.998  1.00  6.22              
ATOM   4207  O   SER A 265      79.586  53.114  63.517  1.00  6.22              
ATOM   4208  N   LEU A 266      80.908  54.914  63.708  1.00  6.32              
ATOM   4209  H   LEU A 266      81.725  55.311  64.154  1.00  6.32              
ATOM   4210  CA  LEU A 266      80.384  55.534  62.490  1.00  6.32              
ATOM   4211  HA  LEU A 266      79.293  55.523  62.540  1.00  6.32              
ATOM   4212  CB  LEU A 266      80.883  56.991  62.380  1.00  6.32              
ATOM   4213  HB1 LEU A 266      81.973  56.976  62.349  1.00  6.32              
ATOM   4214  HB2 LEU A 266      80.569  57.539  63.270  1.00  6.32              
ATOM   4215  CG  LEU A 266      80.367  57.735  61.127  1.00  6.32              
ATOM   4216  HG  LEU A 266      80.614  57.163  60.236  1.00  6.32              
ATOM   4217  CD1 LEU A 266      78.860  57.960  61.170  1.00  6.32              
ATOM   4218 1HD1 LEU A 266      78.530  58.494  60.281  1.00  6.32              
ATOM   4219 2HD1 LEU A 266      78.340  57.010  61.207  1.00  6.32              
ATOM   4220 3HD1 LEU A 266      78.600  58.543  62.051  1.00  6.32              
ATOM   4221  CD2 LEU A 266      81.011  59.116  61.000  1.00  6.32              
ATOM   4222 1HD2 LEU A 266      80.700  59.557  60.054  1.00  6.32              
ATOM   4223 2HD2 LEU A 266      80.669  59.771  61.801  1.00  6.32              
ATOM   4224 3HD2 LEU A 266      82.095  59.029  61.007  1.00  6.32              
ATOM   4225  C   LEU A 266      80.829  54.680  61.293  1.00  6.32              
ATOM   4226  O   LEU A 266      82.006  54.318  61.216  1.00  6.32              
ATOM   4227  N   GLY A 267      79.931  54.378  60.358  1.00  6.38              
ATOM   4228  H   GLY A 267      78.951  54.599  60.523  1.00  6.38              
ATOM   4229  CA  GLY A 267      80.356  53.803  59.079  1.00  6.38              
ATOM   4230  HA1 GLY A 267      79.523  53.252  58.643  1.00  6.38              
ATOM   4231  HA2 GLY A 267      81.178  53.104  59.228  1.00  6.38              
ATOM   4232  C   GLY A 267      80.769  54.897  58.091  1.00  6.38              
ATOM   4233  O   GLY A 267      79.998  55.800  57.779  1.00  6.38              
ATOM   4234  N   LEU A 268      81.990  54.796  57.582  1.00  6.19              
ATOM   4235  H   LEU A 268      82.569  54.029  57.891  1.00  6.19              
ATOM   4236  CA  LEU A 268      82.577  55.712  56.610  1.00  6.19              
ATOM   4237  HA  LEU A 268      81.835  56.391  56.189  1.00  6.19              
ATOM   4238  CB  LEU A 268      83.701  56.522  57.292  1.00  6.19              
ATOM   4239  HB1 LEU A 268      84.288  57.029  56.523  1.00  6.19              
ATOM   4240  HB2 LEU A 268      84.368  55.822  57.797  1.00  6.19              
ATOM   4241  CG  LEU A 268      83.244  57.562  58.318  1.00  6.19              
ATOM   4242  HG  LEU A 268      82.557  57.107  59.028  1.00  6.19              
ATOM   4243  CD1 LEU A 268      84.453  58.080  59.096  1.00  6.19              
ATOM   4244 1HD1 LEU A 268      84.137  58.840  59.806  1.00  6.19              
ATOM   4245 2HD1 LEU A 268      84.907  57.255  59.647  1.00  6.19              
ATOM   4246 3HD1 LEU A 268      85.187  58.498  58.409  1.00  6.19              
ATOM   4247  CD2 LEU A 268      82.565  58.748  57.642  1.00  6.19              
ATOM   4248 1HD2 LEU A 268      81.626  58.418  57.206  1.00  6.19              
ATOM   4249 2HD2 LEU A 268      82.354  59.517  58.381  1.00  6.19              
ATOM   4250 3HD2 LEU A 268      83.205  59.149  56.859  1.00  6.19              
ATOM   4251  C   LEU A 268      83.186  54.844  55.506  1.00  6.19              
ATOM   4252  O   LEU A 268      84.309  54.358  55.666  1.00  6.19              
ATOM   4253  N   PRO A 269      82.443  54.592  54.420  1.00  6.30              
ATOM   4254  CD  PRO A 269      81.078  55.001  54.188  1.00  6.30              
ATOM   4255  HD1 PRO A 269      81.087  56.074  53.995  1.00  6.30              
ATOM   4256  HD2 PRO A 269      80.426  54.760  55.028  1.00  6.30              
ATOM   4257  CG  PRO A 269      80.629  54.262  52.931  1.00  6.30              
ATOM   4258  HG1 PRO A 269      79.850  54.803  52.396  1.00  6.30              
ATOM   4259  HG2 PRO A 269      80.297  53.255  53.189  1.00  6.30              
ATOM   4260  CB  PRO A 269      81.931  54.197  52.140  1.00  6.30              
ATOM   4261  HB1 PRO A 269      82.106  55.159  51.661  1.00  6.30              
ATOM   4262  HB2 PRO A 269      81.931  53.385  51.412  1.00  6.30              
ATOM   4263  CA  PRO A 269      82.975  53.980  53.224  1.00  6.30              
ATOM   4264  HA  PRO A 269      83.073  52.909  53.406  1.00  6.30              
ATOM   4265  C   PRO A 269      84.332  54.557  52.852  1.00  6.30              
ATOM   4266  O   PRO A 269      84.511  55.778  52.788  1.00  6.30              
ATOM   4267  N   ASN A 270      85.284  53.675  52.549  1.00  6.29              
ATOM   4268  H   ASN A 270      85.074  52.695  52.652  1.00  6.29              
ATOM   4269  CA  ASN A 270      86.348  54.062  51.641  1.00  6.29              
ATOM   4270  HA  ASN A 270      87.012  54.757  52.156  1.00  6.29              
ATOM   4271  CB  ASN A 270      87.164  52.829  51.204  1.00  6.29              
ATOM   4272  HB1 ASN A 270      87.835  52.562  52.020  1.00  6.29              
ATOM   4273  HB2 ASN A 270      87.772  53.091  50.339  1.00  6.29              
ATOM   4274  CG  ASN A 270      86.373  51.571  50.849  1.00  6.29              
ATOM   4275  OD1 ASN A 270      86.762  50.493  51.250  1.00  6.29              
ATOM   4276  ND2 ASN A 270      85.266  51.629  50.144  1.00  6.29              
ATOM   4277 1HD2 ASN A 270      84.845  52.499  49.829  1.00  6.29              
ATOM   4278 2HD2 ASN A 270      84.818  50.753  49.936  1.00  6.29              
ATOM   4279  C   ASN A 270      85.724  54.791  50.434  1.00  6.29              
ATOM   4280  O   ASN A 270      84.650  54.415  49.976  1.00  6.29              
ATOM   4281  N   GLN A 271      86.388  55.842  49.963  1.00  6.47              
ATOM   4282  H   GLN A 271      87.281  56.048  50.379  1.00  6.47              
ATOM   4283  CA  GLN A 271      85.913  56.777  48.934  1.00  6.47              
ATOM   4284  HA  GLN A 271      86.814  57.272  48.574  1.00  6.47              
ATOM   4285  CB  GLN A 271      85.318  56.110  47.673  1.00  6.47              
ATOM   4286  HB1 GLN A 271      85.251  56.869  46.891  1.00  6.47              
ATOM   4287  HB2 GLN A 271      84.308  55.776  47.888  1.00  6.47              
ATOM   4288  CG  GLN A 271      86.153  54.933  47.133  1.00  6.47              
ATOM   4289  HG1 GLN A 271      86.074  54.084  47.808  1.00  6.47              
ATOM   4290  HG2 GLN A 271      87.199  55.239  47.080  1.00  6.47              
ATOM   4291  CD  GLN A 271      85.728  54.457  45.748  1.00  6.47              
ATOM   4292  OE1 GLN A 271      86.535  54.370  44.839  1.00  6.47              
ATOM   4293  NE2 GLN A 271      84.490  54.092  45.521  1.00  6.47              
ATOM   4294 1HE2 GLN A 271      83.752  54.193  46.227  1.00  6.47              
ATOM   4295 2HE2 GLN A 271      84.268  53.786  44.595  1.00  6.47              
ATOM   4296  C   GLN A 271      85.031  57.933  49.448  1.00  6.47              
ATOM   4297  O   GLN A 271      84.914  58.939  48.753  1.00  6.47              
ATOM   4298  N   ALA A 272      84.498  57.904  50.680  1.00  6.44              
ATOM   4299  H   ALA A 272      84.568  57.049  51.223  1.00  6.44              
ATOM   4300  CA  ALA A 272      83.600  58.956  51.208  1.00  6.44              
ATOM   4301  HA  ALA A 272      82.738  58.994  50.542  1.00  6.44              
ATOM   4302  CB  ALA A 272      83.080  58.528  52.588  1.00  6.44              
ATOM   4303  HB1 ALA A 272      82.371  59.267  52.963  1.00  6.44              
ATOM   4304  HB2 ALA A 272      82.565  57.569  52.510  1.00  6.44              
ATOM   4305  HB3 ALA A 272      83.909  58.437  53.291  1.00  6.44              
ATOM   4306  C   ALA A 272      84.145  60.393  51.246  1.00  6.44              
ATOM   4307  O   ALA A 272      83.407  61.362  51.415  1.00  6.44              
ATOM   4308  N   PHE A 273      85.460  60.504  51.119  1.00  6.19              
ATOM   4309  H   PHE A 273      85.941  59.644  50.911  1.00  6.19              
ATOM   4310  CA  PHE A 273      86.299  61.659  51.409  1.00  6.19              
ATOM   4311  HA  PHE A 273      85.695  62.541  51.617  1.00  6.19              
ATOM   4312  CB  PHE A 273      87.134  61.258  52.647  1.00  6.19              
ATOM   4313  HB1 PHE A 273      87.908  62.007  52.804  1.00  6.19              
ATOM   4314  HB2 PHE A 273      87.660  60.333  52.405  1.00  6.19              
ATOM   4315  CG  PHE A 273      86.450  61.049  53.997  1.00  6.19              
ATOM   4316  CD1 PHE A 273      85.101  61.392  54.251  1.00  6.19              
ATOM   4317  HD1 PHE A 273      84.469  61.776  53.472  1.00  6.19              
ATOM   4318  CE1 PHE A 273      84.574  61.314  55.553  1.00  6.19              
ATOM   4319  HE1 PHE A 273      83.539  61.571  55.739  1.00  6.19              
ATOM   4320  CZ  PHE A 273      85.390  60.892  56.616  1.00  6.19              
ATOM   4321  HZ  PHE A 273      84.982  60.822  57.615  1.00  6.19              
ATOM   4322  CE2 PHE A 273      86.731  60.550  56.376  1.00  6.19              
ATOM   4323  HE2 PHE A 273      87.359  60.210  57.188  1.00  6.19              
ATOM   4324  CD2 PHE A 273      87.259  60.644  55.077  1.00  6.19              
ATOM   4325  HD2 PHE A 273      88.305  60.426  54.909  1.00  6.19              
ATOM   4326  C   PHE A 273      87.224  61.979  50.225  1.00  6.19              
ATOM   4327  O   PHE A 273      88.156  62.746  50.434  1.00  6.19              
ATOM   4328  N   SER A 274      87.022  61.351  49.052  1.00  6.61              
ATOM   4329  H   SER A 274      86.192  60.780  48.932  1.00  6.61              
ATOM   4330  CA  SER A 274      88.071  61.228  48.029  1.00  6.61              
ATOM   4331  HA  SER A 274      88.999  61.075  48.585  1.00  6.61              
ATOM   4332  CB  SER A 274      87.932  59.931  47.219  1.00  6.61              
ATOM   4333  HB1 SER A 274      87.704  59.113  47.899  1.00  6.61              
ATOM   4334  HB2 SER A 274      88.895  59.712  46.756  1.00  6.61              
ATOM   4335  OG  SER A 274      86.942  59.985  46.215  1.00  6.61              
ATOM   4336  HG  SER A 274      87.416  59.764  45.388  1.00  6.61              
ATOM   4337  C   SER A 274      88.372  62.494  47.221  1.00  6.61              
ATOM   4338  O   SER A 274      88.625  63.541  47.809  1.00  6.61              
ATOM   4339  N   GLU A 275      88.375  62.461  45.885  1.00  6.50              
ATOM   4340  H   GLU A 275      88.284  61.555  45.434  1.00  6.50              
ATOM   4341  CA  GLU A 275      88.508  63.665  45.044  1.00  6.50              
ATOM   4342  HA  GLU A 275      89.495  64.089  45.215  1.00  6.50              
ATOM   4343  CB  GLU A 275      88.360  63.398  43.522  1.00  6.50              
ATOM   4344  HB1 GLU A 275      89.276  63.729  43.032  1.00  6.50              
ATOM   4345  HB2 GLU A 275      87.566  64.039  43.137  1.00  6.50              
ATOM   4346  CG  GLU A 275      88.047  61.969  43.046  1.00  6.50              
ATOM   4347  HG1 GLU A 275      87.882  61.991  41.966  1.00  6.50              
ATOM   4348  HG2 GLU A 275      87.116  61.636  43.512  1.00  6.50              
ATOM   4349  CD  GLU A 275      89.181  60.989  43.360  1.00  6.50              
ATOM   4350  OE1 GLU A 275      90.244  61.071  42.708  1.00  6.50              
ATOM   4351  OE2 GLU A 275      89.008  60.219  44.334  1.00  6.50              
ATOM   4352  C   GLU A 275      87.542  64.770  45.497  1.00  6.50              
ATOM   4353  O   GLU A 275      87.880  65.957  45.552  1.00  6.50              
ATOM   4354  N   GLN A 276      86.381  64.305  45.965  1.00  6.54              
ATOM   4355  H   GLN A 276      86.256  63.309  45.866  1.00  6.54              
ATOM   4356  CA  GLN A 276      85.344  65.031  46.681  1.00  6.54              
ATOM   4357  HA  GLN A 276      84.685  65.486  45.940  1.00  6.54              
ATOM   4358  CB  GLN A 276      84.503  64.041  47.527  1.00  6.54              
ATOM   4359  HB1 GLN A 276      83.671  64.604  47.949  1.00  6.54              
ATOM   4360  HB2 GLN A 276      85.110  63.681  48.359  1.00  6.54              
ATOM   4361  CG  GLN A 276      83.933  62.810  46.795  1.00  6.54              
ATOM   4362  HG1 GLN A 276      84.754  62.140  46.535  1.00  6.54              
ATOM   4363  HG2 GLN A 276      83.455  63.127  45.869  1.00  6.54              
ATOM   4364  CD  GLN A 276      82.907  62.026  47.632  1.00  6.54              
ATOM   4365  OE1 GLN A 276      82.125  62.556  48.406  1.00  6.54              
ATOM   4366  NE2 GLN A 276      82.839  60.720  47.506  1.00  6.54              
ATOM   4367 1HE2 GLN A 276      83.543  60.222  46.984  1.00  6.54              
ATOM   4368 2HE2 GLN A 276      82.205  60.231  48.102  1.00  6.54              
ATOM   4369  C   GLN A 276      85.801  66.146  47.612  1.00  6.54              
ATOM   4370  O   GLN A 276      85.133  67.171  47.740  1.00  6.54              
ATOM   4371  N   ARG A 277      86.920  65.925  48.297  1.00  6.22              
ATOM   4372  H   ARG A 277      87.449  65.083  48.075  1.00  6.22              
ATOM   4373  CA  ARG A 277      87.418  66.777  49.366  1.00  6.22              
ATOM   4374  HA  ARG A 277      86.895  67.734  49.331  1.00  6.22              
ATOM   4375  CB  ARG A 277      87.130  66.122  50.719  1.00  6.22              
ATOM   4376  HB1 ARG A 277      87.514  66.785  51.490  1.00  6.22              
ATOM   4377  HB2 ARG A 277      87.672  65.182  50.766  1.00  6.22              
ATOM   4378  CG  ARG A 277      85.639  65.873  50.995  1.00  6.22              
ATOM   4379  HG1 ARG A 277      85.344  64.886  50.638  1.00  6.22              
ATOM   4380  HG2 ARG A 277      85.058  66.619  50.450  1.00  6.22              
ATOM   4381  CD  ARG A 277      85.285  66.041  52.480  1.00  6.22              
ATOM   4382  HD1 ARG A 277      84.210  66.227  52.523  1.00  6.22              
ATOM   4383  HD2 ARG A 277      85.778  66.932  52.874  1.00  6.22              
ATOM   4384  NE  ARG A 277      85.561  64.883  53.358  1.00  6.22              
ATOM   4385  HE  ARG A 277      84.744  64.503  53.809  1.00  6.22              
ATOM   4386  CZ  ARG A 277      86.713  64.452  53.844  1.00  6.22              
ATOM   4387  NH1 ARG A 277      87.876  64.679  53.301  1.00  6.22              
ATOM   4388 1HH1 ARG A 277      87.901  65.088  52.383  1.00  6.22              
ATOM   4389 2HH1 ARG A 277      88.698  64.205  53.629  1.00  6.22              
ATOM   4390  NH2 ARG A 277      86.704  63.751  54.939  1.00  6.22              
ATOM   4391 1HH2 ARG A 277      85.837  63.376  55.294  1.00  6.22              
ATOM   4392 2HH2 ARG A 277      87.559  63.364  55.288  1.00  6.22              
ATOM   4393  C   ARG A 277      88.887  67.130  49.183  1.00  6.22              
ATOM   4394  O   ARG A 277      89.602  67.298  50.171  1.00  6.22              
ATOM   4395  N   ASP A 278      89.318  67.285  47.930  1.00  5.90              
ATOM   4396  H   ASP A 278      88.689  67.029  47.173  1.00  5.90              
ATOM   4397  CA  ASP A 278      90.678  67.719  47.583  1.00  5.90              
ATOM   4398  HA  ASP A 278      91.346  66.871  47.747  1.00  5.90              
ATOM   4399  CB  ASP A 278      90.738  68.051  46.080  1.00  5.90              
ATOM   4400  HB1 ASP A 278      89.869  68.655  45.811  1.00  5.90              
ATOM   4401  HB2 ASP A 278      90.700  67.124  45.504  1.00  5.90              
ATOM   4402  CG  ASP A 278      92.005  68.832  45.722  1.00  5.90              
ATOM   4403  OD1 ASP A 278      91.956  70.078  45.788  1.00  5.90              
ATOM   4404  OD2 ASP A 278      93.087  68.227  45.538  1.00  5.90              
ATOM   4405  C   ASP A 278      91.243  68.869  48.439  1.00  5.90              
ATOM   4406  O   ASP A 278      92.418  68.852  48.817  1.00  5.90              
ATOM   4407  N   SER A 279      90.407  69.863  48.729  1.00  5.67              
ATOM   4408  H   SER A 279      89.469  69.809  48.357  1.00  5.67              
ATOM   4409  CA  SER A 279      90.730  71.081  49.476  1.00  5.67              
ATOM   4410  HA  SER A 279      91.717  71.421  49.179  1.00  5.67              
ATOM   4411  CB  SER A 279      89.723  72.170  49.072  1.00  5.67              
ATOM   4412  HB1 SER A 279      89.952  72.491  48.055  1.00  5.67              
ATOM   4413  HB2 SER A 279      89.812  73.035  49.731  1.00  5.67              
ATOM   4414  OG  SER A 279      88.392  71.684  49.090  1.00  5.67              
ATOM   4415  HG  SER A 279      88.134  71.545  50.016  1.00  5.67              
ATOM   4416  C   SER A 279      90.754  70.945  50.994  1.00  5.67              
ATOM   4417  O   SER A 279      91.143  71.910  51.650  1.00  5.67              
ATOM   4418  N   LEU A 280      90.314  69.811  51.557  1.00  5.43              
ATOM   4419  H   LEU A 280      90.084  69.021  50.965  1.00  5.43              
ATOM   4420  CA  LEU A 280      90.067  69.713  52.991  1.00  5.43              
ATOM   4421  HA  LEU A 280      89.433  70.565  53.223  1.00  5.43              
ATOM   4422  CB  LEU A 280      89.267  68.459  53.356  1.00  5.43              
ATOM   4423  HB1 LEU A 280      89.905  67.604  53.191  1.00  5.43              
ATOM   4424  HB2 LEU A 280      88.407  68.384  52.694  1.00  5.43              
ATOM   4425  CG  LEU A 280      88.779  68.494  54.818  1.00  5.43              
ATOM   4426  HG  LEU A 280      89.562  68.876  55.468  1.00  5.43              
ATOM   4427  CD1 LEU A 280      87.542  69.379  54.942  1.00  5.43              
ATOM   4428 1HD1 LEU A 280      86.716  68.959  54.371  1.00  5.43              
ATOM   4429 2HD1 LEU A 280      87.262  69.444  55.987  1.00  5.43              
ATOM   4430 3HD1 LEU A 280      87.754  70.369  54.563  1.00  5.43              
ATOM   4431  CD2 LEU A 280      88.375  67.126  55.349  1.00  5.43              
ATOM   4432 1HD2 LEU A 280      88.144  67.203  56.410  1.00  5.43              
ATOM   4433 2HD2 LEU A 280      87.493  66.784  54.821  1.00  5.43              
ATOM   4434 3HD2 LEU A 280      89.199  66.428  55.227  1.00  5.43              
ATOM   4435  C   LEU A 280      91.334  69.894  53.821  1.00  5.43              
ATOM   4436  O   LEU A 280      92.287  69.127  53.687  1.00  5.43              
ATOM   4437  N   VAL A 281      91.296  70.869  54.738  1.00  5.20              
ATOM   4438  H   VAL A 281      90.499  71.487  54.792  1.00  5.20              
ATOM   4439  CA  VAL A 281      92.409  71.095  55.653  1.00  5.20              
ATOM   4440  HA  VAL A 281      93.230  70.442  55.363  1.00  5.20              
ATOM   4441  CB  VAL A 281      93.012  72.508  55.570  1.00  5.20              
ATOM   4442  HB  VAL A 281      93.847  72.557  56.268  1.00  5.20              
ATOM   4443  CG1 VAL A 281      93.576  72.789  54.174  1.00  5.20              
ATOM   4444 1HG1 VAL A 281      94.110  73.739  54.177  1.00  5.20              
ATOM   4445 2HG1 VAL A 281      94.265  71.995  53.885  1.00  5.20              
ATOM   4446 3HG1 VAL A 281      92.769  72.837  53.444  1.00  5.20              
ATOM   4447  CG2 VAL A 281      92.031  73.612  55.951  1.00  5.20              
ATOM   4448 1HG2 VAL A 281      92.550  74.569  55.964  1.00  5.20              
ATOM   4449 2HG2 VAL A 281      91.227  73.650  55.223  1.00  5.20              
ATOM   4450 3HG2 VAL A 281      91.615  73.429  56.939  1.00  5.20              
ATOM   4451  C   VAL A 281      92.103  70.704  57.086  1.00  5.20              
ATOM   4452  O   VAL A 281      93.083  70.426  57.768  1.00  5.20              
ATOM   4453  N   ILE A 282      90.845  70.549  57.542  1.00  4.66              
ATOM   4454  H   ILE A 282      90.049  70.847  56.988  1.00  4.66              
ATOM   4455  CA  ILE A 282      90.640  69.937  58.870  1.00  4.66              
ATOM   4456  HA  ILE A 282      91.571  69.520  59.252  1.00  4.66              
ATOM   4457  CB  ILE A 282      90.143  70.986  59.905  1.00  4.66              
ATOM   4458  HB  ILE A 282      89.181  71.353  59.558  1.00  4.66              
ATOM   4459  CG2 ILE A 282      89.872  70.353  61.290  1.00  4.66              
ATOM   4460 1HG2 ILE A 282      89.539  71.105  62.003  1.00  4.66              
ATOM   4461 2HG2 ILE A 282      89.071  69.619  61.215  1.00  4.66              
ATOM   4462 3HG2 ILE A 282      90.755  69.859  61.681  1.00  4.66              
ATOM   4463  CG1 ILE A 282      91.101  72.204  59.965  1.00  4.66              
ATOM   4464 1HG1 ILE A 282      90.976  72.775  59.047  1.00  4.66              
ATOM   4465 2HG1 ILE A 282      92.133  71.865  59.994  1.00  4.66              
ATOM   4466  CD1 ILE A 282      90.882  73.176  61.130  1.00  4.66              
ATOM   4467  HD1 ILE A 282      91.482  74.073  60.970  1.00  4.66              
ATOM   4468  HD2 ILE A 282      89.830  73.453  61.187  1.00  4.66              
ATOM   4469  HD3 ILE A 282      91.191  72.718  62.069  1.00  4.66              
ATOM   4470  C   ILE A 282      89.660  68.797  58.779  1.00  4.66              
ATOM   4471  O   ILE A 282      88.612  68.986  58.179  1.00  4.66              
ATOM   4472  N   LEU A 283      89.954  67.667  59.418  1.00  4.71              
ATOM   4473  H   LEU A 283      90.859  67.580  59.872  1.00  4.71              
ATOM   4474  CA  LEU A 283      88.996  66.582  59.610  1.00  4.71              
ATOM   4475  HA  LEU A 283      88.011  66.885  59.254  1.00  4.71              
ATOM   4476  CB  LEU A 283      89.465  65.361  58.797  1.00  4.71              
ATOM   4477  HB1 LEU A 283      90.475  65.107  59.122  1.00  4.71              
ATOM   4478  HB2 LEU A 283      89.515  65.644  57.745  1.00  4.71              
ATOM   4479  CG  LEU A 283      88.584  64.105  58.936  1.00  4.71              
ATOM   4480  HG  LEU A 283      88.602  63.763  59.970  1.00  4.71              
ATOM   4481  CD1 LEU A 283      87.127  64.335  58.517  1.00  4.71              
ATOM   4482 1HD1 LEU A 283      86.583  63.390  58.546  1.00  4.71              
ATOM   4483 2HD1 LEU A 283      86.644  65.024  59.210  1.00  4.71              
ATOM   4484 3HD1 LEU A 283      87.089  64.759  57.517  1.00  4.71              
ATOM   4485  CD2 LEU A 283      89.160  62.992  58.053  1.00  4.71              
ATOM   4486 1HD2 LEU A 283      88.591  62.074  58.194  1.00  4.71              
ATOM   4487 2HD2 LEU A 283      89.135  63.283  57.005  1.00  4.71              
ATOM   4488 3HD2 LEU A 283      90.193  62.800  58.338  1.00  4.71              
ATOM   4489  C   LEU A 283      88.907  66.289  61.110  1.00  4.71              
ATOM   4490  O   LEU A 283      89.925  66.031  61.762  1.00  4.71              
ATOM   4491  N   TYR A 284      87.676  66.304  61.623  1.00  4.75              
ATOM   4492  H   TYR A 284      86.895  66.552  61.028  1.00  4.75              
ATOM   4493  CA  TYR A 284      87.377  65.873  62.982  1.00  4.75              
ATOM   4494  HA  TYR A 284      88.296  65.651  63.514  1.00  4.75              
ATOM   4495  CB  TYR A 284      86.612  66.933  63.776  1.00  4.75              
ATOM   4496  HB1 TYR A 284      86.426  66.541  64.776  1.00  4.75              
ATOM   4497  HB2 TYR A 284      85.648  67.023  63.307  1.00  4.75              
ATOM   4498  CG  TYR A 284      87.144  68.342  63.908  1.00  4.75              
ATOM   4499  CD1 TYR A 284      86.819  69.293  62.923  1.00  4.75              
ATOM   4500  HD1 TYR A 284      86.333  68.982  62.010  1.00  4.75              
ATOM   4501  CE1 TYR A 284      87.067  70.657  63.151  1.00  4.75              
ATOM   4502  HE1 TYR A 284      86.784  71.402  62.421  1.00  4.75              
ATOM   4503  CZ  TYR A 284      87.641  71.075  64.367  1.00  4.75              
ATOM   4504  OH  TYR A 284      87.800  72.404  64.595  1.00  4.75              
ATOM   4505  HH  TYR A 284      88.006  72.608  65.509  1.00  4.75              
ATOM   4506  CE2 TYR A 284      87.994  70.120  65.347  1.00  4.75              
ATOM   4507  HE2 TYR A 284      88.419  70.448  66.280  1.00  4.75              
ATOM   4508  CD2 TYR A 284      87.752  68.749  65.112  1.00  4.75              
ATOM   4509  HD2 TYR A 284      87.975  68.011  65.871  1.00  4.75              
ATOM   4510  C   TYR A 284      86.516  64.610  62.983  1.00  4.75              
ATOM   4511  O   TYR A 284      85.402  64.584  62.442  1.00  4.75              
ATOM   4512  N   LEU A 285      87.031  63.590  63.662  1.00  5.30              
ATOM   4513  H   LEU A 285      87.958  63.724  64.065  1.00  5.30              
ATOM   4514  CA  LEU A 285      86.444  62.273  63.869  1.00  5.30              
ATOM   4515  HA  LEU A 285      85.377  62.346  63.672  1.00  5.30              
ATOM   4516  CB  LEU A 285      87.072  61.273  62.878  1.00  5.30              
ATOM   4517  HB1 LEU A 285      86.832  60.253  63.181  1.00  5.30              
ATOM   4518  HB2 LEU A 285      88.153  61.391  62.915  1.00  5.30              
ATOM   4519  CG  LEU A 285      86.595  61.466  61.429  1.00  5.30              
ATOM   4520  HG  LEU A 285      86.744  62.498  61.114  1.00  5.30              
ATOM   4521  CD1 LEU A 285      87.404  60.569  60.495  1.00  5.30              
ATOM   4522 1HD1 LEU A 285      87.052  60.690  59.474  1.00  5.30              
ATOM   4523 2HD1 LEU A 285      88.457  60.850  60.544  1.00  5.30              
ATOM   4524 3HD1 LEU A 285      87.299  59.527  60.796  1.00  5.30              
ATOM   4525  CD2 LEU A 285      85.118  61.097  61.264  1.00  5.30              
ATOM   4526 1HD2 LEU A 285      84.826  61.185  60.219  1.00  5.30              
ATOM   4527 2HD2 LEU A 285      84.945  60.082  61.617  1.00  5.30              
ATOM   4528 3HD2 LEU A 285      84.498  61.778  61.844  1.00  5.30              
ATOM   4529  C   LEU A 285      86.524  61.822  65.360  1.00  5.30              
ATOM   4530  O   LEU A 285      86.552  60.625  65.674  1.00  5.30              
ATOM   4531  N   ARG A 286      86.552  62.800  66.284  1.00  5.21              
ATOM   4532  H   ARG A 286      86.783  63.731  65.950  1.00  5.21              
ATOM   4533  CA  ARG A 286      86.521  62.642  67.746  1.00  5.21              
ATOM   4534  HA  ARG A 286      87.356  61.983  67.982  1.00  5.21              
ATOM   4535  CB  ARG A 286      86.840  63.985  68.504  1.00  5.21              
ATOM   4536  HB1 ARG A 286      87.894  64.189  68.360  1.00  5.21              
ATOM   4537  HB2 ARG A 286      86.725  63.809  69.574  1.00  5.21              
ATOM   4538  CG  ARG A 286      86.020  65.258  68.139  1.00  5.21              
ATOM   4539  HG1 ARG A 286      85.061  65.137  68.627  1.00  5.21              
ATOM   4540  HG2 ARG A 286      85.895  65.250  67.060  1.00  5.21              
ATOM   4541  CD  ARG A 286      86.476  66.697  68.522  1.00  5.21              
ATOM   4542  HD1 ARG A 286      87.543  66.797  68.366  1.00  5.21              
ATOM   4543  HD2 ARG A 286      86.266  66.862  69.580  1.00  5.21              
ATOM   4544  NE  ARG A 286      85.777  67.721  67.686  1.00  5.21              
ATOM   4545  HE  ARG A 286      85.332  67.340  66.864  1.00  5.21              
ATOM   4546  CZ  ARG A 286      85.671  69.051  67.790  1.00  5.21              
ATOM   4547  NH1 ARG A 286      84.920  69.729  66.973  1.00  5.21              
ATOM   4548 1HH1 ARG A 286      84.375  69.284  66.250  1.00  5.21              
ATOM   4549 2HH1 ARG A 286      84.766  70.714  67.210  1.00  5.21              
ATOM   4550  NH2 ARG A 286      86.258  69.797  68.676  1.00  5.21              
ATOM   4551 1HH2 ARG A 286      86.634  69.374  69.501  1.00  5.21              
ATOM   4552 2HH2 ARG A 286      85.972  70.784  68.706  1.00  5.21              
ATOM   4553  C   ARG A 286      85.306  61.934  68.342  1.00  5.21              
ATOM   4554  O   ARG A 286      84.210  62.491  68.299  1.00  5.21              
ATOM   4555  N   GLY A 287      85.454  60.763  68.973  1.00  5.54              
ATOM   4556  H   GLY A 287      86.370  60.342  69.096  1.00  5.54              
ATOM   4557  CA  GLY A 287      84.250  60.142  69.511  1.00  5.54              
ATOM   4558  HA1 GLY A 287      83.682  60.892  70.051  1.00  5.54              
ATOM   4559  HA2 GLY A 287      84.443  59.372  70.235  1.00  5.54              
ATOM   4560  C   GLY A 287      83.336  59.564  68.427  1.00  5.54              
ATOM   4561  O   GLY A 287      82.137  59.868  68.365  1.00  5.54              
ATOM   4562  N   ASN A 288      83.910  58.748  67.551  1.00  5.57              
ATOM   4563  H   ASN A 288      84.921  58.645  67.587  1.00  5.57              
ATOM   4564  CA  ASN A 288      83.205  58.033  66.492  1.00  5.57              
ATOM   4565  HA  ASN A 288      82.144  58.277  66.528  1.00  5.57              
ATOM   4566  CB  ASN A 288      83.738  58.505  65.125  1.00  5.57              
ATOM   4567  HB1 ASN A 288      83.412  57.817  64.348  1.00  5.57              
ATOM   4568  HB2 ASN A 288      84.828  58.526  65.127  1.00  5.57              
ATOM   4569  CG  ASN A 288      83.228  59.892  64.788  1.00  5.57              
ATOM   4570  OD1 ASN A 288      83.513  60.865  65.461  1.00  5.57              
ATOM   4571  ND2 ASN A 288      82.422  60.039  63.765  1.00  5.57              
ATOM   4572 1HD2 ASN A 288      82.198  59.281  63.149  1.00  5.57              
ATOM   4573 2HD2 ASN A 288      82.053  60.976  63.626  1.00  5.57              
ATOM   4574  C   ASN A 288      83.290  56.511  66.673  1.00  5.57              
ATOM   4575  O   ASN A 288      82.836  55.760  65.811  1.00  5.57              
ATOM   4576  N   SER A 289      83.854  56.067  67.799  1.00  5.28              
ATOM   4577  H   SER A 289      84.201  56.774  68.430  1.00  5.28              
ATOM   4578  CA  SER A 289      84.082  54.670  68.180  1.00  5.28              
ATOM   4579  HA  SER A 289      84.705  54.686  69.074  1.00  5.28              
ATOM   4580  CB  SER A 289      82.746  54.022  68.591  1.00  5.28              
ATOM   4581  HB1 SER A 289      82.909  52.990  68.905  1.00  5.28              
ATOM   4582  HB2 SER A 289      82.050  54.036  67.754  1.00  5.28              
ATOM   4583  OG  SER A 289      82.196  54.759  69.669  1.00  5.28              
ATOM   4584  HG  SER A 289      81.223  54.718  69.628  1.00  5.28              
ATOM   4585  C   SER A 289      84.872  53.856  67.146  1.00  5.28              
ATOM   4586  O   SER A 289      84.764  52.628  67.106  1.00  5.28              
ATOM   4587  N   ILE A 290      85.644  54.520  66.275  1.00  5.40              
ATOM   4588  H   ILE A 290      85.739  55.524  66.380  1.00  5.40              
ATOM   4589  CA  ILE A 290      86.376  53.852  65.194  1.00  5.40              
ATOM   4590  HA  ILE A 290      85.660  53.181  64.721  1.00  5.40              
ATOM   4591  CB  ILE A 290      86.845  54.807  64.071  1.00  5.40              
ATOM   4592  HB  ILE A 290      87.546  54.259  63.440  1.00  5.40              
ATOM   4593  CG2 ILE A 290      85.632  55.179  63.202  1.00  5.40              
ATOM   4594 1HG2 ILE A 290      85.940  55.803  62.364  1.00  5.40              
ATOM   4595 2HG2 ILE A 290      85.186  54.277  62.784  1.00  5.40              
ATOM   4596 3HG2 ILE A 290      84.888  55.709  63.797  1.00  5.40              
ATOM   4597  CG1 ILE A 290      87.548  56.073  64.584  1.00  5.40              
ATOM   4598 1HG1 ILE A 290      88.307  55.781  65.307  1.00  5.40              
ATOM   4599 2HG1 ILE A 290      86.813  56.710  65.066  1.00  5.40              
ATOM   4600  CD1 ILE A 290      88.230  56.902  63.494  1.00  5.40              
ATOM   4601  HD1 ILE A 290      88.818  57.691  63.963  1.00  5.40              
ATOM   4602  HD2 ILE A 290      88.882  56.260  62.908  1.00  5.40              
ATOM   4603  HD3 ILE A 290      87.490  57.366  62.843  1.00  5.40              
ATOM   4604  C   ILE A 290      87.477  52.932  65.713  1.00  5.40              
ATOM   4605  O   ILE A 290      88.207  53.265  66.644  1.00  5.40              
ATOM   4606  N   ARG A 291      87.586  51.753  65.097  1.00  5.38              
ATOM   4607  H   ARG A 291      86.925  51.565  64.357  1.00  5.38              
ATOM   4608  CA  ARG A 291      88.549  50.696  65.453  1.00  5.38              
ATOM   4609  HA  ARG A 291      89.097  50.992  66.353  1.00  5.38              
ATOM   4610  CB  ARG A 291      87.813  49.383  65.742  1.00  5.38              
ATOM   4611  HB1 ARG A 291      88.522  48.553  65.741  1.00  5.38              
ATOM   4612  HB2 ARG A 291      87.047  49.202  64.986  1.00  5.38              
ATOM   4613  CG  ARG A 291      87.186  49.485  67.128  1.00  5.38              
ATOM   4614  HG1 ARG A 291      86.531  50.355  67.170  1.00  5.38              
ATOM   4615  HG2 ARG A 291      87.988  49.608  67.858  1.00  5.38              
ATOM   4616  CD  ARG A 291      86.386  48.239  67.493  1.00  5.38              
ATOM   4617  HD1 ARG A 291      87.023  47.358  67.385  1.00  5.38              
ATOM   4618  HD2 ARG A 291      85.529  48.134  66.823  1.00  5.38              
ATOM   4619  NE  ARG A 291      85.939  48.344  68.888  1.00  5.38              
ATOM   4620  HE  ARG A 291      86.496  47.873  69.579  1.00  5.38              
ATOM   4621  CZ  ARG A 291      84.952  49.101  69.335  1.00  5.38              
ATOM   4622  NH1 ARG A 291      84.181  49.825  68.573  1.00  5.38              
ATOM   4623 1HH1 ARG A 291      84.298  49.858  67.580  1.00  5.38              
ATOM   4624 2HH1 ARG A 291      83.382  50.296  68.984  1.00  5.38              
ATOM   4625  NH2 ARG A 291      84.738  49.171  70.612  1.00  5.38              
ATOM   4626 1HH2 ARG A 291      85.268  48.645  71.273  1.00  5.38              
ATOM   4627 2HH2 ARG A 291      84.008  49.805  70.915  1.00  5.38              
ATOM   4628  C   ARG A 291      89.640  50.488  64.413  1.00  5.38              
ATOM   4629  O   ARG A 291      90.691  49.905  64.677  1.00  5.38              
ATOM   4630  N   SER A 292      89.394  51.047  63.241  1.00  5.29              
ATOM   4631  H   SER A 292      88.522  51.537  63.122  1.00  5.29              
ATOM   4632  CA  SER A 292      90.324  51.146  62.138  1.00  5.29              
ATOM   4633  HA  SER A 292      91.342  51.087  62.524  1.00  5.29              
ATOM   4634  CB  SER A 292      90.116  49.983  61.159  1.00  5.29              
ATOM   4635  HB1 SER A 292      90.435  49.057  61.640  1.00  5.29              
ATOM   4636  HB2 SER A 292      90.721  50.139  60.264  1.00  5.29              
ATOM   4637  OG  SER A 292      88.756  49.863  60.800  1.00  5.29              
ATOM   4638  HG  SER A 292      88.649  49.117  60.200  1.00  5.29              
ATOM   4639  C   SER A 292      90.156  52.501  61.470  1.00  5.29              
ATOM   4640  O   SER A 292      89.124  53.165  61.590  1.00  5.29              
ATOM   4641  N   ILE A 293      91.214  52.890  60.764  1.00  5.13              
ATOM   4642  H   ILE A 293      92.022  52.289  60.748  1.00  5.13              
ATOM   4643  CA  ILE A 293      91.287  54.083  59.935  1.00  5.13              
ATOM   4644  HA  ILE A 293      90.289  54.495  59.799  1.00  5.13              
ATOM   4645  CB  ILE A 293      92.142  55.196  60.557  1.00  5.13              
ATOM   4646  HB  ILE A 293      93.139  54.804  60.758  1.00  5.13              
ATOM   4647  CG2 ILE A 293      92.222  56.374  59.570  1.00  5.13              
ATOM   4648 1HG2 ILE A 293      92.768  57.207  60.006  1.00  5.13              
ATOM   4649 2HG2 ILE A 293      92.751  56.078  58.666  1.00  5.13              
ATOM   4650 3HG2 ILE A 293      91.217  56.711  59.311  1.00  5.13              
ATOM   4651  CG1 ILE A 293      91.519  55.704  61.865  1.00  5.13              
ATOM   4652 1HG1 ILE A 293      91.136  54.875  62.451  1.00  5.13              
ATOM   4653 2HG1 ILE A 293      90.689  56.371  61.634  1.00  5.13              
ATOM   4654  CD1 ILE A 293      92.538  56.444  62.719  1.00  5.13              
ATOM   4655  HD1 ILE A 293      92.963  57.268  62.158  1.00  5.13              
ATOM   4656  HD2 ILE A 293      92.034  56.849  63.584  1.00  5.13              
ATOM   4657  HD3 ILE A 293      93.327  55.764  63.043  1.00  5.13              
ATOM   4658  C   ILE A 293      91.835  53.607  58.592  1.00  5.13              
ATOM   4659  O   ILE A 293      93.053  53.450  58.439  1.00  5.13              
ATOM   4660  N   PRO A 294      90.955  53.249  57.642  1.00  5.34              
ATOM   4661  CD  PRO A 294      89.501  53.193  57.752  1.00  5.34              
ATOM   4662  HD1 PRO A 294      89.085  54.142  58.092  1.00  5.34              
ATOM   4663  HD2 PRO A 294      89.218  52.393  58.439  1.00  5.34              
ATOM   4664  CG  PRO A 294      88.975  52.879  56.353  1.00  5.34              
ATOM   4665  HG1 PRO A 294      88.713  53.805  55.851  1.00  5.34              
ATOM   4666  HG2 PRO A 294      88.109  52.218  56.391  1.00  5.34              
ATOM   4667  CB  PRO A 294      90.153  52.226  55.634  1.00  5.34              
ATOM   4668  HB1 PRO A 294      90.157  52.470  54.571  1.00  5.34              
ATOM   4669  HB2 PRO A 294      90.096  51.145  55.766  1.00  5.34              
ATOM   4670  CA  PRO A 294      91.400  52.752  56.356  1.00  5.34              
ATOM   4671  HA  PRO A 294      92.069  51.906  56.521  1.00  5.34              
ATOM   4672  C   PRO A 294      92.160  53.825  55.578  1.00  5.34              
ATOM   4673  O   PRO A 294      91.592  54.846  55.203  1.00  5.34              
ATOM   4674  N   LYS A 295      93.438  53.537  55.293  1.00  5.26              
ATOM   4675  H   LYS A 295      93.812  52.704  55.723  1.00  5.26              
ATOM   4676  CA  LYS A 295      94.354  54.305  54.435  1.00  5.26              
ATOM   4677  HA  LYS A 295      94.766  55.139  54.995  1.00  5.26              
ATOM   4678  CB  LYS A 295      95.499  53.352  54.032  1.00  5.26              
ATOM   4679  HB1 LYS A 295      95.085  52.510  53.475  1.00  5.26              
ATOM   4680  HB2 LYS A 295      95.952  52.966  54.947  1.00  5.26              
ATOM   4681  CG  LYS A 295      96.609  53.993  53.184  1.00  5.26              
ATOM   4682  HG1 LYS A 295      97.008  54.849  53.720  1.00  5.26              
ATOM   4683  HG2 LYS A 295      96.184  54.323  52.238  1.00  5.26              
ATOM   4684  CD  LYS A 295      97.749  52.998  52.904  1.00  5.26              
ATOM   4685  HD1 LYS A 295      97.478  52.346  52.072  1.00  5.26              
ATOM   4686  HD2 LYS A 295      97.886  52.377  53.787  1.00  5.26              
ATOM   4687  CE  LYS A 295      99.100  53.677  52.633  1.00  5.26              
ATOM   4688  HE1 LYS A 295      99.899  52.950  52.807  1.00  5.26              
ATOM   4689  HE2 LYS A 295      99.240  54.489  53.351  1.00  5.26              
ATOM   4690  NZ  LYS A 295      99.263  54.203  51.258  1.00  5.26              
ATOM   4691  HZ1 LYS A 295     100.231  54.515  51.157  1.00  5.26              
ATOM   4692  HZ2 LYS A 295      99.086  53.521  50.546  1.00  5.26              
ATOM   4693  HZ3 LYS A 295      98.694  55.038  51.089  1.00  5.26              
ATOM   4694  C   LYS A 295      93.664  54.944  53.230  1.00  5.26              
ATOM   4695  O   LYS A 295      93.786  56.146  53.019  1.00  5.26              
ATOM   4696  N   ASN A 296      92.832  54.167  52.537  1.00  5.40              
ATOM   4697  H   ASN A 296      92.799  53.185  52.778  1.00  5.40              
ATOM   4698  CA  ASN A 296      92.025  54.603  51.398  1.00  5.40              
ATOM   4699  HA  ASN A 296      92.696  54.706  50.543  1.00  5.40              
ATOM   4700  CB  ASN A 296      90.987  53.515  51.060  1.00  5.40              
ATOM   4701  HB1 ASN A 296      90.391  53.851  50.212  1.00  5.40              
ATOM   4702  HB2 ASN A 296      90.317  53.370  51.907  1.00  5.40              
ATOM   4703  CG  ASN A 296      91.618  52.177  50.722  1.00  5.40              
ATOM   4704  OD1 ASN A 296      92.215  51.533  51.568  1.00  5.40              
ATOM   4705  ND2 ASN A 296      91.519  51.723  49.494  1.00  5.40              
ATOM   4706 1HD2 ASN A 296      91.015  52.237  48.791  1.00  5.40              
ATOM   4707 2HD2 ASN A 296      91.939  50.825  49.315  1.00  5.40              
ATOM   4708  C   ASN A 296      91.348  55.977  51.571  1.00  5.40              
ATOM   4709  O   ASN A 296      91.386  56.782  50.646  1.00  5.40              
ATOM   4710  N   LEU A 297      90.784  56.271  52.749  1.00  5.39              
ATOM   4711  H   LEU A 297      90.916  55.616  53.514  1.00  5.39              
ATOM   4712  CA  LEU A 297      90.096  57.529  53.068  1.00  5.39              
ATOM   4713  HA  LEU A 297      89.220  57.617  52.428  1.00  5.39              
ATOM   4714  CB  LEU A 297      89.666  57.520  54.546  1.00  5.39              
ATOM   4715  HB1 LEU A 297      89.388  58.529  54.841  1.00  5.39              
ATOM   4716  HB2 LEU A 297      90.526  57.241  55.156  1.00  5.39              
ATOM   4717  CG  LEU A 297      88.493  56.593  54.880  1.00  5.39              
ATOM   4718  HG  LEU A 297      88.743  55.581  54.568  1.00  5.39              
ATOM   4719  CD1 LEU A 297      88.239  56.617  56.385  1.00  5.39              
ATOM   4720 1HD1 LEU A 297      89.141  56.305  56.910  1.00  5.39              
ATOM   4721 2HD1 LEU A 297      87.966  57.623  56.702  1.00  5.39              
ATOM   4722 3HD1 LEU A 297      87.426  55.933  56.632  1.00  5.39              
ATOM   4723  CD2 LEU A 297      87.196  57.009  54.185  1.00  5.39              
ATOM   4724 1HD2 LEU A 297      86.392  56.338  54.494  1.00  5.39              
ATOM   4725 2HD2 LEU A 297      86.924  58.024  54.467  1.00  5.39              
ATOM   4726 3HD2 LEU A 297      87.292  56.946  53.105  1.00  5.39              
ATOM   4727  C   LEU A 297      90.907  58.804  52.816  1.00  5.39              
ATOM   4728  O   LEU A 297      90.303  59.866  52.661  1.00  5.39              
ATOM   4729  N   PHE A 298      92.235  58.694  52.790  1.00  5.26              
ATOM   4730  H   PHE A 298      92.636  57.769  52.901  1.00  5.26              
ATOM   4731  CA  PHE A 298      93.165  59.810  52.671  1.00  5.26              
ATOM   4732  HA  PHE A 298      92.611  60.736  52.795  1.00  5.26              
ATOM   4733  CB  PHE A 298      94.184  59.748  53.815  1.00  5.26              
ATOM   4734  HB1 PHE A 298      94.912  60.551  53.687  1.00  5.26              
ATOM   4735  HB2 PHE A 298      94.717  58.801  53.770  1.00  5.26              
ATOM   4736  CG  PHE A 298      93.540  59.885  55.180  1.00  5.26              
ATOM   4737  CD1 PHE A 298      93.362  61.157  55.754  1.00  5.26              
ATOM   4738  HD1 PHE A 298      93.722  62.031  55.234  1.00  5.26              
ATOM   4739  CE1 PHE A 298      92.713  61.290  56.996  1.00  5.26              
ATOM   4740  HE1 PHE A 298      92.582  62.266  57.438  1.00  5.26              
ATOM   4741  CZ  PHE A 298      92.221  60.152  57.656  1.00  5.26              
ATOM   4742  HZ  PHE A 298      91.713  60.251  58.606  1.00  5.26              
ATOM   4743  CE2 PHE A 298      92.387  58.885  57.073  1.00  5.26              
ATOM   4744  HE2 PHE A 298      91.986  58.014  57.559  1.00  5.26              
ATOM   4745  CD2 PHE A 298      93.053  58.746  55.846  1.00  5.26              
ATOM   4746  HD2 PHE A 298      93.164  57.767  55.399  1.00  5.26              
ATOM   4747  C   PHE A 298      93.818  59.906  51.286  1.00  5.26              
ATOM   4748  O   PHE A 298      94.405  60.940  50.945  1.00  5.26              
ATOM   4749  N   ALA A 299      93.609  58.899  50.427  1.00  5.56              
ATOM   4750  H   ALA A 299      93.050  58.108  50.716  1.00  5.56              
ATOM   4751  CA  ALA A 299      93.874  59.064  49.005  1.00  5.56              
ATOM   4752  HA  ALA A 299      94.931  59.302  48.877  1.00  5.56              
ATOM   4753  CB  ALA A 299      93.572  57.751  48.277  1.00  5.56              
ATOM   4754  HB1 ALA A 299      93.820  57.852  47.221  1.00  5.56              
ATOM   4755  HB2 ALA A 299      94.170  56.947  48.708  1.00  5.56              
ATOM   4756  HB3 ALA A 299      92.513  57.508  48.370  1.00  5.56              
ATOM   4757  C   ALA A 299      93.019  60.234  48.465  1.00  5.56              
ATOM   4758  O   ALA A 299      91.851  60.409  48.808  1.00  5.56              
ATOM   4759  N   GLN A 300      93.625  61.066  47.627  1.00  5.61              
ATOM   4760  H   GLN A 300      94.566  60.828  47.364  1.00  5.61              
ATOM   4761  CA  GLN A 300      93.103  62.346  47.135  1.00  5.61              
ATOM   4762  HA  GLN A 300      93.903  62.663  46.472  1.00  5.61              
ATOM   4763  CB  GLN A 300      91.885  62.174  46.216  1.00  5.61              
ATOM   4764  HB1 GLN A 300      90.995  62.439  46.778  1.00  5.61              
ATOM   4765  HB2 GLN A 300      91.793  61.133  45.901  1.00  5.61              
ATOM   4766  CG  GLN A 300      91.980  63.049  44.951  1.00  5.61              
ATOM   4767  HG1 GLN A 300      92.078  64.098  45.231  1.00  5.61              
ATOM   4768  HG2 GLN A 300      91.061  62.930  44.389  1.00  5.61              
ATOM   4769  CD  GLN A 300      93.120  62.661  44.015  1.00  5.61              
ATOM   4770  OE1 GLN A 300      94.192  63.256  44.008  1.00  5.61              
ATOM   4771  NE2 GLN A 300      92.944  61.667  43.184  1.00  5.61              
ATOM   4772 1HE2 GLN A 300      92.006  61.256  43.097  1.00  5.61              
ATOM   4773 2HE2 GLN A 300      93.658  61.443  42.524  1.00  5.61              
ATOM   4774  C   GLN A 300      93.050  63.521  48.127  1.00  5.61              
ATOM   4775  O   GLN A 300      93.039  64.673  47.707  1.00  5.61              
ATOM   4776  N   LEU A 301      93.218  63.285  49.428  1.00  5.41              
ATOM   4777  H   LEU A 301      93.319  62.318  49.722  1.00  5.41              
ATOM   4778  CA  LEU A 301      93.102  64.297  50.496  1.00  5.41              
ATOM   4779  HA  LEU A 301      92.320  65.002  50.206  1.00  5.41              
ATOM   4780  CB  LEU A 301      92.643  63.504  51.747  1.00  5.41              
ATOM   4781  HB1 LEU A 301      93.467  63.434  52.459  1.00  5.41              
ATOM   4782  HB2 LEU A 301      92.394  62.483  51.457  1.00  5.41              
ATOM   4783  CG  LEU A 301      91.389  64.025  52.453  1.00  5.41              
ATOM   4784  HG  LEU A 301      90.525  63.912  51.799  1.00  5.41              
ATOM   4785  CD1 LEU A 301      91.149  63.210  53.725  1.00  5.41              
ATOM   4786 1HD1 LEU A 301      90.256  63.550  54.240  1.00  5.41              
ATOM   4787 2HD1 LEU A 301      91.022  62.160  53.470  1.00  5.41              
ATOM   4788 3HD1 LEU A 301      92.001  63.316  54.394  1.00  5.41              
ATOM   4789  CD2 LEU A 301      91.501  65.482  52.861  1.00  5.41              
ATOM   4790 1HD2 LEU A 301      91.435  66.121  51.980  1.00  5.41              
ATOM   4791 2HD2 LEU A 301      90.699  65.721  53.547  1.00  5.41              
ATOM   4792 3HD2 LEU A 301      92.450  65.661  53.354  1.00  5.41              
ATOM   4793  C   LEU A 301      94.388  65.109  50.769  1.00  5.41              
ATOM   4794  O   LEU A 301      94.553  65.704  51.837  1.00  5.41              
ATOM   4795  N   ARG A 302      95.337  65.109  49.819  1.00  5.42              
ATOM   4796  H   ARG A 302      95.107  64.569  48.998  1.00  5.42              
ATOM   4797  CA  ARG A 302      96.741  65.543  49.992  1.00  5.42              
ATOM   4798  HA  ARG A 302      97.004  65.174  50.988  1.00  5.42              
ATOM   4799  CB  ARG A 302      97.737  64.770  49.091  1.00  5.42              
ATOM   4800  HB1 ARG A 302      97.660  63.704  49.319  1.00  5.42              
ATOM   4801  HB2 ARG A 302      98.745  65.071  49.382  1.00  5.42              
ATOM   4802  CG  ARG A 302      97.617  64.959  47.572  1.00  5.42              
ATOM   4803  HG1 ARG A 302      98.564  64.680  47.107  1.00  5.42              
ATOM   4804  HG2 ARG A 302      97.450  66.012  47.354  1.00  5.42              
ATOM   4805  CD  ARG A 302      96.515  64.068  46.974  1.00  5.42              
ATOM   4806  HD1 ARG A 302      95.736  63.886  47.709  1.00  5.42              
ATOM   4807  HD2 ARG A 302      96.950  63.096  46.731  1.00  5.42              
ATOM   4808  NE  ARG A 302      95.890  64.634  45.769  1.00  5.42              
ATOM   4809  HE  ARG A 302      95.774  64.021  44.968  1.00  5.42              
ATOM   4810  CZ  ARG A 302      95.183  65.746  45.680  1.00  5.42              
ATOM   4811  NH1 ARG A 302      95.032  66.588  46.657  1.00  5.42              
ATOM   4812 1HH1 ARG A 302      95.349  66.351  47.574  1.00  5.42              
ATOM   4813 2HH1 ARG A 302      94.306  67.282  46.515  1.00  5.42              
ATOM   4814  NH2 ARG A 302      94.550  66.011  44.581  1.00  5.42              
ATOM   4815 1HH2 ARG A 302      94.441  65.267  43.905  1.00  5.42              
ATOM   4816 2HH2 ARG A 302      93.924  66.813  44.588  1.00  5.42              
ATOM   4817  C   ARG A 302      97.020  67.037  50.140  1.00  5.42              
ATOM   4818  O   ARG A 302      97.835  67.602  49.422  1.00  5.42              
ATOM   4819  N   LYS A 303      96.338  67.645  51.113  1.00  5.33              
ATOM   4820  H   LYS A 303      95.636  67.068  51.562  1.00  5.33              
ATOM   4821  CA  LYS A 303      96.568  68.958  51.735  1.00  5.33              
ATOM   4822  HA  LYS A 303      97.636  69.183  51.728  1.00  5.33              
ATOM   4823  CB  LYS A 303      95.811  70.056  50.939  1.00  5.33              
ATOM   4824  HB1 LYS A 303      95.919  71.003  51.470  1.00  5.33              
ATOM   4825  HB2 LYS A 303      94.747  69.812  50.901  1.00  5.33              
ATOM   4826  CG  LYS A 303      96.343  70.257  49.507  1.00  5.33              
ATOM   4827  HG1 LYS A 303      96.056  69.406  48.889  1.00  5.33              
ATOM   4828  HG2 LYS A 303      97.432  70.294  49.554  1.00  5.33              
ATOM   4829  CD  LYS A 303      95.874  71.551  48.819  1.00  5.33              
ATOM   4830  HD1 LYS A 303      96.484  71.697  47.926  1.00  5.33              
ATOM   4831  HD2 LYS A 303      96.073  72.391  49.486  1.00  5.33              
ATOM   4832  CE  LYS A 303      94.395  71.593  48.406  1.00  5.33              
ATOM   4833  HE1 LYS A 303      94.191  72.578  47.978  1.00  5.33              
ATOM   4834  HE2 LYS A 303      93.768  71.474  49.295  1.00  5.33              
ATOM   4835  NZ  LYS A 303      94.051  70.552  47.408  1.00  5.33              
ATOM   4836  HZ1 LYS A 303      93.814  69.676  47.868  1.00  5.33              
ATOM   4837  HZ2 LYS A 303      93.193  70.765  46.893  1.00  5.33              
ATOM   4838  HZ3 LYS A 303      94.759  70.399  46.706  1.00  5.33              
ATOM   4839  C   LYS A 303      96.128  68.994  53.200  1.00  5.33              
ATOM   4840  O   LYS A 303      96.279  70.040  53.823  1.00  5.33              
ATOM   4841  N   LEU A 304      95.595  67.888  53.740  1.00  5.22              
ATOM   4842  H   LEU A 304      95.427  67.091  53.138  1.00  5.22              
ATOM   4843  CA  LEU A 304      95.112  67.826  55.124  1.00  5.22              
ATOM   4844  HA  LEU A 304      94.259  68.498  55.158  1.00  5.22              
ATOM   4845  CB  LEU A 304      94.618  66.416  55.489  1.00  5.22              
ATOM   4846  HB1 LEU A 304      95.486  65.801  55.731  1.00  5.22              
ATOM   4847  HB2 LEU A 304      94.127  65.966  54.633  1.00  5.22              
ATOM   4848  CG  LEU A 304      93.643  66.415  56.687  1.00  5.22              
ATOM   4849  HG  LEU A 304      94.104  66.939  57.524  1.00  5.22              
ATOM   4850  CD1 LEU A 304      92.285  67.059  56.393  1.00  5.22              
ATOM   4851 1HD1 LEU A 304      91.656  67.001  57.279  1.00  5.22              
ATOM   4852 2HD1 LEU A 304      92.412  68.106  56.142  1.00  5.22              
ATOM   4853 3HD1 LEU A 304      91.800  66.553  55.562  1.00  5.22              
ATOM   4854  CD2 LEU A 304      93.349  64.988  57.128  1.00  5.22              
ATOM   4855 1HD2 LEU A 304      92.679  65.004  57.986  1.00  5.22              
ATOM   4856 2HD2 LEU A 304      92.896  64.428  56.311  1.00  5.22              
ATOM   4857 3HD2 LEU A 304      94.275  64.509  57.429  1.00  5.22              
ATOM   4858  C   LEU A 304      96.152  68.349  56.133  1.00  5.22              
ATOM   4859  O   LEU A 304      97.314  67.939  56.137  1.00  5.22              
ATOM   4860  N   LYS A 305      95.707  69.246  57.015  1.00  5.03              
ATOM   4861  H   LYS A 305      94.739  69.534  56.956  1.00  5.03              
ATOM   4862  CA  LYS A 305      96.540  69.915  58.014  1.00  5.03              
ATOM   4863  HA  LYS A 305      97.579  69.615  57.889  1.00  5.03              
ATOM   4864  CB  LYS A 305      96.446  71.447  57.855  1.00  5.03              
ATOM   4865  HB1 LYS A 305      97.036  71.916  58.644  1.00  5.03              
ATOM   4866  HB2 LYS A 305      95.412  71.753  58.016  1.00  5.03              
ATOM   4867  CG  LYS A 305      96.900  72.016  56.499  1.00  5.03              
ATOM   4868  HG1 LYS A 305      96.760  73.098  56.516  1.00  5.03              
ATOM   4869  HG2 LYS A 305      96.246  71.627  55.724  1.00  5.03              
ATOM   4870  CD  LYS A 305      98.362  71.719  56.129  1.00  5.03              
ATOM   4871  HD1 LYS A 305      98.539  72.063  55.109  1.00  5.03              
ATOM   4872  HD2 LYS A 305      98.535  70.642  56.154  1.00  5.03              
ATOM   4873  CE  LYS A 305      99.318  72.447  57.083  1.00  5.03              
ATOM   4874  HE1 LYS A 305      99.042  72.212  58.113  1.00  5.03              
ATOM   4875  HE2 LYS A 305      99.201  73.527  56.955  1.00  5.03              
ATOM   4876  NZ  LYS A 305     100.734  72.071  56.874  1.00  5.03              
ATOM   4877  HZ1 LYS A 305     101.307  72.588  57.548  1.00  5.03              
ATOM   4878  HZ2 LYS A 305     100.864  71.074  57.021  1.00  5.03              
ATOM   4879  HZ3 LYS A 305     101.061  72.318  55.955  1.00  5.03              
ATOM   4880  C   LYS A 305      96.150  69.558  59.442  1.00  5.03              
ATOM   4881  O   LYS A 305      97.047  69.545  60.282  1.00  5.03              
ATOM   4882  N   VAL A 306      94.893  69.236  59.743  1.00  4.48              
ATOM   4883  H   VAL A 306      94.162  69.328  59.042  1.00  4.48              
ATOM   4884  CA  VAL A 306      94.521  68.871  61.112  1.00  4.48              
ATOM   4885  HA  VAL A 306      95.398  68.662  61.720  1.00  4.48              
ATOM   4886  CB  VAL A 306      93.727  70.023  61.766  1.00  4.48              
ATOM   4887  HB  VAL A 306      92.818  70.150  61.191  1.00  4.48              
ATOM   4888  CG1 VAL A 306      93.323  69.729  63.218  1.00  4.48              
ATOM   4889 1HG1 VAL A 306      92.833  70.598  63.659  1.00  4.48              
ATOM   4890 2HG1 VAL A 306      92.620  68.897  63.249  1.00  4.48              
ATOM   4891 3HG1 VAL A 306      94.204  69.474  63.804  1.00  4.48              
ATOM   4892  CG2 VAL A 306      94.471  71.368  61.724  1.00  4.48              
ATOM   4893 1HG2 VAL A 306      93.889  72.128  62.245  1.00  4.48              
ATOM   4894 2HG2 VAL A 306      95.449  71.281  62.188  1.00  4.48              
ATOM   4895 3HG2 VAL A 306      94.599  71.697  60.693  1.00  4.48              
ATOM   4896  C   VAL A 306      93.678  67.615  61.035  1.00  4.48              
ATOM   4897  O   VAL A 306      92.922  67.451  60.087  1.00  4.48              
ATOM   4898  N   LEU A 307      93.858  66.715  61.989  1.00  4.53              
ATOM   4899  H   LEU A 307      94.567  66.903  62.689  1.00  4.53              
ATOM   4900  CA  LEU A 307      93.282  65.388  62.002  1.00  4.53              
ATOM   4901  HA  LEU A 307      92.300  65.427  61.530  1.00  4.53              
ATOM   4902  CB  LEU A 307      94.180  64.458  61.162  1.00  4.53              
ATOM   4903  HB1 LEU A 307      95.192  64.486  61.570  1.00  4.53              
ATOM   4904  HB2 LEU A 307      94.221  64.849  60.145  1.00  4.53              
ATOM   4905  CG  LEU A 307      93.716  62.991  61.100  1.00  4.53              
ATOM   4906  HG  LEU A 307      93.771  62.564  62.099  1.00  4.53              
ATOM   4907  CD1 LEU A 307      92.294  62.807  60.569  1.00  4.53              
ATOM   4908 1HD1 LEU A 307      92.061  61.744  60.510  1.00  4.53              
ATOM   4909 2HD1 LEU A 307      91.576  63.272  61.246  1.00  4.53              
ATOM   4910 3HD1 LEU A 307      92.206  63.259  59.585  1.00  4.53              
ATOM   4911  CD2 LEU A 307      94.654  62.202  60.185  1.00  4.53              
ATOM   4912 1HD2 LEU A 307      94.340  61.161  60.134  1.00  4.53              
ATOM   4913 2HD2 LEU A 307      94.633  62.623  59.180  1.00  4.53              
ATOM   4914 3HD2 LEU A 307      95.673  62.247  60.566  1.00  4.53              
ATOM   4915  C   LEU A 307      93.125  64.928  63.447  1.00  4.53              
ATOM   4916  O   LEU A 307      94.073  64.626  64.180  1.00  4.53              
ATOM   4917  N   ASP A 308      91.868  64.942  63.843  1.00  4.64              
ATOM   4918  H   ASP A 308      91.173  65.221  63.156  1.00  4.64              
ATOM   4919  CA  ASP A 308      91.368  64.641  65.174  1.00  4.64              
ATOM   4920  HA  ASP A 308      92.171  64.618  65.900  1.00  4.64              
ATOM   4921  CB  ASP A 308      90.431  65.818  65.483  1.00  4.64              
ATOM   4922  HB1 ASP A 308      89.984  66.201  64.567  1.00  4.64              
ATOM   4923  HB2 ASP A 308      91.033  66.636  65.881  1.00  4.64              
ATOM   4924  CG  ASP A 308      89.306  65.500  66.445  1.00  4.64              
ATOM   4925  OD1 ASP A 308      89.494  65.872  67.624  1.00  4.64              
ATOM   4926  OD2 ASP A 308      88.250  65.015  65.986  1.00  4.64              
ATOM   4927  C   ASP A 308      90.708  63.259  65.125  1.00  4.64              
ATOM   4928  O   ASP A 308      89.838  62.973  64.310  1.00  4.64              
ATOM   4929  N   LEU A 309      91.221  62.381  65.974  1.00  5.14              
ATOM   4930  H   LEU A 309      91.984  62.712  66.551  1.00  5.14
[truncated: 991,449 more chars]
