# Supplementary material for: Variation in selection constraints on teleost TLRs with emphasis on their repertoire in the Walking catfish, Clarias batrachus
Source: Sci Rep. 2020 Dec 7;10:21394. doi: 10.1038/s41598-020-78347-6 (PMC7721727; doi:10.1038/s41598-020-78347-6)
Supplement: Supplementary file 31 — Supplementary Information 31. [file 41598_2020_78347_MOESM31_ESM.zip › T9/struct/S514930_results/model5.pdb]

HEADER protein
METHOD
METHOD    The models are generated by I-TASSER which combines the
METHOD    methods of threading, ab initio modeling and structural
METHOD    refinement. The procedure is fully automated.
METHOD
METHOD    Please cite following articles when you use the I-TASSER server:
METHOD 1. Ambrish Roy, Alper Kucukural, Yang Zhang. I-TASSER: a unified
METHOD    platform for automated protein structure and function prediction.
METHOD    Nature Protocols, vol 5, 725-738 (2010). 
METHOD 2. Yang Zhang. I-TASSER server for protein 3D structure prediction. 
METHOD    BMC Bioinformatics, 9:40 (2008).
METHOD
MODEL  5
REMARK PARENT 5gmf_A 3j0a 3j0a_A 3wpc_A 
ATOM      1  N   MET A   1     111.764  67.364  91.754  1.00 33.21              
ATOM      2  CA  MET A   1     110.549  67.935  92.307  1.00 33.21              
ATOM      3  HA  MET A   1     109.720  67.297  92.041  1.00 33.21              
ATOM      4  CB  MET A   1     110.621  67.865  93.848  1.00 33.21              
ATOM      5  HB1 MET A   1     110.627  66.818  94.155  1.00 33.21              
ATOM      6  HB2 MET A   1     109.719  68.317  94.260  1.00 33.21              
ATOM      7  CG  MET A   1     111.859  68.547  94.451  1.00 33.21              
ATOM      8  HG1 MET A   1     112.035  69.497  93.950  1.00 33.21              
ATOM      9  HG2 MET A   1     112.720  67.904  94.270  1.00 33.21              
ATOM     10  SD  MET A   1     111.771  68.876  96.231  1.00 33.21              
ATOM     11  CE  MET A   1     110.650  70.303  96.218  1.00 33.21              
ATOM     12  HE1 MET A   1     109.682  70.014  95.810  1.00 33.21              
ATOM     13  HE2 MET A   1     110.516  70.670  97.236  1.00 33.21              
ATOM     14  HE3 MET A   1     111.074  71.097  95.602  1.00 33.21              
ATOM     15  C   MET A   1     110.239  69.345  91.803  1.00 33.21              
ATOM     16  O   MET A   1     110.011  70.277  92.560  1.00 33.21              
ATOM     17  N   PHE A   2     110.491  69.485  90.506  1.00 32.71              
ATOM     18  H   PHE A   2     110.617  68.601  90.048  1.00 32.71              
ATOM     19  CA  PHE A   2     111.170  70.612  89.884  1.00 32.71              
ATOM     20  HA  PHE A   2     111.615  70.252  88.970  1.00 32.71              
ATOM     21  CB  PHE A   2     110.218  71.759  89.482  1.00 32.71              
ATOM     22  HB1 PHE A   2     109.589  71.414  88.669  1.00 32.71              
ATOM     23  HB2 PHE A   2     110.805  72.572  89.054  1.00 32.71              
ATOM     24  CG  PHE A   2     109.311  72.352  90.544  1.00 32.71              
ATOM     25  CD1 PHE A   2     107.958  71.963  90.608  1.00 32.71              
ATOM     26  HD1 PHE A   2     107.567  71.231  89.918  1.00 32.71              
ATOM     27  CE1 PHE A   2     107.108  72.521  91.578  1.00 32.71              
ATOM     28  HE1 PHE A   2     106.075  72.212  91.633  1.00 32.71              
ATOM     29  CZ  PHE A   2     107.606  73.471  92.486  1.00 32.71              
ATOM     30  HZ  PHE A   2     106.957  73.889  93.241  1.00 32.71              
ATOM     31  CE2 PHE A   2     108.953  73.868  92.419  1.00 32.71              
ATOM     32  HE2 PHE A   2     109.339  74.593  93.121  1.00 32.71              
ATOM     33  CD2 PHE A   2     109.804  73.313  91.446  1.00 32.71              
ATOM     34  HD2 PHE A   2     110.840  73.615  91.403  1.00 32.71              
ATOM     35  C   PHE A   2     112.387  71.059  90.725  1.00 32.71              
ATOM     36  O   PHE A   2     112.871  72.172  90.564  1.00 32.71              
ATOM     37  N   LEU A   3     112.990  70.108  91.465  1.00 32.40              
ATOM     38  H   LEU A   3     112.453  69.296  91.691  1.00 32.40              
ATOM     39  CA  LEU A   3     114.423  69.902  91.392  1.00 32.40              
ATOM     40  HA  LEU A   3     114.883  70.783  91.824  1.00 32.40              
ATOM     41  CB  LEU A   3     114.893  68.719  92.286  1.00 32.40              
ATOM     42  HB1 LEU A   3     114.436  67.807  91.916  1.00 32.40              
ATOM     43  HB2 LEU A   3     114.536  68.889  93.302  1.00 32.40              
ATOM     44  CG  LEU A   3     116.419  68.551  92.309  1.00 32.40              
ATOM     45  HG  LEU A   3     116.808  68.482  91.293  1.00 32.40              
ATOM     46  CD1 LEU A   3     117.133  69.703  93.029  1.00 32.40              
ATOM     47 1HD1 LEU A   3     118.204  69.502  93.076  1.00 32.40              
ATOM     48 2HD1 LEU A   3     116.984  70.635  92.489  1.00 32.40              
ATOM     49 3HD1 LEU A   3     116.746  69.803  94.044  1.00 32.40              
ATOM     50  CD2 LEU A   3     116.793  67.259  93.040  1.00 32.40              
ATOM     51 1HD2 LEU A   3     116.335  66.415  92.530  1.00 32.40              
ATOM     52 2HD2 LEU A   3     117.875  67.127  93.028  1.00 32.40              
ATOM     53 3HD2 LEU A   3     116.442  67.300  94.072  1.00 32.40              
ATOM     54  C   LEU A   3     114.813  69.777  89.932  1.00 32.40              
ATOM     55  O   LEU A   3     114.537  68.751  89.344  1.00 32.40              
ATOM     56  N   PRO A   4     115.177  70.899  89.253  1.00 30.67              
ATOM     57  CD  PRO A   4     115.948  72.007  89.775  1.00 30.67              
ATOM     58  HD1 PRO A   4     116.873  71.671  90.244  1.00 30.67              
ATOM     59  HD2 PRO A   4     115.359  72.588  90.485  1.00 30.67              
ATOM     60  CG  PRO A   4     116.259  72.867  88.551  1.00 30.67              
ATOM     61  HG1 PRO A   4     117.133  72.464  88.039  1.00 30.67              
ATOM     62  HG2 PRO A   4     116.415  73.912  88.820  1.00 30.67              
ATOM     63  CB  PRO A   4     115.022  72.686  87.669  1.00 30.67              
ATOM     64  HB1 PRO A   4     115.270  72.786  86.612  1.00 30.67              
ATOM     65  HB2 PRO A   4     114.274  73.431  87.943  1.00 30.67              
ATOM     66  CA  PRO A   4     114.490  71.287  88.033  1.00 30.67              
ATOM     67  HA  PRO A   4     113.423  71.401  88.212  1.00 30.67              
ATOM     68  C   PRO A   4     114.684  70.277  86.917  1.00 30.67              
ATOM     69  O   PRO A   4     115.780  70.038  86.411  1.00 30.67              
ATOM     70  N   GLY A   5     113.550  69.631  86.666  1.00 30.31              
ATOM     71  H   GLY A   5     112.702  69.969  87.085  1.00 30.31              
ATOM     72  CA  GLY A   5     113.494  68.417  85.898  1.00 30.31              
ATOM     73  HA1 GLY A   5     114.343  68.394  85.213  1.00 30.31              
ATOM     74  HA2 GLY A   5     112.612  68.426  85.273  1.00 30.31              
ATOM     75  C   GLY A   5     113.531  67.121  86.662  1.00 30.31              
ATOM     76  O   GLY A   5     114.011  66.131  86.137  1.00 30.31              
ATOM     77  N   LEU A   6     112.962  67.123  87.861  1.00 29.74              
ATOM     78  H   LEU A   6     113.053  67.969  88.408  1.00 29.74              
ATOM     79  CA  LEU A   6     112.676  65.891  88.559  1.00 29.74              
ATOM     80  HA  LEU A   6     112.837  65.069  87.857  1.00 29.74              
ATOM     81  CB  LEU A   6     113.721  65.629  89.664  1.00 29.74              
ATOM     82  HB1 LEU A   6     113.607  66.335  90.474  1.00 29.74              
ATOM     83  HB2 LEU A   6     114.698  65.828  89.219  1.00 29.74              
ATOM     84  CG  LEU A   6     113.773  64.192  90.233  1.00 29.74              
ATOM     85  HG  LEU A   6     113.793  63.481  89.407  1.00 29.74              
ATOM     86  CD1 LEU A   6     115.056  64.014  91.047  1.00 29.74              
ATOM     87 1HD1 LEU A   6     115.158  62.972  91.353  1.00 29.74              
ATOM     88 2HD1 LEU A   6     115.923  64.278  90.441  1.00 29.74              
ATOM     89 3HD1 LEU A   6     115.025  64.642  91.936  1.00 29.74              
ATOM     90  CD2 LEU A   6     112.615  63.838  91.171  1.00 29.74              
ATOM     91 1HD2 LEU A   6     112.820  62.890  91.669  1.00 29.74              
ATOM     92 2HD2 LEU A   6     112.490  64.613  91.927  1.00 29.74              
ATOM     93 3HD2 LEU A   6     111.695  63.710  90.609  1.00 29.74              
ATOM     94  C   LEU A   6     111.219  65.742  88.922  1.00 29.74              
ATOM     95  O   LEU A   6     110.628  64.740  88.575  1.00 29.74              
ATOM     96  N   TYR A   7     110.571  66.841  89.273  1.00 28.27              
ATOM     97  H   TYR A   7     111.099  67.546  89.771  1.00 28.27              
ATOM     98  CA  TYR A   7     109.214  67.160  88.861  1.00 28.27              
ATOM     99  HA  TYR A   7     108.968  66.431  88.107  1.00 28.27              
ATOM    100  CB  TYR A   7     108.129  66.996  89.956  1.00 28.27              
ATOM    101  HB1 TYR A   7     107.185  67.271  89.487  1.00 28.27              
ATOM    102  HB2 TYR A   7     108.257  67.737  90.736  1.00 28.27              
ATOM    103  CG  TYR A   7     107.907  65.615  90.573  1.00 28.27              
ATOM    104  CD1 TYR A   7     108.940  64.897  91.216  1.00 28.27              
ATOM    105  HD1 TYR A   7     109.936  65.299  91.292  1.00 28.27              
ATOM    106  CE1 TYR A   7     108.697  63.624  91.765  1.00 28.27              
ATOM    107  HE1 TYR A   7     109.491  63.067  92.240  1.00 28.27              
ATOM    108  CZ  TYR A   7     107.411  63.057  91.697  1.00 28.27              
ATOM    109  OH  TYR A   7     107.187  61.823  92.214  1.00 28.27              
ATOM    110  HH  TYR A   7     106.290  61.527  92.052  1.00 28.27              
ATOM    111  CE2 TYR A   7     106.364  63.778  91.088  1.00 28.27              
ATOM    112  HE2 TYR A   7     105.372  63.355  91.039  1.00 28.27              
ATOM    113  CD2 TYR A   7     106.614  65.049  90.534  1.00 28.27              
ATOM    114  HD2 TYR A   7     105.800  65.586  90.066  1.00 28.27              
ATOM    115  C   TYR A   7     109.186  68.522  88.176  1.00 28.27              
ATOM    116  O   TYR A   7     108.299  69.319  88.382  1.00 28.27              
ATOM    117  N   LEU A   8     110.201  68.783  87.345  1.00 26.69              
ATOM    118  H   LEU A   8     110.994  68.164  87.397  1.00 26.69              
ATOM    119  CA  LEU A   8     109.926  69.370  86.038  1.00 26.69              
ATOM    120  HA  LEU A   8     108.857  69.573  85.984  1.00 26.69              
ATOM    121  CB  LEU A   8     110.636  70.725  85.812  1.00 26.69              
ATOM    122  HB1 LEU A   8     111.532  70.557  85.217  1.00 26.69              
ATOM    123  HB2 LEU A   8     110.935  71.168  86.760  1.00 26.69              
ATOM    124  CG  LEU A   8     109.740  71.736  85.062  1.00 26.69              
ATOM    125  HG  LEU A   8     109.262  71.228  84.229  1.00 26.69              
ATOM    126  CD1 LEU A   8     108.642  72.322  85.951  1.00 26.69              
ATOM    127 1HD1 LEU A   8     109.079  72.878  86.779  1.00 26.69              
ATOM    128 2HD1 LEU A   8     108.026  73.003  85.360  1.00 26.69              
ATOM    129 3HD1 LEU A   8     107.999  71.539  86.345  1.00 26.69              
ATOM    130  CD2 LEU A   8     110.573  72.897  84.528  1.00 26.69              
ATOM    131 1HD2 LEU A   8     109.945  73.556  83.924  1.00 26.69              
ATOM    132 2HD2 LEU A   8     110.999  73.468  85.352  1.00 26.69              
ATOM    133 3HD2 LEU A   8     111.376  72.521  83.898  1.00 26.69              
ATOM    134  C   LEU A   8     110.158  68.324  84.946  1.00 26.69              
ATOM    135  O   LEU A   8     110.156  68.638  83.778  1.00 26.69              
ATOM    136  N   PHE A   9     110.317  67.053  85.351  1.00 26.56              
ATOM    137  H   PHE A   9     110.412  66.882  86.336  1.00 26.56              
ATOM    138  CA  PHE A   9     110.337  65.885  84.470  1.00 26.56              
ATOM    139  HA  PHE A   9     110.049  66.191  83.474  1.00 26.56              
ATOM    140  CB  PHE A   9     111.756  65.329  84.335  1.00 26.56              
ATOM    141  HB1 PHE A   9     112.041  64.870  85.282  1.00 26.56              
ATOM    142  HB2 PHE A   9     112.434  66.156  84.125  1.00 26.56              
ATOM    143  CG  PHE A   9     111.936  64.300  83.233  1.00 26.56              
ATOM    144  CD1 PHE A   9     112.270  64.717  81.929  1.00 26.56              
ATOM    145  HD1 PHE A   9     112.383  65.767  81.712  1.00 26.56              
ATOM    146  CE1 PHE A   9     112.458  63.768  80.908  1.00 26.56              
ATOM    147  HE1 PHE A   9     112.724  64.084  79.910  1.00 26.56              
ATOM    148  CZ  PHE A   9     112.303  62.398  81.185  1.00 26.56              
ATOM    149  HZ  PHE A   9     112.440  61.666  80.400  1.00 26.56              
ATOM    150  CE2 PHE A   9     111.964  61.978  82.482  1.00 26.56              
ATOM    151  HE2 PHE A   9     111.833  60.925  82.694  1.00 26.56              
ATOM    152  CD2 PHE A   9     111.784  62.926  83.506  1.00 26.56              
ATOM    153  HD2 PHE A   9     111.515  62.589  84.497  1.00 26.56              
ATOM    154  C   PHE A   9     109.386  64.771  84.890  1.00 26.56              
ATOM    155  O   PHE A   9     108.852  64.101  84.032  1.00 26.56              
ATOM    156  N   PHE A  10     109.003  64.744  86.164  1.00 26.04              
ATOM    157  H   PHE A  10     109.687  64.965  86.877  1.00 26.04              
ATOM    158  CA  PHE A  10     107.686  64.322  86.638  1.00 26.04              
ATOM    159  HA  PHE A  10     107.200  63.792  85.824  1.00 26.04              
ATOM    160  CB  PHE A  10     107.805  63.279  87.764  1.00 26.04              
ATOM    161  HB1 PHE A  10     106.812  63.096  88.176  1.00 26.04              
ATOM    162  HB2 PHE A  10     108.414  63.663  88.576  1.00 26.04              
ATOM    163  CG  PHE A  10     108.356  61.941  87.298  1.00 26.04              
ATOM    164  CD1 PHE A  10     109.743  61.694  87.295  1.00 26.04              
ATOM    165  HD1 PHE A  10     110.430  62.440  87.661  1.00 26.04              
ATOM    166  CE1 PHE A  10     110.244  60.470  86.817  1.00 26.04              
ATOM    167  HE1 PHE A  10     111.308  60.287  86.814  1.00 26.04              
ATOM    168  CZ  PHE A  10     109.360  59.487  86.340  1.00 26.04              
ATOM    169  HZ  PHE A  10     109.745  58.549  85.966  1.00 26.04              
ATOM    170  CE2 PHE A  10     107.975  59.721  86.356  1.00 26.04              
ATOM    171  HE2 PHE A  10     107.294  58.964  85.990  1.00 26.04              
ATOM    172  CD2 PHE A  10     107.474  60.942  86.841  1.00 26.04              
ATOM    173  HD2 PHE A  10     106.407  61.110  86.855  1.00 26.04              
ATOM    174  C   PHE A  10     106.744  65.486  86.975  1.00 26.04              
ATOM    175  O   PHE A  10     105.632  65.294  87.435  1.00 26.04              
ATOM    176  N   ALA A  11     107.151  66.697  86.585  1.00 23.65              
ATOM    177  H   ALA A  11     108.110  66.771  86.302  1.00 23.65              
ATOM    178  CA  ALA A  11     106.245  67.703  86.062  1.00 23.65              
ATOM    179  HA  ALA A  11     105.297  67.235  85.971  1.00 23.65              
ATOM    180  CB  ALA A  11     105.904  68.872  86.987  1.00 23.65              
ATOM    181  HB1 ALA A  11     105.880  68.555  88.029  1.00 23.65              
ATOM    182  HB2 ALA A  11     106.590  69.700  86.827  1.00 23.65              
ATOM    183  HB3 ALA A  11     104.917  69.254  86.727  1.00 23.65              
ATOM    184  C   ALA A  11     106.632  68.134  84.629  1.00 23.65              
ATOM    185  O   ALA A  11     106.099  69.088  84.097  1.00 23.65              
ATOM    186  N   LEU A  12     107.457  67.340  83.942  1.00 24.46              
ATOM    187  H   LEU A  12     108.085  66.747  84.450  1.00 24.46              
ATOM    188  CA  LEU A  12     107.169  66.910  82.572  1.00 24.46              
ATOM    189  HA  LEU A  12     106.419  67.574  82.167  1.00 24.46              
ATOM    190  CB  LEU A  12     108.403  67.052  81.648  1.00 24.46              
ATOM    191  HB1 LEU A  12     109.191  66.408  82.020  1.00 24.46              
ATOM    192  HB2 LEU A  12     108.737  68.085  81.723  1.00 24.46              
ATOM    193  CG  LEU A  12     108.253  66.711  80.148  1.00 24.46              
ATOM    194  HG  LEU A  12     108.128  65.638  80.020  1.00 24.46              
ATOM    195  CD1 LEU A  12     107.088  67.436  79.474  1.00 24.46              
ATOM    196 1HD1 LEU A  12     107.100  67.242  78.403  1.00 24.46              
ATOM    197 2HD1 LEU A  12     106.146  67.066  79.872  1.00 24.46              
ATOM    198 3HD1 LEU A  12     107.161  68.511  79.644  1.00 24.46              
ATOM    199  CD2 LEU A  12     109.531  67.103  79.407  1.00 24.46              
ATOM    200 1HD2 LEU A  12     110.388  66.611  79.868  1.00 24.46              
ATOM    201 2HD2 LEU A  12     109.456  66.790  78.366  1.00 24.46              
ATOM    202 3HD2 LEU A  12     109.647  68.182  79.459  1.00 24.46              
ATOM    203  C   LEU A  12     106.528  65.518  82.548  1.00 24.46              
ATOM    204  O   LEU A  12     106.256  64.991  81.493  1.00 24.46              
ATOM    205  N   ASP A  13     106.127  65.023  83.711  1.00 25.16              
ATOM    206  H   ASP A  13     106.657  65.271  84.521  1.00 25.16              
ATOM    207  CA  ASP A  13     105.087  64.016  83.886  1.00 25.16              
ATOM    208  HA  ASP A  13     104.561  63.980  82.959  1.00 25.16              
ATOM    209  CB  ASP A  13     105.630  62.575  84.061  1.00 25.16              
ATOM    210  HB1 ASP A  13     105.733  62.345  85.117  1.00 25.16              
ATOM    211  HB2 ASP A  13     106.608  62.495  83.583  1.00 25.16              
ATOM    212  CG  ASP A  13     104.681  61.554  83.407  1.00 25.16              
ATOM    213  OD1 ASP A  13     105.111  60.504  82.884  1.00 25.16              
ATOM    214  OD2 ASP A  13     103.475  61.847  83.286  1.00 25.16              
ATOM    215  C   ASP A  13     104.031  64.429  84.915  1.00 25.16              
ATOM    216  O   ASP A  13     103.227  63.688  85.444  1.00 25.16              
ATOM    217  N   LEU A  14     103.947  65.739  85.009  1.00 24.21              
ATOM    218  H   LEU A  14     104.732  66.242  84.644  1.00 24.21              
ATOM    219  CA  LEU A  14     102.777  66.533  85.282  1.00 24.21              
ATOM    220  HA  LEU A  14     101.922  65.868  85.189  1.00 24.21              
ATOM    221  CB  LEU A  14     102.757  67.103  86.720  1.00 24.21              
ATOM    222  HB1 LEU A  14     102.801  68.193  86.681  1.00 24.21              
ATOM    223  HB2 LEU A  14     103.628  66.755  87.266  1.00 24.21              
ATOM    224  CG  LEU A  14     101.523  66.686  87.541  1.00 24.21              
ATOM    225  HG  LEU A  14     101.466  65.597  87.576  1.00 24.21              
ATOM    226  CD1 LEU A  14     101.660  67.212  88.972  1.00 24.21              
ATOM    227 1HD1 LEU A  14     100.801  66.896  89.564  1.00 24.21              
ATOM    228 2HD1 LEU A  14     102.564  66.806  89.426  1.00 24.21              
ATOM    229 3HD1 LEU A  14     101.713  68.301  88.968  1.00 24.21              
ATOM    230  CD2 LEU A  14     100.216  67.229  86.958  1.00 24.21              
ATOM    231 1HD2 LEU A  14     100.032  66.807  85.972  1.00 24.21              
ATOM    232 2HD2 LEU A  14      99.380  66.952  87.601  1.00 24.21              
ATOM    233 3HD2 LEU A  14     100.264  68.316  86.883  1.00 24.21              
ATOM    234  C   LEU A  14     102.599  67.577  84.196  1.00 24.21              
ATOM    235  O   LEU A  14     101.504  68.074  84.032  1.00 24.21              
ATOM    236  N   ILE A  15     103.595  67.720  83.318  1.00 21.57              
ATOM    237  H   ILE A  15     104.533  67.496  83.602  1.00 21.57              
ATOM    238  CA  ILE A  15     103.368  68.017  81.911  1.00 21.57              
ATOM    239  HA  ILE A  15     102.387  68.458  81.853  1.00 21.57              
ATOM    240  CB  ILE A  15     104.287  69.163  81.378  1.00 21.57              
ATOM    241  HB  ILE A  15     105.315  68.836  81.474  1.00 21.57              
ATOM    242  CG2 ILE A  15     104.093  69.503  79.886  1.00 21.57              
ATOM    243 1HG2 ILE A  15     103.039  69.675  79.668  1.00 21.57              
ATOM    244 2HG2 ILE A  15     104.666  70.397  79.631  1.00 21.57              
ATOM    245 3HG2 ILE A  15     104.466  68.696  79.258  1.00 21.57              
ATOM    246  CG1 ILE A  15     104.178  70.484  82.193  1.00 21.57              
ATOM    247 1HG1 ILE A  15     105.078  71.062  81.985  1.00 21.57              
ATOM    248 2HG1 ILE A  15     104.189  70.265  83.257  1.00 21.57              
ATOM    249  CD1 ILE A  15     102.971  71.404  81.965  1.00 21.57              
ATOM    250  HD1 ILE A  15     103.141  72.344  82.490  1.00 21.57              
ATOM    251  HD2 ILE A  15     102.822  71.623  80.909  1.00 21.57              
ATOM    252  HD3 ILE A  15     102.078  70.956  82.382  1.00 21.57              
ATOM    253  C   ILE A  15     103.224  66.773  81.027  1.00 21.57              
ATOM    254  O   ILE A  15     102.828  66.907  79.879  1.00 21.57              
ATOM    255  N   LYS A  16     103.346  65.557  81.583  1.00 20.77              
ATOM    256  H   LYS A  16     103.810  65.495  82.470  1.00 20.77              
ATOM    257  CA  LYS A  16     102.914  64.288  80.983  1.00 20.77              
ATOM    258  HA  LYS A  16     102.309  64.581  80.126  1.00 20.77              
ATOM    259  CB  LYS A  16     104.042  63.449  80.346  1.00 20.77              
ATOM    260  HB1 LYS A  16     104.601  62.918  81.109  1.00 20.77              
ATOM    261  HB2 LYS A  16     104.721  64.143  79.851  1.00 20.77              
ATOM    262  CG  LYS A  16     103.626  62.462  79.230  1.00 20.77              
ATOM    263  HG1 LYS A  16     104.150  62.778  78.326  1.00 20.77              
ATOM    264  HG2 LYS A  16     102.567  62.552  79.006  1.00 20.77              
ATOM    265  CD  LYS A  16     103.977  60.975  79.450  1.00 20.77              
ATOM    266  HD1 LYS A  16     104.853  60.876  80.095  1.00 20.77              
ATOM    267  HD2 LYS A  16     104.251  60.573  78.474  1.00 20.77              
ATOM    268  CE  LYS A  16     102.809  60.121  79.965  1.00 20.77              
ATOM    269  HE1 LYS A  16     102.960  59.095  79.622  1.00 20.77              
ATOM    270  HE2 LYS A  16     101.872  60.490  79.535  1.00 20.77              
ATOM    271  NZ  LYS A  16     102.714  60.118  81.439  1.00 20.77              
ATOM    272  HZ1 LYS A  16     102.531  61.054  81.797  1.00 20.77              
ATOM    273  HZ2 LYS A  16     101.980  59.527  81.788  1.00 20.77              
ATOM    274  HZ3 LYS A  16     103.603  59.901  81.896  1.00 20.77              
ATOM    275  C   LYS A  16     101.877  63.510  81.776  1.00 20.77              
ATOM    276  O   LYS A  16     101.274  62.622  81.192  1.00 20.77              
ATOM    277  N   LEU A  17     101.499  63.910  82.989  1.00 21.85              
ATOM    278  H   LEU A  17     102.186  64.275  83.626  1.00 21.85              
ATOM    279  CA  LEU A  17     100.142  63.649  83.475  1.00 21.85              
ATOM    280  HA  LEU A  17      99.743  62.770  82.971  1.00 21.85              
ATOM    281  CB  LEU A  17     100.100  63.346  84.987  1.00 21.85              
ATOM    282  HB1 LEU A  17      99.076  63.486  85.337  1.00 21.85              
ATOM    283  HB2 LEU A  17     100.715  64.068  85.519  1.00 21.85              
ATOM    284  CG  LEU A  17     100.527  61.913  85.366  1.00 21.85              
ATOM    285  HG  LEU A  17     101.511  61.695  84.960  1.00 21.85              
ATOM    286  CD1 LEU A  17     100.590  61.794  86.890  1.00 21.85              
ATOM    287 1HD1 LEU A  17     100.916  60.791  87.166  1.00 21.85              
ATOM    288 2HD1 LEU A  17     101.320  62.508  87.275  1.00 21.85              
ATOM    289 3HD1 LEU A  17      99.613  61.994  87.328  1.00 21.85              
ATOM    290  CD2 LEU A  17      99.540  60.854  84.859  1.00 21.85              
ATOM    291 1HD2 LEU A  17      99.832  59.872  85.231  1.00 21.85              
ATOM    292 2HD2 LEU A  17      98.531  61.081  85.204  1.00 21.85              
ATOM    293 3HD2 LEU A  17      99.550  60.814  83.770  1.00 21.85              
ATOM    294  C   LEU A  17      99.184  64.762  83.119  1.00 21.85              
ATOM    295  O   LEU A  17      98.041  64.422  82.819  1.00 21.85              
ATOM    296  N   VAL A  18      99.631  66.028  82.981  1.00 20.14              
ATOM    297  H   VAL A  18     100.524  66.335  83.335  1.00 20.14              
ATOM    298  CA  VAL A  18      98.900  66.852  82.030  1.00 20.14              
ATOM    299  HA  VAL A  18      97.868  66.668  82.335  1.00 20.14              
ATOM    300  CB  VAL A  18      98.821  68.389  82.088  1.00 20.14              
ATOM    301  HB  VAL A  18      97.982  68.636  81.435  1.00 20.14              
ATOM    302  CG1 VAL A  18      98.405  68.912  83.468  1.00 20.14              
ATOM    303 1HG1 VAL A  18      99.132  68.633  84.226  1.00 20.14              
ATOM    304 2HG1 VAL A  18      98.325  69.998  83.439  1.00 20.14              
ATOM    305 3HG1 VAL A  18      97.437  68.493  83.743  1.00 20.14              
ATOM    306  CG2 VAL A  18      99.978  69.178  81.499  1.00 20.14              
ATOM    307 1HG2 VAL A  18      99.597  70.099  81.055  1.00 20.14              
ATOM    308 2HG2 VAL A  18     100.635  69.462  82.306  1.00 20.14              
ATOM    309 3HG2 VAL A  18     100.509  68.599  80.750  1.00 20.14              
ATOM    310  C   VAL A  18      98.899  66.262  80.636  1.00 20.14              
ATOM    311  O   VAL A  18      97.803  65.949  80.195  1.00 20.14              
ATOM    312  N   LYS A  19     100.040  65.917  80.016  1.00 17.39              
ATOM    313  H   LYS A  19     100.921  66.260  80.374  1.00 17.39              
ATOM    314  CA  LYS A  19     100.071  65.077  78.791  1.00 17.39              
ATOM    315  HA  LYS A  19      99.285  65.447  78.194  1.00 17.39              
ATOM    316  CB  LYS A  19     101.338  65.285  77.910  1.00 17.39              
ATOM    317  HB1 LYS A  19     102.211  64.806  78.329  1.00 17.39              
ATOM    318  HB2 LYS A  19     101.532  66.353  77.878  1.00 17.39              
ATOM    319  CG  LYS A  19     101.205  64.785  76.454  1.00 17.39              
ATOM    320  HG1 LYS A  19     100.159  64.796  76.169  1.00 17.39              
ATOM    321  HG2 LYS A  19     101.573  63.762  76.374  1.00 17.39              
ATOM    322  CD  LYS A  19     101.978  65.692  75.491  1.00 17.39              
ATOM    323  HD1 LYS A  19     103.051  65.578  75.654  1.00 17.39              
ATOM    324  HD2 LYS A  19     101.689  66.716  75.708  1.00 17.39              
ATOM    325  CE  LYS A  19     101.628  65.435  74.024  1.00 17.39              
ATOM    326  HE1 LYS A  19     100.543  65.324  73.959  1.00 17.39              
ATOM    327  HE2 LYS A  19     102.101  64.509  73.686  1.00 17.39              
ATOM    328  NZ  LYS A  19     102.026  66.591  73.187  1.00 17.39              
ATOM    329  HZ1 LYS A  19     101.757  66.462  72.221  1.00 17.39              
ATOM    330  HZ2 LYS A  19     101.514  67.408  73.527  1.00 17.39              
ATOM    331  HZ3 LYS A  19     103.014  66.788  73.266  1.00 17.39              
ATOM    332  C   LYS A  19      99.647  63.615  78.996  1.00 17.39              
ATOM    333  O   LYS A  19     100.118  62.727  78.288  1.00 17.39              
ATOM    334  N   THR A  20      98.688  63.385  79.899  1.00 17.01              
ATOM    335  H   THR A  20      98.424  64.138  80.514  1.00 17.01              
ATOM    336  CA  THR A  20      97.683  62.351  79.667  1.00 17.01              
ATOM    337  HA  THR A  20      97.717  62.117  78.603  1.00 17.01              
ATOM    338  CB  THR A  20      98.038  61.017  80.389  1.00 17.01              
ATOM    339  HB  THR A  20      97.578  61.014  81.378  1.00 17.01              
ATOM    340  CG2 THR A  20      97.604  59.766  79.614  1.00 17.01              
ATOM    341 1HG2 THR A  20      98.073  59.758  78.630  1.00 17.01              
ATOM    342 2HG2 THR A  20      97.906  58.874  80.163  1.00 17.01              
ATOM    343 3HG2 THR A  20      96.524  59.732  79.491  1.00 17.01              
ATOM    344  OG1 THR A  20      99.420  60.785  80.562  1.00 17.01              
ATOM    345  HG1 THR A  20      99.847  61.650  80.625  1.00 17.01              
ATOM    346  C   THR A  20      96.177  62.676  79.920  1.00 17.01              
ATOM    347  O   THR A  20      95.367  61.775  80.122  1.00 17.01              
ATOM    348  N   MET A  21      95.743  63.934  79.832  1.00 16.54              
ATOM    349  H   MET A  21      96.474  64.626  79.724  1.00 16.54              
ATOM    350  CA  MET A  21      94.425  64.294  79.239  1.00 16.54              
ATOM    351  HA  MET A  21      93.982  63.434  78.741  1.00 16.54              
ATOM    352  CB  MET A  21      93.462  64.821  80.308  1.00 16.54              
ATOM    353  HB1 MET A  21      92.549  65.170  79.822  1.00 16.54              
ATOM    354  HB2 MET A  21      93.913  65.660  80.839  1.00 16.54              
ATOM    355  CG  MET A  21      93.073  63.744  81.329  1.00 16.54              
ATOM    356  HG1 MET A  21      93.970  63.421  81.859  1.00 16.54              
ATOM    357  HG2 MET A  21      92.665  62.888  80.789  1.00 16.54              
ATOM    358  SD  MET A  21      91.851  64.309  82.543  1.00 16.54              
ATOM    359  CE  MET A  21      91.644  62.776  83.486  1.00 16.54              
ATOM    360  HE1 MET A  21      90.922  62.937  84.286  1.00 16.54              
ATOM    361  HE2 MET A  21      91.282  61.987  82.827  1.00 16.54              
ATOM    362  HE3 MET A  21      92.600  62.478  83.917  1.00 16.54              
ATOM    363  C   MET A  21      94.695  65.364  78.175  1.00 16.54              
ATOM    364  O   MET A  21      94.216  65.259  77.049  1.00 16.54              
ATOM    365  N   ASN A  22      95.648  66.263  78.451  1.00 13.78              
ATOM    366  H   ASN A  22      96.016  66.251  79.394  1.00 13.78              
ATOM    367  CA  ASN A  22      96.644  66.605  77.427  1.00 13.78              
ATOM    368  HA  ASN A  22      96.091  67.034  76.622  1.00 13.78              
ATOM    369  CB  ASN A  22      97.538  67.767  77.920  1.00 13.78              
ATOM    370  HB1 ASN A  22      97.495  67.886  78.993  1.00 13.78              
ATOM    371  HB2 ASN A  22      97.099  68.700  77.582  1.00 13.78              
ATOM    372  CG  ASN A  22      98.973  67.762  77.463  1.00 13.78              
ATOM    373  OD1 ASN A  22      99.317  67.178  76.456  1.00 13.78              
ATOM    374  ND2 ASN A  22      99.863  68.441  78.151  1.00 13.78              
ATOM    375 1HD2 ASN A  22      99.565  69.018  78.916  1.00 13.78              
ATOM    376 2HD2 ASN A  22     100.799  68.455  77.785  1.00 13.78              
ATOM    377  C   ASN A  22      97.224  65.223  76.797  1.00 13.78              
ATOM    378  O   ASN A  22      97.329  64.362  77.635  1.00 13.78              
ATOM    379  N   PRO A  23      97.544  64.833  75.506  1.00 10.93              
ATOM    380  CD  PRO A  23      97.920  63.408  75.342  1.00 10.93              
ATOM    381  HD1 PRO A  23      97.013  62.802  75.343  1.00 10.93              
ATOM    382  HD2 PRO A  23      98.594  63.051  76.121  1.00 10.93              
ATOM    383  CG  PRO A  23      98.631  63.227  74.009  1.00 10.93              
ATOM    384  HG1 PRO A  23      98.495  62.217  73.619  1.00 10.93              
ATOM    385  HG2 PRO A  23      99.685  63.474  74.118  1.00 10.93              
ATOM    386  CB  PRO A  23      97.933  64.266  73.147  1.00 10.93              
ATOM    387  HB1 PRO A  23      97.051  63.788  72.713  1.00 10.93              
ATOM    388  HB2 PRO A  23      98.592  64.606  72.349  1.00 10.93              
ATOM    389  CA  PRO A  23      97.554  65.381  74.117  1.00 10.93              
ATOM    390  HA  PRO A  23      98.303  66.173  74.086  1.00 10.93              
ATOM    391  C   PRO A  23      96.210  66.012  73.668  1.00 10.93              
ATOM    392  O   PRO A  23      96.057  66.227  72.460  1.00 10.93              
ATOM    393  N   ILE A  24      95.290  66.430  74.544  1.00  9.51              
ATOM    394  H   ILE A  24      95.236  65.989  75.456  1.00  9.51              
ATOM    395  CA  ILE A  24      94.850  67.828  74.406  1.00  9.51              
ATOM    396  HA  ILE A  24      94.397  67.826  73.415  1.00  9.51              
ATOM    397  CB  ILE A  24      93.645  68.330  75.260  1.00  9.51              
ATOM    398  HB  ILE A  24      93.386  69.287  74.803  1.00  9.51              
ATOM    399  CG2 ILE A  24      92.435  67.405  75.033  1.00  9.51              
ATOM    400 1HG2 ILE A  24      91.540  67.849  75.464  1.00  9.51              
ATOM    401 2HG2 ILE A  24      92.260  67.258  73.967  1.00  9.51              
ATOM    402 3HG2 ILE A  24      92.604  66.436  75.499  1.00  9.51              
ATOM    403  CG1 ILE A  24      93.856  68.635  76.757  1.00  9.51              
ATOM    404 1HG1 ILE A  24      94.835  69.075  76.917  1.00  9.51              
ATOM    405 2HG1 ILE A  24      93.781  67.717  77.323  1.00  9.51              
ATOM    406  CD1 ILE A  24      92.824  69.614  77.328  1.00  9.51              
ATOM    407  HD1 ILE A  24      92.850  70.552  76.772  1.00  9.51              
ATOM    408  HD2 ILE A  24      91.822  69.191  77.277  1.00  9.51              
ATOM    409  HD3 ILE A  24      93.060  69.821  78.372  1.00  9.51              
ATOM    410  C   ILE A  24      96.037  68.785  74.268  1.00  9.51              
ATOM    411  O   ILE A  24      96.620  69.187  75.259  1.00  9.51              
ATOM    412  N   PHE A  25      96.497  69.004  73.029  1.00  8.14              
ATOM    413  H   PHE A  25      95.861  68.769  72.285  1.00  8.14              
ATOM    414  CA  PHE A  25      97.888  68.717  72.625  1.00  8.14              
ATOM    415  HA  PHE A  25      97.955  67.646  72.478  1.00  8.14              
ATOM    416  CB  PHE A  25      98.212  69.290  71.237  1.00  8.14              
ATOM    417  HB1 PHE A  25      98.256  70.377  71.279  1.00  8.14              
ATOM    418  HB2 PHE A  25      97.416  69.013  70.546  1.00  8.14              
ATOM    419  CG  PHE A  25      99.528  68.746  70.698  1.00  8.14              
ATOM    420  CD1 PHE A  25      99.595  67.425  70.210  1.00  8.14              
ATOM    421  HD1 PHE A  25      98.699  66.819  70.165  1.00  8.14              
ATOM    422  CE1 PHE A  25     100.820  66.894  69.764  1.00  8.14              
ATOM    423  HE1 PHE A  25     100.858  65.891  69.359  1.00  8.14              
ATOM    424  CZ  PHE A  25     101.983  67.684  69.803  1.00  8.14              
ATOM    425  HZ  PHE A  25     102.917  67.290  69.424  1.00  8.14              
ATOM    426  CE2 PHE A  25     101.923  68.998  70.301  1.00  8.14              
ATOM    427  HE2 PHE A  25     102.811  69.613  70.316  1.00  8.14              
ATOM    428  CD2 PHE A  25     100.698  69.527  70.750  1.00  8.14              
ATOM    429  HD2 PHE A  25     100.652  70.539  71.130  1.00  8.14              
ATOM    430  C   PHE A  25      99.031  68.996  73.613  1.00  8.14              
ATOM    431  O   PHE A  25      99.867  68.121  73.851  1.00  8.14              
ATOM    432  N   TYR A  26      99.081  70.197  74.142  1.00  7.55              
ATOM    433  H   TYR A  26      98.507  70.853  73.643  1.00  7.55              
ATOM    434  CA  TYR A  26      99.180  70.481  75.572  1.00  7.55              
ATOM    435  HA  TYR A  26      98.788  69.659  76.143  1.00  7.55              
ATOM    436  CB  TYR A  26     100.637  70.841  75.974  1.00  7.55              
ATOM    437  HB1 TYR A  26     100.708  70.825  77.061  1.00  7.55              
ATOM    438  HB2 TYR A  26     100.814  71.881  75.691  1.00  7.55              
ATOM    439  CG  TYR A  26     101.812  70.063  75.402  1.00  7.55              
ATOM    440  CD1 TYR A  26     102.528  69.145  76.198  1.00  7.55              
ATOM    441  HD1 TYR A  26     102.217  68.949  77.213  1.00  7.55              
ATOM    442  CE1 TYR A  26     103.666  68.498  75.683  1.00  7.55              
ATOM    443  HE1 TYR A  26     104.215  67.794  76.294  1.00  7.55              
ATOM    444  CZ  TYR A  26     104.111  68.792  74.379  1.00  7.55              
ATOM    445  OH  TYR A  26     105.169  68.123  73.857  1.00  7.55              
ATOM    446  HH  TYR A  26     105.509  68.572  73.077  1.00  7.55              
ATOM    447  CE2 TYR A  26     103.432  69.746  73.595  1.00  7.55              
ATOM    448  HE2 TYR A  26     103.795  70.012  72.614  1.00  7.55              
ATOM    449  CD2 TYR A  26     102.286  70.376  74.111  1.00  7.55              
ATOM    450  HD2 TYR A  26     101.771  71.123  73.526  1.00  7.55              
ATOM    451  C   TYR A  26      98.335  71.722  75.901  1.00  7.55              
ATOM    452  O   TYR A  26      98.370  72.159  77.053  1.00  7.55              
ATOM    453  N   PRO A  27      97.832  72.454  74.867  1.00  6.33              
ATOM    454  CD  PRO A  27      96.885  72.087  73.804  1.00  6.33              
ATOM    455  HD1 PRO A  27      95.997  71.612  74.224  1.00  6.33              
ATOM    456  HD2 PRO A  27      97.347  71.445  73.065  1.00  6.33              
ATOM    457  CG  PRO A  27      96.488  73.369  73.067  1.00  6.33              
ATOM    458  HG1 PRO A  27      95.523  73.729  73.427  1.00  6.33              
ATOM    459  HG2 PRO A  27      96.449  73.218  71.988  1.00  6.33              
ATOM    460  CB  PRO A  27      97.595  74.344  73.453  1.00  6.33              
ATOM    461  HB1 PRO A  27      97.249  75.378  73.441  1.00  6.33              
ATOM    462  HB2 PRO A  27      98.444  74.216  72.781  1.00  6.33              
ATOM    463  CA  PRO A  27      97.984  73.880  74.861  1.00  6.33              
ATOM    464  HA  PRO A  27      99.011  74.169  75.078  1.00  6.33              
ATOM    465  C   PRO A  27      97.040  74.430  75.900  1.00  6.33              
ATOM    466  O   PRO A  27      95.873  74.039  75.957  1.00  6.33              
ATOM    467  N   CYS A  28      97.582  75.281  76.757  1.00  5.66              
ATOM    468  H   CYS A  28      98.551  75.520  76.667  1.00  5.66              
ATOM    469  CA  CYS A  28      96.908  75.545  78.006  1.00  5.66              
ATOM    470  HA  CYS A  28      96.791  74.594  78.531  1.00  5.66              
ATOM    471  CB  CYS A  28      97.793  76.461  78.859  1.00  5.66              
ATOM    472  HB1 CYS A  28      97.747  77.482  78.476  1.00  5.66              
ATOM    473  HB2 CYS A  28      98.822  76.103  78.836  1.00  5.66              
ATOM    474  SG  CYS A  28      97.224  76.435  80.580  1.00  5.66              
ATOM    475  HG  CYS A  28      95.920  76.629  80.305  1.00  5.66              
ATOM    476  C   CYS A  28      95.473  76.115  77.816  1.00  5.66              
ATOM    477  O   CYS A  28      94.632  75.900  78.686  1.00  5.66              
ATOM    478  N   ASP A  29      95.176  76.766  76.676  1.00  5.75              
ATOM    479  H   ASP A  29      95.929  76.951  76.030  1.00  5.75              
ATOM    480  CA  ASP A  29      93.817  76.895  76.124  1.00  5.75              
ATOM    481  HA  ASP A  29      93.316  75.940  76.298  1.00  5.75              
ATOM    482  CB  ASP A  29      93.000  77.952  76.890  1.00  5.75              
ATOM    483  HB1 ASP A  29      93.480  78.922  76.809  1.00  5.75              
ATOM    484  HB2 ASP A  29      92.948  77.689  77.946  1.00  5.75              
ATOM    485  CG  ASP A  29      91.578  78.071  76.359  1.00  5.75              
ATOM    486  OD1 ASP A  29      91.099  77.102  75.728  1.00  5.75              
ATOM    487  OD2 ASP A  29      91.024  79.185  76.462  1.00  5.75              
ATOM    488  C   ASP A  29      93.826  77.141  74.597  1.00  5.75              
ATOM    489  O   ASP A  29      94.271  78.176  74.075  1.00  5.75              
ATOM    490  N   ASN A  30      93.256  76.165  73.881  1.00  6.75              
ATOM    491  H   ASN A  30      92.846  75.414  74.418  1.00  6.75              
ATOM    492  CA  ASN A  30      92.972  76.186  72.441  1.00  6.75              
ATOM    493  HA  ASN A  30      93.907  76.413  71.928  1.00  6.75              
ATOM    494  CB  ASN A  30      92.511  74.766  72.040  1.00  6.75              
ATOM    495  HB1 ASN A  30      91.429  74.687  72.143  1.00  6.75              
ATOM    496  HB2 ASN A  30      92.962  74.032  72.708  1.00  6.75              
ATOM    497  CG  ASN A  30      92.906  74.360  70.629  1.00  6.75              
ATOM    498  OD1 ASN A  30      93.714  73.471  70.427  1.00  6.75              
ATOM    499  ND2 ASN A  30      92.381  74.992  69.608  1.00  6.75              
ATOM    500 1HD2 ASN A  30      91.784  75.791  69.776  1.00  6.75              
ATOM    501 2HD2 ASN A  30      92.664  74.699  68.692  1.00  6.75              
ATOM    502  C   ASN A  30      91.957  77.262  72.034  1.00  6.75              
ATOM    503  O   ASN A  30      91.668  77.432  70.848  1.00  6.75              
ATOM    504  N   ASN A  31      91.393  77.969  73.007  1.00  8.15              
ATOM    505  H   ASN A  31      91.609  77.703  73.965  1.00  8.15              
ATOM    506  CA  ASN A  31      90.121  78.622  72.832  1.00  8.15              
ATOM    507  HA  ASN A  31      89.942  78.774  71.766  1.00  8.15              
ATOM    508  CB  ASN A  31      89.036  77.648  73.349  1.00  8.15              
ATOM    509  HB1 ASN A  31      88.813  77.867  74.394  1.00  8.15              
ATOM    510  HB2 ASN A  31      89.397  76.621  73.308  1.00  8.15              
ATOM    511  CG  ASN A  31      87.754  77.689  72.539  1.00  8.15              
ATOM    512  OD1 ASN A  31      87.452  76.804  71.758  1.00  8.15              
ATOM    513  ND2 ASN A  31      86.961  78.725  72.660  1.00  8.15              
ATOM    514 1HD2 ASN A  31      87.292  79.519  73.196  1.00  8.15              
ATOM    515 2HD2 ASN A  31      86.141  78.740  72.086  1.00  8.15              
ATOM    516  C   ASN A  31      89.989  80.014  73.461  1.00  8.15              
ATOM    517  O   ASN A  31      88.907  80.607  73.414  1.00  8.15              
ATOM    518  N   THR A  32      91.073  80.557  74.015  1.00  9.17              
ATOM    519  H   THR A  32      91.868  79.958  74.178  1.00  9.17              
ATOM    520  CA  THR A  32      91.056  81.898  74.600  1.00  9.17              
ATOM    521  HA  THR A  32      90.323  81.880  75.408  1.00  9.17              
ATOM    522  CB  THR A  32      92.404  82.251  75.240  1.00  9.17              
ATOM    523  HB  THR A  32      93.217  81.915  74.602  1.00  9.17              
ATOM    524  CG2 THR A  32      92.593  83.737  75.547  1.00  9.17              
ATOM    525 1HG2 THR A  32      93.543  83.877  76.065  1.00  9.17              
ATOM    526 2HG2 THR A  32      92.614  84.318  74.626  1.00  9.17              
ATOM    527 3HG2 THR A  32      91.784  84.091  76.187  1.00  9.17              
ATOM    528  OG1 THR A  32      92.508  81.589  76.475  1.00  9.17              
ATOM    529  HG1 THR A  32      91.974  80.773  76.449  1.00  9.17              
ATOM    530  C   THR A  32      90.572  82.911  73.577  1.00  9.17              
ATOM    531  O   THR A  32      90.991  82.885  72.419  1.00  9.17              
ATOM    532  N   ILE A  33      89.594  83.721  73.974  1.00  8.80              
ATOM    533  H   ILE A  33      89.299  83.683  74.937  1.00  8.80              
ATOM    534  CA  ILE A  33      88.714  84.370  73.010  1.00  8.80              
ATOM    535  HA  ILE A  33      88.257  83.557  72.439  1.00  8.80              
ATOM    536  CB  ILE A  33      87.567  85.108  73.740  1.00  8.80              
ATOM    537  HB  ILE A  33      87.107  84.388  74.419  1.00  8.80              
ATOM    538  CG2 ILE A  33      88.056  86.296  74.591  1.00  8.80              
ATOM    539 1HG2 ILE A  33      87.248  86.677  75.214  1.00  8.80              
ATOM    540 2HG2 ILE A  33      88.870  85.985  75.247  1.00  8.80              
ATOM    541 3HG2 ILE A  33      88.418  87.101  73.949  1.00  8.80              
ATOM    542  CG1 ILE A  33      86.481  85.539  72.728  1.00  8.80              
ATOM    543 1HG1 ILE A  33      86.222  84.680  72.108  1.00  8.80              
ATOM    544 2HG1 ILE A  33      86.872  86.322  72.078  1.00  8.80              
ATOM    545  CD1 ILE A  33      85.189  86.049  73.379  1.00  8.80              
ATOM    546  HD1 ILE A  33      84.442  86.226  72.605  1.00  8.80              
ATOM    547  HD2 ILE A  33      84.805  85.305  74.078  1.00  8.80              
ATOM    548  HD3 ILE A  33      85.370  86.986  73.905  1.00  8.80              
ATOM    549  C   ILE A  33      89.465  85.259  72.010  1.00  8.80              
ATOM    550  O   ILE A  33      90.337  86.053  72.364  1.00  8.80              
ATOM    551  N   SER A  34      89.132  85.012  70.745  1.00  8.13              
ATOM    552  H   SER A  34      88.312  84.431  70.647  1.00  8.13              
ATOM    553  CA  SER A  34      90.043  84.826  69.606  1.00  8.13              
ATOM    554  HA  SER A  34      89.638  85.381  68.761  1.00  8.13              
ATOM    555  CB  SER A  34      91.482  85.342  69.813  1.00  8.13              
ATOM    556  HB1 SER A  34      92.094  85.095  68.945  1.00  8.13              
ATOM    557  HB2 SER A  34      91.923  84.888  70.698  1.00  8.13              
ATOM    558  OG  SER A  34      91.471  86.746  69.954  1.00  8.13              
ATOM    559  HG  SER A  34      91.219  86.914  70.876  1.00  8.13              
ATOM    560  C   SER A  34      89.955  83.342  69.230  1.00  8.13              
ATOM    561  O   SER A  34      88.913  82.728  69.467  1.00  8.13              
ATOM    562  N   ASN A  35      90.988  82.756  68.628  1.00  7.15              
ATOM    563  H   ASN A  35      91.851  83.270  68.506  1.00  7.15              
ATOM    564  CA  ASN A  35      91.006  81.339  68.276  1.00  7.15              
ATOM    565  HA  ASN A  35      90.348  80.770  68.939  1.00  7.15              
ATOM    566  CB  ASN A  35      90.525  81.177  66.819  1.00  7.15              
ATOM    567  HB1 ASN A  35      90.750  80.164  66.484  1.00  7.15              
ATOM    568  HB2 ASN A  35      91.062  81.867  66.168  1.00  7.15              
ATOM    569  CG  ASN A  35      89.032  81.371  66.650  1.00  7.15              
ATOM    570  OD1 ASN A  35      88.251  80.443  66.744  1.00  7.15              
ATOM    571  ND2 ASN A  35      88.575  82.566  66.355  1.00  7.15              
ATOM    572 1HD2 ASN A  35      89.203  83.339  66.254  1.00  7.15              
ATOM    573 2HD2 ASN A  35      87.578  82.662  66.310  1.00  7.15              
ATOM    574  C   ASN A  35      92.428  80.785  68.393  1.00  7.15              
ATOM    575  O   ASN A  35      93.362  81.331  67.799  1.00  7.15              
ATOM    576  N   GLY A  36      92.572  79.673  69.113  1.00  5.59              
ATOM    577  H   GLY A  36      91.766  79.242  69.545  1.00  5.59              
ATOM    578  CA  GLY A  36      93.844  78.973  69.232  1.00  5.59              
ATOM    579  HA1 GLY A  36      94.246  78.802  68.233  1.00  5.59              
ATOM    580  HA2 GLY A  36      93.695  78.001  69.694  1.00  5.59              
ATOM    581  C   GLY A  36      94.915  79.717  70.037  1.00  5.59              
ATOM    582  O   GLY A  36      96.070  79.802  69.623  1.00  5.59              
ATOM    583  N   THR A  37      94.507  80.338  71.141  1.00  5.19              
ATOM    584  H   THR A  37      93.545  80.198  71.403  1.00  5.19              
ATOM    585  CA  THR A  37      95.111  81.616  71.545  1.00  5.19              
ATOM    586  HA  THR A  37      95.623  82.035  70.677  1.00  5.19              
ATOM    587  CB  THR A  37      94.004  82.610  71.889  1.00  5.19              
ATOM    588  HB  THR A  37      93.457  82.225  72.741  1.00  5.19              
ATOM    589  CG2 THR A  37      94.413  84.051  72.163  1.00  5.19              
ATOM    590 1HG2 THR A  37      93.526  84.658  72.342  1.00  5.19              
ATOM    591 2HG2 THR A  37      95.045  84.106  73.049  1.00  5.19              
ATOM    592 3HG2 THR A  37      94.943  84.445  71.297  1.00  5.19              
ATOM    593  OG1 THR A  37      93.133  82.663  70.794  1.00  5.19              
ATOM    594  HG1 THR A  37      92.273  82.878  71.181  1.00  5.19              
ATOM    595  C   THR A  37      96.152  81.541  72.641  1.00  5.19              
ATOM    596  O   THR A  37      96.978  82.456  72.710  1.00  5.19              
ATOM    597  N   ILE A  38      96.222  80.462  73.429  1.00  4.81              
ATOM    598  H   ILE A  38      95.547  79.704  73.355  1.00  4.81              
ATOM    599  CA  ILE A  38      97.347  80.310  74.356  1.00  4.81              
ATOM    600  HA  ILE A  38      98.115  81.023  74.061  1.00  4.81              
ATOM    601  CB  ILE A  38      97.033  80.739  75.813  1.00  4.81              
ATOM    602  HB  ILE A  38      97.008  81.830  75.820  1.00  4.81              
ATOM    603  CG2 ILE A  38      95.667  80.272  76.302  1.00  4.81              
ATOM    604 1HG2 ILE A  38      95.443  80.680  77.287  1.00  4.81              
ATOM    605 2HG2 ILE A  38      94.882  80.597  75.624  1.00  4.81              
ATOM    606 3HG2 ILE A  38      95.667  79.191  76.346  1.00  4.81              
ATOM    607  CG1 ILE A  38      98.140  80.272  76.791  1.00  4.81              
ATOM    608 1HG1 ILE A  38      99.118  80.472  76.354  1.00  4.81              
ATOM    609 2HG1 ILE A  38      98.061  79.195  76.937  1.00  4.81              
ATOM    610  CD1 ILE A  38      98.101  80.948  78.166  1.00  4.81              
ATOM    611  HD1 ILE A  38      98.974  80.641  78.742  1.00  4.81              
ATOM    612  HD2 ILE A  38      98.116  82.033  78.049  1.00  4.81              
ATOM    613  HD3 ILE A  38      97.206  80.652  78.713  1.00  4.81              
ATOM    614  C   ILE A  38      98.062  78.990  74.201  1.00  4.81              
ATOM    615  O   ILE A  38      97.464  77.967  74.466  1.00  4.81              
ATOM    616  N   HIS A  39      99.350  79.017  73.830  1.00  4.64              
ATOM    617  H   HIS A  39      99.812  79.912  73.691  1.00  4.64              
ATOM    618  CA  HIS A  39     100.174  77.809  73.789  1.00  4.64              
ATOM    619  HA  HIS A  39      99.581  76.963  74.138  1.00  4.64              
ATOM    620  CB  HIS A  39     100.637  77.461  72.358  1.00  4.64              
ATOM    621  HB1 HIS A  39     101.205  78.297  71.948  1.00  4.64              
ATOM    622  HB2 HIS A  39      99.764  77.287  71.728  1.00  4.64              
ATOM    623  CG  HIS A  39     101.504  76.214  72.352  1.00  4.64              
ATOM    624  ND1 HIS A  39     101.139  75.007  72.959  1.00  4.64              
ATOM    625  CE1 HIS A  39     102.262  74.272  73.022  1.00  4.64              
ATOM    626  HE1 HIS A  39     102.342  73.312  73.516  1.00  4.64              
ATOM    627  NE2 HIS A  39     103.298  74.936  72.487  1.00  4.64              
ATOM    628  HE2 HIS A  39     104.263  74.606  72.509  1.00  4.64              
ATOM    629  CD2 HIS A  39     102.842  76.170  72.067  1.00  4.64              
ATOM    630  HD2 HIS A  39     103.440  76.986  71.690  1.00  4.64              
ATOM    631  C   HIS A  39     101.403  77.921  74.731  1.00  4.64              
ATOM    632  O   HIS A  39     102.042  78.959  74.998  1.00  4.64              
ATOM    633  N   VAL A  40     101.709  76.756  75.285  1.00  4.57              
ATOM    634  H   VAL A  40     101.298  75.919  74.884  1.00  4.57              
ATOM    635  CA  VAL A  40     102.555  76.577  76.442  1.00  4.57              
ATOM    636  HA  VAL A  40     103.271  77.396  76.505  1.00  4.57              
ATOM    637  CB  VAL A  40     101.704  76.559  77.735  1.00  4.57              
ATOM    638  HB  VAL A  40     100.956  75.768  77.658  1.00  4.57              
ATOM    639  CG1 VAL A  40     102.552  76.291  78.984  1.00  4.57              
ATOM    640 1HG1 VAL A  40     103.017  75.308  78.924  1.00  4.57              
ATOM    641 2HG1 VAL A  40     103.319  77.055  79.093  1.00  4.57              
ATOM    642 3HG1 VAL A  40     101.917  76.296  79.870  1.00  4.57              
ATOM    643  CG2 VAL A  40     100.970  77.887  77.976  1.00  4.57              
ATOM    644 1HG2 VAL A  40     100.468  77.871  78.944  1.00  4.57              
ATOM    645 2HG2 VAL A  40     101.676  78.717  77.955  1.00  4.57              
ATOM    646 3HG2 VAL A  40     100.216  78.043  77.207  1.00  4.57              
ATOM    647  C   VAL A  40     103.329  75.268  76.321  1.00  4.57              
ATOM    648  O   VAL A  40     102.731  74.211  76.117  1.00  4.57              
ATOM    649  N   ASP A  41     104.655  75.336  76.475  1.00  4.67              
ATOM    650  H   ASP A  41     105.090  76.248  76.553  1.00  4.67              
ATOM    651  CA  ASP A  41     105.565  74.249  76.070  1.00  4.67              
ATOM    652  HA  ASP A  41     104.978  73.476  75.572  1.00  4.67              
ATOM    653  CB  ASP A  41     106.502  74.889  75.019  1.00  4.67              
ATOM    654  HB1 ASP A  41     107.397  75.275  75.511  1.00  4.67              
ATOM    655  HB2 ASP A  41     105.998  75.732  74.542  1.00  4.67              
ATOM    656  CG  ASP A  41     106.885  73.960  73.879  1.00  4.67              
ATOM    657  OD1 ASP A  41     105.984  73.391  73.210  1.00  4.67              
ATOM    658  OD2 ASP A  41     108.089  73.782  73.608  1.00  4.67              
ATOM    659  C   ASP A  41     106.305  73.552  77.223  1.00  4.67              
ATOM    660  O   ASP A  41     107.332  72.909  77.011  1.00  4.67              
ATOM    661  N   CYS A  42     105.771  73.716  78.439  1.00  4.79              
ATOM    662  H   CYS A  42     104.904  74.227  78.479  1.00  4.79              
ATOM    663  CA  CYS A  42     106.503  73.604  79.695  1.00  4.79              
ATOM    664  HA  CYS A  42     107.101  74.516  79.755  1.00  4.79              
ATOM    665  CB  CYS A  42     105.553  73.659  80.886  1.00  4.79              
ATOM    666  HB1 CYS A  42     106.081  73.328  81.782  1.00  4.79              
ATOM    667  HB2 CYS A  42     104.691  73.021  80.706  1.00  4.79              
ATOM    668  SG  CYS A  42     105.046  75.384  81.112  1.00  4.79              
ATOM    669  HG  CYS A  42     106.294  75.906  81.087  1.00  4.79              
ATOM    670  C   CYS A  42     107.553  72.469  79.785  1.00  4.79              
ATOM    671  O   CYS A  42     107.256  71.285  79.590  1.00  4.79              
ATOM    672  N   LYS A  43     108.797  72.868  80.104  1.00  4.80              
ATOM    673  H   LYS A  43     108.911  73.867  80.303  1.00  4.80              
ATOM    674  CA  LYS A  43     110.055  72.095  80.168  1.00  4.80              
ATOM    675  HA  LYS A  43     110.782  72.797  80.575  1.00  4.80              
ATOM    676  CB  LYS A  43     109.948  70.888  81.140  1.00  4.80              
ATOM    677  HB1 LYS A  43     109.096  70.271  80.863  1.00  4.80              
ATOM    678  HB2 LYS A  43     109.768  71.264  82.141  1.00  4.80              
ATOM    679  CG  LYS A  43     111.191  69.959  81.148  1.00  4.80              
ATOM    680  HG1 LYS A  43     111.436  69.629  80.142  1.00  4.80              
ATOM    681  HG2 LYS A  43     110.986  69.035  81.668  1.00  4.80              
ATOM    682  CD  LYS A  43     112.404  70.642  81.775  1.00  4.80              
ATOM    683  HD1 LYS A  43     112.353  70.576  82.862  1.00  4.80              
ATOM    684  HD2 LYS A  43     112.394  71.685  81.486  1.00  4.80              
ATOM    685  CE  LYS A  43     113.708  70.044  81.262  1.00  4.80              
ATOM    686  HE1 LYS A  43     113.613  69.899  80.181  1.00  4.80              
ATOM    687  HE2 LYS A  43     113.882  69.081  81.745  1.00  4.80              
ATOM    688  NZ  LYS A  43     114.804  70.991  81.536  1.00  4.80              
ATOM    689  HZ1 LYS A  43     115.707  70.676  81.231  1.00  4.80              
ATOM    690  HZ2 LYS A  43     114.601  71.887  81.093  1.00  4.80              
ATOM    691  HZ3 LYS A  43     114.836  71.232  82.529  1.00  4.80              
ATOM    692  C   LYS A  43     110.671  71.609  78.882  1.00  4.80              
ATOM    693  O   LYS A  43     111.891  71.730  78.760  1.00  4.80              
ATOM    694  N   ARG A  44     109.917  70.831  78.098  1.00  5.04              
ATOM    695  H   ARG A  44     108.922  70.841  78.302  1.00  5.04              
ATOM    696  CA  ARG A  44     110.453  69.846  77.132  1.00  5.04              
ATOM    697  HA  ARG A  44     110.778  68.953  77.660  1.00  5.04              
ATOM    698  CB  ARG A  44     109.304  69.490  76.183  1.00  5.04              
ATOM    699  HB1 ARG A  44     108.979  70.412  75.696  1.00  5.04              
ATOM    700  HB2 ARG A  44     108.464  69.104  76.764  1.00  5.04              
ATOM    701  CG  ARG A  44     109.691  68.449  75.124  1.00  5.04              
ATOM    702  HG1 ARG A  44     109.782  67.473  75.602  1.00  5.04              
ATOM    703  HG2 ARG A  44     110.644  68.700  74.657  1.00  5.04              
ATOM    704  CD  ARG A  44     108.618  68.385  74.035  1.00  5.04              
ATOM    705  HD1 ARG A  44     107.641  68.273  74.505  1.00  5.04              
ATOM    706  HD2 ARG A  44     108.805  67.504  73.419  1.00  5.04              
ATOM    707  NE  ARG A  44     108.661  69.578  73.168  1.00  5.04              
ATOM    708  HE  ARG A  44     109.480  69.707  72.588  1.00  5.04              
ATOM    709  CZ  ARG A  44     107.807  70.579  73.091  1.00  5.04              
ATOM    710  NH1 ARG A  44     106.782  70.735  73.875  1.00  5.04              
ATOM    711 1HH1 ARG A  44     106.815  70.322  74.789  1.00  5.04              
ATOM    712 2HH1 ARG A  44     106.291  71.617  73.749  1.00  5.04              
ATOM    713  NH2 ARG A  44     107.964  71.475  72.177  1.00  5.04              
ATOM    714 1HH2 ARG A  44     108.897  71.554  71.798  1.00  5.04              
ATOM    715 2HH2 ARG A  44     107.514  72.372  72.383  1.00  5.04              
ATOM    716  C   ARG A  44     111.643  70.440  76.386  1.00  5.04              
ATOM    717  O   ARG A  44     111.461  71.406  75.660  1.00  5.04              
ATOM    718  N   ARG A  45     112.846  69.896  76.618  1.00  5.08              
ATOM    719  H   ARG A  45     112.874  69.087  77.214  1.00  5.08              
ATOM    720  CA  ARG A  45     114.129  70.433  76.126  1.00  5.08              
ATOM    721  HA  ARG A  45     114.141  71.508  76.328  1.00  5.08              
ATOM    722  CB  ARG A  45     115.324  69.785  76.858  1.00  5.08              
ATOM    723  HB1 ARG A  45     116.211  69.810  76.222  1.00  5.08              
ATOM    724  HB2 ARG A  45     115.093  68.737  77.060  1.00  5.08              
ATOM    725  CG  ARG A  45     115.647  70.506  78.179  1.00  5.08              
ATOM    726  HG1 ARG A  45     116.036  69.779  78.891  1.00  5.08              
ATOM    727  HG2 ARG A  45     114.731  70.935  78.587  1.00  5.08              
ATOM    728  CD  ARG A  45     116.700  71.612  77.995  1.00  5.08              
ATOM    729  HD1 ARG A  45     116.428  72.219  77.130  1.00  5.08              
ATOM    730  HD2 ARG A  45     117.664  71.142  77.791  1.00  5.08              
ATOM    731  NE  ARG A  45     116.790  72.485  79.186  1.00  5.08              
ATOM    732  HE  ARG A  45     115.907  72.785  79.586  1.00  5.08              
ATOM    733  CZ  ARG A  45     117.812  73.222  79.583  1.00  5.08              
ATOM    734  NH1 ARG A  45     118.982  73.132  79.019  1.00  5.08              
ATOM    735 1HH1 ARG A  45     119.081  72.596  78.175  1.00  5.08              
ATOM    736 2HH1 ARG A  45     119.694  73.813  79.207  1.00  5.08              
ATOM    737  NH2 ARG A  45     117.667  74.068  80.560  1.00  5.08              
ATOM    738 1HH2 ARG A  45     116.794  74.092  81.084  1.00  5.08              
ATOM    739 2HH2 ARG A  45     118.186  74.927  80.540  1.00  5.08              
ATOM    740  C   ARG A  45     114.224  70.325  74.606  1.00  5.08              
ATOM    741  O   ARG A  45     114.806  69.383  74.077  1.00  5.08              
ATOM    742  N   ASN A  46     113.616  71.281  73.917  1.00  5.08              
ATOM    743  H   ASN A  46     113.111  71.992  74.438  1.00  5.08              
ATOM    744  CA  ASN A  46     113.855  71.543  72.509  1.00  5.08              
ATOM    745  HA  ASN A  46     113.749  70.609  71.955  1.00  5.08              
ATOM    746  CB  ASN A  46     112.816  72.561  71.991  1.00  5.08              
ATOM    747  HB1 ASN A  46     112.811  72.549  70.902  1.00  5.08              
ATOM    748  HB2 ASN A  46     113.115  73.563  72.299  1.00  5.08              
ATOM    749  CG  ASN A  46     111.388  72.317  72.454  1.00  5.08              
ATOM    750  OD1 ASN A  46     110.742  71.357  72.045  1.00  5.08              
ATOM    751  ND2 ASN A  46     110.867  73.198  73.280  1.00  5.08              
ATOM    752 1HD2 ASN A  46     111.468  73.873  73.731  1.00  5.08              
ATOM    753 2HD2 ASN A  46     109.874  73.187  73.502  1.00  5.08              
ATOM    754  C   ASN A  46     115.280  72.082  72.309  1.00  5.08              
ATOM    755  O   ASN A  46     115.941  72.480  73.269  1.00  5.08              
ATOM    756  N   LEU A  47     115.721  72.149  71.053  1.00  5.11              
ATOM    757  H   LEU A  47     115.158  71.739  70.328  1.00  5.11              
ATOM    758  CA  LEU A  47     116.959  72.837  70.659  1.00  5.11              
ATOM    759  HA  LEU A  47     117.316  73.437  71.497  1.00  5.11              
ATOM    760  CB  LEU A  47     118.056  71.803  70.294  1.00  5.11              
ATOM    761  HB1 LEU A  47     118.854  72.342  69.782  1.00  5.11              
ATOM    762  HB2 LEU A  47     117.651  71.097  69.569  1.00  5.11              
ATOM    763  CG  LEU A  47     118.767  71.013  71.416  1.00  5.11              
ATOM    764  HG  LEU A  47     119.636  70.546  70.952  1.00  5.11              
ATOM    765  CD1 LEU A  47     119.291  71.900  72.544  1.00  5.11              
ATOM    766 1HD1 LEU A  47     119.907  71.308  73.218  1.00  5.11              
ATOM    767 2HD1 LEU A  47     119.894  72.707  72.128  1.00  5.11              
ATOM    768 3HD1 LEU A  47     118.464  72.329  73.106  1.00  5.11              
ATOM    769  CD2 LEU A  47     117.942  69.871  72.012  1.00  5.11              
ATOM    770 1HD2 LEU A  47     118.588  69.234  72.615  1.00  5.11              
ATOM    771 2HD2 LEU A  47     117.153  70.255  72.652  1.00  5.11              
ATOM    772 3HD2 LEU A  47     117.505  69.272  71.214  1.00  5.11              
ATOM    773  C   LEU A  47     116.734  73.851  69.522  1.00  5.11              
ATOM    774  O   LEU A  47     117.665  74.356  68.900  1.00  5.11              
ATOM    775  N   THR A  48     115.471  74.141  69.233  1.00  5.10              
ATOM    776  H   THR A  48     114.763  73.775  69.855  1.00  5.10              
ATOM    777  CA  THR A  48     114.998  75.170  68.305  1.00  5.10              
ATOM    778  HA  THR A  48     115.661  76.032  68.373  1.00  5.10              
ATOM    779  CB  THR A  48     115.025  74.672  66.852  1.00  5.10              
ATOM    780  HB  THR A  48     116.061  74.450  66.594  1.00  5.10              
ATOM    781  CG2 THR A  48     114.198  73.415  66.581  1.00  5.10              
ATOM    782 1HG2 THR A  48     113.167  73.566  66.893  1.00  5.10              
ATOM    783 2HG2 THR A  48     114.225  73.178  65.519  1.00  5.10              
ATOM    784 3HG2 THR A  48     114.616  72.577  67.138  1.00  5.10              
ATOM    785  OG1 THR A  48     114.587  75.696  65.991  1.00  5.10              
ATOM    786  HG1 THR A  48     114.891  75.486  65.106  1.00  5.10              
ATOM    787  C   THR A  48     113.621  75.610  68.789  1.00  5.10              
ATOM    788  O   THR A  48     113.014  74.904  69.600  1.00  5.10              
ATOM    789  N   SER A  49     113.136  76.765  68.330  1.00  4.80              
ATOM    790  H   SER A  49     113.694  77.288  67.671  1.00  4.80              
ATOM    791  CA  SER A  49     111.730  77.147  68.482  1.00  4.80              
ATOM    792  HA  SER A  49     111.532  77.328  69.538  1.00  4.80              
ATOM    793  CB  SER A  49     111.471  78.451  67.708  1.00  4.80              
ATOM    794  HB1 SER A  49     110.410  78.702  67.744  1.00  4.80              
ATOM    795  HB2 SER A  49     111.769  78.318  66.667  1.00  4.80              
ATOM    796  OG  SER A  49     112.209  79.514  68.278  1.00  4.80              
ATOM    797  HG  SER A  49     112.248  80.257  67.653  1.00  4.80              
ATOM    798  C   SER A  49     110.799  76.034  68.013  1.00  4.80              
ATOM    799  O   SER A  49     111.206  75.073  67.360  1.00  4.80              
ATOM    800  N   ILE A  50     109.510  76.198  68.275  1.00  5.03              
ATOM    801  H   ILE A  50     109.228  76.987  68.836  1.00  5.03              
ATOM    802  CA  ILE A  50     108.478  75.275  67.824  1.00  5.03              
ATOM    803  HA  ILE A  50     108.957  74.360  67.478  1.00  5.03              
ATOM    804  CB  ILE A  50     107.617  74.837  69.042  1.00  5.03              
ATOM    805  HB  ILE A  50     108.300  74.337  69.733  1.00  5.03              
ATOM    806  CG2 ILE A  50     107.001  76.003  69.841  1.00  5.03              
ATOM    807 1HG2 ILE A  50     106.514  75.627  70.742  1.00  5.03              
ATOM    808 2HG2 ILE A  50     107.775  76.694  70.173  1.00  5.03              
ATOM    809 3HG2 ILE A  50     106.274  76.547  69.247  1.00  5.03              
ATOM    810  CG1 ILE A  50     106.592  73.769  68.611  1.00  5.03              
ATOM    811 1HG1 ILE A  50     107.142  72.928  68.191  1.00  5.03              
ATOM    812 2HG1 ILE A  50     105.950  74.177  67.838  1.00  5.03              
ATOM    813  CD1 ILE A  50     105.692  73.230  69.728  1.00  5.03              
ATOM    814  HD1 ILE A  50     105.107  72.391  69.349  1.00  5.03              
ATOM    815  HD2 ILE A  50     106.302  72.889  70.561  1.00  5.03              
ATOM    816  HD3 ILE A  50     105.006  74.005  70.069  1.00  5.03              
ATOM    817  C   ILE A  50     107.753  75.857  66.598  1.00  5.03              
ATOM    818  O   ILE A  50     106.635  76.340  66.727  1.00  5.03              
ATOM    819  N   PRO A  51     108.311  75.777  65.370  1.00  5.15              
ATOM    820  CD  PRO A  51     109.686  75.466  64.997  1.00  5.15              
ATOM    821  HD1 PRO A  51     109.988  74.498  65.397  1.00  5.15              
ATOM    822  HD2 PRO A  51     110.343  76.262  65.347  1.00  5.15              
ATOM    823  CG  PRO A  51     109.757  75.413  63.471  1.00  5.15              
ATOM    824  HG1 PRO A  51     109.700  74.377  63.135  1.00  5.15              
ATOM    825  HG2 PRO A  51     110.666  75.884  63.095  1.00  5.15              
ATOM    826  CB  PRO A  51     108.510  76.172  63.032  1.00  5.15              
ATOM    827  HB1 PRO A  51     108.152  75.851  62.053  1.00  5.15              
ATOM    828  HB2 PRO A  51     108.721  77.243  63.023  1.00  5.15              
ATOM    829  CA  PRO A  51     107.516  75.865  64.156  1.00  5.15              
ATOM    830  HA  PRO A  51     106.797  76.684  64.225  1.00  5.15              
ATOM    831  C   PRO A  51     106.752  74.555  63.978  1.00  5.15              
ATOM    832  O   PRO A  51     107.079  73.706  63.144  1.00  5.15              
ATOM    833  N   LYS A  52     105.794  74.320  64.872  1.00  5.53              
ATOM    834  H   LYS A  52     105.623  75.055  65.554  1.00  5.53              
ATOM    835  CA  LYS A  52     104.762  73.302  64.693  1.00  5.53              
ATOM    836  HA  LYS A  52     104.986  72.734  63.792  1.00  5.53              
ATOM    837  CB  LYS A  52     104.722  72.296  65.863  1.00  5.53              
ATOM    838  HB1 LYS A  52     103.895  71.596  65.730  1.00  5.53              
ATOM    839  HB2 LYS A  52     104.555  72.831  66.796  1.00  5.53              
ATOM    840  CG  LYS A  52     106.032  71.481  65.939  1.00  5.53              
ATOM    841  HG1 LYS A  52     106.080  70.991  66.912  1.00  5.53              
ATOM    842  HG2 LYS A  52     106.886  72.156  65.875  1.00  5.53              
ATOM    843  CD  LYS A  52     106.143  70.393  64.850  1.00  5.53              
ATOM    844  HD1 LYS A  52     105.530  70.638  63.982  1.00  5.53              
ATOM    845  HD2 LYS A  52     105.751  69.462  65.265  1.00  5.53              
ATOM    846  CE  LYS A  52     107.594  70.156  64.398  1.00  5.53              
ATOM    847  HE1 LYS A  52     107.678  69.130  64.027  1.00  5.53              
ATOM    848  HE2 LYS A  52     108.254  70.250  65.267  1.00  5.53              
ATOM    849  NZ  LYS A  52     108.001  71.098  63.322  1.00  5.53              
ATOM    850  HZ1 LYS A  52     108.979  70.995  63.084  1.00  5.53              
ATOM    851  HZ2 LYS A  52     107.457  70.939  62.485  1.00  5.53              
ATOM    852  HZ3 LYS A  52     107.830  72.069  63.580  1.00  5.53              
ATOM    853  C   LYS A  52     103.477  74.007  64.301  1.00  5.53              
ATOM    854  O   LYS A  52     103.542  75.045  63.656  1.00  5.53              
ATOM    855  N   PHE A  53     102.324  73.486  64.683  1.00  6.24              
ATOM    856  H   PHE A  53     102.313  72.607  65.169  1.00  6.24              
ATOM    857  CA  PHE A  53     101.073  74.225  64.569  1.00  6.24              
ATOM    858  HA  PHE A  53     101.010  74.625  63.555  1.00  6.24              
ATOM    859  CB  PHE A  53      99.924  73.211  64.751  1.00  6.24              
ATOM    860  HB1 PHE A  53      99.940  72.850  65.781  1.00  6.24              
ATOM    861  HB2 PHE A  53     100.110  72.354  64.102  1.00  6.24              
ATOM    862  CG  PHE A  53      98.531  73.723  64.422  1.00  6.24              
ATOM    863  CD1 PHE A  53      98.246  74.237  63.142  1.00  6.24              
ATOM    864  HD1 PHE A  53      99.014  74.269  62.384  1.00  6.24              
ATOM    865  CE1 PHE A  53      96.967  74.742  62.851  1.00  6.24              
ATOM    866  HE1 PHE A  53      96.762  75.160  61.876  1.00  6.24              
ATOM    867  CZ  PHE A  53      95.962  74.728  63.833  1.00  6.24              
ATOM    868  HZ  PHE A  53      94.983  75.127  63.608  1.00  6.24              
ATOM    869  CE2 PHE A  53      96.239  74.208  65.110  1.00  6.24              
ATOM    870  HE2 PHE A  53      95.472  74.203  65.870  1.00  6.24              
ATOM    871  CD2 PHE A  53      97.519  73.706  65.403  1.00  6.24              
ATOM    872  HD2 PHE A  53      97.728  73.323  66.390  1.00  6.24              
ATOM    873  C   PHE A  53     100.952  75.445  65.510  1.00  6.24              
ATOM    874  O   PHE A  53      99.848  75.913  65.781  1.00  6.24              
ATOM    875  N   THR A  54     102.086  75.956  66.002  1.00  5.20              
ATOM    876  H   THR A  54     102.936  75.478  65.765  1.00  5.20              
ATOM    877  CA  THR A  54     102.303  77.247  66.671  1.00  5.20              
ATOM    878  HA  THR A  54     101.615  77.303  67.514  1.00  5.20              
ATOM    879  CB  THR A  54     103.730  77.345  67.225  1.00  5.20              
ATOM    880  HB  THR A  54     104.415  77.623  66.425  1.00  5.20              
ATOM    881  CG2 THR A  54     103.841  78.349  68.371  1.00  5.20              
ATOM    882 1HG2 THR A  54     104.879  78.429  68.692  1.00  5.20              
ATOM    883 2HG2 THR A  54     103.515  79.327  68.027  1.00  5.20              
ATOM    884 3HG2 THR A  54     103.220  78.034  69.209  1.00  5.20              
ATOM    885  OG1 THR A  54     104.144  76.101  67.740  1.00  5.20              
ATOM    886  HG1 THR A  54     105.107  76.176  67.781  1.00  5.20              
ATOM    887  C   THR A  54     101.983  78.408  65.743  1.00  5.20              
ATOM    888  O   THR A  54     102.852  79.162  65.318  1.00  5.20              
ATOM    889  N   SER A  55     100.731  78.434  65.314  1.00  5.17              
ATOM    890  H   SER A  55     100.090  77.764  65.714  1.00  5.17              
ATOM    891  CA  SER A  55     100.255  79.233  64.206  1.00  5.17              
ATOM    892  HA  SER A  55     100.845  79.004  63.318  1.00  5.17              
ATOM    893  CB  SER A  55      98.787  78.895  63.932  1.00  5.17              
ATOM    894  HB1 SER A  55      98.419  79.517  63.114  1.00  5.17              
ATOM    895  HB2 SER A  55      98.185  79.088  64.821  1.00  5.17              
ATOM    896  OG  SER A  55      98.678  77.534  63.557  1.00  5.17              
ATOM    897  HG  SER A  55      98.745  76.966  64.339  1.00  5.17              
ATOM    898  C   SER A  55     100.394  80.715  64.522  1.00  5.17              
ATOM    899  O   SER A  55     100.251  81.154  65.666  1.00  5.17              
ATOM    900  N   LEU A  56     100.519  81.512  63.468  1.00  5.19              
ATOM    901  H   LEU A  56     100.698  81.093  62.569  1.00  5.19              
ATOM    902  CA  LEU A  56     100.000  82.868  63.483  1.00  5.19              
ATOM    903  HA  LEU A  56     100.683  83.525  64.023  1.00  5.19              
ATOM    904  CB  LEU A  56      99.791  83.374  62.020  1.00  5.19              
ATOM    905  HB1 LEU A  56      99.587  84.444  62.084  1.00  5.19              
ATOM    906  HB2 LEU A  56      98.870  82.922  61.650  1.00  5.19              
ATOM    907  CG  LEU A  56     100.806  83.167  60.868  1.00  5.19              
ATOM    908  HG  LEU A  56     100.323  83.551  59.969  1.00  5.19              
ATOM    909  CD1 LEU A  56     102.076  83.978  61.053  1.00  5.19              
ATOM    910 1HD1 LEU A  56     102.798  83.740  60.272  1.00  5.19              
ATOM    911 2HD1 LEU A  56     101.832  85.037  60.989  1.00  5.19              
ATOM    912 3HD1 LEU A  56     102.503  83.748  62.024  1.00  5.19              
ATOM    913  CD2 LEU A  56     101.173  81.712  60.561  1.00  5.19              
ATOM    914 1HD2 LEU A  56     101.639  81.665  59.578  1.00  5.19              
ATOM    915 2HD2 LEU A  56     101.889  81.335  61.292  1.00  5.19              
ATOM    916 3HD2 LEU A  56     100.274  81.096  60.548  1.00  5.19              
ATOM    917  C   LEU A  56      98.604  82.847  64.157  1.00  5.19              
ATOM    918  O   LEU A  56      97.751  82.062  63.740  1.00  5.19              
ATOM    919  N   SER A  57      98.405  83.653  65.202  1.00  5.06              
ATOM    920  H   SER A  57      99.175  84.266  65.425  1.00  5.06              
ATOM    921  CA  SER A  57      97.215  83.790  66.070  1.00  5.06              
ATOM    922  HA  SER A  57      96.943  84.840  66.099  1.00  5.06              
ATOM    923  CB  SER A  57      95.950  83.040  65.585  1.00  5.06              
ATOM    924  HB1 SER A  57      96.101  81.963  65.679  1.00  5.06              
ATOM    925  HB2 SER A  57      95.779  83.283  64.536  1.00  5.06              
ATOM    926  OG  SER A  57      94.775  83.409  66.292  1.00  5.06              
ATOM    927  HG  SER A  57      94.531  82.691  66.902  1.00  5.06              
ATOM    928  C   SER A  57      97.493  83.385  67.516  1.00  5.06              
ATOM    929  O   SER A  57      96.825  83.873  68.433  1.00  5.06              
ATOM    930  N   ILE A  58      98.515  82.555  67.753  1.00  5.01              
ATOM    931  H   ILE A  58      99.056  82.173  66.983  1.00  5.01              
ATOM    932  CA  ILE A  58      98.978  82.310  69.114  1.00  5.01              
ATOM    933  HA  ILE A  58      98.119  81.933  69.671  1.00  5.01              
ATOM    934  CB  ILE A  58     100.055  81.207  69.209  1.00  5.01              
ATOM    935  HB  ILE A  58     100.248  81.068  70.275  1.00  5.01              
ATOM    936  CG2 ILE A  58      99.510  79.856  68.719  1.00  5.01              
ATOM    937 1HG2 ILE A  58      98.626  79.588  69.294  1.00  5.01              
ATOM    938 2HG2 ILE A  58      99.238  79.905  67.666  1.00  5.01              
ATOM    939 3HG2 ILE A  58     100.261  79.080  68.864  1.00  5.01              
ATOM    940  CG1 ILE A  58     101.393  81.536  68.510  1.00  5.01              
ATOM    941 1HG1 ILE A  58     101.299  82.430  67.894  1.00  5.01              
ATOM    942 2HG1 ILE A  58     101.695  80.719  67.856  1.00  5.01              
ATOM    943  CD1 ILE A  58     102.487  81.753  69.553  1.00  5.01              
ATOM    944  HD1 ILE A  58     103.394  82.129  69.084  1.00  5.01              
ATOM    945  HD2 ILE A  58     102.136  82.476  70.284  1.00  5.01              
ATOM    946  HD3 ILE A  58     102.703  80.810  70.055  1.00  5.01              
ATOM    947  C   ILE A  58      99.386  83.632  69.759  1.00  5.01              
ATOM    948  O   ILE A  58     100.276  84.335  69.281  1.00  5.01              
ATOM    949  N   SER A  59      98.662  83.998  70.811  1.00  4.95              
ATOM    950  H   SER A  59      97.936  83.374  71.141  1.00  4.95              
ATOM    951  CA  SER A  59      98.779  85.305  71.452  1.00  4.95              
ATOM    952  HA  SER A  59      99.450  85.938  70.871  1.00  4.95              
ATOM    953  CB  SER A  59      97.433  86.033  71.485  1.00  4.95              
ATOM    954  HB1 SER A  59      97.578  87.030  71.906  1.00  4.95              
ATOM    955  HB2 SER A  59      96.743  85.488  72.126  1.00  4.95              
ATOM    956  OG  SER A  59      96.887  86.164  70.181  1.00  4.95              
ATOM    957  HG  SER A  59      96.837  85.294  69.755  1.00  4.95              
ATOM    958  C   SER A  59      99.391  85.191  72.843  1.00  4.95              
ATOM    959  O   SER A  59      99.849  86.216  73.342  1.00  4.95              
ATOM    960  N   SER A  60      99.499  83.972  73.419  1.00  4.53              
ATOM    961  H   SER A  60      99.023  83.177  73.009  1.00  4.53              
ATOM    962  CA  SER A  60     100.484  83.737  74.482  1.00  4.53              
ATOM    963  HA  SER A  60     101.078  84.637  74.653  1.00  4.53              
ATOM    964  CB  SER A  60      99.781  83.403  75.793  1.00  4.53              
ATOM    965  HB1 SER A  60     100.521  83.208  76.571  1.00  4.53              
ATOM    966  HB2 SER A  60      99.177  82.514  75.641  1.00  4.53              
ATOM    967  OG  SER A  60      98.943  84.465  76.195  1.00  4.53              
ATOM    968  HG  SER A  60      98.844  85.071  75.450  1.00  4.53              
ATOM    969  C   SER A  60     101.450  82.636  74.101  1.00  4.53              
ATOM    970  O   SER A  60     100.980  81.573  73.673  1.00  4.53              
ATOM    971  N   LEU A  61     102.763  82.856  74.287  1.00  4.59              
ATOM    972  H   LEU A  61     103.095  83.745  74.655  1.00  4.59              
ATOM    973  CA  LEU A  61     103.706  81.727  74.093  1.00  4.59              
ATOM    974  HA  LEU A  61     103.148  80.798  74.039  1.00  4.59              
ATOM    975  CB  LEU A  61     104.476  81.863  72.770  1.00  4.59              
ATOM    976  HB1 LEU A  61     104.993  82.824  72.772  1.00  4.59              
ATOM    977  HB2 LEU A  61     103.747  81.850  71.968  1.00  4.59              
ATOM    978  CG  LEU A  61     105.509  80.753  72.478  1.00  4.59              
ATOM    979  HG  LEU A  61     106.255  80.717  73.272  1.00  4.59              
ATOM    980  CD1 LEU A  61     104.856  79.374  72.340  1.00  4.59              
ATOM    981 1HD1 LEU A  61     105.621  78.630  72.122  1.00  4.59              
ATOM    982 2HD1 LEU A  61     104.360  79.086  73.265  1.00  4.59              
ATOM    983 3HD1 LEU A  61     104.126  79.385  71.532  1.00  4.59              
ATOM    984  CD2 LEU A  61     106.222  81.080  71.165  1.00  4.59              
ATOM    985 1HD2 LEU A  61     106.952  80.305  70.931  1.00  4.59              
ATOM    986 2HD2 LEU A  61     105.497  81.149  70.354  1.00  4.59              
ATOM    987 3HD2 LEU A  61     106.744  82.033  71.260  1.00  4.59              
ATOM    988  C   LEU A  61     104.690  81.605  75.265  1.00  4.59              
ATOM    989  O   LEU A  61     105.381  82.564  75.664  1.00  4.59              
ATOM    990  N   ASN A  62     104.815  80.360  75.739  1.00  4.53              
ATOM    991  H   ASN A  62     104.214  79.623  75.386  1.00  4.53              
ATOM    992  CA  ASN A  62     105.810  80.065  76.773  1.00  4.53              
ATOM    993  HA  ASN A  62     106.413  80.952  76.969  1.00  4.53              
ATOM    994  CB  ASN A  62     105.031  79.759  78.064  1.00  4.53              
ATOM    995  HB1 ASN A  62     104.405  78.883  77.911  1.00  4.53              
ATOM    996  HB2 ASN A  62     104.395  80.604  78.324  1.00  4.53              
ATOM    997  CG  ASN A  62     105.979  79.512  79.217  1.00  4.53              
ATOM    998  OD1 ASN A  62     106.923  80.259  79.419  1.00  4.53              
ATOM    999  ND2 ASN A  62     105.809  78.451  79.955  1.00  4.53              
ATOM   1000 1HD2 ASN A  62     105.103  77.773  79.759  1.00  4.53              
ATOM   1001 2HD2 ASN A  62     106.632  78.129  80.466  1.00  4.53              
ATOM   1002  C   ASN A  62     106.804  78.929  76.434  1.00  4.53              
ATOM   1003  O   ASN A  62     106.376  77.868  75.964  1.00  4.53              
ATOM   1004  N   LEU A  63     108.100  79.191  76.726  1.00  4.99              
ATOM   1005  H   LEU A  63     108.272  80.008  77.290  1.00  4.99              
ATOM   1006  CA  LEU A  63     109.320  78.493  76.252  1.00  4.99              
ATOM   1007  HA  LEU A  63     109.016  77.460  76.069  1.00  4.99              
ATOM   1008  CB  LEU A  63     109.758  79.097  74.894  1.00  4.99              
ATOM   1009  HB1 LEU A  63     110.591  79.785  75.043  1.00  4.99              
ATOM   1010  HB2 LEU A  63     108.931  79.676  74.480  1.00  4.99              
ATOM   1011  CG  LEU A  63     110.135  78.038  73.832  1.00  4.99              
ATOM   1012  HG  LEU A  63     109.265  77.406  73.650  1.00  4.99              
ATOM   1013  CD1 LEU A  63     110.497  78.732  72.517  1.00  4.99              
ATOM   1014 1HD1 LEU A  63     110.740  77.982  71.764  1.00  4.99              
ATOM   1015 2HD1 LEU A  63     109.650  79.320  72.166  1.00  4.99              
ATOM   1016 3HD1 LEU A  63     111.358  79.385  72.663  1.00  4.99              
ATOM   1017  CD2 LEU A  63     111.307  77.138  74.225  1.00  4.99              
ATOM   1018 1HD2 LEU A  63     111.535  76.450  73.411  1.00  4.99              
ATOM   1019 2HD2 LEU A  63     112.187  77.741  74.449  1.00  4.99              
ATOM   1020 3HD2 LEU A  63     111.039  76.552  75.104  1.00  4.99              
ATOM   1021  C   LEU A  63     110.467  78.394  77.305  1.00  4.99              
ATOM   1022  O   LEU A  63     111.652  78.496  76.984  1.00  4.99              
ATOM   1023  N   ASP A  64     110.101  78.219  78.573  1.00  4.89              
ATOM   1024  H   ASP A  64     109.114  78.085  78.752  1.00  4.89              
ATOM   1025  CA  ASP A  64     110.983  77.998  79.733  1.00  4.89              
ATOM   1026  HA  ASP A  64     111.656  78.844  79.862  1.00  4.89              
ATOM   1027  CB  ASP A  64     110.040  77.863  80.953  1.00  4.89              
ATOM   1028  HB1 ASP A  64     109.446  78.775  81.049  1.00  4.89              
ATOM   1029  HB2 ASP A  64     110.631  77.764  81.859  1.00  4.89              
ATOM   1030  CG  ASP A  64     109.099  76.639  80.872  1.00  4.89              
ATOM   1031  OD1 ASP A  64     107.930  76.829  80.471  1.00  4.89              
ATOM   1032  OD2 ASP A  64     109.515  75.505  81.198  1.00  4.89              
ATOM   1033  C   ASP A  64     111.801  76.694  79.699  1.00  4.89              
ATOM   1034  O   ASP A  64     111.538  75.783  78.913  1.00  4.89              
ATOM   1035  N   GLU A  65     112.753  76.599  80.637  1.00  4.97              
ATOM   1036  H   GLU A  65     112.935  77.436  81.174  1.00  4.97              
ATOM   1037  CA  GLU A  65     113.467  75.373  81.050  1.00  4.97              
ATOM   1038  HA  GLU A  65     114.384  75.781  81.477  1.00  4.97              
ATOM   1039  CB  GLU A  65     112.766  74.686  82.237  1.00  4.97              
ATOM   1040  HB1 GLU A  65     112.387  73.716  81.945  1.00  4.97              
ATOM   1041  HB2 GLU A  65     111.910  75.289  82.542  1.00  4.97              
ATOM   1042  CG  GLU A  65     113.684  74.565  83.473  1.00  4.97              
ATOM   1043  HG1 GLU A  65     113.071  74.327  84.344  1.00  4.97              
ATOM   1044  HG2 GLU A  65     114.162  75.527  83.674  1.00  4.97              
ATOM   1045  CD  GLU A  65     114.750  73.481  83.308  1.00  4.97              
ATOM   1046  OE1 GLU A  65     114.591  72.374  83.868  1.00  4.97              
ATOM   1047  OE2 GLU A  65     115.696  73.649  82.506  1.00  4.97              
ATOM   1048  C   GLU A  65     114.041  74.526  79.902  1.00  4.97              
ATOM   1049  O   GLU A  65     114.263  73.313  79.987  1.00  4.97              
ATOM   1050  N   ASN A  66     114.378  75.264  78.848  1.00  5.02              
ATOM   1051  H   ASN A  66     114.112  76.232  78.940  1.00  5.02              
ATOM   1052  CA  ASN A  66     114.837  74.876  77.531  1.00  5.02              
ATOM   1053  HA  ASN A  66     114.792  73.792  77.432  1.00  5.02              
ATOM   1054  CB  ASN A  66     113.852  75.513  76.523  1.00  5.02              
ATOM   1055  HB1 ASN A  66     114.366  75.977  75.683  1.00  5.02              
ATOM   1056  HB2 ASN A  66     113.246  76.293  76.984  1.00  5.02              
ATOM   1057  CG  ASN A  66     112.941  74.457  75.954  1.00  5.02              
ATOM   1058  OD1 ASN A  66     113.202  73.927  74.893  1.00  5.02              
ATOM   1059  ND2 ASN A  66     111.899  74.064  76.635  1.00  5.02              
ATOM   1060 1HD2 ASN A  66     111.660  74.529  77.507  1.00  5.02              
ATOM   1061 2HD2 ASN A  66     111.360  73.287  76.272  1.00  5.02              
ATOM   1062  C   ASN A  66     116.290  75.305  77.305  1.00  5.02              
ATOM   1063  O   ASN A  66     117.010  75.700  78.222  1.00  5.02              
ATOM   1064  N   HIS A  67     116.751  75.183  76.069  1.00  4.98              
ATOM   1065  H   HIS A  67     116.136  74.848  75.335  1.00  4.98              
ATOM   1066  CA  HIS A  67     118.102  75.542  75.678  1.00  4.98              
ATOM   1067  HA  HIS A  67     118.490  76.340  76.316  1.00  4.98              
ATOM   1068  CB  HIS A  67     118.993  74.292  75.807  1.00  4.98              
ATOM   1069  HB1 HIS A  67     119.001  73.730  74.874  1.00  4.98              
ATOM   1070  HB2 HIS A  67     118.578  73.627  76.556  1.00  4.98              
ATOM   1071  CG  HIS A  67     120.413  74.597  76.183  1.00  4.98              
ATOM   1072  ND1 HIS A  67     121.181  73.865  77.094  1.00  4.98              
ATOM   1073  CE1 HIS A  67     122.392  74.448  77.085  1.00  4.98              
ATOM   1074  HE1 HIS A  67     123.248  74.105  77.650  1.00  4.98              
ATOM   1075  NE2 HIS A  67     122.393  75.516  76.272  1.00  4.98              
ATOM   1076  HE2 HIS A  67     123.168  76.158  76.113  1.00  4.98              
ATOM   1077  CD2 HIS A  67     121.166  75.608  75.671  1.00  4.98              
ATOM   1078  HD2 HIS A  67     120.872  76.329  74.924  1.00  4.98              
ATOM   1079  C   HIS A  67     118.059  76.006  74.225  1.00  4.98              
ATOM   1080  O   HIS A  67     117.683  75.239  73.344  1.00  4.98              
ATOM   1081  N   VAL A  68     118.457  77.247  73.971  1.00  5.06              
ATOM   1082  H   VAL A  68     118.663  77.856  74.750  1.00  5.06              
ATOM   1083  CA  VAL A  68     118.643  77.737  72.593  1.00  5.06              
ATOM   1084  HA  VAL A  68     118.601  76.897  71.897  1.00  5.06              
ATOM   1085  CB  VAL A  68     117.546  78.732  72.158  1.00  5.06              
ATOM   1086  HB  VAL A  68     117.813  79.129  71.177  1.00  5.06              
ATOM   1087  CG1 VAL A  68     116.191  78.031  72.006  1.00  5.06              
ATOM   1088 1HG1 VAL A  68     115.841  77.667  72.971  1.00  5.06              
ATOM   1089 2HG1 VAL A  68     115.460  78.728  71.595  1.00  5.06              
ATOM   1090 3HG1 VAL A  68     116.290  77.184  71.326  1.00  5.06              
ATOM   1091  CG2 VAL A  68     117.400  79.917  73.123  1.00  5.06              
ATOM   1092 1HG2 VAL A  68     116.652  80.609  72.734  1.00  5.06              
ATOM   1093 2HG2 VAL A  68     117.082  79.577  74.108  1.00  5.06              
ATOM   1094 3HG2 VAL A  68     118.347  80.451  73.208  1.00  5.06              
ATOM   1095  C   VAL A  68     120.023  78.355  72.377  1.00  5.06              
ATOM   1096  O   VAL A  68     120.467  78.432  71.237  1.00  5.06              
ATOM   1097  N   HIS A  69     120.725  78.719  73.461  1.00  5.07              
ATOM   1098  H   HIS A  69     120.290  78.594  74.361  1.00  5.07              
ATOM   1099  CA  HIS A  69     122.006  79.439  73.463  1.00  5.07              
ATOM   1100  HA  HIS A  69     122.141  79.883  74.448  1.00  5.07              
ATOM   1101  CB  HIS A  69     123.192  78.446  73.257  1.00  5.07              
ATOM   1102  HB1 HIS A  69     124.024  78.997  72.821  1.00  5.07              
ATOM   1103  HB2 HIS A  69     122.904  77.682  72.533  1.00  5.07              
ATOM   1104  CG  HIS A  69     123.810  77.768  74.465  1.00  5.07              
ATOM   1105  ND1 HIS A  69     123.938  78.319  75.737  1.00  5.07              
ATOM   1106  CE1 HIS A  69     124.842  77.590  76.401  1.00  5.07              
ATOM   1107  HE1 HIS A  69     125.194  77.817  77.401  1.00  5.07              
ATOM   1108  NE2 HIS A  69     125.275  76.579  75.626  1.00  5.07              
ATOM   1109  HE2 HIS A  69     126.049  75.961  75.852  1.00  5.07              
ATOM   1110  CD2 HIS A  69     124.644  76.685  74.400  1.00  5.07              
ATOM   1111  HD2 HIS A  69     124.877  76.128  73.501  1.00  5.07              
ATOM   1112  C   HIS A  69     122.064  80.612  72.468  1.00  5.07              
ATOM   1113  O   HIS A  69     121.646  81.720  72.798  1.00  5.07              
ATOM   1114  N   GLN A  70     122.567  80.368  71.251  1.00  5.16              
ATOM   1115  H   GLN A  70     122.770  79.403  71.036  1.00  5.16              
ATOM   1116  CA  GLN A  70     122.675  81.331  70.163  1.00  5.16              
ATOM   1117  HA  GLN A  70     123.139  82.240  70.550  1.00  5.16              
ATOM   1118  CB  GLN A  70     123.590  80.773  69.055  1.00  5.16              
ATOM   1119  HB1 GLN A  70     123.237  79.773  68.795  1.00  5.16              
ATOM   1120  HB2 GLN A  70     124.602  80.674  69.449  1.00  5.16              
ATOM   1121  CG  GLN A  70     123.639  81.599  67.750  1.00  5.16              
ATOM   1122  HG1 GLN A  70     122.638  81.750  67.355  1.00  5.16              
ATOM   1123  HG2 GLN A  70     124.176  81.008  67.008  1.00  5.16              
ATOM   1124  CD  GLN A  70     124.356  82.945  67.845  1.00  5.16              
ATOM   1125  OE1 GLN A  70     125.569  83.000  67.930  1.00  5.16              
ATOM   1126  NE2 GLN A  70     123.655  84.055  67.787  1.00  5.16              
ATOM   1127 1HE2 GLN A  70     122.652  84.096  67.785  1.00  5.16              
ATOM   1128 2HE2 GLN A  70     124.131  84.932  67.557  1.00  5.16              
ATOM   1129  C   GLN A  70     121.293  81.708  69.612  1.00  5.16              
ATOM   1130  O   GLN A  70     120.645  80.908  68.921  1.00  5.16              
ATOM   1131  N   VAL A  71     120.885  82.964  69.809  1.00  5.10              
ATOM   1132  H   VAL A  71     121.433  83.601  70.385  1.00  5.10              
ATOM   1133  CA  VAL A  71     119.724  83.501  69.091  1.00  5.10              
ATOM   1134  HA  VAL A  71     119.276  82.701  68.515  1.00  5.10              
ATOM   1135  CB  VAL A  71     118.581  83.941  70.032  1.00  5.10              
ATOM   1136  HB  VAL A  71     117.802  84.427  69.448  1.00  5.10              
ATOM   1137  CG1 VAL A  71     117.972  82.702  70.710  1.00  5.10              
ATOM   1138 1HG1 VAL A  71     117.120  82.996  71.321  1.00  5.10              
ATOM   1139 2HG1 VAL A  71     117.621  82.004  69.951  1.00  5.10              
ATOM   1140 3HG1 VAL A  71     118.716  82.209  71.338  1.00  5.10              
ATOM   1141  CG2 VAL A  71     118.966  84.907  71.143  1.00  5.10              
ATOM   1142 1HG2 VAL A  71     118.121  85.065  71.812  1.00  5.10              
ATOM   1143 2HG2 VAL A  71     119.812  84.513  71.704  1.00  5.10              
ATOM   1144 3HG2 VAL A  71     119.205  85.860  70.688  1.00  5.10              
ATOM   1145  C   VAL A  71     120.173  84.510  68.044  1.00  5.10              
ATOM   1146  O   VAL A  71     121.072  85.317  68.272  1.00  5.10              
ATOM   1147  N   LYS A  72     119.660  84.293  66.834  1.00  5.12              
ATOM   1148  H   LYS A  72     118.763  83.807  66.823  1.00  5.12              
ATOM   1149  CA  LYS A  72     120.226  84.636  65.516  1.00  5.12              
ATOM   1150  HA  LYS A  72     121.023  85.368  65.653  1.00  5.12              
ATOM   1151  CB  LYS A  72     120.843  83.402  64.813  1.00  5.12              
ATOM   1152  HB1 LYS A  72     121.919  83.445  64.990  1.00  5.12              
ATOM   1153  HB2 LYS A  72     120.699  83.490  63.735  1.00  5.12              
ATOM   1154  CG  LYS A  72     120.380  82.002  65.273  1.00  5.12              
ATOM   1155  HG1 LYS A  72     120.556  81.906  66.343  1.00  5.12              
ATOM   1156  HG2 LYS A  72     121.005  81.256  64.780  1.00  5.12              
ATOM   1157  CD  LYS A  72     118.912  81.674  64.959  1.00  5.12              
ATOM   1158  HD1 LYS A  72     118.809  81.528  63.883  1.00  5.12              
ATOM   1159  HD2 LYS A  72     118.268  82.506  65.234  1.00  5.12              
ATOM   1160  CE  LYS A  72     118.429  80.407  65.684  1.00  5.12              
ATOM   1161  HE1 LYS A  72     119.110  79.579  65.479  1.00  5.12              
ATOM   1162  HE2 LYS A  72     117.441  80.162  65.280  1.00  5.12              
ATOM   1163  NZ  LYS A  72     118.281  80.620  67.146  1.00  5.12              
ATOM   1164  HZ1 LYS A  72     119.159  80.818  67.618  1.00  5.12              
ATOM   1165  HZ2 LYS A  72     117.645  81.415  67.272  1.00  5.12              
ATOM   1166  HZ3 LYS A  72     117.826  79.842  67.595  1.00  5.12              
ATOM   1167  C   LYS A  72     119.099  85.317  64.732  1.00  5.12              
ATOM   1168  O   LYS A  72     117.923  85.070  64.996  1.00  5.12              
ATOM   1169  N   ASN A  73     119.466  86.217  63.826  1.00  5.14              
ATOM   1170  H   ASN A  73     120.449  86.392  63.703  1.00  5.14              
ATOM   1171  CA  ASN A  73     118.532  87.132  63.174  1.00  5.14              
ATOM   1172  HA  ASN A  73     118.213  87.848  63.933  1.00  5.14              
ATOM   1173  CB  ASN A  73     119.294  87.931  62.094  1.00  5.14              
ATOM   1174  HB1 ASN A  73     119.971  88.626  62.590  1.00  5.14              
ATOM   1175  HB2 ASN A  73     118.582  88.524  61.520  1.00  5.14              
ATOM   1176  CG  ASN A  73     120.125  87.106  61.118  1.00  5.14              
ATOM   1177  OD1 ASN A  73     121.309  87.328  60.935  1.00  5.14              
ATOM   1178  ND2 ASN A  73     119.559  86.125  60.459  1.00  5.14              
ATOM   1179 1HD2 ASN A  73     118.609  85.845  60.687  1.00  5.14              
ATOM   1180 2HD2 ASN A  73     120.130  85.641  59.794  1.00  5.14              
ATOM   1181  C   ASN A  73     117.232  86.484  62.632  1.00  5.14              
ATOM   1182  O   ASN A  73     117.275  85.428  62.004  1.00  5.14              
ATOM   1183  N   ASP A  74     116.097  87.157  62.842  1.00  5.14              
ATOM   1184  H   ASP A  74     116.158  88.061  63.293  1.00  5.14              
ATOM   1185  CA  ASP A  74     114.726  86.676  62.612  1.00  5.14              
ATOM   1186  HA  ASP A  74     114.155  87.404  63.189  1.00  5.14              
ATOM   1187  CB  ASP A  74     114.208  86.913  61.180  1.00  5.14              
ATOM   1188  HB1 ASP A  74     114.509  86.079  60.543  1.00  5.14              
ATOM   1189  HB2 ASP A  74     114.671  87.820  60.788  1.00  5.14              
ATOM   1190  CG  ASP A  74     112.674  87.100  61.112  1.00  5.14              
ATOM   1191  OD1 ASP A  74     111.987  87.226  62.161  1.00  5.14              
ATOM   1192  OD2 ASP A  74     112.134  87.162  59.983  1.00  5.14              
ATOM   1193  C   ASP A  74     114.282  85.362  63.276  1.00  5.14              
ATOM   1194  O   ASP A  74     113.723  84.471  62.638  1.00  5.14              
ATOM   1195  N   ASP A  75     114.497  85.251  64.594  1.00  5.10              
ATOM   1196  H   ASP A  75     114.984  85.998  65.064  1.00  5.10              
ATOM   1197  CA  ASP A  75     114.260  84.010  65.348  1.00  5.10              
ATOM   1198  HA  ASP A  75     114.745  83.226  64.764  1.00  5.10              
ATOM   1199  CB  ASP A  75     114.991  84.044  66.713  1.00  5.10              
ATOM   1200  HB1 ASP A  75     114.257  84.014  67.517  1.00  5.10              
ATOM   1201  HB2 ASP A  75     115.533  84.987  66.812  1.00  5.10              
ATOM   1202  CG  ASP A  75     115.989  82.886  66.919  1.00  5.10              
ATOM   1203  OD1 ASP A  75     115.749  81.723  66.529  1.00  5.10              
ATOM   1204  OD2 ASP A  75     117.083  83.108  67.486  1.00  5.10              
ATOM   1205  C   ASP A  75     112.790  83.521  65.482  1.00  5.10              
ATOM   1206  O   ASP A  75     112.522  82.413  65.963  1.00  5.10              
ATOM   1207  N   PHE A  76     111.817  84.343  65.067  1.00  5.11              
ATOM   1208  H   PHE A  76     112.117  85.208  64.638  1.00  5.11              
ATOM   1209  CA  PHE A  76     110.398  84.191  65.440  1.00  5.11              
ATOM   1210  HA  PHE A  76     110.177  83.136  65.602  1.00  5.11              
ATOM   1211  CB  PHE A  76     110.208  84.953  66.769  1.00  5.11              
ATOM   1212  HB1 PHE A  76     109.161  84.919  67.041  1.00  5.11              
ATOM   1213  HB2 PHE A  76     110.467  85.997  66.593  1.00  5.11              
ATOM   1214  CG  PHE A  76     110.994  84.462  67.974  1.00  5.11              
ATOM   1215  CD1 PHE A  76     110.801  83.161  68.477  1.00  5.11              
ATOM   1216  HD1 PHE A  76     110.101  82.498  67.993  1.00  5.11              
ATOM   1217  CE1 PHE A  76     111.550  82.709  69.579  1.00  5.11              
ATOM   1218  HE1 PHE A  76     111.424  81.699  69.942  1.00  5.11              
ATOM   1219  CZ  PHE A  76     112.493  83.558  70.185  1.00  5.11              
ATOM   1220  HZ  PHE A  76     113.093  83.198  71.008  1.00  5.11              
ATOM   1221  CE2 PHE A  76     112.672  84.865  69.701  1.00  5.11              
ATOM   1222  HE2 PHE A  76     113.411  85.517  70.147  1.00  5.11              
ATOM   1223  CD2 PHE A  76     111.918  85.316  68.604  1.00  5.11              
ATOM   1224  HD2 PHE A  76     112.073  86.314  68.225  1.00  5.11              
ATOM   1225  C   PHE A  76     109.390  84.697  64.392  1.00  5.11              
ATOM   1226  O   PHE A  76     108.219  84.930  64.705  1.00  5.11              
ATOM   1227  N   SER A  77     109.835  84.860  63.144  1.00  5.10              
ATOM   1228  H   SER A  77     110.826  84.709  62.993  1.00  5.10              
ATOM   1229  CA  SER A  77     109.062  85.351  61.985  1.00  5.10              
ATOM   1230  HA  SER A  77     109.017  86.437  62.050  1.00  5.10              
ATOM   1231  CB  SER A  77     109.846  84.986  60.718  1.00  5.10              
ATOM   1232  HB1 SER A  77     109.565  83.986  60.386  1.00  5.10              
ATOM   1233  HB2 SER A  77     110.916  84.984  60.932  1.00  5.10              
ATOM   1234  OG  SER A  77     109.605  85.915  59.690  1.00  5.10              
ATOM   1235  HG  SER A  77     110.404  86.477  59.655  1.00  5.10              
ATOM   1236  C   SER A  77     107.613  84.836  61.859  1.00  5.10              
ATOM   1237  O   SER A  77     106.720  85.508  61.345  1.00  5.10              
ATOM   1238  N   ASN A  78     107.359  83.635  62.373  1.00  5.10              
ATOM   1239  H   ASN A  78     108.081  83.232  62.953  1.00  5.10              
ATOM   1240  CA  ASN A  78     106.157  82.828  62.188  1.00  5.10              
ATOM   1241  HA  ASN A  78     105.678  83.167  61.267  1.00  5.10              
ATOM   1242  CB  ASN A  78     106.610  81.365  61.952  1.00  5.10              
ATOM   1243  HB1 ASN A  78     106.918  81.281  60.910  1.00  5.10              
ATOM   1244  HB2 ASN A  78     105.778  80.678  62.106  1.00  5.10              
ATOM   1245  CG  ASN A  78     107.776  80.927  62.829  1.00  5.10              
ATOM   1246  OD1 ASN A  78     107.894  81.292  63.984  1.00  5.10              
ATOM   1247  ND2 ASN A  78     108.742  80.223  62.288  1.00  5.10              
ATOM   1248 1HD2 ASN A  78     108.715  79.993  61.312  1.00  5.10              
ATOM   1249 2HD2 ASN A  78     109.551  80.087  62.872  1.00  5.10              
ATOM   1250  C   ASN A  78     105.059  82.983  63.252  1.00  5.10              
ATOM   1251  O   ASN A  78     104.064  82.263  63.166  1.00  5.10              
ATOM   1252  N   ILE A  79     105.179  83.935  64.190  1.00  5.06              
ATOM   1253  H   ILE A  79     106.047  84.458  64.227  1.00  5.06              
ATOM   1254  CA  ILE A  79     104.165  84.174  65.238  1.00  5.06              
ATOM   1255  HA  ILE A  79     103.220  83.773  64.872  1.00  5.06              
ATOM   1256  CB  ILE A  79     104.513  83.343  66.510  1.00  5.06              
ATOM   1257  HB  ILE A  79     103.835  83.642  67.310  1.00  5.06              
ATOM   1258  CG2 ILE A  79     104.246  81.850  66.256  1.00  5.06              
ATOM   1259 1HG2 ILE A  79     104.369  81.286  67.177  1.00  5.06              
ATOM   1260 2HG2 ILE A  79     103.226  81.711  65.895  1.00  5.06              
ATOM   1261 3HG2 ILE A  79     104.941  81.446  65.518  1.00  5.06              
ATOM   1262  CG1 ILE A  79     105.965  83.435  67.044  1.00  5.06              
ATOM   1263 1HG1 ILE A  79     106.664  83.063  66.294  1.00  5.06              
ATOM   1264 2HG1 ILE A  79     106.046  82.785  67.917  1.00  5.06              
ATOM   1265  CD1 ILE A  79     106.415  84.828  67.482  1.00  5.06              
ATOM   1266  HD1 ILE A  79     107.319  84.745  68.080  1.00  5.06              
ATOM   1267  HD2 ILE A  79     106.589  85.466  66.617  1.00  5.06              
ATOM   1268  HD3 ILE A  79     105.654  85.280  68.104  1.00  5.06              
ATOM   1269  C   ILE A  79     103.824  85.653  65.538  1.00  5.06              
ATOM   1270  O   ILE A  79     103.830  86.075  66.694  1.00  5.06              
ATOM   1271  N   PRO A  80     103.508  86.499  64.536  1.00  5.05              
ATOM   1272  CD  PRO A  80     103.302  86.188  63.131  1.00  5.05              
ATOM   1273  HD1 PRO A  80     102.290  85.803  63.020  1.00  5.05              
ATOM   1274  HD2 PRO A  80     104.030  85.491  62.727  1.00  5.05              
ATOM   1275  CG  PRO A  80     103.429  87.508  62.380  1.00  5.05              
ATOM   1276  HG1 PRO A  80     102.860  87.502  61.449  1.00  5.05              
ATOM   1277  HG2 PRO A  80     104.482  87.723  62.190  1.00  5.05              
ATOM   1278  CB  PRO A  80     102.869  88.503  63.386  1.00  5.05              
ATOM   1279  HB1 PRO A  80     101.779  88.502  63.322  1.00  5.05              
ATOM   1280  HB2 PRO A  80     103.259  89.508  63.219  1.00  5.05              
ATOM   1281  CA  PRO A  80     103.320  87.936  64.737  1.00  5.05              
ATOM   1282  HA  PRO A  80     104.301  88.355  64.966  1.00  5.05              
ATOM   1283  C   PRO A  80     102.360  88.404  65.838  1.00  5.05              
ATOM   1284  O   PRO A  80     102.569  89.481  66.395  1.00  5.05              
ATOM   1285  N   ASN A  81     101.312  87.635  66.138  1.00  5.02              
ATOM   1286  H   ASN A  81     101.182  86.776  65.622  1.00  5.02              
ATOM   1287  CA  ASN A  81     100.247  88.021  67.066  1.00  5.02              
ATOM   1288  HA  ASN A  81      99.881  89.004  66.768  1.00  5.02              
ATOM   1289  CB  ASN A  81      99.084  87.014  66.943  1.00  5.02              
ATOM   1290  HB1 ASN A  81      98.277  87.314  67.614  1.00  5.02              
ATOM   1291  HB2 ASN A  81      99.425  86.031  67.267  1.00  5.02              
ATOM   1292  CG  ASN A  81      98.541  86.890  65.531  1.00  5.02              
ATOM   1293  OD1 ASN A  81      99.208  86.387  64.639  1.00  5.02              
ATOM   1294  ND2 ASN A  81      97.313  87.288  65.286  1.00  5.02              
ATOM   1295 1HD2 ASN A  81      96.740  87.645  66.032  1.00  5.02              
ATOM   1296 2HD2 ASN A  81      96.956  87.102  64.367  1.00  5.02              
ATOM   1297  C   ASN A  81     100.673  88.157  68.535  1.00  5.02              
ATOM   1298  O   ASN A  81      99.858  88.594  69.344  1.00  5.02              
ATOM   1299  N   LEU A  82     101.903  87.779  68.893  1.00  4.99              
ATOM   1300  H   LEU A  82     102.540  87.457  68.179  1.00  4.99              
ATOM   1301  CA  LEU A  82     102.298  87.653  70.287  1.00  4.99              
ATOM   1302  HA  LEU A  82     101.637  86.898  70.703  1.00  4.99              
ATOM   1303  CB  LEU A  82     103.753  87.178  70.426  1.00  4.99              
ATOM   1304  HB1 LEU A  82     104.127  87.512  71.394  1.00  4.99              
ATOM   1305  HB2 LEU A  82     104.365  87.651  69.656  1.00  4.99              
ATOM   1306  CG  LEU A  82     103.946  85.657  70.377  1.00  4.99              
ATOM   1307  HG  LEU A  82     103.732  85.287  69.376  1.00  4.99              
ATOM   1308  CD1 LEU A  82     105.398  85.349  70.753  1.00  4.99              
ATOM   1309 1HD1 LEU A  82     105.536  85.512  71.817  1.00  4.99              
ATOM   1310 2HD1 LEU A  82     105.623  84.311  70.515  1.00  4.99              
ATOM   1311 3HD1 LEU A  82     106.080  85.997  70.205  1.00  4.99              
ATOM   1312  CD2 LEU A  82     103.083  84.904  71.389  1.00  4.99              
ATOM   1313 1HD2 LEU A  82     103.387  83.871  71.393  1.00  4.99              
ATOM   1314 2HD2 LEU A  82     103.217  85.316  72.386  1.00  4.99              
ATOM   1315 3HD2 LEU A  82     102.034  84.930  71.107  1.00  4.99              
ATOM   1316  C   LEU A  82     102.082  88.886  71.165  1.00  4.99              
ATOM   1317  O   LEU A  82     102.532  89.991  70.867  1.00  4.99              
ATOM   1318  N   GLN A  83     101.561  88.580  72.352  1.00  5.00              
ATOM   1319  H   GLN A  83     101.187  87.642  72.455  1.00  5.00              
ATOM   1320  CA  GLN A  83     101.903  89.214  73.619  1.00  5.00              
ATOM   1321  HA  GLN A  83     102.718  89.925  73.488  1.00  5.00              
ATOM   1322  CB  GLN A  83     100.655  89.952  74.142  1.00  5.00              
ATOM   1323  HB1 GLN A  83     100.367  90.724  73.427  1.00  5.00              
ATOM   1324  HB2 GLN A  83     100.913  90.445  75.069  1.00  5.00              
ATOM   1325  CG  GLN A  83      99.448  89.031  74.401  1.00  5.00              
ATOM   1326  HG1 GLN A  83      99.771  88.153  74.957  1.00  5.00              
ATOM   1327  HG2 GLN A  83      99.019  88.716  73.450  1.00  5.00              
ATOM   1328  CD  GLN A  83      98.366  89.698  75.229  1.00  5.00              
ATOM   1329  OE1 GLN A  83      97.299  90.054  74.763  1.00  5.00              
ATOM   1330  NE2 GLN A  83      98.593  89.883  76.510  1.00  5.00              
ATOM   1331 1HE2 GLN A  83      99.473  89.611  76.939  1.00  5.00              
ATOM   1332 2HE2 GLN A  83      97.874  90.361  77.015  1.00  5.00              
ATOM   1333  C   GLN A  83     102.378  88.060  74.539  1.00  5.00              
ATOM   1334  O   GLN A  83     102.483  86.895  74.106  1.00  5.00              
ATOM   1335  N   HIS A  84     102.656  88.369  75.808  1.00  4.51              
ATOM   1336  H   HIS A  84     102.418  89.294  76.149  1.00  4.51              
ATOM   1337  CA  HIS A  84     103.122  87.369  76.775  1.00  4.51              
ATOM   1338  HA  HIS A  84     103.689  87.900  77.538  1.00  4.51              
ATOM   1339  CB  HIS A  84     101.927  86.739  77.509  1.00  4.51              
ATOM   1340  HB1 HIS A  84     102.250  85.827  78.012  1.00  4.51              
ATOM   1341  HB2 HIS A  84     101.141  86.477  76.798  1.00  4.51              
ATOM   1342  CG  HIS A  84     101.381  87.682  78.552  1.00  4.51              
ATOM   1343  ND1 HIS A  84     100.890  88.964  78.300  1.00  4.51              
ATOM   1344  CE1 HIS A  84     100.685  89.531  79.497  1.00  4.51              
ATOM   1345  HE1 HIS A  84     100.325  90.541  79.644  1.00  4.51              
ATOM   1346  NE2 HIS A  84     101.020  88.678  80.478  1.00  4.51              
ATOM   1347  HE2 HIS A  84     100.996  88.891  81.465  1.00  4.51              
ATOM   1348  CD2 HIS A  84     101.469  87.509  79.903  1.00  4.51              
ATOM   1349  HD2 HIS A  84     101.874  86.646  80.411  1.00  4.51              
ATOM   1350  C   HIS A  84     104.126  86.361  76.186  1.00  4.51              
ATOM   1351  O   HIS A  84     103.862  85.153  76.072  1.00  4.51              
ATOM   1352  N   LEU A  85     105.278  86.913  75.771  1.00  4.51              
ATOM   1353  H   LEU A  85     105.439  87.905  75.895  1.00  4.51              
ATOM   1354  CA  LEU A  85     106.411  86.097  75.359  1.00  4.51              
ATOM   1355  HA  LEU A  85     106.041  85.127  75.022  1.00  4.51              
ATOM   1356  CB  LEU A  85     107.150  86.744  74.179  1.00  4.51              
ATOM   1357  HB1 LEU A  85     107.459  87.751  74.465  1.00  4.51              
ATOM   1358  HB2 LEU A  85     106.437  86.821  73.362  1.00  4.51              
ATOM   1359  CG  LEU A  85     108.394  85.976  73.682  1.00  4.51              
ATOM   1360  HG  LEU A  85     109.170  86.055  74.439  1.00  4.51              
ATOM   1361  CD1 LEU A  85     108.144  84.485  73.415  1.00  4.51              
ATOM   1362 1HD1 LEU A  85     109.052  84.024  73.024  1.00  4.51              
ATOM   1363 2HD1 LEU A  85     107.861  83.971  74.331  1.00  4.51              
ATOM   1364 3HD1 LEU A  85     107.351  84.367  72.678  1.00  4.51              
ATOM   1365  CD2 LEU A  85     108.931  86.604  72.389  1.00  4.51              
ATOM   1366 1HD2 LEU A  85     109.810  86.062  72.041  1.00  4.51              
ATOM   1367 2HD2 LEU A  85     108.165  86.564  71.615  1.00  4.51              
ATOM   1368 3HD2 LEU A  85     109.207  87.644  72.569  1.00  4.51              
ATOM   1369  C   LEU A  85     107.307  85.874  76.580  1.00  4.51              
ATOM   1370  O   LEU A  85     108.059  86.761  77.029  1.00  4.51              
ATOM   1371  N   SER A  86     107.201  84.674  77.158  1.00  4.59              
ATOM   1372  H   SER A  86     106.493  84.006  76.857  1.00  4.59              
ATOM   1373  CA  SER A  86     108.000  84.464  78.368  1.00  4.59              
ATOM   1374  HA  SER A  86     107.775  85.252  79.078  1.00  4.59              
ATOM   1375  CB  SER A  86     107.674  83.129  79.025  1.00  4.59              
ATOM   1376  HB1 SER A  86     108.339  82.968  79.875  1.00  4.59              
ATOM   1377  HB2 SER A  86     107.825  82.328  78.302  1.00  4.59              
ATOM   1378  OG  SER A  86     106.338  83.119  79.473  1.00  4.59              
ATOM   1379  HG  SER A  86     106.168  82.204  79.739  1.00  4.59              
ATOM   1380  C   SER A  86     109.505  84.508  78.070  1.00  4.59              
ATOM   1381  O   SER A  86     110.251  85.328  78.589  1.00  4.59              
ATOM   1382  N   LEU A  87     109.948  83.680  77.135  1.00  4.97              
ATOM   1383  H   LEU A  87     109.281  83.057  76.711  1.00  4.97              
ATOM   1384  CA  LEU A  87     111.342  83.562  76.731  1.00  4.97              
ATOM   1385  HA  LEU A  87     111.304  82.711  76.049  1.00  4.97              
ATOM   1386  CB  LEU A  87     111.764  84.751  75.826  1.00  4.97              
ATOM   1387  HB1 LEU A  87     112.470  85.410  76.330  1.00  4.97              
ATOM   1388  HB2 LEU A  87     110.880  85.354  75.633  1.00  4.97              
ATOM   1389  CG  LEU A  87     112.317  84.322  74.451  1.00  4.97              
ATOM   1390  HG  LEU A  87     111.553  83.735  73.943  1.00  4.97              
ATOM   1391  CD1 LEU A  87     112.612  85.556  73.600  1.00  4.97              
ATOM   1392 1HD1 LEU A  87     112.917  85.245  72.601  1.00  4.97              
ATOM   1393 2HD1 LEU A  87     111.715  86.167  73.508  1.00  4.97              
ATOM   1394 3HD1 LEU A  87     113.412  86.149  74.043  1.00  4.97              
ATOM   1395  CD2 LEU A  87     113.599  83.485  74.515  1.00  4.97              
ATOM   1396 1HD2 LEU A  87     113.873  83.169  73.508  1.00  4.97              
ATOM   1397 2HD2 LEU A  87     114.410  84.079  74.924  1.00  4.97              
ATOM   1398 3HD2 LEU A  87     113.442  82.590  75.117  1.00  4.97              
ATOM   1399  C   LEU A  87     112.314  83.045  77.771  1.00  4.97              
ATOM   1400  O   LEU A  87     112.041  82.065  78.455  1.00  4.97              
ATOM   1401  N   MET A  88     113.483  83.671  77.788  1.00  4.83              
ATOM   1402  H   MET A  88     113.588  84.391  77.091  1.00  4.83              
ATOM   1403  CA  MET A  88     114.478  83.657  78.841  1.00  4.83              
ATOM   1404  HA  MET A  88     115.111  82.783  78.700  1.00  4.83              
ATOM   1405  CB  MET A  88     115.357  84.891  78.575  1.00  4.83              
ATOM   1406  HB1 MET A  88     115.964  85.155  79.428  1.00  4.83              
ATOM   1407  HB2 MET A  88     114.718  85.736  78.318  1.00  4.83              
ATOM   1408  CG  MET A  88     116.307  84.622  77.405  1.00  4.83              
ATOM   1409  HG1 MET A  88     115.746  84.177  76.588  1.00  4.83              
ATOM   1410  HG2 MET A  88     117.049  83.896  77.729  1.00  4.83              
ATOM   1411  SD  MET A  88     117.168  86.076  76.761  1.00  4.83              
ATOM   1412  CE  MET A  88     117.485  85.520  75.063  1.00  4.83              
ATOM   1413  HE1 MET A  88     117.980  86.314  74.507  1.00  4.83              
ATOM   1414  HE2 MET A  88     118.118  84.633  75.070  1.00  4.83              
ATOM   1415  HE3 MET A  88     116.543  85.289  74.566  1.00  4.83              
ATOM   1416  C   MET A  88     113.793  83.468  80.194  1.00  4.83              
ATOM   1417  O   MET A  88     113.263  84.401  80.779  1.00  4.83              
ATOM   1418  N   TRP A  89     113.841  82.208  80.631  1.00  5.00              
ATOM   1419  H   TRP A  89     114.103  81.528  79.932  1.00  5.00              
ATOM   1420  CA  TRP A  89     113.422  81.635  81.905  1.00  5.00              
ATOM   1421  HA  TRP A  89     113.585  82.319  82.718  1.00  5.00              
ATOM   1422  CB  TRP A  89     111.918  81.333  81.940  1.00  5.00              
ATOM   1423  HB1 TRP A  89     111.658  80.629  81.151  1.00  5.00              
ATOM   1424  HB2 TRP A  89     111.371  82.256  81.745  1.00  5.00              
ATOM   1425  CG  TRP A  89     111.473  80.788  83.268  1.00  5.00              
ATOM   1426  CD1 TRP A  89     111.619  79.512  83.697  1.00  5.00              
ATOM   1427  HD1 TRP A  89     112.049  78.708  83.117  1.00  5.00              
ATOM   1428  NE1 TRP A  89     111.150  79.387  84.986  1.00  5.00              
ATOM   1429  HE1 TRP A  89     111.122  78.508  85.481  1.00  5.00              
ATOM   1430  CE2 TRP A  89     110.683  80.587  85.469  1.00  5.00              
ATOM   1431  CZ2 TRP A  89     110.131  80.971  86.697  1.00  5.00              
ATOM   1432  HZ2 TRP A  89     110.004  80.249  87.489  1.00  5.00              
ATOM   1433  CH2 TRP A  89     109.734  82.307  86.875  1.00  5.00              
ATOM   1434  HH2 TRP A  89     109.298  82.627  87.811  1.00  5.00              
ATOM   1435  CZ3 TRP A  89     109.889  83.230  85.825  1.00  5.00              
ATOM   1436  HZ3 TRP A  89     109.560  84.252  85.951  1.00  5.00              
ATOM   1437  CE3 TRP A  89     110.449  82.830  84.597  1.00  5.00              
ATOM   1438  HE3 TRP A  89     110.543  83.544  83.794  1.00  5.00              
ATOM   1439  CD2 TRP A  89     110.865  81.501  84.387  1.00  5.00              
ATOM   1440  C   TRP A  89     114.249  80.362  82.094  1.00  5.00              
ATOM   1441  O   TRP A  89     113.856  79.271  81.650  1.00  5.00              
ATOM   1442  N   ASN A  90     115.479  80.522  82.589  1.00  4.96              
ATOM   1443  H   ASN A  90     115.740  81.400  83.021  1.00  4.96              
ATOM   1444  CA  ASN A  90     116.494  79.448  82.545  1.00  4.96              
ATOM   1445  HA  ASN A  90     117.460  79.921  82.690  1.00  4.96              
ATOM   1446  CB  ASN A  90     116.306  78.490  83.733  1.00  4.96              
ATOM   1447  HB1 ASN A  90     117.182  77.853  83.838  1.00  4.96              
ATOM   1448  HB2 ASN A  90     115.439  77.852  83.561  1.00  4.96              
ATOM   1449  CG  ASN A  90     116.118  79.264  85.019  1.00  4.96              
ATOM   1450  OD1 ASN A  90     117.046  79.771  85.628  1.00  4.96              
ATOM   1451  ND2 ASN A  90     114.881  79.437  85.420  1.00  4.96              
ATOM   1452 1HD2 ASN A  90     114.123  79.046  84.887  1.00  4.96              
ATOM   1453 2HD2 ASN A  90     114.730  80.053  86.198  1.00  4.96              
ATOM   1454  C   ASN A  90     116.599  78.751  81.181  1.00  4.96              
ATOM   1455  O   ASN A  90     116.760  77.533  81.111  1.00  4.96              
ATOM   1456  N   CYS A  91     116.583  79.541  80.096  1.00  4.98              
ATOM   1457  H   CYS A  91     116.486  80.541  80.225  1.00  4.98              
ATOM   1458  CA  CYS A  91     116.912  79.044  78.753  1.00  4.98              
ATOM   1459  HA  CYS A  91     116.661  77.986  78.758  1.00  4.98              
ATOM   1460  CB  CYS A  91     115.983  79.649  77.686  1.00  4.98              
ATOM   1461  HB1 CYS A  91     114.972  79.758  78.084  1.00  4.98              
ATOM   1462  HB2 CYS A  91     115.932  78.954  76.844  1.00  4.98              
ATOM   1463  SG  CYS A  91     116.594  81.234  77.068  1.00  4.98              
ATOM   1464  HG  CYS A  91     117.787  80.758  76.675  1.00  4.98              
ATOM   1465  C   CYS A  91     118.410  79.066  78.429  1.00  4.98              
ATOM   1466  O   CYS A  91     118.797  78.892  77.271  1.00  4.98              
ATOM   1467  N   LEU A  92     119.199  79.336  79.482  1.00  5.08              
ATOM   1468  H   LEU A  92     118.709  79.441  80.354  1.00  5.08              
ATOM   1469  CA  LEU A  92     120.639  79.560  79.545  1.00  5.08              
ATOM   1470  HA  LEU A  92     120.814  80.334  80.290  1.00  5.08              
ATOM   1471  CB  LEU A  92     121.371  78.291  80.044  1.00  5.08              
ATOM   1472  HB1 LEU A  92     122.409  78.581  80.207  1.00  5.08              
ATOM   1473  HB2 LEU A  92     121.376  77.552  79.242  1.00  5.08              
ATOM   1474  CG  LEU A  92     120.874  77.602  81.340  1.00  5.08              
ATOM   1475  HG  LEU A  92     121.732  77.148  81.824  1.00  5.08              
ATOM   1476  CD1 LEU A  92     120.255  78.528  82.384  1.00  5.08              
ATOM   1477 1HD1 LEU A  92     120.133  77.993  83.327  1.00  5.08              
ATOM   1478 2HD1 LEU A  92     120.898  79.388  82.538  1.00  5.08              
ATOM   1479 3HD1 LEU A  92     119.281  78.869  82.059  1.00  5.08              
ATOM   1480  CD2 LEU A  92     119.894  76.470  81.028  1.00  5.08              
ATOM   1481 1HD2 LEU A  92     120.384  75.726  80.404  1.00  5.08              
ATOM   1482 2HD2 LEU A  92     119.554  76.007  81.955  1.00  5.08              
ATOM   1483 3HD2 LEU A  92     119.041  76.859  80.478  1.00  5.08              
ATOM   1484  C   LEU A  92     121.154  80.106  78.236  1.00  5.08              
ATOM   1485  O   LEU A  92     121.831  79.372  77.531  1.00  5.08              
ATOM   1486  N   PRO A  93     120.837  81.374  77.901  1.00  5.20              
ATOM   1487  CD  PRO A  93     119.824  82.249  78.456  1.00  5.20              
ATOM   1488  HD1 PRO A  93     120.114  82.572  79.452  1.00  5.20              
ATOM   1489  HD2 PRO A  93     118.865  81.744  78.492  1.00  5.20              
ATOM   1490  CG  PRO A  93     119.737  83.439  77.495  1.00  5.20              
ATOM   1491  HG1 PRO A  93     119.463  84.371  77.983  1.00  5.20              
ATOM   1492  HG2 PRO A  93     119.023  83.206  76.704  1.00  5.20              
ATOM   1493  CB  PRO A  93     121.131  83.516  76.894  1.00  5.20              
ATOM   1494  HB1 PRO A  93     121.815  84.024  77.574  1.00  5.20              
ATOM   1495  HB2 PRO A  93     121.121  83.993  75.914  1.00  5.20              
ATOM   1496  CA  PRO A  93     121.468  82.036  76.793  1.00  5.20              
ATOM   1497  HA  PRO A  93     121.012  81.648  75.880  1.00  5.20              
ATOM   1498  C   PRO A  93     122.961  81.731  76.708  1.00  5.20              
ATOM   1499  O   PRO A  93     123.475  81.480  75.621  1.00  5.20              
ATOM   1500  N   GLY A  94     123.658  81.775  77.846  1.00  6.11              
ATOM   1501  H   GLY A  94     123.180  81.834  78.731  1.00  6.11              
ATOM   1502  CA  GLY A  94     125.097  81.721  77.861  1.00  6.11              
ATOM   1503  HA1 GLY A  94     125.489  82.727  77.738  1.00  6.11              
ATOM   1504  HA2 GLY A  94     125.386  81.145  76.988  1.00  6.11              
ATOM   1505  C   GLY A  94     125.793  81.063  79.027  1.00  6.11              
ATOM   1506  O   GLY A  94     125.996  79.851  79.081  1.00  6.11              
ATOM   1507  N   ARG A  95     126.196  81.924  79.958  1.00  7.05              
ATOM   1508  H   ARG A  95     125.867  82.878  79.842  1.00  7.05              
ATOM   1509  CA  ARG A  95     126.748  81.531  81.244  1.00  7.05              
ATOM   1510  HA  ARG A  95     127.430  80.727  81.062  1.00  7.05              
ATOM   1511  CB  ARG A  95     127.502  82.779  81.784  1.00  7.05              
ATOM   1512  HB1 ARG A  95     126.813  83.627  81.799  1.00  7.05              
ATOM   1513  HB2 ARG A  95     128.274  83.003  81.055  1.00  7.05              
ATOM   1514  CG  ARG A  95     128.202  82.702  83.155  1.00  7.05              
ATOM   1515  HG1 ARG A  95     128.797  81.789  83.189  1.00  7.05              
ATOM   1516  HG2 ARG A  95     127.463  82.656  83.954  1.00  7.05              
ATOM   1517  CD  ARG A  95     129.143  83.904  83.418  1.00  7.05              
ATOM   1518  HD1 ARG A  95     129.920  83.916  82.652  1.00  7.05              
ATOM   1519  HD2 ARG A  95     129.628  83.732  84.380  1.00  7.05              
ATOM   1520  NE  ARG A  95     128.459  85.222  83.432  1.00  7.05              
ATOM   1521  HE  ARG A  95     127.638  85.330  82.857  1.00  7.05              
ATOM   1522  CZ  ARG A  95     128.670  86.243  84.254  1.00  7.05              
ATOM   1523  NH1 ARG A  95     129.603  86.257  85.164  1.00  7.05              
ATOM   1524 1HH1 ARG A  95     130.208  85.472  85.286  1.00  7.05              
ATOM   1525 2HH1 ARG A  95     129.654  87.063  85.761  1.00  7.05              
ATOM   1526  NH2 ARG A  95     127.936  87.309  84.196  1.00  7.05              
ATOM   1527 1HH2 ARG A  95     127.171  87.405  83.536  1.00  7.05              
ATOM   1528 2HH2 ARG A  95     128.045  88.118  84.799  1.00  7.05              
ATOM   1529  C   ARG A  95     125.652  80.994  82.119  1.00  7.05              
ATOM   1530  O   ARG A  95     125.327  79.826  81.998  1.00  7.05              
ATOM   1531  N   LEU A  96     125.133  81.782  83.056  1.00  8.98              
ATOM   1532  H   LEU A  96     125.412  82.753  83.069  1.00  8.98              
ATOM   1533  CA  LEU A  96     124.397  81.293  84.224  1.00  8.98              
ATOM   1534  HA  LEU A  96     124.313  82.161  84.879  1.00  8.98              
ATOM   1535  CB  LEU A  96     122.949  80.937  83.818  1.00  8.98              
ATOM   1536  HB1 LEU A  96     122.970  80.042  83.197  1.00  8.98              
ATOM   1537  HB2 LEU A  96     122.596  81.757  83.196  1.00  8.98              
ATOM   1538  CG  LEU A  96     121.854  80.775  84.897  1.00  8.98              
ATOM   1539  HG  LEU A  96     120.902  80.891  84.377  1.00  8.98              
ATOM   1540  CD1 LEU A  96     121.823  79.385  85.532  1.00  8.98              
ATOM   1541 1HD1 LEU A  96     120.842  79.233  85.985  1.00  8.98              
ATOM   1542 2HD1 LEU A  96     121.980  78.619  84.777  1.00  8.98              
ATOM   1543 3HD1 LEU A  96     122.569  79.288  86.316  1.00  8.98              
ATOM   1544  CD2 LEU A  96     121.896  81.851  85.980  1.00  8.98              
ATOM   1545 1HD2 LEU A  96     121.027  81.746  86.628  1.00  8.98              
ATOM   1546 2HD2 LEU A  96     122.794  81.749  86.589  1.00  8.98              
ATOM   1547 3HD2 LEU A  96     121.872  82.842  85.527  1.00  8.98              
ATOM   1548  C   LEU A  96     125.151  80.263  85.086  1.00  8.98              
ATOM   1549  O   LEU A  96     124.849  80.060  86.253  1.00  8.98              
ATOM   1550  N   LYS A  97     126.195  79.667  84.515  1.00 10.59              
ATOM   1551  H   LYS A  97     126.317  79.895  83.542  1.00 10.59              
ATOM   1552  CA  LYS A  97     126.928  78.505  84.944  1.00 10.59              
ATOM   1553  HA  LYS A  97     127.275  78.006  84.037  1.00 10.59              
ATOM   1554  CB  LYS A  97     128.194  78.927  85.721  1.00 10.59              
ATOM   1555  HB1 LYS A  97     128.787  79.597  85.097  1.00 10.59              
ATOM   1556  HB2 LYS A  97     128.800  78.036  85.877  1.00 10.59              
ATOM   1557  CG  LYS A  97     127.919  79.630  87.069  1.00 10.59              
ATOM   1558  HG1 LYS A  97     126.998  79.263  87.520  1.00 10.59              
ATOM   1559  HG2 LYS A  97     127.781  80.695  86.869  1.00 10.59              
ATOM   1560  CD  LYS A  97     129.055  79.461  88.093  1.00 10.59              
ATOM   1561  HD1 LYS A  97     129.057  80.342  88.737  1.00 10.59              
ATOM   1562  HD2 LYS A  97     130.019  79.426  87.583  1.00 10.59              
ATOM   1563  CE  LYS A  97     128.885  78.233  89.008  1.00 10.59              
ATOM   1564  HE1 LYS A  97     127.962  78.355  89.584  1.00 10.59              
ATOM   1565  HE2 LYS A  97     129.717  78.222  89.719  1.00 10.59              
ATOM   1566  NZ  LYS A  97     128.843  76.947  88.266  1.00 10.59              
ATOM   1567  HZ1 LYS A  97     128.853  76.164  88.907  1.00 10.59              
ATOM   1568  HZ2 LYS A  97     127.985  76.887  87.717  1.00 10.59              
ATOM   1569  HZ3 LYS A  97     129.623  76.874  87.627  1.00 10.59              
ATOM   1570  C   LYS A  97     126.097  77.445  85.641  1.00 10.59              
ATOM   1571  O   LYS A  97     126.557  76.843  86.618  1.00 10.59              
ATOM   1572  N   ALA A  98     124.939  77.134  85.057  1.00 13.00              
ATOM   1573  H   ALA A  98     124.622  77.689  84.278  1.00 13.00              
ATOM   1574  CA  ALA A  98     124.446  75.778  85.177  1.00 13.00              
ATOM   1575  HA  ALA A  98     124.171  75.629  86.223  1.00 13.00              
ATOM   1576  CB  ALA A  98     123.170  75.577  84.352  1.00 13.00              
ATOM   1577  HB1 ALA A  98     122.826  74.548  84.456  1.00 13.00              
ATOM   1578  HB2 ALA A  98     122.388  76.246  84.712  1.00 13.00              
ATOM   1579  HB3 ALA A  98     123.357  75.782  83.305  1.00 13.00              
ATOM   1580  C   ALA A  98     125.555  74.799  84.852  1.00 13.00              
ATOM   1581  O   ALA A  98     126.169  74.909  83.797  1.00 13.00              
ATOM   1582  N   LEU A  99     125.839  73.884  85.775  1.00 13.88              
ATOM   1583  H   LEU A  99     125.307  73.874  86.632  1.00 13.88              
ATOM   1584  CA  LEU A  99     126.819  72.825  85.584  1.00 13.88              
ATOM   1585  HA  LEU A  99     127.710  73.234  85.102  1.00 13.88              
ATOM   1586  CB  LEU A  99     127.239  72.220  86.943  1.00 13.88              
ATOM   1587  HB1 LEU A  99     127.930  71.406  86.716  1.00 13.88              
ATOM   1588  HB2 LEU A  99     126.372  71.770  87.429  1.00 13.88              
ATOM   1589  CG  LEU A  99     127.942  73.171  87.936  1.00 13.88              
ATOM   1590  HG  LEU A  99     128.621  73.832  87.395  1.00 13.88              
ATOM   1591  CD1 LEU A  99     126.965  74.019  88.761  1.00 13.88              
ATOM   1592 1HD1 LEU A  99     127.494  74.545  89.555  1.00 13.88              
ATOM   1593 2HD1 LEU A  99     126.459  74.749  88.139  1.00 13.88              
ATOM   1594 3HD1 LEU A  99     126.220  73.371  89.224  1.00 13.88              
ATOM   1595  CD2 LEU A  99     128.760  72.358  88.941  1.00 13.88              
ATOM   1596 1HD2 LEU A  99     129.278  73.013  89.639  1.00 13.88              
ATOM   1597 2HD2 LEU A  99     128.108  71.682  89.497  1.00 13.88              
ATOM   1598 3HD2 LEU A  99     129.508  71.764  88.411  1.00 13.88              
ATOM   1599  C   LEU A  99     126.228  71.751  84.646  1.00 13.88              
ATOM   1600  O   LEU A  99     125.927  70.624  85.024  1.00 13.88              
ATOM   1601  N   LYS A 100     125.936  72.226  83.442  1.00 14.69              
ATOM   1602  H   LYS A 100     126.285  73.168  83.284  1.00 14.69              
ATOM   1603  CA  LYS A 100     125.240  71.650  82.292  1.00 14.69              
ATOM   1604  HA  LYS A 100     125.506  70.597  82.186  1.00 14.69              
ATOM   1605  CB  LYS A 100     123.702  71.801  82.448  1.00 14.69              
ATOM   1606  HB1 LYS A 100     123.237  71.318  81.586  1.00 14.69              
ATOM   1607  HB2 LYS A 100     123.454  72.863  82.399  1.00 14.69              
ATOM   1608  CG  LYS A 100     123.049  71.221  83.720  1.00 14.69              
ATOM   1609  HG1 LYS A 100     123.391  71.784  84.589  1.00 14.69              
ATOM   1610  HG2 LYS A 100     123.344  70.176  83.833  1.00 14.69              
ATOM   1611  CD  LYS A 100     121.510  71.309  83.644  1.00 14.69              
ATOM   1612  HD1 LYS A 100     121.168  70.672  82.826  1.00 14.69              
ATOM   1613  HD2 LYS A 100     121.226  72.341  83.431  1.00 14.69              
ATOM   1614  CE  LYS A 100     120.837  70.862  84.956  1.00 14.69              
ATOM   1615  HE1 LYS A 100     121.176  71.521  85.761  1.00 14.69              
ATOM   1616  HE2 LYS A 100     121.179  69.850  85.195  1.00 14.69              
ATOM   1617  NZ  LYS A 100     119.347  70.888  84.870  1.00 14.69              
ATOM   1618  HZ1 LYS A 100     118.917  70.659  85.760  1.00 14.69              
ATOM   1619  HZ2 LYS A 100     119.000  71.799  84.595  1.00 14.69              
ATOM   1620  HZ3 LYS A 100     119.018  70.204  84.203  1.00 14.69              
ATOM   1621  C   LYS A 100     125.658  72.388  81.004  1.00 14.69              
ATOM   1622  O   LYS A 100     125.126  72.166  79.922  1.00 14.69              
ATOM   1623  N   LEU A 101     126.540  73.358  81.217  1.00 14.21              
ATOM   1624  H   LEU A 101     126.897  73.404  82.163  1.00 14.21              
ATOM   1625  CA  LEU A 101     126.981  74.475  80.409  1.00 14.21              
ATOM   1626  HA  LEU A 101     127.541  74.067  79.574  1.00 14.21              
ATOM   1627  CB  LEU A 101     125.795  75.252  79.806  1.00 14.21              
ATOM   1628  HB1 LEU A 101     125.387  74.626  79.011  1.00 14.21              
ATOM   1629  HB2 LEU A 101     126.155  76.151  79.310  1.00 14.21              
ATOM   1630  CG  LEU A 101     124.667  75.600  80.795  1.00 14.21              
ATOM   1631  HG  LEU A 101     124.777  75.038  81.714  1.00 14.21              
ATOM   1632  CD1 LEU A 101     124.721  77.075  81.150  1.00 14.21              
ATOM   1633 1HD1 LEU A 101     123.897  77.353  81.798  1.00 14.21              
ATOM   1634 2HD1 LEU A 101     125.645  77.271  81.688  1.00 14.21              
ATOM   1635 3HD1 LEU A 101     124.683  77.690  80.249  1.00 14.21              
ATOM   1636  CD2 LEU A 101     123.304  75.219  80.231  1.00 14.21              
ATOM   1637 1HD2 LEU A 101     122.556  75.312  81.010  1.00 14.21              
ATOM   1638 2HD2 LEU A 101     123.062  75.860  79.384  1.00 14.21              
ATOM   1639 3HD2 LEU A 101     123.319  74.175  79.917  1.00 14.21              
ATOM   1640  C   LEU A 101     128.034  75.309  81.270  1.00 14.21              
ATOM   1641  O   LEU A 101     128.504  74.643  82.205  1.00 14.21              
ATOM   1642  N   PRO A 102     128.549  76.593  81.107  1.00 12.62              
ATOM   1643  CD  PRO A 102     129.746  76.863  81.929  1.00 12.62              
ATOM   1644  HD1 PRO A 102     130.519  76.112  81.754  1.00 12.62              
ATOM   1645  HD2 PRO A 102     129.463  76.852  82.983  1.00 12.62              
ATOM   1646  CG  PRO A 102     130.294  78.234  81.587  1.00 12.62              
ATOM   1647  HG1 PRO A 102     130.966  78.172  80.729  1.00 12.62              
ATOM   1648  HG2 PRO A 102     130.786  78.701  82.440  1.00 12.62              
ATOM   1649  CB  PRO A 102     129.011  78.941  81.211  1.00 12.62              
ATOM   1650  HB1 PRO A 102     129.234  79.858  80.667  1.00 12.62              
ATOM   1651  HB2 PRO A 102     128.449  79.159  82.120  1.00 12.62              
ATOM   1652  CA  PRO A 102     128.251  77.897  80.376  1.00 12.62              
ATOM   1653  HA  PRO A 102     127.188  78.112  80.380  1.00 12.62              
ATOM   1654  C   PRO A 102     128.762  77.891  78.932  1.00 12.62              
ATOM   1655  O   PRO A 102     129.385  78.840  78.459  1.00 12.62              
ATOM   1656  N   SER A 103     128.623  76.754  78.268  1.00 11.95              
ATOM   1657  H   SER A 103     128.025  76.042  78.653  1.00 11.95              
ATOM   1658  CA  SER A 103     129.429  76.365  77.113  1.00 11.95              
ATOM   1659  HA  SER A 103     130.480  76.526  77.348  1.00 11.95              
ATOM   1660  CB  SER A 103     129.208  74.860  76.893  1.00 11.95              
ATOM   1661  HB1 SER A 103     129.629  74.315  77.740  1.00 11.95              
ATOM   1662  HB2 SER A 103     129.721  74.530  75.988  1.00 11.95              
ATOM   1663  OG  SER A 103     127.818  74.559  76.801  1.00 11.95              
ATOM   1664  HG  SER A 103     127.740  73.615  76.604  1.00 11.95              
ATOM   1665  C   SER A 103     129.161  77.076  75.803  1.00 11.95              
ATOM   1666  O   SER A 103     129.777  76.747  74.795  1.00 11.95              
ATOM   1667  N   CYS A 104     128.281  78.067  75.814  1.00 10.53              
ATOM   1668  H   CYS A 104     127.874  78.332  76.699  1.00 10.53              
ATOM   1669  CA  CYS A 104     128.258  79.060  74.771  1.00 10.53              
ATOM   1670  HA  CYS A 104     129.173  78.977  74.182  1.00 10.53              
ATOM   1671  CB  CYS A 104     127.074  78.808  73.825  1.00 10.53              
ATOM   1672  HB1 CYS A 104     126.154  79.214  74.249  1.00 10.53              
ATOM   1673  HB2 CYS A 104     126.964  77.733  73.690  1.00 10.53              
ATOM   1674  SG  CYS A 104     127.384  79.522  72.181  1.00 10.53              
ATOM   1675  HG  CYS A 104     127.108  80.813  72.430  1.00 10.53              
ATOM   1676  C   CYS A 104     128.232  80.420  75.422  1.00 10.53              
ATOM   1677  O   CYS A 104     127.540  80.696  76.398  1.00 10.53              
ATOM   1678  N   GLN A 105     128.963  81.325  74.815  1.00  7.25              
ATOM   1679  H   GLN A 105     129.514  81.032  74.021  1.00  7.25              
ATOM   1680  CA  GLN A 105     128.513  82.686  74.785  1.00  7.25              
ATOM   1681  HA  GLN A 105     128.243  83.025  75.784  1.00  7.25              
ATOM   1682  CB  GLN A 105     129.727  83.495  74.274  1.00  7.25              
ATOM   1683  HB1 GLN A 105     130.041  83.114  73.300  1.00  7.25              
ATOM   1684  HB2 GLN A 105     130.549  83.312  74.968  1.00  7.25              
ATOM   1685  CG  GLN A 105     129.532  85.007  74.154  1.00  7.25              
ATOM   1686  HG1 GLN A 105     128.886  85.354  74.956  1.00  7.25              
ATOM   1687  HG2 GLN A 105     129.048  85.224  73.201  1.00  7.25              
ATOM   1688  CD  GLN A 105     130.868  85.746  74.246  1.00  7.25              
ATOM   1689  OE1 GLN A 105     131.500  85.796  75.298  1.00  7.25              
ATOM   1690  NE2 GLN A 105     131.372  86.302  73.168  1.00  7.25              
ATOM   1691 1HE2 GLN A 105     130.842  86.295  72.312  1.00  7.25              
ATOM   1692 2HE2 GLN A 105     132.272  86.740  73.238  1.00  7.25              
ATOM   1693  C   GLN A 105     127.294  82.707  73.874  1.00  7.25              
ATOM   1694  O   GLN A 105     127.447  82.696  72.659  1.00  7.25              
ATOM   1695  N   VAL A 106     126.096  82.697  74.461  1.00  6.38              
ATOM   1696  H   VAL A 106     126.033  82.359  75.411  1.00  6.38              
ATOM   1697  CA  VAL A 106     125.013  83.593  74.024  1.00  6.38              
ATOM   1698  HA  VAL A 106     124.213  83.015  73.561  1.00  6.38              
ATOM   1699  CB  VAL A 106     124.454  84.398  75.221  1.00  6.38              
ATOM   1700  HB  VAL A 106     123.894  83.754  75.857  1.00  6.38              
ATOM   1701  CG1 VAL A 106     125.520  84.999  76.145  1.00  6.38              
ATOM   1702 1HG1 VAL A 106     126.378  84.345  76.259  1.00  6.38              
ATOM   1703 2HG1 VAL A 106     125.855  85.953  75.747  1.00  6.38              
ATOM   1704 3HG1 VAL A 106     125.103  85.105  77.135  1.00  6.38              
ATOM   1705  CG2 VAL A 106     123.451  85.475  74.796  1.00  6.38              
ATOM   1706 1HG2 VAL A 106     123.946  86.327  74.330  1.00  6.38              
ATOM   1707 2HG2 VAL A 106     122.732  85.044  74.097  1.00  6.38              
ATOM   1708 3HG2 VAL A 106     122.911  85.815  75.665  1.00  6.38              
ATOM   1709  C   VAL A 106     125.544  84.664  73.053  1.00  6.38              
ATOM   1710  O   VAL A 106     126.408  85.487  73.398  1.00  6.38              
ATOM   1711  N   LEU A 107     124.912  84.749  71.901  1.00  5.22              
ATOM   1712  H   LEU A 107     124.264  84.014  71.662  1.00  5.22              
ATOM   1713  CA  LEU A 107     124.639  86.040  71.306  1.00  5.22              
ATOM   1714  HA  LEU A 107     125.074  86.850  71.891  1.00  5.22              
ATOM   1715  CB  LEU A 107     125.181  86.094  69.853  1.00  5.22              
ATOM   1716  HB1 LEU A 107     124.338  86.233  69.176  1.00  5.22              
ATOM   1717  HB2 LEU A 107     125.628  85.133  69.595  1.00  5.22              
ATOM   1718  CG  LEU A 107     126.191  87.197  69.501  1.00  5.22              
ATOM   1719  HG  LEU A 107     126.372  87.155  68.428  1.00  5.22              
ATOM   1720  CD1 LEU A 107     125.683  88.605  69.836  1.00  5.22              
ATOM   1721 1HD1 LEU A 107     126.398  89.341  69.471  1.00  5.22              
ATOM   1722 2HD1 LEU A 107     124.734  88.767  69.322  1.00  5.22              
ATOM   1723 3HD1 LEU A 107     125.553  88.742  70.906  1.00  5.22              
ATOM   1724  CD2 LEU A 107     127.523  86.946  70.207  1.00  5.22              
ATOM   1725 1HD2 LEU A 107     128.239  87.704  69.894  1.00  5.22              
ATOM   1726 2HD2 LEU A 107     127.391  86.967  71.284  1.00  5.22              
ATOM   1727 3HD2 LEU A 107     127.898  85.965  69.913  1.00  5.22              
ATOM   1728  C   LEU A 107     123.126  86.201  71.289  1.00  5.22              
ATOM   1729  O   LEU A 107     122.382  85.210  71.241  1.00  5.22              
ATOM   1730  N   ILE A 108     122.707  87.460  71.319  1.00  5.13              
ATOM   1731  H   ILE A 108     123.397  88.197  71.351  1.00  5.13              
ATOM   1732  CA  ILE A 108     121.349  87.839  70.977  1.00  5.13              
ATOM   1733  HA  ILE A 108     120.872  86.961  70.557  1.00  5.13              
ATOM   1734  CB  ILE A 108     120.475  88.263  72.197  1.00  5.13              
ATOM   1735  HB  ILE A 108     119.438  88.244  71.858  1.00  5.13              
ATOM   1736  CG2 ILE A 108     120.622  87.216  73.316  1.00  5.13              
ATOM   1737 1HG2 ILE A 108     119.851  87.353  74.069  1.00  5.13              
ATOM   1738 2HG2 ILE A 108     120.532  86.210  72.918  1.00  5.13              
ATOM   1739 3HG2 ILE A 108     121.604  87.316  73.773  1.00  5.13              
ATOM   1740  CG1 ILE A 108     120.731  89.664  72.804  1.00  5.13              
ATOM   1741 1HG1 ILE A 108     120.545  90.415  72.043  1.00  5.13              
ATOM   1742 2HG1 ILE A 108     121.769  89.732  73.129  1.00  5.13              
ATOM   1743  CD1 ILE A 108     119.813  90.053  73.971  1.00  5.13              
ATOM   1744  HD1 ILE A 108     119.991  91.097  74.233  1.00  5.13              
ATOM   1745  HD2 ILE A 108     118.769  89.936  73.676  1.00  5.13              
ATOM   1746  HD3 ILE A 108     120.016  89.441  74.846  1.00  5.13              
ATOM   1747  C   ILE A 108     121.439  88.806  69.809  1.00  5.13              
ATOM   1748  O   ILE A 108     121.619  90.004  69.983  1.00  5.13              
ATOM   1749  N   ASP A 109     121.521  88.257  68.606  1.00  5.20              
ATOM   1750  H   ASP A 109     121.495  87.247  68.497  1.00  5.20              
ATOM   1751  CA  ASP A 109     121.757  89.079  67.436  1.00  5.20              
ATOM   1752  HA  ASP A 109     122.652  89.677  67.623  1.00  5.20              
ATOM   1753  CB  ASP A 109     122.046  88.204  66.212  1.00  5.20              
ATOM   1754  HB1 ASP A 109     121.845  88.758  65.294  1.00  5.20              
ATOM   1755  HB2 ASP A 109     121.392  87.335  66.222  1.00  5.20              
ATOM   1756  CG  ASP A 109     123.516  87.794  66.204  1.00  5.20              
ATOM   1757  OD1 ASP A 109     124.337  88.646  65.794  1.00  5.20              
ATOM   1758  OD2 ASP A 109     123.809  86.660  66.640  1.00  5.20              
ATOM   1759  C   ASP A 109     120.621  90.081  67.174  1.00  5.20              
ATOM   1760  O   ASP A 109     119.492  90.011  67.665  1.00  5.20              
ATOM   1761  N   HIS A 110     120.976  91.040  66.342  1.00  5.22              
ATOM   1762  H   HIS A 110     121.945  91.032  66.056  1.00  5.22              
ATOM   1763  CA  HIS A 110     120.119  91.985  65.643  1.00  5.22              
ATOM   1764  HA  HIS A 110     119.753  92.716  66.361  1.00  5.22              
ATOM   1765  CB  HIS A 110     120.984  92.701  64.564  1.00  5.22              
ATOM   1766  HB1 HIS A 110     120.711  93.748  64.504  1.00  5.22              
ATOM   1767  HB2 HIS A 110     120.756  92.271  63.587  1.00  5.22              
ATOM   1768  CG  HIS A 110     122.484  92.561  64.769  1.00  5.22              
ATOM   1769  ND1 HIS A 110     123.217  93.123  65.825  1.00  5.22              
ATOM   1770  CE1 HIS A 110     124.300  92.343  65.976  1.00  5.22              
ATOM   1771  HE1 HIS A 110     125.022  92.442  66.778  1.00  5.22              
ATOM   1772  NE2 HIS A 110     124.283  91.331  65.094  1.00  5.22              
ATOM   1773  HE2 HIS A 110     124.784  90.443  65.214  1.00  5.22              
ATOM   1774  CD2 HIS A 110     123.164  91.470  64.309  1.00  5.22              
ATOM   1775  HD2 HIS A 110     122.771  90.717  63.636  1.00  5.22              
ATOM   1776  C   HIS A 110     118.930  91.292  64.966  1.00  5.22              
ATOM   1777  O   HIS A 110     119.004  90.116  64.616  1.00  5.22              
ATOM   1778  N   ASP A 111     117.844  92.037  64.755  1.00  5.17              
ATOM   1779  H   ASP A 111     117.941  93.035  64.857  1.00  5.17              
ATOM   1780  CA  ASP A 111     116.590  91.565  64.149  1.00  5.17              
ATOM   1781  HA  ASP A 111     115.851  92.340  64.349  1.00  5.17              
ATOM   1782  CB  ASP A 111     116.737  91.523  62.618  1.00  5.17              
ATOM   1783  HB1 ASP A 111     115.861  91.049  62.175  1.00  5.17              
ATOM   1784  HB2 ASP A 111     117.618  90.943  62.335  1.00  5.17              
ATOM   1785  CG  ASP A 111     116.845  92.955  62.087  1.00  5.17              
ATOM   1786  OD1 ASP A 111     117.961  93.517  62.154  1.00  5.17              
ATOM   1787  OD2 ASP A 111     115.778  93.510  61.741  1.00  5.17              
ATOM   1788  C   ASP A 111     115.993  90.296  64.790  1.00  5.17              
ATOM   1789  O   ASP A 111     115.098  89.663  64.230  1.00  5.17              
ATOM   1790  N   ALA A 112     116.429  89.942  66.005  1.00  5.13              
ATOM   1791  H   ALA A 112     117.267  90.385  66.358  1.00  5.13              
ATOM   1792  CA  ALA A 112     115.923  88.800  66.758  1.00  5.13              
ATOM   1793  HA  ALA A 112     116.064  87.918  66.132  1.00  5.13              
ATOM   1794  CB  ALA A 112     116.772  88.584  68.016  1.00  5.13              
ATOM   1795  HB1 ALA A 112     116.311  87.821  68.644  1.00  5.13              
ATOM   1796  HB2 ALA A 112     117.762  88.231  67.729  1.00  5.13              
ATOM   1797  HB3 ALA A 112     116.859  89.511  68.583  1.00  5.13              
ATOM   1798  C   ALA A 112     114.435  88.827  67.089  1.00  5.13              
ATOM   1799  O   ALA A 112     113.838  87.785  67.347  1.00  5.13              
ATOM   1800  N   PHE A 113     113.836  90.013  67.059  1.00  5.08              
ATOM   1801  H   PHE A 113     114.427  90.807  66.876  1.00  5.08              
ATOM   1802  CA  PHE A 113     112.477  90.261  67.528  1.00  5.08              
ATOM   1803  HA  PHE A 113     111.946  89.309  67.587  1.00  5.08              
ATOM   1804  CB  PHE A 113     112.561  90.853  68.936  1.00  5.08              
ATOM   1805  HB1 PHE A 113     111.588  90.724  69.410  1.00  5.08              
ATOM   1806  HB2 PHE A 113     112.751  91.922  68.830  1.00  5.08              
ATOM   1807  CG  PHE A 113     113.628  90.270  69.856  1.00  5.08              
ATOM   1808  CD1 PHE A 113     113.501  88.959  70.354  1.00  5.08              
ATOM   1809  HD1 PHE A 113     112.643  88.361  70.084  1.00  5.08              
ATOM   1810  CE1 PHE A 113     114.504  88.415  71.176  1.00  5.08              
ATOM   1811  HE1 PHE A 113     114.406  87.405  71.545  1.00  5.08              
ATOM   1812  CZ  PHE A 113     115.643  89.175  71.499  1.00  5.08              
ATOM   1813  HZ  PHE A 113     116.419  88.750  72.119  1.00  5.08              
ATOM   1814  CE2 PHE A 113     115.773  90.485  71.009  1.00  5.08              
ATOM   1815  HE2 PHE A 113     116.652  91.070  71.251  1.00  5.08              
ATOM   1816  CD2 PHE A 113     114.765  91.033  70.194  1.00  5.08              
ATOM   1817  HD2 PHE A 113     114.866  92.047  69.830  1.00  5.08              
ATOM   1818  C   PHE A 113     111.687  91.160  66.568  1.00  5.08              
ATOM   1819  O   PHE A 113     110.583  91.596  66.900  1.00  5.08              
ATOM   1820  N   VAL A 114     112.243  91.468  65.386  1.00  5.08              
ATOM   1821  H   VAL A 114     113.092  90.981  65.113  1.00  5.08              
ATOM   1822  CA  VAL A 114     111.763  92.566  64.523  1.00  5.08              
ATOM   1823  HA  VAL A 114     111.804  93.478  65.120  1.00  5.08              
ATOM   1824  CB  VAL A 114     112.716  92.771  63.325  1.00  5.08              
ATOM   1825  HB  VAL A 114     113.729  92.812  63.726  1.00  5.08              
ATOM   1826  CG1 VAL A 114     112.664  91.628  62.302  1.00  5.08              
ATOM   1827 1HG1 VAL A 114     113.439  91.792  61.551  1.00  5.08              
ATOM   1828 2HG1 VAL A 114     112.862  90.671  62.784  1.00  5.08              
ATOM   1829 3HG1 VAL A 114     111.699  91.592  61.798  1.00  5.08              
ATOM   1830  CG2 VAL A 114     112.456  94.109  62.623  1.00  5.08              
ATOM   1831 1HG2 VAL A 114     113.233  94.271  61.873  1.00  5.08              
ATOM   1832 2HG2 VAL A 114     111.489  94.107  62.124  1.00  5.08              
ATOM   1833 3HG2 VAL A 114     112.506  94.925  63.344  1.00  5.08              
ATOM   1834  C   VAL A 114     110.308  92.418  64.068  1.00  5.08              
ATOM   1835  O   VAL A 114     109.590  93.402  63.858  1.00  5.08              
ATOM   1836  N   ASN A 115     109.830  91.179  63.943  1.00  5.08              
ATOM   1837  H   ASN A 115     110.465  90.405  64.092  1.00  5.08              
ATOM   1838  CA  ASN A 115     108.475  90.914  63.481  1.00  5.08              
ATOM   1839  HA  ASN A 115     108.285  91.625  62.688  1.00  5.08              
ATOM   1840  CB  ASN A 115     108.436  89.534  62.797  1.00  5.08              
ATOM   1841  HB1 ASN A 115     107.408  89.183  62.719  1.00  5.08              
ATOM   1842  HB2 ASN A 115     109.012  88.798  63.360  1.00  5.08              
ATOM   1843  CG  ASN A 115     108.979  89.659  61.377  1.00  5.08              
ATOM   1844  OD1 ASN A 115     108.542  90.523  60.630  1.00  5.08              
ATOM   1845  ND2 ASN A 115     109.965  88.890  61.000  1.00  5.08              
ATOM   1846 1HD2 ASN A 115     110.436  88.225  61.614  1.00  5.08              
ATOM   1847 2HD2 ASN A 115     110.354  88.976  60.075  1.00  5.08              
ATOM   1848  C   ASN A 115     107.376  91.201  64.511  1.00  5.08              
ATOM   1849  O   ASN A 115     106.264  91.557  64.121  1.00  5.08              
ATOM   1850  N   LEU A 116     107.702  91.197  65.800  1.00  5.04              
ATOM   1851  H   LEU A 116     108.682  91.085  66.039  1.00  5.04              
ATOM   1852  CA  LEU A 116     106.760  91.090  66.910  1.00  5.04              
ATOM   1853  HA  LEU A 116     105.862  90.562  66.582  1.00  5.04              
ATOM   1854  CB  LEU A 116     107.460  90.225  67.990  1.00  5.04              
ATOM   1855  HB1 LEU A 116     106.814  90.222  68.859  1.00  5.04              
ATOM   1856  HB2 LEU A 116     108.393  90.714  68.274  1.00  5.04              
ATOM   1857  CG  LEU A 116     107.742  88.727  67.704  1.00  5.04              
ATOM   1858  HG  LEU A 116     106.787  88.205  67.656  1.00  5.04              
ATOM   1859  CD1 LEU A 116     108.525  88.390  66.429  1.00  5.04              
ATOM   1860 1HD1 LEU A 116     108.674  87.313  66.379  1.00  5.04              
ATOM   1861 2HD1 LEU A 116     107.934  88.649  65.556  1.00  5.04              
ATOM   1862 3HD1 LEU A 116     109.491  88.893  66.418  1.00  5.04              
ATOM   1863  CD2 LEU A 116     108.553  88.146  68.868  1.00  5.04              
ATOM   1864 1HD2 LEU A 116     108.694  87.074  68.726  1.00  5.04              
ATOM   1865 2HD2 LEU A 116     109.530  88.627  68.930  1.00  5.04              
ATOM   1866 3HD2 LEU A 116     108.016  88.298  69.802  1.00  5.04              
ATOM   1867  C   LEU A 116     106.327  92.491  67.403  1.00  5.04              
ATOM   1868  O   LEU A 116     106.734  92.936  68.469  1.00  5.04              
ATOM   1869  N   LYS A 117     105.528  93.230  66.617  1.00  5.03              
ATOM   1870  H   LYS A 117     105.234  92.816  65.741  1.00  5.03              
ATOM   1871  CA  LYS A 117     105.124  94.625  66.948  1.00  5.03              
ATOM   1872  HA  LYS A 117     105.949  95.097  67.471  1.00  5.03              
ATOM   1873  CB  LYS A 117     104.838  95.456  65.676  1.00  5.03              
ATOM   1874  HB1 LYS A 117     104.101  96.225  65.918  1.00  5.03              
ATOM   1875  HB2 LYS A 117     104.397  94.829  64.900  1.00  5.03              
ATOM   1876  CG  LYS A 117     106.077  96.205  65.153  1.00  5.03              
ATOM   1877  HG1 LYS A 117     106.596  96.665  65.995  1.00  5.03              
ATOM   1878  HG2 LYS A 117     105.750  97.011  64.493  1.00  5.03              
ATOM   1879  CD  LYS A 117     107.060  95.316  64.386  1.00  5.03              
ATOM   1880  HD1 LYS A 117     107.244  94.404  64.954  1.00  5.03              
ATOM   1881  HD2 LYS A 117     108.010  95.843  64.284  1.00  5.03              
ATOM   1882  CE  LYS A 117     106.519  94.994  62.987  1.00  5.03              
ATOM   1883  HE1 LYS A 117     106.700  95.859  62.341  1.00  5.03              
ATOM   1884  HE2 LYS A 117     105.439  94.830  63.042  1.00  5.03              
ATOM   1885  NZ  LYS A 117     107.175  93.791  62.437  1.00  5.03              
ATOM   1886  HZ1 LYS A 117     107.011  93.680  61.446  1.00  5.03              
ATOM   1887  HZ2 LYS A 117     108.179  93.830  62.611  1.00  5.03              
ATOM   1888  HZ3 LYS A 117     106.823  92.966  62.915  1.00  5.03              
ATOM   1889  C   LYS A 117     103.942  94.758  67.913  1.00  5.03              
ATOM   1890  O   LYS A 117     103.729  95.825  68.471  1.00  5.03              
ATOM   1891  N   CYS A 118     103.188  93.695  68.163  1.00  5.00              
ATOM   1892  H   CYS A 118     103.341  92.836  67.660  1.00  5.00              
ATOM   1893  CA  CYS A 118     102.188  93.697  69.237  1.00  5.00              
ATOM   1894  HA  CYS A 118     101.745  94.687  69.355  1.00  5.00              
ATOM   1895  CB  CYS A 118     101.074  92.707  68.856  1.00  5.00              
ATOM   1896  HB1 CYS A 118     100.325  92.696  69.650  1.00  5.00              
ATOM   1897  HB2 CYS A 118     101.485  91.697  68.771  1.00  5.00              
ATOM   1898  SG  CYS A 118     100.285  93.190  67.291  1.00  5.00              
ATOM   1899  HG  CYS A 118      99.287  92.298  67.353  1.00  5.00              
ATOM   1900  C   CYS A 118     102.783  93.281  70.597  1.00  5.00              
ATOM   1901  O   CYS A 118     102.049  93.177  71.578  1.00  5.00              
ATOM   1902  N   LEU A 119     104.092  92.995  70.647  1.00  4.97              
ATOM   1903  H   LEU A 119     104.651  93.173  69.828  1.00  4.97              
ATOM   1904  CA  LEU A 119     104.745  92.252  71.722  1.00  4.97              
ATOM   1905  HA  LEU A 119     104.205  91.319  71.850  1.00  4.97              
ATOM   1906  CB  LEU A 119     106.182  91.917  71.311  1.00  4.97              
ATOM   1907  HB1 LEU A 119     106.777  92.831  71.285  1.00  4.97              
ATOM   1908  HB2 LEU A 119     106.141  91.513  70.314  1.00  4.97              
ATOM   1909  CG  LEU A 119     106.862  90.876  72.216  1.00  4.97              
ATOM   1910  HG  LEU A 119     106.750  91.149  73.265  1.00  4.97              
ATOM   1911  CD1 LEU A 119     106.230  89.504  71.989  1.00  4.97              
ATOM   1912 1HD1 LEU A 119     106.875  88.745  72.409  1.00  4.97              
ATOM   1913 2HD1 LEU A 119     105.260  89.453  72.480  1.00  4.97              
ATOM   1914 3HD1 LEU A 119     106.105  89.303  70.927  1.00  4.97              
ATOM   1915  CD2 LEU A 119     108.358  90.799  71.909  1.00  4.97              
ATOM   1916 1HD2 LEU A 119     108.832  90.083  72.579  1.00  4.97              
ATOM   1917 2HD2 LEU A 119     108.519  90.500  70.875  1.00  4.97              
ATOM   1918 3HD2 LEU A 119     108.811  91.773  72.079  1.00  4.97              
ATOM   1919  C   LEU A 119     104.726  92.963  73.083  1.00  4.97              
ATOM   1920  O   LEU A 119     105.674  93.663  73.442  1.00  4.97              
ATOM   1921  N   ASN A 120     103.654  92.774  73.850  1.00  4.94              
ATOM   1922  H   ASN A 120     102.842  92.360  73.406  1.00  4.94              
ATOM   1923  CA  ASN A 120     103.475  93.532  75.079  1.00  4.94              
ATOM   1924  HA  ASN A 120     103.656  94.572  74.799  1.00  4.94              
ATOM   1925  CB  ASN A 120     101.998  93.499  75.539  1.00  4.94              
ATOM   1926  HB1 ASN A 120     101.353  93.076  74.768  1.00  4.94              
ATOM   1927  HB2 ASN A 120     101.670  94.527  75.700  1.00  4.94              
ATOM   1928  CG  ASN A 120     101.785  92.734  76.827  1.00  4.94              
ATOM   1929  OD1 ASN A 120     102.003  91.534  76.889  1.00  4.94              
ATOM   1930  ND2 ASN A 120     101.452  93.397  77.906  1.00  4.94              
ATOM   1931 1HD2 ASN A 120     101.350  94.415  77.870  1.00  4.94              
ATOM   1932 2HD2 ASN A 120     101.489  92.937  78.790  1.00  4.94              
ATOM   1933  C   ASN A 120     104.521  93.265  76.191  1.00  4.94              
ATOM   1934  O   ASN A 120     104.992  94.208  76.826  1.00  4.94              
ATOM   1935  N   SER A 121     104.943  92.015  76.396  1.00  4.49              
ATOM   1936  H   SER A 121     104.575  91.289  75.803  1.00  4.49              
ATOM   1937  CA  SER A 121     105.805  91.623  77.527  1.00  4.49              
ATOM   1938  HA  SER A 121     106.261  92.497  77.987  1.00  4.49              
ATOM   1939  CB  SER A 121     105.009  90.848  78.598  1.00  4.49              
ATOM   1940  HB1 SER A 121     105.644  90.707  79.474  1.00  4.49              
ATOM   1941  HB2 SER A 121     104.751  89.862  78.211  1.00  4.49              
ATOM   1942  OG  SER A 121     103.810  91.469  79.002  1.00  4.49              
ATOM   1943  HG  SER A 121     103.190  91.409  78.260  1.00  4.49              
ATOM   1944  C   SER A 121     106.888  90.652  77.079  1.00  4.49              
ATOM   1945  O   SER A 121     106.572  89.666  76.388  1.00  4.49              
ATOM   1946  N   LEU A 122     108.110  90.874  77.588  1.00  4.47              
ATOM   1947  H   LEU A 122     108.264  91.712  78.146  1.00  4.47              
ATOM   1948  CA  LEU A 122     109.206  89.894  77.504  1.00  4.47              
ATOM   1949  HA  LEU A 122     108.822  88.985  77.051  1.00  4.47              
ATOM   1950  CB  LEU A 122     110.316  90.439  76.588  1.00  4.47              
ATOM   1951  HB1 LEU A 122     110.669  91.382  77.001  1.00  4.47              
ATOM   1952  HB2 LEU A 122     109.886  90.642  75.606  1.00  4.47              
ATOM   1953  CG  LEU A 122     111.518  89.490  76.421  1.00  4.47              
ATOM   1954  HG  LEU A 122     111.968  89.288  77.393  1.00  4.47              
ATOM   1955  CD1 LEU A 122     111.117  88.167  75.777  1.00  4.47              
ATOM   1956 1HD1 LEU A 122     112.014  87.592  75.566  1.00  4.47              
ATOM   1957 2HD1 LEU A 122     110.485  87.594  76.453  1.00  4.47              
ATOM   1958 3HD1 LEU A 122     110.578  88.349  74.847  1.00  4.47              
ATOM   1959  CD2 LEU A 122     112.581  90.130  75.533  1.00  4.47              
ATOM   1960 1HD2 LEU A 122     113.451  89.478  75.452  1.00  4.47              
ATOM   1961 2HD2 LEU A 122     112.180  90.316  74.536  1.00  4.47              
ATOM   1962 3HD2 LEU A 122     112.901  91.078  75.963  1.00  4.47              
ATOM   1963  C   LEU A 122     109.725  89.532  78.906  1.00  4.47              
ATOM   1964  O   LEU A 122     109.980  90.461  79.682  1.00  4.47              
ATOM   1965  N   GLN A 123     109.910  88.236  79.254  1.00  4.57              
ATOM   1966  H   GLN A 123     109.701  87.466  78.624  1.00  4.57              
ATOM   1967  CA  GLN A 123     110.480  87.967  80.607  1.00  4.57              
ATOM   1968  HA  GLN A 123     110.035  88.731  81.244  1.00  4.57              
ATOM   1969  CB  GLN A 123     110.005  86.696  81.332  1.00  4.57              
ATOM   1970  HB1 GLN A 123     110.473  86.706  82.319  1.00  4.57              
ATOM   1971  HB2 GLN A 123     110.349  85.788  80.855  1.00  4.57              
ATOM   1972  CG  GLN A 123     108.482  86.666  81.553  1.00  4.57              
ATOM   1973  HG1 GLN A 123     107.966  86.643  80.598  1.00  4.57              
ATOM   1974  HG2 GLN A 123     108.172  87.571  82.076  1.00  4.57              
ATOM   1975  CD  GLN A 123     108.077  85.470  82.409  1.00  4.57              
ATOM   1976  OE1 GLN A 123     108.649  85.209  83.450  1.00  4.57              
ATOM   1977  NE2 GLN A 123     107.131  84.648  82.016  1.00  4.57              
ATOM   1978 1HE2 GLN A 123     106.685  84.716  81.115  1.00  4.57              
ATOM   1979 2HE2 GLN A 123     107.010  83.846  82.613  1.00  4.57              
ATOM   1980  C   GLN A 123     111.975  88.240  80.810  1.00  4.57              
ATOM   1981  O   GLN A 123     112.307  89.318  81.293  1.00  4.57              
ATOM   1982  N   LEU A 124     112.887  87.310  80.491  1.00  4.93              
ATOM   1983  H   LEU A 124     112.549  86.414  80.158  1.00  4.93              
ATOM   1984  CA  LEU A 124     114.339  87.474  80.728  1.00  4.93              
ATOM   1985  HA  LEU A 124     114.806  86.652  80.223  1.00  4.93              
ATOM   1986  CB  LEU A 124     114.848  88.779  80.043  1.00  4.93              
ATOM   1987  HB1 LEU A 124     115.130  89.516  80.796  1.00  4.93              
ATOM   1988  HB2 LEU A 124     114.034  89.224  79.470  1.00  4.93              
ATOM   1989  CG  LEU A 124     115.992  88.599  79.042  1.00  4.93              
ATOM   1990  HG  LEU A 124     115.686  87.863  78.305  1.00  4.93              
ATOM   1991  CD1 LEU A 124     116.251  89.917  78.316  1.00  4.93              
ATOM   1992 1HD1 LEU A 124     117.091  89.808  77.632  1.00  4.93              
ATOM   1993 2HD1 LEU A 124     115.372  90.201  77.736  1.00  4.93              
ATOM   1994 3HD1 LEU A 124     116.471  90.707  79.032  1.00  4.93              
ATOM   1995  CD2 LEU A 124     117.290  88.135  79.701  1.00  4.93              
ATOM   1996 1HD2 LEU A 124     118.048  87.967  78.935  1.00  4.93              
ATOM   1997 2HD2 LEU A 124     117.636  88.910  80.377  1.00  4.93              
ATOM   1998 3HD2 LEU A 124     117.121  87.216  80.254  1.00  4.93              
ATOM   1999  C   LEU A 124     114.759  87.286  82.215  1.00  4.93              
ATOM   2000  O   LEU A 124     115.454  88.088  82.847  1.00  4.93              
ATOM   2001  N   ALA A 125     114.379  86.133  82.761  1.00  4.95              
ATOM   2002  H   ALA A 125     113.805  85.535  82.175  1.00  4.95              
ATOM   2003  CA  ALA A 125     114.494  85.714  84.146  1.00  4.95              
ATOM   2004  HA  ALA A 125     114.953  86.528  84.708  1.00  4.95              
ATOM   2005  CB  ALA A 125     113.075  85.543  84.698  1.00  4.95              
ATOM   2006  HB1 ALA A 125     113.117  85.282  85.758  1.00  4.95              
ATOM   2007  HB2 ALA A 125     112.511  86.471  84.586  1.00  4.95              
ATOM   2008  HB3 ALA A 125     112.561  84.747  84.160  1.00  4.95              
ATOM   2009  C   ALA A 125     115.358  84.455  84.389  1.00  4.95              
ATOM   2010  O   ALA A 125     115.102  83.359  83.875  1.00  4.95              
ATOM   2011  N   GLY A 126     116.453  84.623  85.131  1.00  4.94              
ATOM   2012  H   GLY A 126     116.618  85.509  85.581  1.00  4.94              
ATOM   2013  CA  GLY A 126     117.424  83.547  85.325  1.00  4.94              
ATOM   2014  HA1 GLY A 126     116.927  82.683  85.772  1.00  4.94              
ATOM   2015  HA2 GLY A 126     118.208  83.872  86.004  1.00  4.94              
ATOM   2016  C   GLY A 126     118.082  83.106  84.031  1.00  4.94              
ATOM   2017  O   GLY A 126     117.924  81.990  83.547  1.00  4.94              
ATOM   2018  N   ASN A 127     118.761  84.059  83.426  1.00  5.04              
ATOM   2019  H   ASN A 127     118.996  84.874  83.985  1.00  5.04              
ATOM   2020  CA  ASN A 127     119.485  83.931  82.183  1.00  5.04              
ATOM   2021  HA  ASN A 127     119.646  82.869  81.980  1.00  5.04              
ATOM   2022  CB  ASN A 127     118.619  84.471  81.036  1.00  5.04              
ATOM   2023  HB1 ASN A 127     119.184  84.484  80.114  1.00  5.04              
ATOM   2024  HB2 ASN A 127     118.308  85.488  81.274  1.00  5.04              
ATOM   2025  CG  ASN A 127     117.437  83.548  80.898  1.00  5.04              
ATOM   2026  OD1 ASN A 127     117.465  82.486  80.310  1.00  5.04              
ATOM   2027  ND2 ASN A 127     116.355  83.930  81.519  1.00  5.04              
ATOM   2028 1HD2 ASN A 127     116.360  84.745  82.103  1.00  5.04              
ATOM   2029 2HD2 ASN A 127     115.626  83.247  81.663  1.00  5.04              
ATOM   2030  C   ASN A 127     120.863  84.596  82.371  1.00  5.04              
ATOM   2031  O   ASN A 127     121.417  84.649  83.473  1.00  5.04              
ATOM   2032  N   SER A 128     121.607  84.960  81.313  1.00  4.99              
ATOM   2033  H   SER A 128     121.040  85.121  80.495  1.00  4.99              
ATOM   2034  CA  SER A 128     122.956  84.383  81.138  1.00  4.99              
ATOM   2035  HA  SER A 128     123.547  84.302  82.048  1.00  4.99              
ATOM   2036  CB  SER A 128     122.535  82.996  80.614  1.00  4.99              
ATOM   2037  HB1 SER A 128     122.229  83.084  79.576  1.00  4.99              
ATOM   2038  HB2 SER A 128     121.683  82.591  81.159  1.00  4.99              
ATOM   2039  OG  SER A 128     123.470  81.978  80.693  1.00  4.99              
ATOM   2040  HG  SER A 128     123.199  81.308  81.338  1.00  4.99              
ATOM   2041  C   SER A 128     123.742  85.087  80.032  1.00  4.99              
ATOM   2042  O   SER A 128     124.763  84.585  79.594  1.00  4.99              
ATOM   2043  N   LEU A 129     123.139  86.193  79.548  1.00  4.98              
ATOM   2044  H   LEU A 129     122.366  86.589  80.065  1.00  4.98              
ATOM   2045  CA  LEU A 129     123.676  87.008  78.481  1.00  4.98              
ATOM   2046  HA  LEU A 129     123.641  86.454  77.553  1.00  4.98              
ATOM   2047  CB  LEU A 129     122.845  88.300  78.297  1.00  4.98              
ATOM   2048  HB1 LEU A 129     123.284  88.854  77.465  1.00  4.98              
ATOM   2049  HB2 LEU A 129     122.980  88.916  79.187  1.00  4.98              
ATOM   2050  CG  LEU A 129     121.328  88.180  78.028  1.00  4.98              
ATOM   2051  HG  LEU A 129     120.826  87.736  78.882  1.00  4.98              
ATOM   2052  CD1 LEU A 129     120.755  89.569  77.747  1.00  4.98              
ATOM   2053 1HD1 LEU A 129     119.674  89.513  77.622  1.00  4.98              
ATOM   2054 2HD1 LEU A 129     120.973  90.237  78.576  1.00  4.98              
ATOM   2055 3HD1 LEU A 129     121.199  89.987  76.843  1.00  4.98              
ATOM   2056  CD2 LEU A 129     120.991  87.298  76.845  1.00  4.98              
ATOM   2057 1HD2 LEU A 129     119.919  87.334  76.656  1.00  4.98              
ATOM   2058 2HD2 LEU A 129     121.519  87.660  75.966  1.00  4.98              
ATOM   2059 3HD2 LEU A 129     121.270  86.275  77.064  1.00  4.98              
ATOM   2060  C   LEU A 129     125.132  87.395  78.821  1.00  4.98              
ATOM   2061  O   LEU A 129     125.506  87.549  79.981  1.00  4.98              
ATOM   2062  N   LYS A 130     125.950  87.553  77.786  1.00  4.99              
ATOM   2063  H   LYS A 130     125.576  87.358  76.867  1.00  4.99              
ATOM   2064  CA  LYS A 130     127.369  87.922  77.880  1.00  4.99              
ATOM   2065  HA  LYS A 130     127.569  88.397  78.844  1.00  4.99              
ATOM   2066  CB  LYS A 130     128.266  86.676  77.725  1.00  4.99              
ATOM   2067  HB1 LYS A 130     129.261  87.006  77.426  1.00  4.99              
ATOM   2068  HB2 LYS A 130     127.880  86.057  76.920  1.00  4.99              
ATOM   2069  CG  LYS A 130     128.422  85.832  79.001  1.00  4.99              
ATOM   2070  HG1 LYS A 130     127.442  85.657  79.447  1.00  4.99              
ATOM   2071  HG2 LYS A 130     129.016  86.399  79.716  1.00  4.99              
ATOM   2072  CD  LYS A 130     129.094  84.461  78.773  1.00  4.99              
ATOM   2073  HD1 LYS A 130     128.313  83.750  78.496  1.00  4.99              
ATOM   2074  HD2 LYS A 130     129.534  84.128  79.712  1.00  4.99              
ATOM   2075  CE  LYS A 130     130.173  84.395  77.686  1.00  4.99              
ATOM   2076  HE1 LYS A 130     129.729  84.740  76.750  1.00  4.99              
ATOM   2077  HE2 LYS A 130     130.468  83.351  77.533  1.00  4.99              
ATOM   2078  NZ  LYS A 130     131.368  85.218  77.984  1.00  4.99              
ATOM   2079  HZ1 LYS A 130     132.012  84.744  78.603  1.00  4.99              
ATOM   2080  HZ2 LYS A 130     131.844  85.407  77.101  1.00  4.99              
ATOM   2081  HZ3 LYS A 130     131.109  86.122  78.353  1.00  4.99              
ATOM   2082  C   LYS A 130     127.759  88.951  76.812  1.00  4.99              
ATOM   2083  O   LYS A 130     128.842  89.519  76.884  1.00  4.99              
ATOM   2084  N   THR A 131     126.873  89.149  75.833  1.00  5.00              
ATOM   2085  H   THR A 131     126.000  88.656  75.885  1.00  5.00              
ATOM   2086  CA  THR A 131     127.149  89.838  74.570  1.00  5.00              
ATOM   2087  HA  THR A 131     127.935  90.577  74.732  1.00  5.00              
ATOM   2088  CB  THR A 131     127.612  88.873  73.457  1.00  5.00              
ATOM   2089  HB  THR A 131     126.774  88.562  72.839  1.00  5.00              
ATOM   2090  CG2 THR A 131     128.660  89.544  72.574  1.00  5.00              
ATOM   2091 1HG2 THR A 131     129.004  88.845  71.814  1.00  5.00              
ATOM   2092 2HG2 THR A 131     128.222  90.414  72.082  1.00  5.00              
ATOM   2093 3HG2 THR A 131     129.513  89.853  73.178  1.00  5.00              
ATOM   2094  OG1 THR A 131     128.183  87.701  73.988  1.00  5.00              
ATOM   2095  HG1 THR A 131     127.605  86.964  73.727  1.00  5.00              
ATOM   2096  C   THR A 131     125.890  90.566  74.134  1.00  5.00              
ATOM   2097  O   THR A 131     125.010  89.994  73.491  1.00  5.00              
ATOM   2098  N   ILE A 132     125.756  91.807  74.600  1.00  4.97              
ATOM   2099  H   ILE A 132     126.502  92.216  75.140  1.00  4.97              
ATOM   2100  CA  ILE A 132     124.697  92.707  74.146  1.00  4.97              
ATOM   2101  HA  ILE A 132     123.773  92.134  74.179  1.00  4.97              
ATOM   2102  CB  ILE A 132     124.515  93.902  75.113  1.00  4.97              
ATOM   2103  HB  ILE A 132     123.891  94.650  74.621  1.00  4.97              
ATOM   2104  CG2 ILE A 132     123.741  93.402  76.351  1.00  4.97              
ATOM   2105 1HG2 ILE A 132     123.529  94.237  77.021  1.00  4.97              
ATOM   2106 2HG2 ILE A 132     122.793  92.957  76.047  1.00  4.97              
ATOM   2107 3HG2 ILE A 132     124.329  92.665  76.900  1.00  4.97              
ATOM   2108  CG1 ILE A 132     125.791  94.598  75.641  1.00  4.97              
ATOM   2109 1HG1 ILE A 132     126.426  93.878  76.158  1.00  4.97              
ATOM   2110 2HG1 ILE A 132     125.473  95.326  76.381  1.00  4.97              
ATOM   2111  CD1 ILE A 132     126.632  95.355  74.611  1.00  4.97              
ATOM   2112  HD1 ILE A 132     127.261  94.662  74.056  1.00  4.97              
ATOM   2113  HD2 ILE A 132     125.985  95.908  73.928  1.00  4.97              
ATOM   2114  HD3 ILE A 132     127.283  96.061  75.126  1.00  4.97              
ATOM   2115  C   ILE A 132     124.936  93.107  72.680  1.00  4.97              
ATOM   2116  O   ILE A 132     126.071  93.401  72.307  1.00  4.97              
ATOM   2117  N   PRO A 133     123.903  93.100  71.823  1.00  5.03              
ATOM   2118  CD  PRO A 133     122.585  92.504  72.014  1.00  5.03              
ATOM   2119  HD1 PRO A 133     122.129  92.817  72.954  1.00  5.03              
ATOM   2120  HD2 PRO A 133     122.692  91.421  71.978  1.00  5.03              
ATOM   2121  CG  PRO A 133     121.727  92.980  70.835  1.00  5.03              
ATOM   2122  HG1 PRO A 133     121.223  93.912  71.096  1.00  5.03              
ATOM   2123  HG2 PRO A 133     120.979  92.255  70.527  1.00  5.03              
ATOM   2124  CB  PRO A 133     122.789  93.230  69.762  1.00  5.03              
ATOM   2125  HB1 PRO A 133     122.415  93.860  68.955  1.00  5.03              
ATOM   2126  HB2 PRO A 133     123.148  92.280  69.360  1.00  5.03              
ATOM   2127  CA  PRO A 133     123.890  93.895  70.604  1.00  5.03              
ATOM   2128  HA  PRO A 133     124.849  93.891  70.084  1.00  5.03              
ATOM   2129  C   PRO A 133     123.469  95.330  70.987  1.00  5.03              
ATOM   2130  O   PRO A 133     123.369  95.660  72.169  1.00  5.03              
ATOM   2131  N   LEU A 134     123.119  96.162  70.004  1.00  5.16              
ATOM   2132  H   LEU A 134     123.208  95.835  69.054  1.00  5.16              
ATOM   2133  CA  LEU A 134     122.808  97.582  70.211  1.00  5.16              
ATOM   2134  HA  LEU A 134     122.915  97.829  71.270  1.00  5.16              
ATOM   2135  CB  LEU A 134     123.855  98.431  69.448  1.00  5.16              
ATOM   2136  HB1 LEU A 134     123.475  99.450  69.385  1.00  5.16              
ATOM   2137  HB2 LEU A 134     123.955  98.062  68.426  1.00  5.16              
ATOM   2138  CG  LEU A 134     125.249  98.550  70.101  1.00  5.16              
ATOM   2139  HG  LEU A 134     125.130  98.842  71.143  1.00  5.16              
ATOM   2140  CD1 LEU A 134     126.101  97.277  70.033  1.00  5.16              
ATOM   2141 1HD1 LEU A 134     127.122  97.509  70.340  1.00  5.16              
ATOM   2142 2HD1 LEU A 134     125.727  96.539  70.736  1.00  5.16              
ATOM   2143 3HD1 LEU A 134     126.111  96.879  69.020  1.00  5.16              
ATOM   2144  CD2 LEU A 134     126.035  99.639  69.365  1.00  5.16              
ATOM   2145 1HD2 LEU A 134     126.998  99.783  69.857  1.00  5.16              
ATOM   2146 2HD2 LEU A 134     126.183  99.372  68.321  1.00  5.16              
ATOM   2147 3HD2 LEU A 134     125.496 100.584  69.438  1.00  5.16              
ATOM   2148  C   LEU A 134     121.335  97.981  69.853  1.00  5.16              
ATOM   2149  O   LEU A 134     121.076  99.119  69.459  1.00  5.16              
ATOM   2150  N   LEU A 135     120.349  97.065  69.893  1.00  5.69              
ATOM   2151  H   LEU A 135     120.537  96.189  70.356  1.00  5.69              
ATOM   2152  CA  LEU A 135     119.140  97.148  69.026  1.00  5.69              
ATOM   2153  HA  LEU A 135     118.990  98.187  68.741  1.00  5.69              
ATOM   2154  CB  LEU A 135     119.510  96.327  67.760  1.00  5.69              
ATOM   2155  HB1 LEU A 135     118.625  96.011  67.218  1.00  5.69              
ATOM   2156  HB2 LEU A 135     120.010  95.409  68.073  1.00  5.69              
ATOM   2157  CG  LEU A 135     120.429  97.089  66.778  1.00  5.69              
ATOM   2158  HG  LEU A 135     121.333  97.416  67.287  1.00  5.69              
ATOM   2159  CD1 LEU A 135     120.864  96.165  65.648  1.00  5.69              
ATOM   2160 1HD1 LEU A 135     121.552  96.691  64.986  1.00  5.69              
ATOM   2161 2HD1 LEU A 135     121.386  95.308  66.071  1.00  5.69              
ATOM   2162 3HD1 LEU A 135     119.997  95.838  65.074  1.00  5.69              
ATOM   2163  CD2 LEU A 135     119.748  98.306  66.145  1.00  5.69              
ATOM   2164 1HD2 LEU A 135     120.423  98.758  65.418  1.00  5.69              
ATOM   2165 2HD2 LEU A 135     118.832  98.004  65.638  1.00  5.69              
ATOM   2166 3HD2 LEU A 135     119.533  99.061  66.900  1.00  5.69              
ATOM   2167  C   LEU A 135     117.766  96.729  69.662  1.00  5.69              
ATOM   2168  O   LEU A 135     117.763  96.304  70.815  1.00  5.69              
ATOM   2169  N   PRO A 136     116.590  96.942  69.002  1.00  6.06              
ATOM   2170  CD  PRO A 136     116.471  97.352  67.602  1.00  6.06              
ATOM   2171  HD1 PRO A 136     116.585  96.499  66.933  1.00  6.06              
ATOM   2172  HD2 PRO A 136     117.208  98.120  67.371  1.00  6.06              
ATOM   2173  CG  PRO A 136     115.077  97.941  67.414  1.00  6.06              
ATOM   2174  HG1 PRO A 136     114.373  97.154  67.138  1.00  6.06              
ATOM   2175  HG2 PRO A 136     115.074  98.743  66.675  1.00  6.06              
ATOM   2176  CB  PRO A 136     114.765  98.455  68.811  1.00  6.06              
ATOM   2177  HB1 PRO A 136     113.694  98.611  68.949  1.00  6.06              
ATOM   2178  HB2 PRO A 136     115.293  99.388  68.989  1.00  6.06              
ATOM   2179  CA  PRO A 136     115.348  97.345  69.701  1.00  6.06              
ATOM   2180  HA  PRO A 136     115.633  97.782  70.657  1.00  6.06              
ATOM   2181  C   PRO A 136     114.239  96.337  70.002  1.00  6.06              
ATOM   2182  O   PRO A 136     114.131  95.265  69.410  1.00  6.06              
ATOM   2183  N   GLN A 137     113.311  96.829  70.838  1.00  5.96              
ATOM   2184  H   GLN A 137     113.495  97.737  71.249  1.00  5.96              
ATOM   2185  CA  GLN A 137     111.953  96.312  70.996  1.00  5.96              
ATOM   2186  HA  GLN A 137     111.697  95.754  70.095  1.00  5.96              
ATOM   2187  CB  GLN A 137     111.919  95.364  72.206  1.00  5.96              
ATOM   2188  HB1 GLN A 137     111.827  95.955  73.118  1.00  5.96              
ATOM   2189  HB2 GLN A 137     112.863  94.820  72.269  1.00  5.96              
ATOM   2190  CG  GLN A 137     110.780  94.332  72.135  1.00  5.96              
ATOM   2191  HG1 GLN A 137     109.813  94.805  71.976  1.00  5.96              
ATOM   2192  HG2 GLN A 137     110.747  93.803  73.082  1.00  5.96              
ATOM   2193  CD  GLN A 137     111.048  93.285  71.070  1.00  5.96              
ATOM   2194  OE1 GLN A 137     112.022  92.571  71.165  1.00  5.96              
ATOM   2195  NE2 GLN A 137     110.223  93.142  70.048  1.00  5.96              
ATOM   2196 1HE2 GLN A 137     109.338  93.617  69.987  1.00  5.96              
ATOM   2197 2HE2 GLN A 137     110.468  92.433  69.376  1.00  5.96              
ATOM   2198  C   GLN A 137     110.938  97.449  71.169  1.00  5.96              
ATOM   2199  O   GLN A 137     111.287  98.538  71.616  1.00  5.96              
ATOM   2200  N   ASN A 138     109.663  97.165  70.874  1.00  5.67              
ATOM   2201  H   ASN A 138     109.444  96.257  70.493  1.00  5.67              
ATOM   2202  CA  ASN A 138     108.554  98.117  70.983  1.00  5.67              
ATOM   2203  HA  ASN A 138     109.003  99.099  71.149  1.00  5.67              
ATOM   2204  CB  ASN A 138     107.836  98.246  69.645  1.00  5.67              
ATOM   2205  HB1 ASN A 138     108.557  98.309  68.831  1.00  5.67              
ATOM   2206  HB2 ASN A 138     107.234  99.155  69.641  1.00  5.67              
ATOM   2207  CG  ASN A 138     106.947  97.061  69.436  1.00  5.67              
ATOM   2208  OD1 ASN A 138     107.392  96.024  68.978  1.00  5.67              
ATOM   2209  ND2 ASN A 138     105.712  97.183  69.849  1.00  5.67              
ATOM   2210 1HD2 ASN A 138     105.466  97.961  70.444  1.00  5.67              
ATOM   2211 2HD2 ASN A 138     105.052  96.442  69.664  1.00  5.67              
ATOM   2212  C   ASN A 138     107.652  97.934  72.219  1.00  5.67              
ATOM   2213  O   ASN A 138     106.544  98.471  72.269  1.00  5.67              
ATOM   2214  N   LEU A 139     108.132  97.149  73.183  1.00  5.44              
ATOM   2215  H   LEU A 139     109.077  96.823  73.083  1.00  5.44              
ATOM   2216  CA  LEU A 139     107.329  96.573  74.253  1.00  5.44              
ATOM   2217  HA  LEU A 139     106.386  96.278  73.788  1.00  5.44              
ATOM   2218  CB  LEU A 139     107.973  95.248  74.725  1.00  5.44              
ATOM   2219  HB1 LEU A 139     107.996  94.587  73.860  1.00  5.44              
ATOM   2220  HB2 LEU A 139     107.318  94.775  75.457  1.00  5.44              
ATOM   2221  CG  LEU A 139     109.398  95.270  75.297  1.00  5.44              
ATOM   2222  HG  LEU A 139     110.076  95.624  74.526  1.00  5.44              
ATOM   2223  CD1 LEU A 139     109.583  96.156  76.524  1.00  5.44              
ATOM   2224 1HD1 LEU A 139     110.586  96.018  76.926  1.00  5.44              
ATOM   2225 2HD1 LEU A 139     109.469  97.201  76.245  1.00  5.44              
ATOM   2226 3HD1 LEU A 139     108.847  95.897  77.283  1.00  5.44              
ATOM   2227  CD2 LEU A 139     109.785  93.839  75.676  1.00  5.44              
ATOM   2228 1HD2 LEU A 139     110.846  93.801  75.917  1.00  5.44              
ATOM   2229 2HD2 LEU A 139     109.208  93.518  76.542  1.00  5.44              
ATOM   2230 3HD2 LEU A 139     109.581  93.153  74.855  1.00  5.44              
ATOM   2231  C   LEU A 139     106.905  97.496  75.394  1.00  5.44              
ATOM   2232  O   LEU A 139     107.361  98.630  75.538  1.00  5.44              
ATOM   2233  N   GLU A 140     106.013  96.942  76.213  1.00  5.38              
ATOM   2234  H   GLU A 140     105.749  95.979  76.039  1.00  5.38              
ATOM   2235  CA  GLU A 140     105.353  97.600  77.329  1.00  5.38              
ATOM   2236  HA  GLU A 140     105.435  98.680  77.214  1.00  5.38              
ATOM   2237  CB  GLU A 140     103.862  97.226  77.287  1.00  5.38              
ATOM   2238  HB1 GLU A 140     103.760  96.157  77.432  1.00  5.38              
ATOM   2239  HB2 GLU A 140     103.461  97.479  76.304  1.00  5.38              
ATOM   2240  CG  GLU A 140     103.009  97.921  78.348  1.00  5.38              
ATOM   2241  HG1 GLU A 140     103.044  98.997  78.162  1.00  5.38              
ATOM   2242  HG2 GLU A 140     103.417  97.739  79.343  1.00  5.38              
ATOM   2243  CD  GLU A 140     101.558  97.425  78.317  1.00  5.38              
ATOM   2244  OE1 GLU A 140     101.330  96.201  78.222  1.00  5.38              
ATOM   2245  OE2 GLU A 140     100.674  98.307  78.412  1.00  5.38              
ATOM   2246  C   GLU A 140     105.983  97.241  78.675  1.00  5.38              
ATOM   2247  O   GLU A 140     106.135  98.115  79.538  1.00  5.38              
ATOM   2248  N   VAL A 141     106.408  95.982  78.833  1.00  5.20              
ATOM   2249  H   VAL A 141     106.213  95.304  78.101  1.00  5.20              
ATOM   2250  CA  VAL A 141     107.090  95.522  80.050  1.00  5.20              
ATOM   2251  HA  VAL A 141     107.540  96.394  80.524  1.00  5.20              
ATOM   2252  CB  VAL A 141     106.098  94.933  81.084  1.00  5.20              
ATOM   2253  HB  VAL A 141     106.649  94.753  82.008  1.00  5.20              
ATOM   2254  CG1 VAL A 141     104.925  95.868  81.419  1.00  5.20              
ATOM   2255 1HG1 VAL A 141     104.365  95.462  82.259  1.00  5.20              
ATOM   2256 2HG1 VAL A 141     105.295  96.860  81.668  1.00  5.20              
ATOM   2257 3HG1 VAL A 141     104.255  95.945  80.563  1.00  5.20              
ATOM   2258  CG2 VAL A 141     105.470  93.611  80.645  1.00  5.20              
ATOM   2259 1HG2 VAL A 141     104.768  93.257  81.400  1.00  5.20              
ATOM   2260 2HG2 VAL A 141     104.941  93.749  79.701  1.00  5.20              
ATOM   2261 3HG2 VAL A 141     106.241  92.853  80.522  1.00  5.20              
ATOM   2262  C   VAL A 141     108.239  94.555  79.781  1.00  5.20              
ATOM   2263  O   VAL A 141     108.161  93.677  78.904  1.00  5.20              
ATOM   2264  N   LEU A 142     109.293  94.700  80.591  1.00  4.78              
ATOM   2265  H   LEU A 142     109.271  95.402  81.327  1.00  4.78              
ATOM   2266  CA  LEU A 142     110.458  93.810  80.534  1.00  4.78              
ATOM   2267  HA  LEU A 142     110.224  92.938  79.924  1.00  4.78              
ATOM   2268  CB  LEU A 142     111.637  94.571  79.890  1.00  4.78              
ATOM   2269  HB1 LEU A 142     111.903  95.398  80.551  1.00  4.78              
ATOM   2270  HB2 LEU A 142     111.306  94.993  78.941  1.00  4.78              
ATOM   2271  CG  LEU A 142     112.900  93.721  79.635  1.00  4.78              
ATOM   2272  HG  LEU A 142     113.201  93.228  80.554  1.00  4.78              
ATOM   2273  CD1 LEU A 142     112.690  92.651  78.565  1.00  4.78              
ATOM   2274 1HD1 LEU A 142     112.343  93.111  77.641  1.00  4.78              
ATOM   2275 2HD1 LEU A 142     113.629  92.133  78.379  1.00  4.78              
ATOM   2276 3HD1 LEU A 142     111.965  91.922  78.916  1.00  4.78              
ATOM   2277  CD2 LEU A 142     114.053  94.619  79.188  1.00  4.78              
ATOM   2278 1HD2 LEU A 142     114.951  94.019  79.042  1.00  4.78              
ATOM   2279 2HD2 LEU A 142     113.797  95.116  78.252  1.00  4.78              
ATOM   2280 3HD2 LEU A 142     114.247  95.369  79.955  1.00  4.78              
ATOM   2281  C   LEU A 142     110.790  93.332  81.938  1.00  4.78              
ATOM   2282  O   LEU A 142     110.772  94.135  82.882  1.00  4.78              
ATOM   2283  N   GLY A 143     111.131  92.041  82.050  1.00  4.83              
ATOM   2284  H   GLY A 143     111.083  91.426  81.243  1.00  4.83              
ATOM   2285  CA  GLY A 143     111.826  91.558  83.241  1.00  4.83              
ATOM   2286  HA1 GLY A 143     111.880  90.473  83.247  1.00  4.83              
ATOM   2287  HA2 GLY A 143     111.260  91.849  84.125  1.00  4.83              
ATOM   2288  C   GLY A 143     113.227  92.177  83.356  1.00  4.83              
ATOM   2289  O   GLY A 143     113.415  93.394  83.178  1.00  4.83              
ATOM   2290  N   LEU A 144     114.154  91.262  83.670  1.00  5.18              
ATOM   2291  H   LEU A 144     113.746  90.362  83.855  1.00  5.18              
ATOM   2292  CA  LEU A 144     115.626  91.270  83.759  1.00  5.18              
ATOM   2293  HA  LEU A 144     116.019  90.542  83.052  1.00  5.18              
ATOM   2294  CB  LEU A 144     116.271  92.642  83.452  1.00  5.18              
ATOM   2295  HB1 LEU A 144     117.303  92.635  83.804  1.00  5.18              
ATOM   2296  HB2 LEU A 144     115.760  93.407  84.034  1.00  5.18              
ATOM   2297  CG  LEU A 144     116.291  93.041  81.969  1.00  5.18              
ATOM   2298  HG  LEU A 144     115.363  92.750  81.481  1.00  5.18              
ATOM   2299  CD1 LEU A 144     116.455  94.559  81.861  1.00  5.18              
ATOM   2300 1HD1 LEU A 144     116.539  94.847  80.816  1.00  5.18              
ATOM   2301 2HD1 LEU A 144     115.575  95.041  82.292  1.00  5.18              
ATOM   2302 3HD1 LEU A 144     117.345  94.883  82.399  1.00  5.18              
ATOM   2303  CD2 LEU A 144     117.456  92.360  81.244  1.00  5.18              
ATOM   2304 1HD2 LEU A 144     117.462  92.677  80.203  1.00  5.18              
ATOM   2305 2HD2 LEU A 144     118.401  92.643  81.707  1.00  5.18              
ATOM   2306 3HD2 LEU A 144     117.327  91.281  81.283  1.00  5.18              
ATOM   2307  C   LEU A 144     116.006  90.790  85.172  1.00  5.18              
ATOM   2308  O   LEU A 144     116.598  91.505  85.980  1.00  5.18              
ATOM   2309  N   GLU A 145     115.599  89.561  85.492  1.00  5.15              
ATOM   2310  H   GLU A 145     115.179  89.007  84.756  1.00  5.15              
ATOM   2311  CA  GLU A 145     115.374  89.165  86.897  1.00  5.15              
ATOM   2312  HA  GLU A 145     115.265  90.075  87.492  1.00  5.15              
ATOM   2313  CB  GLU A 145     114.017  88.432  86.941  1.00  5.15              
ATOM   2314  HB1 GLU A 145     114.156  87.394  86.643  1.00  5.15              
ATOM   2315  HB2 GLU A 145     113.361  88.890  86.197  1.00  5.15              
ATOM   2316  CG  GLU A 145     113.254  88.505  88.273  1.00  5.15              
ATOM   2317  HG1 GLU A 145     112.213  88.234  88.087  1.00  5.15              
ATOM   2318  HG2 GLU A 145     113.268  89.536  88.635  1.00  5.15              
ATOM   2319  CD  GLU A 145     113.816  87.557  89.332  1.00  5.15              
ATOM   2320  OE1 GLU A 145     114.075  86.373  89.004  1.00  5.15              
ATOM   2321  OE2 GLU A 145     114.092  88.008  90.470  1.00  5.15              
ATOM   2322  C   GLU A 145     116.522  88.385  87.540  1.00  5.15              
ATOM   2323  O   GLU A 145     116.665  88.305  88.755  1.00  5.15              
ATOM   2324  N   PHE A 146     117.379  87.861  86.679  1.00  5.19              
ATOM   2325  H   PHE A 146     117.116  88.017  85.717  1.00  5.19              
ATOM   2326  CA  PHE A 146     118.784  87.517  86.906  1.00  5.19              
ATOM   2327  HA  PHE A 146     119.304  88.368  87.351  1.00  5.19              
ATOM   2328  CB  PHE A 146     118.896  86.277  87.824  1.00  5.19              
ATOM   2329  HB1 PHE A 146     118.292  85.480  87.398  1.00  5.19              
ATOM   2330  HB2 PHE A 146     118.451  86.510  88.785  1.00  5.19              
ATOM   2331  CG  PHE A 146     120.284  85.723  88.118  1.00  5.19              
ATOM   2332  CD1 PHE A 146     121.448  86.502  87.955  1.00  5.19              
ATOM   2333  HD1 PHE A 146     121.387  87.516  87.592  1.00  5.19              
ATOM   2334  CE1 PHE A 146     122.709  85.976  88.285  1.00  5.19              
ATOM   2335  HE1 PHE A 146     123.588  86.592  88.182  1.00  5.19              
ATOM   2336  CZ  PHE A 146     122.820  84.663  88.770  1.00  5.19              
ATOM   2337  HZ  PHE A 146     123.788  84.262  89.033  1.00  5.19              
ATOM   2338  CE2 PHE A 146     121.665  83.880  88.938  1.00  5.19              
ATOM   2339  HE2 PHE A 146     121.746  82.875  89.327  1.00  5.19              
ATOM   2340  CD2 PHE A 146     120.402  84.410  88.618  1.00  5.19              
ATOM   2341  HD2 PHE A 146     119.520  83.809  88.777  1.00  5.19              
ATOM   2342  C   PHE A 146     119.303  87.282  85.499  1.00  5.19              
ATOM   2343  O   PHE A 146     119.747  86.192  85.162  1.00  5.19              
ATOM   2344  N   ASN A 147     119.087  88.246  84.597  1.00  5.30              
ATOM   2345  H   ASN A 147     118.728  89.123  84.949  1.00  5.30              
ATOM   2346  CA  ASN A 147     119.951  88.328  83.432  1.00  5.30              
ATOM   2347  HA  ASN A 147     119.867  87.433  82.817  1.00  5.30              
ATOM   2348  CB  ASN A 147     119.615  89.586  82.620  1.00  5.30              
ATOM   2349  HB1 ASN A 147     119.657  90.466  83.264  1.00  5.30              
ATOM   2350  HB2 ASN A 147     118.618  89.510  82.201  1.00  5.30              
ATOM   2351  CG  ASN A 147     120.641  89.735  81.513  1.00  5.30              
ATOM   2352  OD1 ASN A 147     121.129  88.740  80.999  1.00  5.30              
ATOM   2353  ND2 ASN A 147     121.035  90.936  81.158  1.00  5.30              
ATOM   2354 1HD2 ASN A 147     120.741  91.756  81.662  1.00  5.30              
ATOM   2355 2HD2 ASN A 147     121.787  91.024  80.494  1.00  5.30              
ATOM   2356  C   ASN A 147     121.358  88.458  83.989  1.00  5.30              
ATOM   2357  O   ASN A 147     121.593  89.355  84.791  1.00  5.30              
ATOM   2358  N   ASN A 148     122.276  87.585  83.611  1.00  5.20              
ATOM   2359  H   ASN A 148     122.014  86.793  83.047  1.00  5.20              
ATOM   2360  CA  ASN A 148     123.601  87.604  84.200  1.00  5.20              
ATOM   2361  HA  ASN A 148     123.497  87.934  85.235  1.00  5.20              
ATOM   2362  CB  ASN A 148     124.056  86.142  84.247  1.00  5.20              
ATOM   2363  HB1 ASN A 148     124.261  85.814  83.235  1.00  5.20              
ATOM   2364  HB2 ASN A 148     123.257  85.547  84.682  1.00  5.20              
ATOM   2365  CG  ASN A 148     125.257  85.818  85.089  1.00  5.20              
ATOM   2366  OD1 ASN A 148     125.957  84.860  84.796  1.00  5.20              
ATOM   2367  ND2 ASN A 148     125.522  86.526  86.162  1.00  5.20              
ATOM   2368 1HD2 ASN A 148     124.993  87.355  86.385  1.00  5.20              
ATOM   2369 2HD2 ASN A 148     126.274  86.213  86.746  1.00  5.20              
ATOM   2370  C   ASN A 148     124.553  88.582  83.539  1.00  5.20              
ATOM   2371  O   ASN A 148     125.582  88.186  82.994  1.00  5.20              
ATOM   2372  N   ILE A 149     124.132  89.838  83.645  1.00  5.21              
ATOM   2373  H   ILE A 149     123.173  89.932  83.950  1.00  5.21              
ATOM   2374  CA  ILE A 149     124.897  91.036  83.971  1.00  5.21              
ATOM   2375  HA  ILE A 149     124.724  91.707  83.135  1.00  5.21              
ATOM   2376  CB  ILE A 149     124.284  91.673  85.218  1.00  5.21              
ATOM   2377  HB  ILE A 149     124.911  92.522  85.481  1.00  5.21              
ATOM   2378  CG2 ILE A 149     122.879  92.189  84.792  1.00  5.21              
ATOM   2379 1HG2 ILE A 149     122.534  91.748  83.859  1.00  5.21              
ATOM   2380 2HG2 ILE A 149     122.123  91.965  85.536  1.00  5.21              
ATOM   2381 3HG2 ILE A 149     122.909  93.256  84.600  1.00  5.21              
ATOM   2382  CG1 ILE A 149     124.103  90.806  86.491  1.00  5.21              
ATOM   2383 1HG1 ILE A 149     123.213  90.193  86.395  1.00  5.21              
ATOM   2384 2HG1 ILE A 149     123.929  91.522  87.271  1.00  5.21              
ATOM   2385  CD1 ILE A 149     125.181  89.887  87.058  1.00  5.21              
ATOM   2386  HD1 ILE A 149     126.110  90.424  87.216  1.00  5.21              
ATOM   2387  HD2 ILE A 149     124.843  89.493  88.017  1.00  5.21              
ATOM   2388  HD3 ILE A 149     125.334  89.054  86.384  1.00  5.21              
ATOM   2389  C   ILE A 149     126.401  90.745  84.051  1.00  5.21              
ATOM   2390  O   ILE A 149     126.954  89.934  84.806  1.00  5.21              
ATOM   2391  N   LEU A 150     127.049  91.353  83.092  1.00  5.28              
ATOM   2392  H   LEU A 150     126.510  92.068  82.607  1.00  5.28              
ATOM   2393  CA  LEU A 150     128.467  91.335  82.852  1.00  5.28              
ATOM   2394  HA  LEU A 150     128.992  91.434  83.803  1.00  5.28              
ATOM   2395  CB  LEU A 150     128.862  90.037  82.114  1.00  5.28              
ATOM   2396  HB1 LEU A 150     128.353  90.018  81.148  1.00  5.28              
ATOM   2397  HB2 LEU A 150     128.494  89.196  82.684  1.00  5.28              
ATOM   2398  CG  LEU A 150     130.374  89.839  81.877  1.00  5.28              
ATOM   2399  HG  LEU A 150     130.742  90.602  81.192  1.00  5.28              
ATOM   2400  CD1 LEU A 150     131.184  89.906  83.173  1.00  5.28              
ATOM   2401 1HD1 LEU A 150     132.230  89.677  82.971  1.00  5.28              
ATOM   2402 2HD1 LEU A 150     131.139  90.913  83.586  1.00  5.28              
ATOM   2403 3HD1 LEU A 150     130.789  89.201  83.903  1.00  5.28              
ATOM   2404  CD2 LEU A 150     130.626  88.473  81.228  1.00  5.28              
ATOM   2405 1HD2 LEU A 150     131.690  88.361  81.021  1.00  5.28              
ATOM   2406 2HD2 LEU A 150     130.295  87.679  81.897  1.00  5.28              
ATOM   2407 3HD2 LEU A 150     130.073  88.422  80.291  1.00  5.28              
ATOM   2408  C   LEU A 150     128.798  92.546  81.955  1.00  5.28              
ATOM   2409  O   LEU A 150     129.952  92.979  81.866  1.00  5.28              
ATOM   2410  N   ARG A 151     127.777  93.066  81.253  1.00  5.25              
ATOM   2411  H   ARG A 151     126.843  92.788  81.558  1.00  5.25              
ATOM   2412  CA  ARG A 151     127.853  94.216  80.365  1.00  5.25              
ATOM   2413  HA  ARG A 151     128.411  94.990  80.887  1.00  5.25              
ATOM   2414  CB  ARG A 151     128.623  93.804  79.084  1.00  5.25              
ATOM   2415  HB1 ARG A 151     128.028  93.072  78.533  1.00  5.25              
ATOM   2416  HB2 ARG A 151     129.546  93.297  79.355  1.00  5.25              
ATOM   2417  CG  ARG A 151     128.940  94.986  78.138  1.00  5.25              
ATOM   2418  HG1 ARG A 151     128.778  95.937  78.644  1.00  5.25              
ATOM   2419  HG2 ARG A 151     128.245  94.946  77.301  1.00  5.25              
ATOM   2420  CD  ARG A 151     130.375  94.992  77.583  1.00  5.25              
ATOM   2421  HD1 ARG A 151     130.325  95.322  76.542  1.00  5.25              
ATOM   2422  HD2 ARG A 151     130.792  93.982  77.585  1.00  5.25              
ATOM   2423  NE  ARG A 151     131.251  95.933  78.317  1.00  5.25              
ATOM   2424  HE  ARG A 151     131.437  96.808  77.853  1.00  5.25              
ATOM   2425  CZ  ARG A 151     131.718  95.797  79.549  1.00  5.25              
ATOM   2426  NH1 ARG A 151     131.495  94.741  80.276  1.00  5.25              
ATOM   2427 1HH1 ARG A 151     130.901  94.005  79.932  1.00  5.25              
ATOM   2428 2HH1 ARG A 151     131.700  94.698  81.259  1.00  5.25              
ATOM   2429  NH2 ARG A 151     132.420  96.739  80.110  1.00  5.25              
ATOM   2430 1HH2 ARG A 151     132.653  97.573  79.604  1.00  5.25              
ATOM   2431 2HH2 ARG A 151     132.789  96.585  81.031  1.00  5.25              
ATOM   2432  C   ARG A 151     126.511  94.825  79.906  1.00  5.25              
ATOM   2433  O   ARG A 151     125.618  94.085  79.505  1.00  5.25              
ATOM   2434  N   ILE A 152     126.464  96.171  79.812  1.00  5.69              
ATOM   2435  H   ILE A 152     127.297  96.692  80.023  1.00  5.69              
ATOM   2436  CA  ILE A 152     125.338  96.938  79.261  1.00  5.69              
ATOM   2437  HA  ILE A 152     124.517  96.229  79.153  1.00  5.69              
ATOM   2438  CB  ILE A 152     124.824  98.132  80.108  1.00  5.69              
ATOM   2439  HB  ILE A 152     125.067  97.915  81.119  1.00  5.69              
ATOM   2440  CG2 ILE A 152     125.521  99.479  79.841  1.00  5.69              
ATOM   2441 1HG2 ILE A 152     125.097 100.251  80.475  1.00  5.69              
ATOM   2442 2HG2 ILE A 152     126.593  99.383  80.006  1.00  5.69              
ATOM   2443 3HG2 ILE A 152     125.358  99.862  78.852  1.00  5.69              
ATOM   2444  CG1 ILE A 152     123.275  98.222  80.040  1.00  5.69              
ATOM   2445 1HG1 ILE A 152     122.855  97.217  80.092  1.00  5.69              
ATOM   2446 2HG1 ILE A 152     122.967  98.655  79.095  1.00  5.69              
ATOM   2447  CD1 ILE A 152     122.610  99.027  81.161  1.00  5.69              
ATOM   2448  HD1 ILE A 152     122.828  98.562  82.121  1.00  5.69              
ATOM   2449  HD2 ILE A 152     122.960 100.059  81.155  1.00  5.69              
ATOM   2450  HD3 ILE A 152     121.531  99.027  81.010  1.00  5.69              
ATOM   2451  C   ILE A 152     125.633  97.471  77.847  1.00  5.69              
ATOM   2452  O   ILE A 152     126.798  97.613  77.481  1.00  5.69              
ATOM   2453  N   GLU A 153     124.569  97.907  77.157  1.00  5.68              
ATOM   2454  H   GLU A 153     123.668  97.578  77.465  1.00  5.68              
ATOM   2455  CA  GLU A 153     124.562  99.253  76.570  1.00  5.68              
ATOM   2456  HA  GLU A 153     125.335  99.834  77.071  1.00  5.68              
ATOM   2457  CB  GLU A 153     124.974  99.248  75.090  1.00  5.68              
ATOM   2458  HB1 GLU A 153     124.093  99.159  74.452  1.00  5.68              
ATOM   2459  HB2 GLU A 153     125.643  98.411  74.881  1.00  5.68              
ATOM   2460  CG  GLU A 153     125.725 100.559  74.804  1.00  5.68              
ATOM   2461  HG1 GLU A 153     126.760 100.453  75.139  1.00  5.68              
ATOM   2462  HG2 GLU A 153     125.282 101.370  75.388  1.00  5.68              
ATOM   2463  CD  GLU A 153     125.668 100.940  73.333  1.00  5.68              
ATOM   2464  OE1 GLU A 153     126.618 100.595  72.596  1.00  5.68              
ATOM   2465  OE2 GLU A 153     124.668 101.615  72.981  1.00  5.68              
ATOM   2466  C   GLU A 153     123.237 100.014  76.817  1.00  5.68              
ATOM   2467  O   GLU A 153     123.218 100.913  77.651  1.00  5.68              
ATOM   2468  N   GLN A 154     122.111  99.657  76.173  1.00  5.60              
ATOM   2469  H   GLN A 154     122.143  98.895  75.509  1.00  5.60              
ATOM   2470  CA  GLN A 154     120.865 100.458  76.244  1.00  5.60              
ATOM   2471  HA  GLN A 154     120.763 100.878  77.244  1.00  5.60              
ATOM   2472  CB  GLN A 154     120.946 101.610  75.210  1.00  5.60              
ATOM   2473  HB1 GLN A 154     119.994 102.144  75.211  1.00  5.60              
ATOM   2474  HB2 GLN A 154     121.080 101.181  74.215  1.00  5.60              
ATOM   2475  CG  GLN A 154     122.050 102.651  75.436  1.00  5.60              
ATOM   2476  HG1 GLN A 154     123.025 102.180  75.338  1.00  5.60              
ATOM   2477  HG2 GLN A 154     121.959 103.061  76.439  1.00  5.60              
ATOM   2478  CD  GLN A 154     121.975 103.785  74.425  1.00  5.60              
ATOM   2479  OE1 GLN A 154     121.230 104.746  74.562  1.00  5.60              
ATOM   2480  NE2 GLN A 154     122.795 103.762  73.398  1.00  5.60              
ATOM   2481 1HE2 GLN A 154     123.412 102.950  73.243  1.00  5.60              
ATOM   2482 2HE2 GLN A 154     122.675 104.443  72.677  1.00  5.60              
ATOM   2483  C   GLN A 154     119.579  99.689  75.861  1.00  5.60              
ATOM   2484  O   GLN A 154     119.632  98.777  75.037  1.00  5.60              
ATOM   2485  N   PRO A 155     118.391 100.103  76.358  1.00  5.69              
ATOM   2486  CD  PRO A 155     118.223 101.046  77.463  1.00  5.69              
ATOM   2487  HD1 PRO A 155     118.567 102.044  77.188  1.00  5.69              
ATOM   2488  HD2 PRO A 155     118.772 100.688  78.335  1.00  5.69              
ATOM   2489  CG  PRO A 155     116.727 101.081  77.790  1.00  5.69              
ATOM   2490  HG1 PRO A 155     116.256 101.921  77.277  1.00  5.69              
ATOM   2491  HG2 PRO A 155     116.551 101.146  78.864  1.00  5.69              
ATOM   2492  CB  PRO A 155     116.219  99.758  77.213  1.00  5.69              
ATOM   2493  HB1 PRO A 155     115.148  99.781  77.007  1.00  5.69              
ATOM   2494  HB2 PRO A 155     116.444  98.949  77.910  1.00  5.69              
ATOM   2495  CA  PRO A 155     117.075  99.591  75.949  1.00  5.69              
ATOM   2496  HA  PRO A 155     117.135  98.532  75.693  1.00  5.69              
ATOM   2497  C   PRO A 155     116.491 100.351  74.743  1.00  5.69              
ATOM   2498  O   PRO A 155     115.484 101.060  74.830  1.00  5.69              
ATOM   2499  N   LEU A 156     117.182 100.253  73.613  1.00  5.40              
ATOM   2500  H   LEU A 156     117.989  99.641  73.610  1.00  5.40              
ATOM   2501  CA  LEU A 156     116.939 101.064  72.422  1.00  5.40              
ATOM   2502  HA  LEU A 156     117.123 102.101  72.704  1.00  5.40              
ATOM   2503  CB  LEU A 156     118.016 100.637  71.391  1.00  5.40              
ATOM   2504  HB1 LEU A 156     117.795  99.627  71.042  1.00  5.40              
ATOM   2505  HB2 LEU A 156     118.966 100.575  71.925  1.00  5.40              
ATOM   2506  CG  LEU A 156     118.298 101.535  70.168  1.00  5.40              
ATOM   2507  HG  LEU A 156     119.290 101.272  69.802  1.00  5.40              
ATOM   2508  CD1 LEU A 156     117.334 101.310  69.006  1.00  5.40              
ATOM   2509 1HD1 LEU A 156     117.636 101.925  68.158  1.00  5.40              
ATOM   2510 2HD1 LEU A 156     117.381 100.266  68.702  1.00  5.40              
ATOM   2511 3HD1 LEU A 156     116.318 101.574  69.289  1.00  5.40              
ATOM   2512  CD2 LEU A 156     118.323 103.025  70.508  1.00  5.40              
ATOM   2513 1HD2 LEU A 156     118.704 103.582  69.652  1.00  5.40              
ATOM   2514 2HD2 LEU A 156     117.326 103.386  70.751  1.00  5.40              
ATOM   2515 3HD2 LEU A 156     118.993 103.193  71.353  1.00  5.40              
ATOM   2516  C   LEU A 156     115.507 100.957  71.883  1.00  5.40              
ATOM   2517  O   LEU A 156     114.978  99.872  71.651  1.00  5.40              
ATOM   2518  N   GLY A 157     114.902 102.119  71.634  1.00  5.52              
ATOM   2519  H   GLY A 157     115.375 102.970  71.897  1.00  5.52              
ATOM   2520  CA  GLY A 157     113.656 102.213  70.876  1.00  5.52              
ATOM   2521  HA1 GLY A 157     113.695 101.523  70.031  1.00  5.52              
ATOM   2522  HA2 GLY A 157     113.566 103.225  70.482  1.00  5.52              
ATOM   2523  C   GLY A 157     112.392 101.916  71.656  1.00  5.52              
ATOM   2524  O   GLY A 157     111.348 101.685  71.054  1.00  5.52              
ATOM   2525  N   THR A 158     112.464 101.998  72.983  1.00  5.34              
ATOM   2526  H   THR A 158     113.366 102.166  73.403  1.00  5.34              
ATOM   2527  CA  THR A 158     111.364 101.667  73.885  1.00  5.34              
ATOM   2528  HA  THR A 158     110.675 101.025  73.334  1.00  5.34              
ATOM   2529  CB  THR A 158     111.897 100.798  75.035  1.00  5.34              
ATOM   2530  HB  THR A 158     111.070 100.562  75.689  1.00  5.34              
ATOM   2531  CG2 THR A 158     112.507  99.467  74.602  1.00  5.34              
ATOM   2532 1HG2 THR A 158     112.885  98.934  75.474  1.00  5.34              
ATOM   2533 2HG2 THR A 158     111.735  98.856  74.136  1.00  5.34              
ATOM   2534 3HG2 THR A 158     113.317  99.619  73.891  1.00  5.34              
ATOM   2535  OG1 THR A 158     112.865 101.494  75.774  1.00  5.34              
ATOM   2536  HG1 THR A 158     113.746 101.308  75.416  1.00  5.34              
ATOM   2537  C   THR A 158     110.490 102.837  74.391  1.00  5.34              
ATOM   2538  O   THR A 158     110.017 102.756  75.524  1.00  5.34              
ATOM   2539  N   PRO A 159     110.152 103.899  73.621  1.00  5.30              
ATOM   2540  CD  PRO A 159     110.945 104.503  72.555  1.00  5.30              
ATOM   2541  HD1 PRO A 159     110.735 104.001  71.612  1.00  5.30              
ATOM   2542  HD2 PRO A 159     112.011 104.486  72.784  1.00  5.30              
ATOM   2543  CG  PRO A 159     110.491 105.953  72.442  1.00  5.30              
ATOM   2544  HG1 PRO A 159     110.660 106.355  71.442  1.00  5.30              
ATOM   2545  HG2 PRO A 159     110.993 106.560  73.198  1.00  5.30              
ATOM   2546  CB  PRO A 159     109.012 105.834  72.768  1.00  5.30              
ATOM   2547  HB1 PRO A 159     108.477 105.471  71.888  1.00  5.30              
ATOM   2548  HB2 PRO A 159     108.598 106.784  73.107  1.00  5.30              
ATOM   2549  CA  PRO A 159     108.992 104.775  73.878  1.00  5.30              
ATOM   2550  HA  PRO A 159     109.203 105.284  74.820  1.00  5.30              
ATOM   2551  C   PRO A 159     107.593 104.148  74.029  1.00  5.30              
ATOM   2552  O   PRO A 159     106.583 104.769  73.690  1.00  5.30              
ATOM   2553  N   PHE A 160     107.508 102.938  74.570  1.00  5.08              
ATOM   2554  H   PHE A 160     108.379 102.530  74.885  1.00  5.08              
ATOM   2555  CA  PHE A 160     106.308 102.248  75.027  1.00  5.08              
ATOM   2556  HA  PHE A 160     105.536 102.974  75.246  1.00  5.08              
ATOM   2557  CB  PHE A 160     105.767 101.327  73.921  1.00  5.08              
ATOM   2558  HB1 PHE A 160     105.390 100.404  74.367  1.00  5.08              
ATOM   2559  HB2 PHE A 160     106.572 101.039  73.242  1.00  5.08              
ATOM   2560  CG  PHE A 160     104.631 101.963  73.143  1.00  5.08              
ATOM   2561  CD1 PHE A 160     104.872 102.612  71.917  1.00  5.08              
ATOM   2562  HD1 PHE A 160     105.872 102.638  71.504  1.00  5.08              
ATOM   2563  CE1 PHE A 160     103.806 103.200  71.211  1.00  5.08              
ATOM   2564  HE1 PHE A 160     103.988 103.663  70.249  1.00  5.08              
ATOM   2565  CZ  PHE A 160     102.498 103.140  71.725  1.00  5.08              
ATOM   2566  HZ  PHE A 160     101.675 103.552  71.154  1.00  5.08              
ATOM   2567  CE2 PHE A 160     102.257 102.504  72.956  1.00  5.08              
ATOM   2568  HE2 PHE A 160     101.246 102.416  73.333  1.00  5.08              
ATOM   2569  CD2 PHE A 160     103.324 101.920  73.664  1.00  5.08              
ATOM   2570  HD2 PHE A 160     103.137 101.399  74.595  1.00  5.08              
ATOM   2571  C   PHE A 160     106.538 101.503  76.344  1.00  5.08              
ATOM   2572  O   PHE A 160     105.552 101.103  76.962  1.00  5.08              
ATOM   2573  N   LEU A 161     107.790 101.414  76.815  1.00  4.98              
ATOM   2574  H   LEU A 161     108.541 101.838  76.286  1.00  4.98              
ATOM   2575  CA  LEU A 161     108.157 100.792  78.079  1.00  4.98              
ATOM   2576  HA  LEU A 161     107.654  99.823  78.103  1.00  4.98              
ATOM   2577  CB  LEU A 161     109.664 100.507  78.070  1.00  4.98              
ATOM   2578  HB1 LEU A 161     110.234 101.437  78.103  1.00  4.98              
ATOM   2579  HB2 LEU A 161     109.845 100.021  77.116  1.00  4.98              
ATOM   2580  CG  LEU A 161     110.173  99.519  79.133  1.00  4.98              
ATOM   2581  HG  LEU A 161     109.463  98.698  79.239  1.00  4.98              
ATOM   2582  CD1 LEU A 161     111.528  98.945  78.702  1.00  4.98              
ATOM   2583 1HD1 LEU A 161     111.878  98.227  79.444  1.00  4.98              
ATOM   2584 2HD1 LEU A 161     111.430  98.436  77.742  1.00  4.98              
ATOM   2585 3HD1 LEU A 161     112.254  99.752  78.600  1.00  4.98              
ATOM   2586  CD2 LEU A 161     110.397 100.171  80.493  1.00  4.98              
ATOM   2587 1HD2 LEU A 161     110.780  99.417  81.176  1.00  4.98              
ATOM   2588 2HD2 LEU A 161     111.122 100.977  80.396  1.00  4.98              
ATOM   2589 3HD2 LEU A 161     109.474 100.567  80.899  1.00  4.98              
ATOM   2590  C   LEU A 161     107.631 101.625  79.248  1.00  4.98              
ATOM   2591  O   LEU A 161     107.809 102.844  79.325  1.00  4.98              
ATOM   2592  N   LYS A 162     106.939 100.918  80.140  1.00  4.97              
ATOM   2593  H   LYS A 162     106.768  99.946  79.894  1.00  4.97              
ATOM   2594  CA  LYS A 162     106.300 101.435  81.350  1.00  4.97              
ATOM   2595  HA  LYS A 162     106.371 102.517  81.385  1.00  4.97              
ATOM   2596  CB  LYS A 162     104.820 101.006  81.354  1.00  4.97              
ATOM   2597  HB1 LYS A 162     104.366 101.289  82.302  1.00  4.97              
ATOM   2598  HB2 LYS A 162     104.772  99.918  81.279  1.00  4.97              
ATOM   2599  CG  LYS A 162     103.979 101.605  80.223  1.00  4.97              
ATOM   2600  HG1 LYS A 162     104.408 101.320  79.264  1.00  4.97              
ATOM   2601  HG2 LYS A 162     103.971 102.692  80.307  1.00  4.97              
ATOM   2602  CD  LYS A 162     102.542 101.073  80.306  1.00  4.97              
ATOM   2603  HD1 LYS A 162     102.058 101.471  81.200  1.00  4.97              
ATOM   2604  HD2 LYS A 162     102.564  99.983  80.368  1.00  4.97              
ATOM   2605  CE  LYS A 162     101.762 101.488  79.057  1.00  4.97              
ATOM   2606  HE1 LYS A 162     102.324 101.151  78.179  1.00  4.97              
ATOM   2607  HE2 LYS A 162     101.690 102.577  79.032  1.00  4.97              
ATOM   2608  NZ  LYS A 162     100.414 100.875  79.040  1.00  4.97              
ATOM   2609  HZ1 LYS A 162      99.890 101.137  78.221  1.00  4.97              
ATOM   2610  HZ2 LYS A 162     100.500  99.854  78.969  1.00  4.97              
ATOM   2611  HZ3 LYS A 162      99.890 101.079  79.877  1.00  4.97              
ATOM   2612  C   LYS A 162     106.947 100.880  82.612  1.00  4.97              
ATOM   2613  O   LYS A 162     107.072 101.578  83.620  1.00  4.97              
ATOM   2614  N   GLN A 163     107.358  99.617  82.538  1.00  4.52              
ATOM   2615  H   GLN A 163     107.224  99.119  81.669  1.00  4.52              
ATOM   2616  CA  GLN A 163     107.850  98.853  83.672  1.00  4.52              
ATOM   2617  HA  GLN A 163     108.073  99.538  84.492  1.00  4.52              
ATOM   2618  CB  GLN A 163     106.772  97.888  84.206  1.00  4.52              
ATOM   2619  HB1 GLN A 163     107.117  97.498  85.163  1.00  4.52              
ATOM   2620  HB2 GLN A 163     106.653  97.050  83.521  1.00  4.52              
ATOM   2621  CG  GLN A 163     105.407  98.571  84.422  1.00  4.52              
ATOM   2622  HG1 GLN A 163     104.945  98.775  83.458  1.00  4.52              
ATOM   2623  HG2 GLN A 163     105.555  99.518  84.941  1.00  4.52              
ATOM   2624  CD  GLN A 163     104.439  97.729  85.244  1.00  4.52              
ATOM   2625  OE1 GLN A 163     104.114  98.044  86.373  1.00  4.52              
ATOM   2626  NE2 GLN A 163     103.937  96.635  84.720  1.00  4.52              
ATOM   2627 1HE2 GLN A 163     104.191  96.338  83.794  1.00  4.52              
ATOM   2628 2HE2 GLN A 163     103.322  96.115  85.320  1.00  4.52              
ATOM   2629  C   GLN A 163     109.155  98.156  83.299  1.00  4.52              
ATOM   2630  O   GLN A 163     109.189  97.156  82.558  1.00  4.52              
ATOM   2631  N   LEU A 164     110.231  98.779  83.790  1.00  4.56              
ATOM   2632  H   LEU A 164     110.106  99.588  84.391  1.00  4.56              
ATOM   2633  CA  LEU A 164     111.569  98.205  83.679  1.00  4.56              
ATOM   2634  HA  LEU A 164     111.656  97.574  82.792  1.00  4.56              
ATOM   2635  CB  LEU A 164     112.569  99.386  83.605  1.00  4.56              
ATOM   2636  HB1 LEU A 164     112.391 100.048  84.454  1.00  4.56              
ATOM   2637  HB2 LEU A 164     112.330  99.966  82.715  1.00  4.56              
ATOM   2638  CG  LEU A 164     114.083  99.093  83.547  1.00  4.56              
ATOM   2639  HG  LEU A 164     114.569 100.018  83.238  1.00  4.56              
ATOM   2640  CD1 LEU A 164     114.701  98.704  84.894  1.00  4.56              
ATOM   2641 1HD1 LEU A 164     115.788  98.752  84.823  1.00  4.56              
ATOM   2642 2HD1 LEU A 164     114.375  99.394  85.672  1.00  4.56              
ATOM   2643 3HD1 LEU A 164     114.424  97.691  85.173  1.00  4.56              
ATOM   2644  CD2 LEU A 164     114.437  98.020  82.520  1.00  4.56              
ATOM   2645 1HD2 LEU A 164     115.520  97.941  82.429  1.00  4.56              
ATOM   2646 2HD2 LEU A 164     114.044  97.051  82.828  1.00  4.56              
ATOM   2647 3HD2 LEU A 164     114.018  98.284  81.550  1.00  4.56              
ATOM   2648  C   LEU A 164     111.805  97.350  84.944  1.00  4.56              
ATOM   2649  O   LEU A 164     111.642  97.901  86.048  1.00  4.56              
ATOM   2650  N   LEU A 165     112.205  96.062  84.852  1.00  4.54              
ATOM   2651  H   LEU A 165     112.194  95.553  83.972  1.00  4.54              
ATOM   2652  CA  LEU A 165     112.420  95.323  86.107  1.00  4.54              
ATOM   2653  HA  LEU A 165     112.375  95.982  86.968  1.00  4.54              
ATOM   2654  CB  LEU A 165     111.314  94.258  86.311  1.00  4.54              
ATOM   2655  HB1 LEU A 165     111.698  93.535  87.031  1.00  4.54              
ATOM   2656  HB2 LEU A 165     111.166  93.718  85.379  1.00  4.54              
ATOM   2657  CG  LEU A 165     109.946  94.698  86.864  1.00  4.54              
ATOM   2658  HG  LEU A 165     110.093  95.264  87.784  1.00  4.54              
ATOM   2659  CD1 LEU A 165     109.115  95.532  85.891  1.00  4.54              
ATOM   2660 1HD1 LEU A 165     108.079  95.569  86.220  1.00  4.54              
ATOM   2661 2HD1 LEU A 165     109.487  96.551  85.888  1.00  4.54              
ATOM   2662 3HD1 LEU A 165     109.168  95.112  84.886  1.00  4.54              
ATOM   2663  CD2 LEU A 165     109.132  93.442  87.199  1.00  4.54              
ATOM   2664 1HD2 LEU A 165     108.170  93.726  87.625  1.00  4.54              
ATOM   2665 2HD2 LEU A 165     108.969  92.853  86.296  1.00  4.54              
ATOM   2666 3HD2 LEU A 165     109.669  92.838  87.930  1.00  4.54              
ATOM   2667  C   LEU A 165     113.799  94.621  86.205  1.00  4.54              
ATOM   2668  O   LEU A 165     113.976  93.435  85.901  1.00  4.54              
ATOM   2669  N   LEU A 166     114.766  95.372  86.731  1.00  5.06              
ATOM   2670  H   LEU A 166     114.514  96.278  87.101  1.00  5.06              
ATOM   2671  CA  LEU A 166     116.162  94.988  86.892  1.00  5.06              
ATOM   2672  HA  LEU A 166     116.354  94.156  86.214  1.00  5.06              
ATOM   2673  CB  LEU A 166     117.003  96.179  86.415  1.00  5.06              
ATOM   2674  HB1 LEU A 166     116.773  97.033  87.049  1.00  5.06              
ATOM   2675  HB2 LEU A 166     116.716  96.425  85.391  1.00  5.06              
ATOM   2676  CG  LEU A 166     118.507  95.925  86.452  1.00  5.06              
ATOM   2677  HG  LEU A 166     118.776  95.703  87.472  1.00  5.06              
ATOM   2678  CD1 LEU A 166     118.948  94.780  85.535  1.00  5.06              
ATOM   2679 1HD1 LEU A 166     120.035  94.700  85.540  1.00  5.06              
ATOM   2680 2HD1 LEU A 166     118.527  93.834  85.875  1.00  5.06              
ATOM   2681 3HD1 LEU A 166     118.611  94.969  84.516  1.00  5.06              
ATOM   2682  CD2 LEU A 166     119.278  97.173  86.046  1.00  5.06              
ATOM   2683 1HD2 LEU A 166     120.307  97.051  86.374  1.00  5.06              
ATOM   2684 2HD2 LEU A 166     119.231  97.325  84.969  1.00  5.06              
ATOM   2685 3HD2 LEU A 166     118.868  98.047  86.551  1.00  5.06              
ATOM   2686  C   LEU A 166     116.465  94.491  88.339  1.00  5.06              
ATOM   2687  O   LEU A 166     116.681  95.221  89.324  1.00  5.06              
ATOM   2688  N   ALA A 167     116.504  93.170  88.477  1.00  4.97              
ATOM   2689  H   ALA A 167     116.364  92.588  87.652  1.00  4.97              
ATOM   2690  CA  ALA A 167     116.728  92.512  89.757  1.00  4.97              
ATOM   2691  HA  ALA A 167     117.138  93.221  90.477  1.00  4.97              
ATOM   2692  CB  ALA A 167     115.380  92.013  90.298  1.00  4.97              
ATOM   2693  HB1 ALA A 167     115.508  91.577  91.288  1.00  4.97              
ATOM   2694  HB2 ALA A 167     114.674  92.841  90.360  1.00  4.97              
ATOM   2695  HB3 ALA A 167     114.972  91.251  89.632  1.00  4.97              
ATOM   2696  C   ALA A 167     117.738  91.359  89.634  1.00  4.97              
ATOM   2697  O   ALA A 167     118.032  90.888  88.537  1.00  4.97              
ATOM   2698  N   LYS A 168     118.313  90.955  90.778  1.00  4.99              
ATOM   2699  H   LYS A 168     118.013  91.406  91.625  1.00  4.99              
ATOM   2700  CA  LYS A 168     119.506  90.086  90.895  1.00  4.99              
ATOM   2701  HA  LYS A 168     120.035  90.404  91.788  1.00  4.99              
ATOM   2702  CB  LYS A 168     119.108  88.610  91.071  1.00  4.99              
ATOM   2703  HB1 LYS A 168     120.007  88.044  91.324  1.00  4.99              
ATOM   2704  HB2 LYS A 168     118.736  88.233  90.125  1.00  4.99              
ATOM   2705  CG  LYS A 168     118.042  88.383  92.162  1.00  4.99              
ATOM   2706  HG1 LYS A 168     117.093  88.813  91.837  1.00  4.99              
ATOM   2707  HG2 LYS A 168     118.341  88.910  93.067  1.00  4.99              
ATOM   2708  CD  LYS A 168     117.848  86.895  92.513  1.00  4.99              
ATOM   2709  HD1 LYS A 168     117.961  86.782  93.593  1.00  4.99              
ATOM   2710  HD2 LYS A 168     118.614  86.280  92.036  1.00  4.99              
ATOM   2711  CE  LYS A 168     116.456  86.380  92.127  1.00  4.99              
ATOM   2712  HE1 LYS A 168     115.701  87.043  92.563  1.00  4.99              
ATOM   2713  HE2 LYS A 168     116.310  85.378  92.538  1.00  4.99              
ATOM   2714  NZ  LYS A 168     116.270  86.356  90.663  1.00  4.99              
ATOM   2715  HZ1 LYS A 168     115.279  86.252  90.417  1.00  4.99              
ATOM   2716  HZ2 LYS A 168     116.456  87.270  90.255  1.00  4.99              
ATOM   2717  HZ3 LYS A 168     116.797  85.650  90.183  1.00  4.99              
ATOM   2718  C   LYS A 168     120.517  90.308  89.776  1.00  4.99              
ATOM   2719  O   LYS A 168     121.062  89.394  89.164  1.00  4.99              
ATOM   2720  N   ASN A 169     120.685  91.586  89.490  1.00  4.99              
ATOM   2721  H   ASN A 169     120.326  92.232  90.182  1.00  4.99              
ATOM   2722  CA  ASN A 169     121.710  92.087  88.617  1.00  4.99              
ATOM   2723  HA  ASN A 169     122.004  91.282  87.950  1.00  4.99              
ATOM   2724  CB  ASN A 169     121.070  93.198  87.784  1.00  4.99              
ATOM   2725  HB1 ASN A 169     120.135  92.837  87.356  1.00  4.99              
ATOM   2726  HB2 ASN A 169     121.715  93.470  86.963  1.00  4.99              
ATOM   2727  CG  ASN A 169     120.806  94.432  88.588  1.00  4.99              
ATOM   2728  OD1 ASN A 169     121.567  95.376  88.534  1.00  4.99              
ATOM   2729  ND2 ASN A 169     119.757  94.440  89.365  1.00  4.99              
ATOM   2730 1HD2 ASN A 169     119.124  93.671  89.365  1.00  4.99              
ATOM   2731 2HD2 ASN A 169     119.580  95.265  89.929  1.00  4.99              
ATOM   2732  C   ASN A 169     122.864  92.426  89.538  1.00  4.99              
ATOM   2733  O   ASN A 169     122.918  91.958  90.677  1.00  4.99              
ATOM   2734  N   CYS A 170     123.808  93.217  89.062  1.00  4.94              
ATOM   2735  H   CYS A 170     123.745  93.553  88.110  1.00  4.94              
ATOM   2736  CA  CYS A 170     124.872  93.659  89.919  1.00  4.94              
ATOM   2737  HA  CYS A 170     124.481  93.644  90.923  1.00  4.94              
ATOM   2738  CB  CYS A 170     125.974  92.623  90.021  1.00  4.94              
ATOM   2739  HB1 CYS A 170     126.878  93.158  90.253  1.00  4.94              
ATOM   2740  HB2 CYS A 170     126.035  92.065  89.085  1.00  4.94              
ATOM   2741  SG  CYS A 170     125.782  91.457  91.393  1.00  4.94              
ATOM   2742  HG  CYS A 170     124.476  91.179  91.219  1.00  4.94              
ATOM   2743  C   CYS A 170     125.213  95.141  89.843  1.00  4.94              
ATOM   2744  O   CYS A 170     126.248  95.573  90.329  1.00  4.94              
ATOM   2745  N   TYR A 171     124.351  95.950  89.237  1.00  5.02              
ATOM   2746  H   TYR A 171     123.473  95.570  88.895  1.00  5.02              
ATOM   2747  CA  TYR A 171     124.613  97.335  88.925  1.00  5.02              
ATOM   2748  HA  TYR A 171     125.542  97.398  88.374  1.00  5.02              
ATOM   2749  CB  TYR A 171     123.483  97.941  88.086  1.00  5.02              
ATOM   2750  HB1 TYR A 171     122.893  97.155  87.638  1.00  5.02              
ATOM   2751  HB2 TYR A 171     123.986  98.417  87.264  1.00  5.02              
ATOM   2752  CG  TYR A 171     122.537  98.980  88.654  1.00  5.02              
ATOM   2753  CD1 TYR A 171     121.207  98.670  88.966  1.00  5.02              
ATOM   2754  HD1 TYR A 171     120.829  97.663  88.874  1.00  5.02              
ATOM   2755  CE1 TYR A 171     120.353  99.696  89.399  1.00  5.02              
ATOM   2756  HE1 TYR A 171     119.348  99.462  89.667  1.00  5.02              
ATOM   2757  CZ  TYR A 171     120.793 101.032  89.495  1.00  5.02              
ATOM   2758  OH  TYR A 171     119.925 102.008  89.860  1.00  5.02              
ATOM   2759  HH  TYR A 171     120.328 102.853  90.078  1.00  5.02              
ATOM   2760  CE2 TYR A 171     122.136 101.335  89.219  1.00  5.02              
ATOM   2761  HE2 TYR A 171     122.489 102.350  89.314  1.00  5.02              
ATOM   2762  CD2 TYR A 171     122.989 100.297  88.815  1.00  5.02              
ATOM   2763  HD2 TYR A 171     124.021 100.484  88.650  1.00  5.02              
ATOM   2764  C   TYR A 171     124.911  98.175  90.248  1.00  5.02              
ATOM   2765  O   TYR A 171     124.020  98.686  90.925  1.00  5.02              
ATOM   2766  N   TYR A 172     126.153  98.347  90.677  1.00  5.07              
ATOM   2767  H   TYR A 172     126.798  97.617  90.395  1.00  5.07              
ATOM   2768  CA  TYR A 172     126.711  99.701  90.804  1.00  5.07              
ATOM   2769  HA  TYR A 172     125.931 100.449  90.962  1.00  5.07              
ATOM   2770  CB  TYR A 172     127.816  99.796  91.894  1.00  5.07              
ATOM   2771  HB1 TYR A 172     128.674  99.249  91.543  1.00  5.07              
ATOM   2772  HB2 TYR A 172     127.474  99.247  92.743  1.00  5.07              
ATOM   2773  CG  TYR A 172     128.395 101.121  92.365  1.00  5.07              
ATOM   2774  CD1 TYR A 172     127.794 102.373  92.135  1.00  5.07              
ATOM   2775  HD1 TYR A 172     126.869 102.452  91.580  1.00  5.07              
ATOM   2776  CE1 TYR A 172     128.374 103.539  92.675  1.00  5.07              
ATOM   2777  HE1 TYR A 172     127.900 104.503  92.540  1.00  5.07              
ATOM   2778  CZ  TYR A 172     129.585 103.471  93.400  1.00  5.07              
ATOM   2779  OH  TYR A 172     130.135 104.591  93.933  1.00  5.07              
ATOM   2780  HH  TYR A 172     130.979 104.420  94.358  1.00  5.07              
ATOM   2781  CE2 TYR A 172     130.201 102.218  93.603  1.00  5.07              
ATOM   2782  HE2 TYR A 172     131.121 102.148  94.165  1.00  5.07              
ATOM   2783  CD2 TYR A 172     129.595 101.053  93.107  1.00  5.07              
ATOM   2784  HD2 TYR A 172     130.060 100.097  93.318  1.00  5.07              
ATOM   2785  C   TYR A 172     127.389  99.990  89.438  1.00  5.07              
ATOM   2786  O   TYR A 172     127.034  99.343  88.450  1.00  5.07              
ATOM   2787  N   ALA A 173     128.514 100.760  89.412  1.00  7.55              
ATOM   2788  H   ALA A 173     128.506 101.383  90.192  1.00  7.55              
ATOM   2789  CA  ALA A 173     129.827 100.289  88.933  1.00  7.55              
ATOM   2790  HA  ALA A 173     129.773 100.202  87.835  1.00  7.55              
ATOM   2791  CB  ALA A 173     130.828 101.409  89.250  1.00  7.55              
ATOM   2792  HB1 ALA A 173     131.810 101.116  88.874  1.00  7.55              
ATOM   2793  HB2 ALA A 173     130.522 102.333  88.760  1.00  7.55              
ATOM   2794  HB3 ALA A 173     130.895 101.572  90.327  1.00  7.55              
ATOM   2795  C   ALA A 173     130.233  98.921  89.537  1.00  7.55              
ATOM   2796  O   ALA A 173     131.208  98.815  90.268  1.00  7.55              
ATOM   2797  N   ASN A 174     129.376  97.897  89.366  1.00  9.85              
ATOM   2798  H   ASN A 174     128.593  98.029  88.745  1.00  9.85              
ATOM   2799  CA  ASN A 174     129.553  96.587  89.991  1.00  9.85              
ATOM   2800  HA  ASN A 174     130.630  96.534  90.162  1.00  9.85              
ATOM   2801  CB  ASN A 174     129.008  96.518  91.424  1.00  9.85              
ATOM   2802  HB1 ASN A 174     128.247  95.760  91.534  1.00  9.85              
ATOM   2803  HB2 ASN A 174     128.560  97.456  91.630  1.00  9.85              
ATOM   2804  CG  ASN A 174     130.021  96.291  92.540  1.00  9.85              
ATOM   2805  OD1 ASN A 174     129.887  95.381  93.336  1.00  9.85              
ATOM   2806  ND2 ASN A 174     131.034  97.110  92.667  1.00  9.85              
ATOM   2807 1HD2 ASN A 174     131.213  97.840  91.986  1.00  9.85              
ATOM   2808 2HD2 ASN A 174     131.610  96.971  93.479  1.00  9.85              
ATOM   2809  C   ASN A 174     129.459  95.401  89.101  1.00  9.85              
ATOM   2810  O   ASN A 174     129.922  95.511  87.973  1.00  9.85              
ATOM   2811  N   PRO A 175     128.957  94.263  89.563  1.00 11.93              
ATOM   2812  CD  PRO A 175     129.477  93.583  90.752  1.00 11.93              
ATOM   2813  HD1 PRO A 175     128.695  93.504  91.508  1.00 11.93              
ATOM   2814  HD2 PRO A 175     130.348  94.096  91.158  1.00 11.93              
ATOM   2815  CG  PRO A 175     129.909  92.189  90.311  1.00 11.93              
ATOM   2816  HG1 PRO A 175     129.829  91.465  91.122  1.00 11.93              
ATOM   2817  HG2 PRO A 175     130.928  92.227  89.922  1.00 11.93              
ATOM   2818  CB  PRO A 175     128.941  91.881  89.176  1.00 11.93              
ATOM   2819  HB1 PRO A 175     128.067  91.374  89.564  1.00 11.93              
ATOM   2820  HB2 PRO A 175     129.413  91.233  88.436  1.00 11.93              
ATOM   2821  CA  PRO A 175     128.662  93.280  88.590  1.00 11.93              
ATOM   2822  HA  PRO A 175     129.497  93.314  87.887  1.00 11.93              
ATOM   2823  C   PRO A 175     127.506  93.393  87.578  1.00 11.93              
ATOM   2824  O   PRO A 175     127.353  92.494  86.767  1.00 11.93              
ATOM   2825  N   CYS A 176     126.771  94.491  87.553  1.00 11.90              
ATOM   2826  H   CYS A 176     126.861  95.141  88.314  1.00 11.90              
ATOM   2827  CA  CYS A 176     126.547  95.108  86.242  1.00 11.90              
ATOM   2828  HA  CYS A 176     126.488  94.320  85.484  1.00 11.90              
ATOM   2829  CB  CYS A 176     125.288  95.927  86.155  1.00 11.90              
ATOM   2830  HB1 CYS A 176     125.182  96.304  85.167  1.00 11.90              
ATOM   2831  HB2 CYS A 176     125.344  96.780  86.791  1.00 11.90              
ATOM   2832  SG  CYS A 176     123.846  94.912  86.427  1.00 11.90              
ATOM   2833  HG  CYS A 176     122.926  95.827  86.069  1.00 11.90              
ATOM   2834  C   CYS A 176     127.818  95.872  85.999  1.00 11.90              
ATOM   2835  O   CYS A 176     128.632  95.522  85.150  1.00 11.90              
ATOM   2836  N   ASN A 177     127.928  96.980  86.746  1.00 13.27              
ATOM   2837  H   ASN A 177     127.247  97.135  87.467  1.00 13.27              
ATOM   2838  CA  ASN A 177     128.591  98.152  86.269  1.00 13.27              
ATOM   2839  HA  ASN A 177     128.582  98.952  87.012  1.00 13.27              
ATOM   2840  CB  ASN A 177     130.110  97.966  85.970  1.00 13.27              
ATOM   2841  HB1 ASN A 177     130.227  97.366  85.068  1.00 13.27              
ATOM   2842  HB2 ASN A 177     130.572  97.434  86.790  1.00 13.27              
ATOM   2843  CG  ASN A 177     130.914  99.251  85.811  1.00 13.27              
ATOM   2844  OD1 ASN A 177     131.884  99.456  86.483  1.00 13.27              
ATOM   2845  ND2 ASN A 177     130.538 100.193  84.959  1.00 13.27              
ATOM   2846 1HD2 ASN A 177     129.661 100.181  84.458  1.00 13.27              
ATOM   2847 2HD2 ASN A 177     131.115 101.017  84.956  1.00 13.27              
ATOM   2848  C   ASN A 177     127.935  98.735  85.064  1.00 13.27              
ATOM   2849  O   ASN A 177     127.640  99.906  85.025  1.00 13.27              
ATOM   2850  N   GLU A 178     127.677  97.876  84.116  1.00 13.47              
ATOM   2851  H   GLU A 178     128.149  96.982  84.188  1.00 13.47              
ATOM   2852  CA  GLU A 178     126.533  97.876  83.279  1.00 13.47              
ATOM   2853  HA  GLU A 178     126.913  98.264  82.331  1.00 13.47              
ATOM   2854  CB  GLU A 178     126.177  96.401  82.970  1.00 13.47              
ATOM   2855  HB1 GLU A 178     126.560  95.811  83.782  1.00 13.47              
ATOM   2856  HB2 GLU A 178     126.842  96.097  82.182  1.00 13.47              
ATOM   2857  CG  GLU A 178     124.727  95.902  82.703  1.00 13.47              
ATOM   2858  HG1 GLU A 178     124.322  96.287  81.783  1.00 13.47              
ATOM   2859  HG2 GLU A 178     124.056  96.232  83.487  1.00 13.47              
ATOM   2860  CD  GLU A 178     124.657  94.386  82.595  1.00 13.47              
ATOM   2861  OE1 GLU A 178     125.695  93.748  82.868  1.00 13.47              
ATOM   2862  OE2 GLU A 178     123.584  93.869  82.216  1.00 13.47              
ATOM   2863  C   GLU A 178     125.400  98.774  83.557  1.00 13.47              
ATOM   2864  O   GLU A 178     125.186  99.694  82.777  1.00 13.47              
ATOM   2865  N   SER A 179     124.708  98.591  84.646  1.00 12.80              
ATOM   2866  H   SER A 179     124.752  97.712  85.132  1.00 12.80              
ATOM   2867  CA  SER A 179     123.609  99.480  84.869  1.00 12.80              
ATOM   2868  HA  SER A 179     123.340  99.974  83.933  1.00 12.80              
ATOM   2869  CB  SER A 179     122.281  98.772  85.191  1.00 12.80              
ATOM   2870  HB1 SER A 179     121.514  99.126  84.500  1.00 12.80              
ATOM   2871  HB2 SER A 179     121.944  99.033  86.191  1.00 12.80              
ATOM   2872  OG  SER A 179     122.397  97.365  85.069  1.00 12.80              
ATOM   2873  HG  SER A 179     121.886  97.070  84.304  1.00 12.80              
ATOM   2874  C   SER A 179     123.903 100.650  85.755  1.00 12.80              
ATOM   2875  O   SER A 179     123.187 101.639  85.741  1.00 12.80              
ATOM   2876  N   PHE A 180     125.058 100.578  86.400  1.00 10.02              
ATOM   2877  H   PHE A 180     125.559  99.708  86.324  1.00 10.02              
ATOM   2878  CA  PHE A 180     125.875 101.734  86.648  1.00 10.02              
ATOM   2879  HA  PHE A 180     126.862 101.348  86.902  1.00 10.02              
ATOM   2880  CB  PHE A 180     125.407 102.518  87.901  1.00 10.02              
ATOM   2881  HB1 PHE A 180     125.316 101.812  88.717  1.00 10.02              
ATOM   2882  HB2 PHE A 180     124.419 102.933  87.697  1.00 10.02              
ATOM   2883  CG  PHE A 180     126.269 103.622  88.502  1.00 10.02              
ATOM   2884  CD1 PHE A 180     125.658 104.524  89.396  1.00 10.02              
ATOM   2885  HD1 PHE A 180     124.595 104.463  89.584  1.00 10.02              
ATOM   2886  CE1 PHE A 180     126.416 105.517  90.043  1.00 10.02              
ATOM   2887  HE1 PHE A 180     125.934 106.209  90.722  1.00 10.02              
ATOM   2888  CZ  PHE A 180     127.797 105.612  89.803  1.00 10.02              
ATOM   2889  HZ  PHE A 180     128.379 106.381  90.292  1.00 10.02              
ATOM   2890  CE2 PHE A 180     128.417 104.715  88.915  1.00 10.02              
ATOM   2891  HE2 PHE A 180     129.476 104.804  88.713  1.00 10.02              
ATOM   2892  CD2 PHE A 180     127.658 103.719  88.271  1.00 10.02              
ATOM   2893  HD2 PHE A 180     128.149 103.053  87.581  1.00 10.02              
ATOM   2894  C   PHE A 180     126.142 102.622  85.412  1.00 10.02              
ATOM   2895  O   PHE A 180     126.286 103.835  85.483  1.00 10.02              
ATOM   2896  N   PHE A 181     126.179 101.980  84.251  1.00  8.68              
ATOM   2897  H   PHE A 181     126.117 100.973  84.286  1.00  8.68              
ATOM   2898  CA  PHE A 181     126.325 102.517  82.910  1.00  8.68              
ATOM   2899  HA  PHE A 181     126.824 103.477  83.056  1.00  8.68              
ATOM   2900  CB  PHE A 181     127.328 101.699  82.082  1.00  8.68              
ATOM   2901  HB1 PHE A 181     126.803 100.986  81.479  1.00  8.68              
ATOM   2902  HB2 PHE A 181     127.968 101.131  82.756  1.00  8.68              
ATOM   2903  CG  PHE A 181     128.239 102.502  81.176  1.00  8.68              
ATOM   2904  CD1 PHE A 181     127.841 102.809  79.862  1.00  8.68              
ATOM   2905  HD1 PHE A 181     126.865 102.505  79.505  1.00  8.68              
ATOM   2906  CE1 PHE A 181     128.707 103.523  79.014  1.00  8.68              
ATOM   2907  HE1 PHE A 181     128.391 103.775  78.011  1.00  8.68              
ATOM   2908  CZ  PHE A 181     129.976 103.917  79.473  1.00  8.68              
ATOM   2909  HZ  PHE A 181     130.635 104.470  78.818  1.00  8.68              
ATOM   2910  CE2 PHE A 181     130.379 103.605  80.784  1.00  8.68              
ATOM   2911  HE2 PHE A 181     131.350 103.920  81.139  1.00  8.68              
ATOM   2912  CD2 PHE A 181     129.507 102.908  81.637  1.00  8.68              
ATOM   2913  HD2 PHE A 181     129.809 102.691  82.650  1.00  8.68              
ATOM   2914  C   PHE A 181     124.983 102.936  82.289  1.00  8.68              
ATOM   2915  O   PHE A 181     124.843 103.104  81.080  1.00  8.68              
ATOM   2916  N   ILE A 182     124.030 103.239  83.181  1.00  7.46              
ATOM   2917  H   ILE A 182     124.216 102.966  84.134  1.00  7.46              
ATOM   2918  CA  ILE A 182     123.083 104.347  83.058  1.00  7.46              
ATOM   2919  HA  ILE A 182     122.471 104.143  82.179  1.00  7.46              
ATOM   2920  CB  ILE A 182     122.115 104.372  84.279  1.00  7.46              
ATOM   2921  HB  ILE A 182     121.689 103.371  84.352  1.00  7.46              
ATOM   2922  CG2 ILE A 182     122.790 104.668  85.636  1.00  7.46              
ATOM   2923 1HG2 ILE A 182     123.770 104.207  85.686  1.00  7.46              
ATOM   2924 2HG2 ILE A 182     122.914 105.741  85.783  1.00  7.46              
ATOM   2925 3HG2 ILE A 182     122.187 104.264  86.448  1.00  7.46              
ATOM   2926  CG1 ILE A 182     120.931 105.336  84.038  1.00  7.46              
ATOM   2927 1HG1 ILE A 182     120.418 105.025  83.130  1.00  7.46              
ATOM   2928 2HG1 ILE A 182     121.303 106.348  83.882  1.00  7.46              
ATOM   2929  CD1 ILE A 182     119.909 105.370  85.186  1.00  7.46              
ATOM   2930  HD1 ILE A 182     119.091 106.041  84.925  1.00  7.46              
ATOM   2931  HD2 ILE A 182     119.513 104.370  85.364  1.00  7.46              
ATOM   2932  HD3 ILE A 182     120.367 105.747  86.100  1.00  7.46              
ATOM   2933  C   ILE A 182     123.785 105.676  82.788  1.00  7.46              
ATOM   2934  O   ILE A 182     123.881 106.559  83.638  1.00  7.46              
ATOM   2935  N   ASP A 183     124.254 105.837  81.555  1.00  7.21              
ATOM   2936  H   ASP A 183     124.263 105.039  80.932  1.00  7.21              
ATOM   2937  CA  ASP A 183     124.386 107.176  81.015  1.00  7.21              
ATOM   2938  HA  ASP A 183     125.181 107.693  81.557  1.00  7.21              
ATOM   2939  CB  ASP A 183     124.768 107.123  79.536  1.00  7.21              
ATOM   2940  HB1 ASP A 183     124.024 106.545  78.989  1.00  7.21              
ATOM   2941  HB2 ASP A 183     125.724 106.604  79.443  1.00  7.21              
ATOM   2942  CG  ASP A 183     124.881 108.509  78.892  1.00  7.21              
ATOM   2943  OD1 ASP A 183     125.817 108.680  78.080  1.00  7.21              
ATOM   2944  OD2 ASP A 183     123.952 109.335  79.011  1.00  7.21              
ATOM   2945  C   ASP A 183     123.057 107.928  81.255  1.00  7.21              
ATOM   2946  O   ASP A 183     121.937 107.453  80.968  1.00  7.21              
ATOM   2947  N   GLN A 184     123.208 109.117  81.834  1.00  7.14              
ATOM   2948  H   GLN A 184     124.151 109.441  82.020  1.00  7.14              
ATOM   2949  CA  GLN A 184     122.105 109.908  82.331  1.00  7.14              
ATOM   2950  HA  GLN A 184     121.676 109.369  83.173  1.00  7.14              
ATOM   2951  CB  GLN A 184     122.595 111.286  82.814  1.00  7.14              
ATOM   2952  HB1 GLN A 184     121.714 111.906  82.987  1.00  7.14              
ATOM   2953  HB2 GLN A 184     123.184 111.772  82.034  1.00  7.14              
ATOM   2954  CG  GLN A 184     123.386 111.249  84.133  1.00  7.14              
ATOM   2955  HG1 GLN A 184     122.964 110.506  84.808  1.00  7.14              
ATOM   2956  HG2 GLN A 184     123.274 112.222  84.612  1.00  7.14              
ATOM   2957  CD  GLN A 184     124.881 110.981  83.991  1.00  7.14              
ATOM   2958  OE1 GLN A 184     125.392 110.515  82.985  1.00  7.14              
ATOM   2959  NE2 GLN A 184     125.648 111.302  85.006  1.00  7.14              
ATOM   2960 1HE2 GLN A 184     125.240 111.692  85.849  1.00  7.14              
ATOM   2961 2HE2 GLN A 184     126.626 111.103  84.899  1.00  7.14              
ATOM   2962  C   GLN A 184     120.957 110.084  81.302  1.00  7.14              
ATOM   2963  O   GLN A 184     119.744 110.090  81.604  1.00  7.14              
ATOM   2964  N   ARG A 185     121.354 110.180  80.032  1.00  5.80              
ATOM   2965  H   ARG A 185     122.346 110.043  79.827  1.00  5.80              
ATOM   2966  CA  ARG A 185     120.420 110.336  78.934  1.00  5.80              
ATOM   2967  HA  ARG A 185     119.838 111.236  79.123  1.00  5.80              
ATOM   2968  CB  ARG A 185     121.191 110.533  77.607  1.00  5.80              
ATOM   2969  HB1 ARG A 185     122.092 111.119  77.802  1.00  5.80              
ATOM   2970  HB2 ARG A 185     120.564 111.107  76.924  1.00  5.80              
ATOM   2971  CG  ARG A 185     121.575 109.214  76.904  1.00  5.80              
ATOM   2972  HG1 ARG A 185     120.676 108.755  76.490  1.00  5.80              
ATOM   2973  HG2 ARG A 185     121.986 108.528  77.643  1.00  5.80              
ATOM   2974  CD  ARG A 185     122.585 109.389  75.761  1.00  5.80              
ATOM   2975  HD1 ARG A 185     122.842 110.445  75.663  1.00  5.80              
ATOM   2976  HD2 ARG A 185     122.133 109.066  74.822  1.00  5.80              
ATOM   2977  NE  ARG A 185     123.819 108.631  76.023  1.00  5.80              
ATOM   2978  HE  ARG A 185     124.466 109.051  76.694  1.00  5.80              
ATOM   2979  CZ  ARG A 185     124.142 107.409  75.650  1.00  5.80              
ATOM   2980  NH1 ARG A 185     123.365 106.653  74.929  1.00  5.80              
ATOM   2981 1HH1 ARG A 185     122.411 106.922  74.773  1.00  5.80              
ATOM   2982 2HH1 ARG A 185     123.635 105.714  74.699  1.00  5.80              
ATOM   2983  NH2 ARG A 185     125.279 106.908  76.029  1.00  5.80              
ATOM   2984 1HH2 ARG A 185     125.822 107.456  76.697  1.00  5.80              
ATOM   2985 2HH2 ARG A 185     125.513 105.952  75.852  1.00  5.80              
ATOM   2986  C   ARG A 185     119.405 109.204  78.800  1.00  5.80              
ATOM   2987  O   ARG A 185     118.309 109.467  78.329  1.00  5.80              
ATOM   2988  N   VAL A 186     119.747 107.968  79.170  1.00  5.95              
ATOM   2989  H   VAL A 186     120.644 107.831  79.629  1.00  5.95              
ATOM   2990  CA  VAL A 186     118.976 106.784  78.753  1.00  5.95              
ATOM   2991  HA  VAL A 186     118.650 106.965  77.728  1.00  5.95              
ATOM   2992  CB  VAL A 186     119.808 105.482  78.713  1.00  5.95              
ATOM   2993  HB  VAL A 186     119.256 104.762  78.107  1.00  5.95              
ATOM   2994  CG1 VAL A 186     121.156 105.692  78.015  1.00  5.95              
ATOM   2995 1HG1 VAL A 186     121.676 104.740  77.931  1.00  5.95              
ATOM   2996 2HG1 VAL A 186     120.994 106.096  77.016  1.00  5.95              
ATOM   2997 3HG1 VAL A 186     121.782 106.368  78.593  1.00  5.95              
ATOM   2998  CG2 VAL A 186     120.035 104.822  80.079  1.00  5.95              
ATOM   2999 1HG2 VAL A 186     120.475 105.530  80.775  1.00  5.95              
ATOM   3000 2HG2 VAL A 186     119.090 104.465  80.486  1.00  5.95              
ATOM   3001 3HG2 VAL A 186     120.703 103.968  79.971  1.00  5.95              
ATOM   3002  C   VAL A 186     117.698 106.554  79.533  1.00  5.95              
ATOM   3003  O   VAL A 186     116.917 105.695  79.132  1.00  5.95              
ATOM   3004  N   PHE A 187     117.464 107.321  80.605  1.00  5.56              
ATOM   3005  H   PHE A 187     118.182 107.965  80.909  1.00  5.56              
ATOM   3006  CA  PHE A 187     116.082 107.417  81.126  1.00  5.56              
ATOM   3007  HA  PHE A 187     115.522 106.561  80.754  1.00  5.56              
ATOM   3008  CB  PHE A 187     116.056 107.246  82.644  1.00  5.56              
ATOM   3009  HB1 PHE A 187     115.157 107.723  83.026  1.00  5.56              
ATOM   3010  HB2 PHE A 187     116.914 107.747  83.095  1.00  5.56              
ATOM   3011  CG  PHE A 187     116.038 105.773  83.035  1.00  5.56              
ATOM   3012  CD1 PHE A 187     117.237 105.041  83.082  1.00  5.56              
ATOM   3013  HD1 PHE A 187     118.171 105.530  82.850  1.00  5.56              
ATOM   3014  CE1 PHE A 187     117.224 103.674  83.418  1.00  5.56              
ATOM   3015  HE1 PHE A 187     118.153 103.125  83.472  1.00  5.56              
ATOM   3016  CZ  PHE A 187     116.009 103.021  83.682  1.00  5.56              
ATOM   3017  HZ  PHE A 187     116.004 101.972  83.943  1.00  5.56              
ATOM   3018  CE2 PHE A 187     114.804 103.736  83.595  1.00  5.56              
ATOM   3019  HE2 PHE A 187     113.866 103.235  83.781  1.00  5.56              
ATOM   3020  CD2 PHE A 187     114.820 105.104  83.271  1.00  5.56              
ATOM   3021  HD2 PHE A 187     113.888 105.635  83.187  1.00  5.56              
ATOM   3022  C   PHE A 187     115.261 108.594  80.575  1.00  5.56              
ATOM   3023  O   PHE A 187     114.033 108.472  80.421  1.00  5.56              
ATOM   3024  N   GLN A 188     115.915 109.689  80.144  1.00  5.17              
ATOM   3025  H   GLN A 188     116.924 109.675  80.091  1.00  5.17              
ATOM   3026  CA  GLN A 188     115.173 110.595  79.239  1.00  5.17              
ATOM   3027  HA  GLN A 188     114.289 110.974  79.747  1.00  5.17              
ATOM   3028  CB  GLN A 188     116.057 111.779  78.794  1.00  5.17              
ATOM   3029  HB1 GLN A 188     115.461 112.452  78.175  1.00  5.17              
ATOM   3030  HB2 GLN A 188     116.852 111.406  78.153  1.00  5.17              
ATOM   3031  CG  GLN A 188     116.707 112.598  79.920  1.00  5.17              
ATOM   3032  HG1 GLN A 188     117.476 113.231  79.476  1.00  5.17              
ATOM   3033  HG2 GLN A 188     117.202 111.940  80.635  1.00  5.17              
ATOM   3034  CD  GLN A 188     115.733 113.508  80.655  1.00  5.17              
ATOM   3035  OE1 GLN A 188     114.546 113.598  80.367  1.00  5.17              
ATOM   3036  NE2 GLN A 188     116.193 114.207  81.666  1.00  5.17              
ATOM   3037 1HE2 GLN A 188     117.119 114.027  82.023  1.00  5.17              
ATOM   3038 2HE2 GLN A 188     115.549 114.807  82.141  1.00  5.17              
ATOM   3039  C   GLN A 188     114.729 109.833  77.974  1.00  5.17              
ATOM   3040  O   GLN A 188     115.297 108.810  77.594  1.00  5.17              
ATOM   3041  N   GLY A 189     113.689 110.332  77.308  1.00  4.98              
ATOM   3042  H   GLY A 189     113.268 111.191  77.626  1.00  4.98              
ATOM   3043  CA  GLY A 189     113.077 109.600  76.199  1.00  4.98              
ATOM   3044  HA1 GLY A 189     113.860 109.260  75.520  1.00  4.98              
ATOM   3045  HA2 GLY A 189     112.418 110.271  75.651  1.00  4.98              
ATOM   3046  C   GLY A 189     112.265 108.377  76.621  1.00  4.98              
ATOM   3047  O   GLY A 189     111.615 107.799  75.748  1.00  4.98              
ATOM   3048  N   LEU A 190     112.143 108.071  77.927  1.00  4.93              
ATOM   3049  H   LEU A 190     112.773 108.486  78.606  1.00  4.93              
ATOM   3050  CA  LEU A 190     111.143 107.100  78.398  1.00  4.93              
ATOM   3051  HA  LEU A 190     110.749 106.559  77.537  1.00  4.93              
ATOM   3052  CB  LEU A 190     111.885 106.034  79.242  1.00  4.93              
ATOM   3053  HB1 LEU A 190     111.206 105.195  79.388  1.00  4.93              
ATOM   3054  HB2 LEU A 190     112.111 106.466  80.218  1.00  4.93              
ATOM   3055  CG  LEU A 190     113.205 105.470  78.655  1.00  4.93              
ATOM   3056  HG  LEU A 190     113.933 106.274  78.546  1.00  4.93              
ATOM   3057  CD1 LEU A 190     113.795 104.439  79.618  1.00  4.93              
ATOM   3058 1HD1 LEU A 190     114.759 104.100  79.237  1.00  4.93              
ATOM   3059 2HD1 LEU A 190     113.948 104.896  80.594  1.00  4.93              
ATOM   3060 3HD1 LEU A 190     113.126 103.585  79.713  1.00  4.93              
ATOM   3061  CD2 LEU A 190     113.028 104.780  77.296  1.00  4.93              
ATOM   3062 1HD2 LEU A 190     113.989 104.394  76.958  1.00  4.93              
ATOM   3063 2HD2 LEU A 190     112.319 103.954  77.377  1.00  4.93              
ATOM   3064 3HD2 LEU A 190     112.667 105.492  76.557  1.00  4.93              
ATOM   3065  C   LEU A 190     109.888 107.723  79.082  1.00  4.93              
ATOM   3066  O   LEU A 190     109.502 107.245  80.143  1.00  4.93              
ATOM   3067  N   PRO A 191     109.171 108.738  78.529  1.00  4.93              
ATOM   3068  CD  PRO A 191     109.589 109.598  77.422  1.00  4.93              
ATOM   3069  HD1 PRO A 191     109.479 109.067  76.475  1.00  4.93              
ATOM   3070  HD2 PRO A 191     110.604 109.955  77.563  1.00  4.93              
ATOM   3071  CG  PRO A 191     108.708 110.839  77.427  1.00  4.93              
ATOM   3072  HG1 PRO A 191     108.543 111.225  76.420  1.00  4.93              
ATOM   3073  HG2 PRO A 191     109.154 111.603  78.066  1.00  4.93              
ATOM   3074  CB  PRO A 191     107.430 110.332  78.058  1.00  4.93              
ATOM   3075  HB1 PRO A 191     106.818 109.854  77.291  1.00  4.93              
ATOM   3076  HB2 PRO A 191     106.874 111.138  78.539  1.00  4.93              
ATOM   3077  CA  PRO A 191     107.912 109.288  79.074  1.00  4.93              
ATOM   3078  HA  PRO A 191     108.177 109.810  79.994  1.00  4.93              
ATOM   3079  C   PRO A 191     106.719 108.383  79.408  1.00  4.93              
ATOM   3080  O   PRO A 191     105.653 108.894  79.748  1.00  4.93              
ATOM   3081  N   LYS A 192     106.847 107.065  79.321  1.00  4.89              
ATOM   3082  H   LYS A 192     107.773 106.712  79.117  1.00  4.89              
ATOM   3083  CA  LYS A 192     105.814 106.114  79.753  1.00  4.89              
ATOM   3084  HA  LYS A 192     104.936 106.645  80.119  1.00  4.89              
ATOM   3085  CB  LYS A 192     105.389 105.245  78.557  1.00  4.89              
ATOM   3086  HB1 LYS A 192     104.771 104.419  78.912  1.00  4.89              
ATOM   3087  HB2 LYS A 192     106.285 104.817  78.102  1.00  4.89              
ATOM   3088  CG  LYS A 192     104.586 106.028  77.499  1.00  4.89              
ATOM   3089  HG1 LYS A 192     105.097 106.962  77.260  1.00  4.89              
ATOM   3090  HG2 LYS A 192     103.593 106.256  77.887  1.00  4.89              
ATOM   3091  CD  LYS A 192     104.470 105.197  76.216  1.00  4.89              
ATOM   3092  HD1 LYS A 192     103.978 104.248  76.438  1.00  4.89              
ATOM   3093  HD2 LYS A 192     105.489 105.003  75.889  1.00  4.89              
ATOM   3094  CE  LYS A 192     103.722 105.918  75.086  1.00  4.89              
ATOM   3095  HE1 LYS A 192     104.138 106.925  74.990  1.00  4.89              
ATOM   3096  HE2 LYS A 192     102.666 106.015  75.356  1.00  4.89              
ATOM   3097  NZ  LYS A 192     103.867 105.205  73.788  1.00  4.89              
ATOM   3098  HZ1 LYS A 192     103.395 105.686  73.037  1.00  4.89              
ATOM   3099  HZ2 LYS A 192     104.854 105.141  73.536  1.00  4.89              
ATOM   3100  HZ3 LYS A 192     103.529 104.249  73.823  1.00  4.89              
ATOM   3101  C   LYS A 192     106.301 105.255  80.912  1.00  4.89              
ATOM   3102  O   LYS A 192     105.461 104.761  81.664  1.00  4.89              
ATOM   3103  N   LEU A 193     107.622 105.207  81.120  1.00  4.88              
ATOM   3104  H   LEU A 193     108.213 105.694  80.462  1.00  4.88              
ATOM   3105  CA  LEU A 193     108.286 104.737  82.327  1.00  4.88              
ATOM   3106  HA  LEU A 193     108.200 103.651  82.337  1.00  4.88              
ATOM   3107  CB  LEU A 193     109.777 105.095  82.291  1.00  4.88              
ATOM   3108  HB1 LEU A 193     109.869 106.158  82.491  1.00  4.88              
ATOM   3109  HB2 LEU A 193     110.141 104.910  81.284  1.00  4.88              
ATOM   3110  CG  LEU A 193     110.719 104.338  83.242  1.00  4.88              
ATOM   3111  HG  LEU A 193     111.712 104.761  83.096  1.00  4.88              
ATOM   3112  CD1 LEU A 193     110.366 104.496  84.717  1.00  4.88              
ATOM   3113 1HD1 LEU A 193     111.271 104.336  85.292  1.00  4.88              
ATOM   3114 2HD1 LEU A 193     109.987 105.493  84.926  1.00  4.88              
ATOM   3115 3HD1 LEU A 193     109.632 103.755  85.021  1.00  4.88              
ATOM   3116  CD2 LEU A 193     110.802 102.847  82.921  1.00  4.88              
ATOM   3117 1HD2 LEU A 193     111.537 102.369  83.566  1.00  4.88              
ATOM   3118 2HD2 LEU A 193     109.841 102.360  83.076  1.00  4.88              
ATOM   3119 3HD2 LEU A 193     111.111 102.718  81.885  1.00  4.88              
ATOM   3120  C   LEU A 193     107.526 105.312  83.534  1.00  4.88              
ATOM   3121  O   LEU A 193     107.213 106.511  83.615  1.00  4.88              
ATOM   3122  N   GLN A 194     107.130 104.395  84.402  1.00  4.86              
ATOM   3123  H   GLN A 194     107.374 103.431  84.196  1.00  4.86              
ATOM   3124  CA  GLN A 194     106.308 104.623  85.575  1.00  4.86              
ATOM   3125  HA  GLN A 194     106.485 105.638  85.926  1.00  4.86              
ATOM   3126  CB  GLN A 194     104.815 104.492  85.229  1.00  4.86              
ATOM   3127  HB1 GLN A 194     104.552 105.249  84.494  1.00  4.86              
ATOM   3128  HB2 GLN A 194     104.234 104.686  86.132  1.00  4.86              
ATOM   3129  CG  GLN A 194     104.425 103.118  84.664  1.00  4.86              
ATOM   3130  HG1 GLN A 194     104.760 102.323  85.331  1.00  4.86              
ATOM   3131  HG2 GLN A 194     104.899 102.990  83.694  1.00  4.86              
ATOM   3132  CD  GLN A 194     102.922 102.999  84.482  1.00  4.86              
ATOM   3133  OE1 GLN A 194     102.384 103.167  83.398  1.00  4.86              
ATOM   3134  NE2 GLN A 194     102.187 102.733  85.542  1.00  4.86              
ATOM   3135 1HE2 GLN A 194     102.612 102.564  86.439  1.00  4.86              
ATOM   3136 2HE2 GLN A 194     101.199 102.629  85.390  1.00  4.86              
ATOM   3137  C   GLN A 194     106.669 103.701  86.744  1.00  4.86              
ATOM   3138  O   GLN A 194     106.361 104.020  87.885  1.00  4.86              
ATOM   3139  N   ASN A 195     107.364 102.598  86.476  1.00  4.42              
ATOM   3140  H   ASN A 195     107.551 102.362  85.507  1.00  4.42              
ATOM   3141  CA  ASN A 195     107.987 101.759  87.495  1.00  4.42              
ATOM   3142  HA  ASN A 195     108.179 102.343  88.397  1.00  4.42              
ATOM   3143  CB  ASN A 195     107.020 100.601  87.850  1.00  4.42              
ATOM   3144  HB1 ASN A 195     106.755 100.063  86.941  1.00  4.42              
ATOM   3145  HB2 ASN A 195     106.105 101.009  88.278  1.00  4.42              
ATOM   3146  CG  ASN A 195     107.607  99.581  88.821  1.00  4.42              
ATOM   3147  OD1 ASN A 195     108.212  98.604  88.420  1.00  4.42              
ATOM   3148  ND2 ASN A 195     107.515  99.809  90.112  1.00  4.42              
ATOM   3149 1HD2 ASN A 195     107.017 100.607  90.467  1.00  4.42              
ATOM   3150 2HD2 ASN A 195     108.055  99.220  90.731  1.00  4.42              
ATOM   3151  C   ASN A 195     109.334 101.244  86.963  1.00  4.42              
ATOM   3152  O   ASN A 195     109.599 101.199  85.763  1.00  4.42              
ATOM   3153  N   LEU A 196     110.169 100.880  87.914  1.00  4.42              
ATOM   3154  H   LEU A 196     109.787 100.819  88.849  1.00  4.42              
ATOM   3155  CA  LEU A 196     111.471 100.296  87.848  1.00  4.42              
ATOM   3156  HA  LEU A 196     111.608  99.848  86.888  1.00  4.42              
ATOM   3157  CB  LEU A 196     112.606 101.320  88.052  1.00  4.42              
ATOM   3158  HB1 LEU A 196     113.518 100.780  87.803  1.00  4.42              
ATOM   3159  HB2 LEU A 196     112.665 101.588  89.108  1.00  4.42              
ATOM   3160  CG  LEU A 196     112.592 102.614  87.220  1.00  4.42              
ATOM   3161  HG  LEU A 196     112.201 102.409  86.224  1.00  4.42              
ATOM   3162  CD1 LEU A 196     111.773 103.713  87.901  1.00  4.42              
ATOM   3163 1HD1 LEU A 196     111.933 104.656  87.385  1.00  4.42              
ATOM   3164 2HD1 LEU A 196     110.714 103.476  87.880  1.00  4.42              
ATOM   3165 3HD1 LEU A 196     112.097 103.827  88.935  1.00  4.42              
ATOM   3166  CD2 LEU A 196     114.012 103.169  87.076  1.00  4.42              
ATOM   3167 1HD2 LEU A 196     114.002 104.074  86.472  1.00  4.42              
ATOM   3168 2HD2 LEU A 196     114.427 103.405  88.057  1.00  4.42              
ATOM   3169 3HD2 LEU A 196     114.645 102.431  86.584  1.00  4.42              
ATOM   3170  C   LEU A 196     111.451  99.320  89.049  1.00  4.42              
ATOM   3171  O   LEU A 196     110.797  99.605  90.060  1.00  4.42              
ATOM   3172  N   THR A 197     112.242  98.261  89.044  1.00  4.45              
ATOM   3173  H   THR A 197     112.718  98.019  88.184  1.00  4.45              
ATOM   3174  CA  THR A 197     112.749  97.719  90.327  1.00  4.45              
ATOM   3175  HA  THR A 197     112.577  98.447  91.120  1.00  4.45              
ATOM   3176  CB  THR A 197     112.037  96.408  90.716  1.00  4.45              
ATOM   3177  HB  THR A 197     110.981  96.504  90.459  1.00  4.45              
ATOM   3178  CG2 THR A 197     112.569  95.131  90.066  1.00  4.45              
ATOM   3179 1HG2 THR A 197     111.956  94.282  90.370  1.00  4.45              
ATOM   3180 2HG2 THR A 197     112.515  95.224  88.986  1.00  4.45              
ATOM   3181 3HG2 THR A 197     113.604  94.956  90.356  1.00  4.45              
ATOM   3182  OG1 THR A 197     112.116  96.216  92.114  1.00  4.45              
ATOM   3183  HG1 THR A 197     111.382  96.734  92.468  1.00  4.45              
ATOM   3184  C   THR A 197     114.254  97.573  90.161  1.00  4.45              
ATOM   3185  O   THR A 197     114.692  97.214  89.072  1.00  4.45              
ATOM   3186  N   LEU A 198     115.024  97.879  91.204  1.00  4.96              
ATOM   3187  H   LEU A 198     114.576  98.228  92.043  1.00  4.96              
ATOM   3188  CA  LEU A 198     116.486  97.950  91.213  1.00  4.96              
ATOM   3189  HA  LEU A 198     116.880  97.420  90.348  1.00  4.96              
ATOM   3190  CB  LEU A 198     116.958  99.414  91.128  1.00  4.96              
ATOM   3191  HB1 LEU A 198     118.012  99.427  91.406  1.00  4.96              
ATOM   3192  HB2 LEU A 198     116.431  99.976  91.889  1.00  4.96              
ATOM   3193  CG  LEU A 198     116.825 100.198  89.801  1.00  4.96              
ATOM   3194  HG  LEU A 198     117.604 100.954  89.818  1.00  4.96              
ATOM   3195  CD1 LEU A 198     116.993  99.412  88.495  1.00  4.96              
ATOM   3196 1HD1 LEU A 198     117.389 100.082  87.733  1.00  4.96              
ATOM   3197 2HD1 LEU A 198     117.679  98.578  88.627  1.00  4.96              
ATOM   3198 3HD1 LEU A 198     116.035  99.031  88.155  1.00  4.96              
ATOM   3199  CD2 LEU A 198     115.520 100.966  89.706  1.00  4.96              
ATOM   3200 1HD2 LEU A 198     115.465 101.661  90.544  1.00  4.96              
ATOM   3201 2HD2 LEU A 198     115.515 101.542  88.786  1.00  4.96              
ATOM   3202 3HD2 LEU A 198     114.676 100.285  89.747  1.00  4.96              
ATOM   3203  C   LEU A 198     117.007  97.199  92.453  1.00  4.96              
ATOM   3204  O   LEU A 198     117.367  97.794  93.470  1.00  4.96              
ATOM   3205  N   GLY A 199     116.884  95.865  92.425  1.00  4.86              
ATOM   3206  H   GLY A 199     116.683  95.440  91.528  1.00  4.86              
ATOM   3207  CA  GLY A 199     116.923  95.065  93.673  1.00  4.86              
ATOM   3208  HA1 GLY A 199     116.349  94.153  93.513  1.00  4.86              
ATOM   3209  HA2 GLY A 199     116.424  95.634  94.446  1.00  4.86              
ATOM   3210  C   GLY A 199     118.311  94.696  94.206  1.00  4.86              
ATOM   3211  O   GLY A 199     119.104  95.583  94.493  1.00  4.86              
ATOM   3212  N   PHE A 200     118.600  93.387  94.363  1.00  4.92              
ATOM   3213  H   PHE A 200     117.894  92.699  94.167  1.00  4.92              
ATOM   3214  CA  PHE A 200     119.994  92.911  94.478  1.00  4.92              
ATOM   3215  HA  PHE A 200     120.457  93.367  95.356  1.00  4.92              
ATOM   3216  CB  PHE A 200     120.088  91.373  94.606  1.00  4.92              
ATOM   3217  HB1 PHE A 200     119.313  90.937  93.974  1.00  4.92              
ATOM   3218  HB2 PHE A 200     119.872  91.092  95.634  1.00  4.92              
ATOM   3219  CG  PHE A 200     121.418  90.716  94.235  1.00  4.92              
ATOM   3220  CD1 PHE A 200     122.651  91.367  94.429  1.00  4.92              
ATOM   3221  HD1 PHE A 200     122.684  92.355  94.842  1.00  4.92              
ATOM   3222  CE1 PHE A 200     123.859  90.755  94.057  1.00  4.92              
ATOM   3223  HE1 PHE A 200     124.796  91.271  94.211  1.00  4.92              
ATOM   3224  CZ  PHE A 200     123.844  89.499  93.432  1.00  4.92              
ATOM   3225  HZ  PHE A 200     124.769  89.036  93.118  1.00  4.92              
ATOM   3226  CE2 PHE A 200     122.622  88.843  93.225  1.00  4.92              
ATOM   3227  HE2 PHE A 200     122.608  87.874  92.748  1.00  4.92              
ATOM   3228  CD2 PHE A 200     121.424  89.425  93.671  1.00  4.92              
ATOM   3229  HD2 PHE A 200     120.504  88.879  93.562  1.00  4.92              
ATOM   3230  C   PHE A 200     120.694  93.423  93.219  1.00  4.92              
ATOM   3231  O   PHE A 200     120.379  92.996  92.106  1.00  4.92              
ATOM   3232  N   ASN A 201     121.595  94.367  93.450  1.00  4.92              
ATOM   3233  H   ASN A 201     121.664  94.709  94.396  1.00  4.92              
ATOM   3234  CA  ASN A 201     122.623  94.866  92.564  1.00  4.92              
ATOM   3235  HA  ASN A 201     122.847  94.090  91.848  1.00  4.92              
ATOM   3236  CB  ASN A 201     122.137  96.116  91.783  1.00  4.92              
ATOM   3237  HB1 ASN A 201     122.157  95.886  90.734  1.00  4.92              
ATOM   3238  HB2 ASN A 201     122.819  96.931  91.929  1.00  4.92              
ATOM   3239  CG  ASN A 201     120.751  96.638  92.088  1.00  4.92              
ATOM   3240  OD1 ASN A 201     119.757  96.249  91.495  1.00  4.92              
ATOM   3241  ND2 ASN A 201     120.655  97.548  93.017  1.00  4.92              
ATOM   3242 1HD2 ASN A 201     121.488  97.902  93.465  1.00  4.92              
ATOM   3243 2HD2 ASN A 201     119.727  97.740  93.361  1.00  4.92              
ATOM   3244  C   ASN A 201     123.867  95.058  93.461  1.00  4.92              
ATOM   3245  O   ASN A 201     123.937  94.486  94.549  1.00  4.92              
ATOM   3246  N   ASN A 202     124.828  95.889  93.064  1.00  4.89              
ATOM   3247  H   ASN A 202     124.755  96.295  92.147  1.00  4.89              
ATOM   3248  CA  ASN A 202     125.460  96.727  94.085  1.00  4.89              
ATOM   3249  HA  ASN A 202     125.218  96.366  95.088  1.00  4.89              
ATOM   3250  CB  ASN A 202     126.965  96.594  93.933  1.00  4.89              
ATOM   3251  HB1 ASN A 202     127.172  97.078  93.005  1.00  4.89              
ATOM   3252  HB2 ASN A 202     127.233  95.539  93.877  1.00  4.89              
ATOM   3253  CG  ASN A 202     127.816  97.234  95.014  1.00  4.89              
ATOM   3254  OD1 ASN A 202     128.430  98.269  94.797  1.00  4.89              
ATOM   3255  ND2 ASN A 202     127.833  96.672  96.187  1.00  4.89              
ATOM   3256 1HD2 ASN A 202     127.219  95.920  96.445  1.00  4.89              
ATOM   3257 2HD2 ASN A 202     128.404  97.085  96.921  1.00  4.89              
ATOM   3258  C   ASN A 202     124.824  98.131  94.005  1.00  4.89              
ATOM   3259  O   ASN A 202     123.615  98.229  93.796  1.00  4.89              
ATOM   3260  N   MET A 203     125.638  99.157  94.220  1.00  4.92              
ATOM   3261  H   MET A 203     126.560  98.895  94.543  1.00  4.92              
ATOM   3262  CA  MET A 203     125.497 100.610  94.127  1.00  4.92              
ATOM   3263  HA  MET A 203     126.232 100.995  93.462  1.00  4.92              
ATOM   3264  CB  MET A 203     124.144 101.152  93.617  1.00  4.92              
ATOM   3265  HB1 MET A 203     123.837 100.593  92.736  1.00  4.92              
ATOM   3266  HB2 MET A 203     124.313 102.179  93.290  1.00  4.92              
ATOM   3267  CG  MET A 203     122.986 101.206  94.623  1.00  4.92              
ATOM   3268  HG1 MET A 203     123.323 101.756  95.499  1.00  4.92              
ATOM   3269  HG2 MET A 203     122.711 100.201  94.939  1.00  4.92              
ATOM   3270  SD  MET A 203     121.523 102.071  94.004  1.00  4.92              
ATOM   3271  CE  MET A 203     120.759 100.817  92.952  1.00  4.92              
ATOM   3272  HE1 MET A 203     119.962 101.280  92.370  1.00  4.92              
ATOM   3273  HE2 MET A 203     121.497 100.385  92.278  1.00  4.92              
ATOM   3274  HE3 MET A 203     120.328 100.040  93.579  1.00  4.92              
ATOM   3275  C   MET A 203     125.870 101.105  95.535  1.00  4.92              
ATOM   3276  O   MET A 203     125.310 100.602  96.505  1.00  4.92              
ATOM   3277  N   SER A 204     126.873 101.969  95.659  1.00  4.95              
ATOM   3278  H   SER A 204     127.276 102.373  94.826  1.00  4.95              
ATOM   3279  CA  SER A 204     127.480 102.243  96.966  1.00  4.95              
ATOM   3280  HA  SER A 204     126.986 101.663  97.746  1.00  4.95              
ATOM   3281  CB  SER A 204     128.945 101.798  96.953  1.00  4.95              
ATOM   3282  HB1 SER A 204     129.505 102.413  96.250  1.00  4.95              
ATOM   3283  HB2 SER A 204     129.007 100.753  96.641  1.00  4.95              
ATOM   3284  OG  SER A 204     129.515 101.935  98.234  1.00  4.95              
ATOM   3285  HG  SER A 204     129.371 101.116  98.724  1.00  4.95              
ATOM   3286  C   SER A 204     127.304 103.702  97.337  1.00  4.95              
ATOM   3287  O   SER A 204     126.649 104.003  98.314  1.00  4.95              
ATOM   3288  N   SER A 205     127.718 104.631  96.495  1.00  4.91              
ATOM   3289  H   SER A 205     128.167 104.361  95.634  1.00  4.91              
ATOM   3290  CA  SER A 205     127.420 106.049  96.673  1.00  4.91              
ATOM   3291  HA  SER A 205     126.904 106.240  97.616  1.00  4.91              
ATOM   3292  CB  SER A 205     128.774 106.776  96.678  1.00  4.91              
ATOM   3293  HB1 SER A 205     129.140 106.860  95.653  1.00  4.91              
ATOM   3294  HB2 SER A 205     129.495 106.189  97.249  1.00  4.91              
ATOM   3295  OG  SER A 205     128.713 108.057  97.257  1.00  4.91              
ATOM   3296  HG  SER A 205     128.756 107.971  98.219  1.00  4.91              
ATOM   3297  C   SER A 205     126.535 106.479  95.519  1.00  4.91              
ATOM   3298  O   SER A 205     126.629 105.918  94.422  1.00  4.91              
ATOM   3299  N   ILE A 206     125.670 107.459  95.748  1.00  4.88              
ATOM   3300  H   ILE A 206     125.703 107.962  96.624  1.00  4.88              
ATOM   3301  CA  ILE A 206     124.573 107.774  94.828  1.00  4.88              
ATOM   3302  HA  ILE A 206     124.759 107.233  93.900  1.00  4.88              
ATOM   3303  CB  ILE A 206     123.290 107.108  95.376  1.00  4.88              
ATOM   3304  HB  ILE A 206     123.525 106.043  95.395  1.00  4.88              
ATOM   3305  CG2 ILE A 206     122.973 107.483  96.829  1.00  4.88              
ATOM   3306 1HG2 ILE A 206     122.120 106.902  97.172  1.00  4.88              
ATOM   3307 2HG2 ILE A 206     123.801 107.262  97.500  1.00  4.88              
ATOM   3308 3HG2 ILE A 206     122.743 108.539  96.889  1.00  4.88              
ATOM   3309  CG1 ILE A 206     122.063 107.248  94.461  1.00  4.88              
ATOM   3310 1HG1 ILE A 206     122.397 107.492  93.458  1.00  4.88              
ATOM   3311 2HG1 ILE A 206     121.424 108.055  94.822  1.00  4.88              
ATOM   3312  CD1 ILE A 206     121.245 105.956  94.365  1.00  4.88              
ATOM   3313  HD1 ILE A 206     120.324 106.149  93.812  1.00  4.88              
ATOM   3314  HD2 ILE A 206     121.819 105.196  93.837  1.00  4.88              
ATOM   3315  HD3 ILE A 206     121.001 105.585  95.358  1.00  4.88              
ATOM   3316  C   ILE A 206     124.573 109.224  94.343  1.00  4.88              
ATOM   3317  O   ILE A 206     123.525 109.860  94.258  1.00  4.88              
ATOM   3318  N   PRO A 207     125.769 109.761  94.017  1.00  4.97              
ATOM   3319  CD  PRO A 207     127.027 109.091  93.691  1.00  4.97              
ATOM   3320  HD1 PRO A 207     126.879 108.293  92.963  1.00  4.97              
ATOM   3321  HD2 PRO A 207     127.490 108.707  94.597  1.00  4.97              
ATOM   3322  CG  PRO A 207     127.957 110.166  93.139  1.00  4.97              
ATOM   3323  HG1 PRO A 207     127.772 110.311  92.073  1.00  4.97              
ATOM   3324  HG2 PRO A 207     129.005 109.928  93.322  1.00  4.97              
ATOM   3325  CB  PRO A 207     127.505 111.389  93.930  1.00  4.97              
ATOM   3326  HB1 PRO A 207     127.760 112.321  93.423  1.00  4.97              
ATOM   3327  HB2 PRO A 207     127.953 111.365  94.925  1.00  4.97              
ATOM   3328  CA  PRO A 207     125.990 111.183  94.051  1.00  4.97              
ATOM   3329  HA  PRO A 207     125.652 111.602  94.989  1.00  4.97              
ATOM   3330  C   PRO A 207     125.233 111.906  92.947  1.00  4.97              
ATOM   3331  O   PRO A 207     125.511 111.676  91.776  1.00  4.97              
ATOM   3332  N   THR A 208     124.373 112.836  93.365  1.00  4.94              
ATOM   3333  H   THR A 208     124.075 112.704  94.326  1.00  4.94              
ATOM   3334  CA  THR A 208     123.929 114.111  92.752  1.00  4.94              
ATOM   3335  HA  THR A 208     122.912 114.272  93.079  1.00  4.94              
ATOM   3336  CB  THR A 208     124.775 115.285  93.284  1.00  4.94              
ATOM   3337  HB  THR A 208     124.661 116.146  92.623  1.00  4.94              
ATOM   3338  CG2 THR A 208     124.347 115.713  94.679  1.00  4.94              
ATOM   3339 1HG2 THR A 208     123.330 116.103  94.633  1.00  4.94              
ATOM   3340 2HG2 THR A 208     124.383 114.862  95.354  1.00  4.94              
ATOM   3341 3HG2 THR A 208     125.007 116.502  95.043  1.00  4.94              
ATOM   3342  OG1 THR A 208     126.146 114.949  93.364  1.00  4.94              
ATOM   3343  HG1 THR A 208     126.294 114.616  94.255  1.00  4.94              
ATOM   3344  C   THR A 208     123.875 114.292  91.231  1.00  4.94              
ATOM   3345  O   THR A 208     122.897 114.825  90.716  1.00  4.94              
ATOM   3346  N   GLN A 209     124.926 113.917  90.511  1.00  4.97              
ATOM   3347  H   GLN A 209     125.676 113.478  91.030  1.00  4.97              
ATOM   3348  CA  GLN A 209     124.992 113.800  89.054  1.00  4.97              
ATOM   3349  HA  GLN A 209     124.564 114.694  88.599  1.00  4.97              
ATOM   3350  CB  GLN A 209     126.474 113.679  88.651  1.00  4.97              
ATOM   3351  HB1 GLN A 209     126.538 113.648  87.562  1.00  4.97              
ATOM   3352  HB2 GLN A 209     126.863 112.735  89.039  1.00  4.97              
ATOM   3353  CG  GLN A 209     127.371 114.824  89.160  1.00  4.97              
ATOM   3354  HG1 GLN A 209     127.316 114.885  90.247  1.00  4.97              
ATOM   3355  HG2 GLN A 209     127.016 115.768  88.747  1.00  4.97              
ATOM   3356  CD  GLN A 209     128.840 114.643  88.784  1.00  4.97              
ATOM   3357  OE1 GLN A 209     129.247 113.726  88.093  1.00  4.97              
ATOM   3358  NE2 GLN A 209     129.718 115.519  89.222  1.00  4.97              
ATOM   3359 1HE2 GLN A 209     129.430 116.263  89.829  1.00  4.97              
ATOM   3360 2HE2 GLN A 209     130.668 115.358  88.940  1.00  4.97              
ATOM   3361  C   GLN A 209     124.230 112.571  88.496  1.00  4.97              
ATOM   3362  O   GLN A 209     124.124 112.393  87.278  1.00  4.97              
ATOM   3363  N   LEU A 210     123.729 111.724  89.402  1.00  4.93              
ATOM   3364  H   LEU A 210     124.042 111.870  90.353  1.00  4.93              
ATOM   3365  CA  LEU A 210     122.635 110.765  89.241  1.00  4.93              
ATOM   3366  HA  LEU A 210     123.027 109.863  88.774  1.00  4.93              
ATOM   3367  CB  LEU A 210     122.159 110.461  90.673  1.00  4.93              
ATOM   3368  HB1 LEU A 210     121.758 111.385  91.093  1.00  4.93              
ATOM   3369  HB2 LEU A 210     123.015 110.173  91.286  1.00  4.93              
ATOM   3370  CG  LEU A 210     121.089 109.367  90.794  1.00  4.93              
ATOM   3371  HG  LEU A 210     120.304 109.526  90.057  1.00  4.93              
ATOM   3372  CD1 LEU A 210     121.697 107.979  90.590  1.00  4.93              
ATOM   3373 1HD1 LEU A 210     122.123 107.885  89.595  1.00  4.93              
ATOM   3374 2HD1 LEU A 210     122.488 107.805  91.316  1.00  4.93              
ATOM   3375 3HD1 LEU A 210     120.920 107.224  90.715  1.00  4.93              
ATOM   3376  CD2 LEU A 210     120.457 109.454  92.178  1.00  4.93              
ATOM   3377 1HD2 LEU A 210     119.779 108.612  92.328  1.00  4.93              
ATOM   3378 2HD2 LEU A 210     121.228 109.442  92.945  1.00  4.93              
ATOM   3379 3HD2 LEU A 210     119.903 110.388  92.263  1.00  4.93              
ATOM   3380  C   LEU A 210     121.497 111.361  88.397  1.00  4.93              
ATOM   3381  O   LEU A 210     121.169 112.541  88.552  1.00  4.93              
ATOM   3382  N   PRO A 211     120.854 110.599  87.502  1.00  5.62              
ATOM   3383  CD  PRO A 211     121.148 109.228  87.108  1.00  5.62              
ATOM   3384  HD1 PRO A 211     120.958 108.535  87.923  1.00  5.62              
ATOM   3385  HD2 PRO A 211     122.183 109.153  86.772  1.00  5.62              
ATOM   3386  CG  PRO A 211     120.204 108.910  85.951  1.00  5.62              
ATOM   3387  HG1 PRO A 211     119.295 108.445  86.335  1.00  5.62              
ATOM   3388  HG2 PRO A 211     120.681 108.270  85.209  1.00  5.62              
ATOM   3389  CB  PRO A 211     119.874 110.286  85.376  1.00  5.62              
ATOM   3390  HB1 PRO A 211     118.905 110.287  84.873  1.00  5.62              
ATOM   3391  HB2 PRO A 211     120.643 110.584  84.674  1.00  5.62              
ATOM   3392  CA  PRO A 211     119.925 111.223  86.586  1.00  5.62              
ATOM   3393  HA  PRO A 211     120.343 112.170  86.251  1.00  5.62              
ATOM   3394  C   PRO A 211     118.516 111.422  87.090  1.00  5.62              
ATOM   3395  O   PRO A 211     117.924 110.527  87.699  1.00  5.62              
ATOM   3396  N   PRO A 212     117.905 112.532  86.664  1.00  6.51              
ATOM   3397  CD  PRO A 212     118.510 113.841  86.445  1.00  6.51              
ATOM   3398  HD1 PRO A 212     119.183 113.831  85.587  1.00  6.51              
ATOM   3399  HD2 PRO A 212     119.046 114.147  87.346  1.00  6.51              
ATOM   3400  CG  PRO A 212     117.350 114.801  86.181  1.00  6.51              
ATOM   3401  HG1 PRO A 212     117.232 114.944  85.106  1.00  6.51              
ATOM   3402  HG2 PRO A 212     117.499 115.761  86.676  1.00  6.51              
ATOM   3403  CB  PRO A 212     116.137 114.054  86.741  1.00  6.51              
ATOM   3404  HB1 PRO A 212     115.211 114.364  86.254  1.00  6.51              
ATOM   3405  HB2 PRO A 212     116.059 114.207  87.813  1.00  6.51              
ATOM   3406  CA  PRO A 212     116.488 112.586  86.495  1.00  6.51              
ATOM   3407  HA  PRO A 212     115.980 111.973  87.242  1.00  6.51              
ATOM   3408  C   PRO A 212     115.983 112.181  85.110  1.00  6.51              
ATOM   3409  O   PRO A 212     116.621 112.388  84.080  1.00  6.51              
ATOM   3410  N   SER A 213     114.707 111.798  85.111  1.00  6.62              
ATOM   3411  H   SER A 213     114.344 111.584  86.024  1.00  6.62              
ATOM   3412  CA  SER A 213     113.746 112.221  84.083  1.00  6.62              
ATOM   3413  HA  SER A 213     113.892 113.276  83.881  1.00  6.62              
ATOM   3414  CB  SER A 213     113.984 111.448  82.782  1.00  6.62              
ATOM   3415  HB1 SER A 213     113.985 110.382  82.971  1.00  6.62              
ATOM   3416  HB2 SER A 213     114.953 111.696  82.358  1.00  6.62              
ATOM   3417  OG  SER A 213     112.980 111.756  81.827  1.00  6.62              
ATOM   3418  HG  SER A 213     113.329 112.446  81.237  1.00  6.62              
ATOM   3419  C   SER A 213     112.320 112.017  84.554  1.00  6.62              
ATOM   3420  O   SER A 213     111.456 112.887  84.363  1.00  6.62              
ATOM   3421  N   LEU A 214     112.045 110.849  85.153  1.00  6.00              
ATOM   3422  H   LEU A 214     112.834 110.254  85.339  1.00  6.00              
ATOM   3423  CA  LEU A 214     110.789 110.195  84.844  1.00  6.00              
ATOM   3424  HA  LEU A 214     110.691 110.294  83.761  1.00  6.00              
ATOM   3425  CB  LEU A 214     110.827 108.662  85.039  1.00  6.00              
ATOM   3426  HB1 LEU A 214     109.900 108.247  84.639  1.00  6.00              
ATOM   3427  HB2 LEU A 214     110.844 108.405  86.079  1.00  6.00              
ATOM   3428  CG  LEU A 214     111.976 107.861  84.400  1.00  6.00              
ATOM   3429  HG  LEU A 214     111.739 106.812  84.538  1.00  6.00              
ATOM   3430  CD1 LEU A 214     112.066 108.116  82.899  1.00  6.00              
ATOM   3431 1HD1 LEU A 214     112.781 107.435  82.445  1.00  6.00              
ATOM   3432 2HD1 LEU A 214     111.101 107.953  82.428  1.00  6.00              
ATOM   3433 3HD1 LEU A 214     112.370 109.131  82.680  1.00  6.00              
ATOM   3434  CD2 LEU A 214     113.323 108.081  85.099  1.00  6.00              
ATOM   3435 1HD2 LEU A 214     113.968 107.227  84.900  1.00  6.00              
ATOM   3436 2HD2 LEU A 214     113.820 108.977  84.739  1.00  6.00              
ATOM   3437 3HD2 LEU A 214     113.186 108.134  86.178  1.00  6.00              
ATOM   3438  C   LEU A 214     109.535 110.907  85.359  1.00  6.00              
ATOM   3439  O   LEU A 214     109.552 111.705  86.297  1.00  6.00              
ATOM   3440  N   LYS A 215     108.451 110.697  84.615  1.00  5.69              
ATOM   3441  H   LYS A 215     108.535 110.034  83.856  1.00  5.69              
ATOM   3442  CA  LYS A 215     107.206 111.468  84.731  1.00  5.69              
ATOM   3443  HA  LYS A 215     107.443 112.458  85.114  1.00  5.69              
ATOM   3444  CB  LYS A 215     106.593 111.657  83.329  1.00  5.69              
ATOM   3445  HB1 LYS A 215     107.366 112.072  82.679  1.00  5.69              
ATOM   3446  HB2 LYS A 215     105.790 112.395  83.380  1.00  5.69              
ATOM   3447  CG  LYS A 215     106.064 110.363  82.685  1.00  5.69              
ATOM   3448  HG1 LYS A 215     106.627 109.503  83.050  1.00  5.69              
ATOM   3449  HG2 LYS A 215     106.236 110.440  81.614  1.00  5.69              
ATOM   3450  CD  LYS A 215     104.557 110.153  82.910  1.00  5.69              
ATOM   3451  HD1 LYS A 215     104.017 110.864  82.282  1.00  5.69              
ATOM   3452  HD2 LYS A 215     104.285 110.361  83.943  1.00  5.69              
ATOM   3453  CE  LYS A 215     104.089 108.737  82.547  1.00  5.69              
ATOM   3454  HE1 LYS A 215     104.423 108.500  81.535  1.00  5.69              
ATOM   3455  HE2 LYS A 215     102.995 108.740  82.546  1.00  5.69              
ATOM   3456  NZ  LYS A 215     104.574 107.719  83.510  1.00  5.69              
ATOM   3457  HZ1 LYS A 215     104.159 106.819  83.312  1.00  5.69              
ATOM   3458  HZ2 LYS A 215     105.584 107.599  83.461  1.00  5.69              
ATOM   3459  HZ3 LYS A 215     104.330 107.993  84.460  1.00  5.69              
ATOM   3460  C   LYS A 215     106.193 110.917  85.729  1.00  5.69              
ATOM   3461  O   LYS A 215     105.281 111.597  86.174  1.00  5.69              
ATOM   3462  N   SER A 216     106.423 109.672  86.072  1.00  5.11              
ATOM   3463  H   SER A 216     107.190 109.228  85.589  1.00  5.11              
ATOM   3464  CA  SER A 216     106.040 108.974  87.284  1.00  5.11              
ATOM   3465  HA  SER A 216     106.042 109.651  88.141  1.00  5.11              
ATOM   3466  CB  SER A 216     104.673 108.272  87.152  1.00  5.11              
ATOM   3467  HB1 SER A 216     104.158 108.306  88.114  1.00  5.11              
ATOM   3468  HB2 SER A 216     104.828 107.224  86.889  1.00  5.11              
ATOM   3469  OG  SER A 216     103.857 108.856  86.149  1.00  5.11              
ATOM   3470  HG  SER A 216     103.638 109.753  86.449  1.00  5.11              
ATOM   3471  C   SER A 216     107.146 107.936  87.420  1.00  5.11              
ATOM   3472  O   SER A 216     107.973 107.735  86.522  1.00  5.11              
ATOM   3473  N   LEU A 217     107.192 107.324  88.573  1.00  4.53              
ATOM   3474  H   LEU A 217     106.455 107.459  89.254  1.00  4.53              
ATOM   3475  CA  LEU A 217     108.402 106.737  89.093  1.00  4.53              
ATOM   3476  HA  LEU A 217     108.942 106.187  88.326  1.00  4.53              
ATOM   3477  CB  LEU A 217     109.211 107.892  89.726  1.00  4.53              
ATOM   3478  HB1 LEU A 217     109.256 107.750  90.794  1.00  4.53              
ATOM   3479  HB2 LEU A 217     108.639 108.805  89.631  1.00  4.53              
ATOM   3480  CG  LEU A 217     110.619 108.222  89.234  1.00  4.53              
ATOM   3481  HG  LEU A 217     111.213 108.509  90.097  1.00  4.53              
ATOM   3482  CD1 LEU A 217     111.361 107.080  88.548  1.00  4.53              
ATOM   3483 1HD1 LEU A 217     112.384 107.380  88.329  1.00  4.53              
ATOM   3484 2HD1 LEU A 217     111.399 106.236  89.237  1.00  4.53              
ATOM   3485 3HD1 LEU A 217     110.862 106.786  87.628  1.00  4.53              
ATOM   3486  CD2 LEU A 217     110.478 109.444  88.324  1.00  4.53              
ATOM   3487 1HD2 LEU A 217     111.417 109.670  87.829  1.00  4.53              
ATOM   3488 2HD2 LEU A 217     109.701 109.267  87.590  1.00  4.53              
ATOM   3489 3HD2 LEU A 217     110.155 110.320  88.881  1.00  4.53              
ATOM   3490  C   LEU A 217     107.860 105.771  90.156  1.00  4.53              
ATOM   3491  O   LEU A 217     107.123 106.234  91.035  1.00  4.53              
ATOM   3492  N   ASP A 218     108.280 104.500  90.167  1.00  4.54              
ATOM   3493  H   ASP A 218     108.795 104.140  89.383  1.00  4.54              
ATOM   3494  CA  ASP A 218     108.574 103.991  91.522  1.00  4.54              
ATOM   3495  HA  ASP A 218     107.778 104.270  92.210  1.00  4.54              
ATOM   3496  CB  ASP A 218     108.620 102.459  91.511  1.00  4.54              
ATOM   3497  HB1 ASP A 218     109.484 102.117  90.938  1.00  4.54              
ATOM   3498  HB2 ASP A 218     107.707 102.135  91.017  1.00  4.54              
ATOM   3499  CG  ASP A 218     108.639 101.846  92.918  1.00  4.54              
ATOM   3500  OD1 ASP A 218     108.593 102.619  93.898  1.00  4.54              
ATOM   3501  OD2 ASP A 218     108.757 100.610  93.063  1.00  4.54              
ATOM   3502  C   ASP A 218     109.885 104.704  92.033  1.00  4.54              
ATOM   3503  O   ASP A 218     110.145 105.838  91.646  1.00  4.54              
ATOM   3504  N   LEU A 219     110.751 104.072  92.824  1.00  4.93              
ATOM   3505  H   LEU A 219     110.335 103.357  93.404  1.00  4.93              
ATOM   3506  CA  LEU A 219     112.136 103.838  92.358  1.00  4.93              
ATOM   3507  HA  LEU A 219     112.091 103.893  91.274  1.00  4.93              
ATOM   3508  CB  LEU A 219     113.139 104.894  92.855  1.00  4.93              
ATOM   3509  HB1 LEU A 219     113.871 104.395  93.483  1.00  4.93              
ATOM   3510  HB2 LEU A 219     112.630 105.646  93.449  1.00  4.93              
ATOM   3511  CG  LEU A 219     113.907 105.620  91.735  1.00  4.93              
ATOM   3512  HG  LEU A 219     113.210 106.139  91.076  1.00  4.93              
ATOM   3513  CD1 LEU A 219     114.818 106.649  92.395  1.00  4.93              
ATOM   3514 1HD1 LEU A 219     115.554 107.018  91.686  1.00  4.93              
ATOM   3515 2HD1 LEU A 219     114.226 107.471  92.794  1.00  4.93              
ATOM   3516 3HD1 LEU A 219     115.371 106.192  93.212  1.00  4.93              
ATOM   3517  CD2 LEU A 219     114.774 104.669  90.901  1.00  4.93              
ATOM   3518 1HD2 LEU A 219     115.360 105.235  90.179  1.00  4.93              
ATOM   3519 2HD2 LEU A 219     115.465 104.128  91.550  1.00  4.93              
ATOM   3520 3HD2 LEU A 219     114.157 103.949  90.370  1.00  4.93              
ATOM   3521  C   LEU A 219     112.596 102.409  92.677  1.00  4.93              
ATOM   3522  O   LEU A 219     113.260 101.784  91.859  1.00  4.93              
ATOM   3523  N   GLY A 220     112.175 101.841  93.818  1.00  4.90              
ATOM   3524  H   GLY A 220     111.527 102.353  94.400  1.00  4.90              
ATOM   3525  CA  GLY A 220     112.477 100.436  94.136  1.00  4.90              
ATOM   3526  HA1 GLY A 220     111.976  99.817  93.389  1.00  4.90              
ATOM   3527  HA2 GLY A 220     112.114 100.133  95.104  1.00  4.90              
ATOM   3528  C   GLY A 220     113.964 100.069  94.108  1.00  4.90              
ATOM   3529  O   GLY A 220     114.263  98.894  93.894  1.00  4.90              
ATOM   3530  N   GLU A 221     114.859 101.041  94.305  1.00  4.93              
ATOM   3531  H   GLU A 221     114.514 101.980  94.419  1.00  4.93              
ATOM   3532  CA  GLU A 221     116.308 100.863  94.476  1.00  4.93              
ATOM   3533  HA  GLU A 221     116.597  99.945  93.983  1.00  4.93              
ATOM   3534  CB  GLU A 221     117.084 101.999  93.775  1.00  4.93              
ATOM   3535  HB1 GLU A 221     116.758 102.038  92.736  1.00  4.93              
ATOM   3536  HB2 GLU A 221     118.146 101.759  93.783  1.00  4.93              
ATOM   3537  CG  GLU A 221     116.882 103.382  94.397  1.00  4.93              
ATOM   3538  HG1 GLU A 221     117.227 103.364  95.432  1.00  4.93              
ATOM   3539  HG2 GLU A 221     115.812 103.585  94.401  1.00  4.93              
ATOM   3540  CD  GLU A 221     117.599 104.512  93.634  1.00  4.93              
ATOM   3541  OE1 GLU A 221     118.037 104.290  92.482  1.00  4.93              
ATOM   3542  OE2 GLU A 221     117.625 105.632  94.192  1.00  4.93              
ATOM   3543  C   GLU A 221     116.665 100.654  95.949  1.00  4.93              
ATOM   3544  O   GLU A 221     115.780 100.332  96.753  1.00  4.93              
ATOM   3545  N   ASN A 222     117.972 100.699  96.249  1.00  4.93              
ATOM   3546  H   ASN A 222     118.582 101.096  95.544  1.00  4.93              
ATOM   3547  CA  ASN A 222     118.625 100.151  97.442  1.00  4.93              
ATOM   3548  HA  ASN A 222     119.475  99.609  97.053  1.00  4.93              
ATOM   3549  CB  ASN A 222     119.189 101.235  98.359  1.00  4.93              
ATOM   3550  HB1 ASN A 222     119.626 100.785  99.249  1.00  4.93              
ATOM   3551  HB2 ASN A 222     118.406 101.935  98.644  1.00  4.93              
ATOM   3552  CG  ASN A 222     120.260 101.948  97.583  1.00  4.93              
ATOM   3553  OD1 ASN A 222     119.983 102.888  96.868  1.00  4.93              
ATOM   3554  ND2 ASN A 222     121.475 101.460  97.589  1.00  4.93              
ATOM   3555 1HD2 ASN A 222     121.832 100.800  98.269  1.00  4.93              
ATOM   3556 2HD2 ASN A 222     122.102 101.922  96.954  1.00  4.93              
ATOM   3557  C   ASN A 222     117.747  99.102  98.150  1.00  4.93              
ATOM   3558  O   ASN A 222     117.214  99.306  99.255  1.00  4.93              
ATOM   3559  N   ARG A 223     117.554  97.976  97.440  1.00  4.57              
ATOM   3560  H   ARG A 223     118.010  97.897  96.535  1.00  4.57              
ATOM   3561  CA  ARG A 223     116.924  96.779  97.989  1.00  4.57              
ATOM   3562  HA  ARG A 223     116.521  97.031  98.970  1.00  4.57              
ATOM   3563  CB  ARG A 223     115.788  96.168  97.146  1.00  4.57              
ATOM   3564  HB1 ARG A 223     115.115  95.658  97.837  1.00  4.57              
ATOM   3565  HB2 ARG A 223     116.189  95.405  96.484  1.00  4.57              
ATOM   3566  CG  ARG A 223     114.983  97.164  96.314  1.00  4.57              
ATOM   3567  HG1 ARG A 223     115.584  97.502  95.471  1.00  4.57              
ATOM   3568  HG2 ARG A 223     114.758  98.025  96.940  1.00  4.57              
ATOM   3569  CD  ARG A 223     113.647  96.577  95.834  1.00  4.57              
ATOM   3570  HD1 ARG A 223     113.013  97.415  95.536  1.00  4.57              
ATOM   3571  HD2 ARG A 223     113.163  96.095  96.679  1.00  4.57              
ATOM   3572  NE  ARG A 223     113.734  95.649  94.679  1.00  4.57              
ATOM   3573  HE  ARG A 223     113.879  96.086  93.776  1.00  4.57              
ATOM   3574  CZ  ARG A 223     113.309  94.394  94.637  1.00  4.57              
ATOM   3575  NH1 ARG A 223     113.130  93.682  95.711  1.00  4.57              
ATOM   3576 1HH1 ARG A 223     113.356  94.027  96.629  1.00  4.57              
ATOM   3577 2HH1 ARG A 223     112.759  92.747  95.589  1.00  4.57              
ATOM   3578  NH2 ARG A 223     113.034  93.812  93.508  1.00  4.57              
ATOM   3579 1HH2 ARG A 223     112.923  94.399  92.689  1.00  4.57              
ATOM   3580 2HH2 ARG A 223     112.598  92.897  93.522  1.00  4.57              
ATOM   3581  C   ARG A 223     117.997  95.746  98.200  1.00  4.57              
ATOM   3582  O   ARG A 223     118.699  95.371  97.273  1.00  4.57              
ATOM   3583  N   ILE A 224     118.111  95.324  99.445  1.00  4.92              
ATOM   3584  H   ILE A 224     117.585  95.818 100.153  1.00  4.92              
ATOM   3585  CA  ILE A 224     119.075  94.333  99.898  1.00  4.92              
ATOM   3586  HA  ILE A 224     118.934  94.285 100.960  1.00  4.92              
ATOM   3587  CB  ILE A 224     118.627  92.893  99.505  1.00  4.92              
ATOM   3588  HB  ILE A 224     119.237  92.236 100.116  1.00  4.92              
ATOM   3589  CG2 ILE A 224     117.170  92.665  99.978  1.00  4.92              
ATOM   3590 1HG2 ILE A 224     116.461  93.189  99.340  1.00  4.92              
ATOM   3591 2HG2 ILE A 224     116.943  91.598  99.976  1.00  4.92              
ATOM   3592 3HG2 ILE A 224     117.023  93.040 100.987  1.00  4.92              
ATOM   3593  CG1 ILE A 224     118.852  92.384  98.059  1.00  4.92              
ATOM   3594 1HG1 ILE A 224     119.315  91.398  98.130  1.00  4.92              
ATOM   3595 2HG1 ILE A 224     119.570  93.023  97.549  1.00  4.92              
ATOM   3596  CD1 ILE A 224     117.592  92.212  97.186  1.00  4.92              
ATOM   3597  HD1 ILE A 224     117.111  93.173  97.017  1.00  4.92              
ATOM   3598  HD2 ILE A 224     117.853  91.769  96.232  1.00  4.92              
ATOM   3599  HD3 ILE A 224     116.889  91.522  97.651  1.00  4.92              
ATOM   3600  C   ILE A 224     120.533  94.716  99.627  1.00  4.92              
ATOM   3601  O   ILE A 224     121.376  93.877  99.836  1.00  4.92              
ATOM   3602  N   THR A 225     120.874  95.960  99.284  1.00  4.95              
ATOM   3603  H   THR A 225     120.152  96.654  99.221  1.00  4.95              
ATOM   3604  CA  THR A 225     122.247  96.369  98.941  1.00  4.95              
ATOM   3605  HA  THR A 225     122.853  95.477  98.897  1.00  4.95              
ATOM   3606  CB  THR A 225     122.317  96.887  97.482  1.00  4.95              
ATOM   3607  HB  THR A 225     122.070  96.050  96.827  1.00  4.95              
ATOM   3608  CG2 THR A 225     121.323  97.995  97.193  1.00  4.95              
ATOM   3609 1HG2 THR A 225     121.369  98.742  97.983  1.00  4.95              
ATOM   3610 2HG2 THR A 225     121.545  98.456  96.229  1.00  4.95              
ATOM   3611 3HG2 THR A 225     120.327  97.561  97.138  1.00  4.95              
ATOM   3612  OG1 THR A 225     123.583  97.360  97.084  1.00  4.95              
ATOM   3613  HG1 THR A 225     123.526  98.326  97.039  1.00  4.95              
ATOM   3614  C   THR A 225     122.961  97.194  99.998  1.00  4.95              
ATOM   3615  O   THR A 225     122.394  97.456 101.052  1.00  4.95              
ATOM   3616  N   GLU A 226     124.220  97.549  99.762  1.00  5.21              
ATOM   3617  H   GLU A 226     124.612  97.260  98.871  1.00  5.21              
ATOM   3618  CA  GLU A 226     124.855  98.687 100.420  1.00  5.21              
ATOM   3619  HA  GLU A 226     124.802  98.562 101.501  1.00  5.21              
ATOM   3620  CB  GLU A 226     126.332  98.785  99.996  1.00  5.21              
ATOM   3621  HB1 GLU A 226     126.757  99.695 100.425  1.00  5.21              
ATOM   3622  HB2 GLU A 226     126.389  98.881  98.909  1.00  5.21              
ATOM   3623  CG  GLU A 226     127.192  97.605 100.466  1.00  5.21              
ATOM   3624  HG1 GLU A 226     126.612  96.963 101.126  1.00  5.21              
ATOM   3625  HG2 GLU A 226     128.022  97.997 101.057  1.00  5.21              
ATOM   3626  CD  GLU A 226     127.759  96.805  99.287  1.00  5.21              
ATOM   3627  OE1 GLU A 226     127.195  95.759  98.881  1.00  5.21              
ATOM   3628  OE2 GLU A 226     128.827  97.178  98.755  1.00  5.21              
ATOM   3629  C   GLU A 226     124.160  99.986 100.031  1.00  5.21              
ATOM   3630  O   GLU A 226     123.535 100.087  98.974  1.00  5.21              
ATOM   3631  N   ILE A 227     124.362 100.995 100.867  1.00  5.10              
ATOM   3632  H   ILE A 227     124.792 100.771 101.754  1.00  5.10              
ATOM   3633  CA  ILE A 227     124.596 102.362 100.424  1.00  5.10              
ATOM   3634  HA  ILE A 227     125.173 102.290  99.501  1.00  5.10              
ATOM   3635  CB  ILE A 227     123.274 103.108 100.069  1.00  5.10              
ATOM   3636  HB  ILE A 227     122.643 102.399  99.552  1.00  5.10              
ATOM   3637  CG2 ILE A 227     122.469 103.489 101.307  1.00  5.10              
ATOM   3638 1HG2 ILE A 227     123.048 104.142 101.959  1.00  5.10              
ATOM   3639 2HG2 ILE A 227     121.550 103.994 101.016  1.00  5.10              
ATOM   3640 3HG2 ILE A 227     122.206 102.563 101.806  1.00  5.10              
ATOM   3641  CG1 ILE A 227     123.418 104.312  99.106  1.00  5.10              
ATOM   3642 1HG1 ILE A 227     124.191 104.993  99.446  1.00  5.10              
ATOM   3643 2HG1 ILE A 227     122.491 104.881  99.098  1.00  5.10              
ATOM   3644  CD1 ILE A 227     123.703 103.915  97.651  1.00  5.10              
ATOM   3645  HD1 ILE A 227     124.301 103.007  97.599  1.00  5.10              
ATOM   3646  HD2 ILE A 227     122.764 103.757  97.123  1.00  5.10              
ATOM   3647  HD3 ILE A 227     124.241 104.722  97.156  1.00  5.10              
ATOM   3648  C   ILE A 227     125.504 103.038 101.434  1.00  5.10              
ATOM   3649  O   ILE A 227     125.824 102.498 102.491  1.00  5.10              
ATOM   3650  N   GLN A 228     125.929 104.218 101.064  1.00  5.59              
ATOM   3651  H   GLN A 228     125.631 104.530 100.145  1.00  5.59              
ATOM   3652  CA  GLN A 228     126.938 105.044 101.654  1.00  5.59              
ATOM   3653  HA  GLN A 228     127.202 104.683 102.641  1.00  5.59              
ATOM   3654  CB  GLN A 228     128.202 105.010 100.760  1.00  5.59              
ATOM   3655  HB1 GLN A 228     128.015 105.611  99.869  1.00  5.59              
ATOM   3656  HB2 GLN A 228     128.397 103.984 100.445  1.00  5.59              
ATOM   3657  CG  GLN A 228     129.475 105.533 101.444  1.00  5.59              
ATOM   3658  HG1 GLN A 228     129.831 104.797 102.162  1.00  5.59              
ATOM   3659  HG2 GLN A 228     129.244 106.446 101.982  1.00  5.59              
ATOM   3660  CD  GLN A 228     130.599 105.852 100.462  1.00  5.59              
ATOM   3661  OE1 GLN A 228     131.330 105.001  99.986  1.00  5.59              
ATOM   3662  NE2 GLN A 228     130.782 107.106 100.123  1.00  5.59              
ATOM   3663 1HE2 GLN A 228     130.171 107.818 100.517  1.00  5.59              
ATOM   3664 2HE2 GLN A 228     131.558 107.310  99.525  1.00  5.59              
ATOM   3665  C   GLN A 228     126.346 106.444 101.725  1.00  5.59              
ATOM   3666  O   GLN A 228     125.558 106.827 100.861  1.00  5.59              
ATOM   3667  N   GLU A 229     126.758 107.236 102.703  1.00  6.07              
ATOM   3668  H   GLU A 229     127.408 106.860 103.379  1.00  6.07              
ATOM   3669  CA  GLU A 229     126.749 108.680 102.511  1.00  6.07              
ATOM   3670  HA  GLU A 229     125.721 109.049 102.549  1.00  6.07              
ATOM   3671  CB  GLU A 229     127.578 109.419 103.592  1.00  6.07              
ATOM   3672  HB1 GLU A 229     126.953 109.577 104.451  1.00  6.07              
ATOM   3673  HB2 GLU A 229     127.802 110.418 103.214  1.00  6.07              
ATOM   3674  CG  GLU A 229     128.900 108.805 104.099  1.00  6.07              
ATOM   3675  HG1 GLU A 229     129.415 109.556 104.702  1.00  6.07              
ATOM   3676  HG2 GLU A 229     129.545 108.572 103.250  1.00  6.07              
ATOM   3677  CD  GLU A 229     128.684 107.554 104.962  1.00  6.07              
ATOM   3678  OE1 GLU A 229     128.863 106.438 104.426  1.00  6.07              
ATOM   3679  OE2 GLU A 229     128.221 107.659 106.115  1.00  6.07              
ATOM   3680  C   GLU A 229     127.346 109.023 101.160  1.00  6.07              
ATOM   3681  O   GLU A 229     128.481 108.663 100.822  1.00  6.07              
ATOM   3682  N   GLY A 230     126.515 109.632 100.348  1.00  5.84              
ATOM   3683  H   GLY A 230     125.571 109.828 100.683  1.00  5.84              
ATOM   3684  CA  GLY A 230     126.737 109.581  98.931  1.00  5.84              
ATOM   3685  HA1 GLY A 230     126.613 108.549  98.607  1.00  5.84              
ATOM   3686  HA2 GLY A 230     127.749 109.923  98.715  1.00  5.84              
ATOM   3687  C   GLY A 230     125.808 110.418  98.133  1.00  5.84              
ATOM   3688  O   GLY A 230     125.887 110.409  96.917  1.00  5.84              
ATOM   3689  N   SER A 231     125.011 111.214  98.811  1.00  6.69              
ATOM   3690  H   SER A 231     124.959 111.056  99.817  1.00  6.69              
ATOM   3691  CA  SER A 231     124.106 112.172  98.247  1.00  6.69              
ATOM   3692  HA  SER A 231     123.448 112.468  99.058  1.00  6.69              
ATOM   3693  CB  SER A 231     124.874 113.458  97.883  1.00  6.69              
ATOM   3694  HB1 SER A 231     125.349 113.847  98.784  1.00  6.69              
ATOM   3695  HB2 SER A 231     124.175 114.211  97.527  1.00  6.69              
ATOM   3696  OG  SER A 231     125.877 113.245  96.899  1.00  6.69              
ATOM   3697  HG  SER A 231     125.825 112.303  96.669  1.00  6.69              
ATOM   3698  C   SER A 231     123.178 111.676  97.144  1.00  6.69              
ATOM   3699  O   SER A 231     123.337 112.076  95.990  1.00  6.69              
ATOM   3700  N   PHE A 232     122.160 110.904  97.547  1.00  6.53              
ATOM   3701  H   PHE A 232     122.280 110.470  98.460  1.00  6.53              
ATOM   3702  CA  PHE A 232     120.818 110.733  96.949  1.00  6.53              
ATOM   3703  HA  PHE A 232     120.893 110.154  96.028  1.00  6.53              
ATOM   3704  CB  PHE A 232     119.932 109.981  97.987  1.00  6.53              
ATOM   3705  HB1 PHE A 232     118.884 110.163  97.779  1.00  6.53              
ATOM   3706  HB2 PHE A 232     120.102 110.427  98.967  1.00  6.53              
ATOM   3707  CG  PHE A 232     119.991 108.472  98.110  1.00  6.53              
ATOM   3708  CD1 PHE A 232     119.415 107.657  97.115  1.00  6.53              
ATOM   3709  HD1 PHE A 232     119.028 108.087  96.203  1.00  6.53              
ATOM   3710  CE1 PHE A 232     119.317 106.269  97.311  1.00  6.53              
ATOM   3711  HE1 PHE A 232     118.883 105.641  96.540  1.00  6.53              
ATOM   3712  CZ  PHE A 232     119.801 105.690  98.495  1.00  6.53              
ATOM   3713  HZ  PHE A 232     119.746 104.622  98.625  1.00  6.53              
ATOM   3714  CE2 PHE A 232     120.351 106.499  99.499  1.00  6.53              
ATOM   3715  HE2 PHE A 232     120.715 106.061 100.413  1.00  6.53              
ATOM   3716  CD2 PHE A 232     120.436 107.885  99.309  1.00  6.53              
ATOM   3717  HD2 PHE A 232     120.842 108.500 100.093  1.00  6.53              
ATOM   3718  C   PHE A 232     120.125 112.078  96.624  1.00  6.53              
ATOM   3719  O   PHE A 232     118.957 112.319  96.922  1.00  6.53              
ATOM   3720  N   THR A 233     120.844 113.047  96.087  1.00  7.11              
ATOM   3721  H   THR A 233     121.775 112.819  95.761  1.00  7.11              
ATOM   3722  CA  THR A 233     120.500 114.446  96.247  1.00  7.11              
ATOM   3723  HA  THR A 233     119.587 114.522  96.837  1.00  7.11              
ATOM   3724  CB  THR A 233     121.550 115.208  97.063  1.00  7.11              
ATOM   3725  HB  THR A 233     122.499 115.186  96.537  1.00  7.11              
ATOM   3726  CG2 THR A 233     121.168 116.661  97.341  1.00  7.11              
ATOM   3727 1HG2 THR A 233     121.919 117.110  97.992  1.00  7.11              
ATOM   3728 2HG2 THR A 233     121.141 117.225  96.409  1.00  7.11              
ATOM   3729 3HG2 THR A 233     120.197 116.710  97.834  1.00  7.11              
ATOM   3730  OG1 THR A 233     121.715 114.591  98.325  1.00  7.11              
ATOM   3731  HG1 THR A 233     120.852 114.466  98.745  1.00  7.11              
ATOM   3732  C   THR A 233     120.195 115.042  94.904  1.00  7.11              
ATOM   3733  O   THR A 233     120.858 114.756  93.916  1.00  7.11              
ATOM   3734  N   ASN A 234     119.104 115.802  94.868  1.00  6.33              
ATOM   3735  H   ASN A 234     118.652 116.016  95.746  1.00  6.33              
ATOM   3736  CA  ASN A 234     118.368 116.057  93.643  1.00  6.33              
ATOM   3737  HA  ASN A 234     117.371 116.351  93.977  1.00  6.33              
ATOM   3738  CB  ASN A 234     118.901 117.313  92.917  1.00  6.33              
ATOM   3739  HB1 ASN A 234     118.762 118.179  93.564  1.00  6.33              
ATOM   3740  HB2 ASN A 234     118.321 117.479  92.014  1.00  6.33              
ATOM   3741  CG  ASN A 234     120.361 117.285  92.514  1.00  6.33              
ATOM   3742  OD1 ASN A 234     121.195 117.979  93.075  1.00  6.33              
ATOM   3743  ND2 ASN A 234     120.695 116.515  91.511  1.00  6.33              
ATOM   3744 1HD2 ASN A 234     120.052 115.810  91.191  1.00  6.33              
ATOM   3745 2HD2 ASN A 234     121.678 116.384  91.317  1.00  6.33              
ATOM   3746  C   ASN A 234     118.087 114.800  92.801  1.00  6.33              
ATOM   3747  O   ASN A 234     118.293 114.788  91.589  1.00  6.33              
ATOM   3748  N   LEU A 235     117.482 113.804  93.460  1.00  6.60              
ATOM   3749  H   LEU A 235     117.495 113.856  94.469  1.00  6.60              
ATOM   3750  CA  LEU A 235     116.548 112.817  92.895  1.00  6.60              
ATOM   3751  HA  LEU A 235     117.067 112.208  92.152  1.00  6.60              
ATOM   3752  CB  LEU A 235     116.059 111.909  94.048  1.00  6.60              
ATOM   3753  HB1 LEU A 235     115.229 111.298  93.699  1.00  6.60              
ATOM   3754  HB2 LEU A 235     115.663 112.554  94.835  1.00  6.60              
ATOM   3755  CG  LEU A 235     117.114 110.972  94.663  1.00  6.60              
ATOM   3756  HG  LEU A 235     118.042 111.517  94.797  1.00  6.60              
ATOM   3757  CD1 LEU A 235     116.596 110.468  96.008  1.00  6.60              
ATOM   3758 1HD1 LEU A 235     117.258 109.701  96.402  1.00  6.60              
ATOM   3759 2HD1 LEU A 235     116.535 111.290  96.722  1.00  6.60              
ATOM   3760 3HD1 LEU A 235     115.613 110.038  95.866  1.00  6.60              
ATOM   3761  CD2 LEU A 235     117.410 109.746  93.802  1.00  6.60              
ATOM   3762 1HD2 LEU A 235     118.285 109.231  94.198  1.00  6.60              
ATOM   3763 2HD2 LEU A 235     116.580 109.040  93.831  1.00  6.60              
ATOM   3764 3HD2 LEU A 235     117.611 110.036  92.773  1.00  6.60              
ATOM   3765  C   LEU A 235     115.356 113.524  92.190  1.00  6.60              
ATOM   3766  O   LEU A 235     114.221 113.531  92.668  1.00  6.60              
ATOM   3767  N   THR A 236     115.622 114.227  91.084  1.00  7.51              
ATOM   3768  H   THR A 236     116.565 114.121  90.721  1.00  7.51              
ATOM   3769  CA  THR A 236     115.013 115.554  90.841  1.00  7.51              
ATOM   3770  HA  THR A 236     115.115 116.111  91.773  1.00  7.51              
ATOM   3771  CB  THR A 236     115.734 116.365  89.741  1.00  7.51              
ATOM   3772  HB  THR A 236     115.147 116.315  88.822  1.00  7.51              
ATOM   3773  CG2 THR A 236     115.910 117.838  90.109  1.00  7.51              
ATOM   3774 1HG2 THR A 236     116.547 118.330  89.373  1.00  7.51              
ATOM   3775 2HG2 THR A 236     114.939 118.332  90.113  1.00  7.51              
ATOM   3776 3HG2 THR A 236     116.354 117.938  91.097  1.00  7.51              
ATOM   3777  OG1 THR A 236     117.005 115.858  89.419  1.00  7.51              
ATOM   3778  HG1 THR A 236     117.557 115.826  90.211  1.00  7.51              
ATOM   3779  C   THR A 236     113.538 115.614  90.512  1.00  7.51              
ATOM   3780  O   THR A 236     112.936 116.683  90.531  1.00  7.51              
ATOM   3781  N   LYS A 237     112.959 114.475  90.163  1.00  6.86              
ATOM   3782  H   LYS A 237     113.520 113.639  90.248  1.00  6.86              
ATOM   3783  CA  LYS A 237     111.540 114.349  89.833  1.00  6.86              
ATOM   3784  HA  LYS A 237     110.995 115.181  90.286  1.00  6.86              
ATOM   3785  CB  LYS A 237     111.344 114.397  88.305  1.00  6.86              
ATOM   3786  HB1 LYS A 237     110.284 114.250  88.108  1.00  6.86              
ATOM   3787  HB2 LYS A 237     111.902 113.584  87.835  1.00  6.86              
ATOM   3788  CG  LYS A 237     111.770 115.742  87.691  1.00  6.86              
ATOM   3789  HG1 LYS A 237     112.844 115.870  87.820  1.00  6.86              
ATOM   3790  HG2 LYS A 237     111.263 116.549  88.223  1.00  6.86              
ATOM   3791  CD  LYS A 237     111.468 115.885  86.193  1.00  6.86              
ATOM   3792  HD1 LYS A 237     112.024 115.136  85.627  1.00  6.86              
ATOM   3793  HD2 LYS A 237     111.835 116.866  85.884  1.00  6.86              
ATOM   3794  CE  LYS A 237     109.972 115.819  85.858  1.00  6.86              
ATOM   3795  HE1 LYS A 237     109.806 116.409  84.951  1.00  6.86              
ATOM   3796  HE2 LYS A 237     109.404 116.289  86.668  1.00  6.86              
ATOM   3797  NZ  LYS A 237     109.504 114.431  85.625  1.00  6.86              
ATOM   3798  HZ1 LYS A 237     108.543 114.423  85.323  1.00  6.86              
ATOM   3799  HZ2 LYS A 237     110.078 113.979  84.916  1.00  6.86              
ATOM   3800  HZ3 LYS A 237     109.589 113.837  86.448  1.00  6.86              
ATOM   3801  C   LYS A 237     110.918 113.108  90.443  1.00  6.86              
ATOM   3802  O   LYS A 237     109.851 112.690  90.004  1.00  6.86              
ATOM   3803  N   LEU A 238     111.673 112.437  91.309  1.00  6.68              
ATOM   3804  H   LEU A 238     112.415 112.919  91.805  1.00  6.68              
ATOM   3805  CA  LEU A 238     111.455 111.031  91.567  1.00  6.68              
ATOM   3806  HA  LEU A 238     111.160 110.598  90.625  1.00  6.68              
ATOM   3807  CB  LEU A 238     112.778 110.325  91.913  1.00  6.68              
ATOM   3808  HB1 LEU A 238     112.604 109.249  91.954  1.00  6.68              
ATOM   3809  HB2 LEU A 238     113.117 110.659  92.893  1.00  6.68              
ATOM   3810  CG  LEU A 238     113.881 110.630  90.856  1.00  6.68              
ATOM   3811  HG  LEU A 238     114.171 111.665  90.959  1.00  6.68              
ATOM   3812  CD1 LEU A 238     115.130 109.794  91.051  1.00  6.68              
ATOM   3813 1HD1 LEU A 238     115.325 109.672  92.109  1.00  6.68              
ATOM   3814 2HD1 LEU A 238     114.989 108.811  90.609  1.00  6.68              
ATOM   3815 3HD1 LEU A 238     115.986 110.266  90.567  1.00  6.68              
ATOM   3816  CD2 LEU A 238     113.511 110.450  89.383  1.00  6.68              
ATOM   3817 1HD2 LEU A 238     114.382 110.660  88.763  1.00  6.68              
ATOM   3818 2HD2 LEU A 238     113.211 109.418  89.216  1.00  6.68              
ATOM   3819 3HD2 LEU A 238     112.717 111.136  89.101  1.00  6.68              
ATOM   3820  C   LEU A 238     110.198 110.891  92.441  1.00  6.68              
ATOM   3821  O   LEU A 238     109.925 111.743  93.277  1.00  6.68              
ATOM   3822  N   PHE A 239     109.345 109.914  92.119  1.00  6.30              
ATOM   3823  H   PHE A 239     109.653 109.179  91.503  1.00  6.30              
ATOM   3824  CA  PHE A 239     107.918 109.987  92.460  1.00  6.30              
ATOM   3825  HA  PHE A 239     107.731 110.959  92.924  1.00  6.30              
ATOM   3826  CB  PHE A 239     107.005 109.946  91.229  1.00  6.30              
ATOM   3827  HB1 PHE A 239     106.912 108.915  90.898  1.00  6.30              
ATOM   3828  HB2 PHE A 239     107.459 110.537  90.433  1.00  6.30              
ATOM   3829  CG  PHE A 239     105.602 110.471  91.457  1.00  6.30              
ATOM   3830  CD1 PHE A 239     105.298 111.815  91.165  1.00  6.30              
ATOM   3831  HD1 PHE A 239     106.074 112.485  90.822  1.00  6.30              
ATOM   3832  CE1 PHE A 239     103.986 112.293  91.334  1.00  6.30              
ATOM   3833  HE1 PHE A 239     103.759 113.330  91.130  1.00  6.30              
ATOM   3834  CZ  PHE A 239     102.976 111.430  91.793  1.00  6.30              
ATOM   3835  HZ  PHE A 239     101.968 111.799  91.924  1.00  6.30              
ATOM   3836  CE2 PHE A 239     103.282 110.093  92.101  1.00  6.30              
ATOM   3837  HE2 PHE A 239     102.511 109.436  92.480  1.00  6.30              
ATOM   3838  CD2 PHE A 239     104.593 109.612  91.934  1.00  6.30              
ATOM   3839  HD2 PHE A 239     104.824 108.587  92.190  1.00  6.30              
ATOM   3840  C   PHE A 239     107.503 108.960  93.525  1.00  6.30              
ATOM   3841  O   PHE A 239     106.780 109.324  94.473  1.00  6.30              
ATOM   3842  N   SER A 240     108.087 107.747  93.485  1.00  5.19              
ATOM   3843  H   SER A 240     108.657 107.469  92.694  1.00  5.19              
ATOM   3844  CA  SER A 240     108.327 107.062  94.752  1.00  5.19              
ATOM   3845  HA  SER A 240     108.005 107.709  95.567  1.00  5.19              
ATOM   3846  CB  SER A 240     107.523 105.762  94.910  1.00  5.19              
ATOM   3847  HB1 SER A 240     108.203 104.917  95.026  1.00  5.19              
ATOM   3848  HB2 SER A 240     106.904 105.597  94.027  1.00  5.19              
ATOM   3849  OG  SER A 240     106.686 105.857  96.066  1.00  5.19              
ATOM   3850  HG  SER A 240     106.031 106.558  95.900  1.00  5.19              
ATOM   3851  C   SER A 240     109.811 106.907  94.981  1.00  5.19              
ATOM   3852  O   SER A 240     110.601 106.892  94.049  1.00  5.19              
ATOM   3853  N   LEU A 241     110.206 106.785  96.239  1.00  5.00              
ATOM   3854  H   LEU A 241     109.557 106.954  96.988  1.00  5.00              
ATOM   3855  CA  LEU A 241     111.379 105.952  96.493  1.00  5.00              
ATOM   3856  HA  LEU A 241     111.703 105.490  95.560  1.00  5.00              
ATOM   3857  CB  LEU A 241     112.534 106.826  97.043  1.00  5.00              
ATOM   3858  HB1 LEU A 241     112.765 106.531  98.068  1.00  5.00              
ATOM   3859  HB2 LEU A 241     112.203 107.856  97.096  1.00  5.00              
ATOM   3860  CG  LEU A 241     113.837 106.778  96.228  1.00  5.00              
ATOM   3861  HG  LEU A 241     113.658 107.197  95.238  1.00  5.00              
ATOM   3862  CD1 LEU A 241     114.919 107.587  96.937  1.00  5.00              
ATOM   3863 1HD1 LEU A 241     115.802 107.648  96.296  1.00  5.00              
ATOM   3864 2HD1 LEU A 241     114.557 108.586  97.153  1.00  5.00              
ATOM   3865 3HD1 LEU A 241     115.203 107.111  97.872  1.00  5.00              
ATOM   3866  CD2 LEU A 241     114.427 105.378  96.097  1.00  5.00              
ATOM   3867 1HD2 LEU A 241     115.357 105.460  95.535  1.00  5.00              
ATOM   3868 2HD2 LEU A 241     114.669 104.979  97.077  1.00  5.00              
ATOM   3869 3HD2 LEU A 241     113.756 104.705  95.581  1.00  5.00              
ATOM   3870  C   LEU A 241     111.143 104.843  97.457  1.00  5.00              
ATOM   3871  O   LEU A 241     110.298 104.942  98.333  1.00  5.00              
ATOM   3872  N   ASN A 242     112.022 103.861  97.366  1.00  5.67              
ATOM   3873  H   ASN A 242     112.789 103.969  96.715  1.00  5.67              
ATOM   3874  CA  ASN A 242     112.043 102.721  98.236  1.00  5.67              
ATOM   3875  HA  ASN A 242     111.437 102.909  99.119  1.00  5.67              
ATOM   3876  CB  ASN A 242     111.510 101.511  97.493  1.00  5.67              
ATOM   3877  HB1 ASN A 242     111.414 100.714  98.212  1.00  5.67              
ATOM   3878  HB2 ASN A 242     112.273 101.215  96.785  1.00  5.67              
ATOM   3879  CG  ASN A 242     110.198 101.716  96.759  1.00  5.67              
ATOM   3880  OD1 ASN A 242     109.369 102.547  97.063  1.00  5.67              
ATOM   3881  ND2 ASN A 242     109.992 100.992  95.701  1.00  5.67              
ATOM   3882 1HD2 ASN A 242     110.649 100.325  95.356  1.00  5.67              
ATOM   3883 2HD2 ASN A 242     109.226 101.297  95.095  1.00  5.67              
ATOM   3884  C   ASN A 242     113.464 102.419  98.635  1.00  5.67              
ATOM   3885  O   ASN A 242     114.367 102.581  97.831  1.00  5.67              
ATOM   3886  N   LEU A 243     113.647 102.010  99.883  1.00  6.09              
ATOM   3887  H   LEU A 243     112.839 101.812 100.449  1.00  6.09              
ATOM   3888  CA  LEU A 243     114.967 101.953 100.487  1.00  6.09              
ATOM   3889  HA  LEU A 243     115.699 101.633  99.739  1.00  6.09              
ATOM   3890  CB  LEU A 243     115.377 103.360 101.002  1.00  6.09              
ATOM   3891  HB1 LEU A 243     116.324 103.259 101.536  1.00  6.09              
ATOM   3892  HB2 LEU A 243     114.634 103.694 101.721  1.00  6.09              
ATOM   3893  CG  LEU A 243     115.548 104.500  99.978  1.00  6.09              
ATOM   3894  HG  LEU A 243     114.639 104.628  99.396  1.00  6.09              
ATOM   3895  CD1 LEU A 243     115.770 105.798 100.744  1.00  6.09              
ATOM   3896 1HD1 LEU A 243     115.887 106.627 100.048  1.00  6.09              
ATOM   3897 2HD1 LEU A 243     114.925 106.003 101.398  1.00  6.09              
ATOM   3898 3HD1 LEU A 243     116.687 105.713 101.322  1.00  6.09              
ATOM   3899  CD2 LEU A 243     116.746 104.292  99.059  1.00  6.09              
ATOM   3900 1HD2 LEU A 243     116.868 105.155  98.404  1.00  6.09              
ATOM   3901 2HD2 LEU A 243     117.653 104.164  99.647  1.00  6.09              
ATOM   3902 3HD2 LEU A 243     116.607 103.416  98.428  1.00  6.09              
ATOM   3903  C   LEU A 243     115.014 100.937 101.633  1.00  6.09              
ATOM   3904  O   LEU A 243     115.007 101.299 102.816  1.00  6.09              
ATOM   3905  N   ASN A 244     114.843  99.690 101.232  1.00  5.88              
ATOM   3906  H   ASN A 244     115.122  99.513 100.273  1.00  5.88              
ATOM   3907  CA  ASN A 244     114.141  98.610 101.949  1.00  5.88              
ATOM   3908  HA  ASN A 244     113.196  98.965 102.363  1.00  5.88              
ATOM   3909  CB  ASN A 244     113.907  97.629 100.773  1.00  5.88              
ATOM   3910  HB1 ASN A 244     113.692  96.625 101.107  1.00  5.88              
ATOM   3911  HB2 ASN A 244     114.784  97.565 100.133  1.00  5.88              
ATOM   3912  CG  ASN A 244     112.718  98.134  99.992  1.00  5.88              
ATOM   3913  OD1 ASN A 244     111.720  98.439 100.588  1.00  5.88              
ATOM   3914  ND2 ASN A 244     112.710  98.294  98.692  1.00  5.88              
ATOM   3915 1HD2 ASN A 244     113.579  98.321  98.186  1.00  5.88              
ATOM   3916 2HD2 ASN A 244     111.854  98.725  98.352  1.00  5.88              
ATOM   3917  C   ASN A 244     114.953  98.095 103.120  1.00  5.88              
ATOM   3918  O   ASN A 244     115.353  98.899 103.954  1.00  5.88              
ATOM   3919  N   TRP A 245     115.290  96.803 103.195  1.00  5.87              
ATOM   3920  H   TRP A 245     114.926  96.148 102.525  1.00  5.87              
ATOM   3921  CA  TRP A 245     116.638  96.536 103.701  1.00  5.87              
ATOM   3922  HA  TRP A 245     116.794  96.853 104.727  1.00  5.87              
ATOM   3923  CB  TRP A 245     117.068  95.061 103.520  1.00  5.87              
ATOM   3924  HB1 TRP A 245     118.040  94.962 103.997  1.00  5.87              
ATOM   3925  HB2 TRP A 245     117.215  94.872 102.457  1.00  5.87              
ATOM   3926  CG  TRP A 245     116.250  93.923 104.017  1.00  5.87              
ATOM   3927  CD1 TRP A 245     116.592  93.123 105.041  1.00  5.87              
ATOM   3928  HD1 TRP A 245     117.468  93.249 105.648  1.00  5.87              
ATOM   3929  NE1 TRP A 245     115.647  92.136 105.223  1.00  5.87              
ATOM   3930  HE1 TRP A 245     115.659  91.525 106.029  1.00  5.87              
ATOM   3931  CE2 TRP A 245     114.706  92.170 104.233  1.00  5.87              
ATOM   3932  CZ2 TRP A 245     113.592  91.375 103.952  1.00  5.87              
ATOM   3933  HZ2 TRP A 245     113.300  90.589 104.628  1.00  5.87              
ATOM   3934  CH2 TRP A 245     112.907  91.585 102.752  1.00  5.87              
ATOM   3935  HH2 TRP A 245     112.053  90.973 102.505  1.00  5.87              
ATOM   3936  CZ3 TRP A 245     113.363  92.577 101.866  1.00  5.87              
ATOM   3937  HZ3 TRP A 245     112.889  92.725 100.921  1.00  5.87              
ATOM   3938  CE3 TRP A 245     114.434  93.418 102.188  1.00  5.87              
ATOM   3939  HE3 TRP A 245     114.755  94.176 101.494  1.00  5.87              
ATOM   3940  CD2 TRP A 245     115.118  93.254 103.400  1.00  5.87              
ATOM   3941  C   TRP A 245     117.539  97.301 102.755  1.00  5.87              
ATOM   3942  O   TRP A 245     117.357  97.294 101.534  1.00  5.87              
ATOM   3943  N   ASN A 246     118.462  97.970 103.376  1.00  6.34              
ATOM   3944  H   ASN A 246     118.592  97.777 104.357  1.00  6.34              
ATOM   3945  CA  ASN A 246     119.153  99.091 102.879  1.00  6.34              
ATOM   3946  HA  ASN A 246     118.990  99.170 101.807  1.00  6.34              
ATOM   3947  CB  ASN A 246     118.489 100.284 103.582  1.00  6.34              
ATOM   3948  HB1 ASN A 246     118.729 100.269 104.638  1.00  6.34              
ATOM   3949  HB2 ASN A 246     117.424 100.125 103.491  1.00  6.34              
ATOM   3950  CG  ASN A 246     118.636 101.706 103.067  1.00  6.34              
ATOM   3951  OD1 ASN A 246     118.057 102.592 103.687  1.00  6.34              
ATOM   3952  ND2 ASN A 246     119.293 101.976 101.970  1.00  6.34              
ATOM   3953 1HD2 ASN A 246     119.844 101.255 101.530  1.00  6.34              
ATOM   3954 2HD2 ASN A 246     119.404 102.946 101.720  1.00  6.34              
ATOM   3955  C   ASN A 246     120.674  98.841 103.038  1.00  6.34              
ATOM   3956  O   ASN A 246     121.325  99.652 102.419  1.00  6.34              
ATOM   3957  N   CYS A 247     121.322  97.801 103.678  1.00  7.28              
ATOM   3958  H   CYS A 247     122.268  97.873 103.326  1.00  7.28              
ATOM   3959  CA  CYS A 247     121.194  96.648 104.712  1.00  7.28              
ATOM   3960  HA  CYS A 247     122.189  96.622 105.166  1.00  7.28              
ATOM   3961  CB  CYS A 247     121.092  95.324 103.977  1.00  7.28              
ATOM   3962  HB1 CYS A 247     120.586  94.612 104.614  1.00  7.28              
ATOM   3963  HB2 CYS A 247     122.070  94.981 103.661  1.00  7.28              
ATOM   3964  SG  CYS A 247     120.194  95.562 102.495  1.00  7.28              
ATOM   3965  HG  CYS A 247     121.045  96.444 101.938  1.00  7.28              
ATOM   3966  C   CYS A 247     120.250  96.765 105.871  1.00  7.28              
ATOM   3967  O   CYS A 247     119.056  97.124 105.807  1.00  7.28              
ATOM   3968  N   GLN A 248     120.756  96.356 106.998  1.00  7.45              
ATOM   3969  H   GLN A 248     121.757  96.239 107.085  1.00  7.45              
ATOM   3970  CA  GLN A 248     120.073  95.609 108.022  1.00  7.45              
ATOM   3971  HA  GLN A 248     119.420  96.478 108.204  1.00  7.45              
ATOM   3972  CB  GLN A 248     119.001  94.637 107.468  1.00  7.45              
ATOM   3973  HB1 GLN A 248     119.249  93.664 107.836  1.00  7.45              
ATOM   3974  HB2 GLN A 248     118.968  94.594 106.381  1.00  7.45              
ATOM   3975  CG  GLN A 248     117.581  94.923 107.997  1.00  7.45              
ATOM   3976  HG1 GLN A 248     117.043  95.514 107.262  1.00  7.45              
ATOM   3977  HG2 GLN A 248     117.686  95.502 108.901  1.00  7.45              
ATOM   3978  CD  GLN A 248     116.769  93.707 108.439  1.00  7.45              
ATOM   3979  OE1 GLN A 248     115.942  93.165 107.757  1.00  7.45              
ATOM   3980  NE2 GLN A 248     116.874  93.267 109.663  1.00  7.45              
ATOM   3981 1HE2 GLN A 248     117.428  93.705 110.375  1.00  7.45              
ATOM   3982 2HE2 GLN A 248     116.259  92.487 109.859  1.00  7.45              
ATOM   3983  C   GLN A 248     120.389  95.471 109.509  1.00  7.45              
ATOM   3984  O   GLN A 248     120.961  96.311 110.198  1.00  7.45              
ATOM   3985  N   ARG A 249     119.742  94.420 110.011  1.00  7.34              
ATOM   3986  H   ARG A 249     119.287  93.834 109.327  1.00  7.34              
ATOM   3987  CA  ARG A 249     119.992  93.797 111.243  1.00  7.34              
ATOM   3988  HA  ARG A 249     120.750  94.423 111.681  1.00  7.34              
ATOM   3989  CB  ARG A 249     118.875  93.975 112.312  1.00  7.34              
ATOM   3990  HB1 ARG A 249     118.157  94.671 111.897  1.00  7.34              
ATOM   3991  HB2 ARG A 249     119.329  94.495 113.155  1.00  7.34              
ATOM   3992  CG  ARG A 249     118.038  92.816 112.907  1.00  7.34              
ATOM   3993  HG1 ARG A 249     117.544  92.284 112.096  1.00  7.34              
ATOM   3994  HG2 ARG A 249     117.245  93.288 113.490  1.00  7.34              
ATOM   3995  CD  ARG A 249     118.688  91.764 113.830  1.00  7.34              
ATOM   3996  HD1 ARG A 249     119.169  90.995 113.233  1.00  7.34              
ATOM   3997  HD2 ARG A 249     117.886  91.253 114.367  1.00  7.34              
ATOM   3998  NE  ARG A 249     119.643  92.287 114.827  1.00  7.34              
ATOM   3999  HE  ARG A 249     119.476  93.204 115.223  1.00  7.34              
ATOM   4000  CZ  ARG A 249     120.654  91.580 115.330  1.00  7.34              
ATOM   4001  NH1 ARG A 249     121.072  90.457 114.840  1.00  7.34              
ATOM   4002 1HH1 ARG A 249     121.023  90.330 113.839  1.00  7.34              
ATOM   4003 2HH1 ARG A 249     121.874  90.070 115.332  1.00  7.34              
ATOM   4004  NH2 ARG A 249     121.344  91.950 116.362  1.00  7.34              
ATOM   4005 1HH2 ARG A 249     121.195  92.824 116.821  1.00  7.34              
ATOM   4006 2HH2 ARG A 249     122.157  91.368 116.591  1.00  7.34              
ATOM   4007  C   ARG A 249     120.644  92.425 111.107  1.00  7.34              
ATOM   4008  O   ARG A 249     119.947  91.430 111.127  1.00  7.34              
ATOM   4009  N   CYS A 250     121.844  92.303 110.542  1.00  8.65              
ATOM   4010  H   CYS A 250     121.820  91.530 109.903  1.00  8.65              
ATOM   4011  CA  CYS A 250     123.285  92.478 110.943  1.00  8.65              
ATOM   4012  HA  CYS A 250     123.938  92.555 110.125  1.00  8.65              
ATOM   4013  CB  CYS A 250     123.070  93.783 111.789  1.00  8.65              
ATOM   4014  HB1 CYS A 250     122.350  94.413 111.282  1.00  8.65              
ATOM   4015  HB2 CYS A 250     123.837  94.507 111.690  1.00  8.65              
ATOM   4016  SG  CYS A 250     122.438  93.685 113.513  1.00  8.65              
ATOM   4017  HG  CYS A 250     123.580  93.497 114.199  1.00  8.65              
ATOM   4018  C   CYS A 250     123.421  91.276 111.876  1.00  8.65              
ATOM   4019  O   CYS A 250     122.407  90.822 112.422  1.00  8.65              
ATOM   4020  N   ASP A 251     124.630  90.797 112.224  1.00 10.69              
ATOM   4021  H   ASP A 251     125.467  91.069 111.729  1.00 10.69              
ATOM   4022  CA  ASP A 251     124.755  90.676 113.681  1.00 10.69              
ATOM   4023  HA  ASP A 251     123.751  90.854 114.067  1.00 10.69              
ATOM   4024  CB  ASP A 251     124.795  89.369 114.509  1.00 10.69              
ATOM   4025  HB1 ASP A 251     125.733  88.869 114.378  1.00 10.69              
ATOM   4026  HB2 ASP A 251     123.978  88.734 114.169  1.00 10.69              
ATOM   4027  CG  ASP A 251     124.546  89.596 116.003  1.00 10.69              
ATOM   4028  OD1 ASP A 251     123.394  89.987 116.323  1.00 10.69              
ATOM   4029  OD2 ASP A 251     125.478  89.379 116.813  1.00 10.69              
ATOM   4030  C   ASP A 251     125.195  92.019 114.254  1.00 10.69              
ATOM   4031  O   ASP A 251     124.828  92.469 115.329  1.00 10.69              
ATOM   4032  N   ASN A 252     125.782  92.754 113.319  1.00 13.25              
ATOM   4033  H   ASN A 252     126.104  92.176 112.553  1.00 13.25              
ATOM   4034  CA  ASN A 252     125.829  94.148 113.050  1.00 13.25              
ATOM   4035  HA  ASN A 252     124.837  94.517 113.230  1.00 13.25              
ATOM   4036  CB  ASN A 252     126.625  94.835 114.218  1.00 13.25              
ATOM   4037  HB1 ASN A 252     126.962  95.825 113.930  1.00 13.25              
ATOM   4038  HB2 ASN A 252     127.496  94.244 114.473  1.00 13.25              
ATOM   4039  CG  ASN A 252     125.836  95.076 115.519  1.00 13.25              
ATOM   4040  OD1 ASN A 252     124.675  95.469 115.531  1.00 13.25              
ATOM   4041  ND2 ASN A 252     126.438  94.872 116.671  1.00 13.25              
ATOM   4042 1HD2 ASN A 252     127.373  94.522 116.705  1.00 13.25              
ATOM   4043 2HD2 ASN A 252     125.848  94.918 117.483  1.00 13.25              
ATOM   4044  C   ASN A 252     126.061  94.427 111.552  1.00 13.25              
ATOM   4045  O   ASN A 252     125.936  95.581 111.234  1.00 13.25              
ATOM   4046  N   ALA A 253     126.143  93.382 110.699  1.00 13.82              
ATOM   4047  H   ALA A 253     126.164  92.514 111.211  1.00 13.82              
ATOM   4048  CA  ALA A 253     126.371  93.129 109.231  1.00 13.82              
ATOM   4049  HA  ALA A 253     127.459  93.103 109.164  1.00 13.82              
ATOM   4050  CB  ALA A 253     125.985  91.691 109.054  1.00 13.82              
ATOM   4051  HB1 ALA A 253     126.102  91.107 109.960  1.00 13.82              
ATOM   4052  HB2 ALA A 253     124.961  91.645 108.737  1.00 13.82              
ATOM   4053  HB3 ALA A 253     126.627  91.223 108.331  1.00 13.82              
ATOM   4054  C   ALA A 253     126.165  94.154 108.154  1.00 13.82              
ATOM   4055  O   ALA A 253     126.537  93.804 107.043  1.00 13.82              
ATOM   4056  N   ALA A 254     125.942  95.419 108.498  1.00 16.50              
ATOM   4057  H   ALA A 254     125.585  95.628 109.422  1.00 16.50              
ATOM   4058  CA  ALA A 254     126.700  96.455 107.906  1.00 16.50              
ATOM   4059  HA  ALA A 254     126.176  96.850 107.019  1.00 16.50              
ATOM   4060  CB  ALA A 254     127.191  97.702 108.644  1.00 16.50              
ATOM   4061  HB1 ALA A 254     126.503  98.524 108.481  1.00 16.50              
ATOM   4062  HB2 ALA A 254     127.340  97.468 109.685  1.00 16.50              
ATOM   4063  HB3 ALA A 254     128.138  98.050 108.229  1.00 16.50              
ATOM   4064  C   ALA A 254     128.021  95.829 107.286  1.00 16.50              
ATOM   4065  O   ALA A 254     128.865  95.144 107.848  1.00 16.50              
ATOM   4066  N   HIS A 255     128.028  95.755 105.963  1.00 17.33              
ATOM   4067  H   HIS A 255     127.112  95.781 105.557  1.00 17.33              
ATOM   4068  CA  HIS A 255     129.075  96.237 105.174  1.00 17.33              
ATOM   4069  HA  HIS A 255     128.591  97.042 104.605  1.00 17.33              
ATOM   4070  CB  HIS A 255     130.207  96.994 105.937  1.00 17.33              
ATOM   4071  HB1 HIS A 255     130.888  96.259 106.360  1.00 17.33              
ATOM   4072  HB2 HIS A 255     129.778  97.566 106.758  1.00 17.33              
ATOM   4073  CG  HIS A 255     130.992  97.987 105.110  1.00 17.33              
ATOM   4074  ND1 HIS A 255     130.660  99.337 104.894  1.00 17.33              
ATOM   4075  CE1 HIS A 255     131.602  99.815 104.066  1.00 17.33              
ATOM   4076  HE1 HIS A 255     131.623 100.824 103.679  1.00 17.33              
ATOM   4077  NE2 HIS A 255     132.510  98.867 103.781  1.00 17.33              
ATOM   4078  HE2 HIS A 255     133.290  98.969 103.146  1.00 17.33              
ATOM   4079  CD2 HIS A 255     132.143  97.712 104.434  1.00 17.33              
ATOM   4080  HD2 HIS A 255     132.613  96.742 104.361  1.00 17.33              
ATOM   4081  C   HIS A 255     129.646  95.328 103.971  1.00 17.33              
ATOM   4082  O   HIS A 255     130.168  95.997 103.083  1.00 17.33              
ATOM   4083  N   PRO A 256     129.651  93.943 103.751  1.00 16.87              
ATOM   4084  CD  PRO A 256     130.113  93.459 102.445  1.00 16.87              
ATOM   4085  HD1 PRO A 256     131.071  93.904 102.174  1.00 16.87              
ATOM   4086  HD2 PRO A 256     129.364  93.718 101.696  1.00 16.87              
ATOM   4087  CG  PRO A 256     130.266  91.943 102.499  1.00 16.87              
ATOM   4088  HG1 PRO A 256     131.299  91.685 102.719  1.00 16.87              
ATOM   4089  HG2 PRO A 256     129.965  91.475 101.564  1.00 16.87              
ATOM   4090  CB  PRO A 256     129.350  91.513 103.629  1.00 16.87              
ATOM   4091  HB1 PRO A 256     129.721  90.635 104.119  1.00 16.87              
ATOM   4092  HB2 PRO A 256     128.379  91.280 103.191  1.00 16.87              
ATOM   4093  CA  PRO A 256     129.191  92.745 104.519  1.00 16.87              
ATOM   4094  HA  PRO A 256     128.123  92.912 104.563  1.00 16.87              
ATOM   4095  C   PRO A 256     129.594  92.893 105.935  1.00 16.87              
ATOM   4096  O   PRO A 256     130.445  93.731 106.226  1.00 16.87              
ATOM   4097  N   CYS A 257     128.933  92.090 106.771  1.00 15.69              
ATOM   4098  H   CYS A 257     127.975  91.978 106.472  1.00 15.69              
ATOM   4099  CA  CYS A 257     129.344  91.175 107.828  1.00 15.69              
ATOM   4100  HA  CYS A 257     128.804  91.551 108.649  1.00 15.69              
ATOM   4101  CB  CYS A 257     128.945  89.794 107.373  1.00 15.69              
ATOM   4102  HB1 CYS A 257     127.975  89.794 106.918  1.00 15.69              
ATOM   4103  HB2 CYS A 257     128.925  89.124 108.216  1.00 15.69              
ATOM   4104  SG  CYS A 257     130.219  89.247 106.191  1.00 15.69              
ATOM   4105  HG  CYS A 257     131.184  89.054 107.103  1.00 15.69              
ATOM   4106  C   CYS A 257     130.839  91.075 108.112  1.00 15.69              
ATOM   4107  O   CYS A 257     131.269  90.102 108.706  1.00 15.69              
ATOM   4108  N   PHE A 258     131.608  91.927 107.475  1.00 16.18              
ATOM   4109  H   PHE A 258     131.121  92.791 107.258  1.00 16.18              
ATOM   4110  CA  PHE A 258     132.780  91.769 106.613  1.00 16.18              
ATOM   4111  HA  PHE A 258     133.401  90.947 106.945  1.00 16.18              
ATOM   4112  CB  PHE A 258     132.482  91.590 105.117  1.00 16.18              
ATOM   4113  HB1 PHE A 258     132.336  92.570 104.660  1.00 16.18              
ATOM   4114  HB2 PHE A 258     131.560  91.061 105.012  1.00 16.18              
ATOM   4115  CG  PHE A 258     133.520  90.811 104.330  1.00 16.18              
ATOM   4116  CD1 PHE A 258     133.519  89.402 104.365  1.00 16.18              
ATOM   4117  HD1 PHE A 258     132.802  88.879 104.978  1.00 16.18              
ATOM   4118  CE1 PHE A 258     134.445  88.671 103.597  1.00 16.18              
ATOM   4119  HE1 PHE A 258     134.442  87.590 103.623  1.00 16.18              
ATOM   4120  CZ  PHE A 258     135.370  89.349 102.783  1.00 16.18              
ATOM   4121  HZ  PHE A 258     136.077  88.790 102.186  1.00 16.18              
ATOM   4122  CE2 PHE A 258     135.373  90.755 102.744  1.00 16.18              
ATOM   4123  HE2 PHE A 258     136.087  91.276 102.122  1.00 16.18              
ATOM   4124  CD2 PHE A 258     134.452  91.484 103.517  1.00 16.18              
ATOM   4125  HD2 PHE A 258     134.464  92.565 103.489  1.00 16.18              
ATOM   4126  C   PHE A 258     133.525  93.133 106.835  1.00 16.18              
ATOM   4127  O   PHE A 258     134.466  93.323 106.063  1.00 16.18              
ATOM   4128  N   PRO A 259     133.210  94.132 107.772  1.00 15.78              
ATOM   4129  CD  PRO A 259     133.797  95.429 107.409  1.00 15.78              
ATOM   4130  HD1 PRO A 259     133.498  95.725 106.402  1.00 15.78              
ATOM   4131  HD2 PRO A 259     134.885  95.365 107.464  1.00 15.78              
ATOM   4132  CG  PRO A 259     133.321  96.458 108.398  1.00 15.78              
ATOM   4133  HG1 PRO A 259     132.368  96.880 108.082  1.00 15.78              
ATOM   4134  HG2 PRO A 259     134.061  97.243 108.557  1.00 15.78              
ATOM   4135  CB  PRO A 259     133.148  95.586 109.620  1.00 15.78              
ATOM   4136  HB1 PRO A 259     132.536  96.146 110.281  1.00 15.78              
ATOM   4137  HB2 PRO A 259     134.125  95.397 110.045  1.00 15.78              
ATOM   4138  CA  PRO A 259     132.513  94.266 109.149  1.00 15.78              
ATOM   4139  HA  PRO A 259     131.460  94.386 108.947  1.00 15.78              
ATOM   4140  C   PRO A 259     132.805  93.025 110.010  1.00 15.78              
ATOM   4141  O   PRO A 259     132.273  92.853 111.079  1.00 15.78              
ATOM   4142  N   CYS A 260     133.574  92.042 109.572  1.00 15.22              
ATOM   4143  H   CYS A 260     134.151  92.170 108.754  1.00 15.22              
ATOM   4144  CA  CYS A 260     133.525  90.714 110.173  1.00 15.22              
ATOM   4145  HA  CYS A 260     132.559  90.381 110.446  1.00 15.22              
ATOM   4146  CB  CYS A 260     134.195  89.700 109.205  1.00 15.22              
ATOM   4147  HB1 CYS A 260     133.498  89.431 108.416  1.00 15.22              
ATOM   4148  HB2 CYS A 260     134.425  88.788 109.760  1.00 15.22              
ATOM   4149  SG  CYS A 260     135.714  90.342 108.426  1.00 15.22              
ATOM   4150  HG  CYS A 260     135.955  89.315 107.601  1.00 15.22              
ATOM   4151  C   CYS A 260     134.357  90.726 111.484  1.00 15.22              
ATOM   4152  O   CYS A 260     135.501  91.190 111.486  1.00 15.22              
ATOM   4153  N   PRO A 261     133.871  90.148 112.604  1.00 16.60              
ATOM   4154  CD  PRO A 261     134.464  88.866 112.973  1.00 16.60              
ATOM   4155  HD1 PRO A 261     135.313  88.609 112.337  1.00 16.60              
ATOM   4156  HD2 PRO A 261     133.706  88.085 112.904  1.00 16.60              
ATOM   4157  CG  PRO A 261     134.919  89.010 114.418  1.00 16.60              
ATOM   4158  HG1 PRO A 261     135.866  89.551 114.463  1.00 16.60              
ATOM   4159  HG2 PRO A 261     134.991  88.045 114.920  1.00 16.60              
ATOM   4160  CB  PRO A 261     133.803  89.867 114.998  1.00 16.60              
ATOM   4161  HB1 PRO A 261     134.111  90.351 115.922  1.00 16.60              
ATOM   4162  HB2 PRO A 261     132.930  89.243 115.189  1.00 16.60              
ATOM   4163  CA  PRO A 261     133.471  90.847 113.854  1.00 16.60              
ATOM   4164  HA  PRO A 261     132.398  90.885 113.857  1.00 16.60              
ATOM   4165  C   PRO A 261     134.078  92.275 114.057  1.00 16.60              
ATOM   4166  O   PRO A 261     134.674  92.569 115.082  1.00 16.60              
ATOM   4167  N   ASN A 262     133.914  93.173 113.077  1.00 17.31              
ATOM   4168  H   ASN A 262     133.265  92.900 112.357  1.00 17.31              
ATOM   4169  CA  ASN A 262     134.595  94.446 112.912  1.00 17.31              
ATOM   4170  HA  ASN A 262     135.151  94.556 113.846  1.00 17.31              
ATOM   4171  CB  ASN A 262     135.713  94.373 111.849  1.00 17.31              
ATOM   4172  HB1 ASN A 262     135.827  95.349 111.378  1.00 17.31              
ATOM   4173  HB2 ASN A 262     135.487  93.650 111.070  1.00 17.31              
ATOM   4174  CG  ASN A 262     137.073  94.086 112.465  1.00 17.31              
ATOM   4175  OD1 ASN A 262     137.739  94.969 112.967  1.00 17.31              
ATOM   4176  ND2 ASN A 262     137.530  92.861 112.450  1.00 17.31              
ATOM   4177 1HD2 ASN A 262     136.965  92.122 112.049  1.00 17.31              
ATOM   4178 2HD2 ASN A 262     138.421  92.706 112.882  1.00 17.31              
ATOM   4179  C   ASN A 262     133.862  95.781 112.899  1.00 17.31              
ATOM   4180  O   ASN A 262     134.431  96.765 113.371  1.00 17.31              
ATOM   4181  N   ASN A 263     132.579  95.824 112.561  1.00 16.12              
ATOM   4182  H   ASN A 263     132.195  94.984 112.147  1.00 16.12              
ATOM   4183  CA  ASN A 263     131.654  96.651 113.321  1.00 16.12              
ATOM   4184  HA  ASN A 263     132.289  97.087 114.094  1.00 16.12              
ATOM   4185  CB  ASN A 263     131.169  98.046 112.789  1.00 16.12              
ATOM   4186  HB1 ASN A 263     131.043  98.696 113.653  1.00 16.12              
ATOM   4187  HB2 ASN A 263     130.187  98.007 112.340  1.00 16.12              
ATOM   4188  CG  ASN A 263     132.055  98.812 111.805  1.00 16.12              
ATOM   4189  OD1 ASN A 263     131.595  99.319 110.802  1.00 16.12              
ATOM   4190  ND2 ASN A 263     133.321  99.016 112.073  1.00 16.12              
ATOM   4191 1HD2 ASN A 263     133.776  98.505 112.817  1.00 16.12              
ATOM   4192 2HD2 ASN A 263     133.838  99.585 111.427  1.00 16.12              
ATOM   4193  C   ASN A 263     130.887  95.699 114.256  1.00 16.12              
ATOM   4194  O   ASN A 263     129.704  95.375 114.234  1.00 16.12              
ATOM   4195  N   ALA A 264     131.721  94.986 114.980  1.00 14.01              
ATOM   4196  H   ALA A 264     132.701  95.224 114.984  1.00 14.01              
ATOM   4197  CA  ALA A 264     131.339  93.743 115.559  1.00 14.01              
ATOM   4198  HA  ALA A 264     132.275  93.279 115.872  1.00 14.01              
ATOM   4199  CB  ALA A 264     130.629  94.064 116.901  1.00 14.01              
ATOM   4200  HB1 ALA A 264     131.202  94.811 117.452  1.00 14.01              
ATOM   4201  HB2 ALA A 264     129.628  94.458 116.720  1.00 14.01              
ATOM   4202  HB3 ALA A 264     130.564  93.172 117.527  1.00 14.01              
ATOM   4203  C   ALA A 264     130.729  92.707 114.719  1.00 14.01              
ATOM   4204  O   ALA A 264     131.116  92.578 113.575  1.00 14.01              
ATOM   4205  N   SER A 265     129.803  91.995 115.314  1.00 12.44              
ATOM   4206  H   SER A 265     129.647  92.141 116.301  1.00 12.44              
ATOM   4207  CA  SER A 265     128.830  91.165 114.688  1.00 12.44              
ATOM   4208  HA  SER A 265     129.259  90.174 114.554  1.00 12.44              
ATOM   4209  CB  SER A 265     127.693  91.020 115.684  1.00 12.44              
ATOM   4210  HB1 SER A 265     126.954  90.387 115.226  1.00 12.44              
ATOM   4211  HB2 SER A 265     127.268  91.995 115.895  1.00 12.44              
ATOM   4212  OG  SER A 265     128.088  90.420 116.892  1.00 12.44              
ATOM   4213  HG  SER A 265     127.281  89.970 117.227  1.00 12.44              
ATOM   4214  C   SER A 265     128.299  91.618 113.347  1.00 12.44              
ATOM   4215  O   SER A 265     127.504  90.870 112.817  1.00 12.44              
ATOM   4216  N   LEU A 266     128.722  92.750 112.744  1.00 11.19              
ATOM   4217  H   LEU A 266     129.241  93.409 113.300  1.00 11.19              
ATOM   4218  CA  LEU A 266     129.181  92.640 111.358  1.00 11.19              
ATOM   4219  HA  LEU A 266     128.298  92.754 110.806  1.00 11.19              
ATOM   4220  CB  LEU A 266     129.837  93.963 110.838  1.00 11.19              
ATOM   4221  HB1 LEU A 266     130.199  93.675 109.863  1.00 11.19              
ATOM   4222  HB2 LEU A 266     130.599  94.243 111.549  1.00 11.19              
ATOM   4223  CG  LEU A 266     129.099  95.305 110.593  1.00 11.19              
ATOM   4224  HG  LEU A 266     128.220  95.131 110.002  1.00 11.19              
ATOM   4225  CD1 LEU A 266     128.595  95.998 111.808  1.00 11.19              
ATOM   4226 1HD1 LEU A 266     128.215  95.231 112.430  1.00 11.19              
ATOM   4227 2HD1 LEU A 266     129.355  96.502 112.324  1.00 11.19              
ATOM   4228 3HD1 LEU A 266     127.867  96.770 111.587  1.00 11.19              
ATOM   4229  CD2 LEU A 266     130.007  96.428 110.038  1.00 11.19              
ATOM   4230 1HD2 LEU A 266     129.481  97.374 109.953  1.00 11.19              
ATOM   4231 2HD2 LEU A 266     130.817  96.588 110.716  1.00 11.19              
ATOM   4232 3HD2 LEU A 266     130.430  96.197 109.074  1.00 11.19              
ATOM   4233  C   LEU A 266     129.420  91.215 110.951  1.00 11.19              
ATOM   4234  O   LEU A 266     128.464  90.570 110.502  1.00 11.19              
ATOM   4235  N   GLY A 267     130.501  90.679 111.476  1.00 11.25              
ATOM   4236  H   GLY A 267     131.140  91.379 111.839  1.00 11.25              
ATOM   4237  CA  GLY A 267     130.642  89.359 112.060  1.00 11.25              
ATOM   4238  HA1 GLY A 267     130.201  89.367 113.035  1.00 11.25              
ATOM   4239  HA2 GLY A 267     131.719  89.233 112.260  1.00 11.25              
ATOM   4240  C   GLY A 267     130.276  88.099 111.427  1.00 11.25              
ATOM   4241  O   GLY A 267     130.592  87.078 112.025  1.00 11.25              
ATOM   4242  N   LEU A 268     129.533  88.199 110.352  1.00 11.67              
ATOM   4243  H   LEU A 268     129.383  89.144 110.029  1.00 11.67              
ATOM   4244  CA  LEU A 268     128.621  87.199 109.923  1.00 11.67              
ATOM   4245  HA  LEU A 268     127.901  87.621 109.225  1.00 11.67              
ATOM   4246  CB  LEU A 268     129.568  86.188 109.181  1.00 11.67              
ATOM   4247  HB1 LEU A 268     129.405  86.441 108.162  1.00 11.67              
ATOM   4248  HB2 LEU A 268     129.165  85.196 109.296  1.00 11.67              
ATOM   4249  CG  LEU A 268     131.139  86.003 109.193  1.00 11.67              
ATOM   4250  HG  LEU A 268     131.283  85.296 108.393  1.00 11.67              
ATOM   4251  CD1 LEU A 268     132.004  87.170 108.739  1.00 11.67              
ATOM   4252 1HD1 LEU A 268     132.998  86.804 108.481  1.00 11.67              
ATOM   4253 2HD1 LEU A 268     131.572  87.632 107.864  1.00 11.67              
ATOM   4254 3HD1 LEU A 268     132.094  87.895 109.539  1.00 11.67              
ATOM   4255  CD2 LEU A 268     131.888  85.321 110.346  1.00 11.67              
ATOM   4256 1HD2 LEU A 268     132.542  86.016 110.870  1.00 11.67              
ATOM   4257 2HD2 LEU A 268     131.190  84.922 111.073  1.00 11.67              
ATOM   4258 3HD2 LEU A 268     132.504  84.505 109.966  1.00 11.67              
ATOM   4259  C   LEU A 268     127.841  86.565 111.030  1.00 11.67              
ATOM   4260  O   LEU A 268     127.235  85.613 110.655  1.00 11.67              
ATOM   4261  N   PRO A 269     127.840  86.835 112.345  1.00 14.39              
ATOM   4262  CD  PRO A 269     127.829  88.031 113.174  1.00 14.39              
ATOM   4263  HD1 PRO A 269     126.867  88.498 113.155  1.00 14.39              
ATOM   4264  HD2 PRO A 269     128.519  88.781 112.875  1.00 14.39              
ATOM   4265  CG  PRO A 269     128.094  87.594 114.621  1.00 14.39              
ATOM   4266  HG1 PRO A 269     127.592  88.215 115.356  1.00 14.39              
ATOM   4267  HG2 PRO A 269     129.168  87.570 114.815  1.00 14.39              
ATOM   4268  CB  PRO A 269     127.525  86.186 114.614  1.00 14.39              
ATOM   4269  HB1 PRO A 269     126.434  86.198 114.642  1.00 14.39              
ATOM   4270  HB2 PRO A 269     127.941  85.584 115.423  1.00 14.39              
ATOM   4271  CA  PRO A 269     128.046  85.762 113.243  1.00 14.39              
ATOM   4272  HA  PRO A 269     129.125  85.750 113.397  1.00 14.39              
ATOM   4273  C   PRO A 269     127.828  84.335 112.884  1.00 14.39              
ATOM   4274  O   PRO A 269     126.893  83.751 113.362  1.00 14.39              
ATOM   4275  N   ASN A 270     128.676  83.841 111.982  1.00 16.08              
ATOM   4276  H   ASN A 270     129.514  84.393 111.872  1.00 16.08              
ATOM   4277  CA  ASN A 270     128.388  83.005 110.822  1.00 16.08              
ATOM   4278  HA  ASN A 270     127.875  83.578 110.119  1.00 16.08              
ATOM   4279  CB  ASN A 270     129.820  82.542 110.441  1.00 16.08              
ATOM   4280  HB1 ASN A 270     130.350  83.327 109.932  1.00 16.08              
ATOM   4281  HB2 ASN A 270     129.758  81.721 109.768  1.00 16.08              
ATOM   4282  CG  ASN A 270     130.656  81.959 111.576  1.00 16.08              
ATOM   4283  OD1 ASN A 270     131.477  82.624 112.181  1.00 16.08              
ATOM   4284  ND2 ASN A 270     130.469  80.703 111.921  1.00 16.08              
ATOM   4285 1HD2 ASN A 270     129.742  80.163 111.472  1.00 16.08              
ATOM   4286 2HD2 ASN A 270     131.023  80.349 112.679  1.00 16.08              
ATOM   4287  C   ASN A 270     127.654  81.647 111.196  1.00 16.08              
ATOM   4288  O   ASN A 270     127.828  80.632 110.555  1.00 16.08              
ATOM   4289  N   GLN A 271     126.874  81.481 112.253  1.00 18.01              
ATOM   4290  H   GLN A 271     127.066  82.181 112.954  1.00 18.01              
ATOM   4291  CA  GLN A 271     125.470  81.140 112.063  1.00 18.01              
ATOM   4292  HA  GLN A 271     125.299  80.566 111.187  1.00 18.01              
ATOM   4293  CB  GLN A 271     125.127  80.082 113.145  1.00 18.01              
ATOM   4294  HB1 GLN A 271     125.215  80.502 114.146  1.00 18.01              
ATOM   4295  HB2 GLN A 271     125.854  79.272 113.074  1.00 18.01              
ATOM   4296  CG  GLN A 271     123.722  79.456 112.974  1.00 18.01              
ATOM   4297  HG1 GLN A 271     123.486  79.345 111.919  1.00 18.01              
ATOM   4298  HG2 GLN A 271     122.988  80.115 113.430  1.00 18.01              
ATOM   4299  CD  GLN A 271     123.521  78.089 113.632  1.00 18.01              
ATOM   4300  OE1 GLN A 271     123.234  77.085 112.990  1.00 18.01              
ATOM   4301  NE2 GLN A 271     123.615  78.007 114.939  1.00 18.01              
ATOM   4302 1HE2 GLN A 271     123.817  78.829 115.479  1.00 18.01              
ATOM   4303 2HE2 GLN A 271     123.428  77.112 115.355  1.00 18.01              
ATOM   4304  C   GLN A 271     124.664  82.382 112.137  1.00 18.01              
ATOM   4305  O   GLN A 271     123.806  82.528 112.999  1.00 18.01              
ATOM   4306  N   ALA A 272     125.086  83.267 111.229  1.00 15.97              
ATOM   4307  H   ALA A 272     125.885  82.998 110.685  1.00 15.97              
ATOM   4308  CA  ALA A 272     124.505  84.510 110.849  1.00 15.97              
ATOM   4309  HA  ALA A 272     123.445  84.388 110.726  1.00 15.97              
ATOM   4310  CB  ALA A 272     124.686  85.190 112.239  1.00 15.97              
ATOM   4311  HB1 ALA A 272     125.639  85.632 112.364  1.00 15.97              
ATOM   4312  HB2 ALA A 272     123.874  85.789 112.540  1.00 15.97              
ATOM   4313  HB3 ALA A 272     124.645  84.582 113.120  1.00 15.97              
ATOM   4314  C   ALA A 272     125.089  84.942 109.502  1.00 15.97              
ATOM   4315  O   ALA A 272     124.959  86.065 109.141  1.00 15.97              
ATOM   4316  N   PHE A 273     126.010  84.186 108.898  1.00 14.24              
ATOM   4317  H   PHE A 273     126.890  84.298 109.383  1.00 14.24              
ATOM   4318  CA  PHE A 273     126.064  83.114 107.867  1.00 14.24              
ATOM   4319  HA  PHE A 273     125.694  83.326 106.936  1.00 14.24              
ATOM   4320  CB  PHE A 273     127.651  82.701 108.021  1.00 14.24              
ATOM   4321  HB1 PHE A 273     127.685  81.872 108.664  1.00 14.24              
ATOM   4322  HB2 PHE A 273     128.041  83.551 108.545  1.00 14.24              
ATOM   4323  CG  PHE A 273     129.027  82.506 107.288  1.00 14.24              
ATOM   4324  CD1 PHE A 273     129.797  83.622 106.936  1.00 14.24              
ATOM   4325  HD1 PHE A 273     129.333  84.565 107.031  1.00 14.24              
ATOM   4326  CE1 PHE A 273     131.170  83.578 106.617  1.00 14.24              
ATOM   4327  HE1 PHE A 273     131.705  84.471 106.324  1.00 14.24              
ATOM   4328  CZ  PHE A 273     131.894  82.409 106.836  1.00 14.24              
ATOM   4329  HZ  PHE A 273     132.966  82.384 106.690  1.00 14.24              
ATOM   4330  CE2 PHE A 273     131.204  81.295 107.308  1.00 14.24              
ATOM   4331  HE2 PHE A 273     131.746  80.400 107.576  1.00 14.24              
ATOM   4332  CD2 PHE A 273     129.814  81.339 107.485  1.00 14.24              
ATOM   4333  HD2 PHE A 273     129.417  80.475 107.962  1.00 14.24              
ATOM   4334  C   PHE A 273     125.073  82.196 108.654  1.00 14.24              
ATOM   4335  O   PHE A 273     125.568  81.350 109.291  1.00 14.24              
ATOM   4336  N   SER A 274     123.725  82.305 108.761  1.00 17.12              
ATOM   4337  H   SER A 274     123.359  83.138 108.345  1.00 17.12              
ATOM   4338  CA  SER A 274     122.788  81.543 109.638  1.00 17.12              
ATOM   4339  HA  SER A 274     123.378  80.818 110.175  1.00 17.12              
ATOM   4340  CB  SER A 274     121.994  82.321 110.714  1.00 17.12              
ATOM   4341  HB1 SER A 274     121.031  82.647 110.362  1.00 17.12              
ATOM   4342  HB2 SER A 274     122.507  83.190 111.055  1.00 17.12              
ATOM   4343  OG  SER A 274     121.700  81.549 111.860  1.00 17.12              
ATOM   4344  HG  SER A 274     122.069  82.028 112.619  1.00 17.12              
ATOM   4345  C   SER A 274     121.693  80.608 109.087  1.00 17.12              
ATOM   4346  O   SER A 274     120.625  80.436 109.636  1.00 17.12              
ATOM   4347  N   GLU A 275     121.897  80.074 107.895  1.00 17.14              
ATOM   4348  H   GLU A 275     122.843  80.113 107.582  1.00 17.14              
ATOM   4349  CA  GLU A 275     120.866  79.337 107.210  1.00 17.14              
ATOM   4350  HA  GLU A 275     121.266  78.962 106.296  1.00 17.14              
ATOM   4351  CB  GLU A 275     120.448  78.064 108.047  1.00 17.14              
ATOM   4352  HB1 GLU A 275     120.919  78.091 109.028  1.00 17.14              
ATOM   4353  HB2 GLU A 275     120.856  77.196 107.561  1.00 17.14              
ATOM   4354  CG  GLU A 275     118.983  77.665 108.350  1.00 17.14              
ATOM   4355  HG1 GLU A 275     118.482  77.381 107.423  1.00 17.14              
ATOM   4356  HG2 GLU A 275     118.456  78.503 108.813  1.00 17.14              
ATOM   4357  CD  GLU A 275     118.974  76.467 109.292  1.00 17.14              
ATOM   4358  OE1 GLU A 275     118.736  76.665 110.505  1.00 17.14              
ATOM   4359  OE2 GLU A 275     119.401  75.374 108.857  1.00 17.14              
ATOM   4360  C   GLU A 275     119.551  80.059 106.936  1.00 17.14              
ATOM   4361  O   GLU A 275     118.545  79.610 106.385  1.00 17.14              
ATOM   4362  N   GLN A 276     119.696  81.304 107.217  1.00 16.80              
ATOM   4363  H   GLN A 276     120.561  81.557 107.658  1.00 16.80              
ATOM   4364  CA  GLN A 276     118.807  82.335 107.158  1.00 16.80              
ATOM   4365  HA  GLN A 276     117.917  81.720 107.296  1.00 16.80              
ATOM   4366  CB  GLN A 276     118.686  83.088 108.485  1.00 16.80              
ATOM   4367  HB1 GLN A 276     118.292  84.091 108.329  1.00 16.80              
ATOM   4368  HB2 GLN A 276     119.677  83.158 108.872  1.00 16.80              
ATOM   4369  CG  GLN A 276     117.886  82.366 109.593  1.00 16.80              
ATOM   4370  HG1 GLN A 276     118.114  82.845 110.546  1.00 16.80              
ATOM   4371  HG2 GLN A 276     118.231  81.335 109.669  1.00 16.80              
ATOM   4372  CD  GLN A 276     116.368  82.369 109.425  1.00 16.80              
ATOM   4373  OE1 GLN A 276     115.748  83.347 109.024  1.00 16.80              
ATOM   4374  NE2 GLN A 276     115.691  81.296 109.780  1.00 16.80              
ATOM   4375 1HE2 GLN A 276     116.178  80.484 110.130  1.00 16.80              
ATOM   4376 2HE2 GLN A 276     114.691  81.339 109.731  1.00 16.80              
ATOM   4377  C   GLN A 276     118.212  82.968 105.973  1.00 16.80              
ATOM   4378  O   GLN A 276     117.071  83.432 106.047  1.00 16.80              
ATOM   4379  N   ARG A 277     118.914  82.825 104.871  1.00 15.51              
ATOM   4380  H   ARG A 277     119.878  82.569 105.031  1.00 15.51              
ATOM   4381  CA  ARG A 277     118.548  83.323 103.571  1.00 15.51              
ATOM   4382  HA  ARG A 277     117.545  83.046 103.857  1.00 15.51              
ATOM   4383  CB  ARG A 277     117.935  84.771 103.495  1.00 15.51              
ATOM   4384  HB1 ARG A 277     118.587  85.406 102.910  1.00 15.51              
ATOM   4385  HB2 ARG A 277     117.944  85.188 104.489  1.00 15.51              
ATOM   4386  CG  ARG A 277     116.466  85.039 103.031  1.00 15.51              
ATOM   4387  HG1 ARG A 277     116.393  84.900 101.953  1.00 15.51              
ATOM   4388  HG2 ARG A 277     116.294  86.105 103.189  1.00 15.51              
ATOM   4389  CD  ARG A 277     115.279  84.302 103.722  1.00 15.51              
ATOM   4390  HD1 ARG A 277     114.368  84.831 103.442  1.00 15.51              
ATOM   4391  HD2 ARG A 277     115.361  84.383 104.802  1.00 15.51              
ATOM   4392  NE  ARG A 277     115.122  82.895 103.278  1.00 15.51              
ATOM   4393  HE  ARG A 277     115.332  82.754 102.297  1.00 15.51              
ATOM   4394  CZ  ARG A 277     115.044  81.756 103.946  1.00 15.51              
ATOM   4395  NH1 ARG A 277     115.101  80.620 103.314  1.00 15.51              
ATOM   4396 1HH1 ARG A 277     115.373  80.556 102.329  1.00 15.51              
ATOM   4397 2HH1 ARG A 277     115.151  79.756 103.811  1.00 15.51              
ATOM   4398  NH2 ARG A 277     114.966  81.700 105.244  1.00 15.51              
ATOM   4399 1HH2 ARG A 277     115.210  82.533 105.761  1.00 15.51              
ATOM   4400 2HH2 ARG A 277     114.977  80.812 105.705  1.00 15.51              
ATOM   4401  C   ARG A 277     118.124  82.324 102.503  1.00 15.51              
ATOM   4402  O   ARG A 277     117.223  82.616 101.736  1.00 15.51              
ATOM   4403  N   ASP A 278     118.506  81.059 102.640  1.00 15.45              
ATOM   4404  H   ASP A 278     118.730  80.825 103.595  1.00 15.45              
ATOM   4405  CA  ASP A 278     119.299  80.238 101.695  1.00 15.45              
ATOM   4406  HA  ASP A 278     120.325  80.118 101.920  1.00 15.45              
ATOM   4407  CB  ASP A 278     118.610  78.865 101.589  1.00 15.45              
ATOM   4408  HB1 ASP A 278     118.326  78.498 102.577  1.00 15.45              
ATOM   4409  HB2 ASP A 278     119.326  78.175 101.155  1.00 15.45              
ATOM   4410  CG  ASP A 278     117.390  78.882 100.669  1.00 15.45              
ATOM   4411  OD1 ASP A 278     117.576  78.408  99.522  1.00 15.45              
ATOM   4412  OD2 ASP A 278     116.366  79.466 101.089  1.00 15.45              
ATOM   4413  C   ASP A 278     119.336  80.794 100.256  1.00 15.45              
ATOM   4414  O   ASP A 278     120.236  80.470  99.546  1.00 15.45              
ATOM   4415  N   SER A 279     118.453  81.636  99.767  1.00 14.83              
ATOM   4416  H   SER A 279     117.559  81.630 100.250  1.00 14.83              
ATOM   4417  CA  SER A 279     118.876  82.967  99.325  1.00 14.83              
ATOM   4418  HA  SER A 279     119.361  82.829  98.390  1.00 14.83              
ATOM   4419  CB  SER A 279     117.647  83.818  98.934  1.00 14.83              
ATOM   4420  HB1 SER A 279     117.153  84.219  99.818  1.00 14.83              
ATOM   4421  HB2 SER A 279     116.936  83.195  98.390  1.00 14.83              
ATOM   4422  OG  SER A 279     118.053  84.872  98.085  1.00 14.83              
ATOM   4423  HG  SER A 279     118.672  85.433  98.569  1.00 14.83              
ATOM   4424  C   SER A 279     119.886  83.677 100.143  1.00 14.83              
ATOM   4425  O   SER A 279     119.387  84.532 100.837  1.00 14.83              
ATOM   4426  N   LEU A 280     121.210  83.295 100.274  1.00 13.01              
ATOM   4427  H   LEU A 280     121.449  83.639 101.188  1.00 13.01              
ATOM   4428  CA  LEU A 280     122.426  83.291  99.388  1.00 13.01              
ATOM   4429  HA  LEU A 280     123.362  83.215  99.904  1.00 13.01              
ATOM   4430  CB  LEU A 280     122.253  82.282  98.138  1.00 13.01              
ATOM   4431  HB1 LEU A 280     122.032  81.319  98.494  1.00 13.01              
ATOM   4432  HB2 LEU A 280     123.255  82.235  97.777  1.00 13.01              
ATOM   4433  CG  LEU A 280     121.401  82.301  96.787  1.00 13.01              
ATOM   4434  HG  LEU A 280     120.960  83.258  96.557  1.00 13.01              
ATOM   4435  CD1 LEU A 280     122.279  81.929  95.578  1.00 13.01              
ATOM   4436 1HD1 LEU A 280     121.713  82.043  94.651  1.00 13.01              
ATOM   4437 2HD1 LEU A 280     123.141  82.577  95.493  1.00 13.01              
ATOM   4438 3HD1 LEU A 280     122.646  80.906  95.651  1.00 13.01              
ATOM   4439  CD2 LEU A 280     120.284  81.252  96.584  1.00 13.01              
ATOM   4440 1HD2 LEU A 280     119.768  81.452  95.643  1.00 13.01              
ATOM   4441 2HD2 LEU A 280     120.690  80.246  96.546  1.00 13.01              
ATOM   4442 3HD2 LEU A 280     119.525  81.298  97.349  1.00 13.01              
ATOM   4443  C   LEU A 280     122.297  84.545  98.498  1.00 13.01              
ATOM   4444  O   LEU A 280     121.245  84.967  98.016  1.00 13.01              
ATOM   4445  N   VAL A 281     123.467  85.051  98.257  1.00 13.65              
ATOM   4446  H   VAL A 281     124.114  84.880  99.011  1.00 13.65              
ATOM   4447  CA  VAL A 281     124.226  85.479  97.099  1.00 13.65              
ATOM   4448  HA  VAL A 281     124.590  86.467  97.227  1.00 13.65              
ATOM   4449  CB  VAL A 281     123.430  85.451  95.769  1.00 13.65              
ATOM   4450  HB  VAL A 281     122.787  84.586  95.747  1.00 13.65              
ATOM   4451  CG1 VAL A 281     122.500  86.647  95.549  1.00 13.65              
ATOM   4452 1HG1 VAL A 281     121.759  86.685  96.337  1.00 13.65              
ATOM   4453 2HG1 VAL A 281     123.080  87.569  95.554  1.00 13.65              
ATOM   4454 3HG1 VAL A 281     121.962  86.539  94.609  1.00 13.65              
ATOM   4455  CG2 VAL A 281     124.301  85.402  94.501  1.00 13.65              
ATOM   4456 1HG2 VAL A 281     124.866  84.471  94.466  1.00 13.65              
ATOM   4457 2HG2 VAL A 281     123.681  85.436  93.607  1.00 13.65              
ATOM   4458 3HG2 VAL A 281     124.987  86.250  94.493  1.00 13.65              
ATOM   4459  C   VAL A 281     125.495  84.660  97.056  1.00 13.65              
ATOM   4460  O   VAL A 281     126.505  85.006  96.459  1.00 13.65              
ATOM   4461  N   ILE A 282     125.358  83.609  97.857  1.00 12.27              
ATOM   4462  H   ILE A 282     124.401  83.432  98.074  1.00 12.27              
ATOM   4463  CA  ILE A 282     126.194  82.843  98.681  1.00 12.27              
ATOM   4464  HA  ILE A 282     125.602  82.471  99.461  1.00 12.27              
ATOM   4465  CB  ILE A 282     126.586  81.689  97.631  1.00 12.27              
ATOM   4466  HB  ILE A 282     127.107  80.902  98.141  1.00 12.27              
ATOM   4467  CG2 ILE A 282     125.333  81.030  97.037  1.00 12.27              
ATOM   4468 1HG2 ILE A 282     124.648  80.697  97.804  1.00 12.27              
ATOM   4469 2HG2 ILE A 282     124.824  81.699  96.357  1.00 12.27              
ATOM   4470 3HG2 ILE A 282     125.598  80.202  96.402  1.00 12.27              
ATOM   4471  CG1 ILE A 282     127.385  81.983  96.317  1.00 12.27              
ATOM   4472 1HG1 ILE A 282     126.825  82.660  95.674  1.00 12.27              
ATOM   4473 2HG1 ILE A 282     127.444  81.047  95.761  1.00 12.27              
ATOM   4474  CD1 ILE A 282     128.830  82.476  96.338  1.00 12.27              
ATOM   4475  HD1 ILE A 282     129.208  82.484  95.316  1.00 12.27              
ATOM   4476  HD2 ILE A 282     128.887  83.495  96.707  1.00 12.27              
ATOM   4477  HD3 ILE A 282     129.453  81.797  96.913  1.00 12.27              
ATOM   4478  C   ILE A 282     127.502  83.558  99.158  1.00 12.27              
ATOM   4479  O   ILE A 282     127.994  84.560  98.682  1.00 12.27              
ATOM   4480  N   LEU A 283     128.059  82.991 100.223  1.00 11.73              
ATOM   4481  H   LEU A 283     127.763  82.034 100.257  1.00 11.73              
ATOM   4482  CA  LEU A 283     128.776  83.394 101.427  1.00 11.73              
ATOM   4483  HA  LEU A 283     128.597  82.647 102.176  1.00 11.73              
ATOM   4484  CB  LEU A 283     130.337  83.292 101.263  1.00 11.73              
ATOM   4485  HB1 LEU A 283     130.656  82.268 101.137  1.00 11.73              
ATOM   4486  HB2 LEU A 283     130.785  83.582 102.215  1.00 11.73              
ATOM   4487  CG  LEU A 283     131.132  84.083 100.202  1.00 11.73              
ATOM   4488  HG  LEU A 283     130.645  85.023 100.054  1.00 11.73              
ATOM   4489  CD1 LEU A 283     132.564  84.319 100.675  1.00 11.73              
ATOM   4490 1HD1 LEU A 283     133.118  84.873  99.916  1.00 11.73              
ATOM   4491 2HD1 LEU A 283     132.561  84.910 101.591  1.00 11.73              
ATOM   4492 3HD1 LEU A 283     133.067  83.372 100.863  1.00 11.73              
ATOM   4493  CD2 LEU A 283     131.231  83.362  98.866  1.00 11.73              
ATOM   4494 1HD2 LEU A 283     131.755  84.000  98.152  1.00 11.73              
ATOM   4495 2HD2 LEU A 283     131.768  82.420  98.965  1.00 11.73              
ATOM   4496 3HD2 LEU A 283     130.235  83.191  98.489  1.00 11.73              
ATOM   4497  C   LEU A 283     128.487  84.756 101.900  1.00 11.73              
ATOM   4498  O   LEU A 283     129.032  85.206 102.885  1.00 11.73              
ATOM   4499  N   TYR A 284     127.541  85.315 101.238  1.00 11.62              
ATOM   4500  H   TYR A 284     127.363  84.852 100.351  1.00 11.62              
ATOM   4501  CA  TYR A 284     126.954  86.539 101.318  1.00 11.62              
ATOM   4502  HA  TYR A 284     126.800  86.833 102.310  1.00 11.62              
ATOM   4503  CB  TYR A 284     128.024  87.450 100.620  1.00 11.62              
ATOM   4504  HB1 TYR A 284     128.190  88.280 101.280  1.00 11.62              
ATOM   4505  HB2 TYR A 284     127.614  87.761  99.676  1.00 11.62              
ATOM   4506  CG  TYR A 284     129.475  87.201 100.232  1.00 11.62              
ATOM   4507  CD1 TYR A 284     129.806  87.112  98.862  1.00 11.62              
ATOM   4508  HD1 TYR A 284     129.022  86.956  98.128  1.00 11.62              
ATOM   4509  CE1 TYR A 284     131.137  87.274  98.431  1.00 11.62              
ATOM   4510  HE1 TYR A 284     131.372  87.223  97.379  1.00 11.62              
ATOM   4511  CZ  TYR A 284     132.153  87.559  99.364  1.00 11.62              
ATOM   4512  OH  TYR A 284     133.430  87.775  98.954  1.00 11.62              
ATOM   4513  HH  TYR A 284     133.529  87.685  98.006  1.00 11.62              
ATOM   4514  CE2 TYR A 284     131.835  87.640 100.737  1.00 11.62              
ATOM   4515  HE2 TYR A 284     132.618  87.874 101.444  1.00 11.62              
ATOM   4516  CD2 TYR A 284     130.504  87.462 101.168  1.00 11.62              
ATOM   4517  HD2 TYR A 284     130.279  87.587 102.216  1.00 11.62              
ATOM   4518  C   TYR A 284     125.709  86.387 100.525  1.00 11.62              
ATOM   4519  O   TYR A 284     125.779  86.015  99.391  1.00 11.62              
ATOM   4520  N   LEU A 285     124.565  86.669 101.113  1.00 10.78              
ATOM   4521  H   LEU A 285     124.560  87.042 102.044  1.00 10.78              
ATOM   4522  CA  LEU A 285     123.303  86.773 100.417  1.00 10.78              
ATOM   4523  HA  LEU A 285     122.968  85.799 100.245  1.00 10.78              
ATOM   4524  CB  LEU A 285     121.970  87.461 100.901  1.00 10.78              
ATOM   4525  HB1 LEU A 285     121.688  87.040 101.822  1.00 10.78              
ATOM   4526  HB2 LEU A 285     122.136  88.505 101.109  1.00 10.78              
ATOM   4527  CG  LEU A 285     120.615  87.340 100.126  1.00 10.78              
ATOM   4528  HG  LEU A 285     120.535  86.308  99.850  1.00 10.78              
ATOM   4529  CD1 LEU A 285     119.421  87.649 101.040  1.00 10.78              
ATOM   4530 1HD1 LEU A 285     119.306  88.717 101.189  1.00 10.78              
ATOM   4531 2HD1 LEU A 285     118.507  87.257 100.593  1.00 10.78              
ATOM   4532 3HD1 LEU A 285     119.539  87.171 102.005  1.00 10.78              
ATOM   4533  CD2 LEU A 285     120.348  88.153  98.859  1.00 10.78              
ATOM   4534 1HD2 LEU A 285     119.281  88.295  98.692  1.00 10.78              
ATOM   4535 2HD2 LEU A 285     120.832  89.124  98.912  1.00 10.78              
ATOM   4536 3HD2 LEU A 285     120.716  87.606  97.998  1.00 10.78              
ATOM   4537  C   LEU A 285     123.608  87.788  99.250  1.00 10.78              
ATOM   4538  O   LEU A 285     123.097  87.845  98.154  1.00 10.78              
ATOM   4539  N   ARG A 286     124.385  88.784  99.659  1.00 12.13              
ATOM   4540  H   ARG A 286     124.219  88.949 100.638  1.00 12.13              
ATOM   4541  CA  ARG A 286     125.648  89.280  99.218  1.00 12.13              
ATOM   4542  HA  ARG A 286     126.179  88.390  98.913  1.00 12.13              
ATOM   4543  CB  ARG A 286     125.683  90.058  97.856  1.00 12.13              
ATOM   4544  HB1 ARG A 286     124.720  89.983  97.349  1.00 12.13              
ATOM   4545  HB2 ARG A 286     126.377  89.544  97.188  1.00 12.13              
ATOM   4546  CG  ARG A 286     126.133  91.551  97.855  1.00 12.13              
ATOM   4547  HG1 ARG A 286     125.941  91.959  98.844  1.00 12.13              
ATOM   4548  HG2 ARG A 286     125.525  92.077  97.122  1.00 12.13              
ATOM   4549  CD  ARG A 286     127.591  91.836  97.474  1.00 12.13              
ATOM   4550  HD1 ARG A 286     127.659  91.916  96.388  1.00 12.13              
ATOM   4551  HD2 ARG A 286     128.219  90.995  97.765  1.00 12.13              
ATOM   4552  NE  ARG A 286     128.102  93.096  98.083  1.00 12.13              
ATOM   4553  HE  ARG A 286     127.519  93.932  98.060  1.00 12.13              
ATOM   4554  CZ  ARG A 286     129.264  93.268  98.694  1.00 12.13              
ATOM   4555  NH1 ARG A 286     130.011  92.258  99.028  1.00 12.13              
ATOM   4556 1HH1 ARG A 286     129.551  91.363  99.059  1.00 12.13              
ATOM   4557 2HH1 ARG A 286     130.872  92.410  99.509  1.00 12.13              
ATOM   4558  NH2 ARG A 286     129.704  94.451  98.988  1.00 12.13              
ATOM   4559 1HH2 ARG A 286     129.109  95.255  98.771  1.00 12.13              
ATOM   4560 2HH2 ARG A 286     130.552  94.621  99.485  1.00 12.13              
ATOM   4561  C   ARG A 286     126.572  89.900 100.349  1.00 12.13              
ATOM   4562  O   ARG A 286     127.649  90.392 100.022  1.00 12.13              
ATOM   4563  N   GLY A 287     126.453  89.785 101.708  1.00 12.04              
ATOM   4564  H   GLY A 287     127.226  90.310 102.109  1.00 12.04              
ATOM   4565  CA  GLY A 287     125.393  89.520 102.743  1.00 12.04              
ATOM   4566  HA1 GLY A 287     125.931  89.466 103.636  1.00 12.04              
ATOM   4567  HA2 GLY A 287     125.044  88.641 102.299  1.00 12.04              
ATOM   4568  C   GLY A 287     124.723  90.740 102.290  1.00 12.04              
ATOM   4569  O   GLY A 287     125.253  91.807 102.484  1.00 12.04              
ATOM   4570  N   ASN A 288     123.730  90.501 101.486  1.00 10.62              
ATOM   4571  H   ASN A 288     123.338  89.583 101.386  1.00 10.62              
ATOM   4572  CA  ASN A 288     123.053  91.513 100.793  1.00 10.62              
ATOM   4573  HA  ASN A 288     123.451  92.489 101.025  1.00 10.62              
ATOM   4574  CB  ASN A 288     122.923  91.494  99.225  1.00 10.62              
ATOM   4575  HB1 ASN A 288     121.878  91.425  98.949  1.00 10.62              
ATOM   4576  HB2 ASN A 288     123.328  90.628  98.711  1.00 10.62              
ATOM   4577  CG  ASN A 288     123.397  92.739  98.473  1.00 10.62              
ATOM   4578  OD1 ASN A 288     124.121  93.576  98.977  1.00 10.62              
ATOM   4579  ND2 ASN A 288     123.001  92.933  97.236  1.00 10.62              
ATOM   4580 1HD2 ASN A 288     122.459  92.221  96.792  1.00 10.62              
ATOM   4581 2HD2 ASN A 288     123.411  93.711  96.733  1.00 10.62              
ATOM   4582  C   ASN A 288     121.610  91.462 101.308  1.00 10.62              
ATOM   4583  O   ASN A 288     120.914  90.493 101.035  1.00 10.62              
ATOM   4584  N   SER A 289     121.138  92.392 102.166  1.00 11.17              
ATOM   4585  H   SER A 289     121.661  93.256 102.133  1.00 11.17              
ATOM   4586  CA  SER A 289     120.783  91.945 103.535  1.00 11.17              
ATOM   4587  HA  SER A 289     120.592  92.831 104.199  1.00 11.17              
ATOM   4588  CB  SER A 289     119.389  91.250 103.399  1.00 11.17              
ATOM   4589  HB1 SER A 289     118.902  91.080 104.350  1.00 11.17              
ATOM   4590  HB2 SER A 289     119.491  90.295 102.888  1.00 11.17              
ATOM   4591  OG  SER A 289     118.559  92.053 102.617  1.00 11.17              
ATOM   4592  HG  SER A 289     118.979  92.045 101.750  1.00 11.17              
ATOM   4593  C   SER A 289     122.082  91.335 103.949  1.00 11.17              
ATOM   4594  O   SER A 289     122.957  92.117 103.839  1.00 11.17              
ATOM   4595  N   ILE A 290     122.502  90.086 104.003  1.00 11.96              
ATOM   4596  H   ILE A 290     121.919  89.534 103.389  1.00 11.96              
ATOM   4597  CA  ILE A 290     122.778  89.381 105.254  1.00 11.96              
ATOM   4598  HA  ILE A 290     123.210  88.490 105.038  1.00 11.96              
ATOM   4599  CB  ILE A 290     123.986  89.903 106.218  1.00 11.96              
ATOM   4600  HB  ILE A 290     123.610  90.644 106.828  1.00 11.96              
ATOM   4601  CG2 ILE A 290     125.010  89.195 107.179  1.00 11.96              
ATOM   4602 1HG2 ILE A 290     125.030  89.763 108.070  1.00 11.96              
ATOM   4603 2HG2 ILE A 290     126.056  89.123 106.901  1.00 11.96              
ATOM   4604 3HG2 ILE A 290     124.841  88.192 107.460  1.00 11.96              
ATOM   4605  CG1 ILE A 290     125.094  90.457 105.369  1.00 11.96              
ATOM   4606 1HG1 ILE A 290     124.653  91.065 104.657  1.00 11.96              
ATOM   4607 2HG1 ILE A 290     125.488  89.531 104.973  1.00 11.96              
ATOM   4608  CD1 ILE A 290     126.370  91.238 105.609  1.00 11.96              
ATOM   4609  HD1 ILE A 290     126.278  92.209 105.146  1.00 11.96              
ATOM   4610  HD2 ILE A 290     126.548  91.341 106.653  1.00 11.96              
ATOM   4611  HD3 ILE A 290     127.206  90.769 105.122  1.00 11.96              
ATOM   4612  C   ILE A 290     121.302  89.016 105.547  1.00 11.96              
ATOM   4613  O   ILE A 290     120.400  89.313 104.780  1.00 11.96              
ATOM   4614  N   ARG A 291     120.949  88.122 106.368  1.00 13.79              
ATOM   4615  H   ARG A 291     121.625  87.786 107.024  1.00 13.79              
ATOM   4616  CA  ARG A 291     119.953  87.163 105.947  1.00 13.79              
ATOM   4617  HA  ARG A 291     119.861  86.506 106.789  1.00 13.79              
ATOM   4618  CB  ARG A 291     118.469  87.631 105.738  1.00 13.79              
ATOM   4619  HB1 ARG A 291     118.263  87.505 104.677  1.00 13.79              
ATOM   4620  HB2 ARG A 291     118.330  88.685 105.953  1.00 13.79              
ATOM   4621  CG  ARG A 291     117.457  86.826 106.568  1.00 13.79              
ATOM   4622  HG1 ARG A 291     117.785  85.791 106.625  1.00 13.79              
ATOM   4623  HG2 ARG A 291     116.489  86.842 106.068  1.00 13.79              
ATOM   4624  CD  ARG A 291     117.278  87.372 107.983  1.00 13.79              
ATOM   4625  HD1 ARG A 291     116.585  88.216 107.966  1.00 13.79              
ATOM   4626  HD2 ARG A 291     118.229  87.748 108.348  1.00 13.79              
ATOM   4627  NE  ARG A 291     116.754  86.337 108.905  1.00 13.79              
ATOM   4628  HE  ARG A 291     116.147  85.628 108.524  1.00 13.79              
ATOM   4629  CZ  ARG A 291     117.058  86.191 110.184  1.00 13.79              
ATOM   4630  NH1 ARG A 291     117.997  86.870 110.758  1.00 13.79              
ATOM   4631 1HH1 ARG A 291     118.666  87.264 110.101  1.00 13.79              
ATOM   4632 2HH1 ARG A 291     118.434  86.430 111.548  1.00 13.79              
ATOM   4633  NH2 ARG A 291     116.403  85.335 110.908  1.00 13.79              
ATOM   4634 1HH2 ARG A 291     116.583  85.289 111.892  1.00 13.79              
ATOM   4635 2HH2 ARG A 291     115.757  84.713 110.441  1.00 13.79              
ATOM   4636  C   ARG A 291     120.471  86.229 104.942  1.00 13.79              
ATOM   4637  O   ARG A 291     120.243  85.069 105.030  1.00 13.79              
ATOM   4638  N   SER A 292     121.458  86.577 104.175  1.00 15.02              
ATOM   4639  H   SER A 292     121.573  87.561 103.975  1.00 15.02              
ATOM   4640  CA  SER A 292     122.654  85.766 103.929  1.00 15.02              
ATOM   4641  HA  SER A 292     122.910  85.250 104.758  1.00 15.02              
ATOM   4642  CB  SER A 292     122.556  84.824 102.845  1.00 15.02              
ATOM   4643  HB1 SER A 292     122.831  83.897 103.281  1.00 15.02              
ATOM   4644  HB2 SER A 292     123.200  85.019 102.032  1.00 15.02              
ATOM   4645  OG  SER A 292     121.273  84.811 102.431  1.00 15.02              
ATOM   4646  HG  SER A 292     120.664  84.833 103.186  1.00 15.02              
ATOM   4647  C   SER A 292     123.761  86.777 103.692  1.00 15.02              
ATOM   4648  O   SER A 292     123.365  87.762 103.105  1.00 15.02              
ATOM   4649  N   ILE A 293     125.093  86.803 103.870  1.00 14.38              
ATOM   4650  H   ILE A 293     125.507  87.415 103.182  1.00 14.38              
ATOM   4651  CA  ILE A 293     125.899  86.848 105.083  1.00 14.38              
ATOM   4652  HA  ILE A 293     125.528  87.544 105.769  1.00 14.38              
ATOM   4653  CB  ILE A 293     127.423  87.097 104.816  1.00 14.38              
ATOM   4654  HB  ILE A 293     127.600  86.373 104.066  1.00 14.38              
ATOM   4655  CG2 ILE A 293     127.963  88.362 104.202  1.00 14.38              
ATOM   4656 1HG2 ILE A 293     127.573  88.473 103.236  1.00 14.38              
ATOM   4657 2HG2 ILE A 293     127.758  89.203 104.830  1.00 14.38              
ATOM   4658 3HG2 ILE A 293     129.022  88.334 104.000  1.00 14.38              
ATOM   4659  CG1 ILE A 293     128.369  86.779 105.965  1.00 14.38              
ATOM   4660 1HG1 ILE A 293     127.957  86.020 106.603  1.00 14.38              
ATOM   4661 2HG1 ILE A 293     128.337  87.600 106.647  1.00 14.38              
ATOM   4662  CD1 ILE A 293     129.807  86.376 105.500  1.00 14.38              
ATOM   4663  HD1 ILE A 293     129.824  85.377 105.090  1.00 14.38              
ATOM   4664  HD2 ILE A 293     130.236  86.991 104.719  1.00 14.38              
ATOM   4665  HD3 ILE A 293     130.502  86.412 106.329  1.00 14.38              
ATOM   4666  C   ILE A 293     125.709  85.474 105.543  1.00 14.38              
ATOM   4667  O   ILE A 293     125.571  85.505 106.717  1.00 14.38              
ATOM   4668  N   PRO A 294     125.850  84.290 104.861  1.00 15.07              
ATOM   4669  CD  PRO A 294     127.264  84.063 105.170  1.00 15.07              
ATOM   4670  HD1 PRO A 294     127.484  84.112 106.206  1.00 15.07              
ATOM   4671  HD2 PRO A 294     127.817  84.836 104.719  1.00 15.07              
ATOM   4672  CG  PRO A 294     127.902  82.933 104.498  1.00 15.07              
ATOM   4673  HG1 PRO A 294     128.134  82.120 105.149  1.00 15.07              
ATOM   4674  HG2 PRO A 294     128.832  83.208 104.034  1.00 15.07              
ATOM   4675  CB  PRO A 294     126.777  82.563 103.585  1.00 15.07              
ATOM   4676  HB1 PRO A 294     126.232  81.735 103.944  1.00 15.07              
ATOM   4677  HB2 PRO A 294     127.115  82.283 102.610  1.00 15.07              
ATOM   4678  CA  PRO A 294     125.869  83.700 103.513  1.00 15.07              
ATOM   4679  HA  PRO A 294     126.387  84.494 103.004  1.00 15.07              
ATOM   4680  C   PRO A 294     124.933  83.290 102.386  1.00 15.07              
ATOM   4681  O   PRO A 294     125.054  83.807 101.281  1.00 15.07              
ATOM   4682  N   LYS A 295     124.311  82.142 102.495  1.00 15.71              
ATOM   4683  H   LYS A 295     124.184  81.891 103.457  1.00 15.71              
ATOM   4684  CA  LYS A 295     124.272  81.045 101.552  1.00 15.71              
ATOM   4685  HA  LYS A 295     124.038  80.286 102.332  1.00 15.71              
ATOM   4686  CB  LYS A 295     123.163  80.701 100.575  1.00 15.71              
ATOM   4687  HB1 LYS A 295     123.649  80.977  99.651  1.00 15.71              
ATOM   4688  HB2 LYS A 295     122.279  81.237 100.862  1.00 15.71              
ATOM   4689  CG  LYS A 295     122.620  79.239 100.301  1.00 15.71              
ATOM   4690  HG1 LYS A 295     121.733  79.135 100.900  1.00 15.71              
ATOM   4691  HG2 LYS A 295     123.242  78.469 100.704  1.00 15.71              
ATOM   4692  CD  LYS A 295     122.242  78.743  98.864  1.00 15.71              
ATOM   4693  HD1 LYS A 295     123.123  78.397  98.347  1.00 15.71              
ATOM   4694  HD2 LYS A 295     121.936  79.551  98.226  1.00 15.71              
ATOM   4695  CE  LYS A 295     121.113  77.671  98.872  1.00 15.71              
ATOM   4696  HE1 LYS A 295     120.836  77.465  99.907  1.00 15.71              
ATOM   4697  HE2 LYS A 295     121.471  76.727  98.460  1.00 15.71              
ATOM   4698  NZ  LYS A 295     119.887  78.092  98.140  1.00 15.71              
ATOM   4699  HZ1 LYS A 295     119.034  77.686  98.535  1.00 15.71              
ATOM   4700  HZ2 LYS A 295     119.728  79.088  98.274  1.00 15.71              
ATOM   4701  HZ3 LYS A 295     119.923  77.878  97.156  1.00 15.71              
ATOM   4702  C   LYS A 295     125.491  80.346 100.987  1.00 15.71              
ATOM   4703  O   LYS A 295     125.386  79.169 100.874  1.00 15.71              
ATOM   4704  N   ASN A 296     126.654  80.891 100.692  1.00 15.29              
ATOM   4705  H   ASN A 296     126.749  81.890 100.737  1.00 15.29              
ATOM   4706  CA  ASN A 296     127.791  80.031 100.391  1.00 15.29              
ATOM   4707  HA  ASN A 296     127.475  79.290  99.772  1.00 15.29              
ATOM   4708  CB  ASN A 296     129.132  80.491  99.750  1.00 15.29              
ATOM   4709  HB1 ASN A 296     129.763  80.893 100.517  1.00 15.29              
ATOM   4710  HB2 ASN A 296     129.015  81.207  98.955  1.00 15.29              
ATOM   4711  CG  ASN A 296     129.985  79.423  99.063  1.00 15.29              
ATOM   4712  OD1 ASN A 296     129.501  78.606  98.313  1.00 15.29              
ATOM   4713  ND2 ASN A 296     131.283  79.443  99.234  1.00 15.29              
ATOM   4714 1HD2 ASN A 296     131.734  80.185  99.733  1.00 15.29              
ATOM   4715 2HD2 ASN A 296     131.791  78.776  98.678  1.00 15.29              
ATOM   4716  C   ASN A 296     128.123  79.302 101.623  1.00 15.29              
ATOM   4717  O   ASN A 296     128.111  78.127 101.578  1.00 15.29              
ATOM   4718  N   LEU A 297     128.188  80.118 102.661  1.00 12.38              
ATOM   4719  H   LEU A 297     128.354  81.095 102.454  1.00 12.38              
ATOM   4720  CA  LEU A 297     127.855  79.870 104.031  1.00 12.38              
ATOM   4721  HA  LEU A 297     127.780  80.752 104.531  1.00 12.38              
ATOM   4722  CB  LEU A 297     129.151  79.444 104.770  1.00 12.38              
ATOM   4723  HB1 LEU A 297     129.081  78.438 105.105  1.00 12.38              
ATOM   4724  HB2 LEU A 297     129.163  79.987 105.689  1.00 12.38              
ATOM   4725  CG  LEU A 297     130.561  79.631 104.148  1.00 12.38              
ATOM   4726  HG  LEU A 297     130.550  79.088 103.219  1.00 12.38              
ATOM   4727  CD1 LEU A 297     130.911  81.071 103.801  1.00 12.38              
ATOM   4728 1HD1 LEU A 297     130.816  81.698 104.676  1.00 12.38              
ATOM   4729 2HD1 LEU A 297     131.926  81.133 103.411  1.00 12.38              
ATOM   4730 3HD1 LEU A 297     130.228  81.447 103.066  1.00 12.38              
ATOM   4731  CD2 LEU A 297     131.704  79.062 104.989  1.00 12.38              
ATOM   4732 1HD2 LEU A 297     131.325  78.397 105.764  1.00 12.38              
ATOM   4733 2HD2 LEU A 297     132.380  78.505 104.346  1.00 12.38              
ATOM   4734 3HD2 LEU A 297     132.287  79.850 105.457  1.00 12.38              
ATOM   4735  C   LEU A 297     126.574  79.169 104.326  1.00 12.38              
ATOM   4736  O   LEU A 297     126.491  78.680 105.389  1.00 12.38              
ATOM   4737  N   PHE A 298     125.490  79.188 103.564  1.00 12.69              
ATOM   4738  H   PHE A 298     125.682  79.496 102.624  1.00 12.69              
ATOM   4739  CA  PHE A 298     124.505  78.124 103.650  1.00 12.69              
ATOM   4740  HA  PHE A 298     124.678  77.615 104.497  1.00 12.69              
ATOM   4741  CB  PHE A 298     122.960  78.288 103.702  1.00 12.69              
ATOM   4742  HB1 PHE A 298     122.716  78.861 102.833  1.00 12.69              
ATOM   4743  HB2 PHE A 298     122.841  78.804 104.610  1.00 12.69              
ATOM   4744  CG  PHE A 298     121.813  77.202 103.747  1.00 12.69              
ATOM   4745  CD1 PHE A 298     121.280  76.701 104.953  1.00 12.69              
ATOM   4746  HD1 PHE A 298     121.709  76.981 105.877  1.00 12.69              
ATOM   4747  CE1 PHE A 298     120.154  75.867 105.016  1.00 12.69              
ATOM   4748  HE1 PHE A 298     119.789  75.511 105.974  1.00 12.69              
ATOM   4749  CZ  PHE A 298     119.476  75.522 103.842  1.00 12.69              
ATOM   4750  HZ  PHE A 298     118.604  74.882 103.881  1.00 12.69              
ATOM   4751  CE2 PHE A 298     119.937  76.033 102.624  1.00 12.69              
ATOM   4752  HE2 PHE A 298     119.417  75.773 101.711  1.00 12.69              
ATOM   4753  CD2 PHE A 298     121.065  76.872 102.591  1.00 12.69              
ATOM   4754  HD2 PHE A 298     121.367  77.231 101.634  1.00 12.69              
ATOM   4755  C   PHE A 298     124.803  77.046 102.601  1.00 12.69              
ATOM   4756  O   PHE A 298     125.924  76.754 102.369  1.00 12.69              
ATOM   4757  N   ALA A 299     123.784  76.445 102.039  1.00 15.50              
ATOM   4758  H   ALA A 299     122.853  76.805 102.089  1.00 15.50              
ATOM   4759  CA  ALA A 299     123.674  75.011 101.948  1.00 15.50              
ATOM   4760  HA  ALA A 299     124.676  74.625 102.062  1.00 15.50              
ATOM   4761  CB  ALA A 299     122.909  74.349 103.092  1.00 15.50              
ATOM   4762  HB1 ALA A 299     121.838  74.328 102.905  1.00 15.50              
ATOM   4763  HB2 ALA A 299     123.224  73.309 103.182  1.00 15.50              
ATOM   4764  HB3 ALA A 299     123.086  74.818 104.037  1.00 15.50              
ATOM   4765  C   ALA A 299     123.088  74.541 100.611  1.00 15.50              
ATOM   4766  O   ALA A 299     122.041  75.012 100.199  1.00 15.50              
ATOM   4767  N   GLN A 300     123.890  73.764  99.858  1.00 15.13              
ATOM   4768  H   GLN A 300     124.664  73.283 100.286  1.00 15.13              
ATOM   4769  CA  GLN A 300     124.106  74.094  98.433  1.00 15.13              
ATOM   4770  HA  GLN A 300     125.124  73.852  98.119  1.00 15.13              
ATOM   4771  CB  GLN A 300     123.105  73.343  97.551  1.00 15.13              
ATOM   4772  HB1 GLN A 300     123.114  73.714  96.525  1.00 15.13              
ATOM   4773  HB2 GLN A 300     122.093  73.476  97.936  1.00 15.13              
ATOM   4774  CG  GLN A 300     123.345  71.812  97.446  1.00 15.13              
ATOM   4775  HG1 GLN A 300     122.451  71.368  97.008  1.00 15.13              
ATOM   4776  HG2 GLN A 300     123.475  71.400  98.446  1.00 15.13              
ATOM   4777  CD  GLN A 300     124.541  71.407  96.577  1.00 15.13              
ATOM   4778  OE1 GLN A 300     125.371  70.605  96.955  1.00 15.13              
ATOM   4779  NE2 GLN A 300     124.652  71.938  95.371  1.00 15.13              
ATOM   4780 1HE2 GLN A 300     125.427  71.643  94.802  1.00 15.13              
ATOM   4781 2HE2 GLN A 300     123.988  72.615  95.033  1.00 15.13              
ATOM   4782  C   GLN A 300     124.000  75.681  98.293  1.00 15.13              
ATOM   4783  O   GLN A 300     123.238  76.114  97.431  1.00 15.13              
ATOM   4784  N   LEU A 301     124.495  76.598  99.192  1.00 13.37              
ATOM   4785  H   LEU A 301     123.855  77.362  99.311  1.00 13.37              
ATOM   4786  CA  LEU A 301     125.903  77.083  99.354  1.00 13.37              
ATOM   4787  HA  LEU A 301     126.059  76.485  98.491  1.00 13.37              
ATOM   4788  CB  LEU A 301     126.217  78.098  98.222  1.00 13.37              
ATOM   4789  HB1 LEU A 301     127.128  78.600  98.503  1.00 13.37              
ATOM   4790  HB2 LEU A 301     125.428  78.827  98.236  1.00 13.37              
ATOM   4791  CG  LEU A 301     126.509  77.765  96.705  1.00 13.37              
ATOM   4792  HG  LEU A 301     127.036  78.645  96.341  1.00 13.37              
ATOM   4793  CD1 LEU A 301     127.424  76.595  96.366  1.00 13.37              
ATOM   4794 1HD1 LEU A 301     127.592  76.562  95.292  1.00 13.37              
ATOM   4795 2HD1 LEU A 301     128.396  76.740  96.837  1.00 13.37              
ATOM   4796 3HD1 LEU A 301     127.004  75.645  96.689  1.00 13.37              
ATOM   4797  CD2 LEU A 301     125.265  77.629  95.831  1.00 13.37              
ATOM   4798 1HD2 LEU A 301     124.955  76.589  95.760  1.00 13.37              
ATOM   4799 2HD2 LEU A 301     124.434  78.226  96.201  1.00 13.37              
ATOM   4800 3HD2 LEU A 301     125.502  77.966  94.821  1.00 13.37              
ATOM   4801  C   LEU A 301     126.913  76.010  99.722  1.00 13.37              
ATOM   4802  O   LEU A 301     128.008  75.958  99.163  1.00 13.37              
ATOM   4803  N   ARG A 302     126.447  74.997 100.476  1.00 14.52              
ATOM   4804  H   ARG A 302     125.569  75.252 100.905  1.00 14.52              
ATOM   4805  CA  ARG A 302     127.101  73.808 101.096  1.00 14.52              
ATOM   4806  HA  ARG A 302     126.469  73.435 101.903  1.00 14.52              
ATOM   4807  CB  ARG A 302     127.223  72.717 100.022  1.00 14.52              
ATOM   4808  HB1 ARG A 302     127.988  73.004  99.296  1.00 14.52              
ATOM   4809  HB2 ARG A 302     126.277  72.660  99.495  1.00 14.52              
ATOM   4810  CG  ARG A 302     127.530  71.309 100.551  1.00 14.52              
ATOM   4811  HG1 ARG A 302     126.946  71.107 101.450  1.00 14.52              
ATOM   4812  HG2 ARG A 302     128.594  71.215 100.769  1.00 14.52              
ATOM   4813  CD  ARG A 302     127.118  70.331  99.447  1.00 14.52              
ATOM   4814  HD1 ARG A 302     127.617  70.616  98.517  1.00 14.52              
ATOM   4815  HD2 ARG A 302     126.039  70.415  99.308  1.00 14.52              
ATOM   4816  NE  ARG A 302     127.434  68.929  99.751  1.00 14.52              
ATOM   4817  HE  ARG A 302     127.847  68.722 100.644  1.00 14.52              
ATOM   4818  CZ  ARG A 302     127.228  67.927  98.915  1.00 14.52              
ATOM   4819  NH1 ARG A 302     126.682  68.086  97.740  1.00 14.52              
ATOM   4820 1HH1 ARG A 302     126.342  69.008  97.476  1.00 14.52              
ATOM   4821 2HH1 ARG A 302     126.551  67.318  97.113  1.00 14.52              
ATOM   4822  NH2 ARG A 302     127.586  66.723  99.251  1.00 14.52              
ATOM   4823 1HH2 ARG A 302     128.015  66.552 100.144  1.00 14.52              
ATOM   4824 2HH2 ARG A 302     127.445  65.960  98.614  1.00 14.52              
ATOM   4825  C   ARG A 302     128.435  74.109 101.757  1.00 14.52              
ATOM   4826  O   ARG A 302     129.012  73.334 102.523  1.00 14.52              
ATOM   4827  N   LYS A 303     128.874  75.322 101.499  1.00 14.90              
ATOM   4828  H   LYS A 303     128.378  75.823 100.776  1.00 14.90              
ATOM   4829  CA  LYS A 303     129.817  76.086 102.189  1.00 14.90              
ATOM   4830  HA  LYS A 303     130.462  75.270 102.443  1.00 14.90              
ATOM   4831  CB  LYS A 303     130.779  76.877 101.289  1.00 14.90              
ATOM   4832  HB1 LYS A 303     131.008  77.851 101.696  1.00 14.90              
ATOM   4833  HB2 LYS A 303     130.303  77.025 100.320  1.00 14.90              
ATOM   4834  CG  LYS A 303     132.108  76.124 101.042  1.00 14.90              
ATOM   4835  HG1 LYS A 303     132.674  76.712 100.318  1.00 14.90              
ATOM   4836  HG2 LYS A 303     131.897  75.160 100.576  1.00 14.90              
ATOM   4837  CD  LYS A 303     133.001  75.919 102.289  1.00 14.90              
ATOM   4838  HD1 LYS A 303     132.735  76.629 103.070  1.00 14.90              
ATOM   4839  HD2 LYS A 303     134.019  76.170 101.982  1.00 14.90              
ATOM   4840  CE  LYS A 303     133.070  74.487 102.870  1.00 14.90              
ATOM   4841  HE1 LYS A 303     134.024  74.405 103.400  1.00 14.90              
ATOM   4842  HE2 LYS A 303     133.090  73.766 102.047  1.00 14.90              
ATOM   4843  NZ  LYS A 303     131.974  74.155 103.824  1.00 14.90              
ATOM   4844  HZ1 LYS A 303     132.230  73.385 104.423  1.00 14.90              
ATOM   4845  HZ2 LYS A 303     131.743  74.963 104.405  1.00 14.90              
ATOM   4846  HZ3 LYS A 303     131.126  73.893 103.331  1.00 14.90              
ATOM   4847  C   LYS A 303     129.475  76.458 103.600  1.00 14.90              
ATOM   4848  O   LYS A 303     130.385  76.393 104.420  1.00 14.90              
ATOM   4849  N   LEU A 304     128.164  76.535 103.858  1.00 13.83              
ATOM   4850  H   LEU A 304     127.622  76.642 103.008  1.00 13.83              
ATOM   4851  CA  LEU A 304     127.402  76.395 105.067  1.00 13.83              
ATOM   4852  HA  LEU A 304     127.672  75.355 104.889  1.00 13.83              
ATOM   4853  CB  LEU A 304     128.215  76.324 106.421  1.00 13.83              
ATOM   4854  HB1 LEU A 304     127.666  76.859 107.168  1.00 13.83              
ATOM   4855  HB2 LEU A 304     129.181  76.815 106.394  1.00 13.83              
ATOM   4856  CG  LEU A 304     128.432  74.912 107.037  1.00 13.83              
ATOM   4857  HG  LEU A 304     127.473  74.397 107.083  1.00 13.83              
ATOM   4858  CD1 LEU A 304     129.426  74.027 106.276  1.00 13.83              
ATOM   4859 1HD1 LEU A 304     129.513  73.070 106.790  1.00 13.83              
ATOM   4860 2HD1 LEU A 304     129.080  73.834 105.263  1.00 13.83              
ATOM   4861 3HD1 LEU A 304     130.401  74.509 106.262  1.00 13.83              
ATOM   4862  CD2 LEU A 304     128.956  75.058 108.465  1.00 13.83              
ATOM   4863 1HD2 LEU A 304     129.909  75.588 108.469  1.00 13.83              
ATOM   4864 2HD2 LEU A 304     128.241  75.605 109.079  1.00 13.83              
ATOM   4865 3HD2 LEU A 304     129.096  74.073 108.911  1.00 13.83              
ATOM   4866  C   LEU A 304     126.005  75.777 105.208  1.00 13.83              
ATOM   4867  O   LEU A 304     125.548  74.937 104.454  1.00 13.83              
ATOM   4868  N   LYS A 305     125.357  76.219 106.290  1.00 15.26              
ATOM   4869  H   LYS A 305     125.952  76.847 106.813  1.00 15.26              
ATOM   4870  CA  LYS A 305     123.968  76.220 106.686  1.00 15.26              
ATOM   4871  HA  LYS A 305     123.371  75.923 105.857  1.00 15.26              
ATOM   4872  CB  LYS A 305     123.918  75.068 107.739  1.00 15.26              
ATOM   4873  HB1 LYS A 305     124.675  75.328 108.478  1.00 15.26              
ATOM   4874  HB2 LYS A 305     124.264  74.151 107.257  1.00 15.26              
ATOM   4875  CG  LYS A 305     122.592  74.757 108.448  1.00 15.26              
ATOM   4876  HG1 LYS A 305     122.053  73.982 107.903  1.00 15.26              
ATOM   4877  HG2 LYS A 305     121.952  75.623 108.465  1.00 15.26              
ATOM   4878  CD  LYS A 305     122.812  74.296 109.909  1.00 15.26              
ATOM   4879  HD1 LYS A 305     123.612  74.869 110.380  1.00 15.26              
ATOM   4880  HD2 LYS A 305     123.098  73.243 109.903  1.00 15.26              
ATOM   4881  CE  LYS A 305     121.546  74.472 110.762  1.00 15.26              
ATOM   4882  HE1 LYS A 305     121.631  73.875 111.672  1.00 15.26              
ATOM   4883  HE2 LYS A 305     120.694  74.095 110.186  1.00 15.26              
ATOM   4884  NZ  LYS A 305     121.311  75.892 111.111  1.00 15.26              
ATOM   4885  HZ1 LYS A 305     121.407  76.463 110.286  1.00 15.26              
ATOM   4886  HZ2 LYS A 305     120.329  76.033 111.362  1.00 15.26              
ATOM   4887  HZ3 LYS A 305     121.930  76.242 111.836  1.00 15.26              
ATOM   4888  C   LYS A 305     123.615  77.574 107.273  1.00 15.26              
ATOM   4889  O   LYS A 305     123.188  77.663 108.391  1.00 15.26              
ATOM   4890  N   VAL A 306     124.091  78.629 106.588  1.00 13.83              
ATOM   4891  H   VAL A 306     124.501  78.386 105.701  1.00 13.83              
ATOM   4892  CA  VAL A 306     124.840  79.716 107.182  1.00 13.83              
ATOM   4893  HA  VAL A 306     124.184  80.061 107.911  1.00 13.83              
ATOM   4894  CB  VAL A 306     125.921  78.934 108.116  1.00 13.83              
ATOM   4895  HB  VAL A 306     126.038  77.949 107.718  1.00 13.83              
ATOM   4896  CG1 VAL A 306     127.403  79.213 108.115  1.00 13.83              
ATOM   4897 1HG1 VAL A 306     127.926  78.628 108.872  1.00 13.83              
ATOM   4898 2HG1 VAL A 306     127.877  79.032 107.168  1.00 13.83              
ATOM   4899 3HG1 VAL A 306     127.485  80.245 108.314  1.00 13.83              
ATOM   4900  CG2 VAL A 306     125.520  78.544 109.561  1.00 13.83              
ATOM   4901 1HG2 VAL A 306     125.418  77.462 109.653  1.00 13.83              
ATOM   4902 2HG2 VAL A 306     126.262  78.839 110.295  1.00 13.83              
ATOM   4903 3HG2 VAL A 306     124.583  79.005 109.842  1.00 13.83              
ATOM   4904  C   VAL A 306     125.221  80.914 106.282  1.00 13.83              
ATOM   4905  O   VAL A 306     126.391  81.128 106.180  1.00 13.83              
ATOM   4906  N   LEU A 307     124.515  81.882 105.633  1.00 11.83              
ATOM   4907  H   LEU A 307     125.187  82.559 105.304  1.00 11.83              
ATOM   4908  CA  LEU A 307     123.119  82.353 105.383  1.00 11.83              
ATOM   4909  HA  LEU A 307     123.189  82.910 104.506  1.00 11.83              
ATOM   4910  CB  LEU A 307     122.308  81.136 105.128  1.00 11.83              
ATOM   4911  HB1 LEU A 307     121.531  81.199 105.821  1.00 11.83              
ATOM   4912  HB2 LEU A 307     122.829  80.224 105.335  1.00 11.83              
ATOM   4913  CG  LEU A 307     121.602  80.902 103.833  1.00 11.83              
ATOM   4914  HG  LEU A 307     122.273  80.471 103.136  1.00 11.83              
ATOM   4915  CD1 LEU A 307     120.524  79.911 104.193  1.00 11.83              
ATOM   4916 1HD1 LEU A 307     120.331  79.182 103.440  1.00 11.83              
ATOM   4917 2HD1 LEU A 307     120.818  79.199 104.918  1.00 11.83              
ATOM   4918 3HD1 LEU A 307     119.647  80.407 104.532  1.00 11.83              
ATOM   4919  CD2 LEU A 307     121.249  82.173 103.195  1.00 11.83              
ATOM   4920 1HD2 LEU A 307     120.547  82.144 102.412  1.00 11.83              
ATOM   4921 2HD2 LEU A 307     121.047  82.932 103.927  1.00 11.83              
ATOM   4922 3HD2 LEU A 307     122.054  82.460 102.583  1.00 11.83              
ATOM   4923  C   LEU A 307     122.552  83.313 106.284  1.00 11.83              
ATOM   4924  O   LEU A 307     121.347  83.298 106.412  1.00 11.83              
ATOM   4925  N   ASP A 308     123.274  84.175 106.882  1.00 12.62              
ATOM   4926  H   ASP A 308     124.264  84.313 106.762  1.00 12.62              
ATOM   4927  CA  ASP A 308     122.568  85.167 107.570  1.00 12.62              
ATOM   4928  HA  ASP A 308     121.731  85.353 106.938  1.00 12.62              
ATOM   4929  CB  ASP A 308     121.833  84.740 108.834  1.00 12.62              
ATOM   4930  HB1 ASP A 308     122.536  84.764 109.614  1.00 12.62
[truncated: 990,396 more chars]
