# Supplementary material for: Variation in selection constraints on teleost TLRs with emphasis on their repertoire in the Walking catfish, Clarias batrachus
Source: Sci Rep. 2020 Dec 7;10:21394. doi: 10.1038/s41598-020-78347-6 (PMC7721727; doi:10.1038/s41598-020-78347-6)
Supplement: Supplementary file 31 — Supplementary Information 31. [file 41598_2020_78347_MOESM31_ESM.zip › T9/struct/S514930_results/threading10.pdb]

Rank   :10 Template name:3j0aA2
REMARK :Column 1 -  30 present Atom & Residue records of query sequence.
REMARK :Column 31 - 54 present XYZ coordinates of query sequence obtained after threading alignment.
REMARK :Column 55 - 59 present residue number in Template
REMARK :Column 60 - 59 present residue name of Template
ATOM   2001  CA  PRO   668      82.057 132.042 104.899  216 PRO
ATOM   2002  CA  SER   669      85.322 132.337 102.948  217 SER
ATOM   2003  CA  ILE   670      86.102 128.743 103.954  218 LEU
ATOM   2004  CA  ARG   671      87.698 127.310 100.808  219 GLU
ATOM   2005  CA  VAL   672      89.665 124.170 101.676  220 GLN
ATOM   2006  CA  LEU   673      88.484 121.912 104.490  221 LEU
ATOM   2007  CA  ARG   674      89.811 118.373 104.844  222 PHE
ATOM   2008  CA  MET   675      88.423 115.989 107.461  223 LEU
ATOM   2009  CA  ASP   676      90.261 112.778 106.678  224 GLY
ATOM   2010  CA  SER   677      90.876 110.030 109.226  225 GLU
ATOM   2011  CA  ASN   678      88.744 110.933 112.256  226 ASN
ATOM   2012  CA  PHE   679      85.838 109.799 114.419  227 MET
ATOM   2013  CA  LEU   680      82.505 111.393 115.353  228 LEU
ATOM   2014  CA  ASP   681      79.846 110.937 118.041  229 GLN
ATOM   2015  CA  TYR   682      78.558 107.506 116.959  230 LEU
ATOM   2016  CA  PHE   683      78.110 108.436 113.303  231 ALA
ATOM   2017  CA  PRO   684      77.282 111.285 110.916  232 TRP
ATOM   2018  CA  TRP   685      73.789 112.549 111.750  233 GLU
ATOM   2019  CA  VAL   686      77.080 128.607 106.916  239 ASP
ATOM   2020  CA  ASN   687      79.854 127.443 104.593  240 VAL
ATOM   2021  CA  ILE   688      79.014 128.253 100.992  241 PHE
ATOM   2022  CA  SER   689      82.222 127.281  99.181  242 GLU
ATOM   2023  CA  VAL   690      83.096 124.488 101.593  243 GLY
ATOM   2024  CA  LEU   691      85.143 121.763  99.913  244 LEU
ATOM   2025  CA  SER   692      84.925 118.926 102.423  245 SER
ATOM   2026  CA  GLN   693      87.017 115.759 102.534  246 HIS
ATOM   2027  CA  LEU   694      85.322 112.718 104.061  247 LEU
ATOM   2028  CA  CYS   695      87.847 109.889 104.004  248 GLN
ATOM   2029  CA  TYR   696      87.105 106.889 106.262  249 VAL
ATOM   2030  CA  LEU   697      85.179 108.582 109.078  250 LEU
ATOM   2031  CA  ASN   698      84.208 105.246 110.621  251 TYR
ATOM   2032  CA  LEU   699      80.554 106.171 109.990  252 LEU
ATOM   2033  CA  SER   700      78.004 103.506 110.932  253 ASN
ATOM   2034  CA  GLY   701      75.535 103.052 108.102  254 HIS
ATOM   2035  CA  ASN   702      72.697 102.540 110.611  255 ASN
ATOM   2036  CA  PHE   703      72.635 106.274 111.365  256 TYR
ATOM   2037  CA  LEU   704      73.530 107.053 107.758  257 LEU
ATOM   2038  CA  PHE   705      70.307 105.409 106.566  258 ASN
ATOM   2039  CA  ASN   706      68.433 108.443 107.874  259 SER
ATOM   2040  CA  LEU   707      71.174 110.894 106.907  260 LEU
ATOM   2041  CA  PRO   708      70.075 114.545 107.416  261 PRO
ATOM   2042  CA  ASP   709      69.382 116.030 103.943  262 PRO
ATOM   2043  CA  THR   710      70.338 119.394 105.421  263 GLY
ATOM   2044  CA  ALA   711      74.060 118.623 105.334  264 VAL
ATOM   2045  CA  ILE   712      74.656 118.891 101.579  265 PHE
ATOM   2046  CA  GLN   713      71.947 121.552 101.325  266 SER
ATOM   2047  CA  PHE   714      73.908 124.740 102.028  267 HIS
ATOM   2048  CA  SER   715      76.914 123.668  99.978  268 LEU
ATOM   2049  CA  ILE   716      76.261 125.137  96.533  269 THR
ATOM   2050  CA  LYS   717      79.788 125.836  95.258  270 ALA
ATOM   2051  CA  LEU   718      81.238 122.373  95.924  271 LEU
ATOM   2052  CA  LYS   719      84.039 121.314  93.587  272 ARG
ATOM   2053  CA  SER   720      84.011 117.671  94.623  273 GLY
ATOM   2054  CA  LEU   721      83.086 115.499  97.579  274 LEU
ATOM   2055  CA  ASP   722      85.285 112.479  98.249  275 SER
ATOM   2056  CA  LEU   723      83.520 109.699 100.142  276 LEU
ATOM   2057  CA  SER   724      86.129 106.926  99.949  277 ASN
ATOM   2058  CA  HIS   725      87.418 104.243 102.333  278 SER
ATOM   2059  CA  ASN   726      84.108 104.756 104.159  279 ASN
ATOM   2060  CA  ARG   727      81.606 102.133 105.321  280 ARG
ATOM   2061  CA  LEU   728      78.070 102.721 104.059  281 LEU
ATOM   2062  CA  SER   729      75.470 100.349 102.591  282 THR
ATOM   2063  CA  ALA   730      72.980 102.639 100.872  283 VAL
ATOM   2064  CA  ILE   731      74.303 105.388  98.591  284 LEU
ATOM   2065  CA  PRO   732      71.880 108.314  98.918  285 SER
ATOM   2066  CA  GLU   733      71.819 111.020  96.245  286 HIS
ATOM   2067  CA  SER   734      70.894 114.626  97.054  287 ASN
ATOM   2068  CA  PHE   735      71.622 116.470  93.794  288 ASP
ATOM   2069  CA  PHE   736      70.734 119.868  95.257  289 LEU
ATOM   2070  CA  SER   737      74.223 121.284  94.501  290 PRO
ATOM   2071  CA  THR   740      74.737 122.310  90.866  291 ALA
ATOM   2072  CA  GLY   741      78.487 123.032  90.841  292 ASN
ATOM   2073  CA  LEU   742      79.654 119.556  91.880  293 LEU
ATOM   2074  CA  GLU   743      82.165 118.302  89.325  294 GLU
ATOM   2075  CA  GLU   744      83.360 115.079  90.962  295 ILE
ATOM   2076  CA  LEU   745      82.435 112.525  93.637  296 LEU
ATOM   2077  CA  MET   746      84.999 109.900  94.640  297 ASP
ATOM   2078  CA  LEU   747      83.409 106.682  95.902  298 ILE
ATOM   2079  CA  ASN   748      85.757 103.741  96.503  299 SER
ATOM   2080  CA  HIS   749      86.451 101.085  99.157  300 ARG
ATOM   2081  CA  ASN   750      82.830 100.960 100.337  301 ASN
ATOM   2082  CA  GLN   751      79.902  98.568 100.734  302 GLN
ATOM   2083  CA  LEU   752      77.271 100.483  98.773  303 LEU
ATOM   2084  CA  LYS   753      74.523  98.788  96.749  304 LEU
ATOM   2085  CA  ILE   754      71.655 101.280  96.460  305 ALA
ATOM   2086  CA  ILE   755      70.549 103.286  93.381  306 PRO
ATOM   2087  CA  GLU   756      68.813 106.704  93.193  307 ASN
ATOM   2088  CA  MET   757      67.058 108.496  90.270  308 PRO
ATOM   2089  CA  HIS   758      68.381 111.868  91.440  309 ASP
ATOM   2090  CA  ALA   759      71.556 112.672  89.507  310 VAL
ATOM   2091  CA  PHE   760      73.600 115.885  89.501  311 PHE
ATOM   2092  CA  LYS   775      73.845 118.080  86.391  312 VAL
ATOM   2093  CA  THR   776      77.527 119.079  86.360  313 SER
ATOM   2094  CA  SER   777      78.705 115.616  87.397  314 LEU
ATOM   2095  CA  CYS   778      81.311 114.194  85.030  315 SER
ATOM   2096  CA  ARG   779      83.774 111.920  86.832  316 VAL
ATOM   2097  CA  LEU   780      82.016 109.563  89.223  317 LEU
ATOM   2098  CA  THR   781      84.530 107.260  90.913  318 ASP
ATOM   2099  CA  LEU   782      82.816 103.976  91.789  319 ILE
ATOM   2100  CA  HIS   783      85.459 101.235  91.893  320 THR
ATOM   2101  CA  ALA   784      86.233  98.438  94.349  321 HIS
ATOM   2102  CA  ASN   785      83.032  98.091  96.360  322 ASN
ATOM   2103  CA  PRO   786      80.982  95.221  97.751  323 LYS
ATOM   2104  CA  PHE   787      78.562  94.976  94.794  324 PHE
ATOM   2105  CA  THR   788      75.943  92.180  94.927  325 ILE
ATOM   2106  CA  CYS   789      75.778  90.728  91.440  326 CYS
ATOM   2107  CA  SER   790      72.518  88.617  91.548  327 GLU
ATOM   2108  CA  CYS   791      68.882  88.836  90.565  328 CYS
ATOM   2109  CA  ALA   792      67.807  90.810  93.666  329 GLU
ATOM   2110  CA  THR   793      69.102  94.285  92.735  330 LEU
ATOM   2111  CA  SER   794      68.772  94.744  88.985  331 SER
ATOM   2112  CA  TRP   795      67.832  98.433  89.140  332 THR
ATOM   2113  CA  PHE   796      71.249  99.469  90.505  333 PHE
ATOM   2114  CA  THR   797      73.241  97.545  87.886  334 ILE
ATOM   2115  CA  GLU   798      70.891  99.121  85.345  335 ASN
ATOM   2116  CA  PHE   799      71.595 102.714  86.415  336 TRP
ATOM   2117  CA  LEU   800      75.380 102.433  86.119  337 LEU
ATOM   2118  CA  ARG   801      74.950 101.157  82.540  338 ASN
ATOM   2119  CA  SER   802      72.551 103.949  81.582  339 HIS
ATOM   2120  CA  SER   803      75.017 106.540  82.917  340 THR
ATOM   2121  CA  PRO   804      77.202 105.689  79.900  341 ASN
ATOM   2122  CA  VAL   805      80.987 105.605  80.123  342 VAL
ATOM   2123  CA  ASP   806      81.155 109.409  80.239  343 THR
ATOM   2124  CA  ILE   807      79.778 109.226  83.792  344 ILE
ATOM   2125  CA  PRO   808      81.763 106.418  85.393  345 ALA
ATOM   2126  CA  HIS   809      85.127 105.465  86.873  346 GLY
ATOM   2127  CA  LEU   810      87.672 102.794  85.779  347 PRO
ATOM   2128  CA  THR   811      85.642  99.635  84.997  348 PRO
ATOM   2129  CA  THR   812      88.877  97.684  85.486  349 ALA
ATOM   2130  CA  ASP   813      88.751  98.054  89.276  350 ASP
ATOM   2131  CA  VAL   814      85.149  96.735  89.637  351 ILE
ATOM   2132  CA  ARG   815      84.598  93.047  90.531  352 TYR
ATOM   2133  CA  CYS   816      81.664  91.140  92.127  353 CYS
ATOM   2134  CA  GLY   817      82.184  90.070  95.740  354 VAL
ATOM   2135  CA  PHE   818      79.179  88.016  97.004  355 TYR
ATOM   2136  CA  PRO   819      79.040  85.683  93.959  356 PRO
ATOM   2137  CA  GLU   820      81.121  82.601  94.784  357 ASP
ATOM   2138  CA  SER   821      81.097  81.119  91.281  358 SER
ATOM   2139  CA  GLN   822      81.797  84.314  89.348  359 PHE
ATOM   2140  CA  LYS   823      84.464  86.424  91.049  360 SER
ATOM   2141  CA  GLY   824      86.449  89.048  89.162  361 GLY
ATOM   2142  CA  VAL   825      83.998  90.370  86.572  362 VAL
ATOM   2143  CA  ASN   826      83.109  93.981  85.835  363 SER
ATOM   2144  CA  VAL   827      79.530  95.180  86.249  364 LEU
ATOM   2145  CA  LEU   828      79.540  96.023  82.527  365 PHE
ATOM   2146  CA  SER   829      79.615  92.285  81.645  366 SER
ATOM   2147  CA  ASN   830      77.075  90.588  83.947  367 LEU
ATOM   2148  CA  ASP   831      73.914  89.221  82.324  368 SER
ATOM   2149  CA  PRO   832      70.588  90.496  83.592  369 THR
ATOM   2150  CA  ARG   833      68.783  87.138  83.561  370 GLU
ATOM   2151  CA  SER   834      66.090  86.186  86.058  371 GLY
ATOM   2152  CA  CYS   835      66.734  83.608  88.810  372 CYS
ATOM   2153  CA  GLN   836      76.421  75.602  76.488  373 PHE
ATOM   2154  CA  VAL   842      78.752  78.063  78.219  374 SER
ATOM   2155  CA  SER   843      81.442  77.441  75.592  375 LEU
ATOM   2156  CA  PHE   844      78.973  78.774  73.000  376 PHE
ATOM   2157  CA  LEU   845      78.133  81.842  75.072  377 ILE
ATOM   2158  CA  PHE   846      81.794  82.846  75.471  378 VAL
ATOM   2159  CA  THR   847      82.387  82.083  71.776  379 CYS
ATOM   2160  CA  LEU   848      79.538  84.185  70.386  380 THR
ATOM   2161  CA  LEU   849      80.071  87.158  72.691  381 VAL
ATOM   2162  CA  LEU   850      83.760  87.292  71.756  382 THR
ATOM   2163  CA  THR   851      82.575  87.340  68.132  383 LEU
ATOM   2164  CA  ILE   852      80.093  90.143  68.752  384 THR
ATOM   2165  CA  ALA   853      82.905  91.890  70.567  385 LEU
ATOM   2166  CA  ALA   854      85.176  91.233  67.605  386 PHE
ATOM   2167  CA  THR   855      82.369  92.488  65.306  387 LEU
ATOM   2168  CA  CYS   856      82.205  95.978  66.896  388 MET
ATOM   2169  CA  VAL   857      85.732  96.642  68.357  389 THR
ATOM   2170  CA  PRO   858      87.171  96.605  64.847  390 ILE
ATOM   2171  CA  LEU   859      84.256  98.723  63.578  391 LEU
ATOM   2172  CA  LEU   860      84.141 101.555  66.007  392 THR
ATOM   2173  CA  LYS   861      87.759 102.440  66.405  393 VAL
ATOM   2174  CA  HIS   862      87.734 103.488  62.823  394 THR
ATOM   2175  CA  LEU   863      84.599 105.564  63.086  395 LYS
ATOM   2176  CA  TYR   864      85.346 107.144  66.488  396 PHE
ATOM   2177  CA  GLY   865      89.005 107.947  65.813  397 ARG
ATOM   2178  CA  TRP   866      91.923 117.356  63.908  398 ASP
ATOM   2179  CA  LYS   880      93.286 117.352  60.341  399 HIS
ATOM   2180  CA  THR   883      96.167 114.807  60.208  400 PRO
ATOM   2181  CA  SER   884      99.438 116.542  59.382  401 GLN
ATOM   2182  CA  LEU   885     100.919 113.266  58.091  402 GLY
ATOM   2183  CA  CYS   886      98.220 112.881  55.427  403 THR
ATOM   2184  CA  GLU   887      98.714 116.429  54.088  404 GLU
ATOM   2185  CA  SER   889     100.143 116.803  50.538  405 PRO
ATOM   2186  CA  MET   890     103.223 118.755  51.571  406 ASP
ATOM   2187  CA  ASN   891     105.164 118.931  54.834  407 MET
ATOM   2188  CA  ASN   892     103.435 121.352  57.175  408 TYR
ATOM   2189  CA  GLU   893     104.639 121.644  60.773  409 LYS
ATOM   2190  CA  HIS   894     101.785 123.668  62.226  410 TYR
ATOM   2191  CA  ASP   895      97.975 123.702  62.105  411 ASP
ATOM   2192  CA  ALA   896      97.261 127.436  62.533  412 ALA
ATOM   2193  CA  PHE   897      99.431 130.533  62.880  413 TYR
ATOM   2194  CA  VAL   898      98.188 132.809  65.637  414 LEU
ATOM   2195  CA  VAL   899      98.730 136.467  64.684  415 CYS
ATOM   2196  CA  PHE   900      98.039 138.962  67.489  416 PHE
ATOM   2197  CA  ASP   901      99.193 142.119  69.308  417 SER
ATOM   2198  CA  THR   902     101.401 142.478  72.387  418 SER
ATOM   2199  CA  LYS   903      98.902 144.527  74.403  419 LYS
ATOM   2200  CA  ASN   904      96.335 141.743  73.932  420 ASP
ATOM   2201  CA  LYS   905      98.471 138.939  75.372  421 PHE
ATOM   2202  CA  ASP   909      96.180 138.366  78.372  422 THR
ATOM   2203  CA  TRP   910      93.608 136.691  76.116  423 TRP
ATOM   2204  CA  ILE   911      95.851 134.880  73.619  424 VAL
ATOM   2205  CA  TYR   912      97.763 133.334  76.531  425 GLN
ATOM   2206  CA  ASN   913      94.840 132.348  78.789  426 ASN
ATOM   2207  CA  GLU   914      91.877 131.566  76.539  427 ALA
ATOM   2208  CA  MET   915      92.941 131.160  72.904  428 LEU
ATOM   2209  CA  LEU   916      96.091 129.055  73.296  429 LEU
ATOM   2210  CA  ILE   917      94.870 127.035  76.299  430 LYS
ATOM   2211  CA  ASN   918      91.567 126.173  74.574  431 HIS
ATOM   2212  CA  LEU   919      93.287 125.133  71.328  432 LEU
ATOM   2213  CA  GLU   920      96.173 123.302  73.004  433 ASP
ATOM   2214  CA  GLY   921      94.114 121.398  75.584  434 THR
ATOM   2215  CA  ARG   922      92.804 119.098  72.850  435 GLN
ATOM   2216  CA  GLY   923      95.261 116.546  71.465  436 TYR
ATOM   2217  CA  ARG   924      99.080 113.882  70.815  439 GLN
ATOM   2218  CA  TRP   925     100.688 117.149  69.654  440 ASN
ATOM   2219  CA  LYS   926      98.261 117.500  66.732  441 ARG
ATOM   2220  CA  LEU   927      96.706 120.928  67.260  442 PHE
ATOM   2221  CA  ARG   928      99.914 122.966  67.077  443 ASN
ATOM   2222  CA  LEU   929      99.978 126.752  66.936  444 LEU
ATOM   2223  CA  CYS   930     102.619 128.902  65.242  445 CYS
ATOM   2224  CA  LEU   931     103.791 132.095  66.929  446 PHE
ATOM   2225  CA  GLU   932     106.253 134.909  66.231  447 GLU
ATOM   2226  CA  GLU   933     107.893 135.252  69.649  448 GLU
ATOM   2227  CA  ARG   934     107.850 131.659  70.904  449 ARG
ATOM   2228  CA  ASP   935     109.296 130.139  67.764  450 ASP
ATOM   2229  CA  TRP   936     111.373 132.505  65.664  451 PHE
ATOM   2230  CA  VAL   937     114.776 132.757  64.028  452 VAL
ATOM   2231  CA  PRO   938     117.214 135.331  65.254  453 PRO
ATOM   2232  CA  GLY   939     118.942 134.718  61.816  454 GLY
ATOM   2233  CA  LEU   940     115.944 135.963  60.074  455 GLU
ATOM   2234  CA  SER   941     114.147 139.388  59.446  456 ASN
ATOM   2235  CA  CYS   942     110.838 140.605  61.315  457 ARG
ATOM   2236  CA  ILE   943     108.527 140.737  58.319  458 ILE
ATOM   2237  CA  GLU   944     109.841 137.493  56.967  459 ALA
ATOM   2238  CA  ASN   945     109.388 135.693  60.278  460 ASN
ATOM   2239  CA  LEU   946     105.674 135.844  59.640  461 ILE
ATOM   2240  CA  HIS   947     106.219 134.895  55.991  462 GLN
ATOM   2241  CA  ASN   948     107.685 131.505  56.893  463 ASP
ATOM   2242  CA  ALA   949     104.987 130.994  59.526  464 ALA
ATOM   2243  CA  VAL   950     102.433 131.283  56.712  465 ILE
ATOM   2244  CA  HIS   951     103.947 128.494  54.641  466 TRP
ATOM   2245  CA  ASN   952     104.413 126.139  57.609  467 ASN
ATOM   2246  CA  SER   953     100.982 126.739  59.159  468 SER
ATOM   2247  CA  ARG   954      97.916 125.068  57.600  469 ARG
ATOM   2248  CA  LYS   955      95.752 128.127  58.291  470 LYS
ATOM   2249  CA  THR   956      96.202 131.677  59.597  471 ILE
ATOM   2250  CA  VAL   957      93.970 132.739  62.502  472 VAL
ATOM   2251  CA  PHE   958      94.613 136.391  63.347  473 CYS
ATOM   2252  CA  VAL   959      92.888 138.294  66.135  474 LEU
ATOM   2253  CA  LEU   960      91.936 141.702  64.816  475 VAL
ATOM   2254  CA  THR   961      91.590 144.356  67.504  476 SER
ATOM   2255  CA  ASN   962      91.868 148.076  68.241  477 ARG
ATOM   2256  CA  GLN   963      95.551 147.358  68.901  478 HIS
ATOM   2257  CA  GLY   964      96.222 144.729  66.211  479 PHE
ATOM   2258  CA  GLY   965      95.734 147.524  63.658  480 LEU
ATOM   2259  CA  SER   966      98.188 149.864  65.374  481 ARG
ATOM   2260  CA  ALA   967     101.280 147.734  64.777  482 ASP
ATOM   2261  CA  SER   968     100.161 144.223  63.880  483 GLY
ATOM   2262  CA  VAL   972      98.635 145.052  60.505  484 TRP
ATOM   2263  CA  ILE   973     101.377 147.501  59.540  485 CYS
ATOM   2264  CA  GLN   975     103.506 144.524  58.518  486 LEU
ATOM   2265  CA  ALA   976     100.786 142.385  56.927  487 GLU
ATOM   2266  CA  PHE   977     102.594 145.806  53.164  489 PHE
ATOM   2267  CA  LEU   978     103.246 142.157  52.283  490 SER
ATOM   2268  CA  LEU   979      99.925 141.686  50.464  491 TYR
ATOM   2269  CA  VAL   980     100.817 144.642  48.193  492 ALA
ATOM   2270  CA  GLN   981     103.951 143.123  46.661  493 GLN
ATOM   2271  CA  GLN   982     103.256 139.413  46.897  494 GLY
ATOM   2272  CA  ARG   983      99.797 137.884  47.152  495 ARG
ATOM   2273  CA  LEU   984      98.965 134.760  49.143  496 CYS
ATOM   2274  CA  LEU   985      95.604 135.141  50.907  497 LEU
ATOM   2275  CA  ASP   986      92.652 135.798  48.696  498 SER
ATOM   2276  CA  GLU   987      89.165 137.018  49.678  499 ASP
ATOM   2277  CA  ARG   988      86.691 134.205  49.930  500 LEU
ATOM   2278  CA  VAL   989      89.186 131.502  50.975  501 ASN
ATOM   2279  CA  ASP   990      89.097 129.381  54.101  502 SER
ATOM   2280  CA  VAL   991      92.880 129.745  54.229  503 ALA
ATOM   2281  CA  ALA   992      92.501 132.964  56.230  504 LEU
ATOM   2282  CA  ILE   993      90.308 133.278  59.335  505 ILE
ATOM   2283  CA  VAL   994      89.468 136.658  60.901  506 MET
ATOM   2284  CA  VAL   995      88.602 136.861  64.607  507 VAL
ATOM   2285  CA  LEU   996      87.323 140.068  66.211  508 VAL
ATOM   2286  CA  LEU   997      88.152 140.045  69.926  509 VAL
ATOM   2287  CA  ASP   998      87.044 143.662  70.220  510 GLY
ATOM   2288  CA  PRO   999      84.983 146.142  68.211  511 SER
ATOM   2289  CA  LEU  1000      87.267 148.195  65.979  512 LEU
ATOM   2290  CA  PHE  1001      86.186 151.747  65.106  513 SER
ATOM   2291  CA  PRO  1002      86.492 153.391  61.687  514 GLN
ATOM   2292  CA  LYS  1003      88.803 156.289  62.574  515 TYR
ATOM   2293  CA  PHE  1004      94.176 154.429  58.178  518 MET
ATOM   2294  CA  LYS  1005      94.698 154.354  54.398  519 LYS
ATOM   2295  CA  TYR  1006      95.121 150.574  54.391  520 HIS
ATOM   2296  CA  LEU  1007      93.148 148.991  51.555  521 GLN
ATOM   2297  CA  GLN  1008      93.636 145.376  52.639  522 SER
ATOM   2298  CA  MET  1009      92.187 145.842  56.137  523 ILE
ATOM   2299  CA  ARG  1010      88.739 146.826  54.877  524 ARG
ATOM   2300  CA  LYS  1011      88.858 144.000  52.341  525 GLY
ATOM   2301  CA  ARG  1012      88.521 141.116  54.799  526 PHE
ATOM   2302  CA  LEU  1013      85.762 142.995  56.619  527 VAL
ATOM   2303  CA  CYS  1014      83.705 143.523  53.454  528 GLN
ATOM   2304  CA  LYS  1015      83.300 139.770  53.060  529 LYS
ATOM   2305  CA  LYS  1016      82.099 139.621  56.673  530 GLN
ATOM   2306  CA  SER  1017      83.312 136.104  57.496  531 GLN
ATOM   2307  CA  VAL  1018      84.858 136.778  60.909  532 TYR
ATOM   2308  CA  LEU  1019      84.173 135.101  64.257  533 LEU
ATOM   2309  CA  SER  1020      83.393 137.774  66.847  534 ARG
ATOM   2310  CA  TRP  1021      83.960 137.089  70.540  535 TRP
ATOM   2311  CA  PRO  1022      80.551 136.610  72.239  536 PRO
ATOM   2312  CA  LYS  1023      79.849 138.996  75.122  537 GLU
ATOM   2313  CA  ASN  1024      77.776 136.639  77.270  538 ASP
ATOM   2314  CA  PRO  1025      79.196 133.578  79.044  539 PHE
ATOM   2315  CA  ARG  1026      76.445 131.239  77.858  540 GLN
ATOM   2316  CA  ALA  1027      77.584 131.732  74.263  541 ASP
ATOM   2317  CA  GLN  1028      81.119 130.657  75.175  542 VAL
ATOM   2318  CA  PRO  1029      81.253 127.352  73.315  543 GLY
ATOM   2319  CA  LEU  1030      79.582 128.209  70.032  544 TRP
ATOM   2320  CA  PHE  1031      82.725 130.203  69.330  545 PHE
ATOM   2321  CA  TRP  1032      85.096 127.375  70.233  546 LEU
ATOM   2322  CA  ASN  1033      83.101 125.139  67.913  547 HIS
ATOM   2323  CA  ASP  1034      83.621 127.230  64.778  548 LYS
ATOM   2324  CA  LEU  1035      87.121 128.173  65.913  549 LEU
ATOM   2325  CA  HIS  1036      87.843 124.446  65.853  550 SER
ATOM   2326  CA  ILE  1037      85.888 123.929  62.631  551 GLN
ATOM   2327  CA  ALA  1038      87.084 126.528  60.086  552 GLN
ATOM   2328  CA  LEU  1039      90.652 125.468  60.856  553 ILE
ATOM   2329  CA  ALA  1040      89.897 121.765  60.440  554 LEU
ATOM   2330  CA  SER  1041      87.979 122.664  57.267  555 LYS
ATOM   2331  CA  ASP  1042      89.523 121.514  54.002  556 LYS
ATOM   2332  CA  ASN  1043      91.172 124.442  52.181  557 GLU
ATOM   2333  CA  VAL  1044      89.526 125.566  48.948  558 LYS
ATOM   2334  CA  ARG  1045      91.204 124.141  45.839  559 GLU
ATOM   2335  CA  SER  1046      92.838 126.133  43.004  560 LYS
TER
