# Supplementary material for: Variation in selection constraints on teleost TLRs with emphasis on their repertoire in the Walking catfish, Clarias batrachus
Source: Sci Rep. 2020 Dec 7;10:21394. doi: 10.1038/s41598-020-78347-6 (PMC7721727; doi:10.1038/s41598-020-78347-6)
Supplement: Supplementary file 31 — Supplementary Information 31. [file 41598_2020_78347_MOESM31_ESM.zip › T9/struct/S514930_results/threading3.pdb]

Rank   :3 Template name:5gmfA
REMARK :Column 1 -  30 present Atom & Residue records of query sequence.
REMARK :Column 31 - 54 present XYZ coordinates of query sequence obtained after threading alignment.
REMARK :Column 55 - 59 present residue number in Template
REMARK :Column 60 - 59 present residue name of Template
ATOM   1016  CA  LYS    16      -5.189  27.631  -8.970    1 SER
ATOM   1017  CA  LEU    17      -6.100  30.632 -11.234    2 PRO
ATOM   1018  CA  VAL    18      -8.070  28.372 -13.677    3 TRP
ATOM   1019  CA  LYS    19     -10.228  27.272 -10.647    4 ALA
ATOM   1020  CA  THR    20     -11.502  30.766  -9.623    5 ARG
ATOM   1021  CA  MET    21     -14.257  30.321 -12.254    6 TRP
ATOM   1022  CA  ASN    22     -15.881  27.478 -10.247    7 PHE
ATOM   1023  CA  PRO    23     -17.961  27.864  -7.133    8 PRO
ATOM   1024  CA  ILE    24     -16.422  27.395  -3.708    9 LYS
ATOM   1025  CA  PHE    25     -19.774  25.960  -2.470   10 THR
ATOM   1026  CA  TYR    26     -19.457  22.851  -4.648   11 LEU
ATOM   1027  CA  PRO    27     -18.921  19.917  -2.304   12 PRO
ATOM   1028  CA  CYS    28     -16.564  18.214  -4.767   13 CYS
ATOM   1029  CA  ASP    29     -12.894  18.365  -5.689   14 ASP
ATOM   1030  CA  ASN    30     -12.247  19.915  -9.086   15 VAL
ATOM   1031  CA  ASN    31      -9.108  19.342 -11.101   16 THR
ATOM   1032  CA  THR    32      -7.893  19.827 -14.608   17 LEU
ATOM   1033  CA  ILE    33      -5.950  17.683 -17.100   18 ASP
ATOM   1034  CA  SER    34      -4.638  20.448 -19.394   19 VAL
ATOM   1035  CA  ASN    35      -6.587  16.626 -22.719   21 LYS
ATOM   1036  CA  GLY    36      -9.009  19.505 -21.901   22 ASN
ATOM   1037  CA  THR    37     -10.557  17.445 -19.109   23 HIS
ATOM   1038  CA  ILE    38     -12.326  19.026 -16.180   24 VAL
ATOM   1039  CA  HIS    39     -12.479  16.392 -13.467   25 ILE
ATOM   1040  CA  VAL    40     -15.004  16.607 -10.655   26 VAL
ATOM   1041  CA  ASP    41     -14.871  14.223  -7.707   27 ASP
ATOM   1042  CA  CYS    42     -17.851  13.967  -5.374   28 CYS
ATOM   1043  CA  LYS    43     -16.725  10.693  -3.812   29 THR
ATOM   1044  CA  ARG    44     -18.337  10.016  -0.432   30 ASP
ATOM   1045  CA  ARG    45     -19.998  13.403   0.236   31 LYS
ATOM   1046  CA  ASN    46     -23.361  12.071   1.520   32 HIS
ATOM   1047  CA  LEU    47     -25.310  13.284  -1.478   33 LEU
ATOM   1048  CA  THR    48     -28.964  12.522  -2.159   34 THR
ATOM   1049  CA  SER    49     -28.948  14.621  -5.367   35 GLU
ATOM   1050  CA  ILE    50     -26.358  15.372  -7.966   36 ILE
ATOM   1051  CA  PRO    51     -25.148  18.786  -6.792   37 PRO
ATOM   1052  CA  LYS    52     -26.204  21.906  -8.736   38 GLY
ATOM   1053  CA  PHE    53     -22.989  23.771  -9.355   39 GLY
ATOM   1054  CA  THR    54     -21.187  21.067 -11.279   40 ILE
ATOM   1055  CA  SER    55     -19.466  23.012 -14.070   41 PRO
ATOM   1056  CA  LEU    56     -20.865  22.860 -17.592   42 THR
ATOM   1057  CA  SER    57     -17.452  21.918 -18.991   43 ASN
ATOM   1058  CA  ILE    58     -17.119  18.878 -16.627   44 THR
ATOM   1059  CA  SER    59     -15.775  15.830 -18.536   45 THR
ATOM   1060  CA  SER    60     -15.044  13.267 -15.765   46 ASN
ATOM   1061  CA  LEU    61     -17.679  13.159 -13.034   47 LEU
ATOM   1062  CA  ASN    62     -17.391  10.881 -10.015   48 THR
ATOM   1063  CA  LEU    63     -20.297  10.213  -7.698   49 LEU
ATOM   1064  CA  ASP    64     -19.199   6.935  -6.120   50 THR
ATOM   1065  CA  GLU    65     -20.288   6.199  -2.536   51 ILE
ATOM   1066  CA  ASN    66     -23.398   8.397  -2.301   52 ASN
ATOM   1067  CA  HIS    67     -27.224   7.960  -1.868   53 HIS
ATOM   1068  CA  VAL    68     -28.646   9.333  -5.065   54 ILE
ATOM   1069  CA  HIS    69     -31.766   7.181  -5.519   55 PRO
ATOM   1070  CA  GLN    70     -32.338   7.743  -9.276   56 ASP
ATOM   1071  CA  VAL    71     -30.896   8.962 -12.565   57 ILE
ATOM   1072  CA  LYS    72     -32.963  10.830 -15.164   58 SER
ATOM   1073  CA  ASN    73     -32.450  12.990 -18.243   59 PRO
ATOM   1074  CA  ASP    74     -32.203  15.934 -15.805   60 ALA
ATOM   1075  CA  ASP    75     -29.181  14.321 -14.099   61 SER
ATOM   1076  CA  PHE    76     -26.795  15.187 -16.931   62 PHE
ATOM   1077  CA  SER    77     -28.766  17.633 -19.219   63 HIS
ATOM   1078  CA  ASN    78     -26.280  20.578 -18.979   64 ARG
ATOM   1079  CA  ILE    79     -23.217  18.312 -18.904   65 LEU
ATOM   1080  CA  PRO    80     -22.765  17.743 -22.606   66 VAL
ATOM   1081  CA  ASN    81     -19.017  17.283 -22.535   67 HIS
ATOM   1082  CA  LEU    82     -19.021  14.172 -20.265   68 LEU
ATOM   1083  CA  GLN    83     -16.509  11.519 -21.374   69 VAL
ATOM   1084  CA  HIS    84     -16.730   9.546 -18.077   70 GLU
ATOM   1085  CA  LEU    85     -19.410   8.981 -15.476   71 ILE
ATOM   1086  CA  SER    86     -18.452   7.081 -12.334   72 ASP
ATOM   1087  CA  LEU    87     -21.748   6.406 -10.637   73 PHE
ATOM   1088  CA  MET    88     -20.645   3.357  -8.536   74 ARG
ATOM   1089  CA  TRP    89     -21.888   2.262  -5.162   75 CYS
ATOM   1090  CA  ASN    90     -24.991   4.408  -4.672   76 ASN
ATOM   1091  CA  CYS    91     -26.883   1.255  -3.764   77 CYS
ATOM   1092  CA  LEU    92     -24.530  -1.564  -2.873   78 VAL
ATOM   1093  CA  PRO    93     -25.912  -5.096  -2.346   79 PRO
ATOM   1094  CA  GLY    94     -26.847  -5.748   1.307   80 ILE
ATOM   1095  CA  ARG    95     -23.833  -7.942   2.252   81 ARG
ATOM   1096  CA  LEU    96     -21.251  -5.893   0.373   82 LEU
ATOM   1097  CA  LYS    97     -22.498  -2.653   1.986   83 GLY
ATOM   1098  CA  ALA    98     -22.733  -0.836   5.292   84 SER
ATOM   1099  CA  LEU    99     -25.159  -2.462   7.755   85 LYS
ATOM   1100  CA  LYS   100     -25.763   1.026   9.279   86 SER
ATOM   1101  CA  LEU   101     -26.483   2.675   5.912   87 ASN
ATOM   1102  CA  PRO   102     -28.452  -0.124   4.155   88 MET
ATOM   1103  CA  SER   103     -29.705   0.885   0.703   89 CYS
ATOM   1104  CA  CYS   104     -34.360   0.195  -2.872   91 ARG
ATOM   1105  CA  GLN   105     -32.375  -0.371  -6.075   92 ARG
ATOM   1106  CA  VAL   106     -31.130   2.552  -8.186   93 LEU
ATOM   1107  CA  LEU   107     -33.761   3.673 -10.762   94 GLN
ATOM   1108  CA  ILE   108     -32.528   4.665 -14.179   95 ILE
ATOM   1109  CA  ASP   109     -35.335   6.375 -16.104   96 LYS
ATOM   1110  CA  HIS   110     -35.014   6.155 -19.873   97 PRO
ATOM   1111  CA  ASP   111     -33.041   8.602 -22.083   98 ARG
ATOM   1112  CA  ALA   112     -30.695   9.327 -19.139   99 SER
ATOM   1113  CA  PHE   113     -27.492   8.734 -21.117  100 PHE
ATOM   1114  CA  VAL   114     -28.553   8.703 -24.833  101 SER
ATOM   1115  CA  ASN   115     -28.002  12.476 -25.050  102 GLY
ATOM   1116  CA  LEU   116     -24.237  12.250 -24.110  103 LEU
ATOM   1117  CA  LYS   117     -22.500  12.130 -27.528  104 THR
ATOM   1118  CA  CYS   118     -19.011  12.077 -26.053  105 TYR
ATOM   1119  CA  LEU   119     -19.447   9.462 -23.237  106 LEU
ATOM   1120  CA  ASN   120     -16.588   6.981 -23.437  107 LYS
ATOM   1121  CA  SER   121     -16.756   5.318 -19.940  108 SER
ATOM   1122  CA  LEU   122     -19.682   4.472 -17.700  109 LEU
ATOM   1123  CA  GLN   123     -19.454   2.852 -14.261  110 TYR
ATOM   1124  CA  LEU   124     -22.674   1.613 -12.629  111 LEU
ATOM   1125  CA  ALA   125     -21.166  -1.000 -10.297  112 ASP
ATOM   1126  CA  GLY   126     -22.738  -1.612  -6.889  113 GLY
ATOM   1127  CA  ASN   127     -26.284  -0.313  -7.515  114 ASN
ATOM   1128  CA  SER   128     -28.430  -3.467  -7.299  115 GLN
ATOM   1129  CA  LEU   129     -29.327  -3.209 -11.006  116 LEU
ATOM   1130  CA  LYS   130     -31.522  -6.051 -12.364  117 LEU
ATOM   1131  CA  THR   131     -30.849  -5.659 -16.094  118 GLU
ATOM   1132  CA  ILE   132     -28.253  -4.094 -18.366  119 ILE
ATOM   1133  CA  PRO   133     -28.968  -0.364 -18.697  120 PRO
ATOM   1134  CA  LEU   134     -30.510   0.537 -22.066  121 GLN
ATOM   1135  CA  LEU   135     -30.451   3.910 -23.787  122 GLY
ATOM   1136  CA  PRO   136     -24.836   6.114 -26.536  124 PRO
ATOM   1137  CA  GLN   137     -22.884   4.514 -29.401  125 PRO
ATOM   1138  CA  ASN   138     -19.688   6.420 -28.396  126 SER
ATOM   1139  CA  LEU   139     -19.427   4.188 -25.281  127 LEU
ATOM   1140  CA  GLU   140     -16.150   2.179 -25.076  128 GLN
ATOM   1141  CA  VAL   141     -16.303   1.007 -21.385  129 LEU
ATOM   1142  CA  LEU   142     -19.258  -0.305 -19.437  130 LEU
ATOM   1143  CA  GLY   143     -18.931  -1.607 -15.876  131 SER
ATOM   1144  CA  LEU   144     -21.735  -3.397 -14.005  132 LEU
ATOM   1145  CA  GLU   145     -19.839  -5.273 -11.228  133 GLU
ATOM   1146  CA  PHE   146     -21.663  -6.034  -7.950  134 ALA
ATOM   1147  CA  ASN   147     -25.199  -5.685  -9.363  135 ASN
ATOM   1148  CA  ASN   148     -27.850  -8.438  -9.728  136 ASN
ATOM   1149  CA  ILE   149     -27.529  -9.105 -13.448  137 ILE
ATOM   1150  CA  LEU   150     -27.174 -12.855 -13.885  138 PHE
ATOM   1151  CA  ARG   151     -28.630 -13.529 -17.356  139 SER
ATOM   1152  CA  ILE   152     -26.879 -12.224 -20.521  140 ILE
ATOM   1153  CA  GLU   153     -29.020 -12.212 -23.681  141 ARG
ATOM   1154  CA  GLN   154     -28.248 -10.955 -27.198  142 LYS
ATOM   1155  CA  PRO   155     -26.554  -6.169 -26.023  145 LEU
ATOM   1156  CA  LEU   156     -27.960  -4.429 -29.141  146 THR
ATOM   1157  CA  GLY   157     -26.672  -0.871 -28.394  147 GLU
ATOM   1158  CA  THR   158     -23.062  -1.901 -27.574  148 LEU
ATOM   1159  CA  PRO   159     -21.495  -2.347 -31.031  149 ALA
ATOM   1160  CA  PHE   160     -18.578   0.026 -30.180  150 ASN
ATOM   1161  CA  LEU   161     -17.943  -1.547 -26.737  151 ILE
ATOM   1162  CA  LYS   162     -14.296  -2.454 -26.072  152 GLU
ATOM   1163  CA  GLN   163     -14.384  -3.122 -22.285  153 ILE
ATOM   1164  CA  LEU   164     -17.128  -4.958 -20.356  154 LEU
ATOM   1165  CA  LEU   165     -17.038  -5.762 -16.606  155 TYR
ATOM   1166  CA  LEU   166     -19.868  -8.018 -15.518  156 LEU
ATOM   1167  CA  ALA   167     -18.352  -9.727 -12.480  157 GLY
ATOM   1168  CA  LYS   168     -19.483 -10.096  -8.845  158 GLN
ATOM   1169  CA  ASN   169     -23.172 -10.435  -9.782  159 ASN
ATOM   1170  CA  CYS   170     -23.561 -13.968  -8.346  160 CYS
ATOM   1171  CA  TYR   171     -21.230 -15.151  -5.555  161 TYR
ATOM   1172  CA  TYR   172     -21.214 -15.895  -1.866  162 TYR
ATOM   1173  CA  ALA   173     -21.426 -12.128  -0.900  163 ARG
ATOM   1174  CA  ASN   174     -24.056 -11.207  -3.528  164 ASN
ATOM   1175  CA  PRO   175     -25.908 -14.403  -4.338  165 PRO
ATOM   1176  CA  CYS   176     -28.383 -14.896  -7.225  166 CYS
ATOM   1177  CA  ASN   177     -29.332 -18.456  -6.264  167 TYR
ATOM   1178  CA  GLU   178     -29.018 -19.850  -9.839  168 VAL
ATOM   1179  CA  SER   179     -26.285 -20.551 -12.394  169 SER
ATOM   1180  CA  PHE   180     -25.275 -17.610 -14.619  170 TYR
ATOM   1181  CA  PHE   181     -26.901 -17.763 -18.132  171 SER
ATOM   1182  CA  ILE   182     -25.243 -16.532 -21.282  172 ILE
ATOM   1183  CA  ASP   183     -27.051 -17.062 -24.624  173 GLU
ATOM   1184  CA  GLN   184     -25.054 -18.946 -27.249  174 LYS
ATOM   1185  CA  ARG   185     -23.122 -16.337 -29.297  175 ASP
ATOM   1186  CA  VAL   186     -24.193 -13.508 -26.866  176 ALA
ATOM   1187  CA  PHE   187     -20.964 -11.509 -27.262  177 PHE
ATOM   1188  CA  GLN   188     -20.048 -12.569 -30.835  178 LEU
ATOM   1189  CA  GLY   189     -21.613  -9.479 -32.456  179 ASN
ATOM   1190  CA  LEU   190     -19.610  -7.100 -30.201  180 LEU
ATOM   1191  CA  PRO   191     -16.958  -6.885 -32.895  181 THR
ATOM   1192  CA  LYS   192     -14.664  -4.493 -31.030  182 LYS
ATOM   1193  CA  LEU   193     -14.721  -6.280 -27.601  183 LEU
ATOM   1194  CA  GLN   194     -11.186  -6.389 -26.144  184 LYS
ATOM   1195  CA  ASN   195     -11.712  -7.077 -22.419  185 VAL
ATOM   1196  CA  LEU   196     -14.461  -9.220 -20.898  186 LEU
ATOM   1197  CA  THR   197     -14.651 -10.019 -17.175  187 SER
ATOM   1198  CA  LEU   198     -17.184 -12.661 -16.024  188 LEU
ATOM   1199  CA  GLY   199     -15.557 -13.347 -12.663  189 LYS
ATOM   1200  CA  PHE   200     -17.280 -14.184  -9.399  190 ASP
ATOM   1201  CA  ASN   201     -20.523 -15.094 -11.288  191 ASN
ATOM   1202  CA  ASN   202     -21.612 -18.757 -10.878  192 ASN
ATOM   1203  CA  MET   203     -20.706 -19.360 -14.534  193 VAL
ATOM   1204  CA  SER   204     -20.736 -23.139 -15.377  194 THR
ATOM   1205  CA  SER   205     -19.274 -23.150 -18.897  195 THR
ATOM   1206  CA  ILE   206     -17.002 -20.929 -20.935  196 VAL
ATOM   1207  CA  PRO   207     -19.371 -18.766 -23.016  197 PRO
ATOM   1208  CA  THR   208     -19.040 -19.415 -26.782  198 THR
ATOM   1209  CA  GLN   209     -18.529 -18.182 -29.357  199 VAL
ATOM   1210  CA  LEU   210     -16.548 -15.130 -28.232  200 LEU
ATOM   1211  CA  PRO   211     -15.376 -12.274 -30.472  201 PRO
ATOM   1212  CA  PRO   212     -11.933 -12.952 -31.919  202 SER
ATOM   1213  CA  SER   213     -10.935  -9.412 -31.076  203 THR
ATOM   1214  CA  LEU   214     -10.622 -10.254 -27.263  204 LEU
ATOM   1215  CA  LYS   215      -7.275  -9.479 -25.598  205 THR
ATOM   1216  CA  SER   216      -8.217 -10.262 -21.955  206 GLU
ATOM   1217  CA  LEU   217     -10.718 -12.767 -20.570  207 LEU
ATOM   1218  CA  ASP   218     -11.390 -13.172 -16.898  208 TYR
ATOM   1219  CA  LEU   219     -13.388 -16.319 -16.051  209 LEU
ATOM   1220  CA  GLY   220     -12.069 -16.808 -12.529  210 TYR
ATOM   1221  CA  GLU   221     -14.003 -17.838  -9.378  211 ASN
ATOM   1222  CA  ASN   222     -16.848 -19.679 -11.118  212 ASN
ATOM   1223  CA  ARG   223     -18.370 -23.230 -11.295  213 MET
ATOM   1224  CA  ILE   224     -16.595 -24.209 -14.521  214 ILE
ATOM   1225  CA  THR   225     -15.631 -27.869 -14.141  215 ALA
ATOM   1226  CA  GLU   226     -14.458 -28.595 -17.788  216 GLU
ATOM   1227  CA  ILE   227     -12.915 -26.775 -20.713  217 ILE
ATOM   1228  CA  GLN   228     -13.982 -28.073 -24.190  218 GLN
ATOM   1229  CA  GLU   229     -11.180 -28.316 -26.801  219 GLU
ATOM   1230  CA  GLY   230     -13.199 -25.789 -28.891  220 ASP
ATOM   1231  CA  SER   231     -13.750 -23.156 -26.115  221 ASP
ATOM   1232  CA  PHE   232     -10.843 -20.827 -27.057  222 PHE
ATOM   1233  CA  THR   233     -10.625 -21.773 -30.828  223 ASN
ATOM   1234  CA  ASN   234     -10.839 -18.372 -32.381  224 ASN
ATOM   1235  CA  LEU   235      -9.127 -16.116 -29.791  225 LEU
ATOM   1236  CA  THR   236      -5.993 -15.550 -31.759  226 ASN
ATOM   1237  CA  LYS   237      -5.447 -12.104 -30.241  227 GLN
ATOM   1238  CA  LEU   238      -5.904 -13.154 -26.564  228 LEU
ATOM   1239  CA  PHE   239      -3.083 -12.021 -24.191  229 GLN
ATOM   1240  CA  SER   240      -4.450 -12.651 -20.685  230 ILE
ATOM   1241  CA  LEU   241      -6.572 -15.612 -19.627  231 LEU
ATOM   1242  CA  ASN   242      -7.661 -16.216 -16.003  232 ASP
ATOM   1243  CA  LEU   243      -9.466 -19.476 -15.210  233 LEU
ATOM   1244  CA  ASN   244      -8.448 -19.438 -11.555  234 SER
ATOM   1245  CA  TRP   245     -10.663 -20.663  -8.749  235 GLY
ATOM   1246  CA  ASN   246     -12.742 -23.107 -10.798  236 ASN
ATOM   1247  CA  CYS   247     -12.522 -26.370  -8.840  237 CYS
ATOM   1248  CA  GLN   248     -10.813 -24.582  -5.944  238 PRO
ATOM   1249  CA  ARG   249      -8.334 -25.837  -3.396  239 ARG
ATOM   1250  CA  CYS   250     -10.212 -25.169  -0.189  240 CYS
ATOM   1251  CA  ASP   251      -7.757 -25.997   2.597  241 TYR
ATOM   1252  CA  ASN   252      -7.654 -22.924   4.884  242 ASN
ATOM   1253  CA  ALA   253      -9.634 -20.803   2.443  243 ALA
ATOM   1254  CA  ALA   254     -10.809 -17.657   4.216  244 PRO
ATOM   1255  CA  HIS   255     -14.104 -17.745   2.265  245 PHE
ATOM   1256  CA  PRO   256     -16.779 -20.464   1.883  246 PRO
ATOM   1257  CA  CYS   257     -15.430 -22.882  -0.676  247 CYS
ATOM   1258  CA  PHE   258     -16.948 -25.914  -2.425  248 THR
ATOM   1259  CA  PRO   259     -14.538 -28.083  -4.368  249 PRO
ATOM   1260  CA  CYS   260     -15.415 -30.040  -7.507  250 CYS
ATOM   1261  CA  PRO   261     -16.663 -33.560  -6.548  251 LYS
ATOM   1262  CA  ASN   262     -14.006 -36.231  -5.732  252 ASN
ATOM   1263  CA  ASN   263     -10.948 -33.886  -5.465  253 ASN
ATOM   1264  CA  ALA   264     -11.257 -33.303  -9.168  254 SER
ATOM   1265  CA  SER   265      -9.182 -30.646 -11.014  255 PRO
ATOM   1266  CA  LEU   266     -10.420 -28.257 -13.596  256 LEU
ATOM   1267  CA  GLY   267     -10.329 -30.479 -16.728  257 GLN
ATOM   1268  CA  LEU   268      -8.415 -28.804 -19.506  258 ILE
ATOM   1269  CA  PRO   269      -7.868 -30.842 -22.722  259 PRO
ATOM   1270  CA  ASN   270      -4.260 -31.018 -23.841  260 VAL
ATOM   1271  CA  GLN   271      -4.978 -28.979 -27.029  261 ASN
ATOM   1272  CA  ALA   272      -7.207 -26.360 -25.388  262 ALA
ATOM   1273  CA  PHE   273      -4.698 -23.489 -25.631  263 PHE
ATOM   1275  CA  GLU   275      -3.465 -24.157 -29.234  264 ASP
ATOM   1276  CA  GLN   276      -5.194 -21.119 -30.717  265 ALA
ATOM   1277  CA  ARG   277      -3.662 -18.772 -28.145  266 LEU
ATOM   1278  CA  ASP   278      -0.460 -17.794 -29.974  267 THR
ATOM   1279  CA  SER   279      -0.391 -14.245 -28.546  268 GLU
ATOM   1280  CA  LEU   280      -0.912 -15.378 -24.868  269 LEU
ATOM   1281  CA  VAL   281       1.311 -13.496 -22.438  270 LYS
ATOM   1282  CA  ILE   282      -0.437 -14.336 -19.155  271 VAL
ATOM   1283  CA  LEU   283      -2.088 -17.513 -17.890  272 LEU
ATOM   1284  CA  TYR   284      -3.562 -17.805 -14.441  273 ARG
ATOM   1285  CA  LEU   285      -4.526 -21.238 -13.205  274 LEU
ATOM   1286  CA  ARG   286      -4.529 -20.432  -9.498  275 HIS
ATOM   1287  CA  GLY   287      -6.628 -22.657  -7.301  276 SER
ATOM   1288  CA  ASN   288      -7.762 -25.208  -9.891  277 ASN
ATOM   1289  CA  SER   289      -6.880 -28.340  -7.868  278 SER
ATOM   1290  CA  ILE   290      -4.411 -29.384 -10.607  279 LEU
ATOM   1291  CA  ARG   291      -2.264 -32.526 -10.044  280 GLN
ATOM   1292  CA  SER   292      -0.468 -32.486 -13.452  281 HIS
ATOM   1293  CA  ILE   293       0.631 -29.767 -15.804  282 VAL
ATOM   1294  CA  PRO   294       0.746 -31.508 -19.207  283 PRO
ATOM   1295  CA  LYS   295       3.633 -30.178 -21.357  284 PRO
ATOM   1296  CA  ASN   296       1.331 -30.330 -24.389  285 ARG
ATOM   1297  CA  LEU   297      -0.719 -27.286 -23.159  286 TRP
ATOM   1298  CA  PHE   298       2.180 -24.978 -24.026  287 PHE
ATOM   1299  CA  ALA   299       3.196 -26.369 -27.464  288 LYS
ATOM   1300  CA  GLN   300       1.877 -23.349 -29.443  289 ASN
ATOM   1301  CA  LEU   301       2.384 -20.677 -26.784  290 ILE
ATOM   1302  CA  ARG   302       5.918 -19.405 -27.425  291 ASN
ATOM   1303  CA  LYS   303       5.629 -15.969 -25.799  292 ASN
ATOM   1304  CA  LEU   304       4.093 -16.832 -22.416  293 LEU
ATOM   1305  CA  LYS   305       5.503 -14.367 -19.899  294 GLN
ATOM   1306  CA  VAL   306       3.560 -14.939 -16.680  295 GLU
ATOM   1307  CA  LEU   307       2.169 -18.172 -15.301  296 LEU
ATOM   1308  CA  ASP   308       0.306 -18.685 -11.969  297 ASP
ATOM   1309  CA  LEU   309      -0.045 -22.274 -10.726  298 LEU
ATOM   1310  CA  SER   310      -0.375 -21.409  -7.051  299 SER
ATOM   1311  CA  ASP   311      -2.952 -23.159  -4.859  300 GLN
ATOM   1312  CA  ASN   312      -2.935 -26.460  -6.699  301 ASN
ATOM   1313  CA  PHE   313      -1.707 -29.921  -5.705  302 PHE
ATOM   1314  CA  LEU   314       1.499 -29.812  -7.748  303 LEU
ATOM   1315  CA  ALA   315       4.095 -30.802  -5.125  304 ALA
ATOM   1316  CA  TYR   316       4.980 -34.016  -7.096  305 LYS
ATOM   1317  CA  SER   317       4.944 -32.086 -10.394  306 GLU
ATOM   1318  CA  ILE   318       7.468 -29.539  -9.108  307 ILE
ATOM   1319  CA  ARG   319       9.965 -32.426  -8.892  308 GLY
ATOM   1320  CA  ASN   320       9.165 -33.426 -12.503  309 ASP
ATOM   1321  CA  GLY   321       7.778 -30.407 -14.461  310 ALA
ATOM   1322  CA  THR   322       8.503 -31.302 -18.107  311 LYS
ATOM   1323  CA  PHE   323       6.229 -28.399 -19.136  312 PHE
ATOM   1324  CA  TYR   324       8.949 -25.894 -18.218  313 LEU
ATOM   1325  CA  GLU   325      11.100 -26.908 -21.252  314 HIS
ATOM   1326  CA  GLU   326       8.351 -25.242 -23.340  315 PHE
ATOM   1327  CA  LEU   327       8.627 -21.795 -21.547  316 LEU
ATOM   1328  CA  GLN   328      11.986 -20.212 -22.420  317 PRO
ATOM   1329  CA  GLY   329      10.418 -16.708 -22.490  318 ASN
ATOM   1330  CA  VAL   330       8.680 -16.968 -19.099  319 LEU
ATOM   1331  CA  GLU   331       9.385 -13.952 -16.800  320 ILE
ATOM   1332  CA  PHE   332       7.233 -14.930 -13.788  321 GLN
ATOM   1333  CA  LEU   333       6.331 -18.306 -12.413  322 LEU
ATOM   1334  CA  ARG   334       4.305 -18.850  -9.312  323 ASP
ATOM   1335  CA  LEU   335       4.072 -22.316  -7.730  324 LEU
ATOM   1336  CA  LEU   336       3.212 -21.198  -4.226  325 SER
ATOM   1337  CA  ASN   337       1.023 -23.227  -1.893  326 PHE
ATOM   1338  CA  ASN   338       1.154 -26.577  -3.568  327 ASN
ATOM   1339  CA  TYR   339       1.880 -28.715  -0.487  328 PHE
ATOM   1340  CA  GLN   340       0.354 -32.174  -0.022  329 GLU
ATOM   1341  CA  PRO   341      -1.978 -31.902   2.961  330 LEU
ATOM   1342  CA  LEU   342      -0.658 -33.524   6.152  331 GLN
ATOM   1343  CA  LYS   343       2.873 -34.000   4.673  332 VAL
ATOM   1344  CA  THR   344       6.030 -32.234   5.827  333 TYR
ATOM   1345  CA  PHE   345       8.687 -33.054   3.198  334 ARG
ATOM   1346  CA  SER   346      12.262 -33.627   4.293  335 ALA
ATOM   1347  CA  GLU   347      13.583 -31.320   1.608  336 SER
ATOM   1348  CA  LEU   348      13.105 -29.426  -1.664  337 MET
ATOM   1349  CA  ILE   349      12.896 -31.563  -4.899  338 ASN
ATOM   1350  CA  LEU   350      13.239 -29.017  -7.788  339 LEU
ATOM   1351  CA  SER   351      13.244 -30.540 -11.279  340 SER
ATOM   1352  CA  PRO   352      16.259 -30.247 -13.597  341 GLN
ATOM   1353  CA  SER   353      13.629 -28.621 -15.920  342 ALA
ATOM   1354  CA  ILE   354      13.776 -25.278 -14.036  343 PHE
ATOM   1355  CA  SER   355      17.162 -24.769 -15.742  344 SER
ATOM   1356  CA  LYS   356      15.247 -24.226 -19.096  345 SER
ATOM   1357  CA  MET   357      13.577 -21.071 -17.753  346 LEU
ATOM   1358  CA  ARG   358      16.100 -18.880 -19.477  347 LYS
ATOM   1359  CA  SER   359      14.110 -15.614 -19.351  348 SER
ATOM   1360  CA  LEU   360      12.933 -16.059 -15.719  349 LEU
ATOM   1361  CA  ARG   361      12.992 -13.018 -13.433  350 LYS
ATOM   1362  CA  LYS   362      10.614 -14.002 -10.602  351 ILE
ATOM   1363  CA  LEU   363      10.118 -17.431  -9.051  352 LEU
ATOM   1364  CA  TYR   364       7.819 -17.863  -6.040  353 ARG
ATOM   1365  CA  LEU   365       7.527 -21.176  -4.248  354 ILE
ATOM   1366  CA  SER   366       5.905 -20.303  -0.976  355 ARG
ATOM   1367  CA  GLY   367       4.059 -23.028   0.865  356 GLY
ATOM   1368  CA  LEU   368       5.846 -26.132  -0.497  357 TYR
ATOM   1369  CA  PHE   369       6.421 -26.967   3.180  358 VAL
ATOM   1370  CA  PHE   370       9.754 -28.634   3.922  359 PHE
ATOM   1371  CA  HIS   371      12.206 -29.105   6.796  360 LYS
ATOM   1372  CA  GLN   372      15.701 -28.538   5.331  361 GLU
ATOM   1373  CA  LEU   373      17.047 -26.471   2.433  362 LEU
ATOM   1374  CA  SER   374      20.365 -27.902   1.292  363 LYS
ATOM   1375  CA  ASN   375      22.623 -25.770  -0.955  364 SER
ATOM   1376  CA  TYR   376      22.466 -28.013  -3.990  365 PHE
ATOM   1377  CA  SER   377      18.620 -28.263  -4.063  366 GLN
ATOM   1378  CA  LEU   378      18.373 -24.936  -5.866  367 LEU
ATOM   1379  CA  MET   379      21.183 -25.811  -8.315  368 SER
ATOM   1380  CA  HIS   380      18.749 -25.913 -11.295  369 PRO
ATOM   1381  CA  LEU   381      18.494 -22.115 -10.867  370 LEU
ATOM   1382  CA  SER   382      22.205 -21.353 -10.581  371 HIS
ATOM   1383  CA  ASN   383      22.609 -20.470 -14.265  372 ASN
ATOM   1384  CA  LEU   384      19.402 -18.510 -14.804  373 LEU
ATOM   1385  CA  PRO   385      21.095 -15.265 -15.833  374 GLN
ATOM   1386  CA  GLN   386      18.073 -12.963 -15.396  375 ASN
ATOM   1387  CA  LEU   387      16.681 -14.217 -12.076  376 LEU
ATOM   1388  CA  GLU   388      15.869 -11.311  -9.809  377 GLU
ATOM   1389  CA  TYR   389      13.496 -12.635  -7.147  378 VAL
ATOM   1390  CA  LEU   390      13.475 -15.986  -5.446  379 LEU
ATOM   1391  CA  ASP   391      10.707 -16.332  -2.911  380 ASP
ATOM   1392  CA  LEU   392      10.753 -19.297  -0.505  381 LEU
ATOM   1393  CA  ARG   393       8.632 -17.853   2.284  382 GLY
ATOM   1394  CA  MET   394       6.125 -19.718   4.425  383 THR
ATOM   1395  CA  ASN   395       7.798 -23.080   4.056  384 ASN
ATOM   1396  CA  PHE   396       8.443 -23.978   7.727  385 PHE
ATOM   1397  CA  MET   397      12.068 -24.440   6.831  386 ILE
ATOM   1398  CA  ASN   398      14.092 -25.340   9.983  387 LYS
ATOM   1399  CA  TYR   399      17.595 -25.595   8.492  388 ILE
ATOM   1400  CA  CYS   400      19.328 -23.611   5.832  389 ALA
ATOM   1401  CA  ASN   401      22.945 -22.746   5.377  390 ASN
ATOM   1402  CA  VAL   402      22.595 -19.152   4.293  391 LEU
ATOM   1403  CA  THR   403      25.986 -19.242   2.582  392 SER
ATOM   1404  CA  ALA   404      24.283 -21.072  -0.305  393 MET
ATOM   1405  CA  PHE   405      23.115 -17.617  -1.520  394 PHE
ATOM   1406  CA  LYS   406      26.672 -16.783  -2.648  395 LYS
ATOM   1407  CA  ARG   407      25.403 -18.576  -5.800  396 GLN
ATOM   1408  CA  LEU   408      22.784 -15.841  -6.100  397 PHE
ATOM   1409  CA  ARG   409      24.736 -12.508  -5.891  398 LYS
ATOM   1410  CA  SER   410      22.941 -11.331  -9.060  399 ARG
ATOM   1411  CA  LEU   411      19.485 -11.464  -7.427  400 LEU
ATOM   1412  CA  ARG   412      17.663  -8.383  -6.239  401 LYS
ATOM   1413  CA  THR   413      15.690 -10.176  -3.469  402 VAL
ATOM   1414  CA  VAL   414      16.004 -13.542  -1.707  403 ILE
ATOM   1415  CA  VAL   415      12.971 -13.939   0.413  404 ASP
ATOM   1416  CA  LEU   416      12.916 -16.478   3.278  405 LEU
ATOM   1417  CA  SER   417      10.274 -14.650   5.262  406 SER
ATOM   1418  CA  GLN   418       8.037 -16.672   7.608  407 VAL
ATOM   1419  CA  ASN   419      10.009 -19.828   8.176  408 ASN
ATOM   1420  CA  MET   420      11.357 -21.670  11.229  409 LYS
ATOM   1421  CA  LEU   421      15.047 -21.125  10.652  410 ILE
ATOM   1422  CA  THR   422      17.239 -21.362  13.833  411 SER
ATOM   1423  CA  ILE   423      21.065 -22.119  14.482  412 PRO
ATOM   1424  CA  ASN   424       6.388  -6.703  -2.102  413 VAL
ATOM   1425  CA  PRO   425       3.111  -8.679  -1.981  414 LEU
ATOM   1426  CA  TYR   426       0.159  -7.691   0.194  415 GLU
ATOM   1427  CA  TYR   427      -0.444  -9.551   3.538  416 GLN
ATOM   1428  CA  THR   428      -3.504 -11.489   2.411  417 LEU
ATOM   1429  CA  SER   429      -2.463 -12.504  -1.166  418 TYR
ATOM   1430  CA  SER   430      -2.419 -16.243  -1.876  419 TYR
ATOM   1431  CA  ALA   431      -5.486 -16.645   0.352  420 PHE
ATOM   1432  CA  ASN   432      -7.594 -13.661  -0.893  421 ARG
ATOM   1433  CA  GLU   433     -10.957 -14.610  -2.572  422 TYR
ATOM   1442  CA  MET   442     -10.381 -11.991  -5.336  423 ASP
ATOM   1443  CA  ASP   443      -7.111 -10.070  -4.941  424 LYS
ATOM   1444  CA  ASP   444      -7.924  -8.007  -8.076  425 TYR
ATOM   1445  CA  HIS   445     -11.315  -6.748  -6.827  426 ALA
ATOM   1446  CA  LEU   446     -12.198  -3.093  -7.129  427 ARG
ATOM   1447  CA  ASP   447     -13.134  -1.037  -4.051  428 SER
ATOM   1448  CA  LEU   448     -16.053   1.417  -4.163  429 CYS
ATOM   1449  CA  GLN   449     -13.562   4.234  -3.503  430 ARG
ATOM   1450  CA  ASP   450     -11.090   3.831  -6.457  431 PHE
ATOM   1451  CA  MET   451     -10.388   2.598 -10.037  432 LYS
ATOM   1452  CA  PRO   452      10.877  -1.360   1.900  433 SER
ATOM   1453  CA  ALA   453      14.747  -1.541   1.437  434 CYS
ATOM   1454  CA  PHE   454      14.988  -3.198  -2.018  435 TYR
ATOM   1455  CA  GLU   455      16.213   0.023  -3.624  436 LYS
ATOM   1456  CA  SER   456      19.477  -0.333  -1.609  437 TYR
ATOM   1457  CA  GLU   457      20.506  -3.374  -3.737  438 GLY
ATOM   1458  CA  LEU   458      20.723  -7.081  -2.955  439 GLN
ATOM   1489  CA  TYR   489      18.368  -8.139  -0.174  440 THR
ATOM   1490  CA  PHE   490      18.135 -11.115   2.081  441 LEU
ATOM   1491  CA  ASP   491      14.840 -11.289   3.889  442 ASP
ATOM   1492  CA  LEU   492      14.958 -13.532   6.987  443 LEU
ATOM   1493  CA  SER   493      12.080 -11.805   8.743  444 SER
ATOM   1494  CA  GLN   494       9.760 -13.804  10.962  445 LYS
ATOM   1495  CA  ASN   495      12.090 -16.702  11.537  446 ASN
ATOM   1496  CA  ASN   496      13.293 -18.428  14.756  447 SER
ATOM   1497  CA  ILE   497      16.830 -16.970  14.911  448 ILE
ATOM   1498  CA  PRO   498      17.769 -16.518  18.616  449 PHE
ATOM   1499  CA  TRP   499      21.538 -16.193  18.193  450 PHE
ATOM   1500  CA  LEU   500      23.639 -14.820  15.334  451 ILE
ATOM   1501  CA  ASN   501      27.384 -14.983  14.702  452 LYS
ATOM   1502  CA  ALA   502      29.781 -13.899  11.985  453 SER
ATOM   1503  CA  TYR   503      30.072 -17.294  10.398  454 SER
ATOM   1504  CA  THR   504      26.283 -17.259   9.633  455 ASP
ATOM   1505  CA  PHE   505      26.935 -14.531   7.053  456 PHE
ATOM   1506  CA  LYS   506      30.191 -15.984   5.654  457 GLN
ATOM   1507  CA  GLY   507      30.107 -15.546   1.847  458 HIS
ATOM   1508  CA  MET   508      27.306 -12.956   1.951  459 LEU
ATOM   1509  CA  GLU   509      29.535  -9.862   1.862  460 SER
ATOM   1510  CA  LYS   510      27.645  -8.652  -1.255  461 PHE
ATOM   1511  CA  THR   511      24.346  -8.028   0.687  462 LEU
ATOM   1512  CA  VAL   512      23.088  -4.484   0.804  463 LYS
ATOM   1513  CA  CYS   513      19.895  -5.041   2.843  464 CYS
ATOM   1514  CA  LEU   514      19.297  -7.652   5.583  465 LEU
ATOM   1515  CA  ASP   515      15.881  -8.044   7.182  466 ASN
ATOM   1516  CA  LEU   516      15.985  -9.789  10.533  467 LEU
ATOM   1517  CA  SER   517      12.740  -8.269  11.683  468 SER
ATOM   1518  CA  TYR   518      10.655 -10.419  13.933  469 GLY
ATOM   1519  CA  ASN   519      13.153 -13.009  15.056  470 ASN
ATOM   1520  CA  TYR   520      14.063 -13.911  18.639  471 LEU
ATOM   1521  CA  MET   521      17.402 -12.149  18.958  472 ILE
ATOM   1522  CA  SER   522      18.118 -11.517  22.705  473 SER
ATOM   1523  CA  GLN   523      21.826 -11.092  22.450  474 GLN
ATOM   1524  CA  ALA   524      24.294  -8.462  23.635  475 THR
ATOM   1525  CA  LEU   525      25.678  -7.455  20.275  476 LEU
ATOM   1526  CA  ASN   526      29.307  -6.329  20.613  477 ASN
ATOM   1527  CA  GLY   527      30.451  -5.593  17.023  478 GLY
ATOM   1528  CA  GLN   528      31.469  -9.095  15.980  479 SER
ATOM   1529  CA  GLN   529      28.166 -10.638  14.837  480 GLU
ATOM   1530  CA  PHE   530      27.934  -9.123  11.334  481 PHE
ATOM   1531  CA  LEU   531      31.667  -8.839  10.404  482 GLN
ATOM   1532  CA  PRO   532      31.320 -10.274   6.831  483 PRO
ATOM   1533  CA  LEU   533      28.593  -7.767   5.867  484 LEU
ATOM   1534  CA  THR   534      31.051  -5.130   4.702  485 ALA
ATOM   1535  CA  LYS   535      28.728  -3.748   1.967  486 GLU
ATOM   1536  CA  LEU   536      25.485  -3.619   4.063  487 LEU
ATOM   1537  CA  VAL   537      23.496  -0.408   3.841  488 ARG
ATOM   1538  CA  PHE   538      20.174  -1.239   5.508  489 TYR
ATOM   1539  CA  LEU   539      19.588  -3.461   8.461  490 LEU
ATOM   1540  CA  ASN   540      16.088  -4.084   9.841  491 ASP
ATOM   1541  CA  MET   541      16.395  -5.512  13.334  492 PHE
ATOM   1542  CA  ALA   542      12.895  -4.520  14.459  493 SER
ATOM   1543  CA  TYR   543      10.732  -6.895  16.597  494 ASN
ATOM   1544  CA  ASN   544      13.688  -8.621  18.273  495 ASN
ATOM   1545  CA  ARG   545      14.859  -8.176  21.839  496 ARG
ATOM   1546  CA  ILE   546      17.968  -6.134  21.435  497 LEU
ATOM   1547  CA  ASP   547      20.065  -5.943  24.549  498 ASP
ATOM   1548  CA  LEU   548      22.137  -2.804  24.180  499 LEU
ATOM   1549  CA  TYR   549      24.701  -3.580  26.903  500 LEU
ATOM   1550  CA  PHE   550      27.654  -2.640  24.702  501 HIS
ATOM   1551  CA  ASN   551      28.262   0.603  22.823  502 SER
ATOM   1552  CA  GLU   552      30.164  -1.353  20.173  503 THR
ATOM   1553  CA  ALA   553      26.869  -2.863  18.833  504 ALA
ATOM   1554  CA  PHE   554      26.626  -2.707  15.064  505 PHE
ATOM   1555  CA  GLN   555      30.052  -0.960  14.690  506 GLU
ATOM   1556  CA  GLU   556      31.261  -3.641  12.228  507 GLU
ATOM   1557  CA  ILE   557      28.577  -2.657   9.683  508 LEU
ATOM   1558  CA  ARG   558      30.841   0.053   8.355  509 ARG
ATOM   1559  CA  SER   559      28.743   1.030   5.328  510 LYS
ATOM   1561  CA  LEU   561      25.435   1.043   7.254  511 LEU
ATOM   1562  CA  LYS   562      23.121   3.901   6.249  512 GLU
ATOM   1563  CA  VAL   563      19.810   2.895   7.843  513 VAL
ATOM   1564  CA  LEU   564      19.273   0.937  11.036  514 LEU
ATOM   1565  CA  ASP   565      15.878  -0.068  12.426  515 ASP
ATOM   1566  CA  LEU   566      15.817  -1.238  16.041  516 ILE
ATOM   1567  CA  SER   567      12.141  -0.401  16.631  517 SER
ATOM   1568  CA  ASN   568       9.977  -2.697  18.762  518 SER
ATOM   1569  CA  ASN   569      12.847  -4.093  20.793  519 ASN
ATOM   1570  CA  GLU   570      11.199  -2.997  24.046  520 SER
ATOM   1571  CA  PHE   571      11.824  -6.181  26.051  521 HIS
ATOM   1572  CA  HIS   572      15.016  -5.274  28.034  522 TYR
ATOM   1573  CA  PHE   573      14.058  -1.643  28.342  523 PHE
ATOM   1574  CA  GLN   574      11.021  -2.677  30.446  524 GLN
ATOM   1575  CA  MET   575      12.909  -4.229  33.392  525 SER
ATOM   1576  CA  LYS   576      14.636  -2.044  35.937  526 GLU
ATOM   1577  CA  GLN   577      18.349  -2.063  36.762  527 GLY
ATOM   1578  CA  ILE   578      19.545  -3.060  33.255  528 ILE
ATOM   1579  CA  GLY   579      22.481  -1.166  31.717  529 THR
ATOM   1580  CA  HIS   580      21.642   0.224  28.271  530 HIS
ATOM   1581  CA  ARG   581      24.076   2.154  26.068  531 MET
ATOM   1582  CA  LEU   582      22.280   4.569  23.741  532 LEU
ATOM   1583  CA  ASP   583      25.715   6.011  22.796  533 ASN
ATOM   1584  CA  PHE   584      26.407   3.183  20.231  534 PHE
ATOM   1585  CA  ILE   585      25.644   5.660  17.402  535 THR
ATOM   1586  CA  LYS   586      29.140   7.250  17.562  536 LYS
ATOM   1587  CA  ASN   587      30.822   4.325  15.753  537 ASN
ATOM   1588  CA  LEU   588      28.526   4.206  12.689  538 LEU
ATOM   1589  CA  THR   589      30.296   6.664  10.411  539 LYS
ATOM   1590  CA  SER   590      27.891   6.779   7.430  540 VAL
ATOM   1591  CA  LEU   591      24.590   6.251   9.273  541 LEU
ATOM   1592  CA  GLU   592      21.840   8.529   7.958  542 GLN
ATOM   1593  CA  VAL   593      18.671   7.257   9.533  543 LYS
ATOM   1594  CA  LEU   594      18.068   5.573  12.851  544 LEU
ATOM   1595  CA  SER   595      14.662   4.258  13.856  545 MET
ATOM   1596  CA  LEU   596      14.135   3.367  17.497  546 MET
ATOM   1597  CA  ALA   597      10.397   3.518  17.907  547 ASN
ATOM   1598  CA  ASN   598       8.178   1.720  20.454  548 ASP
ATOM   1599  CA  ASN   599      11.087   0.628  22.654  549 ASN
ATOM   1600  CA  LYS   600       9.606   2.031  25.880  550 ASP
ATOM   1601  CA  ILE   601      12.977   3.598  26.650  551 ILE
ATOM   1602  CA  GLY   602      12.970   5.169  30.139  552 SER
ATOM   1603  CA  LEU   603      16.605   4.898  31.190  553 SER
ATOM   1604  CA  ARG   604      20.066   5.050  29.701  554 SER
ATOM   1605  CA  ILE   605      23.490   4.534  31.256  555 THR
ATOM   1606  CA  SER   606      24.902   7.041  28.737  556 SER
ATOM   1607  CA  ASN   607      23.563  10.590  28.638  557 ARG
ATOM   1608  CA  THR   608      24.412  11.561  25.108  558 THR
ATOM   1609  CA  LEU   609      23.881  10.143  21.634  559 MET
ATOM   1610  CA  TYR   610      26.603  11.175  19.229  560 GLU
ATOM   1611  CA  SER   611      26.921  11.104  15.454  561 SER
ATOM   1612  CA  ALA   612      28.816  13.121  12.865  562 GLU
ATOM   1613  CA  SER   613      26.439  11.714  10.113  563 SER
ATOM   1614  CA  LEU   614      22.908  10.969  11.374  564 LEU
ATOM   1615  CA  LYS   615      20.161  13.082   9.679  565 ARG
ATOM   1616  CA  CYS   616      16.980  11.350  10.897  566 THR
ATOM   1617  CA  LEU   617      16.096   9.928  14.289  567 LEU
ATOM   1618  CA  LEU   618      12.716   8.355  14.949  568 GLU
ATOM   1619  CA  PHE   619      12.249   8.035  18.736  569 PHE
ATOM   1620  CA  SER   620       8.451   7.717  19.029  570 ARG
ATOM   1621  CA  GLY   621       6.844   5.539  21.652  571 GLY
ATOM   1622  CA  ASN   622       9.519   5.887  24.298  572 ASN
ATOM   1623  CA  HIS   623       9.534   7.571  27.728  573 HIS
ATOM   1624  CA  LEU   624      11.359  10.830  27.363  574 LEU
ATOM   1625  CA  ASP   625       8.927  12.041  30.038  575 ASP
ATOM   1626  CA  ILE   626      10.835   9.930  32.572  576 VAL
ATOM   1627  CA  MET   627      14.343  10.890  31.243  577 LEU
ATOM   1628  CA  TRP   628      13.330  14.542  31.286  578 TRP
ATOM   1629  CA  ASP   629      11.472  14.384  34.702  579 ARG
ATOM   1630  CA  THR   630      11.322  17.995  36.003  580 ASP
ATOM   1631  CA  LYS   631      14.449  18.734  38.049  581 GLY
ATOM   1632  CA  GLY   632      16.608  16.090  36.345  582 ASP
ATOM   1633  CA  ASP   633      19.108  17.789  33.995  583 ASN
ATOM   1634  CA  GLN   634      21.098  14.745  33.085  584 ARG
ATOM   1635  CA  TYR   635      19.418  13.901  29.759  585 TYR
ATOM   1636  CA  ILE   636      18.658  17.397  28.425  586 LEU
ATOM   1637  CA  ARG   637      21.564  17.104  25.976  587 GLN
ATOM   1638  CA  PHE   638      20.575  13.555  24.848  588 LEU
ATOM   1639  CA  PHE   639      20.294  14.598  21.175  589 PHE
ATOM   1640  CA  GLN   640      22.788  17.609  21.161  590 LYS
ATOM   1641  CA  GLY   641      25.771  15.788  19.650  591 ASN
ATOM   1642  CA  LEU   642      23.809  14.416  16.661  592 LEU
ATOM   1643  CA  THR   643      25.425  17.269  14.728  593 LEU
ATOM   1644  CA  ASN   644      23.813  16.729  11.304  594 LYS
ATOM   1645  CA  LEU   645      20.371  15.833  12.676  595 LEU
ATOM   1646  CA  THR   646      17.615  17.485  10.646  596 GLU
ATOM   1647  CA  TYR   647      14.485  15.384  11.504  597 GLU
ATOM   1648  CA  LEU   648      13.482  14.260  15.008  598 LEU
ATOM   1649  CA  ASP   649      10.302  12.369  15.900  599 ASP
ATOM   1650  CA  ILE   650       9.630  12.439  19.622  600 ILE
ATOM   1651  CA  SER   651       5.885  11.939  19.305  601 SER
ATOM   1652  CA  ASP   652       4.083   9.470  21.653  602 LYS
ATOM   1653  CA  ASN   653       6.559  10.033  24.504  603 ASN
ATOM   1654  CA  GLN   654       4.011  10.996  27.147  604 SER
ATOM   1655  CA  LEU   655       5.242  14.590  27.507  605 LEU
ATOM   1656  CA  LYS   656       2.601  16.689  29.361  606 SER
ATOM   1657  CA  SER   657       5.215  19.397  29.402  607 PHE
ATOM   1658  CA  CYS   658       8.721  20.109  28.130  608 LEU
ATOM   1659  CA  SER   659      11.071  21.149  30.919  609 PRO
ATOM   1660  CA  PRO   660      13.363  24.038  30.090  610 SER
ATOM   1661  CA  ALA   661      16.668  22.982  28.641  611 GLY
ATOM   1662  CA  ALA   662      15.049  20.701  26.046  612 VAL
ATOM   1663  CA  ILE   663      15.170  23.079  23.083  613 PHE
ATOM   1664  CA  ILE   664      18.535  24.523  24.073  614 ASP
ATOM   1665  CA  ASN   665      19.727  20.890  24.081  615 GLY
ATOM   1666  CA  LEU   666      18.503  20.158  20.539  616 MET
ATOM   1667  CA  PRO   667      21.185  19.860  17.908  617 PRO
ATOM   1668  CA  PRO   668      21.796  23.004  15.809  618 PRO
ATOM   1669  CA  SER   669      20.516  21.838  12.358  619 ASN
ATOM   1670  CA  ILE   670      17.142  20.504  13.527  620 LEU
ATOM   1671  CA  ARG   671      14.489  21.281  10.840  621 LYS
ATOM   1672  CA  VAL   672      11.592  18.812  11.283  622 ASN
ATOM   1673  CA  LEU   673      10.396  18.237  14.867  623 LEU
ATOM   1674  CA  ARG   674       7.361  16.084  15.773  624 SER
ATOM   1675  CA  MET   675       5.880  16.429  19.254  625 LEU
ATOM   1676  CA  ASP   676       2.564  14.872  18.214  626 ALA
ATOM   1677  CA  SER   677       0.386  12.693  20.477  627 LYS
ATOM   1678  CA  ASN   678       2.159  13.579  23.732  628 ASN
ATOM   1679  CA  PHE   679      -0.727  14.910  25.778  629 GLY
ATOM   1680  CA  LEU   680       1.091  18.278  25.910  630 LEU
ATOM   1681  CA  ASP   681      -0.917  20.818  27.982  631 LYS
ATOM   1682  CA  TYR   682       1.390  23.825  27.767  632 SER
ATOM   1683  CA  PHE   683       4.163  24.980  25.552  633 PHE
ATOM   1684  CA  PRO   684       6.412  28.000  26.032  634 ILE
ATOM   1685  CA  TRP   685       6.452  29.192  22.418  635 TRP
ATOM   1686  CA  VAL   686       9.236  31.710  23.217  636 GLU
ATOM   1687  CA  ASN   687      11.647  28.760  23.654  637 LYS
ATOM   1688  CA  ILE   688      11.394  28.123  19.889  638 LEU
ATOM   1689  CA  SER   689      14.055  30.879  19.583  639 ARG
ATOM   1690  CA  VAL   690      16.614  28.130  20.414  640 TYR
ATOM   1691  CA  LEU   691      15.723  26.112  17.245  641 LEU
ATOM   1692  CA  SER   692      17.295  28.481  14.772  642 LYS
ATOM   1693  CA  GLN   693      16.798  26.187  11.740  643 ASN
ATOM   1694  CA  LEU   694      13.334  24.834  12.532  644 LEU
ATOM   1695  CA  CYS   695      11.008  24.647   9.508  645 GLU
ATOM   1696  CA  TYR   696       8.340  22.078  10.475  646 THR
ATOM   1697  CA  LEU   697       6.834  21.787  13.940  647 LEU
ATOM   1698  CA  ASN   698       4.249  19.053  14.363  648 ASP
ATOM   1699  CA  LEU   699       2.242  19.604  17.512  649 LEU
ATOM   1700  CA  SER   700      -0.864  17.714  16.413  650 SER
ATOM   1701  CA  GLY   701      -3.024  15.641  18.819  651 HIS
ATOM   1702  CA  ASN   702      -2.160  17.366  22.043  652 ASN
ATOM   1703  CA  PHE   703      -4.005  19.599  24.528  653 GLN
ATOM   1704  CA  LEU   704      -2.568  22.972  23.680  654 LEU
ATOM   1705  CA  PHE   705      -5.014  25.753  24.496  655 THR
ATOM   1706  CA  ASN   706      -3.042  28.701  23.085  656 THR
ATOM   1707  CA  LEU   707      -0.981  29.930  20.186  657 VAL
ATOM   1708  CA  PRO   708       1.995  32.263  20.608  658 PRO
ATOM   1709  CA  ASP   709       1.248  35.998  21.016  659 GLU
ATOM   1710  CA  THR   710       3.626  36.633  18.127  660 ARG
ATOM   1711  CA  ALA   711       4.813  33.739  15.986  661 LEU
ATOM   1712  CA  ILE   712       7.488  35.944  14.324  662 SER
ATOM   1713  CA  GLN   713       9.061  36.754  17.757  663 ASN
ATOM   1714  CA  PHE   714       9.248  32.912  18.389  664 CYS
ATOM   1715  CA  SER   715      10.539  31.499  15.131  665 SER
ATOM   1716  CA  ILE   716      11.686  33.478  12.054  666 ARG
ATOM   1717  CA  LYS   717      12.506  30.210  10.209  667 SER
ATOM   1718  CA  LEU   718       9.181  28.361  10.678  668 LEU
ATOM   1719  CA  LYS   719       7.425  27.269   7.459  669 LYS
ATOM   1720  CA  SER   720       4.926  24.543   8.557  670 ASN
ATOM   1721  CA  LEU   721       3.068  24.675  11.802  671 LEU
ATOM   1722  CA  ASP   722       0.692  21.808  12.548  672 ILE
ATOM   1723  CA  LEU   723      -1.675  22.314  15.483  673 LEU
ATOM   1724  CA  SER   724      -4.526  20.033  14.477  674 LYS
ATOM   1725  CA  HIS   725      -6.432  18.231  17.198  675 ASN
ATOM   1726  CA  ASN   726      -5.723  20.512  20.058  676 ASN
ATOM   1727  CA  ARG   727      -7.932  22.544  22.445  677 GLN
ATOM   1728  CA  LEU   728      -7.289  26.013  21.069  678 ILE
ATOM   1729  CA  SER   729     -10.419  28.228  21.713  679 ARG
ATOM   1730  CA  ALA   730      -9.179  31.535  20.336  680 SER
ATOM   1731  CA  ILE   731      -6.173  32.930  18.582  681 LEU
ATOM   1732  CA  PRO   732      -4.016  35.710  19.991  682 THR
ATOM   1733  CA  GLU   733      -4.621  39.250  18.798  683 LYS
ATOM   1734  CA  SER   734      -1.489  39.567  16.576  684 TYR
ATOM   1735  CA  PHE   735      -0.697  35.768  16.176  685 PHE
ATOM   1736  CA  PHE   736       0.629  35.652  12.572  686 LEU
ATOM   1737  CA  SER   737       1.804  39.287  12.328  687 GLN
ATOM   1738  CA  GLN   738       4.938  39.652  10.216  688 ASP
ATOM   1739  CA  ALA   739       5.343  35.858   9.915  689 ALA
ATOM   1740  CA  THR   740       6.484  36.098   6.293  690 PHE
ATOM   1741  CA  GLY   741       8.260  32.721   6.244  691 GLN
ATOM   1742  CA  LEU   742       5.083  30.725   7.024  692 LEU
ATOM   1743  CA  GLU   743       3.588  28.586   4.274  693 ARG
ATOM   1744  CA  GLU   744       1.428  25.885   5.874  694 TYR
ATOM   1745  CA  LEU   745      -0.793  26.163   8.945  695 LEU
ATOM   1746  CA  MET   746      -3.140  23.494  10.279  696 ASP
ATOM   1747  CA  LEU   747      -5.633  24.699  12.883  697 LEU
ATOM   1748  CA  ASN   748      -8.177  21.987  12.077  698 SER
ATOM   1749  CA  HIS   749     -10.017  20.096  14.842  699 SER
ATOM   1750  CA  ASN   750      -9.642  22.745  17.511  700 ASN
ATOM   1751  CA  GLN   751     -12.379  24.663  19.383  701 LYS
ATOM   1752  CA  LEU   752     -11.870  28.040  17.685  702 ILE
ATOM   1753  CA  LYS   753     -14.908  30.402  17.744  703 GLN
ATOM   1754  CA  ILE   754     -13.666  33.580  16.035  704 MET
ATOM   1755  CA  ILE   755     -10.766  34.709  13.944  705 ILE
ATOM   1756  CA  GLU   756     -10.163  38.483  13.570  706 GLN
ATOM   1757  CA  MET   757      -8.141  40.281  10.871  707 LYS
ATOM   1758  CA  HIS   758      -5.315  41.280  13.291  708 THR
ATOM   1759  CA  ALA   759      -4.531  37.615  13.960  709 SER
ATOM   1760  CA  PHE   760      -4.664  36.822  10.220  710 PHE
ATOM   1761  CA  PRO   761      -2.995  39.578   8.187  711 PRO
ATOM   1762  CA  PRO   762      -3.403  39.319   4.414  712 GLU
ATOM   1772  CA  ALA   772       0.345  39.863   3.665  713 ASN
ATOM   1773  CA  THR   773       0.977  36.493   5.406  714 VAL
ATOM   1774  CA  ALA   774      -2.166  34.580   4.330  715 LEU
ATOM   1775  CA  LYS   775      -1.617  35.233   0.634  716 ASN
ATOM   1776  CA  THR   776       1.799  33.527   0.979  717 ASN
ATOM   1777  CA  SER   777       0.150  30.347   2.425  718 LEU
ATOM   1778  CA  CYS   778       0.273  27.226   0.296  719 LYS
ATOM   1779  CA  ARG   779      -2.426  25.836   2.592  720 MET
ATOM   1780  CA  LEU   780      -4.513  26.812   5.638  721 LEU
ATOM   1781  CA  THR   781      -6.680  24.244   7.409  722 LEU
ATOM   1782  CA  LEU   782      -9.675  25.377   9.539  723 LEU
ATOM   1783  CA  HIS   783     -12.223  22.559   9.492  724 HIS
ATOM   1784  CA  ALA   784     -13.973  20.995  12.554  725 HIS
ATOM   1785  CA  ASN   785     -13.761  24.122  14.729  726 ASN
ATOM   1786  CA  PRO   786     -16.582  25.798  16.799  727 ARG
ATOM   1787  CA  PHE   787     -17.204  28.894  14.683  728 PHE
ATOM   1788  CA  THR   788     -19.610  31.520  16.002  729 LEU
ATOM   1789  CA  CYS   789     -21.479  33.275  13.174  730 CYS
ATOM   1790  CA  SER   790     -22.507  36.638  14.657  731 THR
ATOM   1791  CA  CYS   791     -21.716  40.072  13.287  732 CYS
ATOM   1792  CA  ALA   792     -18.365  40.012  15.197  733 ASP
ATOM   1793  CA  THR   793     -17.307  37.199  12.788  734 ALA
ATOM   1794  CA  SER   794     -18.073  39.266   9.684  735 VAL
ATOM   1795  CA  TRP   795     -14.437  39.846   8.590  736 TRP
ATOM   1796  CA  PHE   796     -13.761  36.096   8.687  737 PHE
ATOM   1797  CA  THR   797     -17.020  35.058   7.021  738 VAL
ATOM   1798  CA  GLU   798     -16.428  37.529   4.194  739 TRP
ATOM   1799  CA  PHE   799     -12.717  36.658   3.867  740 TRP
ATOM   1800  CA  LEU   800     -13.439  32.927   3.745  741 VAL
ATOM   1801  CA  ARG   801     -15.960  33.566   1.000  742 GLN
ATOM   1802  CA  SER   802     -13.605  35.589  -1.197  743 HIS
ATOM   1803  CA  SER   803      -9.985  34.413  -0.561  744 THR
ATOM   1804  CA  PRO   804      -8.059  32.270  -3.029  745 GLU
ATOM   1805  CA  VAL   805      -5.995  30.666  -0.227  746 VAL
ATOM   1806  CA  ASP   806      -6.388  26.894  -0.265  747 THR
ATOM   1807  CA  ILE   807      -8.691  25.788   2.547  748 ILE
ATOM   1808  CA  PRO   808      -9.622  22.132   2.313  749 PRO
ATOM   1809  CA  HIS   809     -13.104  20.906   3.196  750 TYR
ATOM   1810  CA  LEU   810     -14.393  24.476   2.825  751 LEU
ATOM   1811  CA  THR   811     -17.742  23.491   1.341  752 ALA
ATOM   1812  CA  THR   812     -18.298  20.521   3.603  753 THR
ATOM   1813  CA  ASP   813     -16.759  21.020   7.058  754 ASP
ATOM   1814  CA  VAL   814     -16.292  24.698   7.865  755 VAL
ATOM   1815  CA  ARG   815     -19.525  25.143   9.720  756 THR
ATOM   1816  CA  CYS   816     -21.193  27.392  12.293  757 CYS
ATOM   1817  CA  GLY   817     -22.218  25.985  15.641  758 VAL
ATOM   1818  CA  PHE   818     -24.424  29.012  16.320  759 GLY
ATOM   1819  CA  PRO   819     -26.241  31.173  17.012  760 PRO
ATOM   1820  CA  GLU   820     -29.824  30.005  16.619  761 GLY
ATOM   1821  CA  SER   821     -30.741  28.727  13.147  762 ALA
ATOM   1822  CA  GLN   822     -27.179  29.351  11.841  763 HIS
ATOM   1823  CA  LYS   823     -26.255  26.067  13.627  764 LYS
ATOM   1824  CA  GLY   824     -25.053  23.471  11.091  765 GLY
ATOM   1825  CA  VAL   825     -24.846  25.908   8.208  766 GLN
ATOM   1826  CA  ASN   826     -21.653  26.268   6.169  767 SER
ATOM   1827  CA  VAL   827     -19.889  29.620   6.696  768 VAL
ATOM   1828  CA  LEU   828     -19.193  29.790   2.918  769 ILE
ATOM   1829  CA  SER   829     -22.999  30.089   2.255  770 SER
ATOM   1830  CA  ASN   830     -23.768  32.601   5.056  771 LEU
ATOM   1831  CA  ASP   831     -25.480  35.926   4.112  772 ASP
ATOM   1832  CA  PRO   832     -24.605  38.481   6.858  773 LEU
ATOM   1833  CA  ARG   833     -26.364  41.412   5.194  774 TYR
ATOM   1834  CA  SER   834     -26.966  43.417   8.415  775 THR
ATOM   1835  CA  CYS   835     -23.201  43.737   9.395  776 CYS
TER
