# Supplementary material for: Variation in selection constraints on teleost TLRs with emphasis on their repertoire in the Walking catfish, Clarias batrachus
Source: Sci Rep. 2020 Dec 7;10:21394. doi: 10.1038/s41598-020-78347-6 (PMC7721727; doi:10.1038/s41598-020-78347-6)
Supplement: Supplementary file 31 — Supplementary Information 31. [file 41598_2020_78347_MOESM31_ESM.zip › T9/struct/S514930_results/threading9.pdb]

Rank   :9 Template name:3wpcA0
REMARK :Column 1 -  30 present Atom & Residue records of query sequence.
REMARK :Column 31 - 54 present XYZ coordinates of query sequence obtained after threading alignment.
REMARK :Column 55 - 59 present residue number in Template
REMARK :Column 60 - 59 present residue name of Template
ATOM      1  CA  THR    20       8.109 -31.159  22.580    1 THR
ATOM      2  CA  ASN    22       7.191 -28.225  24.252    2 LEU
ATOM      3  CA  PRO    23       6.121 -25.005  22.810    3 PRO
ATOM      4  CA  ILE    24       8.444 -22.355  23.490    4 PRO
ATOM      5  CA  PHE    25       7.876 -19.909  24.888    5 PHE
ATOM      6  CA  TYR    26       5.124 -19.639  25.535    6 LEU
ATOM      7  CA  PRO    27       2.230 -17.804  26.570    7 PRO
ATOM      8  CA  CYS    28       3.000 -16.594  24.185    8 CYS
ATOM      9  CA  ASP    29       9.729 -15.480  17.347   11 GLN
ATOM     10  CA  ASN    30      11.642 -14.576  14.368   12 PRO
ATOM     11  CA  ASN    31      15.103 -13.348  14.903   13 HIS
ATOM     12  CA  THR    32      15.225 -13.060  17.719   14 GLY
ATOM     13  CA  HIS    39      12.812 -12.055  18.665   15 LEU
ATOM     14  CA  VAL    40      10.133 -12.039  20.845   16 VAL
ATOM     15  CA  ASP    41       6.865 -12.399  20.495   17 ASN
ATOM     16  CA  CYS    42       4.052 -11.248  21.820   18 CYS
ATOM     17  CA  LYS    43       1.777 -10.030  21.017   19 ASN
ATOM     18  CA  ARG    44      -1.662  -8.849  20.968   20 TRP
ATOM     19  CA  ARG    45      -3.037 -10.696  22.681   21 LEU
ATOM     20  CA  ASN    46      -4.811 -10.381  24.701   22 PHE
ATOM     21  CA  LEU    47      -3.782  -9.953  27.287   23 LEU
ATOM     22  CA  THR    48      -3.557  -9.198  30.785   24 LYS
ATOM     23  CA  SER    49      -1.507  -8.812  32.401   25 SER
ATOM     24  CA  ILE    50       2.120  -8.637  32.300   26 VAL
ATOM     25  CA  PRO    51       3.559 -11.506  30.797   27 PRO
ATOM     26  CA  LYS    52       4.953 -14.169  32.804   28 HIS
ATOM     27  CA  PHE    53       7.206 -16.283  31.885   29 PHE
ATOM     28  CA  THR    54       8.037 -19.815  31.315   30 SER
ATOM     29  CA  SER    55      10.116 -21.677  33.701   31 ALA
ATOM     30  CA  LEU    56      12.318 -22.812  32.485   32 ALA
ATOM     31  CA  SER    57      17.798 -15.399  24.869   37 ASN
ATOM     32  CA  ILE    58      15.905 -13.474  24.261   38 VAL
ATOM     33  CA  SER    59      15.637 -10.587  22.704   39 THR
ATOM     34  CA  SER    60      13.917  -8.737  21.812   40 SER
ATOM     35  CA  LEU    61      10.742  -7.797  22.975   41 LEU
ATOM     36  CA  ASN    62       7.405  -7.825  22.309   42 SER
ATOM     37  CA  LEU    63       4.381  -6.449  23.190   43 LEU
ATOM     38  CA  ASP    64       2.042  -5.483  22.113   44 LEU
ATOM     39  CA  GLU    65      -1.139  -3.988  22.166   45 SER
ATOM     40  CA  ASN    66      -2.403  -5.454  24.176   46 ASN
ATOM     41  CA  HIS    67      -4.038  -5.664  27.408   47 ARG
ATOM     42  CA  VAL    68      -2.756  -4.503  29.569   48 ILE
ATOM     43  CA  HIS    69      -2.530  -2.791  32.432   49 HIS
ATOM     44  CA  GLN    70      -1.068  -2.203  34.538   50 HIS
ATOM     45  CA  VAL    71       2.225  -2.031  35.460   51 LEU
ATOM     46  CA  LYS    72       5.067  -3.666  36.731   52 HIS
ATOM     47  CA  ASN    73       7.876  -3.768  39.030   53 ASP
ATOM     48  CA  ASP    74       9.287  -6.271  38.722   54 SER
ATOM     49  CA  ASP    75       8.611  -7.211  36.236   55 ASP
ATOM     50  CA  PHE    76      10.220  -7.255  33.788   56 PHE
ATOM     51  CA  SER    77      12.661  -7.941  34.620   57 ALA
ATOM     52  CA  ASN    78      14.191 -10.345  34.477   58 GLN
ATOM     53  CA  ILE    79      15.010 -10.543  31.856   59 LEU
ATOM     54  CA  PRO    80      17.695 -10.441  30.494   60 SER
ATOM     55  CA  ASN    81      19.190  -9.702  28.106   61 ASN
ATOM     56  CA  LEU    82      17.563  -7.873  26.818   62 LEU
ATOM     57  CA  GLN    83      16.628  -5.636  24.379   63 GLN
ATOM     58  CA  HIS    84      14.655  -4.216  22.993   64 LYS
ATOM     59  CA  LEU    85      11.353  -3.043  23.579   65 LEU
ATOM     60  CA  SER    86       7.954  -3.189  23.337   66 ASN
ATOM     61  CA  LEU    87       5.143  -1.677  24.332   67 LEU
ATOM     62  CA  MET    88       2.811  -0.530  23.391   68 LYS
ATOM     63  CA  TRP    89      -0.587   0.638  23.156   69 TRP
ATOM     64  CA  ASN    90      -1.845  -0.590  25.346   70 ASN
ATOM     65  CA  CYS    91      -3.381   0.549  27.326   71 CYS
ATOM     66  CA  LEU    92      -5.325   2.631  26.548   72 PRO
ATOM     67  CA  PRO    93      -5.754   6.199  26.409   73 PRO
ATOM     68  CA  GLY    94      -8.960   7.726  27.188   74 ALA
ATOM     69  CA  ARG    95     -10.071   9.127  24.921   75 GLY
ATOM     70  CA  LEU    96      -9.009   7.855  22.735   76 LEU
ATOM     71  CA  LYS    97      -9.612   5.142  23.091   77 SER
ATOM     72  CA  ALA    98     -11.690   2.604  21.739   78 PRO
ATOM     73  CA  LEU    99     -14.312   2.499  22.858   79 MET
ATOM     74  CA  LYS   100     -14.392   4.772  24.411   80 HIS
ATOM     75  CA  PRO   102     -13.579   4.249  27.063   81 PHE
ATOM     76  CA  SER   103     -12.114   5.177  30.106   82 PRO
ATOM     77  CA  CYS   104      -8.591   4.981  30.889   83 CYS
ATOM     78  CA  GLN   105      -5.918   4.510  33.123   84 HIS
ATOM     79  CA  VAL   106      -2.543   3.964  33.350   85 MET
ATOM     80  CA  LEU   107      -0.464   2.412  35.603   86 THR
ATOM     81  CA  ILE   108       2.886   2.463  36.801   87 ILE
ATOM     82  CA  ASP   109       5.477   0.845  38.258   88 GLU
ATOM     83  CA  HIS   110       8.269   2.028  40.277   89 PRO
ATOM     84  CA  ASP   111      10.926   0.967  39.448   90 ASN
ATOM     85  CA  ALA   112      10.479  -0.467  37.115   91 THR
ATOM     86  CA  PHE   113      11.532  -0.191  34.425   92 PHE
ATOM     87  CA  VAL   114      14.301   0.499  34.907   93 LEU
ATOM     88  CA  ASN   115      15.283  -1.830  35.790   94 ALA
ATOM     89  CA  LEU   116      16.017  -3.116  33.488   95 VAL
ATOM     90  CA  LYS   117      18.784  -2.666  32.294   96 PRO
ATOM     91  CA  CYS   118      19.945  -3.004  29.728   97 THR
ATOM     92  CA  LEU   119      18.166  -1.996  27.889   98 LEU
ATOM     93  CA  ASN   120      17.308  -0.504  24.867   99 GLU
ATOM     94  CA  SER   121      15.243   0.568  23.153  100 GLU
ATOM     95  CA  LEU   122      12.100   1.834  23.548  101 LEU
ATOM     96  CA  GLN   123       8.610   1.648  23.520  102 ASN
ATOM     97  CA  LEU   124       5.980   3.318  24.583  103 LEU
ATOM     98  CA  ALA   125       3.545   4.298  23.800  104 SER
ATOM     99  CA  GLY   126       0.084   5.369  23.403  105 TYR
ATOM    100  CA  ASN   127      -1.037   4.935  25.847  106 ASN
ATOM    101  CA  SER   128      -2.341   5.644  29.099  107 GLY
ATOM    102  CA  LEU   129      -0.705   7.598  30.800  108 ILE
ATOM    103  CA  LYS   130       0.760  10.049  32.865  109 THR
ATOM    104  CA  THR   131       3.166  11.048  33.636  110 THR
ATOM    105  CA  ILE   132       6.685  10.729  32.902  111 VAL
ATOM    106  CA  PRO   133       8.323   7.695  33.280  112 PRO
ATOM    107  CA  LEU   134      11.134   6.575  35.314  113 ALA
ATOM    108  CA  LEU   135      14.044   5.827  33.491  114 LEU
ATOM    109  CA  PRO   136      16.466   3.563  31.907  115 PRO
ATOM    110  CA  GLN   137      19.989   4.356  31.313  116 SER
ATOM    111  CA  ASN   138      21.015   3.372  28.962  117 SER
ATOM    112  CA  LEU   139      19.149   3.830  26.935  118 LEU
ATOM    113  CA  GLU   140      18.097   4.498  23.665  119 VAL
ATOM    114  CA  VAL   141      15.957   5.028  21.867  120 SER
ATOM    115  CA  LEU   142      12.739   6.459  22.310  121 LEU
ATOM    116  CA  GLY   143       9.321   6.358  22.608  122 ILE
ATOM    117  CA  LEU   144       6.554   8.174  23.323  123 LEU
ATOM    118  CA  GLU   145       4.090   8.967  22.530  124 SER
ATOM    119  CA  PHE   146       0.538   9.809  22.204  125 ARG
ATOM    120  CA  ASN   147      -0.080   9.662  24.915  126 THR
ATOM    121  CA  ASN   148      -0.779  10.952  28.209  127 ASN
ATOM    122  CA  ILE   149       1.036  12.851  29.066  128 ILE
ATOM    123  CA  LEU   150       1.902  16.019  29.906  129 LEU
ATOM    124  CA  ARG   151      10.274  18.543  31.761  132 ASP
ATOM    125  CA  ILE   152      13.630  19.336  32.968  133 PRO
ATOM    126  CA  GLU   153      14.130  17.188  34.806  134 THR
ATOM    127  CA  GLN   154      12.551  15.141  33.751  135 SER
ATOM    128  CA  PRO   155      13.643  13.350  31.850  136 LEU
ATOM    129  CA  LEU   156      16.012  12.360  32.900  137 THR
ATOM    130  CA  GLY   157      19.438  11.683  32.710  138 GLY
ATOM    131  CA  THR   158      19.536  10.281  30.274  139 LEU
ATOM    132  CA  PRO   159      21.718  10.006  28.191  140 HIS
ATOM    133  CA  PHE   160      22.424   8.776  25.800  141 ALA
ATOM    134  CA  LEU   161      20.210   8.947  24.221  142 LEU
ATOM    135  CA  LYS   162      18.704   9.209  21.135  143 ARG
ATOM    136  CA  GLN   163      16.328   9.458  19.747  144 PHE
ATOM    137  CA  LEU   164      13.213  10.969  20.314  145 LEU
ATOM    138  CA  LEU   165       9.894  10.713  20.411  146 TYR
ATOM    139  CA  LEU   166       6.907  12.248  20.871  147 MET
ATOM    140  CA  ALA   167       4.010  12.690  20.228  148 ASP
ATOM    141  CA  LYS   168       0.705  13.899  19.899  149 GLY
ATOM    142  CA  ASN   169      -0.454  14.241  22.441  150 ASN
ATOM    143  CA  CYS   170      -2.186  16.138  23.118  151 CYS
ATOM    144  CA  TYR   171      -4.908  16.928  21.633  152 TYR
ATOM    145  CA  TYR   172      -7.763  16.763  19.329  153 TYR
ATOM    146  CA  ALA   173      -8.596  14.013  19.503  154 LYS
ATOM    147  CA  ASN   174      -7.609  13.266  21.936  155 ASN
ATOM    148  CA  PRO   175      -7.876  15.078  24.234  156 PRO
ATOM    149  CA  CYS   176      -6.772  17.834  26.369  157 CYS
ATOM    150  CA  ASN   177      -7.070  20.350  27.486  158 GLY
ATOM    151  CA  GLU   178      -5.164  22.429  27.708  159 ARG
ATOM    152  CA  SER   179      -1.879  23.748  26.661  160 ALA
ATOM    153  CA  PHE   180       0.794  21.458  25.913  161 LEU
ATOM    154  CA  PHE   181       3.641  21.636  27.894  162 GLU
ATOM    155  CA  ILE   182       6.846  22.317  27.504  163 VAL
ATOM    156  CA  ASP   183       9.600  22.896  29.237  164 ALA
ATOM    157  CA  GLN   184      11.809  25.708  29.142  165 PRO
ATOM    158  CA  ARG   185      14.965  24.900  27.826  166 GLY
ATOM    159  CA  VAL   186      14.602  22.254  28.748  167 ALA
ATOM    160  CA  PHE   187      15.328  19.773  27.536  168 LEU
ATOM    161  CA  GLN   188      18.070  19.867  27.142  169 LEU
ATOM    162  CA  GLY   189      20.045  18.275  28.304  170 GLY
ATOM    163  CA  LEU   190      19.970  16.001  26.817  171 LEU
ATOM    164  CA  PRO   191      22.197  15.189  25.000  172 GLY
ATOM    165  CA  LYS   192      22.786  13.695  22.661  173 ASN
ATOM    166  CA  LEU   193      20.552  13.802  21.049  174 LEU
ATOM    167  CA  GLN   194      18.809  13.488  18.060  175 THR
ATOM    168  CA  ASN   195      16.394  13.302  16.697  176 HIS
ATOM    169  CA  LEU   196      13.291  14.769  17.119  177 LEU
ATOM    170  CA  THR   197       9.904  14.784  17.779  178 SER
ATOM    171  CA  LEU   198       6.940  16.426  18.095  179 LEU
ATOM    172  CA  GLY   199       4.231  16.701  17.444  180 LYS
ATOM    173  CA  PHE   200       0.685  17.523  17.162  181 TYR
ATOM    174  CA  ASN   201       0.001  18.556  19.796  182 ASN
ATOM    175  CA  ASN   202      -1.050  20.853  20.867  183 ASN
ATOM    176  CA  MET   203       0.509  23.108  20.983  184 LEU
ATOM    177  CA  SER   204       1.557  26.537  21.096  185 THR
ATOM    178  CA  SER   205       3.916  27.919  20.776  186 THR
ATOM    179  CA  ILE   206       7.338  27.382  19.866  187 VAL
ATOM    180  CA  PRO   207       9.234  25.198  21.808  188 PRO
ATOM    181  CA  THR   208      11.786  26.498  23.973  189 ARG
ATOM    182  CA  GLN   209      15.399  26.697  23.551  190 SER
ATOM    183  CA  LEU   210      16.296  24.082  22.508  191 LEU
ATOM    184  CA  PRO   211      17.932  20.854  21.936  192 PRO
ATOM    185  CA  PRO   212      21.111  21.325  20.355  193 PRO
ATOM    186  CA  SER   213      22.082  19.321  18.756  194 SER
ATOM    187  CA  LEU   214      20.018  18.367  17.287  195 LEU
ATOM    188  CA  LYS   215      18.608  16.963  14.312  196 GLU
ATOM    189  CA  SER   216      16.216  16.363  13.102  197 TYR
ATOM    190  CA  LEU   217      13.231  17.941  13.396  198 LEU
ATOM    191  CA  ASP   218      10.003  17.910  14.240  199 LEU
ATOM    192  CA  LEU   219       6.978  19.471  14.189  200 LEU
ATOM    193  CA  GLY   220       4.425  19.681  13.476  201 SER
ATOM    194  CA  GLU   221       0.857  20.327  13.077  202 TYR
ATOM    195  CA  ASN   222       0.160  21.590  15.436  203 ASN
ATOM    196  CA  ARG   223      -0.633  24.689  17.055  204 HIS
ATOM    197  CA  ILE   224       1.100  26.676  16.181  205 ILE
ATOM    198  CA  THR   225       1.602  29.565  15.017  206 VAL
ATOM    199  CA  GLU   226       3.217  31.741  14.366  207 THR
ATOM    200  CA  ILE   227       6.518  32.226  13.426  208 LEU
ATOM    201  CA  GLN   228       9.906  32.643  13.948  209 ALA
ATOM    202  CA  GLU   229      13.449  33.484  13.528  210 PRO
ATOM    203  CA  GLY   230      14.672  33.150  16.073  211 GLU
ATOM    204  CA  SER   231      13.091  31.116  17.226  212 ASP
ATOM    205  CA  PHE   232      14.152  28.921  16.438  213 LEU
ATOM    206  CA  THR   233      16.640  28.757  17.497  214 ALA
ATOM    207  CA  ASN   234      20.067  28.107  17.465  215 ASN
ATOM    208  CA  LEU   235      19.839  25.658  16.180  216 LEU
ATOM    209  CA  THR   236      21.420  24.458  14.123  217 THR
ATOM    210  CA  LYS   237      22.241  22.086  12.972  218 ALA
ATOM    211  CA  LEU   238      20.022  21.004  11.820  219 LEU
ATOM    212  CA  PHE   239      18.339  18.884   9.496  220 ARG
ATOM    213  CA  SER   240      15.771  18.183   8.623  221 VAL
ATOM    214  CA  LEU   241      12.775  19.975   8.895  222 LEU
ATOM    215  CA  ASN   242       9.577  20.235  10.006  223 ASP
ATOM    216  CA  LEU   243       6.872  22.124  10.019  224 VAL
ATOM    217  CA  ASN   244       4.262  22.228   9.218  225 GLY
ATOM    218  CA  TRP   245       0.590  22.396   8.885  226 GLY
ATOM    219  CA  ASN   246      -0.138  23.919  11.044  227 ASN
ATOM    220  CA  CYS   247      -1.535  26.288  10.726  228 CYS
ATOM    221  CA  GLN   248      -4.291  26.039   9.472  229 ARG
ATOM    222  CA  ARG   249      -6.212  25.313   6.430  230 ARG
ATOM    223  CA  CYS   250      -9.446  25.004   6.698  231 CYS
ATOM    224  CA  ASP   251     -11.484  24.276   5.001  232 ASP
ATOM    225  CA  ASN   252     -10.463  22.275   3.403  233 HIS
ATOM    226  CA  ALA   253     -10.099  20.210   5.184  234 ALA
ATOM    227  CA  ALA   254     -10.317  16.909   6.470  235 ARG
ATOM    228  CA  HIS   255     -10.918  16.224   8.970  236 ASN
ATOM    229  CA  PRO   256     -11.758  17.321  12.407  237 PRO
ATOM    230  CA  CYS   257     -11.218  20.786  12.764  238 CYS
ATOM    231  CA  PHE   258      -9.508  23.744  13.457  239 VAL
ATOM    232  CA  PRO   259     -10.147  26.985  12.731  240 GLU
ATOM    233  CA  CYS   260      -7.836  29.337  11.425  241 CYS
ATOM    234  CA  PRO   261      -6.829  32.506  12.167  242 PRO
ATOM    235  CA  ASN   262      -6.956  35.365   9.890  243 HIS
ATOM    236  CA  ASN   263      -4.715  36.998   9.894  244 LYS
ATOM    237  CA  ALA   264      13.700  35.793   7.356  251 ASP
ATOM    238  CA  SER   265      13.622  33.406   8.868  252 THR
ATOM    239  CA  LEU   266      14.490  30.804   8.390  253 PHE
ATOM    240  CA  GLY   267      17.087  31.056   7.661  254 SER
ATOM    241  CA  GLN   276      19.575  30.459   8.879  255 HIS
ATOM    242  CA  ARG   277      19.740  27.722   8.851  256 LEU
ATOM    243  CA  ASP   278      21.715  25.937   7.483  257 SER
ATOM    244  CA  SER   279      22.217  23.284   6.726  258 ARG
ATOM    245  CA  LEU   280      19.796  22.206   6.058  259 LEU
ATOM    246  CA  VAL   281      17.672  19.935   4.489  260 GLU
ATOM    247  CA  ILE   282      15.041  19.106   4.042  261 GLY
ATOM    248  CA  LEU   283      11.905  20.626   4.038  262 LEU
ATOM    249  CA  TYR   284       8.844  21.292   5.411  263 VAL
ATOM    250  CA  LEU   285       5.966  22.968   4.826  264 LEU
ATOM    251  CA  ARG   286       3.309  22.603   4.537  265 LYS
ATOM    252  CA  GLY   287      -0.261  23.096   4.393  266 ASP
ATOM    253  CA  ASN   288      -0.671  25.548   5.692  267 SER
ATOM    254  CA  SER   289      -1.973  27.882   5.174  268 SER
ATOM    255  CA  ILE   290      -0.880  29.675   3.299  269 LEU
ATOM    256  CA  ARG   291      -0.654  32.422   1.143  270 TYR
ATOM    257  CA  SER   292       1.303  33.637  -0.124  271 GLN
ATOM    258  CA  ILE   293       4.697  33.364  -1.191  272 LEU
ATOM    259  CA  PRO   294       7.717  33.954   0.168  273 ASN
ATOM    260  CA  LYS   295      10.616  34.677  -1.389  274 PRO
ATOM    261  CA  ASN   296      12.941  34.847   0.134  275 ARG
ATOM    262  CA  LEU   297      12.729  32.973   2.204  276 TRP
ATOM    263  CA  PHE   298      13.773  30.628   1.238  277 PHE
ATOM    264  CA  ALA   299      16.257  31.180   0.206  278 ARG
ATOM    265  CA  GLN   300      19.743  30.681   0.592  279 GLY
ATOM    266  CA  LEU   301      19.326  28.176   1.696  280 LEU
ATOM    267  CA  ARG   302      21.087  25.974   0.804  281 GLY
ATOM    268  CA  LYS   303      21.278  23.162   0.693  282 ASN
ATOM    269  CA  LEU   304      18.781  22.216   0.351  283 LEU
ATOM    270  CA  LYS   305      16.539  19.783  -0.689  284 THR
ATOM    271  CA  VAL   306      13.944  18.684  -0.690  285 VAL
ATOM    272  CA  LEU   307      10.754  20.031  -0.729  286 LEU
ATOM    273  CA  ASP   308       7.680  20.827   0.675  287 ASP
ATOM    274  CA  LEU   309       4.789  22.249  -0.074  288 LEU
ATOM    275  CA  SER   310       2.161  21.883  -0.094  289 SER
ATOM    276  CA  ASP   311      -1.446  22.083   0.021  290 GLU
ATOM    277  CA  ASN   312      -1.903  24.750   0.531  291 ASN
ATOM    278  CA  PHE   313      -2.769  28.211  -0.346  292 PHE
ATOM    279  CA  LEU   314      -1.760  28.797  -2.917  293 LEU
ATOM    280  CA  ALA   315      -2.303  29.113  -5.659  294 TYR
ATOM    281  CA  TYR   316      -2.495  31.394  -7.431  295 ASP
ATOM    282  CA  SER   317      -0.028  32.409  -6.910  296 CYS
ATOM    283  CA  ILE   318       1.865  30.555  -7.792  297 ILE
ATOM    284  CA  ARG   319       1.904  31.061 -10.570  298 THR
ATOM    285  CA  ASN   320       3.457  33.260 -10.941  299 LYS
ATOM    286  CA  GLY   321       5.580  33.596  -9.100  300 THR
ATOM    287  CA  THR   322       8.937  34.264  -7.986  301 LYS
ATOM    288  CA  PHE   323      10.189  32.691  -6.160  302 ALA
ATOM    289  CA  TYR   324      11.298  30.144  -6.552  303 PHE
ATOM    290  CA  GLU   325      13.473  30.569  -8.024  304 GLN
ATOM    291  CA  GLU   326      16.666  29.820  -8.859  305 GLY
ATOM    292  CA  LEU   327      16.847  27.625  -7.085  306 LEU
ATOM    293  CA  GLN   328      18.617  25.308  -7.087  307 ALA
ATOM    294  CA  GLY   329      19.264  22.774  -6.204  308 GLN
ATOM    295  CA  VAL   330      16.956  21.466  -5.524  309 LEU
ATOM    296  CA  GLU   331      14.937  18.613  -5.449  310 ARG
ATOM    297  CA  PHE   332      12.433  17.400  -5.069  311 ARG
ATOM    298  CA  LEU   333       9.179  18.661  -5.189  312 LEU
ATOM    299  CA  ARG   334       6.213  19.678  -3.790  313 ASN
ATOM    300  CA  LEU   335       3.183  20.794  -4.606  314 LEU
ATOM    301  CA  LEU   336       0.530  20.210  -4.323  315 SER
ATOM    302  CA  ASN   337      -3.059  20.370  -4.030  316 PHE
ATOM    303  CA  ASN   338      -3.355  23.173  -3.794  317 ASN
ATOM    304  CA  TYR   339      -5.700  24.785  -4.276  318 TYR
ATOM    305  CA  GLN   340      -8.360  26.993  -5.315  319 HIS
ATOM    306  CA  PRO   341     -10.991  28.128  -3.303  320 LYS
ATOM    307  CA  LEU   342     -13.659  28.378  -4.464  321 LYS
ATOM    308  CA  LYS   343     -13.458  28.011  -7.295  322 VAL
ATOM    309  CA  THR   344     -12.400  26.674 -10.581  323 SER
ATOM    310  CA  PHE   345      -9.583  27.010 -12.726  324 PHE
ATOM    311  CA  SER   346      -9.420  28.431 -15.954  325 ALA
ATOM    312  CA  GLU   347      -7.121  28.284 -17.476  326 HIS
ATOM    313  CA  LEU   348      -3.726  27.657 -16.710  327 LEU
ATOM    314  CA  ILE   349      -0.641  28.780 -15.964  328 THR
ATOM    315  CA  LEU   350       2.615  28.026 -15.356  329 LEU
ATOM    316  CA  SER   351       5.117  29.720 -13.416  330 ALA
ATOM    317  CA  PRO   352       7.962  31.390 -14.802  331 PRO
ATOM    318  CA  SER   353      10.276  30.918 -13.143  332 SER
ATOM    319  CA  ILE   354      10.234  28.216 -12.329  333 PHE
ATOM    320  CA  SER   355      11.677  26.977 -14.280  334 GLY
ATOM    321  CA  LYS   356      14.320  27.096 -13.539  335 SER
ATOM    322  CA  MET   357      14.765  25.026 -11.788  336 LEU
ATOM    323  CA  ARG   358      16.835  22.881 -11.834  337 LEU
ATOM    324  CA  SER   359      17.595  20.397 -10.819  338 SER
ATOM    325  CA  LEU   360      15.227  19.044 -10.343  339 LEU
ATOM    326  CA  ARG   361      13.199  16.277  -9.806  340 GLN
ATOM    327  CA  LYS   362      10.781  15.284  -9.220  341 GLU
ATOM    328  CA  LEU   363       7.477  16.480  -9.346  342 LEU
ATOM    329  CA  TYR   364       4.647  17.567  -7.785  343 ASP
ATOM    330  CA  LEU   365       1.575  18.378  -8.726  344 MET
ATOM    331  CA  SER   366      -1.150  17.918  -8.180  345 HIS
ATOM    332  CA  GLY   367      -4.753  18.182  -7.698  346 GLY
ATOM    333  CA  LEU   368      -5.183  21.038  -7.938  347 ILE
ATOM    334  CA  PHE   369      -6.866  22.321  -9.770  348 PHE
ATOM    335  CA  PHE   370      -7.732  23.021 -12.854  349 PHE
ATOM    336  CA  HIS   371      -8.685  23.661 -16.124  350 ARG
ATOM    337  CA  GLN   372      -7.587  23.199 -18.712  351 SER
ATOM    338  CA  LEU   373      -4.778  21.726 -20.188  352 LEU
ATOM    339  CA  SER   374      -1.985  22.641 -21.739  353 SER
ATOM    340  CA  ASN   375       0.579  23.517 -24.183  354 GLN
ATOM    341  CA  TYR   376       1.699  25.959 -23.081  355 LYS
ATOM    342  CA  SER   377       1.090  25.753 -20.367  356 THR
ATOM    343  CA  LEU   378       2.929  24.019 -18.926  357 LEU
ATOM    344  CA  MET   379       5.367  24.828 -19.780  358 GLN
ATOM    345  CA  HIS   380       7.785  25.908 -18.581  359 PRO
ATOM    346  CA  LEU   381       8.957  23.579 -17.362  360 LEU
ATOM    347  CA  SER   382       9.741  21.934 -19.269  361 ALA
ATOM    348  CA  ASN   383      12.270  21.533 -20.314  362 ARG
ATOM    349  CA  LEU   384      13.786  20.700 -18.098  363 LEU
ATOM    350  CA  PRO   385      16.260  18.665 -16.918  364 PRO
ATOM    351  CA  GLN   386      16.210  16.285 -15.346  365 MET
ATOM    352  CA  LEU   387      13.634  15.652 -14.603  366 LEU
ATOM    353  CA  GLU   388      11.393  13.351 -13.673  367 GLN
ATOM    354  CA  TYR   389       8.953  12.313 -12.611  368 ARG
ATOM    355  CA  LEU   390       5.621  13.311 -12.728  369 LEU
ATOM    356  CA  ASP   391       2.853  14.621 -11.288  370 TYR
ATOM    357  CA  LEU   392      -0.407  15.014 -11.964  371 LEU
ATOM    358  CA  ARG   393      -3.012  14.550 -11.354  372 GLN
ATOM    359  CA  MET   394      -6.584  14.587 -10.527  373 MET
ATOM    360  CA  ASN   395      -7.477  17.145 -11.320  374 ASN
ATOM    361  CA  PHE   396      -9.594  18.199 -12.716  375 PHE
ATOM    362  CA  MET   397      -9.229  18.508 -15.469  376 ILE
ATOM    363  CA  ASN   398     -10.252  19.119 -18.702  377 ASN
ATOM    364  CA  TYR   399      -9.412  19.436 -21.365  378 GLN
ATOM    365  CA  CYS   400      -6.512  18.256 -22.907  379 ALA
ATOM    366  CA  ASN   401      -3.361  18.457 -24.318  380 GLN
ATOM    367  CA  VAL   402      -1.570  15.989 -25.069  381 LEU
ATOM    368  CA  THR   403       0.776  15.699 -26.477  382 GLY
ATOM    369  CA  ALA   404       2.609  17.573 -25.622  383 ILE
ATOM    370  CA  PHE   405       4.438  16.378 -23.952  384 PHE
ATOM    371  CA  LYS   406       6.251  14.947 -25.397  385 LYS
ATOM    372  CA  ARG   407       8.911  15.810 -25.818  386 ASP
ATOM    373  CA  LEU   408      10.024  16.207 -23.263  387 PHE
ATOM    374  CA  ARG   409      12.838  15.619 -21.447  388 PRO
ATOM    375  CA  SER   410      13.458  13.667 -19.454  389 GLY
ATOM    376  CA  LEU   411      11.341  12.162 -18.552  390 LEU
ATOM    377  CA  ARG   412       9.489   9.656 -16.788  391 ARG
ATOM    378  CA  THR   413       7.086   8.930 -15.698  392 TYR
ATOM    379  CA  VAL   414       3.766   9.878 -15.718  393 ILE
ATOM    380  CA  VAL   415       0.981  11.008 -14.033  394 ASP
ATOM    381  CA  LEU   416      -2.150  11.366 -14.909  395 LEU
ATOM    382  CA  SER   417      -4.614  10.801 -13.953  396 SER
ATOM    383  CA  GLN   418      -8.109  10.644 -12.833  397 ASP
ATOM    384  CA  ASN   419      -9.324  12.939 -14.046  398 ASN
ATOM    385  CA  MET   420     -11.017  14.868 -16.637  399 ARG
ATOM    386  CA  LEU   421     -10.640  14.207 -19.299  400 ILE
ATOM    387  CA  THR   422     -11.357  13.480 -22.666  401 SER
ATOM    388  CA  ILE   423     -10.538  12.810 -25.200  402 GLY
ATOM    389  CA  ASN   424      -8.604  13.714 -28.175  403 ALA
ATOM    390  CA  PRO   425      -7.334  17.117 -28.278  404 VAL
ATOM    391  CA  TYR   426      -9.499  19.842 -29.133  405 GLU
ATOM    392  CA  TYR   427       3.625  -8.757 -10.450  406 GLU
ATOM    393  CA  THR   428       2.344 -12.160 -10.826  407 ASP
ATOM    394  CA  SER   429       0.243 -12.819 -12.506  408 PHE
ATOM    395  CA  SER   430      -0.371 -10.317 -13.737  409 MET
ATOM    396  CA  ALA   431       1.832  -7.935 -14.770  410 PRO
ATOM    397  CA  ASN   432       3.326  -5.063 -13.137  411 SER
ATOM    398  CA  CYS   484       3.859  -1.566 -13.896  412 CYS
ATOM    399  CA  LYS   485       6.114  -0.377 -12.953  413 LYS
ATOM    400  CA  LYS   486       8.848  -0.773 -13.400  414 ASN
ATOM    401  CA  GLU   487       9.279   0.081 -16.096  415 LEU
ATOM    402  CA  LEU   488      10.122   2.292 -18.909  416 SER
ATOM    403  CA  TYR   489       5.461   5.689 -18.508  418 THR
ATOM    404  CA  PHE   490       2.091   6.343 -18.626  419 LEU
ATOM    405  CA  ASP   491      -0.632   7.360 -16.817  420 ASP
ATOM    406  CA  LEU   492      -3.911   7.466 -17.416  421 LEU
ATOM    407  CA  SER   493      -6.250   6.736 -16.233  422 SER
ATOM    408  CA  GLN   494      -9.598   6.718 -14.893  423 ARG
ATOM    409  CA  ASN   495     -10.798   8.839 -16.324  424 ASN
ATOM    410  CA  ASN   496     -12.662  10.423 -18.987  425 ASN
ATOM    411  CA  ILE   497     -12.931   9.062 -21.370  426 LEU
ATOM    412  CA  PRO   498     -14.773   7.751 -24.095  427 VAL
ATOM    413  CA  TRP   499     -14.478   6.642 -26.570  428 THR
ATOM    414  CA  LEU   500     -11.444   5.579 -28.197  429 VAL
ATOM    415  CA  ASN   501      -9.266   7.454 -29.875  430 GLN
ATOM    416  CA  ALA   502      -6.701   7.416 -32.207  431 PRO
ATOM    417  CA  TYR   503      -5.265   9.778 -32.681  432 GLU
ATOM    418  CA  THR   504      -4.977  11.258 -30.250  433 MET
ATOM    419  CA  PHE   505      -2.715  10.046 -29.126  434 PHE
ATOM    420  CA  LYS   506      -0.608  10.442 -30.793  435 ALA
ATOM    421  CA  GLY   507       1.948  11.562 -30.553  436 GLN
ATOM    422  CA  MET   508       3.197  10.074 -28.599  437 LEU
ATOM    423  CA  GLU   509       4.702   7.785 -28.997  438 SER
ATOM    424  CA  LYS   510       6.852   6.695 -27.659  439 ARG
ATOM    425  CA  THR   511       5.813   5.641 -25.263  440 LEU
ATOM    426  CA  VAL   512       5.737   3.027 -22.811  441 GLN
ATOM    427  CA  CYS   513       3.915   1.930 -21.022  442 CYS
ATOM    428  CA  LEU   514       0.452   2.176 -20.551  443 LEU
ATOM    429  CA  ASP   515      -2.364   3.285 -18.833  444 ARG
ATOM    430  CA  LEU   516      -5.721   3.043 -18.837  445 LEU
ATOM    431  CA  SER   517      -7.851   2.491 -17.232  446 SER
ATOM    432  CA  TYR   518     -11.151   2.368 -15.784  447 HIS
ATOM    433  CA  ASN   519     -12.469   4.399 -17.430  448 ASN
ATOM    434  CA  TYR   520     -14.927   5.235 -19.807  449 SER
ATOM    435  CA  MET   521     -15.136   3.581 -21.862  450 ILE
ATOM    436  CA  SER   522     -16.704   2.456 -24.616  451 SER
ATOM    437  CA  GLN   523     -16.339   1.248 -27.075  452 GLN
ATOM    438  CA  ALA   524     -16.166  -0.893 -30.065  453 ALA
ATOM    439  CA  LEU   525     -13.351  -2.238 -30.387  454 VAL
ATOM    440  CA  ASN   526     -10.757  -2.603 -32.891  455 ASN
ATOM    441  CA  GLY   527      -8.329  -2.677 -34.063  456 GLY
ATOM    442  CA  GLN   528      -7.453  -0.170 -34.909  457 SER
ATOM    443  CA  GLN   529      -7.180   1.808 -33.015  458 GLN
ATOM    444  CA  PHE   530      -4.866   2.291 -31.440  459 PHE
ATOM    445  CA  LEU   531      -2.617   2.892 -32.901  460 VAL
ATOM    446  CA  PRO   532      -0.239   4.655 -32.972  461 PRO
ATOM    447  CA  LEU   533       1.339   3.701 -30.814  462 LEU
ATOM    448  CA  THR   534       3.907   2.304 -30.627  463 THR
ATOM    449  CA  LYS   535       5.828   1.231 -28.931  464 SER
ATOM    450  CA  LEU   536       4.444   0.153 -26.793  465 LEU
ATOM    451  CA  VAL   537       4.104  -1.898 -24.057  466 GLN
ATOM    452  CA  PHE   538       2.456  -2.662 -21.926  467 VAL
ATOM    453  CA  LEU   539      -0.928  -2.590 -21.374  468 LEU
ATOM    454  CA  ASN   540      -3.664  -1.265 -19.767  469 ASP
ATOM    455  CA  MET   541      -7.021  -1.692 -19.661  470 LEU
ATOM    456  CA  ALA   542      -9.029  -2.131 -17.899  471 SER
ATOM    457  CA  TYR   543     -12.229  -2.103 -16.189  472 HIS
ATOM    458  CA  ASN   544     -14.042  -0.846 -18.131  473 ASN
ATOM    459  CA  ARG   545     -16.236  -0.731 -21.016  474 LYS
ATOM    460  CA  ILE   546     -15.742  -2.259 -23.239  475 LEU
ATOM    461  CA  ASP   547     -16.511  -3.640 -26.413  476 ASP
ATOM    462  CA  LEU   548     -15.978  -6.715 -27.393  477 LEU
ATOM    463  CA  TYR   549     -15.271  -8.192 -30.261  478 TYR
ATOM    464  CA  PHE   550     -14.196  -7.901 -32.851  479 HIS
ATOM    465  CA  ASN   551     -11.792  -9.229 -35.042  480 GLY
ATOM    466  CA  GLU   552      -9.149  -8.272 -35.173  481 ARG
ATOM    467  CA  ALA   553      -8.594  -6.637 -33.091  482 SER
ATOM    468  CA  PHE   554      -6.301  -4.877 -31.059  483 PHE
ATOM    469  CA  GLN   555      -4.058  -5.663 -32.498  484 THR
ATOM    470  CA  GLU   556      -2.379  -3.761 -33.582  485 GLU
ATOM    471  CA  ILE   557      -0.468  -3.088 -31.861  486 LEU
ATOM    472  CA  ARG   558       2.704  -3.675 -31.556  487 PRO
ATOM    473  CA  SER   559       4.555  -4.445 -29.549  488 ARG
ATOM    474  CA  LEU   561       3.092  -5.413 -27.472  489 LEU
ATOM    475  CA  LYS   562       2.724  -7.012 -24.381  490 GLU
ATOM    476  CA  VAL   563       1.244  -7.402 -22.066  491 ALA
ATOM    477  CA  LEU   564      -2.113  -7.319 -21.189  492 LEU
ATOM    478  CA  ASP   565      -4.973  -5.982 -19.857  493 ASP
ATOM    479  CA  LEU   566      -8.192  -6.679 -19.531  494 LEU
ATOM    480  CA  SER   567     -10.163  -6.828 -17.735  495 SER
ATOM    481  CA  ASN   568     -13.212  -6.643 -15.853  496 TYR
ATOM    482  CA  ASN   569     -14.938  -5.678 -17.927  497 ASN
ATOM    483  CA  GLU   570     -17.660  -6.200 -18.277  498 SER
ATOM    484  CA  PHE   571     -20.198  -5.430 -19.205  499 GLN
ATOM    485  CA  HIS   572     -20.934  -5.713 -22.044  500 PRO
ATOM    486  CA  PHE   573     -20.820  -8.529 -22.413  501 PHE
ATOM    487  CA  GLN   574     -22.895  -9.229 -20.896  502 SER
ATOM    488  CA  MET   575     -25.131  -8.794 -22.340  503 MET
ATOM    489  CA  LYS   576     -27.744 -10.373 -23.129  504 ARG
ATOM    490  CA  GLN   577     -28.155 -12.798 -25.631  505 GLY
ATOM    491  CA  ILE   578     -26.523 -11.585 -27.583  506 VAL
ATOM    492  CA  GLY   579     -23.671 -11.990 -29.382  507 GLY
ATOM    493  CA  HIS   580     -20.108 -12.418 -28.756  508 HIS
ATOM    494  CA  ARG   581     -16.547 -12.266 -29.414  509 ASN
ATOM    495  CA  LEU   582     -13.436 -13.693 -29.154  510 LEU
ATOM    496  CA  ASP   583     -11.295 -14.297 -30.705  511 SER
ATOM    497  CA  PHE   584      -9.286 -12.534 -31.579  512 PHE
ATOM    498  CA  ILE   585      -7.221 -12.804 -29.735  513 VAL
ATOM    499  CA  LYS   586      -5.430 -14.778 -30.495  514 ALA
ATOM    500  CA  ASN   587      -4.041 -13.457 -32.416  515 GLN
ATOM    501  CA  LEU   588      -2.119 -11.839 -31.338  516 LEU
ATOM    502  CA  THR   589       1.048 -11.729 -31.079  517 PRO
ATOM    503  CA  SER   590       3.060 -11.489 -29.212  518 THR
ATOM    504  CA  LEU   591       1.916 -11.445 -26.743  519 LEU
ATOM    505  CA  GLU   592       1.867 -12.077 -23.272  520 ARG
ATOM    506  CA  VAL   593       0.608 -11.914 -20.749  521 TYR
ATOM    507  CA  LEU   594      -2.739 -11.910 -19.771  522 LEU
ATOM    508  CA  SER   595      -5.819 -10.585 -18.781  523 SER
ATOM    509  CA  LEU   596      -9.114 -11.518 -18.373  524 LEU
ATOM    510  CA  ALA   597     -10.839 -11.260 -16.404  525 ALA
ATOM    511  CA  ASN   598     -13.738 -11.148 -14.255  526 HIS
ATOM    512  CA  ASN   599     -15.776 -10.611 -16.071  527 ASN
ATOM    513  CA  LYS   600     -18.160 -11.837 -16.564  528 GLY
ATOM    514  CA  ILE   601     -18.472 -13.775 -18.487  529 ILE
ATOM    515  CA  GLY   602     -20.298 -16.056 -20.243  530 HIS
ATOM    516  CA  LEU   603     -21.882 -17.209 -22.290  531 SER
ATOM    517  CA  ARG   604     -22.396 -17.600 -25.864  532 ARG
ATOM    518  CA  ILE   605     -19.807 -17.045 -27.063  533 VAL
ATOM    519  CA  SER   606     -16.388 -17.237 -28.320  534 SER
ATOM    520  CA  ASN   607     -15.306 -20.580 -28.991  535 GLN
ATOM    521  CA  THR   608     -12.828 -21.577 -28.456  536 GLN
ATOM    522  CA  LEU   609      -9.889 -20.361 -26.897  537 LEU
ATOM    523  CA  TYR   610      -6.897 -19.172 -28.164  538 CYS
ATOM    524  CA  SER   611      -3.429 -19.207 -28.227  539 SER
ATOM    525  CA  ALA   612      -0.021 -19.124 -28.700  540 THR
ATOM    526  CA  SER   613       1.841 -17.773 -27.146  541 SER
ATOM    527  CA  LEU   614       0.988 -16.919 -24.716  542 LEU
ATOM    528  CA  LYS   615       1.487 -16.767 -21.194  543 TRP
ATOM    529  CA  CYS   616       0.071 -16.375 -18.735  544 ALA
ATOM    530  CA  LEU   617      -3.262 -16.417 -17.654  545 LEU
ATOM    531  CA  LEU   618      -6.045 -14.753 -16.384  546 ASP
ATOM    532  CA  PHE   619      -9.048 -15.770 -15.626  547 PHE
ATOM    533  CA  SER   620     -10.959 -15.464 -13.763  548 SER
ATOM    534  CA  GLY   621     -14.144 -14.948 -12.071  549 GLY
ATOM    535  CA  ASN   622     -16.113 -15.347 -14.082  550 ASN
ATOM    536  CA  HIS   623     -18.453 -17.336 -15.928  551 SER
ATOM    537  CA  LEU   624     -17.745 -20.126 -16.342  552 LEU
ATOM    538  CA  ASP   625     -18.996 -22.392 -15.412  553 SER
ATOM    539  CA  ILE   626     -21.567 -22.298 -16.743  554 GLN
ATOM    540  CA  MET   627     -20.677 -22.413 -19.426  555 MET
ATOM    541  CA  TRP   628     -19.290 -24.853 -19.563  556 TRP
ATOM    542  CA  ASP   629     -21.298 -26.569 -19.085  557 ALA
ATOM    543  CA  THR   630     -22.594 -26.615 -21.521  558 GLU
ATOM    544  CA  GLY   632     -23.040 -28.762 -23.666  559 GLY
ATOM    545  CA  ASP   633     -20.484 -30.024 -25.738  560 ASP
ATOM    546  CA  GLN   634     -19.218 -27.715 -26.466  561 LEU
ATOM    547  CA  TYR   635     -17.415 -25.852 -25.312  562 TYR
ATOM    548  CA  ILE   636     -15.402 -27.332 -24.147  563 LEU
ATOM    549  CA  ARG   637     -12.752 -27.514 -24.701  564 ARG
ATOM    550  CA  PHE   638     -11.763 -24.997 -24.292  565 PHE
ATOM    551  CA  PHE   639      -9.473 -23.726 -23.161  566 PHE
ATOM    552  CA  GLN   640      -7.432 -25.129 -24.130  567 GLN
ATOM    553  CA  GLY   641      -5.775 -24.530 -26.387  568 GLY
ATOM    554  CA  LEU   642      -3.987 -22.614 -25.491  569 LEU
ATOM    555  CA  THR   643      -0.980 -22.793 -25.501  570 ARG
ATOM    556  CA  ASN   644       1.431 -22.480 -24.173  571 SER
ATOM    557  CA  LEU   645       0.748 -21.879 -21.603  572 LEU
ATOM    558  CA  THR   646       1.274 -21.123 -18.234  573 ILE
ATOM    559  CA  TYR   647       0.083 -20.254 -15.803  574 ARG
ATOM    560  CA  LEU   648      -3.171 -20.162 -14.485  575 LEU
ATOM    561  CA  ASP   649      -6.137 -18.716 -13.610  576 ASP
ATOM    562  CA  ILE   650      -9.145 -19.705 -12.426  577 LEU
ATOM    563  CA  SER   651     -10.963 -18.977 -10.549  578 SER
ATOM    564  CA  ASP   652     -14.060 -18.244  -8.749  579 GLN
ATOM    565  CA  ASN   653     -16.053 -18.925 -10.696  580 ASN
ATOM    566  CA  GLN   654     -18.443 -20.097 -10.513  581 ARG
ATOM    567  CA  LEU   655     -18.576 -22.825 -10.415  582 LEU
ATOM    568  CA  LYS   656     -19.950 -25.919  -9.893  583 HIS
ATOM    569  CA  SER   657     -19.260 -28.454 -10.451  584 THR
ATOM    570  CA  CYS   658     -16.699 -30.463 -11.993  585 LEU
ATOM    571  CA  SER   659     -15.528 -32.047 -15.029  586 LEU
ATOM    572  CA  PRO   660     -13.336 -34.855 -15.251  587 PRO
ATOM    573  CA  ALA   661     -12.052 -35.316 -17.831  588 CYS
ATOM    574  CA  ALA   662     -12.202 -32.615 -18.864  589 THR
ATOM    575  CA  ILE   663     -10.471 -31.146 -17.193  590 LEU
ATOM    576  CA  ILE   664      -8.148 -32.362 -18.051  591 GLY
ATOM    577  CA  ASN   665      -8.115 -31.236 -20.487  592 ASN
ATOM    578  CA  LEU   666      -6.999 -28.741 -20.071  593 LEU
ATOM    579  CA  PRO   667      -4.046 -26.697 -20.532  594 PRO
ATOM    580  CA  PRO   668      -1.070 -28.708 -20.816  595 LYS
ATOM    581  CA  SER   669       1.269 -27.571 -19.925  596 SER
ATOM    582  CA  ILE   670       0.700 -26.158 -17.640  597 LEU
ATOM    583  CA  ARG   671       1.495 -24.730 -14.499  598 GLN
ATOM    584  CA  VAL   672       0.311 -23.519 -12.286  599 LEU
ATOM    585  CA  LEU   673      -2.841 -23.490 -10.879  600 LEU
ATOM    586  CA  ARG   674      -5.786 -21.939 -10.059  601 ARG
ATOM    587  CA  MET   675      -8.783 -22.383  -8.385  602 LEU
ATOM    588  CA  ASP   676     -10.351 -21.108  -6.645  603 ARG
ATOM    589  CA  SER   677     -13.119 -20.293  -4.418  604 ASN
ATOM    590  CA  ASN   678     -15.277 -21.392  -5.729  605 ASN
ATOM    591  CA  PHE   679     -17.987 -23.809  -6.013  606 TYR
ATOM    592  CA  LEU   680     -17.318 -26.420  -5.422  607 LEU
ATOM    593  CA  ASP   681     -17.927 -29.708  -4.436  608 ALA
ATOM    594  CA  TYR   682     -16.749 -32.114  -4.578  609 PHE
ATOM    595  CA  PHE   683     -13.775 -33.577  -5.699  610 PHE
ATOM    596  CA  PRO   684     -11.772 -34.988  -8.168  611 ASN
ATOM    597  CA  TRP   685      -8.977 -36.352  -7.431  612 TRP
ATOM    598  CA  VAL   686      -7.141 -38.013  -8.780  613 SER
ATOM    599  CA  ASN   687      -7.198 -37.031 -11.403  614 SER
ATOM    600  CA  ILE   688      -5.273 -34.992 -11.420  615 LEU
ATOM    601  CA  SER   689      -2.850 -36.103 -12.425  616 THR
ATOM    602  CA  VAL   690      -3.120 -35.634 -15.107  617 LEU
ATOM    603  CA  LEU   691      -2.134 -33.067 -15.410  618 LEU
ATOM    604  CA  SER   692       0.905 -32.652 -15.477  619 PRO
ATOM    605  CA  GLN   693       2.888 -30.898 -14.771  620 ASN
ATOM    606  CA  LEU   694       1.957 -29.363 -12.749  621 LEU
ATOM    607  CA  CYS   695       2.372 -27.361  -9.916  622 GLU
ATOM    608  CA  TYR   696       1.189 -25.727  -7.993  623 THR
ATOM    609  CA  LEU   697      -1.933 -25.770  -6.466  624 LEU
ATOM    610  CA  ASN   698      -4.950 -24.314  -5.849  625 ASP
ATOM    611  CA  LEU   699      -7.706 -24.551  -4.001  626 LEU
ATOM    612  CA  SER   700      -9.118 -23.165  -2.209  627 ALA
ATOM    613  CA  GLY   701     -12.006 -22.131  -0.349  628 GLY
ATOM    614  CA  ASN   702     -14.087 -23.657  -1.387  629 ASN
ATOM    615  CA  PHE   703     -16.544 -26.434  -1.212  630 GLN
ATOM    616  CA  LEU   704     -15.729 -28.900  -0.209  631 LEU
ATOM    617  CA  PHE   705     -16.122 -31.833   1.615  632 LYS
ATOM    618  CA  ASN   706     -14.457 -33.771   2.662  633 ALA
ATOM    619  CA  LEU   707     -11.148 -35.117   2.481  634 LEU
ATOM    620  CA  PRO   708     -10.590 -37.420   0.376  635 SER
ATOM    621  CA  ASP   709     -11.531 -40.244  -1.688  636 ASN
ATOM    622  CA  THR   710      -9.516 -41.521  -3.039  637 GLY
ATOM    623  CA  ALA   711      -5.971 -40.875  -2.987  638 SER
ATOM    624  CA  ILE   712      -3.831 -37.990  -3.129  639 LEU
ATOM    625  CA  GLN   713      -2.367 -38.298  -6.240  640 PRO
ATOM    626  CA  PHE   714       0.289 -40.596  -7.362  641 SER
ATOM    627  CA  SER   715       3.518 -39.480  -8.430  642 GLY
ATOM    628  CA  ILE   716       3.076 -36.749  -8.651  643 THR
ATOM    629  CA  LYS   717       4.104 -33.308  -9.073  644 GLN
ATOM    630  CA  LEU   718       3.268 -31.551  -7.205  645 LEU
ATOM    631  CA  LYS   719       3.573 -28.840  -5.039  646 GLN
ATOM    632  CA  SER   720       2.352 -26.947  -3.442  647 ARG
ATOM    633  CA  LEU   721      -0.668 -26.811  -1.793  648 LEU
ATOM    634  CA  ASP   722      -3.845 -25.600  -1.248  649 ASP
ATOM    635  CA  LEU   723      -6.572 -25.903   0.668  650 VAL
ATOM    636  CA  SER   724      -8.141 -24.520   2.271  651 SER
ATOM    637  CA  HIS   725     -10.954 -23.024   4.085  652 ARG
ATOM    638  CA  ASN   726     -12.972 -24.798   3.234  653 ASN
ATOM    639  CA  ARG   727     -15.392 -27.474   3.919  654 SER
ATOM    640  CA  LEU   728     -14.222 -29.570   5.341  655 ILE
ATOM    641  CA  SER   729     -14.266 -32.590   6.974  656 ILE
ATOM    642  CA  ALA   730     -12.926 -34.934   7.440  657 PHE
ATOM    643  CA  ILE   731      -9.855 -36.743   6.645  658 VAL
ATOM    644  CA  PRO   732      -8.424 -39.134   4.636  659 VAL
ATOM    645  CA  GLU   733      -6.398 -41.920   5.702  660 PRO
ATOM    646  CA  SER   734      -3.042 -41.638   4.732  661 GLY
ATOM    647  CA  PHE   735      -3.562 -39.702   2.686  662 PHE
ATOM    648  CA  PHE   736      -1.923 -37.534   1.711  663 PHE
ATOM    649  CA  SER   737       0.468 -38.727   1.267  664 ALA
ATOM    650  CA  GLN   738       1.884 -39.662  -1.121  665 LEU
ATOM    651  CA  ALA   739       2.578 -37.409  -2.411  666 ALA
ATOM    652  CA  THR   740       5.324 -36.250  -2.826  667 THR
ATOM    653  CA  GLY   741       6.792 -33.920  -3.215  668 ARG
ATOM    654  CA  LEU   742       5.402 -32.003  -1.795  669 LEU
ATOM    655  CA  GLU   743       5.244 -29.033   0.055  670 ARG
ATOM    656  CA  GLU   744       3.755 -26.908   1.228  671 GLU
ATOM    657  CA  LEU   745       0.824 -26.565   2.918  672 LEU
ATOM    658  CA  MET   746      -2.484 -25.732   3.339  673 ASN
ATOM    659  CA  LEU   747      -4.909 -26.078   5.595  674 LEU
ATOM    660  CA  ASN   748      -6.673 -24.519   6.997  675 SER
ATOM    661  CA  HIS   749      -9.698 -23.277   8.569  676 ALA
ATOM    662  CA  ASN   750     -11.629 -25.259   8.216  677 ASN
ATOM    663  CA  GLN   751     -13.605 -28.180   9.111  678 ALA
ATOM    664  CA  LEU   752     -12.201 -29.860  10.837  679 LEU
ATOM    665  CA  LYS   753     -11.644 -32.117  13.441  680 ARG
ATOM    666  CA  ILE   754      -9.448 -33.268  14.422  681 THR
ATOM    667  CA  ILE   755      -5.855 -33.608  13.987  682 VAL
ATOM    668  CA  GLU   756      -3.839 -35.553  12.041  683 GLU
ATOM    669  CA  MET   757      -0.945 -37.513  11.987  684 PRO
ATOM    670  CA  HIS   758      -0.869 -39.738  10.361  685 SER
ATOM    671  CA  ALA   759      -2.118 -38.924   7.978  686 TRP
ATOM    672  CA  PHE   760      -0.089 -38.112   6.375  687 PHE
ATOM    673  CA  PRO   761       1.417 -40.245   6.201  688 GLY
ATOM    674  CA  LYS   775       3.069 -40.399   8.396  689 PHE
ATOM    675  CA  THR   776       5.179 -38.815   7.826  690 LEU
ATOM    676  CA  SER   777       5.794 -35.945   7.879  691 ALA
ATOM    677  CA  CYS   778       7.737 -34.081   8.141  692 GLY
ATOM    678  CA  ARG   779       9.057 -32.648   6.049  693 SER
ATOM    679  CA  LEU   780       7.384 -30.609   5.354  694 LEU
ATOM    680  CA  THR   781       6.976 -27.154   5.061  695 GLU
ATOM    681  CA  LEU   782      -3.362 -25.204  10.336  699 VAL
ATOM    682  CA  HIS   783      -5.208 -23.693  11.676  700 SER
ATOM    683  CA  ALA   784      -8.307 -22.284  12.894  701 ALA
ATOM    684  CA  ASN   785      -9.939 -24.553  13.005  702 ASN
ATOM    685  CA  PRO   786     -12.124 -26.968  14.521  703 PRO
ATOM    686  CA  PHE   787     -10.782 -28.407  16.758  704 LEU
ATOM    687  CA  THR   788     -10.668 -31.294  18.747  705 HIS
ATOM    688  CA  CYS   789     -10.109 -31.190  21.993  706 CYS
ATOM    689  CA  SER   790      -9.176 -33.319  23.843  707 ALA
ATOM    690  CA  CYS   791      -7.527 -35.270  26.413  708 CYS
ATOM    691  CA  ALA   792      -5.265 -36.908  22.304  709 ALA
ATOM    692  CA  TRP   795      -4.258 -37.146  18.848  710 ALA
ATOM    693  CA  PHE   796      -3.172 -34.898  17.744  711 PHE
ATOM    694  CA  THR   797      -1.816 -33.275  19.447  712 VAL
ATOM    695  CA  GLU   798       0.869 -34.109  20.224  713 ASP
ATOM    696  CA  PHE   799       1.801 -34.378  17.623  714 PHE
ATOM    697  CA  LEU   800       1.580 -31.770  16.413  715 LEU
ATOM    698  CA  ARG   801       3.481 -30.411  17.955  716 LEU
ATOM    699  CA  SER   802       5.740 -31.807  17.153  717 GLN
ATOM    700  CA  SER   803       5.995 -30.886  14.441  718 VAL
ATOM    701  CA  PRO   804       6.203 -28.172  14.755  719 GLN
ATOM    702  CA  VAL   805       7.670 -25.889  13.795  720 ALA
ATOM    703  CA  ASP   806       6.664 -25.467  11.263  721 ALA
ATOM    704  CA  ILE   807       4.020 -24.646  11.593  722 VAL
ATOM    705  CA  PRO   808       1.937 -22.033  11.460  723 PRO
ATOM    706  CA  HIS   809       1.229 -19.430  13.794  724 GLY
ATOM    707  CA  LEU   810       0.951 -21.183  15.988  725 LEU
ATOM    708  CA  THR   811       1.036 -21.051  18.903  726 PRO
ATOM    709  CA  THR   812      -1.210 -19.503  19.626  727 SER
ATOM    710  CA  ASP   813      -3.366 -19.345  17.640  728 ARG
ATOM    711  CA  VAL   814      -4.385 -21.745  17.025  729 VAL
ATOM    712  CA  ARG   815      -6.985 -23.566  17.902  730 LYS
ATOM    713  CA  CYS   816      -9.401 -24.977  20.195  731 CYS
ATOM    714  CA  GLY   817     -12.385 -26.758  19.442  732 GLY
ATOM    715  CA  PHE   818     -13.967 -28.100  21.248  733 SER
ATOM    716  CA  PRO   819     -13.735 -30.272  24.187  734 PRO
ATOM    717  CA  GLU   820     -16.553 -28.946  26.138  735 GLY
ATOM    718  CA  SER   821     -15.782 -26.199  28.167  736 GLN
ATOM    719  CA  GLN   822     -13.418 -25.578  26.934  737 LEU
ATOM    720  CA  LYS   823     -13.828 -24.938  24.357  738 GLN
ATOM    721  CA  GLY   824     -13.114 -22.566  21.886  739 GLY
ATOM    722  CA  VAL   825     -10.745 -21.723  23.044  740 ARG
ATOM    723  CA  ASN   826      -7.130 -21.592  22.998  741 SER
ATOM    724  CA  VAL   827      -5.308 -24.540  22.094  742 ILE
ATOM    725  CA  LEU   828      -3.203 -24.800  23.893  743 PHE
ATOM    726  CA  SER   829      -4.113 -23.629  26.261  744 ALA
ATOM    727  CA  ASN   830      -4.460 -25.218  28.304  745 GLN
ATOM    728  CA  ASP   831      -2.858 -28.132  29.627  746 ASP
ATOM    729  CA  PRO   832      -2.793 -30.737  27.602  747 LEU
TER
