# Supplementary material for: Variation in selection constraints on teleost TLRs with emphasis on their repertoire in the Walking catfish, Clarias batrachus
Source: Sci Rep. 2020 Dec 7;10:21394. doi: 10.1038/s41598-020-78347-6 (PMC7721727; doi:10.1038/s41598-020-78347-6)
Supplement: Supplementary file 31 — Supplementary Information 31. [file 41598_2020_78347_MOESM31_ESM.zip › T9/t9cln]

>CbTLR9_3425_bp
------------------------------------------ATGTTTTTACCTGGATTGTACCTGTTTTTTGCATTGGATCTAATTAAATTGGTC---AARACAATGAACCCTATATTCTACCCTTGTGACAATAACACCATCAGCAATGGAACCATCCATGTAGACTGCAAGCGAAGAAACCTTACAAGCATCCCTAAGTTTACATCCCTTTCAATCAGCTCATTAAACCTGGATGAAAATCATGTACATCAAGTGAAAAACGATGATTTCTCAAATATTCCTAATCTTCAGCATCTAAGTTTAATGT---GGAACTGTTTGCCTGGTCGTCTCAAGGCATTAAAATTACCTTCTTGCCAAGTGCTTATTGACCAYGAYGCTTTTGTTAATCTCAAGAAWTTGAACTCACTTCAGTTGGCAGGAAATAGTCTCAAGACTA------TTCCTCTTCTACCCCAGAACCTTGAGGTCTTAGGATTAGAATTTAACAATATCCTCCGCATCGAACAACCCCTCGGAACACCTTTTCTCAAACAGCTGCTTCTTGCCAAGAATTGCTACTATGCCAACCCCTGTAATGAGTCATTTTTTATTGATCAAAGGGTTTTTCAAGGTTTACCCAAACTTCAGAACCTTACCCTTGGCTTTAATAATATGAGCTCCATACCCACACAATTGCCACCCTCACTAAAAAGTCTAGACTTGGGTGAAAACAGAATCACAGAGATACAGGAAGGCTCTTTTACAAACCTCACTAAACTTTTTTCCCTTAACCTGAACTGGAACTGCCAAAGGTGTGATAATGCAGCTCATCCATGTTTTCCTTGCCCAAATAATGCATCCTTAGGGCTGCCTAACCAAGCATTTTCTGAGCAGAGAGACTCACTTGTTATTCTTTATCTACGGGGAAACTCAATTCGTTCCATTCCTAAAAATCTTTTTGCACAGCTAAGGAAATTAAAAGT--GCTTGACCTCTCAGACAATTTCCTCGCATACAGCATCCGTAATGGCACATTTTATGAAGAACTTCAGGGTGTTGAGTTCC---GACTTC---ATAATTATCAACCTC---AAACATTTTCAGAGC---TACTATCACCCTCTATTAGCAAAA---GGTCCT---GGAAACTTTATC---GTGGGCTTTTTTTCCATCAGTTGTCGAACTACAGTCTTATGCATCTGTCCAACCTACCACAGCTTGAGTACCTTGACC---GGA---ACTTCA---ATTATTGCAATG---CTGCATTTAAACGTC---GGTCAC---GAACAGTTGTGCTTTCACAGAACATGT---CCATCAACCCATACTACACATCAAGCGCTAATGAGGCACGAAGA---------------CTGGATAGATATCAGATGGATGACCAC---------CTGGATCTTCAAGACATGCCTGCGTT----------------TGAGTCAGAGCTCCA--------------------------------------------------------GA---ACTATTTGCACTGTACTGAAAAAGAATGCCCCAA------------------------------------------------------------AAGTTATTCAATGGAAAATTTCCAAAAGTTTTTCTGTAAAAAAGAACTCTATTTTGACTTATCACAAAACAATATCCCGTGGC---ATGCATATACTTTCAAGGGAATGGAGAAAACTGTGTGCTTGGACCTGTCATATAATTACA---GTCAAGCTT---ATGGCCAGCAGTTCTTGCCTCTTACCAAAC---TATTCCTCAACATGGCGTACAACCGTATTGACCTTTATTTCAATGAAGCATTCCAGGAAA---GGAGCACACTTAAAGTTCTTGATCTTAGCAACAATGAATTTCATTTTCAAA---AGCAAATTGGTCACCGCCTCGATTTCATTAAGAACT---CTTCACTTGAAGTCCTTAGTT---CAAACAATAAAATTGGCTTGCGAATCTCCAACACTCTTTATAGTGCATCCC---AGTGTCTGTTATTCTCCGGAAATCATT---ACATCATGTGGGACACCAAAGGAGATCAGTACATACGGTTTTTTCAGGGGT---CAAACCTTACGTACCTGGACATTTCTGACAATCAGCTTAAATCCTGTTCACCAGCAGCAATCATTAACCTTCCTCCAAGTATCCGTGTGCTCAGGATGGACTCAAACTTTCTGGATTACTTCCCCTGGGTCAATATCTCAGTTCTCAGTCAACTTTGCTATC---ACCTCAGTGGAAACTTTCTTTTTAACTTACCAGACACTGCTATCCAGTTTAGCATTAAGCTTAAAAGCCTGGACCTCAGTCATAACCGCC---GTGCAATTCCAGAGTCTTTCTTTAGCCAAGCCACAGGTCTTGAAGAAC---TGCTCAATCACAATCAGT---AGATCA---AGATGCATGCTTTCCCACCATTATTACAGAAAGGCAATACAATCTGTGCCACTGCA------------AAGACCTCCTGCAGGC---CATTGCATGCTAACCCTTTCACATGTAGCTGTGCTACTTCCTGGTTTACTGAATTTCTGCGATCAAGTCCTGTGGATATCCCACACCTCACTACGGATGTTCGTTGTGGTTTTCCCGAATCACAGAAAGGAG---ATGTCCTTTCCAATGATCCTCGCTCCTGTCAGGAAATATTTGGCAATGTTTCCTTCCTCTTTACATTGCTTCTTACTATTGCAGCAACTGYTGTCCCCCTTT---AGCATCTTTATGGCTGGGACCTGTGGTACTGTTTTCAGATATTGTGGGCAGGACACAAGGGTTACACTTCACTACMC---GAAAACAGCA---ACAATGAGCATGATGCATTTG---TGTTTGATACAAAGAACAAGGCAG---GCGATTGGATCTACAATGAGATGT---TTAACCTGGAAGGCAGAGGAAGATGGAAATTACGGCTCTGCCTGGAGGAACGCGACTGGGTACCAGGATTATCATGCATTGAGAATCTGCACAAYGCAGTGCACAACAGCAGGAAAACAGTATTTGTGC---CTAACCAGGGTGGCTCTGCTTCT---------------G---ATGGTG------AGCAAGCTTTTCTTCTGGTGCAGCAGAGACTGTTGGATGAGAGAGTGGATGTTGCAATTGTGGTCCTCCTGGATCCTCTTTTCCCCAAATTCAAGTACCTGCAGA---GAAAGAGGCTCTGCAAAAAGTCAGTTCTCTCCTGGCCTAAGAACCCGCGAGCCCAGCCTCTCTTCTGGAATGACTTGCATATTGCTCTTGCATCTGACAATG---GATCTTATGATAAAAAAGTCACAGAGAGCTTCTTATCTAATGAGCTTC

>IpTLR9_3425_bp
------------------------ATGCAGATGCTCTTGTTCATGTTTGGACCCGGATTGTACCTATTTTTTGTACTGGATCAACTGAATTTGGTC---AAAACAATGAACCCTAAATTCTACCCTTGTGACAGTAACACCAACAGTAATGGTAACATACATTTAGACTGCAAGCGCAGAGACCTCATGAGCATCCCTAAATTTATGTCATTTTCTATCATCTCATTAAACCTGGATGAAAATCGTATACATCAAGTAAAACGTGATGATTTCTCAGGTATTCCCAATCTTCAGAGTCTAAGTTTAATGT---GGAATTGTTTGCCTGGGCGCCTCAAAGCATTGAAATTGCCTTCATGCCAAGTGATTATTGATCCGGAAGCATTTGTTAATCTCAAGAACTTGACCTTCCTTCAATTGGCAGGAAATAGTCTCAAGACTA------TTCCTCTTCTACCCCAGCACCTTGAGGTTTTAGGATTAGAATTTAATAATATTTTCCGGATTGAACAACACCTAGGAACACCTTTTCTCAAACAACTGCTTCTTGCCAAGAATTGCTACTATGCCAACCCCTGTAATGAATCATTTTTCATTGATCAAATGGTGTTTCAGGATTTACCCGAGCTTCAGAACCTCACCCTTGGCTTTAATAATATGTCTTCCGTTCCCAAACAATTGCCTTCCTCACTGGAAAGTCTAGACCTTACAGAAAACAGAATTACAGAGATCTGGGAAAGCTCTTTTACAAACCTCACTAAACTCAGTTTCCTTAATCTGCAGTGGAACTGCCAAAGGTGTGATCATGCTGCTCAACCTTGCTTTCCTTGCCCAAATAATTCATCCTTAGGCCTGCATGACAACGCTTTTTTTGATCAGAGAGAGTCACTTGTTATCCTTAGTCTACGGGGAAACTCGATCTATTCCATTCCTAAAAATCTTTTTGCACAACTAAAGAAACTAAAGAC--ACTTGACCTCTCAGAAAATCTCCTTGCCTACAGCATCCGTAATGGCACATTCTATGAGGAACTGCAGGGTGTTGTGTCCCTTAATCTTCTATATAATTATCAACCGC---AAACATTTTCAGAGC---TACTGTCACCCTCTATTAGCAGAA---AGTCAT---GGAACCTTCATT---GTGGGCTTTTCTTTCATCAGTTGTCGAACAATAGCCTTAGACCTCTGTTCAACC---CACAGCTTGAGTATCTTGACCTGCGCA---ACTTCATTAGTTCTTGTAATG---CTGCATTTAACCAGC---GATCGT---GAATGGTTGTGCTTTCACAGAACATGC---CCATCAACCCATACTACACAGCAAGCTCTAATAATGCCA---CC---------------CTGGATAGATATCAGAGGGATGATCAC---------C---ATCTTCAAGACATGCCTGCATT----------------TGAGTCAAAGCTCCA--------------------------------------------------------GA---ACTATTTACACTGCACTGACAAAGAATGTCCAAA------------------------------------------------------------AAGTTATTCAA------ATTTCCAAAAGTGTTTCTGTTATCGAAAACTCTTTTTTGACCTGTCACAAAACAATATACCATGGC---ATGCAAGTACTTTCAAAGGAATGGAGAAAACAGTGTGCTTGGACCTGTCCTATAACTATA---GTCAAAGTT---ATGGCCAGCAGTTTTATCCTCTTACCGAACTGGTATACCTCAACATGGCACACAACCGTATTGACCTTTACTTTAATGAAGCATTCCAGGAGC---GGAGAACAC---AGGCTCTTGATCTTAGCAACAATGAATTCCATTTTCAGA---GGGGAATTGGGCACCGCTTCACTTTCA---AGAACC---CTTCACTTGAAGTTCTTAGTT---CAAACAATAACATTGGCATGCGAATCTCCAACACACTTTATAGCACATCTC---AGTGCCTGTTATTCTCTGGAAATCGTTTGGACATCATGTGGGACACCAGTGGAGATCAGTACATACGATTCTTTCAGGGGT---CAAACCTTACATACCTGGACATTTCTGACAACAAGCTTAGATCATGTTCCCCAGAAGCAA---TTAACCTTCCTCCAAGTATTCATGTGCTCAAGATGGACTCAAACCTAC---ATTACTTTCCCTGGAACAATATCTCCGTTCTCAGTCAACTGTGCTATC---ACCTCAGTGGAAACTATCTGTTTAATTTGCCAGACAGCGTTATCTACTTTGGCATTAAGCTTAGAAGCCTGGACCTCAGTCATAACCGAC---GTGCAATTCCAGAGTCTTTCTTTAGTCAGGCAACAGGTCTTAAAGAAC---TGCTCAATCACAACCAGT---AGATCT---AGATGCACGCTCTCCCCCCATCATTACAGAAAGGCAATACCATTTGTATCACTTCA------------AAGATCTCCTGCAAGC---CACTGCATGCTAACCCATTTACATGTAGCTGTGCTACTTCCTGGTTTACTGATTTTCTGCGAACAAGTCCTGTGGATATTCCACACCTCACTACAGATGTTCGCTGTGGTTTTCCTGAATCACAGACAGGAG---ATGTCCTTTCCATTGATCCTCGCTCCTGCCAGGAGATATTTGGCAGTGTTTCCTTCCTCTTTACTTTCCTCCTTACTATTGCAGCAACTGCAGTCCCCCTTT---GGCATCTATATGGCTGGGACCTGTGGTATTGTTTCCAGATATTGTGGGCAGGACACAAGGGTTACATGCCACTTCAC---GGAAACAACA---ACAACCAACATGATGCATTTGTGGTGTTTGATACAAAGAACAAGGCAG---GAGATTGGATCTACAATGAGATGT---TTAACTTGGAAAGCAGAGGAAGATGGAAATTCCGGCTCTGTCTGGAGGAACGGGACTGGATACCAGGAGTATCATGCATTGAGAATCTACACAACGCAGTGTACAACAGCAGGAAAACAGTGTTTGTGC---CTAATCAGGGTGGCTGTGCTTCT---------------C---ATGGGG------AGCAAGCTTTCATTCTGGTCCAGCAGAGACTGCTGGATGAGAAAGTGGATGTTGCAATTGTGGTCCTCCTGGATCCTCTTTTCCCCAAGCTCAAGTACTTGCAGA---GAAAAAGGCTATGCAGAAAGTCAGTTCTCTCCTGGCCTAAGAACCCTCGAGCCCAGCCTCTCTTCTGGAATAATTTGCATATTGCTT---CATCTGACAACG---GATCTTATGATAAAAAAGTTACAGAGAGCTTCCTATCTAATGAGCTTA

>PhTLR9_3425_bp
------------------------ATGCAGATGCTCTTGGTCATGTTTGGACCTGGATTATACCTGTTTTTGGCACTGGATCAACTCAGTTTGGTC---AAAACAATGAATCCTAAATTCTACCCTTGTGACAATAGAACCAGCAGCGATGGAAACATACATTTAAACTGCAAGCACAGAGACCTCACGAGCATCCCTAAATTTATGTCCCTCTTTATCATCTCATTAAACCTGGATGAAAATCGTATACATCACATAAAAAGTGATGATTTCTCAGATATTCCCAATCTTCAAGTTATAAGTTTAATGT---GGAATTGTTTGCCTGGTCGCCTCAAGGCGTTGAAATTGCCTTCATGCCAAGTGATTATTGAACGTGATGCTTTTGTTAATCTCAAGAACTTGACCTTCCTTCAGTTGGCAGGAAATAGTCTCAAGACTA------TTCCTCCTCTACCCCAGCACCTTGAGGTCTTAGGATTAGAATTTAATAATATTTTCCGCATTGAACGACCCCTTGGAACACCTTTTCTCAAGCAGCTGCTTCTTGCCAAAAATTGCTACTATGCCAACCCCTGTAATGAATCATTTTTCATTGATCAAAGAGTGTTTCAGGATTTACCTATGCTACAGAACCTCACCCTTGGCTGTAATAATATTACCTCCATTCCCACGCAACTGCCACCCTCACTGGAAAGTCTAGACCTGAGAGAAAACAGCATCACAGAGATCCGGGAAGGCTCTTTTACAAACCTCACTAAACTCAGTTTCCTTAACCTGGAGTGGAACTGCCAAAGGTGTGATCATGCAGCGCAGCCTTGTTTTCCTTGCCCAAACAATTCATCCTTAGGCCTGCATGACAAAGCTTTTTTTGAGCAGAGAGACTCACTTGTTAACCTTAGTCTACGGGGAAACTCAATCCATTCCATTCCTAAAAATCTTTTTGCACAACTAAAGAAACTAAAGAA--ACTTGACCTCTCAGACAATTTCCTCGCCTACAGCATCCAGAATGGCACATTTTATGAGGAACTGCAGGGTGTTGTGTCCC---ACCTTCTCTATAACTACCAACCTC---AAACATTTTCAGAGC---TATTGTCACCCTCTATTAGCAGAA---AGTCCT---GGAAGCTTCAAT---GTGGGCTTTTCTTTCATCAGTTGTCAAACAATAGCCTTAGGCCTCTGTTCAACCTACCACAGCTTGAGTATCTTGACCTACGCA---ACTTCATTAATTCTTGTAATG---CTGTGTTTAACCAGC---GATCCT---GAATGGTTGTGCTTTCACAGAACATGC---CCCTCAACCCATACAACACAGCAAGCTCTAGTAAGGCCT---CC---------------CTGGATAGATATCAGAGAGATGACCAC---------CTACAGCTTCAAGACATGTCTGCATT----------------TGAGTCAAAGCTCCA--------------------------------------------------------GAGGAACTATTTCCACTGCACTGACAAAGAATGTCCAAA------------------------------------------------------------AGGTTATTCAATGTGGAATCTCCGAAGGTGTTTCTGTTATGGAAAACTCCTTTTTGACCTATCACAAAACAATATCCCATGGC---ATGCAAATACTTTCAAAGGAATGGAGCAAACCGTGTGCTTGGACCTGTCCTATAACTATA---GTCAAGCTT---ATGGTCAGCAATTCTATCCTCTCACCAAACTGGTATACCTCAACATGGCACACAACCGTATTGACCTTTACTTTAACGAAGCATTTCAGGAGATACGCAGAACACTTAAGATTCTTGATCTCAGCAACAATGAATTCCATTTTCACA---GGGGAA---GGCACCGCTTCACTTTCA---AGAACC---CTTCACTTGAAGTTCTTAGTT---CAAACAATAACATTGGCATGCGAATCACCAACATTCTTTATAGTACATCTC---AGTGTCTGTTATTCTCTGGAAATCGTTTGGACATCATGTGGGACAGCAGTGGAGATCAGTACA---GATTCTTTCAGGGGT---CAAACCTTACATACCTGGACATTTCTGACAATCAGCTTAGATCATGCTCCCCAGAAGCAA---CTAACCCTCCTCCAAGTATTCGTGTGCTCAGGATGGACTCGAACCTAC---ATTACTTTCCCTGGCAAAATATCTCAGTTCTCAGTCTACTGTGCTATC---ACCTCAGTGGAAACTATCTTTCTAACTTACCAGACAGCGTTATCTACTTTGGCATTAAACTTAGAAGCCTGGACCTCAGTCATAACCGAC---GTGCAATTCCGGAGTCTTTCTTTAGTCAGGCAACAGGTCTTAAAGAAC---TGCTCAATCACAACCAGT---AGATCT---AGATGCACGCTCTCCCCCCAGCATTACAGAAAGGCAGTACTATTTGTACCACTTCA------------GAGACCTCCTGCAAGT---CATTGCATGCTAACCCCTTTACATGCAGCTGTGCCACTTCCTGGTTTACTGATTTTCTGCGAAAAAGTCCTGTGGATATCCCACACCTCACTACAGATGTTCGCTGTGGTTTTCCTGAATCACAGATGGGAG---ATGTCCTTTCTATTGATCCTCGCTCCTGCCAGGAGATATTTGGCAGTGTGTCCTTCCTCTTTACGTTATTTCTTACTATTGCAGCAACTGCAATCCCCCTTT---GGCATCTATATGGCTGGGACCTGTGGTACTGTTTCCAGATATTGTGGGCAGGACACAAGGGTTACACTCCAATTCAA---GGAAACAACA---ACAACCAGCATGATGCATTTGTGGTGTTTGATACAAAGAACAAGGCAG---GCGATTGGATCTACAATGAGATGT---TTAACCTGGAAAGAACGGGAAGATGGAAATTTCGGCTCTGTCTGGAGGAAAGGGACTGGGTACCAGGAGTATCATGCATTGAGAATCTACACAACGCAGTGTACAACAGCAGGAAAACAGTGTTCGTTC---CTAACCAGGGTGGCTGTGCTTCT---------------G---ATGGGG------AGCAAGCTTTTCTTCTGGTCCAGCAGAGACTACTGGATGAGAAAGTGGATGTTGCAATTGTGGTCCTCCTGGATCCTCTTTTCCCCAAGCTCAAGTACCTGCAAA---GAAAGAGGCTCTGCAGAAAGTCCGTTCTCTCCTGGCCTAAGAACCCTCGAGCCCAGCCTCTCTTCTGGAATGACT---ATATTGCTC---CATCCGACAACG---AATCCTATGATAAAAAAGTCACAGAGAGCTTCCTATCTAATGAGATTC

>TfTLR9_3425_bp
------------------------ATGCAGATGCTCTGGGTCATGTTCGGGACTGGATTGTACCTGTTTTTTGTACTGGATCAACTGTGTTTGGTC---AAATCAATGAACCCTAAATTCTACCCTTGTGACAATAACACAGACAGCGATGGAAACATACATTTAGACTGCAAGCACAGAGACCTCACGGGCATCCCTAAATTTAAGTCCCCTTTTATCATCTCATTAAACCTGGACGAAAATCGTATACATCAAGTAAAAAGTGATGATTTCTCAGGTATTCCAAATCTTCAACATTTAAGTTTGATGT---GGAATTGTTTGCCTGGTCGCCTCAAAGCACTGAAATTACCTTCATGCCAAGTGATTATTGACCATGATGCTTTTGTTAATCTAAAGAACTTGGCATTTCTTCAACTGGCAGGAAATAGCCTCAAGACAA------TTCCTCTCCTACCTAAGCATCTTGAGGTTTTGGGATTAGAATTTAACAATATTTTCCGGATTGAACAACCTCTGGGTACACCATTTCTCAAACAACTGCTTCTTGCCAAAAATTGCTACTATGCCAACCCCTGTAACGGATCATTTTTCATTGATCAAAGGGTGTTTCAGGATTTAACTAAGCTTCAGAACCTCACCATTGGCTTTAATAATATCACCTCTATTCCCATGCAACTGCCACCCTCACTGGAAAGTCTAGACCTGAAAGAAAACATGATTACAGAGATTCAGGAACACTCCTTCTCAAACCTAACTAAACTCAGTTTCCTTAACCTGGAATGGAACTGCCAAAGGTGTGATCATGCAGCTAACCCTTGTATTCCTTGCCCAAATAATTCATCATTAGACCTGCATCACAAAGCCTTTTTTGACCAGAGAGACTCTCTTGTTAACCTTAGTCTACGGGGAAACTCAATCTATTCCATTCCTAAAAATCTTTTTGCACATCTAAAGAAACTGAAGAC--GCTTGACCTCTCTGAAAATCTCCTTGCCTTCAGCATCCAAAATGGTACATTTTTTGAGGAACTCCAGGGTGTTGTTTCCC---ACCTTCTCTATAACTATATACCTCAGAAAATATTTTCAGAGC---TACTGTCACCCTCAATTAGCAAAA---AGTCCT---GGAAACTTCATT---GTGGGCTTTTCTTTCATCGGTTGTCGAACAATAGCCTTGAGCCTTTGTTCAACCTACCACTACTGGAGTATCTGGACC---GCT---ACTTCATTAATTCTTGCAATA---CTGCATTTAACCAGG---GATCCT---AAAAGGTTGTGCTTTCACAGAACATGC---CTATCAACCCATACTACACAGAAAGCTCTAATA---CCC---CA---------------CCGGATGGATATGAGAATTATGACCAC---------CAGCAGCTTCAAGACATGCCTGCATT----------------CGAGTCAAAGCTCCA--------------------------------------------------------GA---ACCTTTTGCATTGCACTGATGAAGAATGTCCAAA------------------------------------------------------------ACATTTTTCCATGTGGTATTTCCAAAAGTGTCACTGTTATAGAAAACTCTTTTTTGACCTATCAAAAAACAATATCCCATTTT---ATG---GTACTTTCAAAGGAATGGAGAAAACTGTTTGCTTGGACCTATCCTATAACTATA---GTCAAGCTT---ATGGCCAACAGTTCCATCCTCTTAACAAACTGGTATACCTCAACATGGCACACAACCGTATTGACCTTTACTTTAAAGAAGCATTTGAGGAGC---GGAGCACACTTAAGGTTCTTGATCTCAGCAACAATGAATTCCATTTTCACATGCGTGGAA---GGCACCGCTTTAATTTCA---AGAACT---CTTCACTTGAAGTTCTTAGTT---CAAACAATAATATTGGCATGCGAATATCTAGCATTATTAATAGCACATCTT---AATGTTTGTTGTTCTCTGGAAATCGTTTGGACATCATGTGGGACACCAGAGGAGATCAGTACATACGATTCTTTCAGGGGT---CAAACCTTACATACCTGGACATTTCAGACAACCAGCTTAGATCATGTTCCCCCCAAGCCA---TTAACCTTCCTC---GTATCCGTGTGCTCAGGATGGACTCAAACCTAT---ATTACTTTCCCTGGCCAAATATCTCAGTTCTTAGTCATCTATGCTATC---ACCTCAGTGGAAACTATCTTTCTAACTTACCAGACATTGTTATTCACTTTGGCAATAAACTTAGAAGCCTGGACCTCAGTCACAACCGAC---GTGCAATTCCAGAGTCTTTCTTTAGTCAGGCAACAGGTCTTAAAGAAC---TGCTCAATCACAACCAGT---AGATCT------TGCATGCTGTTCCACCATTATTACAGAATGGTAACACCAATTGTACCAATGCC------------AAGACCTCCTGCAAGC---CACTGCATGCTAACCCATTTACATGTAGCTGTGCCACTTCCTGGTTTACTGAGTTTCTGCGAAAAAGTGCTGTGGATATTCCACACCTCACTACAGATGTTCGCTGTGGTTTTCCTGAATCTCTTACAGGAG---ATGTCCTTACCATTGACCCTCGCTCCTGCCAGGAGATATTTGGCAGTGTTTCTTTTATCTTCACATTCCTTATTACTATTGCAGCAACTGCAATCCCCCTTT---GGCATCTATATGGCTGGGACCTGTGGTACTGTTTCCAGATATTGTGGGCAGGACACAAGGGTTATACTCCACTTCAA---GGAAACAACA---GCAACCAACATGATGCATTTGTGGTGTTTGATACAAAGAATAAAGCAG---GAGATTGGATCTATAATGAGATGT---TTAACTTGGAAAGCAGAGGAAGATGGAAATTCCGGCTTTGTCTGGAGGAACGGGACTGGGTACCAGGAGTACCATGCATTGAGAATCTGCATAATTCGGTGTACAACAGCAGGAAAACAGTGTTTGTGC---CTAACCAGGGTGGCTGTGCTTCT---------------T---ATGGGG------AGCAAGCTTTTCTTTTGGTCCAACAGAGATTGC---ATGAGAAAGTCGATGTTGCAATTG---TCCTCCTGGATCCTCTTTTCCCCAAGCTCAAATACCTGCAGA---GAAAGAGACTCTGCAGAAAGTCGGTTCTCTCCTGGCCTAAGAACCCTCGAGCCCAGCCTCTCTTCTGGAATAACTTGCACATTGCTT---CATCTGACA------GATCCTATAATAAAAAGGTCACAGAAAGCTTCCTATCTAATGATATTC

>CcTLR9_3425_bp
------------------------------------------ATGTTTGGACACATGTTGTATCTGGCCCTCATACTGAATCAGTTTAATCATTTT---GCAACTTTACATCCTGAATTCTATCCATGTGAAATTCACACTACCAAGGATGGAGACATAAATGTGGACTGTCAGCGCAGACATCTTGCTAACGTCCCTAAATTCACATCCCTCTCTGTTATATCACTCAACTTAAATGAAAACCATATACACCACATTAAAGGTGCCACATTTTCTGGATTAGCAAATCTCAAGCATCTCAGTTTGATGT---GGAACTGCATACCAGATCGTTTTAAGGAGCTGAGATGGCCTTCATGCAGCCTGAAAATTGACCCTAATGCGTTTAGCGGACTTAAAAACCTAACTTCCCTACAGTTAGCAGGGAACAGCTTGAAGACCA------TTCCTCCTCTACCAAAGCAGCTTGAGATTCTGGGACTGGAATTTAATCACATCTTTCAAATTGTTAAGCCTCTAGGTACACCGCTACTAAAACAACTATTGCTAAACAAGAATTGTTTCTATGCCAACCCATGTTATCAGTCTTACTTTATCGACCCACGTGTGTTTCAAGATCTCCCTGAGCTTTTGAACCTTACACTGAGTTACAACAATGTGACCATTGTTCCACCATATCTTCCACTTTCACTAGAAAGCCTAGACTTGGGAGAGAACAAGATCACGCATATCAATAAAGAGTCTTTTGCAAATCTTAAAAATCTGCGACACCTTAACCTAGGATGGAATTGCCAAAGGTGTGACCATGCTTCTGAGCCCTGTTTCCCATGTCCTAACAACCAGTCTCTGAATCTGCACCAGGATGCATTTTTGGATCAAAGGGACTCTCTAATTAGTCTAAGCCTGCGAGGCAATTCACTGCATACAATTCCTCAGCATCTCTTCATACGACTCCACAAGCTCCAAGA--GT---ATTTATCTGACAACTTTT---CCTACGCCATCCAGAACGGCACCTTTTATGAAGAGCTCCGGAATGTTGTGTCCCTCAGTCTTCTTTATAACTATGAACCCC---CATCCTTTTCTGAGT---TTCTGTCACCATCCA---AGAAGA---CGGCTCTACGAGAGTTGCACCTTAGTGGACTATTCTTCAGAGTACTGTCAAACCACAGCCTTGCACCTCTGGTCAAGCTGCCAAGATTTGAGTTCC---AGCTGCGAA---ACTTCATCTGCTCTGTTAGCATGGATGCCA---GCCAGC---GAACAT---GGTGGGTGGGGCTTTCCCAAAACA---TTGCTTTCAGTTCATGCTTTTCAACCTGCACTAGTGAAGCCATACCAAACAACTACCGAACCCTTGAAAAACGTGACAATGGACAGCTCAAC------TTGCAAACTCAAAAAGTCATCCTACC----------------GACCTCAGAGCT-----------------------------------------------------------GAATACTATGCAGGCCTCTGGAGAAGATCACTGTTTTTT------------------------------------------------------------TTATTATTCTATATGGCATTTCAAAAAGCAGATCTGCTCTAAAAAACTGTTTTTTGACCTATCTCAAAACAACATCCCATGGC---ATGCAAGTACTTTTAGAGGCATGGAAAAAGTGGTATGCA---ATCTGTCCTACAACTACA---GTCAGACTT---ATGGCCAGCAGTTCACACATC---GCAAAT---CCTACCTTAATATGGCTAACAATCGCATTGACCTGTACTCTGACAAGGCCTTTCAGGAGA---GTGGCACAC---AAGCTCTTGACCTCAGCAATAACGAATTCCACTTTG------AGGGTATGGGACATCGCTTCACATTCCTTCCACACTTATCATCTCTTAAAATAC---GTC---CGAACAATCACATTGGTCTCAGAATCTCTAACATTCTTAATAGTACTTCTC---AGTATCTTGATTTCTCTGGAAATCGTTTGGACA---TGTGGGACTCTAGGCGTAACCAATACCTACATTTCTTTCAGGGTCTTACTAACCTTACACACT---ACATTTCTGAAAATCAGCTCAAATCATTCCCCCCAGAGG---TTG---ACTTGCCTTCGAGCCTCCAGATGC---GAATGGACTCTAATGTGC---GTTATTTCCCTTGGGGCAACATCTCAGTTCTCAAGCAGCTCTGCCACC---ACCTTAGTTCAAACATGCTTTCATTCTTACCTAAT------ATGCATTTTGAGCTTCGTCTTG---GCCTGGACC---GTCACAATCGAC---TTG---TCCCAAAGGCTTTCCTTAGTCAGGCAA---ACCTTAAAAACC---TGCTTAACCACAACCAGC---AGATCCTTGATGTGCAGGCTCTTCCCTTGTCATTCCATAAAGGTTATACTTTCTGTCCTGCTGGGCCGCATAAAAATAAGTCATCCTGCAAACTCGTGCTGCATGCCAATCCTTTTACTTGTAGTTGTGTTATCTCTGGGTTTGCCAAATTTCTCAGAGAAACTTATTTGGATATCCCACACCTCACCACAGAGGTTCACTGTGGTTATCCAGAGTCATTGGCTGGTGTCAATGTCCTCTCGA---ATCTTCACTCATGCCAGGAGATATTTGGGAGTGTTGCTTTCCTGTGTACTTTATGGT---CATTGGCAGCAACCAGCATTCCCCTCC---AGCATCTCTATGGTTGGGACCTGTGGTACTGCATCCAGATTTTATGGACTGGACAAAAGGGACACACTCCAGTTAATGGCGGCAGCA---TGGATAACCAATACGATGCATTTGTGGTCTTTGATACGAGTAATAAGGCAGTCAGGGATTGGATCTACAAGGAGATGGTTG---GATTGGAGAACCGAGGGAGATGGCGCTTTCGACTTTGTC---AGGAACGTGACTGGATGCCTGGAGTGTCATGCA---AGAATCTCCACAAGGCCGTTTACAACAGCAGAAAGACAGTGTTTGTAT---CTAGTCCTAGTGGCTGTTCCCAC---------------GAAAGTGGGGTCGTCCGACAAGCCTTCCTCCTGGTTCAGCAGCGCCTTC---ATGAGAAAGTGGATGTTGCAGTTC---TTTTGCTGGACCTTCTCTTTCCAAAATTCAAATACCTTCAGA---GAAAACGGCTCTGCAAAAAATCAGTTCTGTCCTGGCCCAAGAACCCACGAGTGCAGCCGCTCTTCTGGAATAATTTACGTGTCGCTCTCGTCTCTGACAATGTTAAAGCCTACAACAAAAATGTCACAGAGAGCTTCTTC-------------

>CaTLR9_3425_bp
------------------------------------------ATGTTTGGACACATGTTTTATCTGGCTTTCATACTGAATCAGTTTCATCTTTTT---GCAACTTTACATCCTGAATTCTATCCATGTGAAATTCACACTACCAAGGATGGACACATAAATGTGGATTGTCAGCGCAGGCGTCTTGCTAACGTCCCTAAATTCACATCTCTCTCTGTTATATCACTCAACTTAAATGAAAACCATATACACCACATTAAAGGTGCCACATTTTCTGGATTAGCAAATCTCAAGCATCTCAGTTTAATGT---GGAACTGTGTACCAGATTATCTTAAGGAGCTAAGATGGCCTTCATGCAGCCTGAAAATCGACCCTAATGCATTTAGTGGACTTAAAAACCTATCTTCCCTGCAGTTAGCAGGGAACAGCTTGAAGACCA------TTCCTCCTCTACCAAAGCAGCTTGAGATTCTGGGACTGGAATTTAATCACATCTTTCATATAGTTGAGCCTCTAGGTACACCGCTACTAAAACAACTCCTGCTAAACAAGAACTGTTTTTATGCCAACCCATGTTATCAGTCTTACTTTATCGACCCACGTGTGTTTCAAGGTCTCCCTGAGCTTCTGAACCTTACACTGAGTTACAACAATGTGACCATTGTTCCCCCATATCTTCCACTTTCACTAGAAAGTCTAGACTTGGGAGAGAACAAGATCACGCATATCAATAAAGAGTCCTTTGCAAATCTTAAAAATCTGCGACACCTTAACCTAAGGTGGAATTGCCAAAGGTGTGACCATGCTTCTGAGCCCTGTTTCCCATGCCCTAACAACCAGTCTTTGAATCTGCACCCGGATGCATTTTTGGATCAAAGGGACTCTCTAATTAGTTTAAGCCTGCGAGGCAATTCACTGCATACAATTCCTCAGCATCTCTTCGCACGACTCCACAAGCTCCAAGT--GT---ATTTATCAGACAACTTTT---CCTACGCCATCCAGAATGGCACCTTTTATGAAGAGCTCCAGAATGTTGTGTCCCTCAGTCTTCATTATAACTATGAACCCCTGCAATCCTTTTCTGAGT---TTCTGTCACCATCCA---AGAAGA---CAGCTCTACGAGAGTTGTACC---GTGGACTATTCTTCAGAGAACTGTCAAACTATAGCCTTGCACCTC---TCAAACTGCCAAGACTTGAGTCCC---AGCTACGCA---ACTTCATCTGTTCTGTTAGCATGGATGCTA---GCCAGC---GAACAT---GGTGGGTGGACCTTTCCCAAAACATGCTTGCTTTCAGTTCATGCTTTTCAACCTGCACTGCTGAAGACATATCAAACAACTACCAAACCCTTGAAAAACGTGGCAATGGACAGCTCAAC------TTGCAAACTCAAAAAGTCATCCTACC----------------AAGCTCAGAGCT-----------------------------------------------------------GAACACTATGCAGGACCCTGGAGAAAATCAATGTTTTTT------------------------------------------------------------TAATTATTCTATGTGGCATTTCAAGAAGC---TCTGCTCTAAAAACCTGTATTTTGACCTCTCTCAAAACAACATCCCATGGC---ATGCAAGTACTTTTAGAGGCATGGAAAAAGTGGTATGCA---ATCTGTCCTACAATTACA---GTCAAACTT---ATGGCCAACAGTTTACAGATC---GCAAAT---CCTACC---ATATGGCTAACAATCGCATTGACCTGTACTCTGAAAAGGCCTTCCAGGAGA---GTGGCACAC---AAGCTCTTGACCTCAGCAAAAACGAATTCCACTTTG------AGGGCATGGGGCATCGCTTCACATTCCTTCCACACT---CATCTCTTCAAATAT---GTC---CAAACAATCACATTGGTCTCAGAATCTCTAACATTCTTAATAGTACTTCTC---AGTATCTTGATTTCTCTGGAAATCGTTTGGACA---TGTGGGACTCTAGGCGTAACCAATACCTACATTTCTTTCAGGGTCTTACTAAACTTACACACT---ACATTTCCGAAAATCAGCTCAAATCATTCCCCCCAGAGG---TTG---ACTTGCCTCCAAGCCTCCAGATGC---GACTGGATTCCAATGTGC---GTTATTTCCCTTGGGGCAACATCTCAGTTCTTGAAAAGCTCTGCCACC---ACCTTAGTTCAAACAGGCTTTCATTCTTACCTAAT------ATTCATTTTGAGCTCCGTCTCG---GCCTGGACC---GTCACAATCGAC---TTGCGATCCCAAAGGCTTTCCTTAGTCAGGCAA---ATCTTAAAAACT---TGCTTAATCACAACCAGC---AGATCCTTGATGTGCAGGCTCTTCCCTTGTCATTCCATACAGGTTATACATTCTGTCCTGCTGGGCCACATAAAAATAAGTCATCCTGCAAACTCGTGCTGCATGCCAATCCTTTTACTTGTAGTTGCGTTATCTCTGGATTTGCAAAATTTCTCAGAGAAACTAGTTTGGATATCCCACACCTCACCACAGAGGTTCACTGTGGTTTTCCAGAGTCATTGGCTGGTGTTAATGTCCTTTCGA---ATCTTCACTCATGCCAGGAAATATTTGGGAGTGTTGCTTTCTTCTGTACTTTATGGT---CATTGGCAGCAACCAGCATTCCCCTCC---AGCATCTCTATGGTTGGGACCTGTGGTACTGCATCCAGATTTTATGGACTGGTCACAAGGGACACACTCCAGTTAATGGCGGCAGCA---TGGATAACCAATACGATGCATTTGTGGTATTTGATACGAGTAATAAGGCAGTCAGGGATTGGATCTACAAGGAGATGGTTG---GGTTGGAGAACAGAGGGAGATGGCGCTTTCGACTTTGTC---AGGAACGCGACTGGTTGCCTGGAGTGTCATGCA---AGAATCTCCACAAGGCCGTTTACAACAGCAGAAAGACCGTGTTTGTAT---CTAGCCCTAATGGCTGTTCTCAC---------------GAAAGTGGAGTCGTCCGACAAGCCTTCCTCCTTGTTCAGCAGCGCCTTC---ATGAGAAAGTGGATGTTGCAGTTC---TTTTGCTGGACTTTCTCTTTCCAAAATTCAAATACCTTCAGA---GAAAACGGCTCTGCAAAAAATCTGTTATATCCTGGCCCAAGAACCCACGAGTGCAGCCGCTCTTTTGGAATAATTTACGTGTCGCTCTTGTCTCTGACAATGTTAGAGCCTACAACAAAAATGTCACAGAGAGCTTTTTC-------------

>CiTLR9_3425_bp
------------------------------------------ATGTTTGGACACG---TGTATCTGATTCTCATACTGAATCAGTTTCATCTTTTT---GCTACTAAGCATCCTGAATTCTATCCATGTGAAAGTCGCACTTCCAAGGATGGACACATAAATATCGACTGCCAGCACAGACGTCTCTCTAAAATCCCCAAGTTCATATCCCTATCTGTTGTATCACTCAACCTAAATCAAAACCATATACACTACATTAAAGGTGATGCATTTTCTGATTTACCCAATCTCAAGCATCTCAGCTTGATGT---GGAACTGTGTACCAGATCCTCTTAAGGAGCAGAGATGGCCTTCATGCAACCTGAATGTTGATCCAGAAGCATTTGTCGGACTTAAAAACCTAACTTCCCTCCAGTTAGCAGGGAATAGCCTGAAGACCA------TTCCTCCTCTACCAAAGCAGCTTTTAGTCTTGGGACTGGAATTTAACAATATTTTTCATATTGTCAAACCACTCGGTACACCGCTACTAAAACAACTACTGCTAAACAAGAATTGTTTCTACGCCAACCCATGTTATCGGCCTTACTTTATCGACCCACGTGTGTTTCAAGAACTTCCTGAGCTTTTGAACCTTACCCTTAGTTACAACAATGTGACCAATGTTCCCTTACACCTTCCACCTTCACTAGAAAGTCTAGACTTGGGAGAGAACAAGATCACAGGTATTACTAAAGAGTCCTTTGCGAATCTTACACGTCTGCGACACCTTAACCTGGGGTGGAATTGCCAAAGATGCGATCATGCTTCTGAACCCTGTTTCCCATGCCCAAACAACCAATCTCTGCGTCTGCATCAGGATGCATTTTTGGATCAGAGAGACTCTCTAAYTAGTCTAAGTTTACGAGGCAACTCTCTTCGTACACTTCCTCAGTATCTCTTTATGCACCTGCACAATCTCAAAGA--GC---ATCTATCTGACAACTTTT---CCTACACCATACAAAATGGCACCTTTTATGAAGAGCTCCAGAATGTCGTGTCCCTCAGTCTGCTCTACAACTATGAACCCC---AGTCCTTTCCTGAAT---TTCTGTCACCTGCCA---AGAAGA---CGGCTC---GAGAGTTGTACC---GCGGATTTTTCTTCAAAGAACTGTCGAACCACAGCCTCGCACCTC---TCAAACTGCCAAGACTTGAGTCCC---AGCTACGCA---ACTTCATCTGCTTCATTAGCATTGATTCTATTAGCCAGC---GGACAT---AGAGGGTGGGTCTTTCCCAAAACATGCTTGCTTTCAGTCCATGCTATTCAACCTGCAATTCTGAAGCCATACTG---CAATACCAAACCCTTGAAAAACGTCATGACTAT---------------GAACAAATGCATGAAGTCCCTGCTCC----------------AAACTCAAAGCT-----------------------------------------------------------GAACAATATGCAGAGCTCTGAAGAAGATTACTGTCCGTT------------------------------------------------------------TTATTATTCTATGTGGCATTTCAAAAAGCAGATCTGCTCTAAAAGCCTGTTTTTTGACCTGTCTCAAAACAGCATCCCATGGC---ATGCAAGTACTTTTAGAGGCATGGAAAACGTGGTGTGCA---ATCTATCCTACAACTACATCAGTCAATCTT---ATGGCCGGCAGTTCTCACATC---GCAAAC---CTTTTCTTAATATGGCGCACAACCGCATTGACCTGTACTCTGAAAAGGCCTTCCATGAGGTTAGTGGAACCC---AAGCTCTTGACCTCAGCAACAACGAATTCCACTTTG------AGGGTATGGGACATCGCTTCACATTCCTTTCACACT---CGTCTCTTAAAGTAC---GTC---CAAACAATCACATTGGTCTTCGAATCTCTAACACTCTTAATAGTACTTCTC---AATATCTTGCGTTCTCTGGAAATCGCTTGGACA---TGTGGGACTCTAGGCGTAACCAATACATACATTTCTTTCAGGGTCTTACTAACCTTACACACT---ACATTTCTGAAAACCAGCTCAAATCGTTTCCCCCAGAGG---------ACTTGCCTCCAAGCCTCCAGGTGCTCAGAGTCGACTCCAACATGT---GTTATTTCCCCTGGGCCAACATCTCAGTTCTCAGACAGCTCTGCTACC---ACCTTAGTTCAAACATGCTTTTATTTTTACCTAAT------ATCCATTTTGAGCTCCACCTCG---GCCTGGACT---GTCACAATCGAC---TTACAATCCCAAAGGCTTTCCTTAGTCAGGCAGTACACCTTAAAAACC---TGCTTAACCACAACCAGC---AGATCCTTGATGTACAAGCTCTTCCCTTGTTATTCCATAAAGGTCATACTTTCTGTCCAGCTGGGCAGAATAAAAATAGGTCCTCCTGCAAACTTGTGCTGCATTCCAATCCTTTTATTTGCAGTTGCGTTATCTCGGGGTTTGCTAAATTTCTCAGAGAAACTGAATTGGATATCCCACATCTCACCACACAGGTTCACTGTGCTTACCCAGAGTCATTGTCTGGTG---ACGTTCTCTCGATTGACCTTCGCTCATGCCAGGAGATATTTGGGGGATTCGCTTTACTCTGTACTTTATTGT---CATTGGCAGCAACCATCATTCCCCTCC---AGCATCTCTACGGTTGGGACCTGTGGTATTGCATCCAGATCCTGTGGACTGGACACAGAGGACACACTCCAGCTAAT---GGTAACA---CCGATGACCAGTATGATGCATTTGTGGTCTTTGATACAAGTAACAAGGCAGTCAGAGATTGGATCTACAAGGAAA---TTG---GATTGGAGAACAGGGGGAGATGGCGCTTTCGACTTTGTC---AGGAACGTGACTGGTTGCCTGGAGTATCGTGCA---AGAATCTCCACAAGGCAGTTTACAGCAGCAGAAAGACGGTGTTCGTAT---CTAGCCCTAGTGGCTATTCTCAA---------------TCAAGTGGGGTGGTCCGACAAGCCTTCCTCCTGGTTCAGCAGCGGCTTCTTGATGAGAAAGTGGATGTTGCAGTTCTTGTTTTGC---ACTTCCTATTCCCCAAGTTCAAATACCTTCAGA---GGAAACGGCTCTGCAAAAAGTCAGTCTTATCCTGGCCCAAGAACCCACGAGTGCAGCCGCTCTTCTGGAATAACTTGCGTGTCGCTCTTGTCTCCGACAATGTCAAAGCCTACAACAAAAATGTCACAGAGAGCTTCTTC-------------

>MaTLR9_3425_bp
------------------------------------------ATGTTTGGATACG---TGTATTTGATTCTCATACTGAATCAATTTCATCTTTTT---GCTACTAAACATCCTGAATTCTATCCATGTGAAAGTCACACTTCCAAGGATGGACACATAAATATCGACTGCCAGCACAGACGTCTCTCTAAAATCCCCAAGTTCATCTCCCTCTCTGTTGTATCACTCAACCTAAATCAAAACCATATACACTACATTAAAGGTGATGCATTTTCTGGTTTACCCAATCTCAAGCATCTCAGCTTGATGT---GGAACTGTGTACCAGATCCTCTTAAGGAGCAGAGATGGCCTTCATGCAACCTGAATGTTGATCCAGAAGCATTTGTCGGACTTAAAAACCTAACTTCCCTCCAGTTAGCAGGGAATAGCCTGAAGACCA------TTCCTCCTCTACCAAAGCAGCTTTTAGTCTTGGGACTGGAATTTAACAAAATTTTCCATATTGTCAAACCACTCGGTACACCGCTACTAAAACAACTACTGCTAAACAAGAATTGTTTCTACGCCAACCCATGTTATGAGTCTTACTTTATCGACCCACGTGTGTTTCAAGATCTTCCTGAGCTTTTGAACCTTACCCTTAGTTACAACAATGTGACCTTTGTTCCCCCACACCTTCCACCTTCACTAGAAAGTCTAGACTTGGGAGAGAACAAGATCACAGGTATTACTAAAGAGTCCTTTGCGAATCTTACACGTCTGCGACACCTTAACCTGGGGTGGAATTGCCAAAGATGCGACCATGCTTCTGAACCCTGTTTCCCATGCCCAAACAACCAATCTCTGCGTCTGCATCAGGATGCATTTTTGGATCAGAGAGACTCTCTAATTAGTCTAAGTTTACGAGGCAACTCTCTTCGCACACTTCCTCAATATCTCTTTACGCAACTGCACAATCTCAAAGA--GC---ATCTATCTGACAACTTTT---CCTACGTCATACAAAATGGCACCTTTTATGAAGAGCTCCAGAATGTGGTGTCCCTCAGTCTGCTTTACAACTATGAACCCC---AATCCTTTCCTGAAT---TTCTGTCACCAGCCA---AGAAGA---CGGCTC---GAGAGTTGTACC---GCGGATTTTTCTTCAAAGAACTGTCAAACCACAGCCTCGCACCTC------AACTGCCAAGACTTGAATCCC---AGCTACGCA---ACTTCATCTGCTTCATTAGCATTGATTCTA---GCCAGC---GGACAT---AGAGGGTGGGCCTTTCCCAAAACATGCTTGCTTTCAGTCCATGCTATTCAACTTGCAATTCTGAAGCCATATCA---CAATACCAAACCCTTGAAAAACGTCATGACTAT---------------GAACAAATACATGAAGTCCCTGCTCC----------------AGACTCAAAGCT-----------------------------------------------------------GAACAATATGCAGAGCTCTGAAGGAGATTACTGTCCGTT------------------------------------------------------------TTATTATTCTATGTGGCATTTCAAAAAGCAAATCTGCTCTAAAAGCCTGTTTTTTGACCTGTCTCAAAACAGCATCCCATGGT---ATGCAAGTACTTTTAGAGGCATGGATAATGTGGTGTGCA---ATCTGTCCTACAACTACATCAGTCAATCTT---ATGGCCGGCAGTTCTCACATC---GCAAAC---CTTTCCTTAATATGGCGCACAACCGCATTGACCTGTACTCTGAAAAGGCCTTCCGTGAGGTTAGTAAAACCC---AAGCTCTTGACCTTAGCAACAACGAATTCCACTTTG------AGGGTATGGGACATCGCTTCACATTCCTTTCACACTTGTCGTCTCTTAAAGTAC---GTC---CAAACAATCACATCGGTCTCCGAATCTCTAACACTCTTAATAGTACTTCTC---AATATCTTGCGTTCTCTGGAAATCGCTTGGACA---TGTGGGACTCTAGGCGTAACCAATACATACATTTCTTTCAGGGTCTTACTAACCTTACACACT---ACATTTCTGAAAACCAGCTCAAATCGTTTCCCCCAGAGGCAA------ACTTGCCTT---GTCTCCAGGTCCTCAGAGTTGACTCCAACATGC---GTTATTTCCCCTGGGCCAACATCTCAGTTCTCAAACAGCTCTGCCACC---ACCTTAGTTCAAACATGCTTTCATTTTTACCTAAT------ATCCATTTTGAGCTCCGCCTCG---GCCTGGACT---GTCACAATCGAC---TTGCAATCCCAAAGGCTTTCCTTAGTCAGGCAGTACACCTTAAAAACC---TGCTTAACCACAACCAGC---AGATCCTTGATGTACAAGCTCTTCCCTTGTTATTCCATAAAGGTCATACTTTCTGTCCTGCTGGGCAGGATACAAATAGGTCCTCCTGCAAACTTGTGCTGCATTCCAATCCTTTTATTTGCAGTTGCGTTATCTCAGGGTTTGCCAAATTTCTCAGAGAAACTGAATTGGATATCCCACATCTCACCACACAGGTTCACTGTGCTTACCCAGAGTCATTGTCTGGTG---ATGTCCTCTCGATTGACCTTCGCTCATGCCAGGAGATATTTGGGGGATTCGCTTTACTCTGTACTTTATTGT---CATTGGCAGCAACCATCATTCCCCTCC---AGCATCTCTACGGTTGGGACCTGTGGTATTGCATCCAGATTCTGTGGACTGGACACAAGGGACACACTCCAGCTAAT---GGTAACA---CCGAGGACCAGTATGATGCATTTGTGGTCTTTGATACAAGTAACAAGGCAGTCAGAGATTGGATCTACAAGGAGA---TTG---GATTGGAGAAAAGGGGGAGATGGCGCTTTCGACTTTGTC---AGGAACGCGACTGGTTGCCTGGAGAATCGTGCA---AGAATCTCCACAAGGCAGTTTACAGCAGCAGAAAGACGGTGTTCGTGT---CTAGCCCTAGTGGCTATTCTCAA---------------TCAAGTGGGGTGGTCCGACAAGCCTTCCTCCTGGTTCAGCAGCGGCTTCTTGATGAGAAAGTGGATGTTGCAGTTCTTGTTTTGC---ACTTTCTATTCCCCAAGTTCAAATACCTTCAGA---GGAAACGGCTCTGCAAAAAGTCAGTCTTGTCCTGGCCCAAGAACCCACGAGTGCAGCCGCTCTTCTGGAATAACTTGCGTGTCGCTCTTGTCTCCGACAATGTCAAAGCCTACAACAAAAATGTCA---AGAGCTTCTTC-------------

>DrTLR9_3425_bp
------------------------------------------ATGTTTGGACCAATGGTGTCCTTGATTCTGCTTCTGAATCAGTTCCAACTCTTC---GCAGCTTCACATCCTCAGTTTTATCCGTGTGAAAGTCACTCCACCAAAGACGGACACATAAATGTGGACTGCCAGCACAGACGGCTCTCTAAAGTCCCCAGGTTCACTTCTCCCTCAGTTATATCACTCAACCTGAATAACAACCATATACACCGCATTAAAGGGGATGCATTTTCTGGTCTACCCAATCTCAAGTATCTCAGCCTGATGT---GGAACTGTATATCAGACCGTCTTAAGGAGGCAAGATGGCCGTTATGCAGTGTGAATATTGACCCAGATGCCTTTGTTGGACTGAAAAACCTCACTTCCCTTCAGTTAGCTGGGAACAGCTTGAAGATGA------TTCCTCCTCTGCCAAAGCAGCTTGAAGTCCTGGGACTGGAATTCAACAATATTTTTAATATCGTCAAACCTTTAGGTACACCACAACTAAAGCAACTGCTGCTAAGCAAGAACTGTTTCTACGCAAACCCATGCCACCAGCCTTACTTTATCAACTCAAGTGTGTTTCAGGATCTTCCTGAGCTTTTGAACCTCACCCTTAGTTACAACAACTTGACTGCCATTCCCTCGTATCTTCCAGGTTCACTAGAAAGTCTAGACTTGCGAGAGAATACAATTGATCACATCAATAAAGAGTCCTTTGCAAATCTCAGAAATCTGCGACATCTCAACCTGGGGTGGAACTGCCAAAGGTGCGACCACGCTTCTGATCCCTGCTTCCCATGCCCAAACAACCAGTCTCTGGATCTCCATCAGGATGCCTTTTTGGACCAGAGAGACTCCCTAGTGAGTCTGCATCTGCAAGGCAACTCGCTTCGTACTCTTCCTCGACATCTCTTCATAAACCTACACAAGCTCCAAGA--GT---ATCTCTCAAGCAACTTTC---CCTTCACCATCCAAAACGGCACCTTTTACGAGGAGCTCCAGAATGTTG---TTCTCAATCTTCTCTACAACTATGAACCCC---AAACCTTTCCCGAAT---ATCTGTCACCGTACA---AGAAGATGGCGTCTCTCAGAGAGTTGTACC---GTGGGTTTTTCTTCAAGAAGCTGTCAAACCGCAGCATTGCACCTTTGGTCAAACTTCCAAGACTTGAGGTCT---ATTTACGCA---ACTTCATCTGCGACATTAGCATTGACGGTCTTAGCCAGC---GGACAT---GAAGAG---ATCTTTCCCAGAACATGCTCGCCTTTAGTTCGTGCTTTTCAACATGCACTTCTGAAGCA---------GAACACCAAATCCCTGAAAGATATGGCAATGAACAGTTCAAC------CTCCAAATGCAAGAACTCCCCATTCT----------------GAATGCAGAA--------------------------------------------------------------------ACACAAGGCTCAAAACCAGACTACTGTTCTTT------------------------------------------------------------TTATTTCTCCATGTGGCATTTCAAAAGACAAATCTGCTCTAAAAGCTTATATTTTGACCTGTCTCAGAACAACATCCCATGGC---ACGCAAGCACTTTTAGAGGCATGGACAGAGTGGCATGCG---ATCTGTCCTACAACTACATCAGTCAAACTT---ACGGCCACCAATTCTCACATC---GCAAACTATCTTACCTTAATATGGCGTACAACCGTATTGACCTGTATTCCGACAAGGCCTTTCAGGAGGTCAGTGGCACCC---AGGCTCTTGACCTCAGCAATAACGAGTTCCACTTTA------AGGGAATGGGGCATCAGTTCACGTTCCTCACGCACATGTCGTCTCTTA---TAC---GTC---CAAACAATCACATCGGTCTCCGGATCTCAAACATCCTCACCAGCGCTTCTC---AGTATCTCATTTTCTCTGGGAATCGTTTGGACATATTGTGGGACTCTTGGCGTAATCAATACA---ACCTCTTTCAGGGACTCACCAACCTTACGCACTTGGACATCTCTGAAAATCAGCTCAAATCTCTCTCCCCAGAGG---TCG---ACTTGCCTT---GTCTCCAAGTTCTCCGAGTCGACTTCAACATGT---CGTATTTCCCGTGGGCAAACATCTCAGTTCTCCAGAAACTCTGCTACCTCAATC---GTTCAAACATGCTTTCGTACTTGCCCAAT------ATTAACTTTGAGCTCCGTCTCACAGGACTGGATT---GTCACAACCGACTGGTTGCAATTCCAAAGGTATTCCTTAGTCAGGCAGCAAACCTTAAAAACCTCAATCTCAACAACAACCAACTCAAGATTCTTGACGTCCAGGCTCTCCCCTTGCCATTCCACAAGGGTTGTACTTTCATTCCCGGTGGGCAGCATAAAAACAGGTCCTCCTGCAAACTTGTCCTACATGCCAATCCTTTTACTTGCAGTTGTGTTATTTCAGGATTTGCCAAATTTCTTAGAGAAACCGATTTGGATGTGCCTCATCTCACTACACAGGTTCACTGTGGTTTCCCGGAGTCAT---CCGGCG---ATGTCCTCTCGGTGGATCTTCGCTCATGCCAGGAGATATTCGGAGGAGTCGCCTTCCTCTGTACTTCACTAT---CAC---CAGCAACTTGCGTTCCTCTCC---AGCATCTCTACGGCTGGGACCTGTGGTATT---TCCAGATTCTGTGGACTGGACATCGGGGACACACTCCAGCTAAT---GGCAACCCCACGGACACCCAGTATGATGCATTTGTGGTCTTCGATACCAGTAATAAGGCAGTCAGGGATTGGATCTACAAGGAGATGCTTG---GATTGGAGAACCGGGGGAGATGGCGCTTTCAGCTTTGCC---AAGAGCGTGACTGGATTCCTGGAGTCTCGTGCATTGAGAATCTGCACAAGTCCGTTTACAGCAGCAGAAAGACAGTGTTTGTGT---CCAGCCCTGGGGGTTATTCTGAC---------------GCAAGTGGAA---TACGTCAAGCCTTCCTTT---TGCAGCAGAGACTTCTGGATGAGAAGGTGGACGTCGCTGTTCTGGTTTTGCTGGATTTTCTCTTCCCCAAATTCAAGTACCTTCAGA---GAAAGCGACTCTGCAAGAAGTCAGTTCTGTCCTGGCCCAGAAACCCACGAGTGCAGCCGCTCTTCTGGAATGACCTGCGCGTCGCTCTCGTTTCTGACAATGTTAGAGCCTACAACAAGAACGTCACGGAGAGCTTCTTC-------------

>SaTLR9_3425_bp
------------------------ATGCATGCTATATCTACTATGGCTATGTTGAACAC------TATCGTCATCCTTTGCCAGCTTCTTCAATTAACTAGGACCATAAACACCAGCTTCTTCCCATGTGACACAGATATGAATACTACCTAT---------GTAGACTGCTCTGACAGACCACTCAAACGTGTCCCCATCATCAAGTCTGAAAGTGTCTTGTCGCTCAGTTTAAGTTGGACGAAGATACAGCAGGTGGGGTCGGATGACTTATCAGGGCTCAAGAACCTTCGCACTCTGGAAATCGTTG---GAAATTGTCTGCCAGGTCGCCTGAGAGATTACAGTGACCGCTCGTGCAAGATGGAGATCCATGATGATGCCTTCAGAAGCCTATGGAACCTTACATTTGCTAATCTGTCAGGAAACAGCCTCACCCGTA------TACCTTGGCTGCCTGAAAGCCTGAAAATTCTCGATCTGCAGGAGAACTGCATCTCCCACATTATCCAACCTTTAAAAACACCGAATCTGGAAGCGCTCTATCTCTCCAAGAACTGCTTTTATGCAAACCCTTGTGGCCAGCCCTTTAACATCAGCGAGGAGGTTTTCAAAGGGCTCCCTAAACTCAAAAACCTTACTTTGGGGTATAATAACTTGACAGCTATCCCTATAGGGCTTCCACGCTCACTAGAGCTACTGGATTTAAGGGAGAATACAATCACAGAGGTTTTAGAAGGAGCATTTGCCAACCTGACTTTCCTCCATCATTTAATTTTGGAGTGGAATTGCCAGCGTTGCGATCATGCTGCCAGGCCCTGCTTTCCGTGCCCAGATAACCGCCCATTAAAACTACACTCCAAGTCATTCTATGCTGAGAACAGCTCAGTCACCTTACTAAGCTTGAGAGGAAACTCTCTTAGAACATTTCCAGAGGGGCTTTTCCGACCTTTGAAGAATTTAAAGGG--CTTGGACCTCTCTGACAACCTCCTGGCATATGATATACGGAATGGCACCTTTTTTGCAGATC---GGGGCCTCACTTGGATTAGCCTCATCTATAACTATGAACCGC---AAACATTTGCAGAACTGGTCCTCTCTCCACATATTGGCAACATATCTGGTC---AAACTCTTCTTC---GTGGCAACTTTTTCCACATCGTTTCAAACGAGAGCCTGGACGTTCTGTCCAAACTTAAAAATCTCAAGAAAT---AAC---GAA---ACTTCATCAATACTTGCAGCT---AAGCTC---CACAATTACCGTCTCTTATCGATATTGACCTCTCCCAAAACATCCTTAGTTTCCTTCCGGGCTGCTGGAGTCCGTCATCTGAGATTGCAGCA---------------CAGGAAAGCTGTCAGAGGCAGAACTTGTAT---ACACATGATTTTACTGCGCCACCCT---TGC---TA---------GATCGAAAAATCACACCTAGAAGTGAAGTCCTGGA-------------------------ATCCAACCG--GT---ACGGGCCGGAATTGTTGGAGGACGCCGGGTCAAA------------------------------------------------------------ATCTCCATCACAATGGCGC---------AGTTATTGCCGAAATAACC---CATTTGACCTGTCTCAAAATGACATCATGTCTCTTCACAAAGAGGTGTTTG---GCATGGAAAATGCTGTTTGTT---ACCTTTCCTTCAATTACA---GTCAGGCAT---GGGGCGGGGTATTCGATACCA---AAGATCTGGTTTTTCTTAATTTGTCCTACAATAGGCTGGATTTTTATTATAATGAGTCTTTTAGTGAGCTTAATGCCACTCTTAAAGTGTTGGACCTCAGCAACAATGAGTTTCACTTCAAGA---GAGGCATGGGCCATCGTT---TCTTCATTCAAGGTCTGGCTAACTTGGAAGTTC---GTTTGGCAAACAACGGCATTGGGATGCGAA---ATGAACAGCTGG---GCAGCTCTC---AGTACCTCTACTTCAATGGAAACAACC---ACATTATGTGGGGGTATGACAACAACAGGTACACTCATTTCTTCCAAAACC---CAAGCCTCATGTACCTGGACATCTCCACCAATGAAC---ACTCAATCTCACCAGAGGTGCTGTGTAACCTCCCAAGAAGCATTGAGACCCTCATCATCAGCAACAATAAGC---ACTACTTTCCATGGCAAAACATCTCAGCACTCAGAAATTTACGTCACCTGGACCTCAGTCAGAACAGGCTCTCCTATTTGCCTCCTGAGGTCACAGAGTTTGGAGAATTTCTATCTCTCTTGGACCTCAGTCACAATTACTTTAGCTTTATTCCTCAGAAATTCTTCAATCAGGCAGGATCCTTGCGATATTTGTATCTCAGCCACAATCAGATCAAAGAGT---ACCAACAGTTTCTCCCTGCCCCCTTTAAAAAAGGT---------------------------------AGCGCCCTACAGAAACTCACCCTGCATGCCAACCCCTTCAAATGTGACTGTGTTACATCTTGGTTTGCGGACTTTTTGCGCAGCACTCCTG---AGATTCCTCATCTCACCACACTTGTTCACTGTCAATTCCCGGAGTCCCAACAAGGCGAGAGTATTCTGTCTATGGACCAGCGTTCATGCCAGGACATATATGGTGGCT---CCTTCCTTGTCTGCTCTTTCTTGGCTGTGGCGTTCACTGTCCTGCCCCTAC---AGCACCTCTACGGCTGGGACCTGTGGTATTGCCTGCAGGTACTTTGGGCAGAACATAAAGGCTATACCCAGCTGGCT---GGGAATGATTCGAATAATCACTATGACGCTTTTGTGGTGTTTGATACCAGCAACAATGCTG---GGGATTGGGTCTACAATGAGT---TGGTCAACCTGGAGAACTCAGATCACAGGAGGTTTTGTCTCTGTTTGGAGGAGAGGGACTGGATTCCTGGGCTTTCATGTATTGAAAATCTACATAATGCCGTGTACAGCAGTG---AGACAGTGTTTGTGCTGTCCAGTGCTGCTGCTGGTAGTGAG------------ACAG---ACGGTG---TCCGCCAGGCTTTCTTCATGGTTCAGCAGCGGCTTCTGGATGAGAAGGTGGATGCAGCTGTGCTGGTTCTGCTCGATGAGATGTTTCCCAAAC---AGTACCTTCAGC---GGAGAAGGTTGTGCAGGAAGTCCGTGTTGTCCTGGCCGAGGAACCCAAGGGCTCAACCCCTTTTCTGGAACCGAG---GAATGGCGCTGTCATCAGATAACCTCAAATTTTACGACAACAACA---GTGAAAGTTTTATG-------------

>SlTLR9_3425_bp
---------------------ATGTGGTTTCTTGTTTTTCCTCAGGCTCTGTTAAAAAA------TATTCTCATCCTTGGTCAGCTTCTTCCATTAGTGAGGACCATAAATATCATCTTCTTACCATGTGACACTGATGTGAATGCTACCACA---------GTGGATTGCTCTGACAGACCACTCAGGCATGTCCCCTTCATCCAGTCTACCACTGTAGTGTCACTCAATTTAAGTCGGACGAAGATACAGCAAGTGGGGAAGCATGCTTTCGCAGGTGTCCCAAATCTTCACACTCTGAAAATAATGG---GGAATTGTCAGCCAAG------GCGAGCCTTAGAAGACCGCTCATGCAAAATGTACATCCACCATTATGCCTTCAAGAACCTACTTAAGCTTACATTTCTTCATCTGTCAGGAAATAGCCTCACCTCTA------TACCCTGGTTACCTGAAACCCTGAGGTTTCTCGATCTACAGAATAATCACATCTTCCACATCACCCACCTTTCAAGAACTCCAAATCTCGAAGAGCTCTTCCTCTCTATGAACTGCTTTTATGCAAACCCTTGCAACCAATCCTTTTACATCAGCGAGAGGGTTTTCTCTGGGCTCGATAAACTCAAAAACCTTACGTTAGGGTTTAATAATTTGACATCTGTCCCCAGAGGACTGCCACCCTCACTGGAGAGTCTGGATTTAAAAGAGAATACAATCACAGAGGTCTTAGACAGGGCATTTTCCAGCCTGACTATGCTTAAGAGTTTGAATTTGGAGTGGAACTGCCAGCGTTGTGACCATGCAGCGAGGCCCTGTTTTCCTTGCCCACAAAATCTCCCTCTAAAGCTATATCCAAACTCATTCTATGCTAAGAACAGCTCCATCATGTACCTAAGCTTGAGGGGCAATTCTCTGAAAACATTTCCAGAGGGTCTTTTCAAACCTTTGAAGAATTTAAAGAG--AC---ACCTCTCTGACAACCTCCTGGCATATGCTATACGTAATGGCACCTTCTTCTCAGAGC---GGGGCCTTACTTGGATTAGCCTTATCTATAACTATGAACCCC---GGACGTTTAAGGACC---TCCTCTCCCCACATATTGGCAATATATCTGGTCTACAATACCTCCTTC---GTGGTAACTTTTTCCACAAGCTTTCAATTCAGAGCCTTAGTGTTTTATACAAACTTAAAAATC------AAC---AAC---GAA---ACTTCATTAATACTTGTAACT---CAGATC---AACAGCTACCATCTC---TCTATATTGACCTTTCCCAAAACATGCTTAACTTCCTTCCATCCTGCTGTAATTCAATACCTGAGAATATGGCA---------------CAGACAAGCTGTCACAACGAGAACTTGTAT---ACACAACATTTCCCTGACCAACCCCGAATTG---GA---------GATCGAGAAGTCACATCTG---ATGAGATCAGGGA-------------------------ATCGAACAA--GT---ATG---TGGAATTGGTGGAGCACAATGCATCACA------------------------------------------------------------GTTTCCATCACTATTGGACTTCAGAAATCATTTCTGCCGGCATAAAT---CATTTGACCTGTCTCAAAATGACATTCTGTCTCTTAACAAAAATGTGTTTG---GCATGGAAAATGCTGTTTGTT---ACCTTTCCTTCAATTACA---GCCAAGCAT---AGAGTGGGCAGTTTGACGGAT---AAAATT---TTTTGCTTAATTTGTCATACAATAGGCTTGATCTTTATTATAATGCTGCTTTCAGTGAGCTTAAAACTACTC---AGGTATTGGATGTTAGTAACAATGAGTTTCACTTCAAAA---GGGGCATGGGCCATCGTTTGGAGTTCCTCCAAAATC---CCAACT---AAGTCC---GTCTTGCAAACAATGACATTGGGA---GAA---ATCAAAGGC---TCAGCAGCTCAA---AGTACCTCTACTTCAATGGAAATCACC---ATATTATGTGGGAATCTGATAACAACAAGTACACTCATTTTTTCCAAAACC---CAAACCTCATCTACCTGGACATCTCTAACAACGGTC---AGTCAGTCTCACCAGAAGTATTGTGTAACCTCCCACGTAGCATTCAGGCTCTCAGCATCAGCAACAATTTGC---ACTATTTCCCATGGAAGAACATCTCAGCACTCAGCAATTTACGTCACC---ACC---GTCAAAATTATCTCTCTTATTTGCCTTATAAATTTA---AATTTGGAGCTAATTTTTCTCTCTTGGACCTCAGTCACAATCGCCTTAGTTTTGTTCCAGCGGATTTCTTCAGAAAGGCAAAATCCTTGCAATATCTGTATCTCAGCCACAATCAGATCAAAGAAT---AGCATCAGTATCTCCCTGCCCCTTTTAAAAATG------------------------------------GTGCCCTCCAAGAACTCACCCTGCATGCCAACCCCTTTAAATGTGATTGTGATACATCCTGGTTTGCAGACTTCT---GTTCTACTCCAGTACATATTCCTTATCTTACCACACATGTACACTGTGATTACCCAGAGTCCCAACAAGGCCATAGTATACTGTCTATTGACCAGCGTTCCTGCCAGGATATATATGGTAGCT---CCTTCCTTGTCTGTTCCTTCTTGGCTT---CATTCACTGTTCTGCCCCTAC---AGCATCTCTATGGCTGGGATATGTGGTATTGCTTACAGGTGCTTTGGGCAGGACATAAAGGCTATTCCCAGCTGGCT---GGTACTGATTCAGAGTATCACTATGATGCCTTTG---TGTTTGACACGAGGAACACGGCTG---GGGACTGGGTCTACAATGAGT---TTG---ATCTGGAGAACTCAGATCACAGGAGATTTTGTCTCTGTTTGGAAGAGAGGGACTGGATTCCTGGACTTTCATGTATTGAGAATCTGCACAGTGCTGTCTACAACAGTG---AGACAGTGTTTGTGCTGTCCAGTGGTTCTAATGGTGGTGAG------------ACAG---ATGGTG---TCCGCCAGGCTTTCTTCATGGTTCAGCAGCGGCTTTTGGATGAGAAGGTGGATGCAGCTGTGCTGGTTCTGTTGGATGAGATGTTTCCCAAAC---AGTACCTTCAGC---GGAAGAGGTTGTGCAAAAAGTCTGTGTTGTCCTGGCCGAGAAACCCAAGGGCTCAACCGCTTTTCTGGAATAAAA---GAATGGCATTATCGTCAGATAACCTCAAATTTTATGACAACAACA---GTGAAAGTTTTGTA-------------

>ToTLR9_3425_bp
------------------------------------------------ATGTTGAAAAA------TATCTTCATCCTTGGTCAGCTTCTTCCATTAGTCAGGACCATAAATACCTCCTTCTTTCCATGTGACTCTGATGAGAATGGCACCACA---------GTGGACTGCTTCGACAGACCTCTTAGGCATGTCCCCTTCATCAAGTCTACCCCTGTAGTGTCACTCAATTTAAGTCGGACTAAGATACAGCAAGTGTGGCAGCATGCTTTCGCAGGTGTCCCAGACCTTCACACGCTGAAAATAATGG---GGAGTTGTCAACCAGGGCGACTGAGAG------AAGAACACACATGCAAAATGGAGATCCACTATTATGCTTTTCGGAGCCTACTGAAGCTTCAGTTTCTGAATCTGTCAGGAAATAGCCTTACCTCCA------TTCCCTGGATACCTGAAACCCTGAGGGTTCTCGATCTACAGAATAATCACATCTTCCATATTACCCACCTTTCAAGAGCTCCAAATCTTGAAGGACTCTTTCTTTCCAGGAACTGCTTTTATGCAAACCCTTGCAACCAGTCCTTTCATATCAGGGAGAGCATTTTCTGGGAGCTCCATAAACTCAAAAACCTTACTTTAGGATATAATAATTTGACGTCTGTCCCTAAAGGGCTGCCCCCCTCACTGGAGAGTCTGGATTTAAAAGAGAATACAATCACAGAGGTCTTAGAAGGAGCATTTGCCAACCTTACTATGCTCAAGAGTTTGAATTTGGAGTGGAACTGCCAGCGTTGTGACCGTGCAGCGAGGCCATGTTTTCCTTGCCCACAAAATCTCCCTCTAAAACTACATCCAAACTCATTCTATGCTAAGTACAGCTCCATCAAATACCTAAGCTTGAGGGGTAATTCTCTGAAAACATTTCCAGAGGGCCTTTTCAGACATTTGAAGAATTTGACGAG--ATTGGACCTCTCTGACAACCTCCTGGCATATGCTATACGTAATGACACCTTTTTCTCAGAGC---AGGGCCTCACTTGGATTAGCCTTATCTATAACTATGAACCAC---GGACATTTCCGGAAC---TCCTATCCCCACATATTGGCGATATATCTGGACTACAACACCTCCTTC---GTGGTAACTTTTTCCACAAGCTTTCAATTCAGAGCCTTAGTGTTCTGTCCAAACTCAAAAGTC---AGAGAC---AAC---GAA---ACTTCATTAATACTTGTGACT---CATATC---AACAGTTACCATCTCTTATCGATATCGACCTTTCCCAAAACATGC---ATTTCCTTCCATGCTGCTCTAATTCTT---CTGAGAATG---CA---------------CAGAAAAACTGTCACAACCAGAACTTATAT---GCACACAATTTACGTGACCAACCCCTTATTG---GA---------GATCGAGAAGTCACTTCTG---ATGAGATCAGTGA-------------------------ATCAAACCA--AT---ATG---TGGAATTGGCAGAGGACAATGCATCACA------------------------------------------------------------ATTTCTGTCACTGTGGGACTTCAGAAATCATTTCTGCCAGTACAAAT---CATTTGACCTGTCTCAAAATGACATTCTGTCTCTTAACAAACATGTGTTTGTGGGCATGGAAAAAGCTGTTTGTT---ACCTTTCCTTCAATTACA---GCCAGGCAT---AGGGTGGGCATTTTGATGGCTTGGAAAATT---TTTTGCTTAATTTGTCATACAATAGGCTTGATCTTTATTATGATTCCGCTTTCAGTGAGCTCAAAACTACTC---AGGTGT---ATATTAGTAACAATGAGTTTCACTTTAAAA---GGGGTATGGGCCATCGTTTGCAGTTCCTCCAAAATC---CCAACTTGGAAGTCC---GTCTTGCAAACAATGCCATTGGGACGAGAG---ATCAAAGGC---TCAGCAGCTCTG---AGTACCTCTACTTCAATGGAAATCACCTTGATATTATGTGGGAGACTGACAACAACAAGTACACTCATTTCTTCCAAAACC---CAAATCTCATCTACCTCGACATCTCTAACAACGGTC---TGTCAGTCACGCCAGAAATATTGTATAACCTGCCAGGACGCATTGAGGCCCTCAGCATCAGCCACAATCTGC---ACTATTTCCCATGGAAGAACATCTCAGGACTCAGAAATTTACGTCACCTGGACC---GTCAAAATTATCTCTCTTATTTGCCTTTTAAAGCCA---ATTTTGGAGCCAATTTTTCTCTCTTGGATCTCAGTCACAATCGCCTTAGTTTCATTCCAGAGATTTTCTTCAGGAAGGCAAAATCTTTGCAATATCTGTATCTCAGCCACAATCAGATCAAAGAGT---ACCATCAATATCTCCCTGCCCCTTTTAAAAATGGT---------------------------------AGTGCCCTTCAAAAACTTACCCTGCATGCCAACCCCTTTAAATGTGATTGTGGTACATCTTGGTTTGCGGACTTCTTGCGTAGTACTCCAATACAGATTCCTTTTCTCTCCACACATATACACTGTGAATACCCAGAGTCCCAACTGGGCCATAGTGTCCTATCTATCGACCAGCGTTCCTGCCAGGATATATATGGTAGCT---CCTTCCTTGTCAGTTCCTTCTTGGCTG---CATTCACTGTTCTGCCCCTAC---AGCATCTCTATGGCTGGGATATGTGGTATTGCTTACAGGTGCTTTGGGCAGGGCATAAAGGCTATTCCCAGCTTGCA---GGTACTGACTCACAGAATCACTATGATGCTTTTGTGGTGTTTGACACCAGGAACCAGGCTG---GGGACTGGGTCTACAATGAGT---TTG---ATCTGGAGAACTCAAATCACAGGAGATTTTATCTCTGTT---AAGAGAGGGACTGGATTCCTGGGCTTTCATGTATTGAGAATCTACACAATGCTGTCTACAACAGTG---AAACAGTGTTTGTGCTGTCCAGTGGTTCTAATGGTGGTGAG------------ACAG---ATGGTG---TCCGCCAGGCTTTCTTCATGGTTCAGCAACGGCTTTTGGATGAGAAGGTGGATG---CCGTGCTGGTTCTGTTGGATGAGATGTTTCCCAAAC---AGTACCTTCAGC---GGAAGAGGTTGTGCAGAAAGTCTGTGTTGTCCTGGCCGAGAAACCCAAGGGCTCAACCCCTTTTCTGGAATAAAA---GAATGGCATTATCATCAGATAACC---CATTTTACGACAACAACA---GTGAAAGTTTTATG-------------

>LcTLR9_3425_bp
---------------------------------------------------------------------------------------------------------------------------------------------------------------------------------------------------------------------------------------------------------------------------------------------------------------------------------------------------------------------------ATGGAGATCCACCATTATGCCTTCAAGAGCTTACTGAAGCTTGAATATCTGCATCTGTCAGGAAATAGCCTCACCTCTA------TACCCTGGTTACCTGAAACCCTAAGGGTTCTCGATCTACAGAATAATCGTATCTTCCACATTGTCCAGCCTTTAAACACTCCAAATCTCGAAAACCTCTTCCTCACCAGGAACTGCTTTTATGCAAACCCTTGCAACCAGTCCTTTTACATCAA-----------------------------------------------------------------------------------------------------------------------------------------------------------------------------------------------------------------------------------------------------------------------------------------ACAGCTCCATCACCTACCTAAGCTTGAGAGGCAACTCTCTGAGAACATTTCCAGAGGGTGTTTTCAAACCTTTGAGGAATTTAAAGAGNNGC---ACCTCTCTGACAACCTCCTGGCATATACTATGCAAAATGGCACCTTCTTCACAGAGC---AGGGCCTCACTTGGATTAGCCTTATCTATAACTATGAACCAC---AGACATTTCCGGAAC---TCCTTTCCCCACATATTGTTGATATATCTGGTCTACAGTATCTCCTTC---GTGGTAACTTTTTCCACCAACTTTCAAACCAGAGCCTTGTGGTTCTGTCCAAGCTTAAAAATC---GGAAAC---AAC---GAA---ATTTCATTAATACTTGTAACT---CAGATC---AGCAAT---CACATCTCATCAATATCGACCTCTCCCAAAATATGCTCAATTTCCTTCCATGCTGCTCCAGTCTATCAAATGAGATTGTGGCA---------------CAGAAAAGCTGTCAGAACCAGAACTTGTAT---ACACATGATTTACGCGACCAACCCTTTATTT---GA---------GATCGAGACGTCACATCTGGAAGTGAGATCTGGGA-------------------------GTCCAACCA--ATCAAATGTGTACGGAATGTTGGAGGACAGTGCACCACG------------------------------------------------------------ATTTCCATCATTGTGGGATTTTAGAAATAATTTCTGCAGACATAAAT---CATTTGACCTGTCGCAAAATGACATTCTATCTCTTAACAAGAATGTGTTTG---GCATGGAAAATGCAGTTTGTT---ACCTTTCCTTCAATTACA---GCCAGGCAT---GGGGTGGTGAGTTTGATAGTG---AAAATT---TTTTTCTTGATTTGTCTTACAATAGGCTTGATTTTTATTATAGCAATGCTTTCAGTGAGCTTAAAACTACTC---AGGTAT---ATGTTAGTAATAATGACTTTCACTTCAAAA---AGGGCATGGGCCATCATTTTGACTTTCTTCATAATC---CTAACTTGGAAGTCC---GTC---CAAACAATGGCATTGAGA---GAA---ATCAAAGGC---TCAGCAGCTCTG---AGTACCTCTATTTCTATGGAAATCACCTATGTACTATGTGGGAATCTGATAACAACAAGTACACTCATTTCTTCCAAAACCTTACAAACCTTACCTACTTGGACATCTCCAACAATGACC---TATCAATCTCACCAGAGGTACTGTGTAACTTCCCAGGAAACCTTGAGACCCTTAGCATCAGCAACAATCTGC---ACTATTTCCCATGGCAGAACATCTCAGCACTCAGTAATTTATGTCACCTGGACCTCAGTCAAAACCATCTCTCTTATTTGCCCGATAGAGTCA---AATTTGGAGCCAATTTTTCTCTCTTGGACCTCAGTCACAATCACCTTAGTTTTGTTCCTGAGAATTTCTTCAGAAAGG---AATCCT---AATATCTGTATCTTAGCCACAATCAGATCAAGGAGT---ACCATCAGTATTTCCCTGCCCCTTTTAAAAATGGT---------------------------------AGTGCCCTTCAACAACTCACCCTGCATGCGAACCCCTTTAAATGTGATTGTGATACATCTTGGTTTGCAGACTTTTTGCGTACTACTCCAG---AGATTCCTTATCTCACCACATATATACACTGTGAATTCCCAGAGTCCCAGCAGGGTGAGAGTATACTGTCTATGGACCAGCGTTCCTGCCAGGACATATATGGTAGCT---CATTCCTCATCTGTTCCTTCATGGCTG---CATTCACTGTTCTGCCCCTAC---AGCATCTCTATGGCTGGGATATGTGGTATTGCCTTCAGGTGCTTTGGGCAGGACACAAAGGCTATTCCCAACTGGCT---GGTACTGATTCACAGTATCACTATGATGCTTTTGTGGTGTTTGACACCAGGAACCAGGCTG---GAGACTGGGTCTACAATGAGT---CTGTCAATCTGGAGAAGTTGGGTCACAGGAGATTTTGTCTCTGTTTGGAAGAGAGGGACTGGATTCCTGGGCTTTCGTGTATTGAGAATCTACACAGTGCTGTCTACAACAGTG---AGACGGTGTTTGTGCTCTCCAGTGGTTTTAATGGTGGTGAG------------ATGG---ATGGTG---TCCGCCAGGCTTTCTTCATGGTTCAGCAGCGGCTTCTGGATGAGAAGGTGGATGCAGCTGTGCTGGTTCTGTTGGATGAGATGTTTCCCAAAT---AGTACCTTCAGC---GGAAGAGACTGTGCAGAAAGTCTGTGTTGTCCTGGCCCAGAAACCCAAGGGTTCAACCCCTTTTCTGGAATCGAA---GAATGGTGTTGTCATCAGATAACCTCAAATTTTATGACAACAACA---GTGAAAGTTTTATA-------------

>LmTLR9_3425_bp
------------------------------------------ATGGCTGTGTTGAGAAA------TATCCTCATTCTTTGTCAGCTTCTTCCATTAGTGAGGACCATTAATACCATCTTCTTCCCATGTGATACTGATGTGAATACCACCACA---------GTAGACTGCTATGACAGACCACTCAAGCATGTCCCCTTCATCAAGTCTACCGCTGTAGTGTCACTCAATTTAAGTCGGACCAAGATACAGCAAGTGGGGCAGCATGCTTTATCAGGTGTCCCAAACCTTCACACTCTGAAAATGATGG---GAAATTGTCAACCCGGTCGCCTGAGAGATTTGGAAGACCGCTCATGCAAAATGGAGATCCACTATTATGCATTCAAGAGCCTATTGAAACTTCAGTTTCTGTATCTGTCAGGAAACAGCCTCACCTCTA------TACCCTGGTTACCTAAAAGCCTGAGGGTTCTTGACCTACAGAATAATCGCATCTTCCACATTATCTACCCTTTAAAAACTCCGCATCTCGAAGAGCTCTTCCTCTCCAGGAACTGCTTTTATGCAAACCCTTGCAACCACTCTTTTTACATCAGCGAGATGGTTTTCAGAGAACTCCCTAAACTCAAAAACCTTACCTTAGGATATGATAATTTCACAGCTATCCCTAAAGGGTTGCCTCCCTCACTCGAGAGTCTGGATTTAAGAGAGAATACAATCACAGAAGTCTTGGAAGGAGCCTTTGCCAACCTGACTGTCCTCAAGTATTTGAATTTGGAGTGGAATTGCCAGCGGTGTGACCATGCAGCCAGGCCCTGCTTTCCTTGCCCACACAATCTCCCTCTACGCCTACATTCAAACTCATTATATATTGAGAACAGCTCCATCACCTTCTTAAGCTTGAGAGGAAACTCTCTAAAAACATTTCCAGAGGGTCTTTTCCGACCTTTGAAGAATTTAAAGGG--ATTGGACCTCTCTGACAACCTTCTGGCATATGCTATACAAAATGGCACCTTCTTTTCAGAGC---AGGGCCTCACCTGGATTAGCC---TCTATAACTATGAACCGC---AGACATTTCCAGAAC---TTCTCTCCCCACATATTGGCAATATATCTGGTCTACAGAATCTTCTTC---GTGGTAACTTTTTTCACGTGCTTTCAAACGAGAGCCTGGATGTTCTCTCCAAACTTAAAAATC---AGAAAC---AAC---GAA---ACTTTATCAATACCTGCAACT---CAGCTC---AACAGTTACCATCTCTCATGGATATTAACCTCTCCCAAAACATGCTTAATTTCCTTCCACACTGCCCGAATATGTCATGTGAGATCGTGGCA---------------AAGGAAAGCTGTAAGAACCAGAATTTGTAC---ACACAGAATTTTCCTGACCCACCTCTTATGCAAATA---------GATCGAGAAGTCCCATCTGGAAGTGACATGTGGGA-------------------------ATCCAGCCA--GTCAGGCAAGCTGGAAATGTTGGAGGACAATGTGTCACA------------------------------------------------------------ATTTACATCACTATGGGACTTTAAAAACCATTTTTGCCGAAATAACATCACATTTGACATGTCTCAAAATGACATTCTGTCTCTTAGAAAAGAGGTGTTTG---GCATGGAAAAAGCTGTGTGTT---ACCTTTCCTTCAATTACA---GCCAGGCATTGCGTAGAGGGGTGTTTGCTGGCA---AAAAAT---TTTTTCTTGATTTGTCATACAATAGACTTGATTTTTATTATAAAGATGCTTTCAGTGAGCTTAAAGCCACTC---AGGTAT---ACATTAGTAACAATGAGTTTCACTTCAAAA---GGGGCATGGGCCATCGTT---AGTTCCTTCAAAATC---CTAACT---AAGTCC---ATATGGCAAACAATGGCATTGGGA---GAA---ATCAAAGGC---TCAGCAGCTCTT---AATACCTGTACTTCTATGGAAACCATCTGGACATTATGTGGGACTCTGATAACAACAAGTACACTCATTTCTTCCAAAACC---CAAACCTCACCTTCCTGGACATCTCTA---ATGAAC---AGTCAATCTCACCAGAGGTGCTGTGTAACCTCCCAAGAAGCATTAAGAACCTCAGCATCAGCAATAATCTGC---ACTATTTCCCGTGGCAAAACATCTCAGCACTCAGCAATTTATGTCACCTGGACCTCAGTCAAAACTTCCTCTCTTATTTGCCTCATAAAGTCA---AATTTGGAGCATTTTTTTCTTCCTTGGACCTCAGTCACAATCGCCTTAGTT---TTCCTAAAGATTTCTTCAGTAAGGCGAAATCCT---AATATCTTTATCTCAGCCACAATCAAATCAAAGAGT---ACCATCAGTTCTTCCCTGCCCCCTTCAAAAACGGC---------------------------------AGTGCCCTTCAGAAACTCACCCTACATGCCAACCCATTTAAATGTGACTGTGATACATCTTGGTTTGCGGACTTCTTGCGTACTACTCCGGTACATATTCCTTATCTCACCACACATATACACTGTGAATACCCAGAGTCCCAACAGGGCAGAAGTA---TGTATATGGACCAGCGTTCCTGCCAGGACATATACGGTAGTT---CGTCCTTCGTCTGTTCCTTCTTGGTTG---CGTTCACTGTTCTGCCCCTAC---AGCATCTCTATGGCTGGGACCTGTGGTATTGCTTACAGTTACTTTGGGCGGGACATAAGGGCTACTCCCAGCTGGCT---GGTAGTGATTCACATTATCACTACGATGCTTTTGTGGTGTTTGACACCGAGAACCAAGCTG---GAGACTGGGTCTACAATGAGT---TTGCCAATCTGGAGAACTCCGGTCACAGGAAGTTTTGTCTCTGTTTGGAAGAGAGGGACTGGACTCCTGGACTTTCATGTATTGAAAATCTACATAATGCTGTTTACAACAGCA---AGACTGTGTTTGTGCTGTCCAGTGGTGCTGCTGGTAGTGAG------------ACAG---ATGGTG---TCCGCCAGTCTTTCTTCATGGTTCAGCAGCGGCTTCTGGATGAGAAGGTGGATGCAGCTGTGCTGGTTCTGTTGGATGAGCTGTTTCCCAAAC---AGTACCTTCAGC---GAAAAAGGCTGTGCAGAAAGTCTGTGTTGTCCTGGCCAAGAAACCCAAGGGCTCAACCCCTTTTCTGGAACCAAG---GAATGGCACTGTCGTCAGATAACCTCAAATTTTATGACAACAACA---GTGAAAGTTTTATA-------------

>PfTLR9_3425_bp
---------------ATGTTACGATACGATGCTATACCCATCATGGCTATGTTGAAAAA------TATCCTCATCCTTTGTCAGCTTCTTCCATTAGTCAGGACCATAAATACCATCTTCTTCCCATGTGACACTGATGTGAATACTACCACA---------GTAGACTGCCACGACAGATCACTCAAGCATGTCCTATTAATCAAGTCTACCACTGTAGTGTCAATCAATTTAAGTCGGACTAAGATACAGCAAGTGGGGCAGCATGCTTTCTTAGGTGTCCCAAACCTTCACACTCTAAAAATAATGG---GGAATTGTCAACCGGGTAGCCTGAGAGCTTTGGAGGACCGCTCATGTAAAATGAAGATCCACAATGACGCCTTCAAGAACCTATCGAAGCTTACATTTTTGTATCTGTCAGGAAACAGCCTCACCTCTA------TTCCTCGGTTACCTAAAAACCTGACAGTTCTTGACCTACAGAACAATTGCATTTTCAACATTGCAGAACCTTTAAATACTCCACATCTCAAAGAGCTCTACCTCAGCAAGAACTGCTTTTATGCAAACCCTTGTGGCCATTCCTTTTACATCAACGAGAGTGTTTTCAGAGAGCTCTCTGAACTCAAAAACCTTACCTTGGGGTATAATAATTTCACAGCTATCCCTAAAGGATTGCCACCCTCACTGGAGAGTTTGGATTTAAGAGAGAATACAATCACAGAGGTCTTAGAAGGAGCATTTGCCAACCTGACTCTTCTCAAGAATTTGAATTTGGAGTGGAATTGCCAGCGCTGCGACCATGCAGCCAGGCCTTGCTTTCCTTGCCCACACAATCTCCCTCTACACCTACATCCAAACTCATTCTATGCTGAGAACAGCTCCATCGACTACCTAAGCCTGAGGGGAAACTCTCTAAAAACATTTCCAGAGGGACTTTTCCGACCTTTGAAGAACTTAAAGAG--GTTGGACCTCTCTGACAATCTCCTGGCATATGCTATACGTAATGGCACCTTCTTTGCAGAGCTGGAGGGCCTCACTTGGATTAGCCTTATCTATAACTATGAACCAC---AGACATTTCCGTATC---TCCTCTCCCCATATATTGGCAATATGTCTCGTCTACATTATCTTCTTCTCAGCGGTAACTTTTTCCACAAGCTTTCAAGCGAGAGCCTTAATGTTGTGTCCAAACTTCAAAATC---AAAAAC---AAC---GAA---ACTTCATCAATACTTTTAACTCGACATTTC---AACGGTTACCGTTTCTCCTCGATG---ACCTTTCCCAAAACATGCTTAATTTCATTCCGCGCTGCTCGTGTCTGTCATCTGATATTG---CA---------------CAGGAAAGCTGTCAGAACCAGAACTTGCAT---ACACATAATTTTCCTGACCCAC------TGC---TA---------GACCGAAAAGCTGCATCTGGAAGTGATATGTGGGA-------------------------ATCCACCCA--GACAAACAGGCTGGACA------AGGACAATGTGCCACA------------------------------------------------------------ATTTAAATCACTATTTGATTTCAAAAATTATTTCTGCCGCGGTAAAC---CTTTTGACCTGTCTCAAAATGACATTCTGTCTCTTACCAAAGAAGTGTTTG---GCATGGAAAATGCTGTTTGTT---ACCTTTCCTTCAATTACA---GTCAGGCAT---AGAGTGGCCTGTTTGATCGCA---AGAAAT---TTTTTCTTAATATGTCATACAATAGACTTGATTTTTATTATGGAGGCGCTTTCAGTGAGCTTAATACCACTCTCAAGGTATTGGACATCAGTAACAATGAATTTCACTTCAAAA---AGGGCATGGGTCATAGTTTTGAATTCCTTAAAAATC---CAAACTTGGAAGTTC---GTCTGGCAAACAATGACATTGGGATGCGAA---ATGAAAGGC---TCAGCAGCTCGT---AGTACCTTTACTTCTATGGAAATCACCTGGACATTATGTGGGAGTCTGATAACAACAGGTACACTAATTTCTTCCAAAACC---CAAACCTCACCTACCTTGACATCTCTAACAATAATC---AATCAATCCAACCAGAATTGCTGTGTAACCTCCCAGAAAGCATGCAAACCCTCAGCATCGGCAACAATCAGC---ACTATTTCCCATGGCAAAATATCTCAGCACTCAGCAATTTATGTCACCTGGACCTCAGTCAAAACTTTCTCTTTTATTTGCCTAATAAAGTCA---AATTTGGAGCTAATTTTTCTTTCTTGGACCTCAGTCACAATCGCCTCAGTATTATTCCTGAGGATTTCTTCAGCATGGCGAAATCCTTGCACTACCTGTATCTCAGCCACAATCAGATCAAAGCAT---ACCATCAGTTTCTCCCTGTCCTCTTTAAAAACGGA---------------------------------AGTGCCCTTCAGAAACTCACCCTGCATAACAACCCCTTTAAATGTGACTGTGACACATCTTGGTTTGCAGACTTCTTGCGTTCTACTCCGGTACAGATTCCCTATCTCACAACAAAAGTACACTGTGATTACCCAGAGTCCCAACAGAGCA---GTGTACTGTCTATGGACCAGCGTTCCTGCCAGGACATATATGGTAGCT---CCTTCCTCGTCTGTTCCTTCCTGGCTG---CTTTCACTGTTCTGCCCCTAC---AGCATCTCTATGGCTGGGATCTGTGGTATTGCTTACAGGTACTTTGGGCAGGACATAAGGGCTACTCCCAGCTCGCT---GGTAGTGATTCACACTATCACTACGATGCTTTTGTGGTGTTTGACACCA---ATGAGGCTG---GGGATTGGGTCTACAATGAGT---TGGTCAATCTGGAGAACTCGGGTCACAGGAGGTTTTGTCTCTGTTTGGAGGAGAGGGACTGGATTCCTGGGCTTTCATGTATTGAAAATCTCCATAATGCTGTGTACAGCAGTA---AGACAGTGTTTGTGCTGTCCAGTGGTGCCACTGATGGCAAG------------ACGG---ACGGTG---TCCGCCAGGCTTTCTTCATGGTTCAGCAGCGGCTTCTGGACGAGAAGGTGGATTCAGCTGTGCTGGTGGTTTTGGATGAGATGTTTCCCAAAC---AGTACCTTCAGC---GGAAACGGTTGTGCAAAAAGTCTGTGTTGTCCTGGCCGAGAAACCCAAGGGTTCAACCCCTTTTCTGGAACCGAA---GAATGGCATTGTCGTCAGATAACCTCAAATTCTATGACAACAACA---GTGAAAGTTTTGTA-------------

>EcTLR9_3425_bp
------------------------------------------ATGGCTATGCTGAAAAG------TATCCTCATCCTTTGTCAGTTTCTGCCATTAGTGATGACCATAAATACCATCTTTTTTCCATGTGACACTGATAAGAATACCACCGAA---------GTAGACTGTTCCGACAGACCACTCAAGCGTGTCCCCTCCATCAAGTCTACCACTGTAGAGTCACTCGATTTAAGTCGAACAAAGATCCAGTATGTGGGAGTGCGTGCTTTCTCAGGCGTCCCAAACCTTCGCACTCTGAAAATGATCAACCGGAATTGTCAACCGGGTCAGCTGGGATCTTTGGAGGACCGCTTATGCAAACTGGAGATACATCATGATGCATTCAAGTGTCTATCAAAGCTGAATTTTTTGAATCTATCAGGAAACAGCCTCATCTCTA------TTCCCCAGTTACCTGAAAACCTGACGGTCCTTGACCTACGGAATAATCGCATCTTCCAAATTAACCAGCCTTTAAACACTCCTCACCTCAAAGAGCTCTACCTCTCCAAGAACTGCTTTTATGCAAACCCTTGCGGCCAGTCCTTTTACATCAACCAGAGCGTTTTCAGAGAGCTCTCTGAACTCAAAAGCCTTATCTTAGGGTATAATAATTTCACAGCTATCCCTAAAGGGTTGCCACTCTCACTGGAACGTTTGGATTTAAGAGAGAATACAATCACAGAGGTCTTGGATGGAGCATTTGCCAACTTGACTCTCCTCAAGTATTTGAATTTGGAGTGGAATTGCCAGCGTTGTGACCATGCAGCCAGGCCCTGCTTTCCTTGTCCAAATAATAAACCCCTACAACTACATTCAAACTCATTCTATGCTGAGAACAGCTCAATCACCTTCCTAAGCTTGAGAGGAAACTCTCTGAGAACCTTTCCAATGGGTATTTTCCAACCTTTAAAGAATCTAAAGGG--TTTGGACCTCTCTGACAACTTCCTGGCACATGCTTTGCATAATGGCACCTTCTTTGCAGAGCTGGAAGGTCTCACTTGGATTAGCCTTATCTATAACTACGAACCAT---CGACATTTCCGAAAC---GCCTCTCCCCACATATTGGCAAAA---CTCATCTTCGTTATCTTCTTC---GTGGTAACTTTTTCCATGAGCTCTCCAGCAAGAGCTTCAATACTTTGTCCAAACTTCAGAACC---GGACAC---AAC---GAA---ATTTCATCAATACTTTTAACT---CATCTC---AACGGTTACCGTTTC---CTAATATTGACCTCTCCCAAAACATGCTTAATTTCCTTCCGTGCTGCTCGGGTCCGTCAGCTGAGTTTGTGGCA---------------CAGGAAAGCTGTCAGAACCAGAACTTGTTT---ACACATGATTTTTCTAACCTACACGTTATGTCAATA---------GATCGAAAAGCTACATCTGGTAATGATATCTGGGA-------------------------ATCCAACCA--ATCAAACAGGCTGGAAATGGGGGAGGACAATGTGTTACA------------------------------------------------------------ATTTAAATCATTATTGGACTTTAAAAATGATTTCTGCAGCCGTAAACTTACATTTGACCTCTCTCAAAATGACATTCTGTCTC---ACAAAGAGGTGTTTG---GCATGGAAGATGTTGTTTGTT---ACCTTTCCTTCAATTACA---GCCAGGCAT---AGGGTGGGCTGTTTGCTAGCA---AAAAAT---TTTTTCTTAATTTGTCATACAATAGACTTGATTTTTATTATAGAGAAGCTTTCAGTGAGCTTAATTCCACTC---AAGTTT---ACGTTGGCAACAATGAATTTCACTTTAAAA---AGGGCATGGGTCATCGATTTGAGTTCCTTCAAAATC---CGAACCTGGAAGTTCTCAGCCTGGCAAACAACAACATTGGGGTGCGAA---ATAAACAGT---TTAGCAGCTCTC---AGTACCTCTACTTCTATGGGAATAACCTGGACATCATGTGGATGTCTGATAACAACAGGTACACTCAGTTCTTCCAAAACC---CAGCCCTCACCTACCTTGACATCTCTGACAATAATC---TGTCAATCTCACCAGAAGTGTTTTGCAACTTCCCAGAAAGCCTTGAGACCCTTATTATCAGCGACGATCAGC---AGTATTTCCCGTGGCAAAACATCTCAGTGCTTAGCAATTTATGTCATC---ACCTCAGTCAAAACAAACTCTATTACTTGCCTAATAAGGTCA---GATTTGGAGCAAATTTTTCTCTCTTGGACCTCAGTTACAATCGCTTTAGTGTTATTCCTGAGATGTTCTTCAGTAAGGTGGAATCCCTACGGTACCTGTATCTCAGCCACAATCAGATCAAAGTGC---GCCGTCAGTTTCTCCCTGCCCCCTTTAAAGATGGA---------------------------------AGTGCCCTGCAGAAACTCACCCTGCATGCCAACCCCTTTAAATGCGACTGCAATACATCTTGGTTTGCGGACTTTCTGCGTAATACTTCAATACAGATTCCTTATCTCACCACACATATACACTGTGATTACCCAGAGTCCCAGCAGGGCA---GCATACTGTCTATGGACCAGCATTCCTGCCAGGACATATATGGTAGCT---CGTTCCTCATCTGTTCCTTCTTGGCTG---TGTTCACTGTTCTGCCCCTAC---AGCATCTCTACGGCTGGGATCTGTGGTATTGCTTACAAGTACTTTGGGCAGGACATAAGGGCTACTCCCAGCTGGCT---GGTAGTGATTCGCAACACCACTATGATGCTTTTG---TGTTTGACACCAGTAACCAGGCTG---GGGACTGGGTCTACAATGAGT---CTGTCAATCTGGAGAATTCAGGACACAGGAGGTTTTGTCTCTGTTTGGAGGAGAGGGACTGGGTTCCTGGGGTCTCATGTATCGACAATCTGCATAACGCCGTGTACAGCAGTG---AGACAGTGTTTGTGCTGTCCAGCGGTGCCACCGGTGGTGAG------------ACAG---ACGGTG---TCCGTCAGGCTTTCTTCATGGTGCAGCAGCGACTTCTGGACGAGAAGGTGGATGCAGCTATGCTGGTTCTTTTGGATGAGATGTTTCCCAAAC---AGTACCTACAGC---GGAAACGGCTGTGCAAAAAGTCTGTGTTATCCTGGCCGAAAAACCCAAGGGCCCAACCCCTTTTCTGGAACCGAA---GAATGGCATTGTCATCAGATAACCTCAAATTCTATGACAACAACA---GTGAAAGTTTCATC-------------

>MmTLR9_3425_bp
ATGCATTATCAACATACAACTGAAATTAAGTTTCTTTTTTTTCAGGCCATGTTGAAAAA------TATCTTCATCCTTTGTCAATTTCTTCCATTAGTGAGGAACATGAATATTATCTTCTTCCCATGTGACACTGATGTAAATGCCACCATA---------GTAGACTGCTCTAGAAGACCACTCAAGCATGTCCCCTTCATCAAGTCTACTACTGTAGTGTCACTCGATTTAAGTCAGACTAAGATACAGCAAGTGGAGCAGCATGCTTTATCAGGTCTCCCAAACCTTCAAACTTTGAAAATAATGG---GAAATTGTCAGCCAGGTCGCCTGAGAGCTTTGGAAGACCGCTCATGCAAGATGGAGATCCACTACTATGCCTTCAAGGGACTACTGAATCTTCAATCTTTATATCTGTCAGGAAATAGTCTCACCACAAAAGACCTACCCTGGTTGCCTGAAAGTCTGAGGCTTCTCGACCTCCAGAATAATCACATCTTCCATATTATCCACCCTTTTAAAACTCCATGTCTCGAAGAGCTCTATCTCAGCAAGAATTGCTTTTATACAAATCCTTGCAATCAGTCCTTTTACATCAGTGAGAGAGTTTTCAAAGGGCTCCCAAAACTCACAAATCTTACCTTAGGGTATGATAATTTGACAGCTGTCCCTAGAGGGTTGCCACCATCACTGAAGAGTCTGGATTTAAGAGAGAATACAATTACAGAAGTTTTGGAAGGAGCATTTGCCAACCTGACTGTCCTCAACAGATTGATTTTGGAGTGGAATTGCCAGCGTTGTGACCATGCAGCCAGGCCCTGCTTCCCATGCCCACACAATCTCCCTCTACATCTACTTCCAAACTCACTCTATGCTGAGAATAGCTCCATCACCTTCCTAAGCTTAAGAGGAAACTCACTGAAAACATTTCCAAAGGGTCTTTTCCAACCGTTGAAAAATTTACAGAG--ATTGGACCTCTCTGACAACCTTCTGGCATATGCGATACGAGATGGCACCTTCTTTGCAGAGC---AGGGCCTCACTTGGATTAGCC---TCTATAACTATGAACCAC---AGACTTTTCCTGAAC---TCCTCTCCCCAGATATTGGCAATATATCTGGTC---AATATCTTCTCC---GTGGTAACTTTTTCCACACGCTTTCAAACCAGAGCCTTAATGTTCTGTCAAAACTCCAAAATC---AGAAAC---AAC---GAA---ACTTTATCAATACTTTTGACT---AAGCTC---AACAGATACCATCTCTCATTGATATTAACCTTTCCCAAAACATACTTAATTTCCTGCCATGCTGCTGGAGTCCGTCATCTGAGATTGTGGCA---------------CAGGAAAGCTGCCAGAACCAGAACTTGTAT---ACACATAATTATCCTGGCCAACCACTTATGC---TG---------GATCGAGACATCACATCTGGAAGCCACATCTCGGA-------------------------ATCCAACCA--GC---ACAGGGTGGAAATGCCGAAGGACAGTGTGTCACC------------------------------------------------------------ACCTTCATCACTATGGGAC---------AAATTCTGCCGTCATAACC---CATTTGACCTGTCTCAAAATGACATTATGTTTCTTAAAAAAGAGATGTTTG---GGATGGAAAATGCTGTTTGTT---ATCTTTCCTTCAATTACA---GCCAGGCAT---GGAGTGGGGTGTTTGACAACC---AAAATT---TTTTTCTTAATTTGTCATACAATAGACTGGATTTTTATTATAGAGAGGCCTTCATTGAGCTTAATAGCACTC---AGGTAT---ACGTTAGCAACAATGAGTTCCACTTCAAGA---GGGGCATGGGCCATCGTT---AGTTTATTCAAAATC---CTAACCTGGAAGTCC---GTCTGGCAAACAATGGCATTGGGATGCGAA---ATCAAAAGCTGG---GCAGATCAT---AATACTTATACTTTTATGGAAATAACCTGGACATTATGTGGGGATCTGACAACAACAAGTACACTCATTTCTTCCAGGACTTGTCAAAACTCATCTATCTGGACATCTCTCACAATGATC---GGTCAATCTCACCGGAAGTGCTGTGTAATCTCCCAGAAAGCCTTCAGAACCTTAGCATTAGCAACAATCAGC---GCTATTTCCCATGGCAAAATATCTCAGCTCTCATTAATTTACAACACC---ACCTCAGTCAAAACCACTTCTCTTATTTGCCTCCAAAAGCCA---AATTTGGTGAATATTTTTATCTCTTGGACCTCAGTCATAATCGCATTAGTTTTATTCCTGAGGATTTCCTCAGTCAGGCGGACGTATTGCAATATTTGTATCTCAACCACAATCAGATCAAAGAATTTAACCATCAGTTTCTCCCTGCCCCTTTTAAAAATGGT---------------------------------AGTGCCTTTGTTAAACTCACTCTGCATGCCAACCCCTTTAAATGCGATTGTGATACATCTTGGTTTGCAGACCTTTTGCGTACTACTTCAG---AGATTCCCTACCTCACCACACAAATGCACTGTGAATACCCAGAGTCCCAGCAGGGCCAGAGTATACTATCTATGGACCAGCGTTCCTGCCAGGATATATATGGTAGCT---CCTCCGTCATTTGTTTCTTCTTGGTTG---CATTCACTGTTCTGCCACTAC---AGCATCTCTATGGCTGGGATCTATGGTATTGCTTACAGGTACTTTGGGCAGGACATAAAGGCTACTCCCAGCTGGCA---GGTGGCAATTCACATCAGCACTACGATGCTTTTGTGGTGTTTGACACAAGCAACCAGGCTG---GGGACTGGGTCTACAATGAAT---CTGTCAATCTGGAGAACGCAGGTCACAGGAGGTTCTGTCTCTGTTTGGAGGAGAGAGACTGGATTCCTGGGCTTTCATGTATTGAAAATCTACACAATGCTG---ACAGCAGTG---AAACAGTGTTTGTGCTGTCCAGTGGTGCTACTGGTAGTGAG------------ACAG---ATGGTG---TCCGCCAGGCTTTCTTCATGGTTCAGCAGCGGCTTCTGGATGAGAAGGTGGATGCAGCTGTGC---TTCTGTTGGATGAGATGTTTCCCAAAC---AATACCTTCAGC---GAAAAAGATTGTGCAGAAAGTCTGTGTTGTCCTGGCCGAAAAACCCAAGGGCTCAACCCCTTTTCTGGAACAGAG---GAATGGCATTGTCGT---ATAACCTCAACTTTTATGACAACAACA---GTGAAAGTTTTATA-------------

>SmTLR9_3425_bp
---------------ATGAATATTATATGCGCTCTACAAGCAATGGCTATGCTGAGAAA------TATCCTCATCATTTGTCAGCTTATTCCATTCGCGAGGACCCGAAATATCAAATTCTTCCCATGTGAGACGGATGAGAACGTCACCACG---------GTAGACTGCTACGAGAGACCAATCAGGAATATCCCAGTCATCACGTTTACCACAGTGGTGTCACTCAATTTAAATCCGATGAAGATACGGCAAGTTGGGCAGCATGCTTTTGCAGATGCCCCAAACCTTCTCACTCTGAAAATAATGG---GGACTTGTCAACCAGGTCAACTGAGAGCCATAAAGGACCAGTCATGCAAAATGAAGATCCACCCTCACGCCTTCAAAAGTCTACTTAGTCTTCAATCACTGTACCTATCTGGAAATAGCCTCACCTCCA------TACCCTGGTTACCTGAAACCCTGAGGGTTCTCGATCTACAGAACAATTGCATCTTCCACATTACAGACCCTTTAAACACTCCAAATCTTGAAATGCTCTTCCTCACCAAGAACTGCTTTTATGCAAACCCTTGCAACCAGTCTTTTTACATCAGTGAGAGGGTTTTCAGAGAGCTCCGTAATCTCAAAAACCTGACGTTGGGGTACAACAACTTGACAGCTGTCCCCAATGGACTGCCACCCTCACTGGAGAGTCTGGATTTAAGAGAGAATAGAATCACAGTAGTCTCAGACGGAGCATTTGCGAACCTGACCATGCTCAAAAAATTGAATTTGGAGTGGAACTGCCAGCGTTGTGACCATGCATCGAGGCCCTGTTTTCCTTGCCCTAATAATCACTCTCTTTACCTCCATCCAAACTCATTCTATGCTGAGAACAGCTCGATCACCTTCCTAAGCTTGAGGGGCAACTCTTTAAAAACCTTCCCAGAGGGCCTTTTCAGACCTTTGACTAATTTAAAGAA--ACTGGACCTCTCTGACAACCTCCTGGCATATGCTATACAAAATGGCACCTTCTTCACAGAGC---GGGGCCTCACTTGGA---GTC---TCTACAACTATGAACCGC---AGACATTCCAGGAACTTAGTCTTTCATCACATATTGGCAATATATCTGGTCTACAACAGCTCCTCCTCAGTGGTAACTTTTTCCACAGTCTTTCCCCTCAGAGCCTTAGTGTTCTGTCCAAACTCAGACATT---AAACAC---AGC---GAA---ACTTCATTAGAAATTGTAACT---CAGCTC---AACAGTTACCATCTC---TTGAAATTGACCTCTCCCAAAACATGCTTTCTTTCCTTCCTTG---------TCCATCATCTGAAATTTTGGCA---------------CAACATAGATGTCAGAACCAGAATTTGTAC---ACGAATGATTTCTGTGACCAACCCATTATTG---TT---------GATCGCGAAGTCACATCAGGAGATGGGATATGGGA-------------------------ACCCAACCA--ATCAAAGTTGCTGGAAACGC---AGGACAACGTGTCACC------------------------------------------------------------ATTTCCATCACTATGGGATTTTAGAACCTATTTCTGCCAAAATAATT---CGTTTGACCTGTCTCAAAATGACATTCTGTCTCTTAACAAACATGTGTTTC---GCATGGAGAATGCTGTTTGTT---ACCTTTCCTTTAATTACA---ACCAGGCAT---GGAGAGGACAATTTAGTAGCACAAAAAATT---TTTTTC---ATTTGTCATACAATAGGTTTGATCTTTATTATACAGATGCGTTCAGTGAGCTTAAAACTACTC---AGGTAT---ATGTTAGTAACAACGATTTTCACTTCAGAA---GGGGCATGGGCCATCGTTTCGAGTTTCTTCAAAATC---CTAACTTGGAAGTCC---GTCTCGCAAACAATGGCATTGGAA---GAA---ATCAAATGC---TCAGCAGCTCAG---AGTACCTCTACTTCTATGGAAATCACCTTAACATTATGTGGGAATCTGGCAACAACCAGTACACTAAATTCTTCCAAAACC---CAAACCTCATCTACCTGGACATCTCTGACAACGATC---CCTCAATCACACCGGACGTACTGTGTCACCTCCCAGCAAGCATTGAATCCCTCAGCATCAGCAACAATCTGC---ACTATTTTCCATGGCAGAACATGTCGGCACTCAGCAACTTGTGTCACC---ACCTCAGTCAAAATTATCTTTACTATTTACCTTATAGAGTCA---AATTCGGAGCCAATTTTTCTCTCTTGGACCTCAGTCACAATCGCTTTAGTGTTATTCCTGAGAATTTCTTCAGAAAGGCAAAATCAATGCAATATCTGTATCTCAGCAACAATCAGATCAAAGAGTTGGACCATCAGTATGTACCTACCCCTTTTAAAAATGGT---------------------------------AGTGCCCTCAAAATACTCACCCTGCATGCCAACCCCTTTAAATGTGATTGTTCTACATCTTGGTTTGCAGACTTCT---GCACTACTCCAG---ACATTCCTCATCTCACCACACGCATACATTGTGAATATCCAGAGTCCAAACAGGGTCAGAGTATACTCTCTATGGATCAGAAATCCTGCCAGGATGTATATGGTAGCT---CTTTCCTCGTCTGTTCTTTCTTGGCTC---CAATCACTGCTCTGCCCCTAC---AGCACCTCTATGGCTGGGACATGTGGTATTGCATACAGGTGCTTTGGGCAGGACATAAAGGGTATTCCCAGTTGGCA---GGCTCTGATTCACATAATCACTACGATGCCTTTGTGGTGTTTGACACCACAAACCAGGCCG---GGGATTGGGTCTACAACGAGT---CTGTCAACCTGGAGAACTTTGGTCCAAGGAGATTTTGCCTCTGTTTGGAAGAGAGGGACTGGACTCCAGGCCTTTCATGTATTGAGAATCTACACAGTGCTGTCTACAACAGTG---AGACGGTGTTTGTGCTGTCCAGCTGTT---ATGGTGGCGAG------------ACGGCGAACGGCG---TCCGCCAGGCGTTCTACATGGTTCAACAGCGGCTCCTGGATGAGAAGATGGATGCAGCTGTGCTGGTTCTGTTGGATGAGATGTTTCCCAAAT---AGTACCTTCAGC---GGAAGAGGTTGTGCAGAAAGTCTGTGT---CCTGGCCGAGAAACCCAAAGGCTCAACCCCTTTTCTGGAATCGAA---GAATGGCGTTGTCGTCGGATAACCTCAAATTATATGACAACAACA---GTGAAAGTTTTATA-------------

>AtTLR9_3425_bp
------------------------------------------ATGGCTCTGCTGAAAAG------TATCATCATCCTTGCTCACCTTCTTTTATTAGTGAGGAGCATAAATATCTTCTTCTTCCCATGTGACACTGATGTAAATGCCACTGTA---------GTCGATTGTTTTAAGAGACCAATCAAGCATGTCCCTGTCATCAATTCTGTCAAGGTAGTGTCACTTAATTTAAATCAGACTAAAATACGGAAAGTGGAGCAGCATGATTTTGCAGGGGCCCCAAACCTTCATACTCTCAAGATCATGG---ACAATTGTCAACCAGGTCGACTGAGATCCCTGCAAGACCGCTCATGCAAAATGGAGATCCACCCGTATGCTTTCAAGGACCTATTAAGGCTTACATTTTTGTATCTGTCAGGAAACAGCCTCACCTCTA------TACCCTGGTTACCTGAAAGCCTGAGGCTTCTCGATCTACAGAATAATCGCATCTTCCACATCGTCCACCCTTTAAAAACGCCAAATCTCGAAGTGTTCTATCTCTCCAGGAACTGCTTTTATGCAAACCCTTGCAACCAGTCCTTTTACATCAGTGAGGGGGTTTTCAGAGAGCTCCCTAAACTCAAAAACCTTTCATTAGGTTATGATAATTTCACAGCTGTCCCTAAAGGACTGCCACCTTCATTGGAGATGTTAGATTTAAGAGAGAATACGATCCCAGAGATCCCAGAAAGAGCATTTGCCAACCTAACTGTCCTTAAGTATTTGAACCTGGAGTGGAATTGCCAGCGTTGCGACCACGCAGCAAGGCCCTGCTTTCCTTGCCCGCACAATCACCCTCTATATTTACATTCAGACTCCCTCTATGCTGAGAACAGCTCCATCACCTTCCTAAGCTTGCGGGGAAACTCACTTACAAAATTTCCAAAAGGCCTTTTCAGACCATTAAAGAATTTAAAGGG--ACTGGACCTCTCTGACAACCTCC---CAAATGCAATACAACATGGTACCTTCTTCTCAGAGC---CGGGCCTCACTTGGA---GCCTCATCTATAACTATGAACCAC---AAACATACAAGGAGC---TCCTCTCCCCACATATTGGGAACATATCCGGTCTACAGTACCTTCTTC---GTGGTAACTTTTTCCGCAAGCTTTCAACAGAGAGCCTTCATGTTTTGTCCAAACTTAGAAATC---TTAGAC---AAC---GGA---ACTTCATTAATACATGTAACGTTACCGCTC---AACAGTTACCATCTCTCACCTACGTTGACCTCTCCCAGAATATGCTTAATTTCCTTCCGTGCTGCGCTGGTCCATCATCTGACATTGCGGCA---------------CAGGGAAGCTGTAAGAGCCAGAACTTGTAT---ACACATCATTTTCGTGACCAACCCCTTATTGAAATA---------GATCGAGAAGTTACATCTGCAAGCAACACCTGGGC-------------------------ATCGAACCC--ATCAAACATGCTGGAAATGTCAGTGGATGATGCATCATA------------------------------------------------------------TTTCCCATTCCCATGGCACTTTAGGGAACGTTTCTGTCAGCATAAAT---CATTTGACTTATCCCAAAATGACATATTATCTCTTAAAAAAGATGTATTTGTTGGCATGGAAAATGCTGTTTGCA---ATCTTTCCTACAATTACA---ACCAGGCAT---GAGGTGGGCTGTTTGATGACA---AACGTT---TTCTTC---ATTTGTCCTACAATAGGCTTGATCTTTATTATAAAGATGCTCTCAATGACCTTAAAACCACTC---AGGTAT---ACATTAGTAATAATGATTTTCACTTCAAGA---GGGGCATGGGTCATCGCTTTGAGTTCCTTCAAAACC---CCAACTTGGAAGTTC---GTCTGGCGAACAACGGCATTGGGA---GGA---ATCAAAGACTGG---GCAGCTCTT---GATACCTCTACTTCTATGGAAATCAGC---ACATTATGTGGGATTCTGATAACAACAAGTACACTCATTTCTTCCAAAACC---CAAATCTTATCTACCTGGACATTTCTGACAATGATCTGGGGTCAATATCGCCCGAGGTAC---TTAACCTCCCAGGAACCCTCAAAGCCCTCAGCATCAGCAGGAATGTGC---ACTATTTCGCATGGCAAAACATCTCAGCTCTCAGACAGTTACGTCACCTGGACCTCAGTGATAATCACCTCTTTTATTTGCCTTCTAATGTCATTGATTTTGGAGCAAATTTTTCTTTCCTGGACCTTAGTCGCAATCGCATTAATGGTATTCCCCAGGATTTCTTTGGAAAAGCGAAATCCT---AATATCTGTATCTCAGCCACAATCAGATCAAAGAGTTGGACCATCAGAATCTCCCTCCTCCAT---AAAATGGC---------------------------------AGTGCCCTTCGGAAACTCACCCTGCATGCAAACCCCTTTAAATGTGACTGTGATACATCTTGGTTTGCAGACTTTTTGCGTACTACTCCTA---AAATTCCTTATCTCACCACATCTGTGCATTGTGACTACCCAGAGTCCCAGCAAGGTGAGAGCATATTGTCTATGGACAAGCGTTCCTGCCAGGACATATACGGTAGCT---CCTTCCTCGTCTGTTCCTTCT---CTT---CAT---CAGTTCTTCCCCTGC---AGCATCTCTATGGCTGGGATATGTGGTATTGCCTACAGGTGCTTTGGGCAGGTCATAAAGGCTACTCCCAACTGCCA---GGTACCGATTCACCTCATCACTATGATGCTTTTGTGGTGTTTGACACAAGGAACCAGGCTG---GGGATTGGGTCTATAATGAGTTTACTGTCAACATGGAAAACATGGGTCACAGGAAGTTCAGTCTCTGTTTGGAAGAAAGGGACTGGATTCCCGGGCTCTCCTGTATTGAGAATCTACATAATGCAGTCTACGACAGCG---AGACAGTGTTTGTGCTGTCCAGTGGTTCTAACGGTGGCGAG------------ACAG---ACGGCG---TCCGTCAGGCTTTCTTCATGGTTCAACAGCGGCTTCTGGATGAGAAGGTGGATACAGCTGTTCTGGTTCTGTTGGACGAGCTGTTTCCCAAAC---AGTACCTCCAGC---GGAAGAGGCTGTGCAAGAAGTCTGTGCTCTCCTGGCCGAGGAACCCGAGGGCCCAACCGCTTTTCTGGAATCGAA---GAATGGCACTGTCTT---ATAATCTCAAGTTTTATGACAGCAACA---GTGAAAGTTTCATG-------------

>OnTLR9_3425_bp
------------------------ATGCATAGTTCATGCGCTGTGGCTCTGGTGAAAAA------TATCCTCATCCTAAGCCAGCTTTTTCCATTGGTGAAGACCATAAATACAAAATTTTTACCATGTGACACCAATCTGAATGAAACTAAA---------GTTGACTGCAGTGACAGACCACTCAAGCACGTCCCCTTCATTAAGGCTACATCTGTAGCTTACATAGATTTAAGCCGGACTAAGATAAACCGAGTATGGCCGCATGCTTTCACAGGTGTCCCAAATCTGCATACTCTAAAGTTATCGG---GCAACTGTCAGCCGGGCAGTCCGAGAGCTCTGGAAGACAGGTCTTGCAGAGTGAAAATCTCCAGGTATGCTTTCAAGCCCCTACTAACACTGAAACATCTGGATTTGTCAGGAAACAGTCTTACCTATA------TACCATGGTTACCAGAAAGCCTGGAGGTTCTTCATCTAGAGAACAATCAGATCTTCAACGTTATCTACCCTCTGAAGACTCCACATCTCGAAAAGCTCTTCCTCAGCAAGAACTGCTTTTATGCAAACCCGTGCAACCAGTCCTTTTACATCAGTGAAAAGGTTTTCCAAGAGCTCCCCAAACTCAAAAACCTCACATTAGGGTATAATAATTTGACAGCTATCCCTAAAGGACTGCCACTCTCACTGGGGAGTCTGGATTTAAGAGAGAATACAATCACAGAAGTCTTAGAAAAAGCATTTTTCAAAATGACTGCCCTGGAGGACTTAAATTTGGAGTGGAATTGCCAACGTTGTGATCATGCTGCAAGGCCCTGCTTTCCATGCCCACATAATCAGTCTCTAAAGCTACATTCAAACTCCTTTTATTCTGAAAACAGCTCAATTACCATCCTAAGTTTGAGGGGAAACTCTCTGAGAACATTTCCAAAGGGCCTTTTCAGACCATTGAAGAAACTGAAAAT--ATTGGACCTCTCTGACAACCTCCTGGCATATGCTATGCAAAATGGGACCTTCTTTAAAGAGC---CAGGGGTCGAGTGGCTTAGCCTTATCTATAACTATGAACCAC---AGACTTTTCCGGAACTTAATCTCTCCCCATATTTTAACAACATGTCTGATCTGCAATGTCTTCTTC---GTGGTAACTTTTTCC---AATTTTCTAATGAAAGCATTGAAGTCCTCTCCAAGT---AAAGTC---AAGTTC---AGC---GAA---ATTTCATTAACACTTTTAATA---CATTTC---AACAGTTACCCTCTC---CTTCTGTTGACCTCTCCCAGAACATGCTTAATTTCCTTCAGTGCTGCTCAATTTCACGATCTGAGATTGTGG---------------------------------ATGAAAACCTGTAT---GCAGGCACTCTTCATAATCAACCTCTCACTC---TG---------GCTAAAGAAGTCACATCTAGAAACAGTGTATGGGA-------------------------AACGGAACA--AT---ATGCTCTTGAAATAT---AAGACAGTG---CAGATATCCCAACACTATTGGATTTCCAGCTCCGAGCAGATGTTCTGGACAAAAGATTTCCAG---TTACATCACTGTGGGACT---GAAATTTTCATTGCAAAAATAAGC---CATTTGACCTGTCTCAAAATGATATCGTGTACCTTAACAAACATGTGGTTTCAGGCATGGAGAATGCAGTTTGTT---ACCTTTCCTTCAATTACA---ACCAGGCAC---GGGGTGGGGTGTTTGAAGGTA---CACATT---AGTTTCTTAATTTGTCTTACAATAGGCTTGATCTTTATTATAACGATGCTTTCAGGGAACTTAATTCGTCTC---AGATAT---ATATTAGTAACAATGAGTTTCATTTCAATA---GGGGCATGGGCCATCGCTTTGAGTTCCTTGAAAATT---ATCAATTGGAAGCCC---GTCTGGCAAACAATGCAATTGGGATGCGAATCAACCAAAGGC---TCTGCAATTCTT---AGTACTTTGACTTCTCTGGAAATAACC---ACATCATGTGGGACTCTGACAACAACAAGTACACTAATTTCTTCCAGAACCTGGCAAATC---CCTACCTGGACATCTCTAACAACCATT---AATCACTCTCATCTGAAGTGCTGTGTAATCTCCCAAGTAGCCTTAGGGCTCTCATCA---GCAGCAATTCTC---ACTATTTCCCATGGC---ACATCTCTGCACTTACCAGTTTACATTACC---ACC---ATCACAACTTCCTTTATAAACTGCCAAATTATGCAG---TATTTGGAGTCAATTTTACCTTCCTGGACCTCAGTCACAATCGGATCAGTTATATTCCTGAAGATTTCTTTAATAATGCAAAGTCCT---AATATTTGTATCTCAGTCACAATCAGATCAAAGAGT---ACCGAGAGCATCTTCCTGTCCTCTTTAAAAATGAC---------------------------------ACTCGCCTTGAAAATCTCACCCTGCATGCCAACCCCTTCAAATGTGACTGCAATACCTCCTGGCTTGCTGACTTCT---GTACTACACCGGTACACATTCCTTATC---CCACAGATGTACGGTGTGAATTCCCAGAGTCTCAGCAGGGTGAGAGCATACTGTCCATGGACCAGCGTTCTTGCCAGGACATATATGGTAGTG---CCTTTGTTGCCTGTTCATTTA---CTCTGGTGTTTACTGTTCTTCCTTTAC---AGCACCTCTACGGCTGGGATATGTGGTATTGCCTGCAAGTGCTCTGGGCTGGACACAAAGGCTACTCCCAGA---CT---GGGACTGATTCGCATTATCAATATGATGCCTTTGTGGTGTTTGACACCAGTAACCAGGCTG---GGGACTGGGTTTACAACGAGT---CTGTCAATCTGGAGAACTCTGGTCACAGGAGATTTTGTCTATGCT---AAGAAAGGGACTGGATTCCTGGGCTGTCATGTA---AGAATCTTCATAATGCGGTGTACCGGAGTG---AAACAGTTTTCGTGCTGTCCAGAGGTGTTAACGGAAAT------------------G---ATGGTG---TCCGCCAGGCCTTCTTCATGGTTCAACAGAGGCTTCTGGATGAGAAGGTGGACG---CTGTGCTGGTTC---TGGATAAGATGTTTCCCAAAC---AGTACCTTCAGC---GAAAACGATTGTGCAGAAAATCTGTGTTGTCATGGCCGCATCACCCATGTGCTCAACCCCTTTTCTGGAATCAAA---GAATGGCGTTGTCATCAGATAACCTCAAATTTTATGACAACAACA---GTGAAAGTTTTATA-------------

>TrTLR9_3425_bp
------------------------------------------ATGCG------------------TTTCCTGATCCTCTGTCAGCTGCTTCCAATTGTGAGCAGCATAAATCCCATCTTCTTGCCATGTGACACTGACGCGAACACCTCCAGG---------GTAGACTGCTCCGACAGACCCCTCAGACGCGTCCCCCTCATCAAGTCCGACACCGTCACGTCGCTCCGTTTAAGCCGGACGAAGATCCGCCACCTGTGGCAGTATGATCTGTCGGGTGTGCCGAACCTTCGAGCTTTCACGATGGCGG---ATAACTGTCAGCCGTCCAGCATGAAGGCGTCACTGCACGAC---TGTGAGGTTAAGATCGATCACGGTGTCTTCAGGAACTTGTCGCTGCTTCAGGTTCTGAATCTGTCAGGAAACAGTCTCACCTCCT------TACCCAAGTTACCTGCAAACCTGCGAGTGCTCAATCTACAGAGGAATCACCTCTTCAACATCGTGGAACCACTAAAAACACCACATCTCCAAGAACTTTATCTCACCAAGAACTGCTTTTACGCGAACCCTTGCCAGCAGTCACTGGAAATCAGCAAGACTGTTTTCAGAGAGCTCTCTCGGCTAAAAACACTCACTCTGGCGTACAATAATTTGACATCTGTCCCTGAAGGATTGCCCAGCTCACTGGAAATTCTGGACTTGAGCGAGAACACAATCACTGAGGTTTTGGAAGGAGCCTTTGCTGACTTGACACATCTCAGAGAATTGAACCTGGAGTGGAATTGCCAGCGTTGTGACCGCGCAGCTCGGCCCTGCTTTCCCTGCCCCCGACACCTGCCACTCCAGCTGCATTCAAAGTCATTCTATGCCAACAAAAGCACCCTCACCTACTTGAACCTGAGAGGGAACTCCCTGAGAACCTTCCCAAAGGGTCTCTTCCAGCCTCTGAAGAATTTAAAGAT--GCTGGACCTCTCGGACAACTTCCTCTCTTACGCCATACAGAACGGCACCTTCTTTGCGGAGC---CCTCCCTGGCTTGGATCAGCCTCATTTACAACTACGAGCCCC---AGATGTTTCCTGAACTGTTCCTCTCCCCACACATTGGCGATATATCTGGACTGCAGTATCTTCTCT---GCGGCAACTTTTTCCACTCGCTTTCAGGCCAAAGCTTTGAGGTTCTCTCCAAGCTTCGGAACC---AGAAACTCGAGC---GGA---ACTTCATCGACAACATCAACA---AAGCTCTGCACCAGGTACCTTCCCTGGTCCACATCGACCTCTCCCAGAACAGAC---GCTTCATTCCACAGTGCTCAGTTTCACCTGCCGAGA------------------------GAGAAAGTCACCATAACCAGAACGTGCGT---GACCTCAGTTTTTCCCAACCGTTCCTTATGGAAACA---------AAACCAAATGTTACTTTTGGATTTAACTTCTTGG-------------------------------ACCA--GTCCCACAGATTGGAAACGTCACAGTCCTTCCCAACCCA------------------------------------------------------------GTCTTCGCCATTGTGGGAA---------ACATTTTGCAAAAATAAAGTTACATTTGACCTCTCTCAAAATGACATCATGTCTGTTAATCAGGAGGTGC---CGGGGATGGAAAACGCAGTTTGTTTGGACCTTTCCTTTAATTACA---GCCAGGCAT---AGTACGGGATGTTCAGTAGCA---AACATT---TGTTTCTTAACCTGTCGTACAACAGACTGGATTTTTATTATAATGAATCTTTCAGTGAGC---ATAACACGT---AGCTTCTGGACC---GTAACAACGACTTTCACTTCAAAA---GGGGCATGGGCCACCGGT---CCTTCATTAAAAATCTGG---ACCTGGAAGTCC---GTTTGGCTAACAACGCCATCGCAATGCGGATCGATCAGAGGCTGGTCAGCGCCTCCT---AGCAACTGTCGTTCAACGGGAATGACC---ACACGATGTGGAGCTCGGAAAACAACCAGTACGTTAATTTCTTCCACAACC---CCAGCCTCACCTACCTGGACATATCGGACAACAAGCTCAGGCTGGTTTCTCCGGAAGTGCTGTGTAACCTTCCCAGAAGCCTGCAGAACC---GCCTCAGCAACAATCGGC---ACTATTTCCCGTGGGAGAACATTTCCGTGCTCAGCAACTTGCGTCACCTGGACCTTAGTCAGAATTTCATTTCCTTTTTGCCTTATACTGTCGTACACGCTGCAGAACCCTTATCCCTCTTGGACCTCAGCCACAATCGCATCGGTTACGTCCCCCGGAGTTTCTTCCTCGCCA---ATTCCTTGCAGCGTTTGTACCTCAGCCACAATCAGCTCAAACAGT---ACCAGCATTTCCTCCCCGCCCCCTTCAAAAACGGC---------------------------------AGCGGCCCTCGGACGCTCAGCCTCCACGTCAACCCCTTCAAGTGCGACTGTGATGCTTCTTGGTTTGCGGACTTTCTGCGCAACACTCCCATCGAGATTCCCCACC---CCACAAACGTGCACTGTGAGTATCCAGAATCCCAGCGCGGCAAAACCATCCTGTCCATGGACCAGCGCTCCTGCCAGGACATATATGGTAACT---CTTCCGTCGTCTGTTCCTTTTTGGTTATTGGATTCACTGTTCTACCCCTCCTCAAGCACCTCTACGGCTGGGATCTTTGGTATTCTTTACAAGTACTTTGGGCGGGATTTAAAGGCTATTCCCAGC---CT---GGCCAGGATACGAAGTACAACTATGATGCTTTCGTGGTGTTCGACACCAGCGACCTGGCTG---GGGACTGGGTCTACAACGAGCTACTTGTCAATC---AGAACTCTGCACACAGAATGTTCTGCCTCTGTTTGGAGGAACGAGATTGGGTTCCTGGGTTCTCCTGCATTGAAAACCTGCACAACGCCGTGTCCAGCAGCG---AGACCATGTTCGTGCTGTCCACTGGCACCAT------TGAG------------TCGA---GCGGCA---TCCGTCAGGCTTTCTTCATGGTCCAGCAGCGGCTTTTGGATGAGAAGG---ACACAGCTGTGCTGGTTCTGTTGGATGAGATGTTCCCCAAAC---AATACCTGCAGC---GGAAAAGGCTGTGCAGGAAGTCTGTACTATCCTGGCCCAGAAACCCAAAGGCTCAGCCACTTTTCTGGAACCAGT---GGATGGCGCTGTCATCAGACAACCTCAGCTTCTATGACAACAACA---GTGAAAGCTTCATA-------------

>SsTLR9_3425_bp
------------------------------------------ATGCAGGGATATGGAGT------TCTCCTCTGCTTATGTCTACTAACACCAGCTGTTAGAACTACAAATCCCAAGTTCTTCCCTTGCGACAGCAACGCAGACTCCAGTGTG---------GTGAACTGCTCTCGGAGGGCGCTCACCCGCATCCCAGTGATCTGCTCAGCCTCTGTCCTTTCACTTGACCTGAGCTATACCGGGATTCAGCAGGTAGGGAAGGATGCATTCTCTGGTGTTCCAAACCTCCAGAAACTGAGCATGACAC---GGAACTGTCTCCCTAGTCATATGAGGGCCCTGGGGTCTCCCTCGTGCCATGTTGAGATCCACAAGGATGCCTTCATGTGTCTTAAGAACCTCAGCACCCTCCTACTGGAAGGAAACAGCCTCACCTCCC---CCCTCCCCAGACTACCTGACAGCCTGGAAGTCCTTAATCTGGAGTCTAACCACCTTTACAACATAACCCAGCCCCTCGGCACACCAAATCTCAAGCAGCTGCTACTCACCATGAACTGCTACTATGGTAACCCCTGCAACCAGTCCTTCCACATTGACGAGGCAGTCTTCAGGGAGCTTACCCAGCTGCAATACCTTACCCTGGGTTTTAACAACGTAACATCCATCCCTCCGGGAATGCCTCCCTCTCTGAAGAGACTGGATCTGAATGAGAATAAAATTTCTGTGTTGAATGAGTGGGCGTTTGCCAATCTGACCCAGCTCTGTCAACTCAACCTGGGCTGGAACTGCCAGCGCTGTGACCATGCTGCTCAGCCCTGCTTCCCCTGCTTCAACAACACCCCCCTTGACATCAACCCACGAGCGTTTTACGCCCAGAACAACTCTCTCAAATTCCTCAGCCTGAGGGGAAACTCCCTCCGCAACATCCCAGAGGGCCTCTTCAGTCCCCTTGTACACCTAGAGAG--ATTGGACCTATCGGACAACCTACTGGCCATTGCCATACGCACTGGTACCTTCTTCA---AGC---AGAGGCTCACTTGGATCAGCCTCATCTACAACTATGAGCCGA---AAACATTCAAGGAGCTGGTGCTGTCTCCCAACC---CCCAGATGTCTGGCC---AAACACTTCTCCTCAGTGGGAACTTCTTCCATATGGTCTCAGAGGAAACTGTGGCGGTTCTGGCAAAGTTCCGTTGGCTGGAGGTACTGGAGCTGCGGA---ACTTCATCAGGTCCTGTAATC---GTGCCCTGGCCCAGCTACCAGCCCTGG---GGGTGGGCCTTTCCCAGAACATGCTGGAATTTTTCCCATCCTTCTCTACTCAGTCCAACATGTGTAAGTCC---------------TTTAAGAGCTTTCAGAACCAGAACCGGTATGACACAGTGGAACTTCAGAACCCACCCATGTTGCTCAGT---------GACAGGAAGGCTGTCCC---AGATGAGCCCTGGCATCATCCAGGTCCAG---TCACTGCAGCCGAGCCAGGGCCAAACACGTTGGCAATACTGGAGGATGAGTGCACTCA------------------------------------------------------------AAACCCAACTATATTTTCCTTCAAAAATAATCTCTGCAATGGTGCCATGTCTTTTGACCTTTCCCAAAACAACATCCTCGCCCTCAATGGCAGTTTGTTCC---GTATGGAGAAGGCAGTCTGTTTGGACCTCTCTTACAACTACA---GCCAGAGCT---ACGGCAAACAGTTTCTCCACCTGGACAACCTGGCGTACCTCAGCATGGCCCACAACAGGA---ATCTGTACTATGGAGATGCCTTCAAGGAGCTCAACGCCACTC---AGGCTTTGGACCTCAGCAACAATGAGTTTCACTTCC------GAGGCATGGGCCATCGCTTTGAGTTCATCAAGAACCTCCCCAATCTGGAGGTGT---GTCTGTCTGACAACAGCATTGGGA---GGA---ATCATACATTGTACAGCGACTCCCTCAGGTACCTGTATTTCTCCGGGAACAACCTGGACATCATGTGGGACACTAGAAGCAATGACTACATCACCTTCTTCCAGAACC---CCAACCTTATCTACC---ATATCTCCAGGAACCAGC---GGTCTCTTTCACCAGCAGCCTTCTGTAACCTGCCTGTCAGCCTCCAGGTGCTCCGGGTCAGTGACAACAAAC---ACTATTTCCCCTGGGAGAACATCACAGCGCTCGGCCGACTATGCCACCTTAACCTTAGTCTTAACTATCTGTCTGAACTTCCCGACAAAGTCATACATTTTCAGGCAAAGT---CCCTTCTGGACCTTAGTCACAACCAGATCAGCTTTCTCCCCGAAGACTTTTTCAGCCAAGCATTGGCATTGCGTTTTCTCTACCTCAACCACAACAAACTCAAGCTGTTGGATCGGCAGTCCCTCCCTGCTCCAC---GGTACGGC---------------------------------AGTGCCCTCCAGTTGCTCACTCTGCATGCCAACCCCTTTGACTGCTCCTGTGACACTTCCTGGTTTGCGGACTTCCTGCGTGCCAGCCAGGTGGAGATCCTCCTTCTTACCACTGCCGTACACTGTGGTTTCCCCGAGTCACAGCAAGGGGCTAGTGTGTTGTCTATGGACCCCCGCTCCTGCCAGGAAATTTATGGCAGCC---CCTTCCTCTCTA---CCTTCC---CTCTGGTGTTCACTGCCTTGCCCCTACTCAGGCACCTCTATGGCTGGGATGTCTGGTACTGCTTCCAGGTGCTGTGGGCAGGACACAAGGGCTACTCACAACTGCCT---GGGGGAAACTTCCAGAGTCAGTATGATGCCTTTGTGGTCTTCGACACGGGCAACCACGCAG---GAGACTGGGTCTACAATGAGCTGCTCATCCACCTGGAGAACGTGGGGCGGAGGAGGTTCTGTCTCTGCCTGGAGGAGAGAGATTGGGTTCCAGGTCTGTCCTGCATCGAGAATCTTCACAGTGCTGTCTACAGCAGCA---AGACCGTGTTTGTGC---CGAGTGGGGCAAGCGGCGGGGGAGCACGGGTTAGCAGAG---ATGGGG---CTCGCCAGGCCTTCTACATGGTGCAGCAAAGGCTGCTGGATGAAAAGGTGGACGTGGCGGTGTTGGTTCTGCTGGACGAGGTGTTTCCCAAGC---AGTACCTGCAGC---GGAAGAGGCTCTGCAGGAAGTCTGTTCTGTCCTGGCCCAGAAACCCTCAGGCCCAGCCACTGTTCTGGAACAACA---AGACAGCACTGGCCTCCGACAACATCCGCTCGTATGACAGCAACGTCAGCGAGAGCTTCATA-------------

>OmTLR9_3425_bp
------------------------------------------ATGCAGGGATATGGAGT------TCTCCTCTGCTTATGTCTACTACCACCAGCTGTTAGGACGACCAATCCCAAGTTCTTCCCTTGCGACAGCAACGCAGACTCCAGTGTG---------GTGAACTGCTCTCGGAGGGCGCTCACCCGCATCCCAGTGATCTGCTCAGCCTCTGTCCTTTCACTTGACCTGAGTTATACCGGGATTCAGCAGGTAGGGAAGGACGCATTCTCTGGGGTTCCAAACCTCCAGAAACTGAGCATGACAA---GGAACTGTCTCCCTAGTCATATGAGGGCCCTGGGGTCTCCCTCATGCCATGTTGAGATCCACAAGGATGCCTTCATGTGTCTTAAGAACCTCAGCACTCTCCTACTGGAAGGAAACAGCCTCACTTCTC---CCCTCCCCAGACTACCTGACAGCCTGGAAGTCCTTAATCTGGAGTCTAACCACCTTTACAACATAACCCAGCCCCTCGGCACACCAAACCTCAAGCAACTGCTACTCACCATGAACTGCTACTATGGTAACCCCTGCAACCAGTCCTTCCACATTGACGAGGCAGTCTTCAGGGAGCTTACCCAGCTGCAAACCCTTACCCTGGGTTTTAACAATGTAACATCCATCCCTCCGGGAATGCCTCCCTCTCTGAAGAGTCTGGATCTGAATGAGAATAAAATTTCTGTGTTGGATGAGTGGGCATTTGCCAATCTGACCCAGCTCTGTAAACTCAACCTGGGTTGGAACTGCCAGCGCTGTGACCATGCTGCTCAGCCCTGCTTCCCCTGCTTCAACAACACCCCACTTGACATCAACCCACATGCGTTTTACGCCCAGAACAACTCTCTCAAATTCCTCAGCCTGAGGGGAAACTCCCTCCGCAACATCCCAGAGGGCCTCTTCAGTCCCCTGGTACACCTAGAGAG--ATTGGACCTATCGGACAACCTACTGGCCATTGCCATACGCACCGGTACCTTCTTCA---AGC---AGAGGCTCACTTGGATCAGCCTCATCTACAACTATGAGCCGA---CGACCTTCAAGGAGCTGGTGCTGTCTCCCAACG---CCCAGATGTCTGGCC---AAACACTTCTCCTCAGTGGGAACTTCTTCCATATGGTCTCAGAGGAAAGTGTGGCGGTTCTGGCCAAGTTCCGTTGGCTGGAGGTTCTGGAGCTGCGGA---ACTTCATCAGGTCCTGTAATC---GTGCCCTGGCCCAGCTACCAGCCCTGG---GGGTCGACCTTTCCCAGAACATGCTGGAATTTCTCCCATCCTTCTCTACTCAGTCCAACGTGTGTAAGTCC---------------TTTAAGAGCTTTCAGAACCAGAACCGGTATGCCACAGTGGAACTTCAGAACCCACCCATGTTGCTCAGT---------GACAGGAAGGCTGTCCC---AGATGAGCCCTGGCATCATCCAGGTCCAG---TCACTGCAGCCGAGCCAGGGCCAAACACGTTGGCGATACTGGAGGATGAGTGCACTCA------------------------------------------------------------AAACCCAACTATACTTTCCTTCAAAAATAATCTCTGCAATGGTGCCATGTCTTTTGACCTTTCCCAAAACAACATCCTCACCCTCAATAGCAGTTTGTTCC---GTATGGAGAAGGCAGTCTGTTTGGACCTCTCTTACAACTACA---GCCAGAGCT---ACGGCAAACAGTTTCTCCACCTGGACAACCTGGCGTACCTTAGCATGGCCCACAACAGGA---ATCTGTACTATGGAGATGCCTTCAAGGAGCTCAGCGCCACTC---AGACTTTGGACCTCAGCAACAATGAGTTTCACTTCC------GAGGCATGGGCCATCGCTTTGAGTTCATCAAGAACCTCCCCAATCTGGAGGCGT---GTCTGTCTGACAACAGCATTGGGATGCGGA---ATCATACACTGTACAGTGACTCCCTCAGGTACCTGTATTTCTCCGGGAACAACCTGGACATCATGTGGGACACTAGAAGCAACGACTACATCACCTTCTTCCAGAACC---CCAACCTTATCTACC---ATATCTCCAGGAACCAGC---GGTCTCTTTCACCAGCAGCCTTCTGTAACCTGCCTGTCAGCCTCAAGGTGCTCCGGGTCAGCAACAACAAAC---ACTATTTCCCCTGGGAGAACATCACAGCACTCGGCCAACTATGCCACCTTAACCTTAGTGTTAATTATCTGTCTGAACTTCCCGACAAAGTCATACCTTTTCAGGCAAACT---CCCTTCTGGACCTTAGTCACAACCAGATCAGCTTTCTCCCCGAAGACTTTTTCAGCCAAGCATTGGCATTGCGTTTTCTCTACCTCAACCACAACAAACTCAAGCTGTTGGATCGGCAGTCCCTCCCTGCCCCAC---GGAACGGC---------------------------------AGTGCCCTCCAGTTGCTCACTCTGCATGCCAACCCCTTTGACTGCTCCTGCGACACTTCCTGGTTTGCAGACTTCCTGCGTGCCGGCCAGGTGGAGATCCTCCTTCTTACCACTGGCGTACACTGTGGTTTCCCCGAGTCGCAGCAAGGGGCTAGTGTTTTGTCTATGGACCCCCGCTCCTGCCAGGAAATTTATGGCAGCCTGGCCTTCCTCTCTATTACCTTCC---CTCTGGTGTTCACTGCCTTACCCCTACTCAGGCACCTCTACGGCTGGGATGTCTGGTATTGCTTCCAGGTGCTGTGGGCAGGACACAAGGGCTATTCCCAACTGCCT---GGGGCAAACTTCCAGAGTCAGTATGATGCCTTTGTGGTCTTCGACACGGGCAACCACGCAG---GAGACTGGGTCTACAATGAGCTGCTGGTCCACCTGGAGAACGTGGGGCGGAGGAGGTTCTGTCTCTGCCTGGAGGAGAGAGATTGGGTTCCAGGTCTGTCCTGCATCGAGAATCTTCACAGTGCTGTCTATAGCAGCA---AGACCGTGTTTGTGC---CGAGCAGGGCAAGCGGCGAGGGAGGAAGGGTTAGCA------ATGGGG---CTCGCCAGGCCTTCTACATGGTGCAGCAGAGGCTGCTGGATGAAAAGGTGGACGTGGCGGTGTTGGTTCTGCTGGACGAGGTGTTTCCCAAGC---AATACCTGCAGC---GGAAGAGGCTTTGCAGGAAGTTTGTTCTGTCCTGGCCCAGGAACCCTCAGGCCCAGCCACTGTTCTGGAACCACA---AGACAGCGCTGGCCTCCGACAGCATCCGCTCCTACGACAGCAACGTCAACGAGAGCTTCATA-------------

>GmTLR9_3425_bp
------------------------------------------ATGGGTATCTTTCAAAAAGTGGTTATTCTACTACTGAGCCAACTCCCTTTATTA---AGAGGAAGAATCCCCCTGTTTTTTCCATGTGACAACAATGAAAAAGGTACTGAG---------GTATACTGCACACACAGGCCGCTCGATGACATCCCTTTTTTTACTTCAGTGAATGTAACGTTTCTCGACCTAAGTCACACCAAGATACGGGAAGTTGGACAGCATCAATTCTCTGGCATTCCAAATCTTATCACTCTGAATATGACGG---GGAATTGTGATCCCAATATCATTCGAAAAATTAACAACCTTCCCTGTGGAGTCAGAGTACACGAGGATGCCTTCAGGAGTCTGCACAACCTCACTTATCTACATCTGGCAGGAAACAGCCTTACCATGT------TACCCTGGTTACCGGAAAGCATTAAGGTCCTGGATCTTGAGAGCAACTGCATTTTCAACATCATCATCCCTTTTGGAACTCCACATCTAGAGAAGCTCTTCCTCACAATGAACTGTTATAATGAAAACCCTTGCCACCAGTCATTTTACATCCATGAGGATGTTTACAAGGAGCTATCACATCTGAAAAATCTAACCCTGGGATACAACAATTTAACATCAATACCACTAGGATTGCCAGCTTCACTTATGACACTGGACTTGAAAGAGAATACAATAACTGAGATTCCAGAAGGGGCATTTGCTAATTTTTCTAACCTGGAGAATCTAAATCTGGAATGGAATTGTCAGCGTTGTGACCATGCAGCCCGCCCTTGTTTTCCTTGCCCTAACAATGCCTCCCTACAGCTTCACCCTAAATCATTCAATATTAAAAACAGCTCCATTCGTTTTCTGAGCTTGAGGGGAAACTCTTTGAACAGTATACCAAAAGGTATTTTTCTCCCTTTGACAAATTTGAGGAG--GTTGGATCTCTCTGACAACTACCTGGCCTACACCATCCGTAATGGTACCTTCTTTACAGAGC---AGCAGT---CGTGGATCAGCCTCATCTATAACTATCAGCCTTATAAGACATTCCATGAGC---TCCTTTCAGAACATCTGGGAAATGTCTCAAATCTCGAAACCCTTCTGT---GCGGGAACTTTTTCCACACTGTTTCAGAACAAAGCCTTGTGGTTCTGTCCAGAC---AACAACTTAAGATGCTGGAGTTGCGCA---ATTTCATCAGTTATTTCAACA---CCACTGTGGGAATGT---CTTCTCTCAACAAAT---TCCTCTCCCAGAACGCAC---GTTATAACCCTTGC------AATGTCTCATCTGGGAACTCTTTA---------------GATCAAGGCTCACAGGATCCAAATGTTTTC------AAATATTTTTCTGATCCATTCATGCCACCAA---CAGCACATGTATATCAAACTGTGCCTGAAAGTGACATGT-----------------------------GTATAAC---CAATATAATGTTTGGAA----------------------------------------------------------------------------------------------TGTCAAATTTCACTCAGAGATTTTGCGGGAATAATT---CAATTGATCTTTCCCAAAATAATCTTATGTTCCTTCATGAACATGTTTTCGATGGAATGGAAAATGTCTTGTGTT---ACCTTTCTTACAATTACGCAAGCCAGGCTT---AAGGTGGCCTTTTCAGTCGCT---AAAGCT---TTTACT---ATATGTCATTCAATAGAATTGACCTATATTATAAAGAGGCATTCAGTGAGT---ACAGGTCTT---AGGTACTGGACCTCAGTCATAATGAGTATCACTTTCGCA---ATGGAATGGGTCATCGTCTTGAGTTCATTGAAAACCTCATTAATCTGGAAGTTT---ATCTTGCAAATAATGGCATGGGTATGCGAA---ATCCGAGAC---GGAGCAACTCTG---AGTATATGTACTTTTCTGGGAATCGCC---ATA---TGTGGGATA---AGGGCCAGACCTACATTAATTTCTTTCAGGAACTCAAGGAAT---TCTACTTGGACATCTCTCAGAACATGCTACGTTCATTCGAACAACGGATCCTCTTTAATCTACCAG---GCATTCAAGCCCTCAGCCTTAGCAATAATTACCTTT---ATTTTCCATGGCAGAATATCACATTTTTTAGTAATC---CGCATC---GTCTCAGTGGAAATCACCTTTCAGTTCTGCCTAACAATG---CAAAGTTTCCACCACAATTTTCCCTGTTGGACCTCAGTGGCAATCAGATTACCCATCTTCCAGATAAGTTCTTTAGCC---CTAACGTTTTGCAGTGTCTCTATCTCAATCGCAATTCTCTCAAAGTGT---ACCTTCAGTCATTCCCACACCTGC---AAAATGGC---------------------------------ACTTCTCATCAGTTGCTTACCCTGCATGACAACCCTTTCATCTGTGACTGTCACAACTCCGGATTGCATGAATTCCTGCGGACCAGCAACACACGTATTCCTTACC---CCACTGCTGTTCAATGTGAATTCCCAGAGTCCCTGCAGGGTCAAAGTGTGC---CCGTCGACCAGCGTTCCTGTCAGGAGATCTATGGTGGCTTGGGCTTCCTCC---GTACACTCTTCACATGTGCATTTATTGCTTTGCCGCTTTTTAGACATCTTTATGGCTGGGATGTGTGGTACTGCCTACAGATCCTATGGGCAGGATGTAAGGGCTACTTGCATCCTTCT---GCCAGTTGCTCGCCAAAACACTATGATGCTTTCATGGTGTTTGACACAAACAACCAGGCTG---GAGACTGGGTTTACAATGAGTTGGTTATCCGTTTGGAGAGCTCAGGCCACAGAAGATTCTCTCTCTGTT---AGGAGAGGGACTGGATTCCTGGGCTTTCCTGCATTGAAAACCTCCACTATGCTGTCCATAGCAGCGAGAAGACAGTGTTTGTGCTGTCCAACTGCACAAGAAATGACGCT---GGTGAGGCAACGGTCAACGGTG---TACAGCAGACCTTTTTCATGGTTCAGCAGAGGCTTCTTGATGAGAAGGTGGACG---CCGTTGTCATACTGCTGGACAAGATGTTTCCCAAGC---AGTACCTCCAAC---GGACAAGGTTGTGCAGGAAGTCAG---TGTCCTGGCCTAGAAACCCAAAGGCCCAACCCCTATTCTGGAACCAAATCAGGACAGCACTGTCATCAGACAATCTTCAAATATATGACAACAACTTTAGTGAGGGTTTCATA-------------
