# Supplementary material for: Variation in selection constraints on teleost TLRs with emphasis on their repertoire in the Walking catfish, Clarias batrachus
Source: Sci Rep. 2020 Dec 7;10:21394. doi: 10.1038/s41598-020-78347-6 (PMC7721727; doi:10.1038/s41598-020-78347-6)
Supplement: Supplementary file 32 — Supplementary Information 32. [file 41598_2020_78347_MOESM32_ESM.zip]

Archive with 109 entries (100 files):
- T13/absrel/
- T13/absrel/log.txt
- T13/absrel/result.json
- T13/absrel/tree.new
- T13/absrel/tree.png
- T13/BIS2/
- T13/BIS2/4pGgX1lgOk_mapping_on_sequence.tar
- T13/BIS2/4pGgX1lgOk_mapping_on_structure.tar
- T13/BIS2/cluster.out
- T13/BIS2/consensus.fasta
- T13/BIS2/download (1).png
- T13/BIS2/download (2).png
- T13/BIS2/download.png
- T13/BIS2/fasta_mapping.txt
- T13/BIS2/README.txt
- T13/BIS2/reference.fasta
- T13/BIS2/summary.tgz
- T13/busted/
- T13/busted/busted-chart (1).png
- T13/busted/busted-chart.png
- T13/busted/datamonkey-table.csv
- T13/busted/log.txt
- T13/busted/result.json
- T13/busted/tree.new
- T13/busted/tree.png
- T13/fubar/
- T13/fubar/datamonkey-chart.png
- T13/fubar/datamonkey-table.csv
- T13/fubar/log.txt
- T13/fubar/result.json
- T13/fubar/tree.new
- T13/fubar/tree.png
- T13/meme/
- T13/meme/datamonkey-chart.png
- T13/meme/datamonkey-table.csv
- T13/meme/labelledtree.pdf
- T13/meme/labelledtree.png
- T13/meme/labelledtree.svg
- T13/meme/log.txt
- T13/meme/result.json
- T13/meme/tree.new
- T13/meme/tree.png
- T13/parris.docx
- T13/parris/
- T13/parris/parris.png
- T13/slac/
- T13/slac/datamonkey-chart.png
- T13/slac/datamonkey-table.csv
- T13/slac/log.txt
- T13/slac/result.json
- T13/slac/tree.new
- T13/slac/tree.png
- T13/struct/
- T13/struct/S509363_results.tar.bz2
- T13/struct/S509363_results/
- T13/struct/S509363_results/BFP.png
- T13/struct/S509363_results/Bsites.clr
- T13/struct/S509363_results/Bsites.inf
- T13/struct/S509363_results/CH_CF_2a0zA_BS01_GLC.pdb
- T13/struct/S509363_results/CH_CF_4r6aB_BS01_HB2.pdb
- T13/struct/S509363_results/CH_complex1.pdb
- T13/struct/S509363_results/CH_complex2.pdb
- T13/struct/S509363_results/CH_complex3.pdb
- T13/struct/S509363_results/CH_complex4.pdb
- T13/struct/S509363_results/CH_complex5.pdb
- T13/struct/S509363_results/CH_FN_1ZIWA02.pdb
- T13/struct/S509363_results/CH_FN_3CIGA01.pdb
- T13/struct/S509363_results/CH_TM_1jfiA_BS01_NUC.pdb
- T13/struct/S509363_results/cscore.txt
- T13/struct/S509363_results/index.html
- T13/struct/S509363_results/lscore.html
- T13/struct/S509363_results/lscore.txt
- T13/struct/S509363_results/model1.gif
- T13/struct/S509363_results/model1.pdb
- T13/struct/S509363_results/model1_2a0zA.pdb
- T13/struct/S509363_results/model1_2z64A.pdb
- T13/struct/S509363_results/model1_3ciyB.pdb
- T13/struct/S509363_results/model1_3fxiA.pdb
- T13/struct/S509363_results/model1_3j0aA.pdb
- T13/struct/S509363_results/model1_3rg1A.pdb
- T13/struct/S509363_results/model1_3w3gA.pdb
- T13/struct/S509363_results/model1_3wpbA.pdb
- T13/struct/S509363_results/model1_4z0cA.pdb
- T13/struct/S509363_results/model1_5gmfA.pdb
- T13/struct/S509363_results/model2.gif
- T13/struct/S509363_results/model2.pdb
- T13/struct/S509363_results/model3.gif
- T13/struct/S509363_results/model3.pdb
- T13/struct/S509363_results/model4.gif
- T13/struct/S509363_results/model4.pdb
- T13/struct/S509363_results/model5.gif
- T13/struct/S509363_results/model5.pdb
- T13/struct/S509363_results/prob.txt
- T13/struct/S509363_results/RSQ_1.png
- T13/struct/S509363_results/RSQ_2.png
- T13/struct/S509363_results/RSQ_3.png
- T13/struct/S509363_results/RSQ_4.png
- T13/struct/S509363_results/RSQ_5.png
- T13/struct/S509363_results/threading1.pdb
- T13/struct/S509363_results/threading10.pdb
- T13/struct/S509363_results/threading2.pdb
- T13/struct/S509363_results/threading3.pdb
- T13/struct/S509363_results/threading4.pdb
- T13/struct/S509363_results/threading5.pdb
- T13/struct/S509363_results/threading6.pdb
- T13/struct/S509363_results/threading7.pdb
- T13/struct/S509363_results/threading8.pdb
- T13/struct/S509363_results/threading9.pdb
- T13/t13cln
