# Supplementary material for: Variation in selection constraints on teleost TLRs with emphasis on their repertoire in the Walking catfish, Clarias batrachus
Source: Sci Rep. 2020 Dec 7;10:21394. doi: 10.1038/s41598-020-78347-6 (PMC7721727; doi:10.1038/s41598-020-78347-6)
Supplement: Supplementary file 32 — Supplementary Information 32. [file 41598_2020_78347_MOESM32_ESM.zip › T13/absrel/log.txt]

Analysis Description
--------------------
aBSREL (Adaptive branch-site random effects likelihood) uses an adaptive
random effects branch-site model framework to test whether each branch
has evolved under positive selection, using a procedure which infers an
optimal number of rate categories per branch.

- __Requirements__: in-frame codon alignment and a phylogenetic tree

- __Citation__: Less Is More: An Adaptive Branch-Site Random Effects Model for Efficient
Detection of Episodic Diversifying Selection (2015). Mol Biol Evol 32
(5): 1342-1353

- __Written by__: Sergei L Kosakovsky Pond, Ben Murrell, Steven Weaver and Temple iGEM /
UCSD viral evolution group

- __Contact Information__: spond@temple.edu

- __Analysis Version__: 2.1


>code –> Universal

>Loaded a multiple sequence alignment with **22** sequences, **1294** codons, and **1** partitions from `/home/datamonkey/datamonkey-js-server/production/app/absrel/output/5e15778c21660530addc7cf5`

>branches –> FG


### * Selected 22 branches for testing: `CBTLR13, TFTLR13, CITLR13, DRTLR13, PHTLR13, ATTLR13, PFTLR13, SLTLR13, SLTLR21_13, LCTLR13, SATLR13, MMTLR13, LMTLR13, ECTLR13, SMTLR13, GMTLR13, TRTLR13, ONTLR13, SSTLR13, OMTLR13, CATLR13, CCTLR13`


### Obtaining branch lengths and nucleotide substitution biases under the nucleotide GTR model
* Log(L) = -55357.74, AIC-c = 110813.53 (49 estimated parameters)

### Fitting the baseline model with a single dN/dS class per branch, and no site-to-site variation. 
* Log(L) = -54585.43, AIC-c = 109363.52 (96 estimated parameters)
* Branch-level non-synonymous/synonymous rate ratio distribution has median  0.74, and 95% of the weight in  0.41 -  4.33

### Determining the optimal number of rate classes per branch using a step up procedure

|              Branch               |  Length  |  Rates   |     Max. dN/dS     |    Log(L)     |     AIC-c     |Best AIC-c so far|
|-----------------------------------|----------|----------|--------------------|---------------|---------------|-----------------|
|              DRTLR13              |   0.60   |    2     |    3.29 (52.98%)   |   -54566.66   |   109330.01   |    109330.01    |
|              DRTLR13              |   0.60   |    3     |    3.55 (46.91%)   |   -54566.68   |   109334.07   |    109330.01    |
|              MMTLR13              |   0.56   |    2     |    5.27 (30.51%)   |   -54546.43   |   109293.57   |    109293.57    |
|              MMTLR13              |   0.56   |    3     |    6.78 (26.34%)   |   -54546.40   |   109297.54   |    109293.57    |
|              CITLR13              |   0.50   |    2     |    2.03 (44.16%)   |   -54520.75   |   109246.24   |    109246.24    |
|              CITLR13              |   0.50   |    3     |    4.59 (15.40%)   |   -54520.50   |   109249.77   |    109246.24    |
|              TFTLR13              |   0.47   |    2     |    2.84 (50.89%)   |   -54495.66   |   109200.10   |    109200.10    |
|              TFTLR13              |   0.47   |    3     |    3.48 (37.54%)   |   -54495.60   |   109204.01   |    109200.10    |
|              CCTLR13              |   0.43   |    2     |    1.94 (46.51%)   |   -54474.67   |   109162.14   |    109162.14    |
|              CCTLR13              |   0.43   |    3     |    6.07 (10.70%)   |   -54474.41   |   109165.65   |    109162.14    |
|              ONTLR13              |   0.41   |    2     |    2.40 (38.15%)   |   -54453.49   |   109123.80   |    109123.80    |
|              ONTLR13              |   0.41   |    3     |    2.90 (27.33%)   |   -54453.49   |   109127.84   |    109123.80    |
|              CBTLR13              |   0.40   |    2     |   10.79 ( 8.41%)   |   -54449.44   |   109119.73   |    109119.73    |
|              CBTLR13              |   0.40   |    3     |   12.15 ( 7.76%)   |   -54449.41   |   109123.72   |    109119.73    |
|              CATLR13              |   0.38   |    2     |    1.30 (48.07%)   |   -54432.51   |   109089.91   |    109089.91    |
|              CATLR13              |   0.38   |    3     |    9.39 ( 4.12%)   |   -54432.09   |   109093.10   |    109089.91    |
|              TRTLR13              |   0.36   |    2     |    1.81 (59.30%)   |   -54414.41   |   109057.74   |    109057.74    |
|              TRTLR13              |   0.36   |    3     |    1.81 (59.32%)   |   -54414.41   |   109061.77   |    109057.74    |
|              GMTLR13              |   0.30   |    2     |    3.93 (22.10%)   |   -54397.74   |   109028.43   |    109028.43    |
|              GMTLR13              |   0.30   |    3     |    4.68 (18.01%)   |   -54397.70   |   109032.38   |    109028.43    |
|              LMTLR13              |   0.29   |    2     |   33.53 (12.11%)   |   -54380.06   |   108997.12   |    108997.12    |
|              LMTLR13              |   0.29   |    3     |   >1000 (10.69%)   |   -54379.98   |   109000.99   |    108997.12    |
|              PHTLR13              |   0.28   |    2     |    5.47 (17.47%)   |   -54360.96   |   108962.95   |    108962.95    |
|              PHTLR13              |   0.28   |    3     |    5.71 (16.36%)   |   -54360.96   |   108966.99   |    108962.95    |
|              Node13               |   0.28   |    2     |    2.36 (20.24%)   |   -54353.51   |   108952.07   |    108952.07    |
|              Node13               |   0.28   |    3     |    2.48 (19.05%)   |   -54353.51   |   108956.10   |    108952.07    |
|              Node11               |   0.27   |    2     |   57.03 (17.49%)   |   -54337.15   |   108923.40   |    108923.40    |
|              Node11               |   0.27   |    3     |   55.25 (17.40%)   |   -54337.15   |   108927.43   |    108923.40    |
|               Node2               |   0.24   |    2     |    4.70 (37.27%)   |   -54323.22   |   108899.57   |    108899.57    |
|               Node2               |   0.24   |    3     |    4.70 (37.30%)   |   -54323.22   |   108903.61   |    108899.57    |
|               Node4               |   0.23   |    2     |   10.69 (38.10%)   |   -54310.45   |   108878.07   |    108878.07    |
|               Node4               |   0.23   |    3     |   10.73 (38.16%)   |   -54310.45   |   108882.11   |    108878.07    |
|              SMTLR13              |   0.22   |    2     |    3.42 (23.72%)   |   -54298.88   |   108858.95   |    108858.95    |
|              SMTLR13              |   0.22   |    3     |    4.11 (18.30%)   |   -54298.87   |   108862.98   |    108858.95    |
|               Node3               |   0.20   |    2     |    4.03 (41.95%)   |   -54294.70   |   108854.63   |    108854.63    |
|               Node3               |   0.20   |    3     |    4.03 (42.03%)   |   -54294.70   |   108858.67   |    108854.63    |
|              Node36               |   0.18   |    2     |    8.35 (10.06%)   |   -54281.71   |   108832.70   |    108832.70    |
|              Node36               |   0.18   |    3     |    8.50 ( 9.88%)   |   -54281.71   |   108836.74   |    108832.70    |
|              ECTLR13              |   0.15   |    2     |   10.63 ( 7.33%)   |   -54272.44   |   108818.20   |    108818.20    |
|              ECTLR13              |   0.15   |    3     |   10.62 ( 7.34%)   |   -54272.44   |   108822.24   |    108818.20    |
|              SATLR13              |   0.14   |    2     |    3.67 (14.67%)   |   -54265.47   |   108808.29   |    108808.29    |
|              SATLR13              |   0.14   |    3     |    3.74 (13.93%)   |   -54265.46   |   108812.32   |    108808.29    |
|              Node25               |   0.12   |    2     |   19.41 (19.26%)   |   -54249.28   |   108779.95   |    108779.95    |
|              Node25               |   0.12   |    3     |   22.02 (17.51%)   |   -54249.26   |   108783.95   |    108779.95    |
|              Node26               |   0.12   |    2     |   24.06 ( 5.83%)   |   -54240.30   |   108766.04   |    108766.04    |
|              Node26               |   0.12   |    3     |   24.08 ( 5.82%)   |   -54240.28   |   108770.04   |    108766.04    |
|              ATTLR13              |   0.09   |    2     |   31.25 ( 2.74%)   |   -54228.40   |   108746.27   |    108746.27    |
|              ATTLR13              |   0.09   |    3     |   33.67 ( 2.63%)   |   -54228.39   |   108750.30   |    108746.27    |
|              PFTLR13              |   0.08   |    2     |   10.05 ( 3.21%)   |   -54225.50   |   108744.51   |    108744.51    |
|              PFTLR13              |   0.08   |    3     |   15.00 ( 2.07%)   |   -54225.47   |   108748.49   |    108744.51    |
|              Node39               |   0.08   |    2     |   31.73 ( 4.06%)   |   -54222.05   |   108741.66   |    108741.66    |
|              Node39               |   0.08   |    3     |   30.59 ( 4.13%)   |   -54222.05   |   108745.70   |    108741.66    |
|              LCTLR13              |   0.08   |    2     |    7.42 ( 3.62%)   |   -54217.90   |   108737.39   |    108737.39    |
|              LCTLR13              |   0.08   |    3     |    7.42 ( 3.63%)   |   -54217.90   |   108741.44   |    108737.39    |
|              Node19               |   0.07   |    2     |    2.16 (34.06%)   |   -54211.89   |   108729.42   |    108729.42    |
|              Node19               |   0.07   |    3     |    2.21 (32.34%)   |   -54211.89   |   108733.47   |    108729.42    |
|              Node10               |   0.07   |    2     |    8.47 (17.69%)   |   -54211.68   |   108733.04   |    108729.42    |
|              Node31               |   0.07   |    2     |    7.89 (46.32%)   |   -54211.17   |   108732.03   |    108729.42    |
|               Node1               |   0.07   |    2     |    1.87 (23.20%)   |   -54211.60   |   108732.89   |    108729.42    |
|               Node5               |   0.07   |    2     |    3.27 ( 5.72%)   |   -54211.78   |   108733.25   |    108729.42    |
|              Node34               |   0.05   |    2     |   72.47 ( 1.80%)   |   -54210.31   |   108730.32   |    108729.42    |
|              Node27               |   0.03   |    2     |    0.52 (58.42%)   |   -54211.87   |   108733.43   |    108729.42    |
|              Node15               |   0.03   |    2     |    5.39 (11.61%)   |   -54211.00   |   108731.69   |    108729.42    |
|              Node18               |   0.03   |    2     |   25.81 ( 3.98%)   |   -54206.27   |   108722.23   |    108722.23    |
|              Node18               |   0.03   |    3     |   31.51 ( 3.01%)   |   -54206.25   |   108726.23   |    108722.23    |
|              OMTLR13              |   0.02   |    2     |   10.68 (10.02%)   |   -54204.92   |   108723.57   |    108722.23    |
|              SSTLR13              |   0.02   |    2     |   23.36 ( 4.28%)   |   -54202.84   |   108719.42   |    108719.42    |
|              SSTLR13              |   0.02   |    3     |   26.65 ( 3.52%)   |   -54202.85   |   108723.47   |    108719.42    |
|              Node16               |   0.01   |    2     |   14.85 ( 4.18%)   |   -54202.29   |   108722.35   |    108719.42    |
|            SLTLR21_13             |   0.00   |    2     |    0.80 (75.00%)   |   -54202.84   |   108723.46   |    108719.42    |
|              SLTLR13              |   0.00   |    2     |    0.24 ( 5.82%)   |   -54202.84   |   108723.46   |    108719.42    |

### Rate class analyses summary
*  30 branches with **2** rate classes
*  11 branches with **1** rate classes

### Improving parameter estimates of the adaptive rate class model
* Log(L) = -54174.87, AIC-c = 108663.47 (156 estimated parameters)

### Testing selected branches for selection

|              Branch               |  Rates   |     Max. dN/dS     |      Test LRT      |Uncorrected p-value |
|-----------------------------------|----------|--------------------|--------------------|--------------------|
|              DRTLR13              |     2    |    4.22 (42.27%)   |       16.63        |       0.00008      |
|              MMTLR13              |     2    |    4.57 (31.90%)   |       11.32        |       0.00120      |
|              CITLR13              |     2    |    2.78 (31.88%)   |        4.33        |       0.04197      |
|              TFTLR13              |     2    |    3.00 (47.95%)   |       16.43        |       0.00009      |
|              CCTLR13              |     2    |    2.19 (39.74%)   |        5.45        |       0.02353      |
|              ONTLR13              |     2    |    2.81 (35.15%)   |       11.91        |       0.00089      |
|              CBTLR13              |     2    |   14.51 ( 9.83%)   |        4.07        |       0.04799      |
|              CATLR13              |     2    |    1.39 (44.69%)   |        0.88        |       0.26245      |
|              TRTLR13              |     2    |    1.77 (60.41%)   |       10.69        |       0.00165      |
|              GMTLR13              |     2    |    4.96 (19.70%)   |       13.35        |       0.00043      |
|              LMTLR13              |     2    |   >1000 (10.59%)   |       39.69        |       0.00000      |
|              PHTLR13              |     2    |    7.03 (12.30%)   |        7.12        |       0.01006      |
|              Node13               |     2    |    2.19 (26.13%)   |    Not selected    |    for testing     |
|              Node11               |     2    |   50.22 (17.45%)   |    Not selected    |    for testing     |
|               Node2               |     2    |    4.06 (41.03%)   |    Not selected    |    for testing     |
|               Node4               |     2    |   11.63 (38.07%)   |    Not selected    |    for testing     |
|              SMTLR13              |     2    |    3.11 (23.07%)   |        6.15        |       0.01650      |
|               Node3               |     2    |    4.50 (39.87%)   |    Not selected    |    for testing     |
|              Node36               |     2    |   10.82 ( 9.52%)   |    Not selected    |    for testing     |
|              ECTLR13              |     2    |   11.67 ( 7.60%)   |       12.00        |       0.00085      |
|              SATLR13              |     2    |    3.28 (19.86%)   |        7.15        |       0.00991      |
|              Node25               |     2    |   25.80 (16.52%)   |    Not selected    |    for testing     |
|              Node26               |     2    |   31.40 ( 6.53%)   |    Not selected    |    for testing     |
|              ATTLR13              |     2    |   39.12 ( 2.68%)   |       15.84        |       0.00012      |
|              PFTLR13              |     2    |   15.14 ( 2.24%)   |        4.56        |       0.03723      |
|              Node39               |     2    |   44.37 ( 4.61%)   |    Not selected    |    for testing     |
|              LCTLR13              |     2    |    7.38 ( 3.81%)   |        3.82        |       0.05467      |
|              Node19               |     2    |    2.16 (34.64%)   |    Not selected    |    for testing     |
|              Node10               |     1    |   1.70 (100.00%)   |    Not selected    |    for testing     |
|              Node31               |     1    |   2.85 (100.00%)   |    Not selected    |    for testing     |
|               Node1               |     1    |   0.38 (100.00%)   |    Not selected    |    for testing     |
|               Node5               |     1    |   0.27 (100.00%)   |    Not selected    |    for testing     |
|              Node34               |     1    |   0.81 (100.00%)   |    Not selected    |    for testing     |
|              Node27               |     1    |   0.48 (100.00%)   |    Not selected    |    for testing     |
|              Node15               |     1    |   0.60 (100.00%)   |    Not selected    |    for testing     |
|              Node18               |     2    |   65.49 ( 1.67%)   |    Not selected    |    for testing     |
|              OMTLR13              |     1    |   1.44 (100.00%)   |        0.65        |       0.30133      |
