# Supplementary material for: Variation in selection constraints on teleost TLRs with emphasis on their repertoire in the Walking catfish, Clarias batrachus
Source: Sci Rep. 2020 Dec 7;10:21394. doi: 10.1038/s41598-020-78347-6 (PMC7721727; doi:10.1038/s41598-020-78347-6)
Supplement: Supplementary file 32 — Supplementary Information 32. [file 41598_2020_78347_MOESM32_ESM.zip › T13/absrel/result.json]

{
  "analysis": {
    "authors": "Sergei L Kosakovsky Pond, Ben Murrell, Steven Weaver and Temple iGEM / UCSD viral evolution group",
    "citation": "Less Is More: An Adaptive Branch-Site Random Effects Model for Efficient Detection of Episodic Diversifying Selection (2015). Mol Biol Evol 32 (5): 1342-1353",
    "contact": "spond@temple.edu",
    "info": "aBSREL (Adaptive branch-site random effects likelihood)\n                            uses an adaptive random effects branch-site model framework\n                            to test whether each branch has evolved under positive selection,\n                            using a procedure which infers an optimal number of rate categories per branch.",
    "requirements": "in-frame codon alignment and a phylogenetic tree",
    "version": "2.1"
  },
  "branch attributes": {
    "0": {
      "ATTLR13": {
        "Baseline MG94xREV": 0.09264975111956009,
        "Baseline MG94xREV omega ratio": 0.6341599263946976,
        "Corrected P-value": 0.002336666269560084,
        "Full adaptive model": 0.05399417734802564,
        "LRT": 15.83715766585374,
        "Nucleotide GTR": 0.0891759069461633,
        "Rate Distributions": [
          [
            0.5559202831981161,
            0.973151090636713
          ],
          [
            39.12293952602417,
            0.02684890936328699
          ]
        ],
        "Rate classes": 2,
        "Uncorrected P-value": 0.0001229824352400044,
        "original name": "ATTLR13"
      },
      "CATLR13": {
        "Baseline MG94xREV": 0.3813747932303087,
        "Baseline MG94xREV omega ratio": 0.4466416543378228,
        "Corrected P-value": 1,
        "Full adaptive model": 0.1530767550429571,
        "LRT": 0.882628696053871,
        "Nucleotide GTR": 0.3455998900040476,
        "Rate Distributions": [
          [
            0.06945399885546187,
            0.5530772238962663
          ],
          [
            1.39448878246545,
            0.4469227761037337
          ]
        ],
        "Rate classes": 2,
        "Uncorrected P-value": 0.2624536887944773,
        "original name": "CATLR13"
      },
      "CBTLR13": {
        "Baseline MG94xREV": 0.4047546181801129,
        "Baseline MG94xREV omega ratio": 0.555895352782582,
        "Corrected P-value": 0.2879132783291085,
        "Full adaptive model": 0.3047765595542902,
        "LRT": 4.067936289109639,
        "Nucleotide GTR": 0.3797022947376487,
        "Rate Distributions": [
          [
            0.4547957194673958,
            0.901730351849681
          ],
          [
            14.51371447415844,
            0.09826964815031902
          ]
        ],
        "Rate classes": 2,
        "Uncorrected P-value": 0.04798554638818475,
        "original name": "CBTLR13"
      },
      "CCTLR13": {
        "Baseline MG94xREV": 0.4258306270557315,
        "Baseline MG94xREV omega ratio": 0.640516365607074,
        "Corrected P-value": 0.2117886061922624,
        "Full adaptive model": 0.1814753288408469,
        "LRT": 5.453769265339361,
        "Nucleotide GTR": 0.4074291061645821,
        "Rate Distributions": [
          [
            0.216396205278153,
            0.6026213930240165
          ],
          [
            2.185723038801872,
            0.3973786069759835
          ]
        ],
        "Rate classes": 2,
        "Uncorrected P-value": 0.02353206735469582,
        "original name": "CCTLR13"
      },
      "CITLR13": {
        "Baseline MG94xREV": 0.4987960303300629,
        "Baseline MG94xREV omega ratio": 0.5049607259046165,
        "Corrected P-value": 0.2937972278246255,
        "Full adaptive model": 0.2461562110279751,
        "LRT": 4.327373552499921,
        "Nucleotide GTR": 0.4445521099533765,
        "Rate Distributions": [
          [
            0.1929377759890842,
            0.6812229567608594
          ],
          [
            2.779963347976799,
            0.3187770432391406
          ]
        ],
        "Rate classes": 2,
        "Uncorrected P-value": 0.04197103254637508,
        "original name": "CITLR13"
      },
      "DRTLR13": {
        "Baseline MG94xREV": 0.5996317672346972,
        "Baseline MG94xREV omega ratio": 0.9650617465581623,
        "Corrected P-value": 0.00173623338830553,
        "Full adaptive model": 0.3025486515633983,
        "LRT": 16.62645347736543,
        "Nucleotide GTR": 0.5833448669468374,
        "Rate Distributions": [
          [
            0.3861875802506596,
            0.5772662582344898
          ],
          [
            4.223327699400187,
            0.4227337417655102
          ]
        ],
        "Rate classes": 2,
        "Uncorrected P-value": 0.00008267778039550144,
        "original name": "DRTLR13"
      },
      "ECTLR13": {
        "Baseline MG94xREV": 0.1531624319197152,
        "Baseline MG94xREV omega ratio": 0.7384227935382214,
        "Corrected P-value": 0.01443707805274425,
        "Full adaptive model": 0.07082903713389806,
        "LRT": 12.00183544674655,
        "Nucleotide GTR": 0.1502886147323219,
        "Rate Distributions": [
          [
            0.5651708474297962,
            0.9240355034270915
          ],
          [
            11.66677379536979,
            0.07596449657290849
          ]
        ],
        "Rate classes": 2,
        "Uncorrected P-value": 0.0008492398854555439,
        "original name": "ECTLR13"
      },
      "GMTLR13": {
        "Baseline MG94xREV": 0.3020673551064503,
        "Baseline MG94xREV omega ratio": 0.6706493301435187,
        "Corrected P-value": 0.007751222090317755,
        "Full adaptive model": 0.1404113271294906,
        "LRT": 13.34853815630777,
        "Nucleotide GTR": 0.2881072357065133,
        "Rate Distributions": [
          [
            0.383623035297845,
            0.803012893796479
          ],
          [
            4.960252532732548,
            0.196987106203521
          ]
        ],
        "Rate classes": 2,
        "Uncorrected P-value": 0.0004306234494620975,
        "original name": "GMTLR13"
      },
      "LCTLR13": {
        "Baseline MG94xREV": 0.07820663939179345,
        "Baseline MG94xREV omega ratio": 0.6643954113263371,
        "Corrected P-value": 0.2733595157487256,
        "Full adaptive model": 0.02823229737949339,
        "LRT": 3.815795492526377,
        "Nucleotide GTR": 0.07734829296812551,
        "Rate Distributions": [
          [
            0.5345420764089859,
            0.9619321170395663
          ],
          [
            7.377305477738801,
            0.03806788296043373
          ]
        ],
        "Rate classes": 2,
        "Uncorrected P-value": 0.05467190314974513,
        "original name": "LCTLR13"
      },
      "LMTLR13": {
        "Baseline MG94xREV": 0.2922437784711293,
        "Baseline MG94xREV omega ratio": 1.189792031427731,
        "Corrected P-value": 1.715568431759351e-8,
        "Full adaptive model": 30.44231137124438,
        "LRT": 39.69445473795349,
        "Nucleotide GTR": 0.2905848346729136,
        "Rate Distributions": [
          [
            1,
            0.8940887542586222
          ],
          [
            5713.369862301196,
            0.1059112457413778
          ]
        ],
        "Rate classes": 2,
        "Uncorrected P-value": 7.798038326178869e-10,
        "original name": "LMTLR13"
      },
      "MMTLR13": {
        "Baseline MG94xREV": 0.5552470399374957,
        "Baseline MG94xREV omega ratio": 0.696370240883203,
        "Corrected P-value": 0.01797185259274969,
        "Full adaptive model": 0.3104530059741908,
        "LRT": 11.31997518865683,
        "Nucleotide GTR": 0.5300142796208175,
        "Rate Distributions": [
          [
            0.3873214813857183,
            0.6810069800632358
          ],
          [
            4.567298860570641,
            0.3189930199367642
          ]
        ],
        "Rate classes": 2,
        "Uncorrected P-value": 0.001198123506183313,
        "original name": "MMTLR13"
      },
      "Node1": {
        "Baseline MG94xREV": 0.06599589986238405,
        "Baseline MG94xREV omega ratio": 0.4439084937771329,
        "Corrected P-value": null,
        "Full adaptive model": 0.06483593430871785,
        "LRT": null,
        "Nucleotide GTR": 0.06055819164345896,
        "Rate Distributions": [
          [
            0.3803455000969361,
            1
          ]
        ],
        "Rate classes": 1,
        "Uncorrected P-value": null
      },
      "Node10": {
        "Baseline MG94xREV": 0.07133805544045922,
        "Baseline MG94xREV omega ratio": 1.127508786141071,
        "Corrected P-value": null,
        "Full adaptive model": 0.05884826420350415,
        "LRT": null,
        "Nucleotide GTR": 0.07502577520882227,
        "Rate Distributions": [
          [
            1.697592691684587,
            1
          ]
        ],
        "Rate classes": 1,
        "Uncorrected P-value": null
      },
      "Node11": {
        "Baseline MG94xREV": 0.2717802859617053,
        "Baseline MG94xREV omega ratio": 1.04965607034182,
        "Corrected P-value": null,
        "Full adaptive model": 0.3501785232119283,
        "LRT": null,
        "Nucleotide GTR": 0.2625583410288118,
        "Rate Distributions": [
          [
            0.8760206754455457,
            0.8255424520044365
          ],
          [
            50.22243259600084,
            0.1744575479955635
          ]
        ],
        "Rate classes": 2,
        "Uncorrected P-value": null
      },
      "Node13": {
        "Baseline MG94xREV": 0.2760620869382657,
        "Baseline MG94xREV omega ratio": 0.4085195050696802,
        "Corrected P-value": null,
        "Full adaptive model": 0.1142718917656759,
        "LRT": null,
        "Nucleotide GTR": 0.2549617429471439,
        "Rate Distributions": [
          [
            0.1490883326651292,
            0.7386973263886522
          ],
          [
            2.188375056709042,
            0.2613026736113478
          ]
        ],
        "Rate classes": 2,
        "Uncorrected P-value": null
      },
      "Node15": {
        "Baseline MG94xREV": 0.02828345920577841,
        "Baseline MG94xREV omega ratio": 0.7154688408452772,
        "Corrected P-value": null,
        "Full adaptive model": 0.02655104855745752,
        "LRT": null,
        "Nucleotide GTR": 0.03024991790608802,
        "Rate Distributions": [
          [
            0.6016838979377473,
            1
          ]
        ],
        "Rate classes": 1,
        "Uncorrected P-value": null
      },
      "Node16": {
        "Baseline MG94xREV": 0.008910130153430304,
        "Baseline MG94xREV omega ratio": 0.5240768293928726,
        "Corrected P-value": null,
        "Full adaptive model": 0.008153860653085558,
        "LRT": null,
        "Nucleotide GTR": 0.008777916163574609,
        "Rate Distributions": [
          [
            0.4921467327855467,
            1
          ]
        ],
        "Rate classes": 1,
        "Uncorrected P-value": null
      },
      "Node18": {
        "Baseline MG94xREV": 0.02660158197834561,
        "Baseline MG94xREV omega ratio": 1.174764663792933,
        "Corrected P-value": null,
        "Full adaptive model": 0.01168258085081972,
        "LRT": null,
        "Nucleotide GTR": 0.02680277875033587,
        "Rate Distributions": [
          [
            0.7937311219158815,
            0.983331729956576
          ],
          [
            65.48520866767808,
            0.01666827004342397
          ]
        ],
        "Rate classes": 2,
        "Uncorrected P-value": null
      },
      "Node19": {
        "Baseline MG94xREV": 0.07436464992609425,
        "Baseline MG94xREV omega ratio": 0.6555090538660295,
        "Corrected P-value": null,
        "Full adaptive model": 0.02628639690056588,
        "LRT": null,
        "Nucleotide GTR": 0.07320963638175393,
        "Rate Distributions": [
          [
            0,
            0.6535910299708562
          ],
          [
            2.156975159038651,
            0.3464089700291438
          ]
        ],
        "Rate classes": 2,
        "Uncorrected P-value": null
      },
      "Node2": {
        "Baseline MG94xREV": 0.2395515361687497,
        "Baseline MG94xREV omega ratio": 0.9844366802841436,
        "Corrected P-value": null,
        "Full adaptive model": 0.1044126454053188,
        "LRT": null,
        "Nucleotide GTR": 0.2354856353160666,
        "Rate Distributions": [
          [
            0,
            0.5896606887255568
          ],
          [
            4.058048360314932,
            0.4103393112744432
          ]
        ],
        "Rate classes": 2,
        "Uncorrected P-value": null
      },
      "Node25": {
        "Baseline MG94xREV": 0.1248340562202992,
        "Baseline MG94xREV omega ratio": 1.444056799630449,
        "Corrected P-value": null,
        "Full adaptive model": 0.07498866820679437,
        "LRT": null,
        "Nucleotide GTR": 0.1280509831486063,
        "Rate Distributions": [
          [
            0.6769091386799169,
            0.8347913822964012
          ],
          [
            25.79692001588636,
            0.1652086177035988
          ]
        ],
        "Rate classes": 2,
        "Uncorrected P-value": null
      },
      "Node26": {
        "Baseline MG94xREV": 0.1201339224994801,
        "Baseline MG94xREV omega ratio": 0.542284746025447,
        "Corrected P-value": null,
        "Full adaptive model": 0.0910350159314204,
        "LRT": null,
        "Nucleotide GTR": 0.1124663144636455,
        "Rate Distributions": [
          [
            0.3171373306096276,
            0.9346819139286637
          ],
          [
            31.39936104695829,
            0.06531808607133627
          ]
        ],
        "Rate classes": 2,
        "Uncorrected P-value": null
      },
      "Node27": {
        "Baseline MG94xREV": 0.03070989595263283,
        "Baseline MG94xREV omega ratio": 0.485300564442698,
        "Corrected P-value": null,
        "Full adaptive model": 0.03200509142470455,
        "LRT": null,
        "Nucleotide GTR": 0.02727749068539877,
        "Rate Distributions": [
          [
            0.4825586335913807,
            1
          ]
        ],
        "Rate classes": 1,
        "Uncorrected P-value": null
      },
      "Node3": {
        "Baseline MG94xREV": 0.1984738020695707,
        "Baseline MG94xREV omega ratio": 1.135036285008808,
        "Corrected P-value": null,
        "Full adaptive model": 0.09070607059430506,
        "LRT": null,
        "Nucleotide GTR": 0.1893495146083691,
        "Rate Distributions": [
          [
            0,
            0.6012737916677939
          ],
          [
            4.504357634927742,
            0.3987262083322061
          ]
        ],
        "Rate classes": 2,
        "Uncorrected P-value": null
      },
      "Node31": {
        "Baseline MG94xREV": 0.06799257581129266,
        "Baseline MG94xREV omega ratio": 4.329690204194926,
        "Corrected P-value": null,
        "Full adaptive model": 0.07705277799283951,
        "LRT": null,
        "Nucleotide GTR": 0.07862206467039415,
        "Rate Distributions": [
          [
            2.853784822860888,
            1
          ]
        ],
        "Rate classes": 1,
        "Uncorrected P-value": null
      },
      "Node34": {
        "Baseline MG94xREV": 0.05339383839359325,
        "Baseline MG94xREV omega ratio": 0.9460592030140392,
        "Corrected P-value": null,
        "Full adaptive model": 0.0461473810037368,
        "LRT": null,
        "Nucleotide GTR": 0.05220801037656453,
        "Rate Distributions": [
          [
            0.8130589321604645,
            1
          ]
        ],
        "Rate classes": 1,
        "Uncorrected P-value": null
      },
      "Node36": {
        "Baseline MG94xREV": 0.1843115957364705,
        "Baseline MG94xREV omega ratio": 0.6937243833672622,
        "Corrected P-value": null,
        "Full adaptive model": 0.09550978274355727,
        "LRT": null,
        "Nucleotide GTR": 0.1800904965790934,
        "Rate Distributions": [
          [
            0.4805942616510064,
            0.904750524789425
          ],
          [
            10.82347537784001,
            0.09524947521057503
          ]
        ],
        "Rate classes": 2,
        "Uncorrected P-value": null
      },
      "Node39": {
        "Baseline MG94xREV": 0.08134914258535747,
        "Baseline MG94xREV omega ratio": 0.8170992321276821,
        "Corrected P-value": null,
        "Full adaptive model": 0.05670524910676569,
        "LRT": null,
        "Nucleotide GTR": 0.08237197609013108,
        "Rate Distributions": [
          [
            0.599685739077515,
            0.953895115230872
          ],
          [
            44.37379131688495,
            0.046104884769128
          ]
        ],
        "Rate classes": 2,
        "Uncorrected P-value": null
      },
      "Node4": {
        "Baseline MG94xREV": 0.226703975658194,
        "Baseline MG94xREV omega ratio": 1.612205956869162,
        "Corrected P-value": null,
        "Full adaptive model": 0.1225361641689943,
        "LRT": null,
        "Nucleotide GTR": 0.231439036450256,
        "Rate Distributions": [
          [
            0,
            0.6193092844840756
          ],
          [
            11.62843500483846,
            0.3806907155159244
          ]
        ],
        "Rate classes": 2,
        "Uncorrected P-value": null
      },
      "Node5": {
        "Baseline MG94xREV": 0.06553069106980866,
        "Baseline MG94xREV omega ratio": 0.2312565763165937,
        "Corrected P-value": null,
        "Full adaptive model": 0.06679720955533734,
        "LRT": null,
        "Nucleotide GTR": 0.05752696436094672,
        "Rate Distributions": [
          [
            0.2668556066957405,
            1
          ]
        ],
        "Rate classes": 1,
        "Uncorrected P-value": null
      },
      "OMTLR13": {
        "Baseline MG94xREV": 0.0197934633385064,
        "Baseline MG94xREV omega ratio": 1.331023206076546,
        "Corrected P-value": 0.9039889615654799,
        "Full adaptive model": 0.02062628067626779,
        "LRT": 0.646952276743832,
        "Nucleotide GTR": 0.01973975746494262,
        "Rate Distributions": [
          [
            1.441193854915601,
            1
          ]
        ],
        "Rate classes": 1,
        "Uncorrected P-value": 0.30132965385516,
        "original name": "OMTLR13"
      },
      "ONTLR13": {
        "Baseline MG94xREV": 0.4067905368056977,
        "Baseline MG94xREV omega ratio": 0.705320570909944,
        "Corrected P-value": 0.01422342087829342,
        "Full adaptive model": 0.1778050016845962,
        "LRT": 11.91123937196971,
        "Nucleotide GTR": 0.3907717486300683,
        "Rate Distributions": [
          [
            0.2812042106823689,
            0.6485370067281037
          ],
          [
            2.811082914157326,
            0.3514629932718963
          ]
        ],
        "Rate classes": 2,
        "Uncorrected P-value": 0.000888963804893339,
        "original name": "ONTLR13"
      },
      "PFTLR13": {
        "Baseline MG94xREV": 0.08169103505134208,
        "Baseline MG94xREV omega ratio": 0.8720865691037466,
        "Corrected P-value": 0.2978020405036337,
        "Full adaptive model": 0.03089404707878194,
        "LRT": 4.560282922146143,
        "Nucleotide GTR": 0.0814796025787885,
        "Rate Distributions": [
          [
            0.7621222907228042,
            0.9776300958146089
          ],
          [
            15.13957628298418,
            0.02236990418539109
          ]
        ],
        "Rate classes": 2,
        "Uncorrected P-value": 0.03722525506295421,
        "original name": "PFTLR13"
      },
      "PHTLR13": {
        "Baseline MG94xREV": 0.2848381027603812,
        "Baseline MG94xREV omega ratio": 0.5204488325471225,
        "Corrected P-value": 0.1207760362136421,
        "Full adaptive model": 0.153717233369258,
        "LRT": 7.118349444019259,
        "Nucleotide GTR": 0.26613185039026,
        "Rate Distributions": [
          [
            0.3105792753311851,
            0.8769516909022355
          ],
          [
            7.030919352727354,
            0.1230483090977645
          ]
        ],
        "Rate classes": 2,
        "Uncorrected P-value": 0.01006466968447017,
        "original name": "PHTLR13"
      },
      "SATLR13": {
        "Baseline MG94xREV": 0.1406831537150313,
        "Baseline MG94xREV omega ratio": 0.780972887014405,
        "Corrected P-value": 0.1288242350604818,
        "Full adaptive model": 0.05258526201225047,
        "LRT": 7.148879088868853,
        "Nucleotide GTR": 0.1386071251724211,
        "Rate Distributions": [
          [
            0.4064004143807241,
            0.8014443615598764
          ],
          [
            3.2773686279284,
            0.1985556384401236
          ]
        ],
        "Rate classes": 2,
        "Uncorrected P-value": 0.009909556543113984,
        "original name": "SATLR13"
      },
      "SLTLR13": {
        "Baseline MG94xREV": 0,
        "Baseline MG94xREV omega ratio": 1,
        "Corrected P-value": 1,
        "Full adaptive model": 0,
        "LRT": 0,
        "Nucleotide GTR": 0,
        "Rate Distributions": [
          [
            1,
            1
          ]
        ],
        "Rate classes": 1,
        "Uncorrected P-value": 1,
        "original name": "SLTLR13"
      },
      "SLTLR21_13": {
        "Baseline MG94xREV": 0.001071536517163741,
        "Baseline MG94xREV omega ratio": 0.7247458968899994,
        "Corrected P-value": 1,
        "Full adaptive model": 0.001072746726371881,
        "LRT": 0,
        "Nucleotide GTR": 0.001065968513282087,
        "Rate Distributions": [
          [
            0.7403332167295131,
            1
          ]
        ],
        "Rate classes": 1,
        "Uncorrected P-value": 1,
        "original name": "SLTLR21_13"
      },
      "SMTLR13": {
        "Baseline MG94xREV": 0.2166989109133453,
        "Baseline MG94xREV omega ratio": 0.7907093021716063,
        "Corrected P-value": 0.1649535119437512,
        "Full adaptive model": 0.08413077988383634,
        "LRT": 6.148785737124854,
        "Nucleotide GTR": 0.2137274523291735,
        "Rate Distributions": [
          [
            0.3954914495343777,
            0.7692779627328703
          ],
          [
            3.105565084336542,
            0.2307220372671297
          ]
        ],
        "Rate classes": 2,
        "Uncorrected P-value": 0.01649535119437512,
        "original name": "SMTLR13"
      },
      "SSTLR13": {
        "Baseline MG94xREV": 0.016687459126654,
        "Baseline MG94xREV omega ratio": 1.110118584970501,
        "Corrected P-value": 0.123828534902442,
        "Full adaptive model": 0.006184213994300292,
        "LRT": 6.898335771489656,
        "Nucleotide GTR": 0.01660077113945731,
        "Rate Distributions": [
          [
            0.3151351180865452,
            0.9589214228993104
          ],
          [
            25.33674503420056,
            0.04107857710068963
          ]
        ],
        "Rate classes": 2,
        "Uncorrected P-value": 0.01125713953658564,
        "original name": "SSTLR13"
      },
      "TFTLR13": {
        "Baseline MG94xREV": 0.4661327596149221,
        "Baseline MG94xREV omega ratio": 0.7912058349773894,
        "Corrected P-value": 0.00182661220746505,
        "Full adaptive model": 0.2127560279274818,
        "LRT": 16.42857892125903,
        "Nucleotide GTR": 0.4503810065561115,
        "Rate Distributions": [
          [
            0.1680917505363995,
            0.5204566004238448
          ],
          [
            3.000256849701286,
            0.4795433995761552
          ]
        ],
        "Rate classes": 2,
        "Uncorrected P-value": 0.00009133061037325252,
        "original name": "TFTLR13"
      },
      "TRTLR13": {
        "Baseline MG94xREV": 0.3584191515505717,
        "Baseline MG94xREV omega ratio": 0.7781197731315571,
        "Corrected P-value": 0.02305995323879295,
        "Full adaptive model": 0.140308820609318,
        "LRT": 10.68985372240422,
        "Nucleotide GTR": 0.351882933067534,
        "Rate Distributions": [
          [
            0,
            0.3958601199036257
          ],
          [
            1.767285515535282,
            0.6041398800963742
          ]
        ],
        "Rate classes": 2,
        "Uncorrected P-value": 0.001647139517056639,
        "original name": "TRTLR13"
      }
    },
    "attributes": {
      "Baseline MG94xREV": {
        "attribute type": "branch length",
        "display order": 1
      },
      "Baseline MG94xREV omega ratio": {
        "attribute type": "branch label",
        "display order": 1
      },
      "Corrected P-value": {
        "attribute type": "branch label",
        "display order": 6
      },
      "Full adaptive model": {
        "attribute type": "branch length",
        "display order": 2
      },
      "LRT": {
        "attribute type": "branch label",
        "display order": 4
      },
      "Nucleotide GTR": {
        "attribute type": "branch length",
        "display order": 0
      },
      "Rate Distributions": {
        "attribute type": "branch label",
        "display order": 3
      },
      "Rate classes": {
        "attribute type": "branch label",
        "display order": 2
      },
      "Uncorrected P-value": {
        "attribute type": "branch label",
        "display order": 5
      },
      "original name": {
        "attribute type": "node label",
        "display order": -1
      }
    }
  },
  "data partitions": {
    "0": {
      "coverage": [
        [
          0,
          1,
          2,
          3,
          4,
          5,
          6,
          7,
          8,
          9,
          10,
          11,
          12,
          13,
          14,
          15,
          16,
          17,
          18,
          19,
          20,
          21,
          22,
          23,
          24,
          25,
          26,
          27,
          28,
          29,
          30,
          31,
          32,
          33,
          34,
          35,
          36,
          37,
          38,
          39,
          40,
          41,
          42,
          43,
          44,
          45,
          46,
          47,
          48,
          49,
          50,
          51,
          52,
          53,
          54,
          55,
          56,
          57,
          58,
          59,
          60,
          61,
          62,
          63,
          64,
          65,
          66,
          67,
          68,
          69,
          70,
          71,
          72,
          73,
          74,
          75,
          76,
          77,
          78,
          79,
          80,
          81,
          82,
          83,
          84,
          85,
          86,
          87,
          88,
          89,
          90,
          91,
          92,
          93,
          94,
          95,
          96,
          97,
          98,
          99,
          100,
          101,
          102,
          103,
          104,
          105,
          106,
          107,
          108,
          109,
          110,
          111,
          112,
          113,
          114,
          115,
          116,
          117,
          118,
          119,
          120,
          121,
          122,
          123,
          124,
          125,
          126,
          127,
          128,
          129,
          130,
          131,
          132,
          133,
          134,
          135,
          136,
          137,
          138,
          139,
          140,
          141,
          142,
          143,
          144,
          145,
          146,
          147,
          148,
          149,
          150,
          151,
          152,
          153,
          154,
          155,
          156,
          157,
          158,
          159,
          160,
          161,
          162,
          163,
          164,
          165,
          166,
          167,
          168,
          169,
          170,
          171,
          172,
          173,
          174,
          175,
          176,
          177,
          178,
          179,
          180,
          181,
          182,
          183,
          184,
          185,
          186,
          187,
          188,
          189,
          190,
          191,
          192,
          193,
          194,
          195,
          196,
          197,
          198,
          199,
          200,
          201,
          202,
          203,
          204,
          205,
          206,
          207,
          208,
          209,
          210,
          211,
          212,
          213,
          214,
          215,
          216,
          217,
          218,
          219,
          220,
          221,
          222,
          223,
          224,
          225,
          226,
          227,
          228,
          229,
          230,
          231,
          232,
          233,
          234,
          235,
          236,
          237,
          238,
          239,
          240,
          241,
          242,
          243,
          244,
          245,
          246,
          247,
          248,
          249,
          250,
          251,
          252,
          253,
          254,
          255,
          256,
          257,
          258,
          259,
          260,
          261,
          262,
          263,
          264,
          265,
          266,
          267,
          268,
          269,
          270,
          271,
          272,
          273,
          274,
          275,
          276,
          277,
          278,
          279,
          280,
          281,
          282,
          283,
          284,
          285,
          286,
          287,
          288,
          289,
          290,
          291,
          292,
          293,
          294,
          295,
          296,
          297,
          298,
          299,
          300,
          301,
          302,
          303,
          304,
          305,
          306,
          307,
          308,
          309,
          310,
          311,
          312,
          313,
          314,
          315,
          316,
          317,
          318,
          319,
          320,
          321,
          322,
          323,
          324,
          325,
          326,
          327,
          328,
          329,
          330,
          331,
          332,
          333,
          334,
          335,
          336,
          337,
          338,
          339,
          340,
          341,
          342,
          343,
          344,
          345,
          346,
          347,
          348,
          349,
          350,
          351,
          352,
          353,
          354,
          355,
          356,
          357,
          358,
          359,
          360,
          361,
          362,
          363,
          364,
          365,
          366,
          367,
          368,
          369,
          370,
          371,
          372,
          373,
          374,
          375,
          376,
          377,
          378,
          379,
          380,
          381,
          382,
          383,
          384,
          385,
          386,
          387,
          388,
          389,
          390,
          391,
          392,
          393,
          394,
          395,
          396,
          397,
          398,
          399,
          400,
          401,
          402,
          403,
          404,
          405,
          406,
          407,
          408,
          409,
          410,
          411,
          412,
          413,
          414,
          415,
          416,
          417,
          418,
          419,
          420,
          421,
          422,
          423,
          424,
          425,
          426,
          427,
          428,
          429,
          430,
          431,
          432,
          433,
          434,
          435,
          436,
          437,
          438,
          439,
          440,
          441,
          442,
          443,
          444,
          445,
          446,
          447,
          448,
          449,
          450,
          451,
          452,
          453,
          454,
          455,
          456,
          457,
          458,
          459,
          460,
          461,
          462,
          463,
          464,
          465,
          466,
          467,
          468,
          469,
          470,
          471,
          472,
          473,
          474,
          475,
          476,
          477,
          478,
          479,
          480,
          481,
          482,
          483,
          484,
          485,
          486,
          487,
          488,
          489,
          490,
          491,
          492,
          493,
          494,
          495,
          496,
          497,
          498,
          499,
          500,
          501,
          502,
          503,
          504,
          505,
          506,
          507,
          508,
          509,
          510,
          511,
          512,
          513,
          514,
          515,
          516,
          517,
          518,
          519,
          520,
          521,
          522,
          523,
          524,
          525,
          526,
          527,
          528,
          529,
          530,
          531,
          532,
          533,
          534,
          535,
          536,
          537,
          538,
          539,
          540,
          541,
          542,
          543,
          544,
          545,
          546,
          547,
          548,
          549,
          550,
          551,
          552,
          553,
          554,
          555,
          556,
          557,
          558,
          559,
          560,
          561,
          562,
          563,
          564,
          565,
          566,
          567,
          568,
          569,
          570,
          571,
          572,
          573,
          574,
          575,
          576,
          577,
          578,
          579,
          580,
          581,
          582,
          583,
          584,
          585,
          586,
          587,
          588,
          589,
          590,
          591,
          592,
          593,
          594,
          595,
          596,
          597,
          598,
          599,
          600,
          601,
          602,
          603,
          604,
          605,
          606,
          607,
          608,
          609,
          610,
          611,
          612,
          613,
          614,
          615,
          616,
          617,
          618,
          619,
          620,
          621,
          622,
          623,
          624,
          625,
          626,
          627,
          628,
          629,
          630,
          631,
          632,
          633,
          634,
          635,
          636,
          637,
          638,
          639,
          640,
          641,
          642,
          643,
          644,
          645,
          646,
          647,
          648,
          649,
          650,
          651,
          652,
          653,
          654,
          655,
          656,
          657,
          658,
          659,
          660,
          661,
          662,
          663,
          664,
          665,
          666,
          667,
          668,
          669,
          670,
          671,
          672,
          673,
          674,
          675,
          676,
          677,
          678,
          679,
          680,
          681,
          682,
          683,
          684,
          685,
          686,
          687,
          688,
          689,
          690,
          691,
          692,
          693,
          694,
          695,
          696,
          697,
          698,
          699,
          700,
          701,
          702,
          703,
          704,
          705,
          706,
          707,
          708,
          709,
          710,
          711,
          712,
          713,
          714,
          715,
          716,
          717,
          718,
          719,
          720,
          721,
          722,
          723,
          724,
          725,
          726,
          727,
          728,
          729,
          730,
          731,
          732,
          733,
          734,
          735,
          736,
          737,
          738,
          739,
          740,
          741,
          742,
          743,
          744,
          745,
          746,
          747,
          748,
          749,
          750,
          751,
          752,
          753,
          754,
          755,
          756,
          757,
          758,
          759,
          760,
          761,
          762,
          763,
          764,
          765,
          766,
          767,
          768,
          769,
          770,
          771,
          772,
          773,
          774,
          775,
          776,
          777,
          778,
          779,
          780,
          781,
          782,
          783,
          784,
          785,
          786,
          787,
          788,
          789,
          790,
          791,
          792,
          793,
          794,
          795,
          796,
          797,
          798,
          799,
          800,
          801,
          802,
          803,
          804,
          805,
          806,
          807,
          808,
          809,
          810,
          811,
          812,
          813,
          814,
          815,
          816,
          817,
          818,
          819,
          820,
          821,
          822,
          823,
          824,
          825,
          826,
          827,
          828,
          829,
          830,
          831,
          832,
          833,
          834,
          835,
          836,
          837,
          838,
          839,
          840,
          841,
          842,
          843,
          844,
          845,
          846,
          847,
          848,
          849,
          850,
          851,
          852,
          853,
          854,
          855,
          856,
          857,
          858,
          859,
          860,
          861,
          862,
          863,
          864,
          865,
          866,
          867,
          868,
          869,
          870,
          871,
          872,
          873,
          874,
          875,
          876,
          877,
          878,
          879,
          880,
          881,
          882,
          883,
          884,
          885,
          886,
          887,
          888,
          889,
          890,
          891,
          892,
          893,
          894,
          895,
          896,
          897,
          898,
          899,
          900,
          901,
          902,
          903,
          904,
          905,
          906,
          907,
          908,
          909,
          910,
          911,
          912,
          913,
          914,
          915,
          916,
          917,
          918,
          919,
          920,
          921,
          922,
          923,
          924,
          925,
          926,
          927,
          928,
          929,
          930,
          931,
          932,
          933,
          934,
          935,
          936,
          937,
          938,
          939,
          940,
          941,
          942,
          943,
          944,
          945,
          946,
          947,
          948,
          949,
          950,
          951,
          952,
          953,
          954,
          955,
          956,
          957,
          958,
          959,
          960,
          961,
          962,
          963,
          964,
          965,
          966,
          967,
          968,
          969,
          970,
          971,
          972,
          973,
          974,
          975,
          976,
          977,
          978,
          979,
          980,
          981,
          982,
          983,
          984,
          985,
          986,
          987,
          988,
          989,
          990,
          991,
          992,
          993,
          994,
          995,
          996,
          997,
          998,
          999,
          1000,
          1001,
          1002,
          1003,
          1004,
          1005,
          1006,
          1007,
          1008,
          1009,
          1010,
          1011,
          1012,
          1013,
          1014,
          1015,
          1016,
          1017,
          1018,
          1019,
          1020,
          1021,
          1022,
          1023,
          1024,
          1025,
          1026,
          1027,
          1028,
          1029,
          1030,
          1031,
          1032,
          1033,
          1034,
          1035,
          1036,
          1037,
          1038,
          1039,
          1040,
          1041,
          1042,
          1043,
          1044,
          1045,
          1046,
          1047,
          1048,
          1049,
          1050,
          1051,
          1052,
          1053,
          1054,
          1055,
          1056,
          1057,
          1058,
          1059,
          1060,
          1061,
          1062,
          1063,
          1064,
          1065,
          1066,
          1067,
          1068,
          1069,
          1070,
          1071,
          1072,
          1073,
          1074,
          1075,
          1076,
          1077,
          1078,
          1079,
          1080,
          1081,
          1082,
          1083,
          1084,
          1085,
          1086,
          1087,
          1088,
          1089,
          1090,
          1091,
          1092,
          1093,
          1094,
          1095,
          1096,
          1097,
          1098,
          1099,
          1100,
          1101,
          1102,
          1103,
          1104,
          1105,
          1106,
          1107,
          1108,
          1109,
          1110,
          1111,
          1112,
          1113,
          1114,
          1115,
          1116,
          1117,
          1118,
          1119,
          1120,
          1121,
          1122,
          1123,
          1124,
          1125,
          1126,
          1127,
          1128,
          1129,
          1130,
          1131,
          1132,
          1133,
          1134,
          1135,
          1136,
          1137,
          1138,
          1139,
          1140,
          1141,
          1142,
          1143,
          1144,
          1145,
          1146,
          1147,
          1148,
          1149,
          1150,
          1151,
          1152,
          1153,
          1154,
          1155,
          1156,
          1157,
          1158,
          1159,
          1160,
          1161,
          1162,
          1163,
          1164,
          1165,
          1166,
          1167,
          1168,
          1169,
          1170,
          1171,
          1172,
          1173,
          1174,
          1175,
          1176,
          1177,
          1178,
          1179,
          1180,
          1181,
          1182,
          1183,
          1184,
          1185,
          1186,
          1187,
          1188,
          1189,
          1190,
          1191,
          1192,
          1193,
          1194,
          1195,
          1196,
          1197,
          1198,
          1199,
          1200,
          1201,
          1202,
          1203,
          1204,
          1205,
          1206,
          1207,
          1208,
          1209,
          1210,
          1211,
          1212,
          1213,
          1214,
          1215,
          1216,
          1217,
          1218,
          1219,
          1220,
          1221,
          1222,
          1223,
          1224,
          1225,
          1226,
          1227,
          1228,
          1229,
          1230,
          1231,
          1232,
          1233,
          1234,
          1235,
          1236,
          1237,
          1238,
          1239,
          1240,
          1241,
          1242,
          1243,
          1244,
          1245,
          1246,
          1247,
          1248,
          1249,
          1250,
          1251,
          1252,
          1253,
          1254,
          1255,
          1256,
          1257,
          1258,
          1259,
          1260,
          1261,
          1262,
          1263,
          1264,
          1265,
          1266,
          1267,
          1268,
          1269,
          1270,
          1271,
          1272,
          1273,
          1274,
          1275,
          1276,
          1277,
          1278,
          1279,
          1280,
          1281,
          1282,
          1283,
          1284,
          1285,
          1286,
          1287,
          1288,
          1289,
          1290,
          1291,
          1292,
          1293
        ]
      ],
      "name": "absrel.filter.default"
    }
  },
  "fits": {
    "Baseline MG94xREV": {
      "AIC-c": 109363.5151986672,
      "Equilibrium frequencies": [
        [
          0.02667219504532275
        ],
        [
          0.02368804882288307
        ],
        [
          0.02060424729703532
        ],
        [
          0.02776286223378656
        ],
        [
          0.01550619017449885
        ],
        [
          0.01377132213101638
        ],
        [
          0.01197851832019577
        ],
        [
          0.0161402622039163
        ],
        [
          0.01450928242752898
        ],
        [
          0.01288595070425509
        ],
        [
          0.01120840795935019
        ],
        [
          0.01510258936177156
        ],
        [
          0.02192383315062058
        ],
        [
          0.01947094452384461
        ],
        [
          0.01693614189483598
        ],
        [
          0.02282033249842847
        ],
        [
          0.02284737160838503
        ],
        [
          0.02029115538538639
        ],
        [
          0.01764957454407114
        ],
        [
          0.02378163586798427
        ],
        [
          0.01328258467460442
        ],
        [
          0.01179649870329225
        ],
        [
          0.01026078502029225
        ],
        [
          0.01382573004595336
        ],
        [
          0.01242863464478517
        ],
        [
          0.01103809055712026
        ],
        [
          0.009601109370657553
        ],
        [
          0.01293686068247863
        ],
        [
          0.01877993026900489
        ],
        [
          0.01667878869161682
        ],
        [
          0.01450747967410019
        ],
        [
          0.01954787057955063
        ],
        [
          0.01958084629210826
        ],
        [
          0.01739009639711551
        ],
        [
          0.0151261866000258
        ],
        [
          0.02038153729398741
        ],
        [
          0.01138355226733785
        ],
        [
          0.01010993438778962
        ],
        [
          0.008793784149988321
        ],
        [
          0.01184904327492275
        ],
        [
          0.01065169284115793
        ],
        [
          0.009459957069110805
        ],
        [
          0.008228423384664965
        ],
        [
          0.01108725698815464
        ],
        [
          0.01609493355633694
        ],
        [
          0.01429419555592317
        ],
        [
          0.01243332206669177
        ],
        [
          0.01675308021058016
        ],
        [
          0.02544004094732028
        ],
        [
          0.0298162316923315
        ],
        [
          0.0166530437321251
        ],
        [
          0.01478986308797866
        ],
        [
          0.01286446168836111
        ],
        [
          0.0173340123721571
        ],
        [
          0.01383900869221112
        ],
        [
          0.01203739318388633
        ],
        [
          0.01621959219380188
        ],
        [
          0.02354534209399364
        ],
        [
          0.02091103533572169
        ],
        [
          0.01818875613250337
        ],
        [
          0.0245081474431386
        ]
      ],
      "Log Likelihood": -54585.42937685289,
      "display order": 1,
      "estimated parameters": 96,
      "branch-annotations": {
        "ATTLR13": {
          "LRT": 15.83715766585374,
          "omegas": [
            {
              "omega": 0.6341599263946976,
              "prop": 1
            }
          ],
          "p": 0.002336666269560084,
          "uncorrected p": 0.0001229824352400044,
          "tested": true
        },
        "CATLR13": {
          "LRT": 0.882628696053871,
          "omegas": [
            {
              "omega": 0.4466416543378228,
              "prop": 1
            }
          ],
          "p": 1,
          "uncorrected p": 0.2624536887944773,
          "tested": true
        },
        "CBTLR13": {
          "LRT": 4.067936289109639,
          "omegas": [
            {
              "omega": 0.555895352782582,
              "prop": 1
            }
          ],
          "p": 0.2879132783291085,
          "uncorrected p": 0.04798554638818475,
          "tested": true
        },
        "CCTLR13": {
          "LRT": 5.453769265339361,
          "omegas": [
            {
              "omega": 0.640516365607074,
              "prop": 1
            }
          ],
          "p": 0.2117886061922624,
          "uncorrected p": 0.02353206735469582,
          "tested": true
        },
        "CITLR13": {
          "LRT": 4.327373552499921,
          "omegas": [
            {
              "omega": 0.5049607259046165,
              "prop": 1
            }
          ],
          "p": 0.2937972278246255,
          "uncorrected p": 0.04197103254637508,
          "tested": true
        },
        "DRTLR13": {
          "LRT": 16.62645347736543,
          "omegas": [
            {
              "omega": 0.9650617465581623,
              "prop": 1
            }
          ],
          "p": 0.00173623338830553,
          "uncorrected p": 0.00008267778039550144,
          "tested": true
        },
        "ECTLR13": {
          "LRT": 12.00183544674655,
          "omegas": [
            {
              "omega": 0.7384227935382214,
              "prop": 1
            }
          ],
          "p": 0.01443707805274425,
          "uncorrected p": 0.0008492398854555439,
          "tested": true
        },
        "GMTLR13": {
          "LRT": 13.34853815630777,
          "omegas": [
            {
              "omega": 0.6706493301435187,
              "prop": 1
            }
          ],
          "p": 0.007751222090317755,
          "uncorrected p": 0.0004306234494620975,
          "tested": true
        },
        "LCTLR13": {
          "LRT": 3.815795492526377,
          "omegas": [
            {
              "omega": 0.6643954113263371,
              "prop": 1
            }
          ],
          "p": 0.2733595157487256,
          "uncorrected p": 0.05467190314974513,
          "tested": true
        },
        "LMTLR13": {
          "LRT": 39.69445473795349,
          "omegas": [
            {
              "omega": 1.189792031427731,
              "prop": 1
            }
          ],
          "p": 1.715568431759351e-8,
          "uncorrected p": 7.798038326178869e-10,
          "tested": true
        },
        "MMTLR13": {
          "LRT": 11.31997518865683,
          "omegas": [
            {
              "omega": 0.696370240883203,
              "prop": 1
            }
          ],
          "p": 0.01797185259274969,
          "uncorrected p": 0.001198123506183313,
          "tested": true
        },
        "Node1": {
          "LRT": "test not run",
          "omegas": [
            {
              "omega": 0.4439084937771329,
              "prop": 1
            }
          ],
          "p": 1,
          "uncorrected p": 1,
          "tested": false
        },
        "Node10": {
          "LRT": "test not run",
          "omegas": [
            {
              "omega": 1.127508786141071,
              "prop": 1
            }
          ],
          "p": 1,
          "uncorrected p": 1,
          "tested": false
        },
        "Node11": {
          "LRT": "test not run",
          "omegas": [
            {
              "omega": 1.04965607034182,
              "prop": 1
            }
          ],
          "p": 1,
          "uncorrected p": 1,
          "tested": false
        },
        "Node13": {
          "LRT": "test not run",
          "omegas": [
            {
              "omega": 0.4085195050696802,
              "prop": 1
            }
          ],
          "p": 1,
          "uncorrected p": 1,
          "tested": false
        },
        "Node15": {
          "LRT": "test not run",
          "omegas": [
            {
              "omega": 0.7154688408452772,
              "prop": 1
            }
          ],
          "p": 1,
          "uncorrected p": 1,
          "tested": false
        },
        "Node16": {
          "LRT": "test not run",
          "omegas": [
            {
              "omega": 0.5240768293928726,
              "prop": 1
            }
          ],
          "p": 1,
          "uncorrected p": 1,
          "tested": false
        },
        "Node18": {
          "LRT": "test not run",
          "omegas": [
            {
              "omega": 1.174764663792933,
              "prop": 1
            }
          ],
          "p": 1,
          "uncorrected p": 1,
          "tested": false
        },
        "Node19": {
          "LRT": "test not run",
          "omegas": [
            {
              "omega": 0.6555090538660295,
              "prop": 1
            }
          ],
          "p": 1,
          "uncorrected p": 1,
          "tested": false
        },
        "Node2": {
          "LRT": "test not run",
          "omegas": [
            {
              "omega": 0.9844366802841436,
              "prop": 1
            }
          ],
          "p": 1,
          "uncorrected p": 1,
          "tested": false
        },
        "Node25": {
          "LRT": "test not run",
          "omegas": [
            {
              "omega": 1.444056799630449,
              "prop": 1
            }
          ],
          "p": 1,
          "uncorrected p": 1,
          "tested": false
        },
        "Node26": {
          "LRT": "test not run",
          "omegas": [
            {
              "omega": 0.542284746025447,
              "prop": 1
            }
          ],
          "p": 1,
          "uncorrected p": 1,
          "tested": false
        },
        "Node27": {
          "LRT": "test not run",
          "omegas": [
            {
              "omega": 0.485300564442698,
              "prop": 1
            }
          ],
          "p": 1,
          "uncorrected p": 1,
          "tested": false
        },
        "Node3": {
          "LRT": "test not run",
          "omegas": [
            {
              "omega": 1.135036285008808,
              "prop": 1
            }
          ],
          "p": 1,
          "uncorrected p": 1,
          "tested": false
        },
        "Node31": {
          "LRT": "test not run",
          "omegas": [
            {
              "omega": 4.329690204194926,
              "prop": 1
            }
          ],
          "p": 1,
          "uncorrected p": 1,
          "tested": false
        },
        "Node34": {
          "LRT": "test not run",
          "omegas": [
            {
              "omega": 0.9460592030140392,
              "prop": 1
            }
          ],
          "p": 1,
          "uncorrected p": 1,
          "tested": false
        },
        "Node36": {
          "LRT": "test not run",
          "omegas": [
            {
              "omega": 0.6937243833672622,
              "prop": 1
            }
          ],
          "p": 1,
          "uncorrected p": 1,
          "tested": false
        },
        "Node39": {
          "LRT": "test not run",
          "omegas": [
            {
              "omega": 0.8170992321276821,
              "prop": 1
            }
          ],
          "p": 1,
          "uncorrected p": 1,
          "tested": false
        },
        "Node4": {
          "LRT": "test not run",
          "omegas": [
            {
              "omega": 1.612205956869162,
              "prop": 1
            }
          ],
          "p": 1,
          "uncorrected p": 1,
          "tested": false
        },
        "Node5": {
          "LRT": "test not run",
          "omegas": [
            {
              "omega": 0.2312565763165937,
              "prop": 1
            }
          ],
          "p": 1,
          "uncorrected p": 1,
          "tested": false
        },
        "OMTLR13": {
          "LRT": 0.646952276743832,
          "omegas": [
            {
              "omega": 1.331023206076546,
              "prop": 1
            }
          ],
          "p": 0.9039889615654799,
          "uncorrected p": 0.30132965385516,
          "tested": true
        },
        "ONTLR13": {
          "LRT": 11.91123937196971,
          "omegas": [
            {
              "omega": 0.705320570909944,
              "prop": 1
            }
          ],
          "p": 0.01422342087829342,
          "uncorrected p": 0.000888963804893339,
          "tested": true
        },
        "PFTLR13": {
          "LRT": 4.560282922146143,
          "omegas": [
            {
              "omega": 0.8720865691037466,
              "prop": 1
            }
          ],
          "p": 0.2978020405036337,
          "uncorrected p": 0.03722525506295421,
          "tested": true
        },
        "PHTLR13": {
          "LRT": 7.118349444019259,
          "omegas": [
            {
              "omega": 0.5204488325471225,
              "prop": 1
            }
          ],
          "p": 0.1207760362136421,
          "uncorrected p": 0.01006466968447017,
          "tested": true
        },
        "SATLR13": {
          "LRT": 7.148879088868853,
          "omegas": [
            {
              "omega": 0.780972887014405,
              "prop": 1
            }
          ],
          "p": 0.1288242350604818,
          "uncorrected p": 0.009909556543113984,
          "tested": true
        },
        "SLTLR13": {
          "LRT": 0,
          "omegas": [
            {
              "omega": 1,
              "prop": 1
            }
          ],
          "p": 1,
          "uncorrected p": 1,
          "tested": true
        },
        "SLTLR21_13": {
          "LRT": 0,
          "omegas": [
            {
              "omega": 0.7247458968899994,
              "prop": 1
            }
          ],
          "p": 1,
          "uncorrected p": 1,
          "tested": true
        },
        "SMTLR13": {
          "LRT": 6.148785737124854,
          "omegas": [
            {
              "omega": 0.7907093021716063,
              "prop": 1
            }
          ],
          "p": 0.1649535119437512,
          "uncorrected p": 0.01649535119437512,
          "tested": true
        },
        "SSTLR13": {
          "LRT": 6.898335771489656,
          "omegas": [
            {
              "omega": 1.110118584970501,
              "prop": 1
            }
          ],
          "p": 0.123828534902442,
          "uncorrected p": 0.01125713953658564,
          "tested": true
        },
        "TFTLR13": {
          "LRT": 16.42857892125903,
          "omegas": [
            {
              "omega": 0.7912058349773894,
              "prop": 1
            }
          ],
          "p": 0.00182661220746505,
          "uncorrected p": 0.00009133061037325252,
          "tested": true
        },
        "TRTLR13": {
          "LRT": 10.68985372240422,
          "omegas": [
            {
              "omega": 0.7781197731315571,
              "prop": 1
            }
          ],
          "p": 0.02305995323879295,
          "uncorrected p": 0.001647139517056639,
          "tested": true
        }
      },
      "annotation-tag": "ω"
    },
    "Full adaptive model": {
      "AIC-c": 108663.4677612647,
      "Log Likelihood": -54174.86877519629,
      "display order": 2,
      "estimated parameters": 156,
      "branch-annotations": {
        "ATTLR13": {
          "LRT": 15.83715766585374,
          "omegas": [
            {
              "omega": 0.5559202831981161,
              "prop": 0.973151090636713
            },
            {
              "omega": 39.12293952602417,
              "prop": 0.02684890936328699
            }
          ],
          "p": 0.002336666269560084,
          "uncorrected p": 0.0001229824352400044,
          "tested": true
        },
        "CATLR13": {
          "LRT": 0.882628696053871,
          "omegas": [
            {
              "omega": 0.06945399885546187,
              "prop": 0.5530772238962663
            },
            {
              "omega": 1.39448878246545,
              "prop": 0.4469227761037337
            }
          ],
          "p": 1,
          "uncorrected p": 0.2624536887944773,
          "tested": true
        },
        "CBTLR13": {
          "LRT": 4.067936289109639,
          "omegas": [
            {
              "omega": 0.4547957194673958,
              "prop": 0.901730351849681
            },
            {
              "omega": 14.51371447415844,
              "prop": 0.09826964815031902
            }
          ],
          "p": 0.2879132783291085,
          "uncorrected p": 0.04798554638818475,
          "tested": true
        },
        "CCTLR13": {
          "LRT": 5.453769265339361,
          "omegas": [
            {
              "omega": 0.216396205278153,
              "prop": 0.6026213930240165
            },
            {
              "omega": 2.185723038801872,
              "prop": 0.3973786069759835
            }
          ],
          "p": 0.2117886061922624,
          "uncorrected p": 0.02353206735469582,
          "tested": true
        },
        "CITLR13": {
          "LRT": 4.327373552499921,
          "omegas": [
            {
              "omega": 0.1929377759890842,
              "prop": 0.6812229567608594
            },
            {
              "omega": 2.779963347976799,
              "prop": 0.3187770432391406
            }
          ],
          "p": 0.2937972278246255,
          "uncorrected p": 0.04197103254637508,
          "tested": true
        },
        "DRTLR13": {
          "LRT": 16.62645347736543,
          "omegas": [
            {
              "omega": 0.3861875802506596,
              "prop": 0.5772662582344898
            },
            {
              "omega": 4.223327699400187,
              "prop": 0.4227337417655102
            }
          ],
          "p": 0.00173623338830553,
          "uncorrected p": 0.00008267778039550144,
          "tested": true
        },
        "ECTLR13": {
          "LRT": 12.00183544674655,
          "omegas": [
            {
              "omega": 0.5651708474297962,
              "prop": 0.9240355034270915
            },
            {
              "omega": 11.66677379536979,
              "prop": 0.07596449657290849
            }
          ],
          "p": 0.01443707805274425,
          "uncorrected p": 0.0008492398854555439,
          "tested": true
        },
        "GMTLR13": {
          "LRT": 13.34853815630777,
          "omegas": [
            {
              "omega": 0.383623035297845,
              "prop": 0.803012893796479
            },
            {
              "omega": 4.960252532732548,
              "prop": 0.196987106203521
            }
          ],
          "p": 0.007751222090317755,
          "uncorrected p": 0.0004306234494620975,
          "tested": true
        },
        "LCTLR13": {
          "LRT": 3.815795492526377,
          "omegas": [
            {
              "omega": 0.5345420764089859,
              "prop": 0.9619321170395663
            },
            {
              "omega": 7.377305477738801,
              "prop": 0.03806788296043373
            }
          ],
          "p": 0.2733595157487256,
          "uncorrected p": 0.05467190314974513,
          "tested": true
        },
        "LMTLR13": {
          "LRT": 39.69445473795349,
          "omegas": [
            {
              "omega": 1,
              "prop": 0.8940887542586222
            },
            {
              "omega": 5713.369862301196,
              "prop": 0.1059112457413778
            }
          ],
          "p": 1.715568431759351e-8,
          "uncorrected p": 7.798038326178869e-10,
          "tested": true
        },
        "MMTLR13": {
          "LRT": 11.31997518865683,
          "omegas": [
            {
              "omega": 0.3873214813857183,
              "prop": 0.6810069800632358
            },
            {
              "omega": 4.567298860570641,
              "prop": 0.3189930199367642
            }
          ],
          "p": 0.01797185259274969,
          "uncorrected p": 0.001198123506183313,
          "tested": true
        },
        "Node1": {
          "LRT": "test not run",
          "omegas": [
            {
              "omega": 0.3803455000969361,
              "prop": 1
            }
          ],
          "p": 1,
          "uncorrected p": 1,
          "tested": false
        },
        "Node10": {
          "LRT": "test not run",
          "omegas": [
            {
              "omega": 1.697592691684587,
              "prop": 1
            }
          ],
          "p": 1,
          "uncorrected p": 1,
          "tested": false
        },
        "Node11": {
          "LRT": "test not run",
          "omegas": [
            {
              "omega": 0.8760206754455457,
              "prop": 0.8255424520044365
            },
            {
              "omega": 50.22243259600084,
              "prop": 0.1744575479955635
            }
          ],
          "p": 1,
          "uncorrected p": 1,
          "tested": false
        },
        "Node13": {
          "LRT": "test not run",
          "omegas": [
            {
              "omega": 0.1490883326651292,
              "prop": 0.7386973263886522
            },
            {
              "omega": 2.188375056709042,
              "prop": 0.2613026736113478
            }
          ],
          "p": 1,
          "uncorrected p": 1,
          "tested": false
        },
        "Node15": {
          "LRT": "test not run",
          "omegas": [
            {
              "omega": 0.6016838979377473,
              "prop": 1
            }
          ],
          "p": 1,
          "uncorrected p": 1,
          "tested": false
        },
        "Node16": {
          "LRT": "test not run",
          "omegas": [
            {
              "omega": 0.4921467327855467,
              "prop": 1
            }
          ],
          "p": 1,
          "uncorrected p": 1,
          "tested": false
        },
        "Node18": {
          "LRT": "test not run",
          "omegas": [
            {
              "omega": 0.7937311219158815,
              "prop": 0.983331729956576
            },
            {
              "omega": 65.48520866767808,
              "prop": 0.01666827004342397
            }
          ],
          "p": 1,
          "uncorrected p": 1,
          "tested": false
        },
        "Node19": {
          "LRT": "test not run",
          "omegas": [
            {
              "omega": 0,
              "prop": 0.6535910299708562
            },
            {
              "omega": 2.156975159038651,
              "prop": 0.3464089700291438
            }
          ],
          "p": 1,
          "uncorrected p": 1,
          "tested": false
        },
        "Node2": {
          "LRT": "test not run",
          "omegas": [
            {
              "omega": 0,
              "prop": 0.5896606887255568
            },
            {
              "omega": 4.058048360314932,
              "prop": 0.4103393112744432
            }
          ],
          "p": 1,
          "uncorrected p": 1,
          "tested": false
        },
        "Node25": {
          "LRT": "test not run",
          "omegas": [
            {
              "omega": 0.6769091386799169,
              "prop": 0.8347913822964012
            },
            {
              "omega": 25.79692001588636,
              "prop": 0.1652086177035988
            }
          ],
          "p": 1,
          "uncorrected p": 1,
          "tested": false
        },
        "Node26": {
          "LRT": "test not run",
          "omegas": [
            {
              "omega": 0.3171373306096276,
              "prop": 0.9346819139286637
            },
            {
              "omega": 31.39936104695829,
              "prop": 0.06531808607133627
            }
          ],
          "p": 1,
          "uncorrected p": 1,
          "tested": false
        },
        "Node27": {
          "LRT": "test not run",
          "omegas": [
            {
              "omega": 0.4825586335913807,
              "prop": 1
            }
          ],
          "p": 1,
          "uncorrected p": 1,
          "tested": false
        },
        "Node3": {
          "LRT": "test not run",
          "omegas": [
            {
              "omega": 0,
              "prop": 0.6012737916677939
            },
            {
              "omega": 4.504357634927742,
              "prop": 0.3987262083322061
            }
          ],
          "p": 1,
          "uncorrected p": 1,
          "tested": false
        },
        "Node31": {
          "LRT": "test not run",
          "omegas": [
            {
              "omega": 2.853784822860888,
              "prop": 1
            }
          ],
          "p": 1,
          "uncorrected p": 1,
          "tested": false
        },
        "Node34": {
          "LRT": "test not run",
          "omegas": [
            {
              "omega": 0.8130589321604645,
              "prop": 1
            }
          ],
          "p": 1,
          "uncorrected p": 1,
          "tested": false
        },
        "Node36": {
          "LRT": "test not run",
          "omegas": [
            {
              "omega": 0.4805942616510064,
              "prop": 0.904750524789425
            },
            {
              "omega": 10.82347537784001,
              "prop": 0.09524947521057503
            }
          ],
          "p": 1,
          "uncorrected p": 1,
          "tested": false
        },
        "Node39": {
          "LRT": "test not run",
          "omegas": [
            {
              "omega": 0.599685739077515,
              "prop": 0.953895115230872
            },
            {
              "omega": 44.37379131688495,
              "prop": 0.046104884769128
            }
          ],
          "p": 1,
          "uncorrected p": 1,
          "tested": false
        },
        "Node4": {
          "LRT": "test not run",
          "omegas": [
            {
              "omega": 0,
              "prop": 0.6193092844840756
            },
            {
              "omega": 11.62843500483846,
              "prop": 0.3806907155159244
            }
          ],
          "p": 1,
          "uncorrected p": 1,
          "tested": false
        },
        "Node5": {
          "LRT": "test not run",
          "omegas": [
            {
              "omega": 0.2668556066957405,
              "prop": 1
            }
          ],
          "p": 1,
          "uncorrected p": 1,
          "tested": false
        },
        "OMTLR13": {
          "LRT": 0.646952276743832,
          "omegas": [
            {
              "omega": 1.441193854915601,
              "prop": 1
            }
          ],
          "p": 0.9039889615654799,
          "uncorrected p": 0.30132965385516,
          "tested": true
        },
        "ONTLR13": {
          "LRT": 11.91123937196971,
          "omegas": [
            {
              "omega": 0.2812042106823689,
              "prop": 0.6485370067281037
            },
            {
              "omega": 2.811082914157326,
              "prop": 0.3514629932718963
            }
          ],
          "p": 0.01422342087829342,
          "uncorrected p": 0.000888963804893339,
          "tested": true
        },
        "PFTLR13": {
          "LRT": 4.560282922146143,
          "omegas": [
            {
              "omega": 0.7621222907228042,
              "prop": 0.9776300958146089
            },
            {
              "omega": 15.13957628298418,
              "prop": 0.02236990418539109
            }
          ],
          "p": 0.2978020405036337,
          "uncorrected p": 0.03722525506295421,
          "tested": true
        },
        "PHTLR13": {
          "LRT": 7.118349444019259,
          "omegas": [
            {
              "omega": 0.3105792753311851,
              "prop": 0.8769516909022355
            },
            {
              "omega": 7.030919352727354,
              "prop": 0.1230483090977645
            }
          ],
          "p": 0.1207760362136421,
          "uncorrected p": 0.01006466968447017,
          "tested": true
        },
        "SATLR13": {
          "LRT": 7.148879088868853,
          "omegas": [
            {
              "omega": 0.4064004143807241,
              "prop": 0.8014443615598764
            },
            {
              "omega": 3.2773686279284,
              "prop": 0.1985556384401236
            }
          ],
          "p": 0.1288242350604818,
          "uncorrected p": 0.009909556543113984,
          "tested": true
        },
        "SLTLR13": {
          "LRT": 0,
          "omegas": [
            {
              "omega": 1,
              "prop": 1
            }
          ],
          "p": 1,
          "uncorrected p": 1,
          "tested": true
        },
        "SLTLR21_13": {
          "LRT": 0,
          "omegas": [
            {
              "omega": 0.7403332167295131,
              "prop": 1
            }
          ],
          "p": 1,
          "uncorrected p": 1,
          "tested": true
        },
        "SMTLR13": {
          "LRT": 6.148785737124854,
          "omegas": [
            {
              "omega": 0.3954914495343777,
              "prop": 0.7692779627328703
            },
            {
              "omega": 3.105565084336542,
              "prop": 0.2307220372671297
            }
          ],
          "p": 0.1649535119437512,
          "uncorrected p": 0.01649535119437512,
          "tested": true
        },
        "SSTLR13": {
          "LRT": 6.898335771489656,
          "omegas": [
            {
              "omega": 0.3151351180865452,
              "prop": 0.9589214228993104
            },
            {
              "omega": 25.33674503420056,
              "prop": 0.04107857710068963
            }
          ],
          "p": 0.123828534902442,
          "uncorrected p": 0.01125713953658564,
          "tested": true
        },
        "TFTLR13": {
          "LRT": 16.42857892125903,
          "omegas": [
            {
              "omega": 0.1680917505363995,
              "prop": 0.5204566004238448
            },
            {
              "omega": 3.000256849701286,
              "prop": 0.4795433995761552
            }
          ],
          "p": 0.00182661220746505,
          "uncorrected p": 0.00009133061037325252,
          "tested": true
        },
        "TRTLR13": {
          "LRT": 10.68985372240422,
          "omegas": [
            {
              "omega": 0,
              "prop": 0.3958601199036257
            },
            {
              "omega": 1.767285515535282,
              "prop": 0.6041398800963742
            }
          ],
          "p": 0.02305995323879295,
          "uncorrected p": 0.001647139517056639,
          "tested": true
        }
      },
      "annotation-tag": "ω"
    },
    "Nucleotide GTR": {
      "AIC-c": 110813.5280698786,
      "Equilibrium frequencies": [
        [
          0.2819373106808903
        ],
        [
          0.2384844593704728
        ],
        [
          0.1984393520347688
        ],
        [
          0.281138877913868
        ]
      ],
      "Log Likelihood": -55357.73533095352,
      "display order": 0,
      "estimated parameters": 49
    }
  },
  "input": {
    "file name": "/home/datamonkey/datamonkey-js-server/production/app/absrel/output/5e15778c21660530addc7cf5",
    "number of sequences": 22,
    "number of sites": 1294,
    "partition count": 1,
    "trees": {
      "0": "((((((CBTLR13:0.3663167043351554,TFTLR13:0.43137351352144)Node5:0.008119853810383798,CITLR13:0.415207180453146)Node4:0.1748789050526635,DRTLR13:0.5431788467771709)Node3:0.1007364524784233,((PHTLR13:0.2866841590205667,(ATTLR13:0.1046121709385823,((PFTLR13:0.08250912926351198,((SLTLR13:5.282271376593075e-05,SLTLR21_13:0.001005104413670532)Node19:0.06826936150490888,LCTLR13:0.08110084371271113)Node18:0.01612852369367465)Node16:0.01427420126069177,SATLR13:0.1205409767891921)Node15:0.007707740536283661)Node13:0.1890358374932152)Node11:0.1827149478797592,MMTLR13:0.5193495432595074)Node10:0.01692620684591556)Node2:0.1471645566241482,(((LMTLR13:0.3264417047208024,ECTLR13:0.1126848531303871)Node27:0.03958683294186097,SMTLR13:0.1813935693563988)Node26:0.1086929774374873,(GMTLR13:0.2901791713408701,TRTLR13:0.3399875894437548)Node31:0.02486924384389649)Node25:0.09612907024280995)Node1:0.01962205132358148,(ONTLR13:0.3313200683048709,(SSTLR13:0.01432670825875498,OMTLR13:0.02222154515133256)Node36:0.2279680286871691)Node34:0.03160995113268201,(CATLR13:0.3486277041566989,CCTLR13:0.3681092439120326)Node39:0.0148405122138441)"
    }
  },
  "test results": {
    "P-value threshold": 0.05,
    "positive test results": 9,
    "tested": 22
  },
  "tested": {
    "0": {
      "ATTLR13": "test",
      "CATLR13": "test",
      "CBTLR13": "test",
      "CCTLR13": "test",
      "CITLR13": "test",
      "DRTLR13": "test",
      "ECTLR13": "test",
      "GMTLR13": "test",
      "LCTLR13": "test",
      "LMTLR13": "test",
      "MMTLR13": "test",
      "Node1": "background",
      "Node10": "background",
      "Node11": "background",
      "Node13": "background",
      "Node15": "background",
      "Node16": "background",
      "Node18": "background",
      "Node19": "background",
      "Node2": "background",
      "Node25": "background",
      "Node26": "background",
      "Node27": "background",
      "Node3": "background",
      "Node31": "background",
      "Node34": "background",
      "Node36": "background",
      "Node39": "background",
      "Node4": "background",
      "Node5": "background",
      "OMTLR13": "test",
      "ONTLR13": "test",
      "PFTLR13": "test",
      "PHTLR13": "test",
      "SATLR13": "test",
      "SLTLR13": "test",
      "SLTLR21_13": "test",
      "SMTLR13": "test",
      "SSTLR13": "test",
      "TFTLR13": "test",
      "TRTLR13": "test"
    }
  },
  "timers": {
    "Baseline model fitting": {
      "order": 2,
      "timer": 15
    },
    "Complexity analysis": {
      "order": 3,
      "timer": 385
    },
    "Full adaptive model fitting": {
      "order": 4,
      "timer": 146
    },
    "Overall": {
      "order": 0,
      "timer": 1376
    },
    "Preliminary model fitting": {
      "order": 1,
      "timer": 2
    },
    "Testing for selection": {
      "order": 5,
      "timer": 828
    }
  },
  "trees": {
    "branchLengths": {
      "Baseline MG94xREV": {
        "ATTLR13": 0.09264975111956009,
        "CATLR13": 0.3813747932303087,
        "CBTLR13": 0.4047546181801129,
        "CCTLR13": 0.4258306270557315,
        "CITLR13": 0.4987960303300629,
        "DRTLR13": 0.5996317672346972,
        "ECTLR13": 0.1531624319197152,
        "GMTLR13": 0.3020673551064503,
        "LCTLR13": 0.07820663939179345,
        "LMTLR13": 0.2922437784711293,
        "MMTLR13": 0.5552470399374957,
        "Node1": 0.06599589986238405,
        "Node10": 0.07133805544045922,
        "Node11": 0.2717802859617053,
        "Node13": 0.2760620869382657,
        "Node15": 0.02828345920577841,
        "Node16": 0.008910130153430304,
        "Node18": 0.02660158197834561,
        "Node19": 0.07436464992609425,
        "Node2": 0.2395515361687497,
        "Node25": 0.1248340562202992,
        "Node26": 0.1201339224994801,
        "Node27": 0.03070989595263283,
        "Node3": 0.1984738020695707,
        "Node31": 0.06799257581129266,
        "Node34": 0.05339383839359325,
        "Node36": 0.1843115957364705,
        "Node39": 0.08134914258535747,
        "Node4": 0.226703975658194,
        "Node5": 0.06553069106980866,
        "OMTLR13": 0.0197934633385064,
        "ONTLR13": 0.4067905368056977,
        "PFTLR13": 0.08169103505134208,
        "PHTLR13": 0.2848381027603812,
        "SATLR13": 0.1406831537150313,
        "SLTLR13": 0,
        "SLTLR21_13": 0.001071536517163741,
        "SMTLR13": 0.2166989109133453,
        "SSTLR13": 0.016687459126654,
        "TFTLR13": 0.4661327596149221,
        "TRTLR13": 0.3584191515505717
      },
      "Full adaptive model": {
        "ATTLR13": 0.05399417734802564,
        "CATLR13": 0.1530767550429571,
        "CBTLR13": 0.3047765595542902,
        "CCTLR13": 0.1814753288408469,
        "CITLR13": 0.2461562110279751,
        "DRTLR13": 0.3025486515633983,
        "ECTLR13": 0.07082903713389806,
        "GMTLR13": 0.1404113271294906,
        "LCTLR13": 0.02823229737949339,
        "LMTLR13": 30.44231137124438,
        "MMTLR13": 0.3104530059741908,
        "Node1": 0.06483593430871785,
        "Node10": 0.05884826420350415,
        "Node11": 0.3501785232119283,
        "Node13": 0.1142718917656759,
        "Node15": 0.02655104855745752,
        "Node16": 0.008153860653085558,
        "Node18": 0.01168258085081972,
        "Node19": 0.02628639690056588,
        "Node2": 0.1044126454053188,
        "Node25": 0.07498866820679437,
        "Node26": 0.0910350159314204,
        "Node27": 0.03200509142470455,
        "Node3": 0.09070607059430506,
        "Node31": 0.07705277799283951,
        "Node34": 0.0461473810037368,
        "Node36": 0.09550978274355727,
        "Node39": 0.05670524910676569,
        "Node4": 0.1225361641689943,
        "Node5": 0.06679720955533734,
        "OMTLR13": 0.02062628067626779,
        "ONTLR13": 0.1778050016845962,
        "PFTLR13": 0.03089404707878194,
        "PHTLR13": 0.153717233369258,
        "SATLR13": 0.05258526201225047,
        "SLTLR13": 0,
        "SLTLR21_13": 0.001072746726371881,
        "SMTLR13": 0.08413077988383634,
        "SSTLR13": 0.006184213994300292,
        "TFTLR13": 0.2127560279274818,
        "TRTLR13": 0.140308820609318
      }
    }
  }
}
