# Supplementary material for: Variation in selection constraints on teleost TLRs with emphasis on their repertoire in the Walking catfish, Clarias batrachus
Source: Sci Rep. 2020 Dec 7;10:21394. doi: 10.1038/s41598-020-78347-6 (PMC7721727; doi:10.1038/s41598-020-78347-6)
Supplement: Supplementary file 32 — Supplementary Information 32. [file 41598_2020_78347_MOESM32_ESM.zip › T13/absrel/tree.new]

((((((CBTLR13:0.3047765595542902,TFTLR13:0.2127560279274818):0.06679720955533734,CITLR13:0.2461562110279751):0.1225361641689943,DRTLR13:0.3025486515633983):0.09070607059430506,((PHTLR13:0.153717233369258,(ATTLR13:0.05399417734802564,((PFTLR13:0.03089404707878194,((SLTLR13:0,SLTLR21_13:0.001072746726371881):0.02628639690056588,LCTLR13:0.02823229737949339):0.01168258085081972):0.008153860653085558,SATLR13:0.05258526201225047):0.02655104855745752):0.1142718917656759):0.3501785232119283,MMTLR13:0.3104530059741908):0.05884826420350415):0.1044126454053188,(((LMTLR13:30.44231137124438,ECTLR13:0.07082903713389806):0.03200509142470455,SMTLR13:0.08413077988383634):0.0910350159314204,(GMTLR13:0.1404113271294906,TRTLR13:0.140308820609318):0.07705277799283951):0.07498866820679437):0.06483593430871785,(ONTLR13:0.1778050016845962,(SSTLR13:0.006184213994300292,OMTLR13:0.02062628067626779):0.09550978274355727):0.0461473810037368,(CATLR13:0.1530767550429571,CCTLR13:0.1814753288408469):0.05670524910676569):0
