# Supplementary material for: Variation in selection constraints on teleost TLRs with emphasis on their repertoire in the Walking catfish, Clarias batrachus
Source: Sci Rep. 2020 Dec 7;10:21394. doi: 10.1038/s41598-020-78347-6 (PMC7721727; doi:10.1038/s41598-020-78347-6)
Supplement: Supplementary file 32 — Supplementary Information 32. [file 41598_2020_78347_MOESM32_ESM.zip › T13/BIS2/cluster.out]

# BIS2 clusters on reference sequence CBTLR13_3900_BP
d	cluster_id	list_of_positions	p-value
0	1	870/949/963/1091/1093/1124/1128	1
1	5	534/859	0.005263158
1	1	961/971/993/1012/1089/1098/1101/1108/1123/1125/1127/1129/1132/1138/1139/1146/1149/1151/1158/1160/1162/1163/1166/1170/1182/1186/1200/1209/1210/1213/1228/1229	0.04545455
1	2	1135/1177	0.04545455
1	3	925/979	1
1	4	120/1174	1
2	3	787/1126/1198/1235	5.159959e-05
2	1	1111/1196/1211	0.004329004
2	2	965/1173/1184	0.004329004
2	5	1122/1187	0.05
2	7	518/952	0.05
2	4	1094/1102/1110/1144/1164/1180/1188	0.05263158
2	6	120/900/928/1174	1
2	8	809/891/897/946	1
