# Supplementary material for: Variation in selection constraints on teleost TLRs with emphasis on their repertoire in the Walking catfish, Clarias batrachus
Source: Sci Rep. 2020 Dec 7;10:21394. doi: 10.1038/s41598-020-78347-6 (PMC7721727; doi:10.1038/s41598-020-78347-6)
Supplement: Supplementary file 32 — Supplementary Information 32. [file 41598_2020_78347_MOESM32_ESM.zip › T13/BIS2/fasta_mapping.txt]

0	1
1	2
2	3
3	4
4	5
5	6
6	7
7	8
8	9
9	10
10	11
11	12
12	13
13	14
14	15
15	29
16	30
17	31
18	32
19	33
20	34
21	35
22	36
23	37
24	38
25	39
26	40
27	41
28	42
29	43
30	44
31	45
32	47
33	48
34	49
35	50
36	51
37	52
38	53
39	55
40	56
41	57
42	58
43	59
44	60
45	61
46	62
47	65
48	69
49	70
50	71
51	72
52	73
53	74
54	75
55	76
56	77
57	78
58	79
59	80
60	81
61	82
62	83
63	84
64	85
65	86
66	87
67	88
68	89
69	90
70	91
71	92
72	93
73	94
74	95
75	96
76	97
77	98
78	99
79	100
80	101
81	102
82	103
83	104
84	105
85	106
86	107
87	108
88	109
89	110
90	111
91	112
92	113
93	114
94	115
95	116
96	117
97	118
98	126
99	127
100	128
101	129
102	130
103	131
104	132
105	133
106	134
107	135
108	136
109	137
110	138
111	144
112	145
113	146
114	147
115	148
116	149
117	150
118	151
119	152
120	153
121	154
122	155
123	156
124	157
125	158
126	162
127	163
128	164
129	165
130	166
131	167
132	168
133	169
134	170
135	171
136	172
137	173
138	174
139	185
140	186
141	187
142	188
143	189
144	190
145	191
146	192
147	193
148	194
149	195
150	196
151	197
152	198
153	199
154	208
155	209
156	210
157	211
158	212
159	213
160	214
161	215
162	216
163	217
164	218
165	219
166	220
167	221
168	222
169	223
170	224
171	225
172	226
173	227
174	228
175	229
176	230
177	231
178	232
179	233
180	234
181	235
182	236
183	237
184	238
185	239
186	240
187	241
188	242
189	254
190	255
191	256
192	257
193	258
194	259
195	260
196	261
197	264
198	265
199	266
200	267
201	268
202	269
203	270
204	271
205	272
206	273
207	274
208	275
209	276
210	277
211	278
212	283
213	284
214	285
215	286
216	287
217	288
218	289
219	290
220	291
221	296
222	297
223	298
224	299
225	300
226	301
227	302
228	303
229	304
230	305
231	306
232	307
233	308
234	309
235	310
236	311
237	312
238	313
239	314
240	315
241	316
242	321
243	322
244	323
245	324
246	325
247	326
248	327
249	328
250	329
251	330
252	332
253	333
254	334
255	335
256	336
257	337
258	338
259	339
260	340
261	341
262	342
263	343
264	344
265	345
266	346
267	347
268	348
269	349
270	350
271	351
272	352
273	353
274	354
275	355
276	356
277	357
278	358
279	359
280	360
281	361
282	362
283	363
284	364
285	365
286	366
287	367
288	368
289	369
290	370
291	371
292	375
293	376
294	377
295	378
296	379
297	380
298	381
299	387
300	388
301	389
302	390
303	391
304	393
305	406
306	407
307	408
308	409
309	410
310	411
311	412
312	468
313	469
314	470
315	471
316	483
317	484
318	485
319	487
320	491
321	492
322	493
323	494
324	495
325	496
326	497
327	498
328	499
329	500
330	501
331	502
332	503
333	504
334	507
335	508
336	509
337	510
338	511
339	512
340	513
341	514
342	515
343	516
344	517
345	518
346	519
347	520
348	521
349	522
350	523
351	524
352	525
353	526
354	530
355	531
356	532
357	533
358	534
359	538
360	539
361	540
362	541
363	542
364	543
365	544
366	545
367	546
368	547
369	548
370	549
371	550
372	551
373	552
374	553
375	554
376	555
377	556
378	557
379	558
380	560
381	561
382	562
383	563
384	576
385	577
386	578
387	579
388	580
389	581
390	582
391	583
392	584
393	585
394	586
395	587
396	588
397	589
398	590
399	591
400	592
401	593
402	594
403	595
404	596
405	597
406	598
407	599
408	600
409	601
410	602
411	603
412	604
413	605
414	606
415	607
416	608
417	609
418	610
419	611
420	612
421	613
422	614
423	615
424	616
425	617
426	618
427	619
428	620
429	621
430	622
431	623
432	624
433	625
434	626
435	627
436	628
437	629
438	630
439	631
440	632
441	633
442	634
443	635
444	636
445	637
446	638
447	639
448	640
449	641
450	642
451	643
452	644
453	645
454	646
455	647
456	648
457	649
458	650
459	651
460	653
461	654
462	655
463	656
464	657
465	658
466	659
467	676
468	677
469	678
470	679
471	680
472	681
473	682
474	683
475	684
476	685
477	686
478	687
479	688
480	689
481	690
482	691
483	692
484	693
485	694
486	695
487	696
488	697
489	705
490	706
491	707
492	708
493	709
494	710
495	711
496	712
497	713
498	714
499	724
500	725
501	728
502	729
503	730
504	731
505	732
506	733
507	734
508	735
509	737
510	738
511	739
512	740
513	741
514	742
515	743
516	747
517	748
518	749
519	750
520	751
521	752
522	753
523	754
524	755
525	756
526	757
527	758
528	759
529	760
530	761
531	764
532	765
533	766
534	767
535	780
536	781
537	782
538	783
539	784
540	785
541	786
542	787
543	788
544	789
545	790
546	795
547	796
548	797
549	798
550	799
551	800
552	801
553	802
554	803
555	804
556	805
557	806
558	807
559	811
560	812
561	813
562	814
563	815
564	816
565	817
566	818
567	819
568	834
569	835
570	836
571	837
572	838
573	839
574	840
575	841
576	842
577	843
578	844
579	845
580	846
581	847
582	848
583	849
584	850
585	851
586	852
587	853
588	854
589	855
590	856
591	857
592	858
593	859
594	860
595	861
596	862
597	863
598	864
599	865
600	866
601	867
602	873
603	876
604	877
605	878
606	879
607	880
608	881
609	882
610	883
611	884
612	885
613	903
614	904
615	920
616	921
617	922
618	923
619	924
620	925
621	926
622	927
623	928
624	929
625	930
626	931
627	932
628	933
629	934
630	935
631	936
632	937
633	938
634	939
635	940
636	941
637	942
638	943
639	944
640	945
641	946
642	947
643	948
644	949
645	951
646	952
647	953
648	954
649	955
650	956
651	957
652	958
653	959
654	962
655	963
656	965
657	966
658	967
659	968
660	969
661	970
662	971
663	972
664	973
665	974
666	975
667	976
668	977
669	978
670	979
671	980
672	981
673	982
674	983
675	984
676	985
677	986
678	987
679	988
680	989
681	990
682	991
683	992
684	993
685	994
686	995
687	996
688	997
689	998
690	999
691	1000
692	1001
693	1004
694	1005
695	1006
696	1007
697	1008
698	1009
699	1010
700	1011
701	1012
702	1017
703	1018
704	1019
705	1020
706	1021
707	1022
708	1023
709	1024
710	1025
711	1026
712	1027
713	1028
714	1029
715	1030
716	1031
717	1032
718	1033
719	1034
720	1035
721	1036
722	1037
723	1038
724	1039
725	1040
726	1041
727	1042
728	1043
729	1044
730	1045
731	1046
732	1047
733	1048
734	1049
735	1050
736	1051
737	1052
738	1053
739	1054
740	1055
741	1056
742	1057
743	1058
744	1059
745	1060
746	1061
747	1062
748	1063
749	1064
750	1065
751	1066
752	1067
753	1068
754	1069
755	1070
756	1071
757	1072
758	1073
759	1074
760	1075
761	1076
762	1077
763	1078
764	1079
765	1080
766	1081
767	1082
768	1083
769	1084
770	1085
771	1086
772	1087
773	1088
774	1089
775	1090
776	1091
777	1092
778	1093
779	1094
780	1095
781	1096
782	1097
783	1098
784	1099
785	1100
786	1101
787	1102
788	1103
789	1104
790	1105
791	1106
792	1107
793	1108
794	1109
795	1110
796	1111
797	1116
798	1117
799	1121
800	1122
801	1123
802	1124
803	1125
804	1126
805	1127
806	1135
807	1136
808	1137
809	1138
810	1139
811	1140
812	1141
813	1142
814	1143
815	1144
816	1145
817	1146
818	1147
819	1148
820	1149
821	1150
822	1151
823	1152
824	1153
825	1154
826	1155
827	1156
828	1157
829	1158
830	1159
831	1160
832	1161
833	1162
834	1163
835	1164
836	1165
837	1166
838	1167
839	1168
840	1169
841	1170
842	1171
843	1172
844	1173
845	1174
846	1175
847	1176
848	1177
849	1178
850	1179
851	1180
852	1181
853	1182
854	1183
855	1184
856	1185
857	1186
858	1187
859	1188
860	1189
861	1190
862	1191
863	1192
864	1193
865	1194
866	1195
867	1196
868	1197
869	1198
870	1199
871	1200
872	1201
873	1202
874	1203
875	1204
876	1205
877	1206
878	1207
879	1208
880	1209
881	1210
882	1211
883	1212
884	1213
885	1214
886	1215
887	1216
888	1217
889	1218
890	1219
891	1220
892	1221
893	1222
894	1223
895	1224
896	1225
897	1226
898	1227
899	1228
900	1229
901	1230
902	1231
903	1232
904	1233
905	1237
906	1238
907	1239
908	1240
909	1241
910	1242
911	1243
912	1244
913	1245
914	1246
915	1247
916	1248
917	1249
918	1250
919	1251
920	1252
921	1253
922	1254
923	1255
924	1256
925	1257
926	1258
927	1259
928	1260
929	1261
930	1262
931	1263
932	1264
933	1265
934	1266
935	1267
936	1268
937	1269
938	1270
939	1271
940	1272
941	1273
942	1274
943	1275
944	1276
945	1277
946	1278
947	1279
948	1280
949	1281
950	1282
951	1283
952	1284
953	1285
954	1286
955	1287
956	1288
957	1289
958	1290
959	1291
960	1292
961	1293
962	1294
963	1295
964	1296
965	1297
966	1298
967	1299
968	1300
969	1301
970	1302
971	1303
972	1304
973	1305
974	1306
975	1307
976	1308
977	1309
978	1310
979	1311
980	1312
981	1313
982	1314
983	1315
984	1316
985	1317
986	1318
987	1319
988	1320
989	1321
990	1322
991	1323
992	1324
993	1325
994	1326
995	1327
996	1328
997	1329
998	1330
999	1331
1000	1334
1001	1335
1002	1336
1003	1337
1004	1338
1005	1339
1006	1340
1007	1341
1008	1342
1009	1343
1010	1344
1011	1345
1012	1346
1013	1347
1014	1348
1015	1349
1016	1350
1017	1351
1018	1352
1019	1353
1020	1354
1021	1355
1022	1356
1023	1357
1024	1358
1025	1359
1026	1360
1027	1361
1028	1362
1029	1363
1030	1364
1031	1365
1032	1366
1033	1367
1034	1368
1035	1369
1036	1370
1037	1371
1038	1372
1039	1373
1040	1374
1041	1375
1042	1376
1043	1377
1044	1378
1045	1379
1046	1380
1047	1381
1048	1382
1049	1383
1050	1384
1051	1385
1052	1386
1053	1387
1054	1388
1055	1389
1056	1390
1057	1391
1058	1392
1059	1393
1060	1394
1061	1395
1062	1396
1063	1397
1064	1398
1065	1399
1066	1400
1067	1401
1068	1402
1069	1403
1070	1404
1071	1405
1072	1406
1073	1407
1074	1408
1075	1409
1076	1410
1077	1411
1078	1412
1079	1413
1080	1414
1081	1415
1082	1416
1083	1417
1084	1418
1085	1419
1086	1420
1087	1421
1088	1422
1089	1423
1090	1424
1091	1425
1092	1426
1093	1427
1094	1428
1095	1429
1096	1430
1097	1431
1098	1432
1099	1433
1100	1434
1101	1435
1102	1436
1103	1458
1104	1459
1105	1460
1106	1461
1107	1462
1108	1463
1109	1464
1110	1465
1111	1466
1112	1467
1113	1468
1114	1483
1115	1484
1116	1485
1117	1486
1118	1487
1119	1488
1120	1489
1121	1490
1122	1491
1123	1492
1124	1493
1125	1494
1126	1495
1127	1496
1128	1497
1129	1498
1130	1499
1131	1500
1132	1501
1133	1502
1134	1503
1135	1504
1136	1505
1137	1506
1138	1507
1139	1508
1140	1509
1141	1510
1142	1511
1143	1512
1144	1513
1145	1514
1146	1515
1147	1516
1148	1517
1149	1518
1150	1519
1151	1520
1152	1521
1153	1522
1154	1523
1155	1524
1156	1525
1157	1526
1158	1527
1159	1528
1160	1529
1161	1530
1162	1531
1163	1532
1164	1533
1165	1534
1166	1535
1167	1536
1168	1537
1169	1538
1170	1539
1171	1540
1172	1541
1173	1542
1174	1543
1175	1544
1176	1545
1177	1546
1178	1547
1179	1548
1180	1549
1181	1550
1182	1551
1183	1552
1184	1553
1185	1554
1186	1555
1187	1556
1188	1557
1189	1558
1190	1559
1191	1560
1192	1565
1193	1566
1194	1567
1195	1568
1196	1569
1197	1570
1198	1571
1199	1572
1200	1573
1201	1574
1202	1575
1203	1576
1204	1577
1205	1578
1206	1579
1207	1580
1208	1581
1209	1582
1210	1583
1211	1584
1212	1585
1213	1586
1214	1587
1215	1588
1216	1589
1217	1590
1218	1591
1219	1592
1220	1593
1221	1594
1222	1595
1223	1596
1224	1597
1225	1598
1226	1599
1227	1600
1228	1601
1229	1602
1230	1603
1231	1604
1232	1605
1233	1606
1234	1607
1235	1608
1236	1609
1237	1610
1238	1611
1239	1612
1240	1613
1241	1614
1242	1615
1243	1616
1244	1617
1245	1618
1246	1619
1247	1620
1248	1621
1249	1622
1250	1623
1251	1624
1252	1625
1253	1626
1254	1627
1255	1628
1256	1629
1257	1630
1258	1631
1259	1632
1260	1633
1261	1634
1262	1635
1263	1636
1264	1637
1265	1638
1266	1639
1267	1640
1268	1641
1269	1642
1270	1650
1271	1651
1272	1652
1273	1653
1274	1654
1275	1655
1276	1656
1277	1657
1278	1658
1279	1659
1280	1660
1281	1661
1282	1662
1283	1663
1284	1664
1285	1665
1286	1666
1287	1667
1288	1668
1289	1669
1290	1670
1291	1671
1292	1672
1293	1673
