# Supplementary material for: Variation in selection constraints on teleost TLRs with emphasis on their repertoire in the Walking catfish, Clarias batrachus
Source: Sci Rep. 2020 Dec 7;10:21394. doi: 10.1038/s41598-020-78347-6 (PMC7721727; doi:10.1038/s41598-020-78347-6)
Supplement: Supplementary file 32 — Supplementary Information 32. [file 41598_2020_78347_MOESM32_ESM.zip › T13/busted/datamonkey-table.csv]

Site index	Unconstrained likelihood	Constrained likelihood	Optimized Null Likelihood	Constrained Statistic	Optimized Null Statistic
1	-4.18	-4.18	-4.18	0	0
2	-4.04	-4.04	-4.04	0	0
3	-4.35	-4.35	-4.35	0	0
4	-3.72	-3.72	-3.72	0	0
5	-7.94	-7.94	-7.95	0	0.02
6	-4.41	-4.41	-4.41	0	0
7	-13.6	-13.07	-13.62	-1.06	0.04
8	-16.33	-15.99	-16.32	-0.69	-0.04
9	-24.26	-24.68	-24.24	0.85	-0.05
10	-29.47	-29.75	-29.44	0.57	-0.05
11	-13.24	-13.13	-13.3	-0.21	0.12
12	-37.18	-37.8	-37.43	1.23	0.5
13	-25.93	-25.68	-25.82	-0.5	-0.23
14	-38.13	-39.05	-38.3	1.83	0.34
15	-34.98	-37.01	-36	4.05	2.04
16	-14.17	-14.25	-14.16	0.17	-0.03
17	-7.68	-7.6	-7.69	-0.15	0.01
18	-8.65	-8.8	-8.7	0.3	0.09
19	-7.29	-7.23	-7.26	-0.11	-0.06
20	-6.38	-6.17	-6.36	-0.43	-0.04
21	-8.54	-8.68	-8.58	0.29	0.09
22	-9.1	-9.22	-9.09	0.23	-0.03
23	-7.35	-7.28	-7.35	-0.13	0.01
24	-13.37	-13.78	-13.57	0.82	0.41
25	-24.21	-25.08	-23.91	1.73	-0.61
26	-24.73	-25.02	-24.69	0.59	-0.07
27	-38.4	-38.43	-38.47	0.07	0.14
28	-38.03	-39.11	-38.26	2.16	0.47
29	-31.56	-32.41	-31.8	1.7	0.48
30	-35.54	-35.88	-35.69	0.67	0.28
31	-21.45	-21.43	-21.42	-0.04	-0.07
32	-4.13	-4.13	-4.13	0	0
33	-4.04	-4.04	-4.04	0	0
34	-4.13	-4.13	-4.13	0	0
35	-4.49	-4.49	-4.49	0	0
36	-4.1	-4.1	-4.1	0	0
37	-3.62	-3.62	-3.62	0	0
38	-4.58	-4.58	-4.58	0	0
39	-4.66	-4.66	-4.66	0	0
40	-3.89	-3.89	-3.89	0	0
41	-4.04	-4.04	-4.04	0	0
42	-4.47	-4.47	-4.47	0	0
43	-3.74	-3.74	-3.74	0	0
44	-3.88	-3.88	-3.88	0	0
45	-4.21	-4.21	-4.21	0	0
46	-3.93	-3.93	-3.93	0	0
47	-3.88	-3.88	-3.88	0	0
48	-4.13	-4.13	-4.13	0	0
49	-4.04	-4.04	-4.04	0	0
50	-3.74	-3.74	-3.74	0	0
51	-4.49	-4.49	-4.49	0	0
52	-4.01	-4.01	-4.01	0	0
53	-3.87	-3.87	-3.87	0	0
54	-4.49	-4.49	-4.49	0	0
55	-3.62	-3.62	-3.62	0	0
56	-3.74	-3.74	-3.74	0	0
57	-4.49	-4.49	-4.49	0	0
58	-3.82	-3.82	-3.82	0	0
59	-4.04	-4.04	-4.04	0	0
60	-3.67	-3.67	-3.67	0	0
61	-4.44	-4.44	-4.44	0	0
62	-4.54	-4.54	-4.54	0	0
63	-3.78	-3.78	-3.78	0	0
64	-3.74	-3.74	-3.74	0	0
65	-4.17	-4.17	-4.17	0	0
66	-3.78	-3.78	-3.78	0	0
67	-4.05	-4.05	-4.05	0	0
68	-3.58	-3.58	-3.58	0	0
69	-4.39	-4.39	-4.39	0	0
70	-4.47	-4.47	-4.47	0	0
71	-4.19	-4.19	-4.19	0	0
72	0	0	0	0	0
73	-4.23	-4.23	-4.23	0	0
74	-4.42	-4.42	-4.42	0	0
75	-4.42	-4.42	-4.42	0	0
76	-3.74	-3.74	-3.74	0	0
77	-4.1	-4.1	-4.1	0	0
78	-3.88	-3.88	-3.88	0	0
79	-3.88	-3.88	-3.88	0	0
80	-3.94	-3.94	-3.94	0	0
81	-4.39	-4.39	-4.39	0	0
82	-4.04	-4.04	-4.04	0	0
83	-4.66	-4.66	-4.66	0	0
84	-4.39	-4.39	-4.39	0	0
85	-4.21	-4.21	-4.21	0	0
86	0	0	0	0	0
87	-4.35	-4.35	-4.35	0	0
88	-4.1	-4.1	-4.1	0	0
89	-4.32	-4.32	-4.32	0	0
90	-4.28	-4.28	-4.28	0	0
91	-26.36	-26.72	-26.29	0.72	-0.14
92	-41.2	-41.5	-41.16	0.6	-0.08
93	-51.3	-51.53	-51.26	0.46	-0.08
94	-60.92	-60.63	-60.79	-0.58	-0.26
95	-59.9	-59.88	-60.02	-0.04	0.25
96	-48.88	-49.24	-48.41	0.73	-0.93
97	-34.3	-34.65	-34.31	0.68	0.01
98	-44.56	-44.51	-44.42	-0.11	-0.28
99	-50.76	-50.77	-50.74	0.01	-0.04
100	-37.57	-37.81	-37.37	0.48	-0.41
101	-40.13	-40.12	-40.13	-0.04	0
102	-44.32	-44.81	-44.51	0.99	0.4
103	-43.71	-43.35	-43.42	-0.72	-0.58
104	-43.88	-44.37	-44.1	0.99	0.45
105	-44.99	-44.89	-44.97	-0.2	-0.05
106	-68.48	-69.2	-68.27	1.45	-0.43
107	-41.19	-40.97	-41.19	-0.44	0.01
108	-59.31	-60.03	-59.38	1.43	0.14
109	-61.91	-62.32	-61.79	0.82	-0.25
110	-56.34	-57.36	-56.06	2.05	-0.55
111	-56.28	-57.83	-56.53	3.1	0.51
112	-58.04	-59.03	-58.37	1.98	0.66
113	-58.28	-59.04	-58.33	1.52	0.1
114	-57.75	-58.52	-57.56	1.54	-0.38
115	-3.94	-3.94	-3.94	0	0
116	-4.28	-4.28	-4.28	0	0
117	-3.58	-3.58	-3.58	0	0
118	-4.39	-4.39	-4.39	0	0
119	-4.09	-4.09	-4.09	0	0
120	-3.75	-3.75	-3.75	0	0
121	-4.13	-4.13	-4.13	0	0
122	-4.39	-4.39	-4.39	0	0
123	-35.56	-35.19	-35.4	-0.74	-0.32
124	-53.8	-53.14	-53.86	-1.31	0.12
125	-41.86	-41.27	-41.8	-1.19	-0.12
126	-25.51	-24.54	-25.41	-1.94	-0.19
127	-58.77	-59.07	-58.46	0.6	-0.63
128	-55.43	-55.95	-55.41	1.05	-0.04
129	-26.17	-26.91	-26.13	1.48	-0.08
130	-12.39	-12.43	-12.37	0.08	-0.04
131	-17.55	-17.96	-17.57	0.82	0.05
132	-30.88	-30.86	-30.95	-0.04	0.14
133	-50.86	-51.63	-51.19	1.55	0.67
134	-71.42	-72.19	-71.6	1.55	0.37
135	-55.08	-55.37	-55.02	0.57	-0.13
136	-61.34	-61.22	-61.39	-0.24	0.1
137	-58.26	-58.88	-58.22	1.25	-0.07
138	-4.08	-4.08	-4.08	0	0
139	-4.58	-4.58	-4.58	0	0
140	-4.42	-4.42	-4.42	0	0
141	-4.13	-4.13	-4.13	0	0
142	-4.32	-4.32	-4.32	0	0
143	-3.9	-3.9	-3.9	0	0
144	-4.28	-4.28	-4.28	0	0
145	-4.09	-4.09	-4.09	0	0
146	-3.74	-3.74	-3.74	0	0
147	-3.51	-3.51	-3.51	0	0
148	-20.52	-20.61	-20.51	0.19	-0.01
149	-63.82	-65.59	-63.88	3.54	0.12
150	-78.6	-80.62	-78.92	4.05	0.65
151	-70.09	-71.33	-70.29	2.48	0.39
152	-62.71	-63.4	-62.8	1.37	0.17
153	-55.54	-56.11	-55.46	1.13	-0.17
154	-40.68	-40.34	-40.59	-0.69	-0.18
155	-11.78	-11.83	-11.8	0.09	0.03
156	-12.61	-12.66	-12.65	0.11	0.08
157	-11	-10.97	-11.01	-0.06	0.03
158	-6.85	-6.84	-6.84	-0.01	-0.01
159	-11.97	-12.04	-11.95	0.14	-0.04
160	-13.31	-13.35	-13.3	0.08	-0.02
161	-12.44	-12.47	-12.43	0.05	-0.03
162	-12.54	-12.6	-12.54	0.12	0
163	-75.59	-77.14	-75.48	3.09	-0.23
164	-47.73	-48.47	-47.64	1.48	-0.18
165	-62.71	-62.97	-62.64	0.52	-0.15
166	-62.55	-62.77	-62.21	0.42	-0.68
167	-70.08	-71.65	-70.03	3.13	-0.1
168	-43.87	-43.52	-44.02	-0.72	0.28
169	-46.88	-47.49	-46.86	1.23	-0.04
170	-69.46	-70.69	-69.48	2.45	0.03
171	-67.78	-67.7	-67.98	-0.16	0.41
172	-57.49	-57.13	-57.41	-0.72	-0.16
173	-55.31	-56.76	-55.67	2.91	0.72
174	-61.85	-62.38	-61.72	1.06	-0.25
175	-49.44	-49.05	-49.58	-0.78	0.26
176	-49.56	-49.88	-49.8	0.63	0.48
177	-44.57	-44.74	-44.4	0.34	-0.33
178	-78.36	-80.91	-78.82	5.08	0.92
179	-57.19	-59.48	-57.5	4.57	0.62
180	-58.4	-57.78	-58.32	-1.23	-0.15
181	-62.3	-61.87	-62.03	-0.85	-0.55
182	-75.16	-75.31	-74.93	0.3	-0.46
183	-56.48	-56.86	-56.78	0.77	0.6
184	-56.28	-56.99	-56.38	1.42	0.21
185	-53.86	-54.83	-54.6	1.95	1.48
186	-65.44	-67.49	-65.8	4.09	0.71
187	-79.22	-81.07	-79.63	3.7	0.82
188	-45.95	-46.17	-45.68	0.44	-0.55
189	-55.27	-55.88	-55.26	1.23	-0.01
190	-64.83	-65.67	-64.83	1.67	-0.01
191	-82.1	-83.37	-82.17	2.55	0.14
192	-71.96	-71.81	-71.96	-0.3	-0.01
193	-41.61	-41.35	-41.55	-0.52	-0.12
194	-4.28	-4.28	-4.28	0	0
195	-9.25	-9.16	-9.33	-0.17	0.18
196	-73.47	-75.69	-74.02	4.46	1.11
197	-66.6	-67.43	-66.8	1.66	0.41
198	-65.69	-66.5	-65.49	1.64	-0.39
199	-52.72	-53.12	-52.62	0.81	-0.2
200	-35.14	-35.04	-35.21	-0.2	0.15
201	-50.12	-51.04	-50.59	1.84	0.94
202	-65.11	-66.14	-65.22	2.06	0.22
203	-54.06	-54.29	-54.18	0.46	0.24
204	-65.88	-67.79	-66.32	3.82	0.89
205	-60.64	-60.27	-60.57	-0.74	-0.15
206	-57.05	-57.58	-57.13	1.06	0.16
207	-63.64	-64.08	-63.8	0.89	0.33
208	-75.39	-76.72	-75.24	2.66	-0.31
209	-52.1	-53.11	-52.5	2.03	0.81
210	-64.11	-64.31	-63.73	0.4	-0.77
211	-58.25	-58.9	-58.42	1.3	0.34
212	-50.78	-52.04	-51.02	2.53	0.49
213	-72.27	-73.4	-72.49	2.26	0.43
214	-47.79	-47.72	-47.69	-0.15	-0.2
215	-61.68	-62.61	-61.67	1.87	0
216	-54.24	-55.66	-54.51	2.82	0.53
217	-78.12	-79.49	-78.35	2.73	0.45
218	-75.35	-76.68	-74.99	2.67	-0.71
219	-53.12	-53.13	-53.07	0.02	-0.11
220	-44.77	-45.29	-44.98	1.04	0.42
221	-55.1	-57.17	-55.11	4.13	0.01
222	-56.1	-56.21	-55.92	0.22	-0.37
223	-44.28	-45.88	-45	3.21	1.44
224	-36.38	-35.69	-36.41	-1.37	0.06
225	-55.99	-56.53	-56.21	1.08	0.43
226	-55.8	-55.52	-55.84	-0.56	0.08
227	-63.75	-65.33	-64.26	3.16	1.02
228	-76.46	-75.83	-76.33	-1.26	-0.26
229	-61.24	-61.85	-61.36	1.22	0.23
230	-4.06	-4.06	-4.06	0	0
231	-4.73	-4.73	-4.73	0	0
232	-49.71	-51.33	-50.54	3.23	1.66
233	-67.38	-69.93	-68.08	5.09	1.4
234	-65.19	-65.68	-64.99	0.99	-0.39
235	-54.53	-54.59	-54.6	0.1	0.14
236	-44.42	-44.15	-44.34	-0.55	-0.16
237	-54.09	-55.95	-54.58	3.71	0.97
238	-69.52	-69.66	-69.16	0.28	-0.72
239	-69.48	-70.72	-69.88	2.49	0.8
240	-36.98	-37.06	-36.77	0.17	-0.41
241	0	0	0	0	0
242	0	0	0	0	0
243	-8.57	-8.69	-8.58	0.25	0.03
244	-13.5	-13.4	-13.62	-0.19	0.23
245	-35.01	-34.05	-35.01	-1.92	0
246	-46.94	-47.92	-47.35	1.96	0.83
247	-71.31	-71.44	-71.46	0.27	0.3
248	-64.1	-65.37	-64.41	2.54	0.62
249	-13.61	-13.62	-13.6	0.02	-0.02
250	-11.35	-11.36	-11.38	0.03	0.07
251	-55.64	-56.69	-55.68	2.1	0.08
252	-41.41	-40.83	-41.25	-1.16	-0.32
253	-60.48	-61.32	-61.06	1.68	1.16
254	-61.03	-61.89	-61.31	1.7	0.54
255	-71.55	-72.11	-70.93	1.11	-1.24
256	-46.91	-46.82	-47	-0.17	0.18
257	-50.06	-50.39	-49.86	0.66	-0.39
258	-52.64	-52.51	-52.37	-0.26	-0.55
259	-53.49	-53.78	-53.71	0.57	0.44
260	-41.71	-42.01	-41.31	0.6	-0.81
261	-70.26	-70.18	-70.34	-0.16	0.16
262	-56.71	-56.71	-56.85	0	0.27
263	-32.39	-31.73	-32.45	-1.33	0.1
264	-67.7	-67.86	-67.7	0.32	0.01
265	-73.79	-73.77	-73.65	-0.03	-0.27
266	-46.07	-46.58	-45.73	1.03	-0.68
267	-85.95	-87.34	-85.98	2.78	0.06
268	-38.25	-38.23	-38.2	-0.05	-0.1
269	-74.5	-75.05	-74.37	1.1	-0.25
270	-48.89	-48.49	-48.98	-0.82	0.18
271	-50.06	-49.77	-50.22	-0.58	0.32
272	-79.74	-80.25	-79.82	1.03	0.17
273	-37.98	-37.64	-37.74	-0.68	-0.47
274	-60.12	-60.64	-60.55	1.05	0.87
275	-64.67	-66.03	-64.86	2.72	0.38
276	-53.84	-53.98	-53.82	0.3	-0.04
277	-67.75	-67.44	-67.51	-0.63	-0.49
278	-64.8	-64.89	-64.4	0.18	-0.81
279	-59.9	-62.07	-60.21	4.34	0.64
280	-38.84	-39.9	-39.02	2.11	0.36
281	-47.39	-47.08	-47.09	-0.61	-0.6
282	-75.07	-75.76	-74.96	1.39	-0.22
283	-70.6	-72.01	-70.69	2.81	0.17
284	-55.78	-56.6	-55.69	1.64	-0.17
285	-56.86	-57.06	-56.92	0.42	0.13
286	-67.9	-67.98	-67.83	0.16	-0.14
287	-29.73	-29.66	-29.72	-0.13	-0.02
288	-57.72	-57.87	-57.74	0.29	0.03
289	-77.44	-78.4	-77.49	1.92	0.1
290	-41.34	-41.44	-41.49	0.2	0.3
291	-72.95	-72.67	-72.7	-0.55	-0.5
292	-32.21	-32.19	-31.95	-0.03	-0.5
293	-67.65	-68.21	-67.72	1.13	0.15
294	-48.34	-49.31	-48.78	1.92	0.87
295	-62.65	-61.63	-62.56	-2.04	-0.17
296	-64.09	-66.68	-64.71	5.17	1.23
297	-32.14	-32.21	-32.21	0.14	0.14
298	-70.54	-71.81	-70.88	2.55	0.67
299	-60	-60.39	-60.1	0.76	0.19
300	-40.32	-39.94	-40.21	-0.76	-0.22
301	-53.93	-54.37	-53.95	0.87	0.03
302	-66.16	-66.62	-65.67	0.92	-0.98
303	-52.27	-52.93	-52.43	1.32	0.31
304	-57.17	-58.19	-57.87	2.03	1.39
305	-63.86	-64.02	-63.76	0.33	-0.21
306	-60.37	-60.79	-60.09	0.85	-0.56
307	-52.23	-52.05	-52.01	-0.35	-0.44
308	-52.46	-52.43	-52.41	-0.07	-0.11
309	-16.52	-16.11	-16.48	-0.83	-0.08
310	-35.28	-35.04	-35.21	-0.48	-0.13
311	-33.86	-33.3	-33.79	-1.13	-0.15
312	-53.19	-52.85	-52.86	-0.69	-0.66
313	-70.63	-71.39	-70.63	1.53	0.02
314	-25.91	-25.92	-25.85	0.02	-0.12
315	-74.81	-75.03	-74.63	0.44	-0.36
316	-74.73	-75.88	-74.66	2.31	-0.13
317	-33.87	-33.3	-33.79	-1.15	-0.16
318	-50.06	-49.95	-50.07	-0.23	0.01
319	-3.71	-3.71	-3.71	0	0
320	-4.35	-4.35	-4.35	0	0
321	-3.62	-3.62	-3.62	0	0
322	-3.78	-3.78	-3.78	0	0
323	-3.74	-3.74	-3.74	0	0
324	-4.32	-4.32	-4.32	0	0
325	-4.19	-4.19	-4.19	0	0
326	-29.29	-29.67	-29.02	0.77	-0.53
327	-49.04	-48.97	-48.91	-0.16	-0.26
328	-64.09	-65.15	-64.03	2.12	-0.12
329	-27.39	-26.73	-27.45	-1.32	0.13
330	-51.54	-51.14	-51.47	-0.8	-0.13
331	-52.63	-52.61	-52.63	-0.03	0
332	-61.96	-61.86	-61.88	-0.19	-0.16
333	-53.52	-53.42	-53.54	-0.21	0.03
334	-45.01	-44.57	-45.03	-0.88	0.04
335	-44.86	-45.74	-45.01	1.76	0.28
336	-49.47	-49.41	-49.45	-0.13	-0.05
337	-57.63	-58.02	-57.71	0.78	0.14
338	-55.17	-55.26	-55.04	0.18	-0.25
339	-56.14	-57.17	-56.37	2.07	0.47
340	-59.45	-60.16	-59.23	1.42	-0.44
341	-60.75	-61.63	-60.94	1.77	0.38
342	-57.79	-61.29	-59.26	7.02	2.95
343	-34.02	-33.43	-34.08	-1.17	0.12
344	-37.73	-38.31	-37.72	1.16	-0.01
345	-16.89	-16.9	-16.87	0.02	-0.04
346	-16.92	-17.09	-16.92	0.34	0.01
347	-18.34	-18.38	-18.31	0.07	-0.06
348	-8.9	-8.87	-8.9	-0.06	0
349	-8.35	-8.4	-8.34	0.1	-0.02
350	-44.02	-45.06	-44.37	2.09	0.7
351	-38.3	-39.04	-38.33	1.48	0.07
352	-16.35	-16.47	-16.31	0.25	-0.07
353	-36.11	-36.32	-36.04	0.44	-0.12
354	-48.66	-48.96	-48.67	0.59	0.02
355	-42.32	-42.52	-42.22	0.4	-0.2
356	-56.52	-58.62	-56.53	4.19	0
357	-70.6	-71.86	-70.73	2.53	0.25
358	-61.33	-61.97	-61.27	1.28	-0.12
359	-54.21	-55.22	-54.55	2.02	0.67
360	-57.11	-58.92	-57.79	3.63	1.37
361	-53.28	-53.54	-53.18	0.53	-0.18
362	-50.3	-51.38	-50.44	2.16	0.28
363	-13.89	-14.11	-13.95	0.43	0.1
364	-16.37	-16.35	-16.38	-0.05	0.02
365	-17.57	-17.66	-17.58	0.19	0.02
366	-3.75	-3.75	-3.75	0	0
367	-16.4	-16.36	-16.38	-0.07	-0.02
368	-13.2	-13.29	-13.2	0.17	-0.01
369	-8.38	-8.38	-8.38	-0.01	-0.02
370	-17.31	-17.34	-17.3	0.05	-0.03
371	-7.48	-7.43	-7.47	-0.1	-0.02
372	-12.11	-12.09	-12.1	-0.04	-0.02
373	-7.92	-7.95	-7.94	0.06	0.05
374	-29.45	-29.36	-29.48	-0.17	0.06
375	-45.16	-44.21	-45.17	-1.9	0.03
376	-58.24	-59.06	-58.43	1.64	0.39
377	-45.53	-44.92	-45.43	-1.21	-0.19
378	-67.93	-68.8	-68.03	1.75	0.2
379	-54.37	-55.22	-54.89	1.7	1.04
380	-10.49	-10.4	-10.48	-0.17	-0.01
381	-12.07	-12.1	-12.06	0.06	-0.01
382	-10.68	-10.71	-10.67	0.07	-0.02
383	-7.34	-7.3	-7.34	-0.08	0.01
384	-11.66	-11.63	-11.61	-0.07	-0.09
385	-11.13	-11.14	-11.12	0	-0.04
386	-12.94	-12.93	-12.92	-0.01	-0.03
387	-7.52	-7.51	-7.5	-0.01	-0.03
388	-25.68	-25.24	-25.75	-0.89	0.14
389	-47.13	-46.9	-47.13	-0.47	-0.01
390	-45.01	-46.22	-45.18	2.43	0.35
391	-46.95	-47.25	-47.07	0.6	0.23
392	-71.26	-72.94	-71.42	3.36	0.32
393	-55.76	-56.49	-56.06	1.45	0.6
394	-53.42	-54.13	-53.41	1.41	-0.03
395	-43.7	-43.56	-43.75	-0.27	0.1
396	-66.4	-68.17	-67.27	3.54	1.74
397	-62.06	-62.59	-62.18	1.07	0.25
398	-51.19	-51.25	-51.18	0.13	-0.02
399	-53.21	-55.44	-53.18	4.46	-0.07
400	-72.56	-74.7	-72.95	4.3	0.78
401	-73.56	-75.01	-73.58	2.89	0.03
402	-53.94	-53.36	-54.01	-1.16	0.14
403	-49.98	-50.63	-50.06	1.29	0.14
404	-64.33	-64.46	-64.42	0.26	0.19
405	-65.6	-65.94	-65.26	0.69	-0.67
406	-25.67	-25.53	-25.64	-0.29	-0.06
407	-19.05	-19.44	-19.05	0.78	0
408	-12.73	-12.74	-12.7	0.03	-0.06
409	-8.93	-8.88	-8.94	-0.1	0.01
410	-4.42	-4.42	-4.42	0	0
411	-3.74	-3.74	-3.74	0	0
412	-3.88	-3.88	-3.88	0	0
413	-4.39	-4.39	-4.39	0	0
414	-4.25	-4.25	-4.25	0	0
415	-4.01	-4.01	-4.01	0	0
416	-4.5	-4.5	-4.5	0	0
417	-4.23	-4.23	-4.23	0	0
418	-3.71	-3.71	-3.71	0	0
419	-10.47	-10.46	-10.45	-0.02	-0.04
420	-12.36	-12.38	-12.36	0.04	0
421	-12.25	-12.23	-12.22	-0.05	-0.07
422	-10.26	-10.32	-10.27	0.14	0.02
423	-41.05	-41.56	-41.22	1.02	0.33
424	-47.79	-48.4	-47.77	1.21	-0.03
425	-63.3	-64.08	-63.45	1.56	0.29
426	-53.74	-53.78	-53.6	0.08	-0.28
427	-58.61	-59.69	-58.92	2.16	0.61
428	-63.81	-66.54	-64.9	5.44	2.17
429	-49.18	-49.45	-49.36	0.54	0.36
430	-36.06	-36.83	-35.87	1.54	-0.38
431	-8.28	-8.28	-8.27	0	-0.02
432	-3.94	-3.94	-3.94	0	0
433	-41.27	-41.63	-41.29	0.7	0.04
434	-39.99	-39.28	-39.67	-1.42	-0.64
435	-50.64	-50.17	-50.49	-0.92	-0.29
436	-46.78	-46.69	-46.76	-0.17	-0.03
437	-23.6	-23.93	-23.6	0.66	0
438	-13.94	-13.96	-13.92	0.03	-0.05
439	-23.17	-22.98	-23.21	-0.37	0.07
440	-38.28	-37.69	-38.37	-1.19	0.17
441	-38.05	-37.82	-37.93	-0.46	-0.23
442	-52.37	-53.14	-52.39	1.53	0.04
443	-42.63	-42.86	-42.58	0.46	-0.1
444	-33.21	-32.92	-33.2	-0.58	-0.03
445	-3.88	-3.88	-3.88	0	0
446	-3.89	-3.89	-3.89	0	0
447	-4.39	-4.39	-4.39	0	0
448	-4.39	-4.39	-4.39	0	0
449	-4.05	-4.05	-4.05	0	0
450	-11.13	-10.88	-11.12	-0.5	-0.03
451	-58.07	-57.31	-58.1	-1.51	0.06
452	-72.15	-71.7	-71.84	-0.9	-0.62
453	-61.1	-61.99	-61.54	1.77	0.88
454	-62.09	-62.09	-61.85	-0.01	-0.49
455	-63.38	-65.17	-63.37	3.59	-0.01
456	-40.29	-40.68	-40.39	0.79	0.2
457	-62.18	-63.44	-62.72	2.52	1.08
458	-55.51	-55.31	-55.8	-0.39	0.58
459	-63.71	-63.67	-63.62	-0.09	-0.18
460	-48.43	-48.2	-48.26	-0.47	-0.33
461	-67.62	-67.27	-67.54	-0.69	-0.16
462	-51.47	-52.2	-51.24	1.45	-0.47
463	-59.72	-59.8	-59.66	0.16	-0.12
464	-59.43	-61.03	-59.65	3.21	0.46
465	-60.69	-61.97	-61.04	2.57	0.7
466	-62.65	-63.37	-62.81	1.46	0.34
467	-57.85	-58.34	-57.84	0.98	-0.02
468	-54.5	-55.12	-54.96	1.23	0.91
469	-50.94	-51.65	-51	1.42	0.11
470	-39.61	-42.54	-40.68	5.86	2.13
471	-42.01	-42.42	-41.89	0.82	-0.23
472	-38.86	-39.16	-38.9	0.6	0.08
473	-60.24	-60.6	-60.07	0.73	-0.34
474	-48.36	-48.05	-48.45	-0.64	0.18
475	-60.42	-60.92	-60.43	1	0.03
476	-48.38	-48.9	-48.38	1.03	0
477	-59.1	-59.74	-59.24	1.27	0.28
478	-56.16	-57.53	-56.5	2.73	0.68
479	-73.2	-74.4	-73	2.4	-0.39
480	-66.51	-66.63	-66.34	0.25	-0.34
481	-59.44	-61.3	-59.69	3.73	0.5
482	-64.59	-65.33	-64.31	1.46	-0.57
483	-50.83	-50.52	-50.59	-0.62	-0.49
484	-51.97	-51.16	-52.01	-1.61	0.09
485	-47.43	-47.74	-47.35	0.61	-0.16
486	-25.16	-24.79	-25.07	-0.74	-0.16
487	-11.87	-12	-11.88	0.26	0.03
488	-13.08	-13.25	-13.1	0.33	0.03
489	-30.57	-30.56	-30.51	-0.02	-0.12
490	-55.1	-55.47	-54.91	0.75	-0.38
491	-65.14	-65.68	-65.21	1.1	0.14
492	-54.42	-54.51	-54.25	0.19	-0.34
493	-28.15	-28.94	-28.29	1.57	0.28
494	-62.22	-63.49	-61.9	2.53	-0.64
495	-63.58	-63.94	-63.6	0.72	0.05
496	-67.83	-68.85	-68.04	2.04	0.42
497	-72.41	-73.25	-72.79	1.69	0.76
498	-37.84	-37.22	-37.68	-1.24	-0.32
499	-33.84	-34.32	-33.85	0.97	0.04
500	-57.58	-58.41	-57.6	1.65	0.02
501	-52.06	-54.14	-51.98	4.17	-0.15
502	-49.39	-49.4	-49.46	0.03	0.14
503	-49.25	-48.7	-48.98	-1.08	-0.52
504	-48.86	-49.33	-48.95	0.95	0.18
505	-37.58	-38.39	-37.6	1.61	0.02
506	-46.98	-47.62	-45.99	1.27	-1.98
507	-21.38	-21.35	-21.33	-0.06	-0.09
508	-12.47	-12.62	-12.48	0.29	0
509	-9.31	-9.03	-9.29	-0.56	-0.03
510	-23.92	-23.72	-23.94	-0.41	0.05
511	-17.19	-16.92	-17.13	-0.53	-0.12
512	-23.81	-25.09	-24.05	2.56	0.48
513	-20.36	-20.3	-20.43	-0.12	0.14
514	-12.93	-13.11	-12.82	0.35	-0.22
515	-15.62	-15.47	-15.41	-0.29	-0.42
516	-10.92	-10.8	-10.96	-0.26	0.08
517	-37.97	-38.45	-37.81	0.97	-0.32
518	-49.96	-49.65	-49.94	-0.63	-0.05
519	-51.25	-50.95	-51.07	-0.6	-0.37
520	-74.39	-74.56	-74.32	0.34	-0.15
521	-48.9	-48.04	-48.55	-1.73	-0.7
522	-81.73	-82.83	-81.65	2.2	-0.16
523	-53.18	-52.37	-53.15	-1.61	-0.06
524	-65.03	-66.68	-65.04	3.3	0.02
525	-72.1	-73.04	-71.98	1.89	-0.23
526	-50.63	-49.67	-50.58	-1.93	-0.11
527	-57.89	-57.96	-57.71	0.15	-0.35
528	-51.2	-51.24	-50.83	0.08	-0.73
529	-71.47	-72.27	-71.64	1.61	0.35
530	-65.6	-65.88	-65.47	0.56	-0.27
531	-55.11	-54.93	-54.86	-0.36	-0.51
532	-53.31	-54.4	-53.74	2.18	0.86
533	-60.37	-60.36	-60.16	-0.02	-0.42
534	-54.13	-54.95	-54.24	1.64	0.21
535	-49.69	-50.24	-49.91	1.11	0.44
536	-46.64	-46.2	-46.5	-0.89	-0.27
537	-50.21	-50.83	-50.4	1.24	0.38
538	-54.67	-54.23	-54.49	-0.87	-0.36
539	-29.4	-28.96	-29.7	-0.88	0.6
540	-51.16	-50.9	-50.83	-0.52	-0.67
541	-63.17	-63.53	-62.92	0.71	-0.51
542	-48.68	-48.66	-48.51	-0.03	-0.33
543	-37.51	-36.94	-37.59	-1.15	0.15
544	-52.18	-51.88	-51.89	-0.6	-0.6
545	-5.86	-5.66	-5.85	-0.42	-0.03
546	-4.8	-4.8	-4.8	0	0
547	0	0	0	0	0
548	-3.67	-3.67	-3.67	0	0
549	-4.04	-4.04	-4.04	0	0
550	-11.44	-11.81	-11.38	0.75	-0.11
551	-37.6	-37.22	-37.76	-0.75	0.32
552	-45.78	-45.5	-45.94	-0.55	0.33
553	-52.62	-54	-53.32	2.75	1.39
554	-64.49	-64.24	-64.58	-0.5	0.17
555	-65.15	-65.94	-65.22	1.59	0.15
556	-34.37	-33.93	-34.42	-0.88	0.1
557	-39.03	-40.11	-39.51	2.17	0.97
558	-27.86	-27.9	-27.83	0.08	-0.05
559	-14.8	-14.75	-14.79	-0.09	-0.02
560	-8.1	-8.03	-8.11	-0.14	0.02
561	-46.44	-46.77	-46.37	0.65	-0.14
562	-60.37	-62.11	-60.79	3.48	0.84
563	-40.86	-41.09	-40.91	0.46	0.1
564	-56.69	-56.8	-56.66	0.21	-0.07
565	-43.28	-42.67	-43.29	-1.22	0.02
566	-49.86	-50.56	-50.04	1.4	0.36
567	-55.83	-56.97	-55.68	2.27	-0.3
568	-47.68	-47.65	-47.8	-0.06	0.24
569	-47.21	-47.74	-47.36	1.05	0.3
570	-66.71	-69.16	-67.38	4.89	1.35
571	-47.11	-47.51	-47.51	0.79	0.8
572	-33.67	-32.99	-33.61	-1.35	-0.11
573	-37.11	-37.5	-36.94	0.78	-0.34
574	-57.82	-58.4	-57.88	1.16	0.13
575	-51.97	-53.23	-51.89	2.52	-0.14
576	-52.9	-53.19	-52.59	0.59	-0.63
577	-58.09	-58.47	-58.31	0.75	0.44
578	-54.16	-54.38	-54.3	0.43	0.27
579	-59.49	-59.26	-59.39	-0.47	-0.21
580	-52.59	-53.22	-52.4	1.27	-0.37
581	-52.64	-52.37	-52.53	-0.53	-0.21
582	-62.21	-62.69	-62.2	0.95	-0.01
583	-27.97	-27.61	-27.93	-0.74	-0.08
584	-49.22	-49.59	-49.13	0.74	-0.18
585	-50.32	-50.5	-50.38	0.36	0.12
586	-57.3	-57.84	-57.33	1.09	0.07
587	-60.83	-62.01	-61.4	2.36	1.13
588	-44.93	-45.05	-44.7	0.25	-0.45
589	-51.41	-50.89	-51.25	-1.04	-0.32
590	-70.46	-72.01	-70.76	3.1	0.62
591	-53.36	-54.11	-53.59	1.5	0.47
592	-51.21	-51.44	-51.03	0.46	-0.36
593	-51.14	-52.83	-51.79	3.38	1.29
594	-62.2	-63	-62.12	1.61	-0.15
595	-20.34	-20.61	-20.13	0.54	-0.42
596	-28.46	-30.69	-29.04	4.46	1.17
597	-18.58	-18.7	-18.57	0.24	-0.03
598	-13.91	-14.15	-13.83	0.48	-0.16
599	-47.99	-48.64	-48.24	1.3	0.5
600	-81.06	-81.94	-81.23	1.76	0.34
601	-64.92	-64.97	-64.62	0.1	-0.61
602	-52.04	-53.82	-52.98	3.57	1.88
603	-55.18	-55.07	-55.29	-0.21	0.22
604	-63.64	-64.61	-63.83	1.94	0.38
605	-60.12	-61.37	-60.38	2.51	0.53
606	-61.14	-61.26	-61.07	0.24	-0.15
607	-42.09	-41.75	-42.17	-0.68	0.15
608	-56.95	-57.21	-56.82	0.51	-0.27
609	-60.63	-60.59	-60.57	-0.07	-0.12
610	-35.35	-34.76	-35.31	-1.18	-0.09
611	-45.64	-45.99	-45.42	0.7	-0.44
612	-40.74	-40.11	-40.75	-1.25	0.03
613	-61.15	-61.4	-61.11	0.51	-0.08
614	-43.14	-43.87	-43.19	1.46	0.1
615	-51.55	-53.76	-51.5	4.42	-0.1
616	-48.72	-48.99	-48.84	0.54	0.25
617	-51.29	-50.74	-51.33	-1.08	0.09
618	-63.42	-63.92	-63.85	1	0.86
619	-44.46	-44.91	-44.41	0.9	-0.09
620	-38.02	-37.65	-38.05	-0.75	0.05
621	-70.2	-70.65	-70.03	0.89	-0.35
622	-52.83	-53.13	-52.68	0.6	-0.31
623	-49.62	-49.97	-49.79	0.71	0.35
624	-25.63	-26.37	-25.65	1.49	0.05
625	-4.21	-4.21	-4.21	0	0
626	-4.17	-4.17	-4.17	0	0
627	-3.51	-3.51	-3.51	0	0
628	-4.19	-4.19	-4.19	0	0
629	-36.07	-36.18	-36.02	0.22	-0.11
630	-48.32	-47.57	-48.37	-1.5	0.1
631	-59.88	-60.03	-59.94	0.3	0.12
632	-69.56	-70.7	-69.84	2.27	0.54
633	-69.93	-70.14	-69.79	0.42	-0.27
634	-53.89	-53.53	-53.83	-0.72	-0.12
635	-62.64	-63.76	-62.67	2.25	0.06
636	-44.33	-43.88	-44.4	-0.9	0.14
637	-54.94	-55.52	-54.98	1.18	0.08
638	-57.42	-57.49	-57.31	0.14	-0.23
639	-32.05	-31.7	-32	-0.69	-0.11
640	-47.65	-48.2	-47.57	1.1	-0.17
641	-31	-30.63	-30.79	-0.74	-0.41
642	-47.46	-48.31	-47.53	1.7	0.14
643	-63.03	-63.82	-63.14	1.58	0.23
644	-57.87	-58.88	-58.06	2.03	0.38
645	-55.25	-55.36	-55.38	0.22	0.25
646	-4.28	-4.28	-4.28	0	0
647	-3.93	-3.93	-3.93	0	0
648	-17.43	-17.24	-17.55	-0.36	0.24
649	-70.17	-70.67	-70.47	1	0.59
650	-64.64	-65.16	-64.55	1.03	-0.19
651	-54.87	-54.23	-54.6	-1.27	-0.53
652	-40.36	-40.44	-40.17	0.16	-0.37
653	-46.88	-47.51	-47.15	1.26	0.54
654	-55.71	-55.48	-55.53	-0.46	-0.35
655	-53.92	-54.14	-54.01	0.44	0.17
656	-54.02	-54	-53.77	-0.05	-0.51
657	-63.42	-63.23	-63.41	-0.37	-0.02
658	-51.62	-52.44	-51.7	1.64	0.15
659	-44.36	-45.14	-44.78	1.56	0.85
660	-57.96	-58.01	-57.65	0.09	-0.63
661	-47.65	-48.93	-48.22	2.56	1.14
662	-60.73	-61.97	-60.84	2.49	0.23
663	-69.48	-71.68	-69.88	4.41	0.8
664	-54.57	-55.08	-54.69	1.03	0.24
665	-60.21	-61.3	-60.12	2.18	-0.18
666	-28.16	-28.28	-27.96	0.24	-0.4
667	-63.72	-63.49	-63.77	-0.46	0.1
668	-67.91	-69.13	-68.04	2.44	0.26
669	-68.95	-70.16	-69.13	2.41	0.35
670	-48.07	-49.51	-48.53	2.88	0.93
671	-66.97	-67.87	-67.04	1.8	0.14
672	-69.4	-69.49	-69.4	0.19	-0.01
673	-46.52	-46.16	-46.52	-0.73	-0.01
674	-52.21	-52.69	-52.19	0.95	-0.05
675	-44.05	-44.76	-43.8	1.42	-0.5
676	-45	-45.43	-44.89	0.87	-0.21
677	-53.21	-54.25	-53.2	2.08	-0.02
678	-54.9	-54.41	-54.9	-0.97	0
679	-62.59	-63.84	-62.82	2.5	0.45
680	-74.45	-74.92	-74.66	0.94	0.41
681	-48.48	-48.26	-48.25	-0.43	-0.46
682	-58.39	-60.49	-59.14	4.2	1.49
683	-63.64	-64.13	-63.51	0.98	-0.25
684	-75.4	-75.7	-75.29	0.58	-0.23
685	-51.56	-52.21	-51.69	1.3	0.26
686	-50.6	-51.51	-50.75	1.82	0.31
687	-53.22	-54.04	-53.33	1.63	0.22
688	-60.29	-61.11	-60.16	1.64	-0.26
689	-56.29	-57.84	-57.15	3.1	1.73
690	-29.94	-29.92	-29.86	-0.05	-0.17
691	-49.36	-49.7	-49.59	0.68	0.44
692	-63.52	-66.16	-64.11	5.29	1.19
693	-54.75	-55.67	-54.9	1.84	0.3
694	-62.34	-63.85	-62.74	3.02	0.8
695	-50.28	-51.55	-50.91	2.53	1.25
696	-52.35	-52.9	-52.35	1.11	0
697	-51.11	-50.97	-50.9	-0.28	-0.42
698	-64.16	-64.11	-63.93	-0.11	-0.47
699	-59.3	-60.3	-59.67	2	0.74
700	-32.99	-33.18	-33.16	0.38	0.32
701	-49.8	-49.71	-49.79	-0.18	-0.03
702	-66.32	-66.65	-65.93	0.66	-0.77
703	-55.75	-57.2	-56.03	2.89	0.56
704	-72.91	-75.24	-73.37	4.65	0.91
705	-57.77	-59.62	-57.81	3.69	0.07
706	-55.04	-55.69	-55.07	1.3	0.06
707	-59.49	-59.27	-59.31	-0.43	-0.35
708	-75.89	-76.99	-75.69	2.19	-0.41
709	-45.84	-47.13	-46.39	2.58	1.11
710	-56.43	-55.92	-56.38	-1.01	-0.09
711	-45.29	-45.72	-45.53	0.84	0.46
712	-52.82	-53.29	-52.45	0.94	-0.73
713	-46.04	-47.84	-46.67	3.61	1.27
714	-36.19	-36.61	-36.22	0.84	0.06
715	-48.15	-48.45	-47.97	0.59	-0.36
716	-44.69	-44.66	-44.73	-0.07	0.07
717	-51.77	-54.38	-52.21	5.21	0.89
718	-65.75	-67.01	-65.71	2.54	-0.07
719	-59.77	-61.26	-60.22	2.98	0.9
720	-59.14	-60.21	-59.56	2.14	0.84
721	-47.62	-48.21	-47.86	1.19	0.49
722	-47.66	-48.43	-47.8	1.54	0.27
723	-59.75	-59.41	-59.55	-0.68	-0.41
724	-50.78	-53.07	-51.65	4.58	1.74
725	-44.79	-44.58	-44.6	-0.42	-0.38
726	-50.68	-50.04	-50.39	-1.27	-0.57
727	-44.43	-46.09	-45.49	3.31	2.11
728	-60.89	-61.02	-60.66	0.27	-0.46
729	-54.19	-53.51	-54.05	-1.35	-0.29
730	-49.34	-49.32	-49.36	-0.06	0.04
731	-52.46	-54.06	-53.09	3.2	1.25
732	-62.78	-62.84	-62.8	0.13	0.04
733	-49.57	-51.07	-49.78	3.01	0.44
734	-3.87	-3.87	-3.87	0	0
735	-7.17	-7.35	-7.17	0.36	0
736	-8.01	-7.88	-8.01	-0.26	0
737	-8.56	-8.57	-8.55	0.02	-0.01
738	-9.55	-9.59	-9.55	0.07	-0.01
739	-9.35	-9.37	-9.34	0.03	-0.03
740	-10.8	-10.86	-10.82	0.12	0.04
741	-11.73	-11.76	-11.72	0.06	-0.01
742	-18.07	-18.68	-18.09	1.22	0.04
743	-19.8	-19.75	-19.82	-0.09	0.05
744	-51.94	-51.57	-51.67	-0.74	-0.55
745	-64.38	-64.07	-64.39	-0.63	0
746	-48.83	-49.02	-48.83	0.38	-0.01
747	-62.91	-63.39	-62.77	0.96	-0.27
748	-64.34	-64.73	-64.18	0.78	-0.32
749	-57.32	-57.46	-57.3	0.27	-0.05
750	-63.51	-63.92	-63.55	0.82	0.08
751	-48.69	-50	-48.89	2.61	0.39
752	-59.9	-60.57	-59.98	1.35	0.16
753	-47.28	-47.5	-47.15	0.45	-0.25
754	-47.59	-47.16	-47.43	-0.86	-0.32
755	-19.79	-19.31	-19.73	-0.96	-0.12
756	-14.65	-14.52	-14.57	-0.27	-0.18
757	-29.52	-30.58	-29.81	2.11	0.56
758	-50.23	-50.27	-50.1	0.08	-0.26
759	-39.12	-39.44	-38.93	0.64	-0.38
760	-52.66	-52.9	-52.44	0.48	-0.44
761	-39.85	-39.49	-40.01	-0.71	0.32
762	-66.06	-67.29	-66.35	2.44	0.57
763	-57.11	-56.68	-57.13	-0.86	0.06
764	-43.56	-42.81	-43.34	-1.51	-0.44
765	-54.86	-55.26	-54.88	0.79	0.04
766	-59.11	-59.23	-58.59	0.23	-1.04
767	-12.35	-12	-12.31	-0.71	-0.08
768	-12.7	-12.6	-12.7	-0.19	0.01
769	-14.95	-15.19	-14.93	0.49	-0.03
770	-15.21	-15.23	-15.22	0.05	0.03
771	-15.1	-15.03	-15.12	-0.14	0.04
772	-17.65	-17.74	-17.66	0.18	0.01
773	-9.89	-9.76	-9.94	-0.27	0.09
774	-12.78	-12.75	-12.68	-0.05	-0.2
775	-14.16	-14.13	-14.1	-0.07	-0.13
776	-15.47	-15.5	-15.42	0.06	-0.1
777	-13.32	-13.34	-13.3	0.05	-0.03
778	-15.85	-16.02	-15.9	0.34	0.1
779	-52.2	-51.62	-52.1	-1.16	-0.19
780	-46.83	-46.85	-46.66	0.05	-0.34
781	-63.56	-63.93	-63.7	0.74	0.28
782	-46.15	-45.15	-46.25	-2.01	0.18
783	-56.45	-57.29	-56.7	1.68	0.5
784	-46.66	-46.47	-46.33	-0.39	-0.67
785	-63.01	-63.8	-62.94	1.57	-0.14
786	-68.61	-70.22	-68.99	3.23	0.77
787	-43.06	-42.58	-43.13	-0.96	0.14
788	-66.07	-68.31	-66.13	4.48	0.13
789	-52.34	-52.46	-52.5	0.25	0.33
790	-72.72	-74.26	-73.12	3.09	0.8
791	-51.39	-51.63	-51.14	0.46	-0.52
792	-61.75	-62.91	-61.7	2.32	-0.1
793	-34.16	-34.7	-34.1	1.08	-0.12
794	-19.63	-19.73	-19.6	0.2	-0.05
795	-31.42	-31.41	-31.31	-0.02	-0.23
796	-58.92	-59.17	-59.01	0.51	0.19
797	-66.77	-66.83	-66.73	0.11	-0.09
798	-74.87	-74.48	-74.8	-0.78	-0.15
799	-68.46	-69.32	-68.47	1.72	0.02
800	-55.1	-55.33	-55.11	0.48	0.03
801	-52.06	-52.7	-51.93	1.27	-0.25
802	-37.35	-37.09	-37.14	-0.52	-0.43
803	-26.8	-26.7	-26.85	-0.2	0.11
804	-29.06	-28.87	-29.1	-0.39	0.08
805	-48	-47.45	-48.03	-1.11	0.05
806	-49.08	-48.32	-49	-1.51	-0.16
807	-39.61	-38.61	-39.64	-2	0.06
808	-72.78	-73.54	-72.67	1.52	-0.23
809	-56	-55.67	-55.81	-0.66	-0.38
810	-13.68	-13.69	-13.67	0.02	-0.02
811	-19.01	-19.5	-19.01	0.97	-0.01
812	-38.46	-39.46	-38.78	1.98	0.64
813	-43.02	-42.75	-42.81	-0.54	-0.41
814	-43.3	-43.23	-43.42	-0.13	0.24
815	-42.9	-42.23	-42.86	-1.33	-0.07
816	-54.35	-54.03	-54.22	-0.63	-0.24
817	-69.1	-69.93	-69.32	1.67	0.44
818	-45.53	-44.8	-45.41	-1.45	-0.23
819	-64.4	-65.97	-64.66	3.14	0.51
820	-59.77	-60.11	-60	0.69	0.47
821	-66.2	-65.89	-65.99	-0.63	-0.44
822	-68.26	-68.11	-68.05	-0.3	-0.41
823	-66.91	-67.68	-67.12	1.54	0.43
824	-59.17	-59.26	-59.41	0.17	0.46
825	-73.44	-74.51	-73.35	2.13	-0.19
826	-58.93	-60.18	-59.22	2.49	0.58
827	-58.92	-59.11	-58.97	0.37	0.1
828	-62.57	-63	-62.51	0.86	-0.12
829	-75.41	-76.32	-75.32	1.81	-0.18
830	-46.01	-46.11	-45.67	0.21	-0.66
831	-67.35	-70.77	-67.86	6.84	1.03
832	-67.52	-68.42	-67.33	1.8	-0.39
833	-4.44	-4.44	-4.44	0	0
834	-4.23	-4.23	-4.23	0	0
835	-74.08	-74.77	-74.04	1.39	-0.08
836	-54.82	-54.8	-54.26	-0.04	-1.13
837	-52.49	-51.91	-52.53	-1.16	0.07
838	-70.24	-70.65	-70	0.81	-0.5
839	-59.57	-59.34	-59.28	-0.46	-0.57
840	-61.3	-60.71	-61.18	-1.17	-0.23
841	-51.04	-50.12	-50.8	-1.83	-0.48
842	-62.95	-63.09	-62.88	0.28	-0.13
843	-53.1	-54.09	-53.89	1.98	1.57
844	-44.24	-43.85	-44.21	-0.78	-0.06
845	-75.27	-76.14	-75.28	1.74	0.03
846	-65.33	-67.56	-66.03	4.46	1.4
847	-44.5	-43.62	-44.11	-1.75	-0.78
848	-55.83	-57.06	-56.69	2.48	1.73
849	-71.56	-73.02	-71.58	2.92	0.04
850	-48.37	-48.06	-48.28	-0.63	-0.19
851	-59.73	-61.13	-59.94	2.79	0.42
852	-50.45	-50.26	-50.45	-0.38	0.01
853	-52.12	-52.1	-52.04	-0.03	-0.16
854	-46.15	-46.1	-46.16	-0.1	0.03
855	-62.17	-62.83	-62.08	1.34	-0.17
856	-77.28	-78.75	-77.54	2.96	0.54
857	-52.95	-53.26	-52.91	0.62	-0.07
858	-85.75	-87.41	-86.13	3.32	0.76
859	-77.28	-77.42	-76.89	0.29	-0.77
860	-57.93	-57.2	-57.48	-1.46	-0.89
861	-61.32	-61.22	-60.99	-0.19	-0.65
862	-50.55	-50.19	-50.5	-0.73	-0.11
863	-39.23	-38.26	-39.18	-1.94	-0.11
864	-68.82	-68.98	-68.78	0.32	-0.09
865	-40.67	-39.9	-40.66	-1.54	-0.02
866	-59.04	-59.9	-59.13	1.72	0.17
867	-54.92	-54.43	-54.68	-0.97	-0.48
868	-8.08	-7.91	-8.13	-0.35	0.1
869	-12	-11.85	-12	-0.31	0
870	-62.41	-62.66	-61.82	0.52	-1.16
871	-64.05	-63.74	-64.1	-0.61	0.1
872	-72.73	-72.64	-72.43	-0.19	-0.6
873	-46.83	-45.96	-46.62	-1.73	-0.43
874	-63.66	-65.93	-63.93	4.55	0.54
875	-68.56	-69.45	-68.84	1.76	0.56
876	-46.09	-45.06	-45.96	-2.06	-0.24
877	-54.05	-54.69	-54.17	1.29	0.25
878	-60.17	-60.42	-59.77	0.49	-0.8
879	-73.54	-74.05	-73.58	1.02	0.08
880	-65.97	-66.41	-65.92	0.88	-0.11
881	-51.55	-52.07	-51.63	1.03	0.15
882	-71.09	-71.98	-71.88	1.78	1.59
883	-56.33	-56.07	-56.11	-0.52	-0.44
884	-77.9	-78.53	-78.12	1.26	0.42
885	-73.1	-73.3	-72.96	0.39	-0.29
886	-23.41	-22.81	-23.42	-1.2	0.02
887	-3.9	-3.9	-3.9	0	0
888	-6.94	-6.84	-6.91	-0.19	-0.06
889	-31.08	-30.64	-31.01	-0.88	-0.14
890	-70.65	-73.59	-71.61	5.87	1.9
891	-54.65	-53.74	-54.59	-1.82	-0.12
892	-48.47	-47.68	-48.15	-1.58	-0.64
893	-55.79	-55.15	-55.71	-1.28	-0.16
894	-41.42	-42.16	-42.22	1.48	1.59
895	-65.17	-65.75	-65.14	1.16	-0.06
896	-46.63	-47.05	-46.92	0.84	0.57
897	-41.11	-40.39	-40.86	-1.43	-0.5
898	-64.86	-64.64	-65.04	-0.44	0.37
899	-46.33	-45.66	-46.31	-1.35	-0.06
900	-47.85	-46.98	-47.77	-1.75	-0.17
901	-51.82	-51.76	-51.66	-0.12	-0.32
902	-66.51	-67.48	-66.87	1.94	0.71
903	-41.97	-40.79	-41.44	-2.35	-1.06
904	-67.23	-68.85	-67.39	3.25	0.32
905	-61.39	-61.36	-61.26	-0.07	-0.26
906	-45.76	-47.18	-46.64	2.84	1.76
907	-64.39	-64.58	-64.07	0.38	-0.64
908	-51.58	-51.33	-51.43	-0.49	-0.29
909	-69.18	-69.61	-69.14	0.87	-0.08
910	-55.97	-55.78	-55.79	-0.37	-0.36
911	-54.63	-55.9	-54.51	2.54	-0.24
912	-38.93	-38.59	-38.86	-0.68	-0.14
913	-39.18	-38.75	-39.03	-0.86	-0.29
914	-53.15	-53.21	-53.15	0.13	0
915	-40.7	-39.83	-40.8	-1.75	0.21
916	-52.41	-51.84	-52.17	-1.14	-0.48
917	-64	-64.67	-64.16	1.34	0.32
918	-46.76	-47.18	-46.93	0.84	0.35
919	-41.24	-41.29	-41.3	0.11	0.11
920	-13.27	-13.22	-13.28	-0.09	0.02
921	-21.34	-21.94	-21.57	1.2	0.44
922	-39.59	-39.8	-39.53	0.42	-0.11
923	-31.04	-29.97	-30.82	-2.14	-0.45
924	-22.25	-21.43	-22.25	-1.63	0.02
925	-4.08	-4.08	-4.08	0	0
926	-4.28	-4.28	-4.28	0	0
927	-4.58	-4.58	-4.58	0	0
928	-28.6	-28.67	-28.65	0.14	0.09
929	-61.32	-61.58	-61.19	0.52	-0.27
930	-62.89	-64.13	-62.72	2.48	-0.34
931	-46.86	-46.19	-46.79	-1.34	-0.13
932	-82.22	-82.43	-82	0.42	-0.45
933	-80.36	-81.67	-79.92	2.62	-0.89
934	-43.32	-42.43	-43.21	-1.78	-0.24
935	-62.98	-63.33	-62.78	0.71	-0.39
936	-58.54	-58.27	-58.58	-0.54	0.07
937	-59.81	-60.39	-59.73	1.16	-0.16
938	-68.95	-69.39	-69.01	0.89	0.12
939	-32.18	-31.17	-31.95	-2.02	-0.46
940	-70.78	-70.53	-70.55	-0.5	-0.47
941	-64.63	-65.1	-64.46	0.92	-0.35
942	-67.63	-68.27	-67.68	1.27	0.1
943	-63.91	-65.83	-64.81	3.84	1.79
944	-49.24	-48.91	-48.9	-0.66	-0.68
945	-59.8	-60.1	-59.93	0.61	0.27
946	-56.78	-56.99	-57.25	0.41	0.95
947	-55.92	-55.56	-55.75	-0.71	-0.34
948	-55.14	-55.15	-55	0.02	-0.27
949	-53.67	-53.92	-53.48	0.51	-0.37
950	-50.53	-50.31	-50.3	-0.44	-0.45
951	-55.45	-55.51	-55.15	0.11	-0.61
952	-50.94	-49.93	-50.93	-2.02	-0.01
953	-54.82	-53.78	-54.38	-2.08	-0.89
954	-59.3	-59.39	-59.14	0.17	-0.33
955	-45.44	-44.47	-45.58	-1.93	0.28
956	-69.45	-69.96	-69.32	1.01	-0.26
957	-51.13	-51.98	-51.93	1.69	1.59
958	-40.18	-39.21	-40.19	-1.95	0.02
959	-44.67	-44.24	-44.85	-0.86	0.35
960	-57.44	-57.45	-57.34	0.03	-0.19
961	-69.58	-70.55	-69.71	1.94	0.26
962	-75.68	-75.3	-75.43	-0.77	-0.51
963	-58.83	-58.7	-58.89	-0.25	0.12
964	-59.3	-58.75	-59.23	-1.1	-0.14
965	-56.56	-56.27	-56.47	-0.57	-0.16
966	-59.61	-59.67	-59.58	0.12	-0.05
967	-34.54	-33.4	-34.61	-2.28	0.15
968	-49.27	-49.36	-49.25	0.17	-0.03
969	-27.69	-26.46	-27.66	-2.47	-0.06
970	-78	-79.6	-78.02	3.2	0.03
971	-34.47	-33.35	-34.63	-2.25	0.32
972	-73.6	-73.44	-73.75	-0.32	0.3
973	-53.67	-54.63	-54.2	1.91	1.05
974	-46.66	-45.69	-46.41	-1.92	-0.49
975	-60.56	-61.27	-60.94	1.42	0.76
976	-73.03	-73.34	-72.95	0.62	-0.16
977	-15.59	-14.62	-15.5	-1.94	-0.18
978	-53.33	-52.45	-53.06	-1.76	-0.55
979	-73.65	-74.55	-73.67	1.81	0.05
980	-60.03	-59.92	-59.96	-0.21	-0.13
981	-40.19	-39.52	-40.39	-1.34	0.39
982	-65.52	-65.61	-65.59	0.18	0.14
983	-58.39	-58.08	-58.26	-0.63	-0.25
984	-47.02	-46.82	-47.01	-0.39	-0.02
985	-25.84	-24.81	-25.74	-2.07	-0.2
986	-52.71	-51.59	-52.5	-2.24	-0.41
987	-3.97	-3.97	-3.97	0	0
988	-61.25	-60.91	-60.9	-0.68	-0.69
989	-57.25	-57.16	-57.13	-0.18	-0.24
990	-63.23	-63.88	-63.69	1.3	0.92
991	-58.1	-57.41	-57.8	-1.38	-0.61
992	-31.36	-31.71	-31.29	0.69	-0.15
993	-11.7	-11.66	-11.71	-0.07	0.03
994	-12.95	-12.94	-12.93	-0.02	-0.05
995	-11.5	-11.49	-11.49	0	-0.02
996	-39.9	-40.02	-39.9	0.24	0
997	-49.77	-50.35	-49.88	1.16	0.22
998	-81.84	-82.06	-81.4	0.45	-0.86
999	-31.58	-30.35	-31.57	-2.45	-0.01
1000	-73.45	-74	-73.41	1.09	-0.09
1001	-57.67	-58.3	-57.55	1.27	-0.24
1002	-34.46	-33.99	-34.29	-0.93	-0.34
1003	-40.07	-40.19	-40.16	0.25	0.19
1004	-53.25	-53.09	-53.12	-0.3	-0.26
1005	-65.05	-66.42	-65.49	2.76	0.88
1006	-59.31	-59.32	-59.31	0.01	-0.01
1007	-64.94	-65.19	-64.5	0.51	-0.87
1008	-76.21	-76.18	-76.08	-0.05	-0.25
1009	-55.37	-54.52	-54.92	-1.7	-0.91
1010	-50.54	-49.94	-50.46	-1.2	-0.15
1011	-62.42	-63.47	-62.36	2.1	-0.13
1012	-47.27	-46.88	-47.34	-0.78	0.14
1013	-49.27	-49.11	-49.09	-0.32	-0.37
1014	-58.01	-59.23	-58.91	2.44	1.79
1015	-65.45	-66.15	-65.62	1.41	0.35
1016	-70.97	-71.23	-70.65	0.52	-0.64
1017	-51.18	-51.77	-51.24	1.18	0.12
1018	-31.2	-29.99	-31.17	-2.43	-0.06
1019	-53.66	-53.5	-53.48	-0.32	-0.36
1020	-59.16	-58.87	-58.96	-0.59	-0.41
1021	-39.03	-37.99	-39.06	-2.09	0.05
1022	-61.66	-61.23	-61.63	-0.86	-0.06
1023	-54.63	-53.93	-54.67	-1.4	0.07
1024	-44.85	-44.98	-44.95	0.26	0.2
1025	-51.46	-51.65	-51.3	0.38	-0.34
1026	-48.81	-49.07	-48.9	0.53	0.18
1027	-36.89	-35.89	-36.99	-2	0.2
1028	-57.4	-56.93	-57.32	-0.94	-0.16
1029	-46.96	-47.42	-47.64	0.91	1.37
1030	-47.37	-46.87	-47.55	-1	0.37
1031	-62.08	-62.02	-62.12	-0.13	0.08
1032	-73.66	-74.32	-73.33	1.32	-0.65
1033	-49.72	-49.83	-49.84	0.23	0.24
1034	-51.87	-51.6	-51.76	-0.55	-0.23
1035	-60.65	-60.03	-60.47	-1.22	-0.35
1036	-48.54	-47.66	-48.54	-1.76	-0.02
1037	-46.66	-46.92	-46.62	0.52	-0.08
1038	-43.98	-44.12	-43.97	0.27	-0.03
1039	-58.88	-58.27	-58.79	-1.21	-0.18
1040	-61.32	-62.51	-61.52	2.38	0.39
1041	-50.33	-50.12	-50.21	-0.43	-0.24
1042	-45.33	-44.61	-45.07	-1.44	-0.51
1043	-59.55	-59.27	-59.54	-0.56	-0.01
1044	-38.8	-38.17	-38.74	-1.27	-0.13
1045	-44.64	-45.36	-45.07	1.43	0.85
1046	-47.96	-49.25	-48.68	2.56	1.43
1047	-44.14	-44.5	-44.42	0.73	0.57
1048	-55.78	-56.18	-55.96	0.8	0.35
1049	-33.75	-34.77	-34.54	2.03	1.57
1050	-42.41	-42.2	-42.25	-0.41	-0.32
1051	-4.17	-4.17	-4.17	0	0
1052	-4.04	-4.04	-4.04	0	0
1053	-4.66	-4.66	-4.66	0	0
1054	-40.5	-41.2	-40.84	1.41	0.7
1055	-51.18	-50.69	-50.83	-0.97	-0.69
1056	-46.6	-47.29	-46.65	1.39	0.1
1057	-48.22	-48.85	-47.96	1.25	-0.52
1058	-48.64	-47.87	-48.58	-1.55	-0.12
1059	-39.62	-39.32	-39.81	-0.6	0.37
1060	-4.08	-4.08	-4.08	0	0
1061	-18.63	-18.44	-18.78	-0.39	0.3
1062	-50.55	-50.01	-50.44	-1.08	-0.22
1063	-39.77	-40.2	-40.15	0.88	0.78
1064	-63.6	-63.29	-63.69	-0.61	0.19
1065	-52.68	-51.73	-52.21	-1.92	-0.95
1066	-44.69	-45.65	-45.04	1.91	0.69
1067	-49.56	-49.05	-49.49	-1.01	-0.13
1068	-55.71	-56.28	-55.51	1.12	-0.42
1069	-36.22	-35.72	-36.29	-0.99	0.14
1070	-19.74	-19.64	-19.76	-0.19	0.04
1071	-10.28	-10.27	-10.28	-0.01	0
1072	-12.68	-12.38	-12.7	-0.6	0.04
1073	-24	-23.76	-23.83	-0.47	-0.34
1074	-53.98	-53.32	-53.33	-1.32	-1.3
1075	-35.94	-35.55	-35.72	-0.77	-0.45
1076	-3.58	-3.58	-3.58	0	0
1077	-51.19	-51.37	-51.16	0.36	-0.06
1078	-55.65	-55.32	-55.52	-0.67	-0.27
1079	-40.53	-40.51	-40.38	-0.03	-0.29
1080	-44.11	-43.85	-44.1	-0.52	-0.03
1081	-58.47	-59.07	-58.78	1.2	0.61
1082	-54.76	-55.46	-54.82	1.4	0.13
1083	-31.41	-31.45	-31.42	0.07	0.01
1084	-50.82	-51.85	-51	2.05	0.35
1085	-21.58	-21.76	-21.6	0.36	0.03
1086	-3.51	-3.51	-3.51	0	0
1087	-4.8	-4.8	-4.8	0	0
1088	-4.19	-4.19	-4.19	0	0
1089	-3.94	-3.94	-3.94	0	0
1090	-4.19	-4.19	-4.19	0	0
1091	-4.19	-4.19	-4.19	0	0
1092	-22.7	-22.53	-22.69	-0.33	-0.01
1093	-44.23	-43.77	-44.06	-0.92	-0.33
1094	-32.83	-31.83	-32.66	-1.99	-0.33
1095	-25.52	-24.52	-25.59	-1.99	0.14
1096	-40.33	-39.22	-39.91	-2.23	-0.86
1097	-31.15	-30.06	-31.21	-2.18	0.13
1098	-51.06	-50.24	-50.94	-1.63	-0.23
1099	-30.63	-29.83	-30.58	-1.6	-0.09
1100	-27.24	-26.28	-27.33	-1.93	0.18
1101	-47.94	-47.78	-48.09	-0.31	0.32
1102	-58.2	-58.8	-58.18	1.19	-0.04
1103	-56.26	-56.37	-56.07	0.22	-0.39
1104	-28.09	-27.01	-27.95	-2.15	-0.28
1105	-31.92	-31.25	-32.03	-1.32	0.22
1106	-76.6	-76.73	-76.43	0.27	-0.33
1107	-11.93	-10.95	-11.82	-1.95	-0.22
1108	-42.03	-41.05	-42.06	-1.96	0.06
1109	-40.9	-43.72	-42.98	5.62	4.15
1110	-57.64	-57.65	-57.48	0.02	-0.32
1111	-35.68	-35.04	-35.74	-1.29	0.12
1112	-46.57	-46.1	-46.4	-0.94	-0.36
1113	-59.12	-58.36	-59.02	-1.52	-0.2
1114	-42.73	-41.47	-42.58	-2.51	-0.3
1115	-48.83	-49.74	-48.82	1.82	-0.03
1116	-43.97	-43.07	-43.86	-1.82	-0.23
1117	-29.05	-27.89	-28.91	-2.33	-0.29
1118	-45.5	-45.27	-45.62	-0.46	0.24
1119	-56.22	-56.32	-56.16	0.21	-0.12
1120	-45.93	-46.17	-46.35	0.47	0.84
1121	-4.44	-4.44	-4.44	0	0
1122	-4.5	-4.5	-4.5	0	0
1123	-19.32	-19.31	-19.25	-0.01	-0.13
1124	-24.27	-23.74	-24.01	-1.05	-0.51
1125	-41.15	-42.98	-42.35	3.66	2.4
1126	-35.13	-35.01	-35.26	-0.26	0.25
1127	-52.62	-52.03	-52.47	-1.19	-0.31
1128	-42.33	-41.46	-42.25	-1.72	-0.14
1129	-41.71	-40.55	-41.65	-2.33	-0.12
1130	-38.37	-37.4	-38.28	-1.94	-0.18
1131	-31.75	-30.63	-31.87	-2.24	0.24
1132	-31.55	-31.07	-31.58	-0.95	0.06
1133	-47.66	-46.57	-47.54	-2.18	-0.24
1134	-18.45	-17.5	-18.33	-1.89	-0.24
1135	-35.1	-34.02	-35.06	-2.14	-0.07
1136	-53.24	-52.67	-53.02	-1.12	-0.44
1137	-45.72	-45.83	-46.12	0.22	0.81
1138	-47.96	-46.81	-47.88	-2.3	-0.16
1139	-59.51	-59.64	-59.95	0.27	0.88
1140	-53.3	-53.56	-53.15	0.53	-0.29
1141	-34.73	-33.69	-34.79	-2.08	0.12
1142	-46.73	-46.45	-46.68	-0.55	-0.1
1143	-47.59	-46.88	-47.49	-1.42	-0.19
1144	-18.14	-17.07	-18.03	-2.13	-0.22
1145	-35.36	-34.24	-35.21	-2.25	-0.31
1146	-45.7	-45.81	-46.01	0.22	0.62
1147	-44.82	-44.37	-44.89	-0.9	0.14
1148	-45.32	-45.94	-45.87	1.25	1.11
1149	-45.25	-44.39	-44.92	-1.71	-0.66
1150	-31.81	-30.75	-31.76	-2.12	-0.09
1151	-54.47	-53.98	-54.19	-0.97	-0.55
1152	-31.41	-30.39	-31.47	-2.02	0.13
1153	-45.01	-44.01	-44.97	-1.99	-0.08
1154	-41	-40.73	-41.06	-0.54	0.11
1155	-28.36	-27.25	-28.43	-2.23	0.14
1156	-42.61	-41.84	-42.52	-1.54	-0.18
1157	-23.16	-22.12	-23.11	-2.08	-0.11
1158	-25.83	-25.54	-25.83	-0.57	0
1159	-44.24	-43.63	-44.34	-1.22	0.2
1160	-41.75	-41.16	-41.91	-1.18	0.33
1161	-53.01	-52.44	-53.23	-1.14	0.44
1162	-64.91	-64.94	-65.03	0.05	0.22
1163	-32.08	-31.57	-32.09	-1.02	0.03
1164	-40.85	-40.07	-40.88	-1.55	0.07
1165	-71.09	-70.87	-70.99	-0.45	-0.2
1166	-39.83	-38.66	-39.85	-2.34	0.04
1167	-48.01	-47.4	-47.93	-1.21	-0.16
1168	-20.04	-19.07	-20.01	-1.94	-0.06
1169	-28.44	-27.25	-28.43	-2.38	-0.01
1170	-41.02	-39.89	-40.85	-2.26	-0.35
1171	-53.72	-54.32	-54.14	1.22	0.85
1172	-25.98	-24.91	-26	-2.14	0.05
1173	-33.29	-32.47	-33.18	-1.65	-0.23
1174	-38.87	-38	-38.97	-1.75	0.21
1175	-50.48	-50.19	-50.04	-0.57	-0.88
1176	-25.71	-24.88	-25.57	-1.67	-0.28
1177	-33.84	-32.96	-33.78	-1.75	-0.11
1178	-39.98	-39.56	-39.91	-0.86	-0.14
1179	-56.96	-55.9	-56.78	-2.13	-0.35
1180	-45.12	-44.06	-44.99	-2.11	-0.25
1181	-45.27	-44.36	-44.94	-1.82	-0.67
1182	-40.32	-39.44	-40.18	-1.77	-0.29
1183	-22.65	-21.68	-22.55	-1.94	-0.2
1184	-46.11	-45.44	-45.96	-1.35	-0.31
1185	-57.66	-56.81	-57.51	-1.69	-0.29
1186	-44.09	-42.96	-44.19	-2.27	0.2
1187	-49.9	-48.93	-49.79	-1.93	-0.21
1188	-47.21	-46.22	-47.07	-1.96	-0.28
1189	-50.37	-49.91	-50.51	-0.92	0.27
1190	-47.3	-46.42	-47.25	-1.76	-0.1
1191	-45.39	-45.05	-45.57	-0.69	0.34
1192	-29.05	-27.87	-28.84	-2.37	-0.43
1193	-48.43	-47.57	-48.38	-1.73	-0.1
1194	-33.13	-32.04	-33.14	-2.17	0.02
1195	-52.68	-53.08	-52.98	0.8	0.6
1196	-33.44	-32.6	-33.52	-1.68	0.17
1197	-45.98	-44.94	-45.78	-2.07	-0.38
1198	-57.95	-58.65	-58	1.4	0.11
1199	-57.56	-57.17	-57.67	-0.79	0.22
1200	-42.46	-42.06	-42.57	-0.8	0.23
1201	-49.74	-48.92	-49.84	-1.64	0.19
1202	-41.33	-40.19	-41.16	-2.29	-0.35
1203	-57.18	-56.75	-56.92	-0.86	-0.5
1204	-25.05	-24.24	-24.83	-1.61	-0.43
1205	-36.67	-35.66	-36.74	-2.02	0.15
1206	-37.87	-37.51	-38.2	-0.73	0.65
1207	-24.79	-23.97	-24.63	-1.63	-0.32
1208	-53.84	-53.91	-54.13	0.15	0.59
1209	-40.83	-40.57	-40.87	-0.51	0.08
1210	-46.75	-46.34	-46.92	-0.81	0.35
1211	-38	-37.4	-38.13	-1.19	0.27
1212	-44.9	-45.49	-45.54	1.2	1.29
1213	-46.6	-46.04	-46.48	-1.11	-0.23
1214	-58.83	-58.84	-59	0.02	0.34
1215	-24.11	-23.12	-24.11	-1.99	-0.01
1216	-20.96	-19.96	-20.96	-1.99	0
1217	-32.64	-31.77	-32.51	-1.74	-0.26
1218	-35.57	-36.89	-36.2	2.64	1.26
1219	-11.93	-10.95	-11.82	-1.95	-0.22
1220	-45.86	-44.65	-45.78	-2.42	-0.17
1221	-51.76	-51.79	-51.17	0.07	-1.17
1222	-54.43	-54.23	-54.41	-0.41	-0.05
1223	-50.92	-50.94	-50.95	0.04	0.05
1224	-51.68	-52.96	-51.88	2.57	0.4
1225	-59.43	-60.12	-59.61	1.39	0.36
1226	-16.64	-16.87	-16.56	0.45	-0.18
1227	-12.08	-11.85	-12.14	-0.45	0.11
1228	-25.26	-25.95	-25.37	1.38	0.21
1229	-12.55	-12.46	-12.5	-0.19	-0.1
1230	-12.86	-12.74	-12.84	-0.24	-0.03
1231	-53.42	-53.7	-53.25	0.55	-0.35
1232	-54.21	-53.95	-54.04	-0.51	-0.35
1233	-47.58	-47.5	-47.64	-0.17	0.12
1234	-16.04	-15	-16.08	-2.08	0.06
1235	-11.93	-10.95	-11.82	-1.95	-0.22
1236	-48.79	-48.98	-48.76	0.38	-0.05
1237	-47.49	-47.04	-47.22	-0.89	-0.53
1238	-52.97	-52.32	-52.66	-1.31	-0.61
1239	-57.45	-57.87	-57.48	0.86	0.07
1240	-56.22	-56.68	-56.6	0.91	0.77
1241	-37.48	-37.8	-37.81	0.64	0.65
1242	-42.19	-41.48	-42.16	-1.42	-0.08
1243	-44.62	-44.17	-44.32	-0.89	-0.6
1244	-68.37	-68.73	-68.54	0.73	0.35
1245	-57.13	-56.86	-56.75	-0.54	-0.76
1246	-60.67	-61.06	-60.71	0.78	0.08
1247	-72.99	-73.22	-73.03	0.47	0.08
1248	-61.14	-61.56	-61.16	0.83	0.04
1249	-8.06	-8.01	-8.04	-0.11	-0.04
1250	-3.78	-3.78	-3.78	0	0
1251	-4.05	-4.05	-4.05	0	0
1252	-3.93	-3.93	-3.93	0	0
1253	-3.93	-3.93	-3.93	0	0
1254	-4.04	-4.04	-4.04	0	0
1255	-4.08	-4.08	-4.08	0	0
1256	-4.19	-4.19	-4.19	0	0
1257	-15.75	-15.58	-15.75	-0.33	0
1258	-21.44	-22.38	-21.26	1.88	-0.35
1259	-10.75	-10.76	-10.73	0.03	-0.04
1260	-13.13	-12.98	-13.13	-0.3	0.01
1261	-9.37	-9.21	-9.41	-0.32	0.08
1262	-25.63	-27.44	-26.04	3.62	0.82
1263	-23.15	-23.44	-22.98	0.58	-0.34
1264	-19.61	-19.86	-19.4	0.5	-0.43
1265	-13.02	-13.34	-12.99	0.64	-0.06
1266	-13.77	-13.55	-13.83	-0.44	0.13
1267	-24	-24.34	-24.19	0.67	0.38
1268	-16.73	-16.6	-16.75	-0.27	0.03
1269	-16.93	-17.27	-16.6	0.67	-0.65
1270	-18.11	-17.93	-18.15	-0.36	0.08
1271	-10.58	-10.37	-10.62	-0.43	0.07
1272	-13.28	-13.37	-13.31	0.19	0.07
1273	-15.76	-16.17	-15.79	0.83	0.06
1274	-13.86	-13.67	-13.87	-0.39	0.02
1275	-12.63	-13.07	-12.67	0.87	0.08
1276	-14.04	-14.66	-14.38	1.25	0.69
1277	-20.35	-22.15	-20.81	3.61	0.93
1278	-20.36	-20.83	-20.48	0.95	0.25
1279	-8.63	-8.51	-8.6	-0.26	-0.06
1280	-9.9	-9.74	-9.88	-0.31	-0.03
1281	-11.34	-11.23	-11.34	-0.21	0.01
1282	-13.67	-13.68	-13.66	0.03	-0.01
1283	-11.25	-11.8	-11.53	1.11	0.56
1284	-44.16	-44.14	-44.11	-0.05	-0.11
1285	-12.33	-11.85	-12.27	-0.96	-0.12
1286	-7.67	-7.55	-7.64	-0.24	-0.05
1287	-7.57	-7.44	-7.56	-0.25	-0.01
1288	-30.79	-30.68	-30.81	-0.22	0.03
1289	-53.15	-55.35	-53.25	4.39	0.19
1290	-50.09	-50.37	-50.06	0.57	-0.06
1291	-40.36	-40.69	-40.39	0.65	0.05
1292	-46.97	-46.74	-46.97	-0.47	-0.01
1293	-46.25	-45.52	-45.96	-1.45	-0.59
1294	-43.82	-43.14	-43.71	-1.37	-0.23
1295	-23.67	-23.13	-23.61	-1.09	-0.13
1296	-34.78	-36.16	-34.84	2.75	0.11
1297	-25.47	-26.01	-25.39	1.08	-0.16
1298	-33.65	-33.55	-33.66	-0.2	0.03
1299	-22.26	-22.6	-22.15	0.68	-0.23
1300	-7.17	-7.31	-7.19	0.28	0.04
