# Supplementary material for: Variation in selection constraints on teleost TLRs with emphasis on their repertoire in the Walking catfish, Clarias batrachus
Source: Sci Rep. 2020 Dec 7;10:21394. doi: 10.1038/s41598-020-78347-6 (PMC7721727; doi:10.1038/s41598-020-78347-6)
Supplement: Supplementary file 32 — Supplementary Information 32. [file 41598_2020_78347_MOESM32_ESM.zip › T13/busted/result.json]

{
  "Evidence Ratios": {
    "constrained": [
      [
        1,
        0.9999999999999982,
        0.9999999999999991,
        0.9999999999999991,
        0.9999999999999991,
        1,
        0.589530039565604,
        0.7081837180892576,
        1.529402729854696,
        1.328161502010881,
        0.9014475352198069,
        1.850781985621024,
        0.7775011648406328,
        2.499844847371473,
        7.575134053205963,
        1.087244168575403,
        0.9254438100717544,
        1.160137754646157,
        0.9454963144351887,
        0.8057450114296495,
        1.153253578269644,
        1.122793384594213,
        0.9356679795857327,
        1.503880056076608,
        2.369364218936977,
        1.34346290523963,
        1.034465736845205,
        2.950361730895447,
        2.333957333838358,
        1.394548132291805,
        0.9779762492613084,
        1,
        1,
        1,
        0.9999999999999991,
        1,
        0.9999999999999996,
        1,
        1,
        0.9999999999999991,
        1,
        1,
        0.9999999999999996,
        1,
        1,
        0.9999999999999991,
        1,
        1,
        1,
        0.9999999999999996,
        0.9999999999999991,
        1,
        1,
        0.9999999999999991,
        0.9999999999999996,
        0.9999999999999996,
        0.9999999999999991,
        0.9999999999999996,
        1,
        1,
        0.9999999999999991,
        1,
        0.9999999999999996,
        0.9999999999999996,
        1,
        0.9999999999999996,
        0.9999999999999991,
        1,
        1,
        1,
        0.9999999999999991,
        0.9999999999999996,
        1,
        1,
        1,
        0.9999999999999996,
        1,
        1,
        1,
        1,
        1,
        1,
        1,
        1,
        1,
        0.9999999999999996,
        1,
        1,
        1,
        1,
        1.43147667624213,
        1.347371931148382,
        1.256073584259964,
        0.7471206669667219,
        0.9801126938486623,
        1.437819706740329,
        1.407764022997905,
        0.9465672600919789,
        1.007150399330311,
        1.270797110237055,
        0.9824688306527711,
        1.638488603128739,
        0.6968542110976845,
        1.642729668978909,
        0.9067788509525925,
        2.062623820405871,
        0.8028754236459061,
        2.048308237069022,
        1.503591327494875,
        2.790300871982735,
        4.707487673575661,
        2.695156060647814,
        2.134161774475528,
        2.157594036323182,
        0.9999999999999996,
        0.9999999999999991,
        0.9999999999999996,
        1,
        1,
        1,
        1,
        0.9999999999999991,
        0.6894961896851297,
        0.5204687251282651,
        0.5503554769821647,
        0.3787150124570886,
        1.346880590425784,
        1.692245651291166,
        2.095419682492484,
        1.041564463035873,
        1.506360292520538,
        0.9804544496081725,
        2.169854405815985,
        2.169303984394187,
        1.332550511233248,
        0.8854306896174248,
        1.863800373088028,
        0.9999999999999991,
        0.9999999999999991,
        1,
        1,
        1,
        1,
        0.9999999999999991,
        1,
        1,
        1,
        1.097228320707306,
        5.88479100283606,
        7.568419886569306,
        3.453228291227159,
        1.979187777616004,
        1.761998444849838,
        0.7086196114479061,
        1.044920504413331,
        1.056037054406092,
        0.9715838851603519,
        0.9936170541958459,
        1.071904231647552,
        1.039762843039835,
        1.026644013182875,
        1.06130790613091,
        4.683255704550333,
        2.097919384964148,
        1.299880880515047,
        1.236699075357933,
        4.784331956011897,
        0.6987928429812479,
        1.849650497544743,
        3.403351830379899,
        0.92415288839428,
        0.6980065632768395,
        4.280575630771427,
        1.701957872465073,
        0.6761460578629214,
        1.369942855877323,
        1.18699697859948,
        12.71025907633989,
        9.833856743560272,
        0.5413292761599328,
        0.6538127420305578,
        1.163092857559222,
        1.466450686233167,
        2.035474129838457,
        2.650327955792032,
        7.74798432546716,
        6.353075608398369,
        1.2433185859396,
        1.846656550083613,
        2.305648747385684,
        3.570144532571282,
        0.8586487515982085,
        0.7715842363596331,
        0.9999999999999991,
        0.919583991166407,
        9.288458293669406,
        2.289945593491612,
        2.268423326597376,
        1.495819039529009,
        0.9062868418688766,
        2.513727938410172,
        2.806454121729726,
        1.259837678154806,
        6.76178653844051,
        0.6891053122561906,
        1.700779661438374,
        1.559983317406187,
        3.785881468147639,
        2.762259008034006,
        1.224049798498698,
        1.918498133385244,
        3.54687919935437,
        3.099051115651636,
        0.9267952761678956,
        2.549521376156417,
        4.104970950987949,
        3.915090624377887,
        3.803225663509657,
        1.008790563720133,
        1.685905050680607,
        7.885406526873829,
        1.118304274298563,
        4.971725454956974,
        0.503966963010947,
        1.718711411292307,
        0.7568946686332574,
        4.860054228522072,
        0.5323908797902253,
        1.844321979208543,
        1,
        1,
        5.040443372189614,
        12.7676818959487,
        1.643792083195703,
        1.0531029880593,
        0.7599120530441913,
        6.390750355246317,
        1.14994843567808,
        3.468543967633626,
        1.089539056201694,
        0.9999999999999996,
        0.9999999999999996,
        1.135880882676683,
        0.9074308122224676,
        0.383075094806611,
        2.659545785237809,
        1.146282968328003,
        3.557424813999801,
        1.008229466144265,
        1.016871958108743,
        2.855729475044274,
        0.5589403672400902,
        2.321216722954339,
        2.345285039686391,
        1.744984877892331,
        0.9176920146590338,
        1.390527079894945,
        0.8786951332824882,
        1.332752796006778,
        1.348413757339101,
        0.9252574532964892,
        1.000844712669776,
        0.514048305568883,
        1.174157910289427,
        0.9848277870201535,
        1.676576574394067,
        4.005848484056644,
        0.9754999885131836,
        1.734657946836675,
        0.6649609529071704,
        0.7466919947594607,
        1.671516773147587,
        0.7124680845940071,
        1.687503743227255,
        3.896474272556978,
        1.159954084674185,
        0.7301807971753542,
        1.093731952706138,
        8.76888387672394,
        2.867455063278328,
        0.7372002467034013,
        2.006013885519982,
        4.079990284208438,
        2.271341590716946,
        1.230652718688195,
        1.083731102378831,
        0.9366481797553011,
        1.154002366371603,
        2.616218730535798,
        1.104025360907231,
        0.7610102441568376,
        0.9831847889527335,
        1.756781960912792,
        2.612565934904058,
        0.3608739252143719,
        13.25772946579287,
        1.070747040288761,
        3.571665570644584,
        1.464770963679855,
        0.6831982991654663,
        1.545339861080416,
        1.584329482751085,
        1.938146264851861,
        2.763670088942893,
        1.177974247489542,
        1.532246354789762,
        0.8412185963926205,
        0.9643427406706606,
        0.660885844668638,
        0.7872305738734184,
        0.5675556254568738,
        0.707103567872778,
        2.154342105822511,
        1.010937952397695,
        1.243281649195553,
        3.168765726409938,
        0.5628402680078731,
        0.8912922168462751,
        1,
        1,
        0.9999999999999996,
        1,
        0.9999999999999996,
        1,
        1,
        1.472972648588903,
        0.9236828239285159,
        2.88077854998379,
        0.5172617315665264,
        0.671094428672191,
        0.9875549798996933,
        0.9078872979603121,
        0.9024137392930918,
        0.6449624481181202,
        2.40825372298784,
        0.9357685865900542,
        1.477439818972259,
        1.094941462299343,
        2.809612269140386,
        2.038252978659151,
        2.4212115802291,
        33.37080709103855,
        0.5574095984085968,
        1.783004375383764,
        1.009840821653506,
        1.184133588682562,
        1.038014303723035,
        0.9720829712096981,
        1.049061866385662,
        2.848481471497683,
        2.101142340184308,
        1.130437753635873,
        1.245790228883295,
        1.342015813661115,
        1.222495753093262,
        8.140916417961073,
        3.534564308504625,
        1.898721435734447,
        2.746167412985018,
        6.148158784061534,
        1.30472731069994,
        2.942835274199488,
        1.238059180395464,
        0.9763554775898104,
        1.097190831890407,
        0.9999999999999996,
        0.9658875967590748,
        1.086570533792855,
        0.9957646867461627,
        1.024294993021052,
        0.9522296713130041,
        0.9799736219604402,
        1.029155863619783,
        0.9206754950441238,
        0.3861519708608858,
        2.273921714201484,
        0.5474289245316469,
        2.401556009364417,
        2.339724828720556,
        0.9206574630040969,
        1.032067292754838,
        1.034777583911497,
        0.9625312778466923,
        0.9675052209129056,
        1.001753493865057,
        0.9926521776049952,
        0.9958286823985719,
        0.6418047714797538,
        0.7901458535047272,
        3.371539703120497,
        1.348481179748666,
        5.369914482076383,
        2.066947581200264,
        2.022666086286386,
        0.8746423815752246,
        5.866120790269074,
        1.710766576223275,
        1.068666113025466,
        9.295208709686168,
        8.568880356020601,
        4.248094806037778,
        0.5610702410449628,
        1.903682467323272,
        1.139570432713459,
        1.410318775488558,
        0.8667569579983939,
        1.480037278357497,
        1.013924136757346,
        0.9499781988531711,
        0.9999999999999991,
        1,
        1,
        0.9999999999999991,
        1,
        1,
        0.9999999999999991,
        1,
        1,
        0.9914217362367521,
        1.022696489301404,
        0.9738066486945746,
        1.071866783103658,
        1.663947083161971,
        1.834780742529441,
        2.179690437767447,
        1.041270424653841,
        2.948604013711488,
        15.21019309069353,
        1.312688299257868,
        2.159696232097747,
        0.9999999999999982,
        0.9999999999999996,
        1.421818866743395,
        0.4923769780976496,
        0.6303946695050637,
        0.9166160810438031,
        1.392939661079271,
        1.013029431337189,
        0.8302124295136527,
        0.550522376354199,
        0.7964380146094545,
        2.152187006832312,
        1.255969184790466,
        0.7481584604330468,
        1,
        1,
        0.9999999999999991,
        1,
        1,
        0.7773482777883224,
        0.4700826446804455,
        0.6387935740364664,
        2.424531322595902,
        0.9973977360942607,
        6.025522114719701,
        1.484191789520903,
        3.531528800214132,
        0.8240692482783534,
        0.957722639088664,
        0.7915031231794684,
        0.7081909842874005,
        2.061190822624404,
        1.082294860009108,
        4.971972237796014,
        3.606931525141646,
        2.072307829787646,
        1.63313723655339,
        1.851240553691539,
        2.034302112288521,
        18.72898884597543,
        1.506837879139783,
        1.348705709134658,
        1.438563686594697,
        0.7273755748326395,
        1.648520953432045,
        1.673697352097197,
        1.884661595316427,
        3.924320291749749,
        3.322301063731729,
        1.13129785718554,
        6.441661726962115,
        2.075519637149858,
        0.7351416605660313,
        0.4473609138949979,
        1.357720258469198,
        0.6910901066526014,
        1.139401680596629,
        1.178758664538767,
        0.9908621197860933,
        1.452302127965769,
        1.731044139557482,
        1.09714958774836,
        2.193164029032415,
        3.536765847081045,
        1.434546857519951,
        2.777715661728541,
        2.332538631524905,
        0.5377232798322671,
        1.622908594539132,
        2.282256828595109,
        8.045327737133016,
        1.015053707286083,
        0.5820009402995023,
        1.606292330623524,
        2.234874483759322,
        1.889625004357391,
        0.9698518973383371,
        1.158901310987356,
        0.7561684668562966,
        0.8142311030598242,
        0.7669383362543009,
        3.591000441674808,
        0.9404524436943668,
        1.191613362342636,
        0.8634591858667501,
        0.8799437886015371,
        1.620170000614624,
        0.731128986647483,
        0.7400398283009032,
        1.184868836816133,
        0.4202190396712347,
        3.005146558943324,
        0.4478847780012313,
        5.217917525083564,
        2.573063852560202,
        0.381685936129683,
        1.077477600549519,
        1.040659078283742,
        2.236379290075618,
        1.322395612423232,
        0.8365082762018572,
        2.974331408995353,
        0.9876181150606034,
        2.271014585641907,
        1.738490488213873,
        0.6414360780079056,
        1.863181179230823,
        0.6472492984703396,
        0.6452877375501284,
        0.7699123318553945,
        1.426605146166408,
        0.9844107196504452,
        0.5640153814874223,
        0.7416528284574495,
        0.8124054792494265,
        1,
        0.9999999999999996,
        1,
        1,
        1.455757264693618,
        0.6859784058132214,
        0.7584057778871497,
        3.963999943878398,
        0.7784331001721849,
        2.218906217812862,
        0.6424545882764481,
        2.966836973300025,
        1.038285376434618,
        0.9556859608667337,
        0.934081861329716,
        1.387111286259907,
        5.692649200631609,
        1.256189275408008,
        1.109198693287215,
        0.5441798581475322,
        2.016553820338557,
        3.109697057293433,
        0.971025206846842,
        1.691011096885658,
        11.53373368532989,
        1.482597677520018,
        0.5091894076958083,
        1.478383681421863,
        1.787564893310695,
        3.528395279757056,
        1.341063226846783,
        1.452661906068514,
        1.242275089071228,
        0.7910260761302066,
        1.884219877210834,
        0.7657752583860657,
        1.610123164839812,
        0.6917739809545159,
        1.448129351731062,
        1.196925597163313,
        1.72076689691105,
        3.248407830522106,
        1.133428669727016,
        0.5957759998475226,
        4.714256671746192,
        2.121065774926345,
        1.256394643289884,
        5.410863481119385,
        2.234676583967024,
        1.309774490497602,
        9.283537750064587,
        1.126370990800481,
        1.271134244583568,
        1.918074116265843,
        2.405510374860381,
        1.050203727673702,
        5.964948705312411,
        0.8996454173235089,
        2.638275418554249,
        3.515885250871681,
        1.125567964406402,
        0.7107808449476275,
        1.288909904547299,
        0.9637767804474886,
        0.5540174218607438,
        1.419244305868089,
        0.5350975670726521,
        1.292153886599986,
        2.07423497075088,
        9.134011500016411,
        1.309890374062916,
        0.5821707164576899,
        1.6512219767186,
        1.564770308578665,
        0.6877835625185388,
        1.560303028645694,
        1.351557778215347,
        1.428905948293234,
        2.102685789973931,
        0.9999999999999991,
        1,
        0.9999999999999996,
        1,
        1.116023069222705,
        0.4719988266632386,
        1.163227293704308,
        3.107370679598035,
        1.23650733555755,
        0.6974270361887521,
        3.081188587239236,
        0.6383606826403175,
        1.802079281831952,
        1.073383209179606,
        0.7073206510632708,
        1.729249525587871,
        0.68981606539234,
        2.337866860309963,
        2.206642425830115,
        2.758365178414932,
        1.11355260022371,
        1.000000000000001,
        0.9999999999999996,
        0.8340508645699275,
        1.645616461079688,
        1.677643883146883,
        0.5301772693641141,
        1.083761543667858,
        1.880399812143133,
        0.793128061118512,
        1.245916151259292,
        0.9754298476614606,
        0.8312888198962707,
        2.271766799289041,
        2.178935458780532,
        1.047493604937274,
        3.597802481263223,
        3.469644033047003,
        9.064715209900854,
        1.674665187484606,
        2.967722980412885,
        1.128971232097356,
        0.7943736854765732,
        3.389554536318876,
        3.3404991647586,
        4.216292660049048,
        2.461978758191961,
        1.098063482081344,
        0.6936800271708453,
        1.607105376132238,
        2.033652660548127,
        1.544462252335871,
        2.824095154973606,
        0.6158610800804017,
        3.493194255200217,
        1.5999595116494,
        0.8053206452291727,
        8.164777621469648,
        1.631275616389027,
        1.338349854748261,
        1.914375919293816,
        2.47983822762034,
        2.259671110242218,
        2.265670590428993,
        4.703299484364587,
        0.9751994456408143,
        1.404950568470394,
        14.05410497484779,
        2.507337242178681,
        4.517849924531077,
        3.535394189069218,
        1.740859412945521,
        0.8683638955063936,
        0.9469241058141091,
        2.718873710337248,
        1.208641185064941,
        0.9121541832287713,
        1.390206972156514,
        4.242368029089535,
        10.24101088312828,
        6.338362748647419,
        1.915521303407735,
        0.8046876153259102,
        2.991776320802721,
        3.639545949992812,
        0.6023493842639036,
        1.524755389481367,
        1.599920008493049,
        6.076484902354973,
        1.519482654456148,
        1.343788025982986,
        0.9649157391605216,
        13.56488886577477,
        3.557407652485943,
        4.435050569747585,
        2.919389667861167,
        1.815202562909867,
        2.163184080320299,
        0.7130176292854787,
        9.888736338511073,
        0.8104781135653188,
        0.5290371722049324,
        5.239473266821751,
        1.141912098770525,
        0.5083832785810644,
        0.9714227348859601,
        4.952880550772399,
        1.064852835135591,
        4.497361914835838,
        1,
        1.197473292360749,
        0.8787688566946472,
        1.007702172963199,
        1.036555650299567,
        1.013570127256398,
        1.062642920991963,
        1.03057366313479,
        1.844489034212199,
        0.9550427032940382,
        0.6908974386856189,
        0.7312488276755188,
        1.206996689671227,
        1.617699374133226,
        1.47415461519771,
        1.143929468626048,
        1.506900821450537,
        3.693717033348877,
        1.968010020525572,
        1.251309571297118,
        0.6492805022122101,
        0.619008401051581,
        0.8741481263562833,
        2.868350726169544,
        1.041823510855857,
        1.377712173096071,
        1.272889803266631,
        0.7000239267837415,
        3.389615958793956,
        0.650915708811564,
        0.4699808973860527,
        1.484307264642938,
        1.123258810231715,
        0.7012675155995702,
        0.9097241119045192,
        1.278625484262495,
        1.023005680040041,
        0.932352143473868,
        1.093018651446041,
        0.8758359640606256,
        0.9749228370028522,
        0.9673786245209932,
        1.032581552923636,
        1.026885617300574,
        1.186709674587153,
        0.5605304118273053,
        1.023117869098649,
        1.444506964603964,
        0.3655556178785063,
        2.313650855243165,
        0.822783162251777,
        2.196100417487548,
        5.040088586815461,
        0.6193389966472845,
        9.40594019721015,
        1.133829008350656,
        4.69164140743221,
        1.261198156780916,
        3.182556219923983,
        1.715991899544091,
        1.105673014963393,
        0.9879617481327787,
        1.291737676033321,
        1.055160948995744,
        0.6755760165324215,
        2.363808528366549,
        1.268606736314421,
        1.890315212193308,
        0.770056017175663,
        0.9042431743576167,
        0.8246552769069582,
        0.5753982224708307,
        0.4689673204546862,
        0.3687955459991174,
        2.137798363796069,
        0.7199244249089792,
        1.008572127295892,
        1.625178936118602,
        2.696942373031505,
        0.7648993143306203,
        0.9384495647538325,
        0.5148472214474924,
        0.731242665412222,
        2.299860080944171,
        0.4855096519012619,
        4.816203327950035,
        1.413115323501931,
        0.7294151838730013,
        0.8592119231177897,
        2.160754951676608,
        1.089847030542099,
        2.894359868431718,
        3.477419708591715,
        1.20618988332596,
        1.541014419650117,
        2.472026919964949,
        1.11309162971271,
        30.57705114424363,
        2.461879109413855,
        1.000000000000001,
        1,
        1.998757350720567,
        0.9820384971682862,
        0.5602493774099152,
        1.496759201760401,
        0.7942691438189688,
        0.5584167846783172,
        0.4000605510029359,
        1.151390480154398,
        2.685899168018025,
        0.6770218619913592,
        2.382326596019783,
        9.29090552282323,
        0.4168584553405418,
        3.449873023090117,
        4.305229733565708,
        0.7307488438065428,
        4.033006152199786,
        0.8284783627223904,
        0.9837000844835051,
        0.9517777432283208,
        1.953270291005441,
        4.382598610184493,
        1.362942547903265,
        5.259051185741524,
        1.154108578918258,
        0.4823691526130945,
        0.9079644886796144,
        0.6942256555492322,
        0.3785493307676699,
        1.173995574619186,
        0.4624421219057451,
        2.363963609635334,
        0.6143358162195115,
        0.8400514861068953,
        0.855256479133393,
        1.296219332532426,
        0.7378619868326111,
        0.9083691019350576,
        0.4205009835356802,
        9.72905867752903,
        2.416107515265846,
        0.3576935136010945,
        1.904797111894056,
        1.278721188636995,
        1.663337860672493,
        1.554266399640563,
        1.669701131660449,
        2.433206898695512,
        0.7727434839287876,
        1.873657147904851,
        1.214793339275211,
        0.5497805159157191,
        1,
        0.9094660586506352,
        0.6429062484872727,
        18.80573193189097,
        0.4016769266988311,
        0.4537362800932249,
        0.5282402556434499,
        2.091304866645855,
        1.788786869915951,
        1.518981485172969,
        0.4889312275019723,
        0.8015588109920931,
        0.5091417760753626,
        0.4171402079969377,
        0.943963088802211,
        2.631865370749028,
        0.308153887938284,
        5.069716994866551,
        0.9647081934828908,
        4.143921860266032,
        1.211205766725092,
        0.7809946370348455,
        1.547316624683149,
        0.8330161601115268,
        3.563392564960516,
        0.710690679690959,
        0.650157719129423,
        1.066599582890861,
        0.4178382550308374,
        0.5643300767821718,
        1.953842926518474,
        1.521682542789639,
        1.055238017407405,
        0.9544899996988243,
        1.821244348268969,
        1.235034488166784,
        0.3426076927202533,
        0.4432676825461043,
        0.9999999999999991,
        1,
        1,
        1.070827255704457,
        1.295394708368313,
        3.45522710198358,
        0.5108766662887851,
        1.232192152222998,
        3.704614501309049,
        0.4098319913021133,
        1.426696303585779,
        0.7631814657200171,
        1.785712526023297,
        1.562957010707176,
        0.3641250250376007,
        0.7806491764373358,
        1.584871486369646,
        1.889575042838491,
        6.837990107540652,
        0.7191621788922463,
        1.357698802310291,
        1.22825755711737,
        0.6997867574369457,
        1.011220775898395,
        1.292854005484966,
        0.8008569288290107,
        1.057313487214973,
        0.3644957386082429,
        0.3533217998333121,
        1.091134462860909,
        0.380587654969578,
        1.659008409575703,
        2.331917389621295,
        0.3767099845765787,
        0.6493436814392792,
        1.016670745962151,
        2.640130801415393,
        0.6810913718117021,
        0.884463586058248,
        0.5776291958891898,
        0.7537665391076457,
        1.062072624579705,
        0.3198824336045961,
        1.090335012775025,
        0.2905630673478254,
        4.954446588425051,
        0.3240102108492098,
        0.8511226884263428,
        2.593606422275768,
        0.3821169576073132,
        2.033031726477779,
        1.363198315106735,
        0.3784041166441024,
        0.4157688288350411,
        2.469476327260309,
        0.9025527070407062,
        0.5108697336005392,
        1.091456935731,
        0.7309481428055314,
        0.8231062470944108,
        0.3560553041177688,
        0.3260934579072665,
        0.9999999999999991,
        0.7122669035065683,
        0.9133328276097352,
        1.915711568414373,
        0.5008024033747771,
        1.412866867254078,
        0.9632446400902047,
        0.9876861439006019,
        0.9985646143542332,
        1.12589823365403,
        1.78228715156613,
        1.252135196402931,
        0.2943566994501842,
        1.72090490584029,
        1.887323284315722,
        0.6271207708919293,
        1.131554521587611,
        0.858931660408456,
        3.966175422973138,
        1.006989028649505,
        1.289246775957213,
        0.9760584321228025,
        0.4270565690121819,
        0.5496409259659605,
        2.851947912750426,
        0.678265616220714,
        0.8535093317833785,
        3.38375248948812,
        2.028253153161075,
        1.29482557484597,
        1.804633826609261,
        0.2970585127917624,
        0.8504691291766198,
        0.7448722854412216,
        0.3513231538720016,
        0.6510407143537321,
        0.4965019980759839,
        1.137774512686992,
        1.208416115167665,
        1.300491283332808,
        0.3685163021658744,
        0.6254879941120193,
        1.57844438714061,
        0.6075303831320292,
        0.9385968074477476,
        1.937977251595349,
        1.120215399096071,
        0.7608635698485172,
        0.5422165341622891,
        0.4140846576246865,
        1.298344542917059,
        1.146750275354795,
        0.5456935177613916,
        3.291199351993905,
        0.8078779798921627,
        0.4873019868798658,
        0.7558832600129004,
        0.5306141443887241,
        2.041955000229679,
        3.599294343047651,
        1.438005804993706,
        1.492473853478673,
        2.764742814996584,
        0.816302743374811,
        0.9999999999999991,
        1,
        1,
        2.020857097453224,
        0.6159342293666228,
        2.000083642289132,
        1.869167946339414,
        0.4609905737744616,
        0.7415238625413425,
        0.9999999999999991,
        0.8246653577396391,
        0.583522494100587,
        1.550405274960705,
        0.7382995344280606,
        0.3838368730100458,
        2.601525088518969,
        0.6025208172514069,
        1.754485143122842,
        0.6093733204710553,
        0.9113181186824951,
        0.9928369408233615,
        0.7394629418375882,
        0.7915690720698115,
        0.5174853586213428,
        0.6789668317054124,
        0.9999999999999996,
        1.199282518302762,
        0.7162964986365473,
        0.9853176042048741,
        0.7696854575683744,
        1.822480808160262,
        2.011784960053767,
        1.03711313086384,
        2.786937811837843,
        1.195065663404102,
        1,
        0.9999999999999991,
        0.9999999999999991,
        0.9999999999999996,
        0.9999999999999991,
        0.9999999999999991,
        0.8499760101479478,
        0.6303583343417168,
        0.3689825734798048,
        0.3690836868773267,
        0.3275779653395048,
        0.336481262856887,
        0.4421602961118879,
        0.4491490692106501,
        0.3813973748608289,
        0.8563968936421456,
        1.814638343063519,
        1.117236247522839,
        0.3412722296652991,
        0.5157172549833455,
        1.146359916898759,
        0.3775901004888181,
        0.3746557929588126,
        16.6350198786341,
        1.010534569926295,
        0.5245180013902425,
        0.6234435249609339,
        0.4666469490716576,
        0.2849970805209888,
        2.483443124344434,
        0.4035164346494433,
        0.3114965743031336,
        0.7926058722838117,
        1.112666149553659,
        1.262034823876013,
        1,
        1,
        0.9941116769984357,
        0.5904366144600353,
        6.246133204421529,
        0.8801470323420438,
        0.5512573481029575,
        0.4226107079965964,
        0.3113453285874515,
        0.378933136126909,
        0.3270331393687771,
        0.6210698332414426,
        0.3366565391682192,
        0.3877473581666949,
        0.3421539053602893,
        0.5698757918108326,
        1.114521312484557,
        0.3158987883997856,
        1.146035794962332,
        1.301178320899143,
        0.3539672032622905,
        0.7589686358344555,
        0.4906552627465847,
        0.3444873640875052,
        0.325030845376014,
        1.118946955073121,
        0.6366152242625884,
        1.864951557445533,
        0.4258761975513365,
        0.3457497686477827,
        0.6154212489499346,
        0.3636162800951611,
        0.3696875162719401,
        0.7632748884743454,
        0.3284288146979957,
        0.462483216201414,
        0.3543054510082462,
        0.7508488256185837,
        0.5429494210155835,
        0.5554061329352346,
        0.5667000672147724,
        1.027433479164084,
        0.601766302433263,
        0.4601209915157317,
        0.7991894691639158,
        0.3101509499614999,
        0.5451669382421048,
        0.3782116880182379,
        0.303839964644889,
        0.3237056574358184,
        1.839234862941255,
        0.3426357880330482,
        0.4386056681815745,
        0.4178317922662216,
        0.7520210804276223,
        0.4336610290123561,
        0.4162854725071784,
        0.6519759676141077,
        0.3455570289551003,
        0.347682454818585,
        0.4033260344053632,
        0.4133902053071642,
        0.3783328473178697,
        0.5093146168989072,
        0.4289842986212611,
        0.3216656736240672,
        0.3803332856350916,
        0.3744363349400616,
        0.6312575463054317,
        0.4147326277944258,
        0.7091254776311202,
        0.3050614858885549,
        0.4202688470178931,
        0.3382914878616067,
        1.494824430139371,
        0.4308085709568933,
        0.3553295588959221,
        2.015953077768891,
        0.6737284485774486,
        0.6708958351985627,
        0.4410900254239651,
        0.3185807720058969,
        0.6520696367813517,
        0.4463592817956755,
        0.3651220740118812,
        0.6936425734971439,
        0.441603192130523,
        1.076577130913655,
        0.7764054668156855,
        0.6679013150978222,
        0.5506563916627243,
        1.820367991192134,
        0.5739773068124753,
        1.011208743328913,
        0.368926915993092,
        0.3689449130085918,
        0.4188383675402177,
        3.742538899035198,
        0.3775901004888181,
        0.2987801307629338,
        1.033819482519735,
        0.814009253777542,
        1.018478569941252,
        3.612311918250788,
        2.002205418278839,
        1.249789014026406,
        0.7980276682985791,
        1.994349406190629,
        0.9098257308129564,
        0.8857963287502284,
        1.316728206433445,
        0.7734214832578196,
        0.9185289562464141,
        0.3536515914411681,
        0.3775901004888181,
        1.212080000880074,
        0.6409071353614241,
        0.520408602470979,
        1.534773423827125,
        1.580103280309787,
        1.376856373352879,
        0.491384448241973,
        0.6411669650690954,
        1.437829077720763,
        0.7622084691204808,
        1.476035634398181,
        1.26655651009584,
        1.517721947815561,
        0.9485063047362774,
        0.9999999999999996,
        0.9999999999999991,
        0.9999999999999991,
        0.9999999999999991,
        1,
        1,
        0.9999999999999991,
        0.8495149178815096,
        2.556094236719093,
        1.013943437421415,
        0.8604512692517647,
        0.8530213500681681,
        6.110530896003408,
        1.3361352352856,
        1.283068751711253,
        1.378105604178762,
        0.8033692357237818,
        1.395945095989639,
        0.8753790239608782,
        1.396113807013398,
        0.8373074516241135,
        0.8071788699500041,
        1.099275662782016,
        1.51422473504793,
        0.8244806305107516,
        1.544554418747027,
        1.866333542005522,
        6.091682594603174,
        1.605559496272751,
        0.8801703777759231,
        0.8569909151887555,
        0.9015134681240367,
        1.015200624367958,
        1.743314155195492,
        0.9753633298303552,
        0.6178987653292919,
        0.8874387162289448,
        0.882310718024839,
        0.8952743166566957,
        8.986013599801264,
        1.332601138717478,
        1.38651997314293,
        0.7917554248531494,
        0.4833029023362506,
        0.5040721534795103,
        0.5784657017857385,
        3.949511038127462,
        1.720048760902507,
        0.9068231421710268,
        1.403499467346041,
        1.151907562432894
      ]
    ],
    "optimized null": [
      [
        1.000728895543365,
        0.9999178997032386,
        0.9990165643368872,
        1.000118126288742,
        1.008204063412544,
        0.999518772385018,
        1.018435744298539,
        0.9822886898763685,
        0.977535259132505,
        0.9747449158881191,
        1.061783734275893,
        1.282589265477456,
        0.890658158870427,
        1.186327038276208,
        2.769978192546038,
        0.9869507469359358,
        1.003629884591527,
        1.044591805833377,
        0.9718731705967325,
        0.9800560986837354,
        1.044742092908424,
        0.9847694179407768,
        1.00381454844232,
        1.228590513144973,
        0.737818919291013,
        0.9636283166239012,
        1.073832949030298,
        1.263450838243523,
        1.273325768910821,
        1.152392301895578,
        0.9678549821439323,
        1.000000000000001,
        1.000000000000004,
        1.000000000000001,
        1.000000000000002,
        1.000000000000001,
        1.000000000000002,
        1.000000000000002,
        1,
        1.000000000000001,
        1.000000000000004,
        1.000000000000002,
        1,
        1.000000000000003,
        1.000000000000001,
        1.000000000000004,
        1.000000000000003,
        1.000000000000001,
        1.000000000000004,
        1,
        1.000000000000002,
        1.000000000000002,
        1.000000000000001,
        1.000000000000002,
        1.000000000000002,
        1,
        1.000000000000002,
        1.000000000000001,
        1.000000000000004,
        1.000000000000001,
        1,
        1,
        1.000000000000004,
        1,
        1.000000000000001,
        1.000000000000004,
        1.000000000000002,
        1.000000000000001,
        1.000000000000001,
        1.000000000000002,
        1.000000000000003,
        1.000000000000001,
        1,
        1,
        1.000000000000002,
        1,
        1.000000000000001,
        1.000000000000003,
        1.000000000000003,
        0.9999999999999996,
        1.000000000000003,
        1.000000000000004,
        1,
        1.000000000000003,
        1.000000000000001,
        1.000000000000001,
        0.9999999999999991,
        1.000000000000001,
        1.000000000000002,
        1,
        0.9321742510382328,
        0.9607561213661158,
        0.9593460420405534,
        0.8765206537768648,
        1.132579050679788,
        0.6278119351211895,
        1.003901811522482,
        0.8697389954544971,
        0.9785273140208068,
        0.8165633972657388,
        0.9998428621577723,
        1.219630962796133,
        0.7468063053171566,
        1.251196577396951,
        0.9773192525740833,
        0.8076651387399058,
        1.003346926605853,
        1.071132178085994,
        0.8818173168204848,
        0.7582118846206198,
        1.291494621863772,
        1.388722735712024,
        1.051276529074915,
        0.8285194884881416,
        1.000000000000001,
        0.9999999999999991,
        1,
        1.000000000000001,
        1.000000000000001,
        1.000000000000001,
        1,
        1.000000000000002,
        0.8522461736067934,
        1.063077165977634,
        0.940727993054671,
        0.9108764021750783,
        0.7309591112280963,
        0.9808975904358055,
        0.9595326613438837,
        0.9785207695852655,
        1.0241805629148,
        1.073006625271533,
        1.399919525910182,
        1.20369840188878,
        0.9388400169257065,
        1.053368402435978,
        0.965459702701674,
        1,
        1.000000000000002,
        1,
        1,
        1.000000000000002,
        1.000000000000003,
        0.9999999999999991,
        1.000000000000001,
        1.000000000000002,
        1.000000000000001,
        0.9956803222978271,
        1.062795357563546,
        1.381101929115815,
        1.216520695624285,
        1.089705266346975,
        0.9185683985011831,
        0.9154724582536212,
        1.013425483735062,
        1.042506484782982,
        1.013373203420301,
        0.9949237548547359,
        0.9806129929040578,
        0.9898923008330447,
        0.9855845901463004,
        1.001008652973637,
        0.892991863170599,
        0.9128139548066795,
        0.9297688923011206,
        0.7112925779873057,
        0.9510124434951679,
        1.151878492592865,
        0.9780830847757668,
        1.012911959269418,
        1.225155731974365,
        0.9227555886059341,
        1.433723035853726,
        0.8826920475689634,
        1.141147975123636,
        1.271980736641209,
        0.8471872343907061,
        1.581746331314644,
        1.362569845164583,
        0.926724167178622,
        0.76126042037368,
        0.7957592271738355,
        1.347234254342501,
        1.111290974299841,
        2.095488872166982,
        1.428377060191058,
        1.509956000505053,
        0.7589721019966205,
        0.9943230984563006,
        0.9957428419902111,
        1.07457998251108,
        0.9942748013531848,
        0.9416709516152836,
        1,
        1.093044569475651,
        1.742768832190388,
        1.224691951292679,
        0.8211507657404014,
        0.9043620447864269,
        1.076923946606646,
        1.59915813920498,
        1.113911897753529,
        1.125386843005841,
        1.559755196838344,
        0.9296758849102472,
        1.084055014243048,
        1.181563604335635,
        0.857486788563516,
        1.498582590698966,
        0.6794340823372024,
        1.186362810846026,
        1.280736854133184,
        1.241390743454459,
        0.9046575567145435,
        0.9993675424162382,
        1.304420537599253,
        1.252093552387907,
        0.7008758990414187,
        0.9467864651368596,
        1.23589281381007,
        1.005650988013444,
        0.8325817932152295,
        2.05499237027294,
        1.032530497515425,
        1.239656415979416,
        1.041560635385646,
        1.665602064053439,
        0.8760383843937101,
        1.122158349832831,
        1.000000000000002,
        1,
        2.290199841101795,
        2.009324875327706,
        0.8244464526995625,
        1.071709553083951,
        0.9231658549899805,
        1.621036659793069,
        0.69890104744869,
        1.489306314017281,
        0.8141723373919406,
        1.000000000000001,
        1.000000000000001,
        1.013263719683891,
        1.120795463815438,
        0.9997411594381912,
        1.516492781874045,
        1.163691737290708,
        1.360187666280221,
        0.9922625410384914,
        1.034774348239915,
        1.040426576459159,
        0.8514260939281614,
        1.788304538991844,
        1.311279406230743,
        0.5368591663022849,
        1.092319886485836,
        0.8212138621422951,
        0.7590244886721162,
        1.248896237363378,
        0.6681402290292954,
        1.085748641374916,
        1.145955164217152,
        1.053600555658459,
        1.003788447057933,
        0.8731310948332303,
        0.7115452756426881,
        1.030848256347371,
        0.9509207616859784,
        0.8831091558023346,
        1.094076611348777,
        1.170952539441053,
        1.089870568233778,
        0.7904333492888294,
        1.545930136994741,
        1.210426125096834,
        0.981620845994229,
        0.7828843684992971,
        0.6667195721251268,
        1.375668475856241,
        1.199225381732677,
        0.7392310111739516,
        0.8942802962777024,
        1.086474982380099,
        0.9175959332164402,
        1.0664181861066,
        0.9333080143570625,
        0.9907946533791565,
        1.014803852448104,
        1.049461529142971,
        1.160204704950338,
        0.7797924598832872,
        0.7768748470850607,
        1.077861344358872,
        1.544291866340441,
        0.9174679621245704,
        1.849941933613928,
        1.072782834668303,
        1.400310193630596,
        1.10183609518546,
        0.8979522866082705,
        1.016848826309286,
        0.6139837401675378,
        1.168158525305222,
        1.999443967056054,
        0.9021604535850081,
        0.7554187441901792,
        0.8036532613423825,
        0.9473291495980574,
        0.9593375526073606,
        0.9388304601122716,
        0.9268562092389513,
        0.717344086199515,
        1.008177176516985,
        0.9417004981320204,
        0.8369952969534287,
        0.9353890550274852,
        0.9244427697554376,
        1.005982973851018,
        1,
        0.9999999999999982,
        1.000000000000002,
        1.000000000000002,
        1.000000000000001,
        1.000000000000002,
        1.000000000000004,
        0.7688165392629456,
        0.8768763771387055,
        0.9417942397311426,
        1.065973568283827,
        0.9347330912858398,
        0.9994036466971921,
        0.9229611134074338,
        1.014757342509349,
        1.021691482987798,
        1.151799216736686,
        0.9749586234870875,
        1.074662375241431,
        0.880723696569074,
        1.265490381440745,
        0.80348464470063,
        1.207360735210691,
        4.376587565796203,
        1.061681930175892,
        0.9942771157603362,
        0.9779037333114553,
        1.003128009343639,
        0.9708161515535819,
        0.9990180495884537,
        0.9922868078661325,
        1.420754696385357,
        1.034917637166965,
        0.9643361884255953,
        0.9414291730345477,
        1.009157941939513,
        0.9032301643439984,
        1.002057645683251,
        1.135930428141162,
        0.9428213611678885,
        1.397647718871779,
        1.979993169518628,
        0.912053079660691,
        1.150601676537837,
        1.052258388132615,
        1.008862907164634,
        1.011223708449513,
        1,
        0.9888024500366768,
        0.9943352597405198,
        0.9920507359539856,
        0.9853270106393137,
        0.990616692540057,
        0.9892870198164243,
        1.025390341747862,
        1.030645583532484,
        1.012982851809324,
        1.217420725606297,
        0.9075524431698909,
        1.105969043579227,
        1.678250340220417,
        0.9962818983711041,
        0.9927941823818909,
        0.9889015311421788,
        1.006914504037702,
        0.9540871041937448,
        0.9822219782004105,
        0.9847940646595009,
        0.9833995521583561,
        1.074143712466349,
        0.9964497210563303,
        1.192358602554313,
        1.11936528464502,
        1.175131005698285,
        1.350133493788067,
        0.9874058224672011,
        1.051380408985188,
        2.392012616883795,
        1.134130249938401,
        0.9918923788604966,
        0.9643713661555613,
        1.480544697791802,
        1.017401734646747,
        1.072119171115948,
        1.073224732641208,
        1.099308489529986,
        0.7146739793451669,
        0.9686384720993789,
        1.00108040164584,
        0.9716452076305567,
        1.004810100752058,
        1,
        1.000000000000001,
        1,
        1,
        1.000000000000001,
        1,
        1.000000000000001,
        1.000000000000001,
        1.000000000000001,
        0.9783451976925903,
        0.9994412054473378,
        0.9632847525775518,
        1.012101717528447,
        1.181984958068154,
        0.9840158178215686,
        1.154800610848117,
        0.8692920087907687,
        1.355910677624482,
        2.957846607831804,
        1.198192635205872,
        0.8265620247480335,
        0.98855243494762,
        1.000000000000001,
        1.020703148401362,
        0.7266489888272835,
        0.8657511626855112,
        0.9840761625078739,
        0.9985535707248135,
        0.9736463637258126,
        1.037820554817012,
        1.089068142708691,
        0.8930588596068006,
        1.022728670899654,
        0.9490966255471396,
        0.9865021284469685,
        1,
        1,
        1,
        1.000000000000003,
        1.000000000000002,
        0.9851603710099338,
        1.029875228317123,
        0.733229396754686,
        1.555629080343943,
        0.782202474045064,
        0.9967374818225245,
        1.104720178700177,
        1.716871055638508,
        1.338566771145541,
        0.9133489465877674,
        0.845860843820705,
        0.9218243924082694,
        0.7918627315823169,
        0.9413141968265392,
        1.257316981014396,
        1.417670705621667,
        1.183536531909509,
        0.9924592421296057,
        1.573572104371812,
        1.057262296306053,
        2.903635103039998,
        0.8929291100639795,
        1.041887979841056,
        0.8423281846435513,
        1.092747576180552,
        1.016707386203252,
        1.00076406345267,
        1.150473579987926,
        1.402243098221992,
        0.8241272270458054,
        0.8448581919271574,
        1.287236807207579,
        0.7519634132115406,
        0.7844161705688038,
        1.043845705619076,
        0.9247191628642536,
        0.9209613846358939,
        1.01340166037679,
        1.013482429248138,
        0.9425850680699941,
        0.8268775534825078,
        1.072865833288557,
        0.8427674359879044,
        1.148992048057605,
        0.7276917045216369,
        1.025901317635724,
        1.23418839920225,
        1.461357471246111,
        0.8513691868366574,
        1.018065974471641,
        1.011370995887135,
        0.929213036506921,
        1.070108277126514,
        0.7697840185939548,
        1.094351964999935,
        1.01252107503854,
        0.371137466540178,
        0.9543574034981197,
        1.002311273196959,
        0.9829273738866394,
        1.023350941687667,
        0.9420483850433046,
        1.270268177099751,
        1.074272041430498,
        0.8975191517054958,
        0.8093584380285108,
        1.041263571725991,
        0.8527378471722983,
        0.9765465666115307,
        0.8308872451584847,
        0.9288414499873491,
        0.7034158485332447,
        0.9245687333867911,
        0.9702310111022872,
        1.009624982563466,
        0.8918705938146372,
        0.9449684816091695,
        0.8401494197332522,
        0.6943406188940096,
        1.190327207096247,
        0.8715556583480707,
        0.7768204130066193,
        1.540442831844552,
        0.8106640000383001,
        1.110411990701973,
        1.243966485655386,
        0.8726634251643584,
        1.208390831506624,
        0.8332805133293306,
        1.349246799694342,
        0.7161639277108317,
        0.7746445554591802,
        0.8492920530647863,
        1.080373451172267,
        0.7422456959903253,
        0.9847991799030273,
        1.000000000000001,
        1.000000000000001,
        1.000000000000002,
        1.000000000000004,
        0.9450506864213719,
        1.175226617651856,
        1.176711015685901,
        2.001912133983336,
        1.08871402604666,
        1.076441798176925,
        1.051606364037777,
        1.620832179552084,
        0.9746344010058059,
        0.990603478804776,
        1.012181161663353,
        0.9304534837710888,
        1.5202678805579,
        1.049014218856254,
        0.9662622692115981,
        1.007941998963077,
        1.198425353574724,
        0.8599528086025369,
        1.12990888396871,
        1.163031080598564,
        1.959899159147681,
        1.490430940231568,
        0.9469142156205872,
        0.8442283529528983,
        1.065232454701713,
        0.9312700133015683,
        0.7300923193896804,
        1.246546406834475,
        1.145828166633498,
        0.9004115424472812,
        0.8314922686521659,
        0.8982703501114959,
        0.992972561740872,
        0.9618367247539136,
        0.9154479417576075,
        1.062783516396596,
        1.034799058171849,
        1.760743364159384,
        0.7991984483305663,
        0.8507254302980592,
        1.362336695162831,
        1.261758388341701,
        0.8357380537071822,
        1.910215641561945,
        0.9298515938067162,
        0.8107409921617232,
        1.790686314877038,
        0.9869275496499068,
        0.9223867109808946,
        1.285556136937111,
        1.185788495504123,
        0.7381881612950559,
        2.560229333776199,
        1.118804438009743,
        1.210456686543388,
        1.305932137783899,
        0.926752728548543,
        1.076966791986113,
        0.8735632019409633,
        0.9408119789182732,
        0.9568944766130261,
        0.8020041060231524,
        1.015947072744904,
        0.9610992992601645,
        1.049631273151647,
        0.9518670467917789,
        1.130563822831798,
        1.04533972446176,
        1.537247612336531,
        0.9548237005825101,
        1.023726218212438,
        0.8382695000751402,
        0.8566288923899708,
        1.194054424767187,
        1.024285629130469,
        1,
        1.000000000000002,
        1.000000000000001,
        0.9999999999999991,
        0.9444032691148254,
        1.052521254652984,
        1.061857913372332,
        1.310738765180934,
        0.8721984556571525,
        0.9424588681677745,
        1.032136019054845,
        1.073098892362393,
        1.04173574487495,
        0.8913453641216025,
        0.9468840623316971,
        0.9194282228139531,
        0.8158355837435705,
        1.072802806348616,
        1.120282319168878,
        1.20885179822281,
        1.133204253455891,
        1.000000000000001,
        1.000000000000003,
        1.127782243271458,
        1.343305611660511,
        0.9096228896808811,
        0.7661034850044697,
        0.8317361275280369,
        1.310921405792594,
        0.8397307974633699,
        1.091054746823315,
        0.7750782825312393,
        0.9889875340728388,
        1.078616285702598,
        1.532642199999868,
        0.729535667846991,
        1.770202880064256,
        1.119774291254082,
        1.489989321482578,
        1.128543539070423,
        0.9140380072794783,
        0.820091903721541,
        1.052001358506092,
        1.140692365781006,
        1.190719270747055,
        1.589805447057131,
        1.072892837774897,
        0.9957742613084258,
        0.9968836872903148,
        0.9775062141472227,
        0.7769046984698561,
        0.9012609991714797,
        0.9881500288082129,
        0.9988725393468543,
        1.253351914580183,
        1.230258193600222,
        0.7959004881390866,
        2.101617612719487,
        0.8803091692159458,
        0.8931919153264682,
        1.141421121525889,
        1.165916845112518,
        1.114680826079091,
        0.8778735474453151,
        2.373537385135091,
        0.916626966843381,
        1.247180789932861,
        1.814378158342707,
        1.163907485598865,
        1.491062657110648,
        1.869496455584333,
        1.001716909505002,
        0.8123417096444294,
        0.7920905561612778,
        1.450305106247014,
        1.175716013029191,
        0.9860283520609116,
        0.6797424921279778,
        1.324373311379202,
        1.572858508659554,
        1.037920600017423,
        1.032208036111507,
        0.8396260009411634,
        0.8144728095628659,
        1.738690038972508,
        0.9539699099403145,
        1.260069200386647,
        0.6936184411918042,
        1.888598176988541,
        1.0301785876723,
        0.8349772997400438,
        1.033962297326274,
        1.559536249403148,
        0.9636396767329418,
        1.568243869676381,
        1.524375835187868,
        1.280503409515829,
        1.145098677196014,
        0.8153720114343488,
        2.382299122362255,
        0.8287921455186238,
        0.7520193312064907,
        2.865549304111149,
        0.7963853672820712,
        0.8655580114817867,
        1.019141368902853,
        1.872213009574792,
        1.021210459735892,
        1.244098254496319,
        1,
        1.002186341509484,
        1.001056835393482,
        0.9939383138252252,
        0.9961483522748007,
        0.9829903140280896,
        1.020544164964342,
        0.9941461057088893,
        1.020629010414597,
        1.025095689488032,
        0.761126389685834,
        1.001154149540101,
        0.9968512959358993,
        0.8725549934947817,
        0.8504825063598787,
        0.9734812220454183,
        1.039500532310216,
        1.212936177413313,
        1.085251789352613,
        0.8814405181914765,
        0.8523766662023987,
        0.9420197610267418,
        0.9158334743799501,
        1.324646833321132,
        0.8787259137863538,
        0.8254583917289774,
        0.8040538066841844,
        1.174408769349578,
        1.331316223921442,
        1.028757943364546,
        0.8024929579894235,
        1.019547338460416,
        0.5937418880023934,
        0.9617616650817783,
        1.002768686499286,
        0.9862452480094791,
        1.014693608736405,
        1.021534795760828,
        1.004985421195802,
        1.04537042421953,
        0.9030157789029073,
        0.9354501266060847,
        0.9504858192314516,
        0.9858673489504493,
        1.051757490384358,
        0.9074330723896321,
        0.842221137160214,
        1.148013456860784,
        1.096389082188118,
        1.281985653399309,
        0.7165074120898484,
        0.9313720475851748,
        1.468933815976717,
        1.070721280105198,
        1.065953630171168,
        1.180648400355421,
        1.494173012085406,
        0.7719945368570951,
        0.9532362216363938,
        0.943051280429544,
        0.9740013279957399,
        0.8919962867817013,
        1.098434170967447,
        0.9575295691001623,
        0.9255950773841571,
        1.011278714664622,
        1.017528589747952,
        0.8813691485664906,
        0.8063472740510447,
        1.057359922797124,
        1.040124144713961,
        1.023827004429173,
        0.9232744433994655,
        1.028787326119576,
        0.8907085511620286,
        0.8283139242150537,
        0.9905265002046957,
        0.9958036137493158,
        1.374598100961555,
        0.8129147513442334,
        1.130017388336936,
        0.9660167947020329,
        0.8849239602550186,
        1.248974769632622,
        0.8909386899451464,
        1.291105221209894,
        1.263584437812696,
        0.8039423898362796,
        0.8132928559895145,
        1.239171280304278,
        1.260597791875445,
        0.9073394371604384,
        1.334295767191741,
        1.05307285829296,
        0.9427099317092197,
        0.9126825765320808,
        0.717226392562538,
        1.674282175423982,
        0.8248186305872538,
        1.000000000000003,
        1.000000000000002,
        0.9618417638850176,
        0.5683182584331982,
        1.037660510124119,
        0.7806537236052549,
        0.7501782556490263,
        0.8935256724291828,
        0.7860435888333032,
        0.9362554845788288,
        2.197149441868709,
        0.9726402779692073,
        1.015265615184511,
        2.018586262976348,
        0.6771430449143158,
        2.372164135039274,
        1.020003658659318,
        0.9084389081174443,
        1.231592648911114,
        1.004091224719808,
        0.9215191928047444,
        1.013860233595908,
        0.9165410885544699,
        1.306747816410396,
        0.9666277699274132,
        1.460716197145668,
        0.6803292718189726,
        0.6397807549005406,
        0.721385527232626,
        0.9483072485245908,
        0.9469743828240326,
        0.957420193602419,
        0.9910554657979118,
        1.086065611060046,
        0.787404658150713,
        1.049282417795708,
        0.9988827724834671,
        0.5590037546003487,
        1.051679871325458,
        0.7411111368261588,
        0.8084077951466716,
        1.312068450143829,
        1.320986960147621,
        0.8858736670128938,
        1.131874589117561,
        0.6693664746406021,
        1.041283863164948,
        0.9477281977256655,
        1.076409037170474,
        2.21466848041289,
        0.8022101168161768,
        1.236320939063868,
        0.8631199328694052,
        1.01109193435403,
        1.000000000000004,
        0.9706899679893052,
        0.9308518695976388,
        2.591125786893911,
        0.941944716637713,
        0.7248706467587396,
        0.9244379214228216,
        2.215359075130518,
        0.9682646694856984,
        1.330121121234061,
        0.7801431253290215,
        1.20325775846942,
        0.9720268133625805,
        0.9202580533772984,
        0.8516052931893512,
        1.427671869365965,
        0.5880285261854666,
        1.172136622285225,
        0.8771647592360515,
        2.414911053327938,
        0.7261051447628433,
        0.8632104166023499,
        0.9630692110698149,
        0.8355889832335562,
        0.8849884053592258,
        0.9330478495052226,
        0.8660419126184953,
        1.002197387258875,
        1.109500531386279,
        0.7882975242381106,
        1.172101887924057,
        1.189299414973656,
        1.057746530210812,
        1.009820303405924,
        1.248509840859176,
        0.9448413021874573,
        0.7980336498247669,
        1.007537613837771,
        1.000000000000001,
        1,
        1.000000000000002,
        1.044687224906998,
        0.8741736335855765,
        0.8417493661337357,
        0.9373728710386159,
        0.7983576364017858,
        0.6406278087531198,
        0.8890127769868889,
        0.8243432755457699,
        1.034361032788894,
        0.921016854718174,
        1.063857453531808,
        0.7928361625030064,
        0.789889879620233,
        0.8375450088367544,
        1.051229183559482,
        2.449575183986455,
        0.7104864769119809,
        1.142127664423862,
        1.60478746226568,
        0.8446218431397358,
        0.8734583921815798,
        0.8326438373365964,
        0.7974486704794539,
        0.7388591006032863,
        0.9947860806173093,
        0.6419226766941906,
        0.8471201308225105,
        1.150878576905368,
        0.8772247159321794,
        2.21909581189747,
        1.010218868572786,
        1.191846081076082,
        0.9106820472970618,
        1.138397313518122,
        0.7753535036291201,
        1.063857634573893,
        0.9322652643119828,
        0.922795840661538,
        0.9736364438385542,
        1.078034747460987,
        0.9834093557749213,
        0.9707705345073733,
        1.014524882047076,
        1.172017431856504,
        1.159059034734352,
        1.687981620577576,
        0.782651292060092,
        1.45970158033648,
        0.9232344978201884,
        0.9120995519189845,
        0.7594556686362184,
        1.026433328196612,
        0.9389556940035664,
        1.217710222911744,
        1.07406268117971,
        0.8813701705760039,
        0.9924723604563853,
        0.9061132701952755,
        0.8142014535926921,
        1.000000000000001,
        0.7095284407246284,
        0.887453860080421,
        1.581615352921957,
        0.7387767470884553,
        0.9280857719693083,
        1.016702388867122,
        0.9769775426618256,
        0.9918665471046939,
        1.001345331995774,
        1.116958066817164,
        0.6490368944173656,
        0.9958691932394161,
        0.9576313268768324,
        0.8882047294877875,
        0.8449190678494876,
        1.097484806401543,
        0.8782494754365477,
        1.551323968709592,
        0.9962365874809322,
        0.6457523589327582,
        0.8835135329196534,
        0.6334710983594215,
        0.9258046688271563,
        0.9389387155124942,
        1.071410462768272,
        0.831761222749755,
        2.445975682641908,
        1.191848627732084,
        0.7272533600311276,
        1.062399222518353,
        0.96893552645727,
        0.8332881680511127,
        0.8143678110084323,
        1.027476845840561,
        0.9705768146728985,
        1.035352968285307,
        1.106079175846746,
        0.8453036518741639,
        1.09508023990782,
        1.107157709265923,
        0.9253057342589973,
        1.980381287252554,
        1.205153859684274,
        1.042905113663218,
        0.7234663200358508,
        1.129707194714525,
        0.892411216718985,
        0.8402728129400391,
        0.9909748078286198,
        0.961745503626727,
        0.9872863547932222,
        0.9129660322746251,
        1.217632637486505,
        0.8874743938024675,
        0.7730982626126542,
        0.9946346680077208,
        0.9354680387948467,
        1.528756052009354,
        2.04775929988634,
        1.328627325365278,
        1.194001603563585,
        2.19386030685384,
        0.8513907255056818,
        1.000000000000002,
        1.000000000000004,
        1.000000000000001,
        1.416191235201028,
        0.7084270272574773,
        1.053127382672041,
        0.7722879979991346,
        0.9403218609714205,
        1.204788211858254,
        1.000000000000001,
        1.164124819823796,
        0.8980076947542146,
        1.474231867082874,
        1.098307520980462,
        0.6205416615589568,
        1.413567177424712,
        0.9363511283754051,
        0.812214504649681,
        1.074566963206017,
        1.01910808489682,
        1.001293985538607,
        1.018097190482544,
        0.8436404527841056,
        0.5214450110023997,
        0.7996717495650668,
        1,
        0.9726496402942593,
        0.8729941566390448,
        0.8631285334481367,
        0.9868025074505566,
        1.358027571194409,
        1.066229238410928,
        1.005118571750204,
        1.192329140742117,
        1.014701600497965,
        1.000000000000001,
        1,
        1.000000000000002,
        1.000000000000001,
        1.000000000000002,
        1.000000000000002,
        0.9933358937844805,
        0.8458240484271571,
        0.8488661826361256,
        1.074297103625075,
        0.6515627607368013,
        1.067648353792108,
        0.8899790153290352,
        0.9555724631660549,
        1.095896622684659,
        1.170811067747121,
        0.980833504863108,
        0.8248179558565893,
        0.8708914196580781,
        1.114701084682975,
        0.8462611324477506,
        0.8959042306990468,
        1.03066294040518,
        7.967992735284778,
        0.8537671689612588,
        1.059886442351282,
        0.8364501091503791,
        0.9068384228435898,
        0.8628159380067761,
        0.9838349000691804,
        0.8913343045698298,
        0.8630187767868606,
        1.125246184142707,
        0.939475888100778,
        1.520934564340919,
        1.000000000000001,
        1,
        0.935761674973259,
        0.7731293583697469,
        3.315286145243297,
        1.134648747271096,
        0.8545096313775842,
        0.9316596405472121,
        0.9404415517750392,
        0.9153827334932606,
        1.125637056377829,
        1.029376097554564,
        0.8876332350757731,
        0.8865318208382624,
        0.9666951354115464,
        0.8029063544386543,
        1.501509540395867,
        0.9244397852575267,
        1.554308850537998,
        0.8661240925369597,
        1.059964740951405,
        0.9536010266902761,
        0.9074275613391254,
        0.8953042161748735,
        0.8569996209622862,
        1.365072132659944,
        1.072913780780074,
        1.738845044779467,
        0.7187525782267494,
        0.9581396931890466,
        0.7599432271589451,
        1.066548017180431,
        0.9597064565726398,
        1.058863737112266,
        1.072578262973371,
        0.9145162930625027,
        0.9447159905730708,
        1.002281899213587,
        1.103610200519473,
        1.178577181864015,
        1.244470570411175,
        1.11860532387417,
        1.013318733378938,
        1.036457199446351,
        0.9033445833461029,
        1.020594056881046,
        0.9215776676171497,
        0.9696637779185825,
        0.992832820006221,
        0.8394976553001328,
        1.526022723030297,
        1.024046472465679,
        0.8929199698834562,
        1.108842125455822,
        0.6443879647040961,
        0.8708999177490604,
        0.9462954098931234,
        0.9329459507946002,
        0.8401175769998339,
        0.8843878962858547,
        0.7151305433552493,
        0.8671739697715725,
        0.9061593605506573,
        0.857989046858725,
        0.8663259487568298,
        1.104134079235796,
        0.8996733592112488,
        0.8691919808593298,
        1.142492352435378,
        0.949647033868786,
        1.186951436196089,
        0.8070092829174639,
        0.948903695148284,
        1.012383573011145,
        1.34765377247718,
        1.089010295678864,
        0.8249816635832617,
        1.054636326592522,
        1.117474378105631,
        1.121219453119283,
        1.101890574934479,
        0.8395629363179867,
        0.7775689933216905,
        0.8061287111768319,
        1.077386314490071,
        1.385340292869418,
        0.8528494678904313,
        1.341190526757587,
        1.04227680207837,
        1.193705518713086,
        1.14372194042483,
        1.904689739495395,
        0.8896858183943759,
        1.184373726334949,
        0.9945633342994395,
        1.001371803028361,
        0.8759935398157684,
        1.875729629373867,
        0.8959042306990468,
        0.9197716271684027,
        0.5578055633194084,
        0.9757749227136716,
        1.027336914803903,
        1.223202629781748,
        1.19862607146166,
        0.9154322815196554,
        1.058172009490357,
        1.111491292105966,
        0.9506620717875884,
        0.982668613649865,
        0.8394584453364521,
        0.8400261970172151,
        1.062446178007556,
        1.032602859899375,
        0.8959042306990468,
        0.9738853370227192,
        0.7654669001441077,
        0.7370165954763909,
        1.03328126916483,
        1.466528109445537,
        1.38542041963837,
        0.9617321057134579,
        0.7412123157581597,
        1.193796412999069,
        0.6836122584669126,
        1.041176598779096,
        1.039631000762329,
        1.020024575584144,
        0.9796741964810617,
        1.000000000000003,
        1.000000000000002,
        1.000000000000003,
        1.000000000000003,
        1.000000000000002,
        1.000000000000001,
        1.000000000000004,
        0.9988665011602126,
        0.8394621485246264,
        0.9797423193041211,
        1.007149923597161,
        1.042077776845746,
        1.504671167503883,
        0.8415950625235465,
        0.806749170690867,
        0.9700073418782488,
        1.064757778261985,
        1.20840152566957,
        1.014110646320884,
        0.7210958215220876,
        1.041654974049216,
        1.035058035206263,
        1.036149106823126,
        1.031617319979587,
        1.01252777393963,
        1.038363812237341,
        1.409420482452266,
        1.595572976735164,
        1.131385762630544,
        0.9689046014739802,
        0.9851871514810305,
        1.006416382254943,
        0.9969438770775926,
        1.322876255639778,
        0.9472072312585729,
        0.9399636930752284,
        0.9762135594686893,
        0.9962527545037138,
        1.014075375847682,
        1.100028965285159,
        0.9703092679703776,
        1.024797778918998,
        0.9947815973481898,
        0.7446022196897433,
        0.8917442755935407,
        0.9383746184045966,
        1.054070657679588,
        0.9243076712032527,
        1.012835922978484,
        0.8893032132646731,
        1.020047045088211
      ]
    ]
  },
  "Site Log Likelihood": {
    "constrained": [
      [
        -4.181247418357713,
        -4.040327154872757,
        -4.352681735454449,
        -3.723828647708164,
        -7.938699030551487,
        -4.413537574668349,
        -13.06985943093946,
        -15.98911819860855,
        -24.68373054718476,
        -29.75140561913348,
        -13.13206465754333,
        -37.79997298766035,
        -25.68310704876658,
        -39.04770767789046,
        -37.00899337565579,
        -14.25256101255142,
        -7.604567205493422,
        -8.800035646711166,
        -7.230091292918446,
        -6.167581255709826,
        -8.680731870151723,
        -9.216309592264258,
        -7.281993761385978,
        -13.7751974795503,
        -25.0759543829813,
        -25.02073827368362,
        -38.43152326318168,
        -39.11196403206831,
        -32.40571406775964,
        -35.87701357167762,
        -21.42909067087751,
        -4.128098635393439,
        -4.03687036816036,
        -4.128098635393439,
        -4.490753649265511,
        -4.095174102361994,
        -3.622879527018084,
        -4.579420533518477,
        -4.661402153020427,
        -3.893563287236532,
        -4.03687036816036,
        -4.474970903627422,
        -3.742419433638789,
        -3.881312141135092,
        -4.214714008982696,
        -3.932420738269304,
        -3.881312141135092,
        -4.128098635393439,
        -4.03687036816036,
        -3.742419433638789,
        -4.490753649265511,
        -4.006734448245017,
        -3.867841740748713,
        -4.490753649265511,
        -3.622879527018084,
        -3.742419433638789,
        -4.490753649265511,
        -3.818557424142218,
        -4.03687036816036,
        -3.67216384362458,
        -4.436113452594649,
        -4.541862246399725,
        -3.778437754043352,
        -3.742419433638789,
        -4.165429692376202,
        -3.778437754043352,
        -4.051960644890007,
        -3.584022075985313,
        -4.386531249510447,
        -4.474970903627422,
        -4.190853352386312,
        -9.992007221626415e-16,
        -4.232548265284493,
        -4.420498059251303,
        -4.42386230649321,
        -3.742419433638789,
        -4.095174102361994,
        -3.881312141135092,
        -3.881312141135092,
        -3.935258200134714,
        -4.387879262173771,
        -4.03687036816036,
        -4.661402153020427,
        -4.387879262173771,
        -4.214714008982696,
        -9.992007221626415e-16,
        -4.351860941769209,
        -4.095174102361994,
        -4.320987919401469,
        -4.281605351754998,
        -26.71572133529759,
        -41.50258608380333,
        -51.53281376844307,
        -60.62609851430957,
        -59.87580186127417,
        -49.24215378454788,
        -34.64680707580239,
        -44.50825501592261,
        -50.77123695567739,
        -37.81361977465468,
        -40.11719362064134,
        -44.80879855031409,
        -43.34964869772671,
        -44.3749173757456,
        -44.89106734878609,
        -69.20464535538214,
        -40.9713845794485,
        -60.02613676303056,
        -62.3205680542513,
        -57.36483949553472,
        -57.82567174477416,
        -59.03428021512563,
        -59.04160529278387,
        -58.52202289943651,
        -3.938097330762921,
        -4.281605351754998,
        -3.584022075985314,
        -4.386531249510447,
        -4.089241184360666,
        -3.74830183412801,
        -4.12657224134343,
        -4.387879262173771,
        -35.18929324157411,
        -53.14416079789587,
        -41.2666738322851,
        -24.53685446621838,
        -59.06744940171838,
        -55.95320361886206,
        -26.91048582807602,
        -12.43257414018552,
        -17.95946519246023,
        -30.86470693940719,
        -51.63208316059498,
        -72.19245491109764,
        -55.36846061036543,
        -61.21590031076838,
        -58.87933545671785,
        -4.076990038259226,
        -4.579420533518476,
        -4.420498059251304,
        -4.12657224134343,
        -4.320987919401468,
        -3.897977660664055,
        -4.281605351754998,
        -4.093655557788189,
        -3.73958030301058,
        -3.513766485971104,
        -20.61124046468658,
        -65.58747275015386,
        -80.62089762961016,
        -71.33383127432053,
        -63.3953548150482,
        -56.11005441206106,
        -40.33513327201886,
        -11.82884352783248,
        -12.66243162767541,
        -10.97080935734515,
        -6.843272753570848,
        -12.03696684960569,
        -13.34739574034647,
        -12.47017028265961,
        -12.60103864751523,
        -77.13651255502016,
        -48.4672973195209,
        -62.97304809017862,
        -62.76737862366815,
        -71.64849499412684,
        -43.51603717810625,
        -47.49419500986789,
        -70.68778458615692,
        -67.69881380891806,
        -57.12814878631631,
        -56.76374857850929,
        -62.37911204874983,
        -49.05195343465901,
        -49.87589524476104,
        -44.74025889749949,
        -80.90549886053495,
        -59.47921778331096,
        -57.78381835623471,
        -61.874175050176,
        -75.30939431201784,
        -56.86286999971198,
        -56.98841128697792,
        -54.83206435904898,
        -67.49075859947378,
        -81.070661593381,
        -46.16972851760949,
        -55.88153144930025,
        -65.66728908903625,
        -83.37246477187526,
        -71.80934069438604,
        -41.34753821199378,
        -4.281605351754998,
        -9.161596944715468,
        -75.69443317555623,
        -67.42819885781282,
        -66.5046480640302,
        -53.11822833077163,
        -35.03821403802321,
        -51.04008197884608,
        -66.13973184164844,
        -54.29017585027581,
        -67.78637178587053,
        -60.2668189485236,
        -57.58140535356371,
        -64.08136075245464,
        -76.72101876896532,
        -53.11480516165976,
        -64.31449959091078,
        -58.90125992473735,
        -52.04280840379474,
        -73.40165712289391,
        -47.71824821162665,
        -62.61124030532585,
        -55.65703987033596,
        -79.48881143625643,
        -76.68192049689685,
        -53.12982907862988,
        -45.29462757186143,
        -57.16810957101799,
        -56.21132790181331,
        -45.8806500058379,
        -35.69354760180909,
        -56.53414518169627,
        -55.52354983024208,
        -65.33097216860676,
        -75.83067366866261,
        -61.85281779088771,
        -4.05631665132922,
        -4.73340351774443,
        -51.32865228059353,
        -69.92821672828305,
        -65.68379535828021,
        -54.58640157729015,
        -44.14746458490647,
        -55.94770839888159,
        -69.66278103597509,
        -70.72061411529675,
        -37.06473498580506,
        -9.992007221626415e-16,
        -9.992007221626415e-16,
        -8.694048923473627,
        -13.40440937205138,
        -34.05343917120877,
        -47.91543915695072,
        -71.44380943540513,
        -65.3725307570204,
        -13.62005778811116,
        -11.3642336515612,
        -56.69405846653613,
        -40.83093034716147,
        -61.32374869388785,
        -61.88737201073307,
        -72.10715600959203,
        -46.82362772871322,
        -50.38680321255291,
        -52.51415160090594,
        -53.77886033147863,
        -42.0137286579393,
        -70.18018737810503,
        -56.71175571907989,
        -31.72933159213749,
        -67.85873975795012,
        -73.77066108738991,
        -46.58296731216196,
        -87.3387550989477,
        -38.22901900649488,
        -75.04707255700721,
        -48.48520100583871,
        -49.76597539165005,
        -80.25009862072088,
        -37.64002353429903,
        -60.63848416837933,
        -66.02749123488307,
        -53.98482511155835,
        -67.437781637348,
        -64.89035947488186,
        -62.06666952466848,
        -39.89568229725252,
        -47.08271229288532,
        -75.76325475870482,
        -72.00984858393132,
        -56.59808853522364,
        -57.06330732348166,
        -67.97599834845064,
        -29.66353602504455,
        -57.86806737434356,
        -78.39858093062442,
        -41.44151529718756,
        -72.67312626776086,
        -32.18918934720357,
        -68.20904446932101,
        -49.30531960787363,
        -61.62658450328381,
        -66.6754837502736,
        -32.20756831812494,
        -71.8124089479885,
        -60.38655621917034,
        -39.94053271094779,
        -54.36896001032484,
        -66.61714548615174,
        -52.93192166828739,
        -58.18913371649772,
        -64.02208050304195,
        -60.7939855554304,
        -52.05396362154998,
        -52.42797731494514,
        -16.10916446919419,
        -35.03799262473405,
        -33.29777393568111,
        -52.84506523293896,
        -71.3929714564817,
        -25.92120630051529,
        -75.02750213848977,
        -75.8799512480069,
        -33.29813348294599,
        -49.94586008653475,
        -3.709444383095238,
        -4.351860941769209,
        -3.622879527018085,
        -3.778437754043353,
        -3.739580303010579,
        -4.320987919401468,
        -4.190853352386312,
        -29.67450894300144,
        -48.9654332084531,
        -65.14690878262289,
        -26.72920260421326,
        -51.14018903671965,
        -52.61414047580592,
        -61.85976153504365,
        -53.41954384007158,
        -44.56694780880949,
        -45.74371720966803,
        -49.40710862171257,
        -58.02389825539224,
        -55.26034812315813,
        -57.17034360232381,
        -60.15852410326361,
        -61.63111892161901,
        -61.29424737365579,
        -33.43426107641928,
        -38.30739163721077,
        -16.90436894591132,
        -17.08704455472116,
        -18.37778395331194,
        -8.87152635259312,
        -8.400011918744188,
        -45.06454746866997,
        -39.03975441201832,
        -16.47055471184417,
        -36.32484943655475,
        -48.9555480734521,
        -42.5224826650199,
        -58.62047206103632,
        -71.860268362309,
        -61.96689688861751,
        -55.22305676342437,
        -58.9218627879863,
        -53.54102115462275,
        -51.38267025462234,
        -14.10807358858587,
        -16.34911900243867,
        -17.66310770517999,
        -3.748301834128009,
        -16.36104659616581,
        -13.28767670202301,
        -8.378907366294074,
        -17.33602184489508,
        -7.432739950601884,
        -12.08660511712488,
        -7.945869036553226,
        -29.36315084285716,
        -44.21047470869986,
        -59.05900535303635,
        -44.92295995944417,
        -68.80122126366419,
        -55.21948206316192,
        -10.4037261661837,
        -12.1034880692941,
        -10.71367261998129,
        -7.299596645748077,
        -11.62776612761408,
        -11.13609405959459,
        -12.93248016435379,
        -7.513807621110353,
        -25.23842645569767,
        -46.8980249958359,
        -46.22254756716507,
        -47.25289444003923,
        -72.94438049828068,
        -56.48762205940898,
        -54.12854128398742,
        -43.56223703974143,
        -68.16911598724232,
        -62.59321162460325,
        -51.25181326409047,
        -55.44097964844789,
        -74.70431740302395,
        -75.00726306371433,
        -53.36237387754333,
        -50.62861011173936,
        -64.4567707933439,
        -65.94458390766667,
        -25.53126271345976,
        -19.44361383156622,
        -12.74219925646564,
        -8.879363592857235,
        -4.420498059251302,
        -3.742419433638789,
        -3.881312141135095,
        -4.386531249510448,
        -4.247638542014141,
        -4.006734448245018,
        -4.50300479536695,
        -4.232548265284493,
        -3.709444383095237,
        -10.45987839268325,
        -12.38297587960768,
        -12.22629328114286,
        -10.32473719432223,
        -41.56109705829534,
        -48.39510362662352,
        -64.0820203572266,
        -53.7777574268718,
        -59.69357864899884,
        -66.53601361419442,
        -49.44907444438642,
        -36.83118934437018,
        -8.282032257473235,
        -3.935258200134713,
        -41.62563342495058,
        -39.28106850482274,
        -50.17376505320325,
        -46.69318531694888,
        -23.93439034323246,
        -13.95555767192626,
        -22.98369191748694,
        -37.68697786351323,
        -37.81794995267673,
        -53.13528795804231,
        -42.85808048196385,
        -32.92309089706199,
        -3.881312141135095,
        -3.893563287236534,
        -4.386531249510448,
        -4.387879262173771,
        -4.051960644890008,
        -10.88107066119774,
        -57.31282467952222,
        -71.69985549733316,
        -61.98861413021546,
        -62.08900905605744,
        -65.17166116340854,
        -40.68340654672717,
        -63.43923559575209,
        -55.31387519640469,
        -63.67159214207791,
        -48.19586389184931,
        -67.27188516232326,
        -52.19643589915421,
        -59.79978362580646,
        -61.02892734951494,
        -61.97218479790418,
        -63.37494659476305,
        -58.33973360144841,
        -55.11853193183139,
        -51.64952799919698,
        -42.54376671326958,
        -42.41645706963308,
        -39.16111228416997,
        -60.60139645603878,
        -48.04521837095954,
        -60.91540105144298,
        -48.89588087691161,
        -59.73526583361153,
        -57.52916142277626,
        -74.39887085863735,
        -66.63395645554529,
        -61.30206407929467,
        -65.32503307970502,
        -50.52123579124382,
        -51.16156384362984,
        -47.7364401492018,
        -24.78684801745881,
        -12.00069461938104,
        -13.24882647760972,
        -30.56433334539238,
        -55.46828990629203,
        -65.68444685127396,
        -54.50993467787762,
        -28.93922981656279,
        -63.48590660033715,
        -63.93908520235905,
        -68.85159185228822,
        -73.25498810940176,
        -37.21897620907669,
        -34.31946635878888,
        -58.40913878265554,
        -54.14189544211127,
        -49.40495027657025,
        -48.70452252911016,
        -49.3330517950817,
        -38.38819161467764,
        -47.62089768452235,
        -21.35044568986696,
        -12.62103036126054,
        -9.032714859466846,
        -23.71542854333133,
        -16.92239328254681,
        -25.09245467172812,
        -20.2956543292193,
        -13.10534425592817,
        -15.47498307455094,
        -10.79542403760066,
        -38.45113817833122,
        -49.64826728642416,
        -50.9518072869644,
        -74.56169332671091,
        -48.03538274598902,
        -82.82732190326433,
        -52.37204451058729,
        -66.67859490188732,
        -73.04343935827563,
        -49.66871961090546,
        -57.96215709798524,
        -51.23934078541556,
        -72.2708261974785,
        -65.88327923156706,
        -54.93310716807399,
        -54.39901367513716,
        -60.35931135611499,
        -54.95443443496433,
        -50.24420521583659,
        -46.19561059774357,
        -50.83097380491631,
        -54.23374577050223,
        -28.95820099351128,
        -50.90203663633925,
        -63.52882113577541,
        -48.6622288778234,
        -36.93686948984683,
        -51.88485510412342,
        -5.65681974787272,
        -4.800294860516733,
        -9.992007221626415e-16,
        -3.67216384362458,
        -4.036870368160359,
        -11.81219251319211,
        -37.2239032406714,
        -45.50196929706373,
        -54.00201167741845,
        -64.23990926101239,
        -65.94212671767878,
        -33.93089546105336,
        -40.11403910183004,
        -27.89527516955009,
        -14.75499872232293,
        -8.031942996207928,
        -46.77070019598992,
        -62.11106424267006,
        -41.0878452155721,
        -56.79748507202201,
        -42.67208944660195,
        -50.5639290101058,
        -56.96791209924178,
        -47.65187773190752,
        -47.73562482810014,
        -69.15618695576433,
        -47.5087937340782,
        -32.99280718297481,
        -37.50412888931569,
        -58.39983925396929,
        -53.22619403152783,
        -53.19357770155812,
        -58.46501938371173,
        -54.38163297135106,
        -59.25812276753387,
        -53.22075749754291,
        -52.36854950442112,
        -62.68825482431942,
        -27.60522751629087,
        -49.5874704852498,
        -50.49939989037789,
        -57.83917013864399,
        -62.00918079562381,
        -45.05088561916097,
        -50.88944973428961,
        -72.00637971120797,
        -54.11222992590808,
        -51.43712385185484,
        -52.82983592652231,
        -62.99922368599421,
        -20.61062348570284,
        -30.68536376647626,
        -18.70026009780839,
        -14.15236628673581,
        -48.6409330643473,
        -81.94041344549268,
        -64.9706434421032,
        -53.82361692794272,
        -55.07119030838406,
        -64.61291990209988,
        -61.37399532613902,
        -61.26083814246515,
        -41.75251640164566,
        -57.2066530498745,
        -60.59414323937294,
        -34.76268244271514,
        -45.98724780298129,
        -40.11321956312606,
        -61.40469345849201,
        -43.87021905972011,
        -53.76038937312114,
        -48.9907889356107,
        -50.7446326749649,
        -63.91816970387704,
        -44.90885181043099,
        -37.64792665538356,
        -70.64849328173494,
        -53.13393880449319,
        -49.97442843973957,
        -26.36895056067576,
        -4.214714008982696,
        -4.165429692376201,
        -3.513766485971103,
        -4.193463584115732,
        -36.18224919075914,
        -47.57148809729809,
        -60.03345854988911,
        -70.69855353388219,
        -70.14286333447637,
        -53.53354083407482,
        -63.76290856308262,
        -43.88033975987153,
        -55.52426284943312,
        -57.49324027826671,
        -31.70440447304181,
        -48.19965339469869,
        -30.62625132589106,
        -48.30747044459613,
        -63.81746239866408,
        -58.88061845930233,
        -55.3623464623493,
        -4.281605351754999,
        -3.932420738269304,
        -17.24451246853445,
        -70.67232180028576,
        -65.16093842784981,
        -54.23288763487981,
        -40.43728299273054,
        -47.50825292264083,
        -55.47573534294794,
        -54.13780405228872,
        -53.99708778781346,
        -63.23146702233824,
        -52.44147080523194,
        -45.13656846773899,
        -58.00949317102612,
        -48.93192487241888,
        -61.97200942979117,
        -71.6826225376657,
        -55.08142805012584,
        -61.30238597157879,
        -28.27905473340202,
        -63.48980781959779,
        -69.12843510613142,
        -70.15953197858774,
        -49.50709662954099,
        -67.87479392947883,
        -69.49320687461086,
        -46.15787998894037,
        -52.6859623251797,
        -44.7620528046974,
        -45.43199067304528,
        -54.24750938162876,
        -54.4138411155274,
        -63.84411337786382,
        -74.91795346674674,
        -48.26253791237794,
        -60.49216207119743,
        -64.12589935494475,
        -75.69524822363101,
        -52.20986012603407,
        -51.5078566222038,
        -54.04001749090333,
        -61.10994613178741,
        -57.83512343336491,
        -29.91733079915416,
        -49.70450313368873,
        -66.15987485649929,
        -55.67183585632007,
        -63.85086532281728,
        -51.54703488760282,
        -52.89956777934419,
        -50.96803743061836,
        -64.10552451536783,
        -60.29621380984827,
        -33.18386543558173,
        -49.70934113272759,
        -66.64768996909383,
        -57.19721782994477,
        -75.24094905985945,
        -59.62003088336279,
        -55.68603611216167,
        -59.2720791992443,
        -76.98611657073175,
        -47.1278070266259,
        -55.92177934224445,
        -45.71575203290716,
        -53.28783368335631,
        -47.84291668144687,
        -36.61247655932253,
        -48.44974224743228,
        -44.65619367633332,
        -54.37557418820584,
        -67.01419966509295,
        -61.26219017818246,
        -60.21344017595007,
        -48.21142891812992,
        -48.43443138276894,
        -59.41147899528728,
        -53.07395205878987,
        -44.58066454551566,
        -50.04238143837426,
        -46.08997944296321,
        -61.02130518986649,
        -53.51439599345039,
        -49.31580562081125,
        -54.06111265024352,
        -62.84399025648012,
        -51.06906370335442,
        -3.867841740748713,
        -7.352561068198447,
        -7.881248635614413,
        -8.568687446271362,
        -9.586061921811131,
        -9.367349774765401,
        -10.8575073253855,
        -11.76066676984688,
        -18.68177103932279,
        -19.75049146151526,
        -51.5714400808854,
        -64.07120743075765,
        -49.01892773187423,
        -63.38960672940929,
        -64.72581970245993,
        -57.45724363084049,
        -63.92202174616694,
        -49.99980234872324,
        -60.5738870987506,
        -47.50316917451093,
        -47.15973519865139,
        -19.30695665255558,
        -14.51994039030371,
        -30.57777016276073,
        -50.26964328156121,
        -39.44097897077669,
        -52.89678936747001,
        -39.49333902204598,
        -67.28525359476293,
        -56.67662763260186,
        -42.8065002281194,
        -55.25994078195301,
        -59.23049423208811,
        -11.99573321516287,
        -12.60254453248832,
        -15.19127520813258,
        -15.22967595836345,
        -15.02544218878752,
        -17.74043722546936,
        -9.760923894324879,
        -12.75382676250462,
        -14.12942767714422,
        -15.49897586765138,
        -13.34425000676149,
        -16.02275517743303,
        -51.62266513362494,
        -46.85445219337517,
        -63.92535020661937,
        -45.14675002162864,
        -57.29296071613016,
        -46.46643631409833,
        -63.80050972190067,
        -70.22454393410618,
        -42.58304124674579,
        -68.31124096572599,
        -52.46206676865414,
        -74.26408698028294,
        -51.62609046808238,
        -62.90688063672526,
        -34.70032452885264,
        -19.72648404406036,
        -31.40932806754646,
        -59.17196577914645,
        -66.82624294311064,
        -74.48034322235972,
        -69.31859553756253,
        -55.33498440807875,
        -52.69618493788481,
        -37.09337712334093,
        -26.69658326523834,
        -28.87038677600102,
        -47.4495864241503,
        -48.31961843198472,
        -38.60910876203043,
        -73.5434634540473,
        -55.66678819236844,
        -13.68554892045619,
        -19.49956547674351,
        -39.45594851815975,
        -42.75126977280554,
        -43.2325638461858,
        -42.23486782636559,
        -54.03419119991737,
        -69.92974779553417,
        -44.80296260471277,
        -65.97280360832171,
        -60.1108201926686,
        -65.88782909711783,
        -68.10761109374867,
        -67.67676882816454,
        -59.2601979333206,
        -74.50640034910444,
        -60.17739652729589,
        -59.10643005407476,
        -63.0029495713281,
        -76.3186443825623,
        -46.11329984736894,
        -70.7678074887431,
        -68.4192834636945,
        -4.440527826022172,
        -4.232548265284493,
        -74.77471359592829,
        -54.8032520492981,
        -51.9140703997173,
        -70.64730828663951,
        -59.33906503925671,
        -60.71330009994836,
        -50.12302177917538,
        -63.0917756539301,
        -54.09204913583757,
        -43.85243924492141,
        -76.1357405778095,
        -67.55902669544336,
        -43.62267688109462,
        -57.06388896777116,
        -73.01820861791978,
        -48.05785821621645,
        -61.12648788064116,
        -50.25938101252081,
        -52.10386905831255,
        -46.09851834024936,
        -62.83471203924876,
        -78.75366688851149,
        -53.25716869027095,
        -87.41232178608234,
        -77.42061187634891,
        -57.19795948956049,
        -61.22124779974027,
        -50.18591783925424,
        -38.25838711489808,
        -68.98050134794715,
        -39.89535100564696,
        -59.90366292058878,
        -54.43421097768407,
        -7.910376688461885,
        -11.8452030323903,
        -62.66445811192921,
        -63.74248057365402,
        -72.63682606887515,
        -45.96495217064452,
        -65.93352055425676,
        -69.44556951457596,
        -45.05714772037624,
        -54.69101351270889,
        -60.41505750392929,
        -74.05265390582511,
        -66.41133709665364,
        -52.06590409075888,
        -71.97863519754478,
        -56.07379244708041,
        -78.532435064184,
        -73.29925161514785,
        -22.80790099571671,
        -3.897977660664055,
        -6.844740204971401,
        -30.63556884896154,
        -73.58914768569231,
        -53.7369291534617,
        -47.67932405446364,
        -55.15114178248032,
        -42.16132354506291,
        -65.75449163620935,
        -47.05016373746928,
        -40.39008860137724,
        -64.63504841322663,
        -45.65924855125288,
        -46.97737598728307,
        -51.76165987705501,
        -67.48189186241645,
        -40.79466665288405,
        -68.85308525359747,
        -61.35537487540474,
        -47.18337964808811,
        -64.57798883153659,
        -51.32890063839268,
        -69.6121738421808,
        -55.78364254813554,
        -55.90499197089137,
        -38.58833609273363,
        -38.74729630025411,
        -53.21481043688409,
        -39.82501784792201,
        -51.83999294320531,
        -64.67212390833727,
        -47.17813968044898,
        -41.29371739328786,
        -13.22146446123894,
        -21.94383078721377,
        -39.79671929028426,
        -29.9718524626145,
        -21.43261175190261,
        -4.076990038259226,
        -4.282130468368696,
        -4.579420533518476,
        -28.67101304450257,
        -61.58378092763715,
        -64.13292995432742,
        -46.18636959841581,
        -82.43271632036766,
        -81.6721423483854,
        -42.43206172119912,
        -63.33166735258077,
        -58.27420458882435,
        -60.38950788243113,
        -69.39312647684508,
        -31.17375318211356,
        -70.53480036752208,
        -65.0951757794675,
        -68.27064046584687,
        -65.83470174200339,
        -48.91295194413312,
        -60.10432860914577,
        -56.98694767186184,
        -55.56191693000424,
        -55.15059155449521,
        -53.92329949468749,
        -50.30662229805864,
        -55.5055254014471,
        -49.92897775284752,
        -53.78176127296442,
        -59.39021880939807,
        -44.47450613957048,
        -69.95706091671457,
        -51.97816911479835,
        -39.20670193922318,
        -44.24194347527688,
        -57.45202555153355,
        -70.55470066169124,
        -75.29836890012663,
        -58.70334818015276,
        -58.75390041335037,
        -56.27258735556943,
        -59.66600303228829,
        -33.39954565710947,
        -49.35819623057493,
        -26.45630402980627,
        -79.60334920195851,
        -33.34733318394068,
        -73.43853926254822,
        -54.62795068234062,
        -45.694548541225,
        -61.2713563885366,
        -73.34296415448033,
        -14.62104140239914,
        -52.4533600020082,
        -74.55241048997293,
        -59.92388647131618,
        -39.52094715486763,
        -65.61095416620431,
        -58.07678031208162,
        -46.82142226184708,
        -24.80844069199915,
        -51.58721462144054,
        -3.974115651167484,
        -60.90872109401792,
        -57.15611952242993,
        -63.87920372005491,
        -57.41216080917437,
        -31.70676550505305,
        -11.65846220220716,
        -12.94042839614504,
        -11.49394023167317,
        -40.01540184384326,
        -50.34990687624846,
        -82.0599825068004,
        -30.35362753266679,
        -73.9967873061167,
        -58.30306111726753,
        -33.99396336790891,
        -40.19092845106655,
        -53.09384104785155,
        -66.42393914078312,
        -59.32023155773375,
        -65.19041430051259,
        -76.1839524803487,
        -54.52354287704564,
        -49.94235673083061,
        -63.47295465286309,
        -46.88177366426525,
        -49.11200081247343,
        -59.23382798838377,
        -66.15273046402295,
        -71.22837393973586,
        -51.77001817535324,
        -29.98708844593743,
        -53.50069753542763,
        -58.86985301126778,
        -37.98691991819814,
        -61.22589132288137,
        -53.93360307255354,
        -44.97661664373455,
        -51.65394135464669,
        -49.07472813190387,
        -35.88967638845351,
        -56.93335298148021,
        -47.41684914125499,
        -46.86831430140154,
        -62.01544003345109,
        -74.31865039687473,
        -49.83325800284405,
        -51.59939087567973,
        -60.03360249026703,
        -47.66290640061742,
        -46.91886799824747,
        -44.11909520755037,
        -58.2710099333825,
        -62.51491630415191,
        -50.11895173727765,
        -44.61023449855775,
        -59.26546423208391,
        -38.17083107588743,
        -45.35683366514801,
        -49.24513220033496,
        -44.50268714245163,
        -56.18295751702686,
        -34.76751820738299,
        -42.20472919158844,
        -4.165429692376201,
        -4.036870368160359,
        -4.661402153020427,
        -41.2004328454384,
        -50.6915534590762,
        -47.29273513840599,
        -48.84810884330643,
        -47.86675862466336,
        -39.3213801725647,
        -4.076990038259226,
        -18.43974707509439,
        -50.01089949721657,
        -40.20412805891375,
        -63.29453483398159,
        -51.72544308523533,
        -45.6468935400952,
        -49.05138826626317,
        -56.27590089057853,
        -35.72242379835939,
        -19.64416643138079,
        -10.27392515895284,
        -12.38034119360106,
        -23.76211965833419,
        -53.32464425044517,
        -35.55139650223072,
        -3.584022075985314,
        -51.37025820609669,
        -55.32091524653247,
        -40.51202789173529,
        -43.85072350370287,
        -59.07438381982788,
        -55.45953271048629,
        -31.44642483850635,
        -51.84709177190003,
        -21.76154675772236,
        -3.513766485971104,
        -4.800294860516732,
        -4.190853352386312,
        -3.938097330762921,
        -4.190853352386312,
        -4.190853352386312,
        -22.53498971100353,
        -43.7704478111588,
        -31.82886004755121,
        -24.52194420798867,
        -39.21845225906866,
        -30.05623471253885,
        -50.24426785648473,
        -29.82882473078556,
        -26.27733017747854,
        -47.78037719731323,
        -58.79931275635921,
        -56.37419624489208,
        -27.01045913349398,
        -31.25443928950599,
        -76.73316908395122,
        -10.95259189362305,
        -41.04766983768442,
        -43.7150127635194,
        -57.64806723321024,
        -35.03593838663199,
        -46.10174646555048,
        -58.360540092939,
        -41.47012278124213,
        -49.74207798156706,
        -43.06579896165795,
        -27.88645480284712,
        -45.26950196033413,
        -56.32466218908052,
        -46.16503170982509,
        -4.436113452594649,
        -4.503004795366951,
        -19.31351186061921,
        -23.74424173196971,
        -42.97997256324137,
        -35.00651985100304,
        -52.02675468129912,
        -41.46447661875014,
        -40.54684054297104,
        -37.40011086614394,
        -30.63049543601382,
        -31.07390606509181,
        -46.57150143178318,
        -17.5025743628725,
        -34.02489384752515,
        -52.67401841640972,
        -45.8255685555999,
        -46.80775275065304,
        -59.6443685831901,
        -53.55957030328667,
        -33.69073071509894,
        -46.45029672986615,
        -46.87928007359509,
        -17.07443976433492,
        -34.23967087783909,
        -45.81349935717943,
        -44.36535985200489,
        -45.94182017978009,
        -44.3926918228246,
        -30.74522860110645,
        -53.983911539189,
        -30.39378842320955,
        -44.01419125665304,
        -40.73228803223481,
        -27.24697506481939,
        -41.84241989664378,
        -22.1248165927767,
        -25.53936585885408,
        -43.62953645415659,
        -41.15980023389517,
        -52.43881337340265,
        -64.94133829796601,
        -31.57030563946135,
        -40.07203210887683,
        -70.86643664900905,
        -38.66175902982298,
        -47.40198443349828,
        -19.06596061572015,
        -27.2451385853516,
        -39.89482201389675,
        -54.32468305741985,
        -24.90952425515796,
        -32.46593449260365,
        -37.99666202016861,
        -50.19429968471086,
        -24.87525433052092,
        -32.9610901005661,
        -39.55647980257173,
        -55.89549167577261,
        -44.05933430251672,
        -44.36279497062196,
        -39.43950047539484,
        -21.67653158297705,
        -45.43891127592103,
        -56.81144954998155,
        -42.95946728264443,
        -48.93374917718893,
        -46.22430920207797,
        -49.9117800027955,
        -46.41667655560261,
        -45.05085761822356,
        -27.86731528261092,
        -47.56623691123658,
        -32.04244235301432,
        -53.08232194243135,
        -32.59706988067573,
        -44.94174519362362,
        -58.65054578840287,
        -57.16880883717631,
        -42.05673197354887,
        -48.92120795274229,
        -40.18902827932431,
        -56.74840412035065,
        -24.24215818542656,
        -35.65832447539391,
        -37.50592023004786,
        -23.97463366133893,
        -53.91402520629059,
        -40.57401206302794,
        -46.34396578099998,
        -37.40295203854901,
        -45.49431782677002,
        -46.04251422296266,
        -58.83964890855922,
        -23.11550409702223,
        -19.96155561900483,
        -31.77436336489651,
        -36.89001130928318,
        -10.95259189362305,
        -44.6516207733892,
        -51.78895603259107,
        -54.22632317154446,
        -50.94014304166265,
        -52.96163866993613,
        -60.1234095638545,
        -16.86638088549501,
        -11.85311882548126,
        -25.95414617709396,
        -12.45581335418891,
        -12.74019934835459,
        -53.6959772616118,
        -53.95471591545434,
        -47.49813275588416,
        -15.00427481470179,
        -10.95259189362305,
        -48.98136890339661,
        -47.04108063091944,
        -52.31641761179338,
        -57.87482271217174,
        -56.67859640877336,
        -37.80154538153246,
        -41.48441231051243,
        -44.17188458757995,
        -68.72975038245984,
        -56.85810810411802,
        -61.05551877685312,
        -73.22286796222315,
        -61.55576483001228,
        -8.011151616048572,
        -3.778437754043353,
        -4.051960644890007,
        -3.932420738269304,
        -3.932420738269304,
        -4.03687036816036,
        -4.076990038259226,
        -4.190853352386312,
        -15.583732528622,
        -22.37740086352156,
        -10.76198365059355,
        -12.9766785835309,
        -9.212680277872392,
        -27.43869897864561,
        -23.44086681802193,
        -19.86407113918295,
        -13.34072978998882,
        -13.5486012035169,
        -24.33512780829968,
        -16.59790175644857,
        -17.26506206929557,
        -17.9296197529852,
        -10.36763260198259,
        -13.37150359333595,
        -16.17131217049903,
        -13.66946167641272,
        -13.0695942304522,
        -14.66302388953826,
        -22.15317502503993,
        -20.82894928333905,
        -8.505023943191974,
        -9.744675594882551,
        -11.2313482466462,
        -13.68080804994477,
        -11.80321313792375,
        -44.13877175975966,
        -11.84868145077246,
        -7.546203068374631,
        -7.439889355508837,
        -30.6842017274036,
        -55.34540923853184,
        -50.37359607820802,
        -40.69112629835247,
        -46.74021646596709,
        -45.52357347893827,
        -43.1381985779223,
        -23.12669079951313,
        -36.15659281559532,
        -26.0103533560526,
        -33.5487416745289,
        -22.60217423884432,
        -7.311739130717143
      ]
    ],
    "optimized null": [
      [
        -4.181976048385735,
        -4.040245051205583,
        -4.351697815901209,
        -3.723946767020547,
        -7.946869623573322,
        -4.413056231226197,
        -13.61655689967151,
        -16.31629989644412,
        -24.23613234359028,
        -29.44203049556935,
        -13.29576835482126,
        -37.43324564130226,
        -25.81898260030338,
        -38.30234102052549,
        -36.00296177506527,
        -14.1557796609516,
        -7.685672379815331,
        -8.695123087317198,
        -7.257606615855306,
        -6.363423739828135,
        -8.581914777842435,
        -9.085142159983288,
        -7.352295640985497,
        -13.57301659519062,
        -23.9092758745715,
        -24.68843811314277,
        -38.46887260907314,
        -38.26388298649451,
        -31.79978100762405,
        -35.68628317252471,
        -21.41868755036534,
        -4.12809863539344,
        -4.036870368160365,
        -4.12809863539344,
        -4.490753649265514,
        -4.095174102361995,
        -3.622879527018087,
        -4.579420533518479,
        -4.661402153020427,
        -3.893563287236534,
        -4.036870368160365,
        -4.474970903627423,
        -3.74241943363879,
        -3.881312141135095,
        -4.214714008982697,
        -3.932420738269308,
        -3.881312141135095,
        -4.12809863539344,
        -4.036870368160365,
        -3.74241943363879,
        -4.490753649265514,
        -4.006734448245019,
        -3.867841740748714,
        -4.490753649265514,
        -3.622879527018087,
        -3.74241943363879,
        -4.490753649265514,
        -3.81855742414222,
        -4.036870368160365,
        -3.672163843624581,
        -4.43611345259465,
        -4.541862246399725,
        -3.778437754043356,
        -3.74241943363879,
        -4.165429692376203,
        -3.778437754043356,
        -4.05196064489001,
        -3.584022075985314,
        -4.386531249510448,
        -4.474970903627423,
        -4.190853352386315,
        -2.442490654175348e-15,
        -4.232548265284493,
        -4.420498059251303,
        -4.423862306493212,
        -3.74241943363879,
        -4.095174102361995,
        -3.881312141135095,
        -3.881312141135095,
        -3.935258200134713,
        -4.387879262173773,
        -4.036870368160365,
        -4.661402153020427,
        -4.387879262173773,
        -4.214714008982697,
        -2.442490654175348e-15,
        -4.351860941769208,
        -4.095174102361995,
        -4.320987919401471,
        -4.281605351754998,
        -26.28677926596473,
        -41.16439542822632,
        -51.26331968306454,
        -60.7858320747963,
        -60.0203869593436,
        -48.41351128716737,
        -34.30869864861387,
        -44.42360614730752,
        -50.74240542087978,
        -37.3713247007806,
        -40.13472313072006,
        -44.51357264032981,
        -43.41887832987732,
        -44.1026584405864,
        -44.96598212005947,
        -68.26705874520682,
        -41.19428163330476,
        -59.37783876022726,
        -61.78694122117261,
        -56.06189766485581,
        -56.53231755098289,
        -58.37120853449367,
        -58.33353650241191,
        -57.56491425085436,
        -3.938097330762923,
        -4.281605351754998,
        -3.584022075985315,
        -4.386531249510448,
        -4.089241184360667,
        -3.748301834128012,
        -4.12657224134343,
        -4.387879262173773,
        -35.40120749180949,
        -53.85835396620347,
        -41.80276347726937,
        -25.41447770537351,
        -58.45626040056358,
        -55.40785996634007,
        -26.12942304484101,
        -12.37013699953623,
        -17.57366169567826,
        -30.95491066828181,
        -51.1938378428639,
        -71.60344735825056,
        -55.01825563660866,
        -61.38957444001412,
        -58.22156692695501,
        -4.076990038259227,
        -4.579420533518479,
        -4.420498059251304,
        -4.12657224134343,
        -4.32098791940147,
        -3.897977660664057,
        -4.281605351754998,
        -4.09365555778819,
        -3.739580303010583,
        -3.513766485971106,
        -20.51412413867299,
        -63.8760040903844,
        -78.91979499745648,
        -70.2905166397476,
        -62.79857552965766,
        -55.45866685766454,
        -40.59125468347183,
        -11.79823887815295,
        -12.64953624869405,
        -11.01292159667198,
        -6.844586984428994,
        -11.94795272719783,
        -13.2982439599273,
        -12.42935471834451,
        -12.54254477090446,
        -75.47934121364855,
        -47.63512804235385,
        -62.63795623366367,
        -62.21426139784059,
        -70.03292045920763,
        -44.01583220228192,
        -46.85703765007418,
        -69.47585311828438,
        -67.98075953037487,
        -57.40728467898259,
        -55.66993566734468,
        -61.72255387448005,
        -49.57533435045762,
        -49.80170153748265,
        -44.40299877447613,
        -78.821618901538,
        -57.50275909063869,
        -58.32144658599141,
        -62.02632957432309,
        -74.92985298122103,
        -56.77807880819187,
        -56.3832048870122,
        -54.59716784782692,
        -65.79986475378928,
        -79.63380306161957,
        -45.67615417534208,
        -55.26246163912457,
        -64.82766075445242,
        -82.171788562877,
        -71.9559943884319,
        -41.54674826626955,
        -4.281605351754999,
        -9.334397824994511,
        -74.02113572116637,
        -66.80236014287023,
        -65.48851449396608,
        -52.61502891467252,
        -35.2107222382828,
        -50.58779242092231,
        -65.21568808551014,
        -54.17731980147214,
        -66.31961353374108,
        -60.56626085576703,
        -57.13102723613842,
        -63.8035242749635,
        -75.23599051762231,
        -52.50327605736935,
        -63.72583966343408,
        -58.42060943211975,
        -51.02417586530499,
        -72.48679346841593,
        -47.69407199773015,
        -61.67470200172805,
        -54.51060011362367,
        -78.34878995133322,
        -74.9906464896254,
        -53.06639523014834,
        -44.98411866524658,
        -55.10873087602017,
        -55.91629059278376,
        -44.99715518712346,
        -36.41080474741182,
        -56.20740460846186,
        -55.84280120793049,
        -64.26010923072747,
        -76.32870562043732,
        -61.35596000078111,
        -4.056316651329221,
        -4.73340351774443,
        -50.5397973123222,
        -68.07909838477852,
        -64.9937464554489,
        -54.60391563114663,
        -44.34207078757456,
        -54.57592256893948,
        -69.16481782335622,
        -69.87518966575438,
        -36.77339704453269,
        -2.442490654175348e-15,
        -2.442490654175348e-15,
        -8.579816992181076,
        -13.61558599653477,
        -35.01270453617151,
        -47.35368409457541,
        -71.45888241305929,
        -64.41111652090665,
        -13.60409445097662,
        -11.38168582590876,
        -55.68436194689728,
        -41.25180025844768,
        -61.06292518220476,
        -61.30596837069895,
        -70.92839064092527,
        -46.99782494014795,
        -49.86014862948602,
        -52.36774763822751,
        -53.71387390795901,
        -41.31154254712008,
        -70.34014037152063,
        -56.84714985678651,
        -32.44698302921141,
        -67.7019698283457,
        -73.6502800074846,
        -45.72589712172371,
        -85.98138169783407,
        -38.20349959623579,
        -74.37195584507886,
        -48.98313869352484,
        -50.21589544732858,
        -79.82242610355623,
        -37.74386975518147,
        -60.5508595660279,
        -64.8583915904222,
        -53.8178945403404,
        -67.50747447406872,
        -64.3953780636421,
        -60.21439976967347,
        -39.0239332315355,
        -47.0854632042337,
        -74.95536912475795,
        -70.68669247140761,
        -55.69171972402564,
        -56.92006817272569,
        -67.82656853741194,
        -29.71973558982984,
        -57.73952650067697,
        -77.48512809117449,
        -41.49114883709434,
        -72.69750725575462,
        -31.95367152546237,
        -67.72053960636183,
        -48.77955221900248,
        -62.55967350423565,
        -64.70605726338032,
        -32.20946779712491,
        -70.87607069355474,
        -60.10183529342582,
        -40.2138644919261,
        -53.95042460867725,
        -65.66919737460515,
        -52.42561828452353,
        -57.86544330315669,
        -63.75532139098427,
        -60.08676763562541,
        -52.00827998015408,
        -52.41017714705981,
        -16.4818263421131,
        -35.21410635023368,
        -33.78823361214766,
        -52.85944371111534,
        -70.63362999141452,
        -25.85025973736985,
        -74.63181093593676,
        -74.6598163620862,
        -33.7943287557702,
        -50.0669081737127,
        -3.709444383095238,
        -4.351860941769207,
        -3.622879527018087,
        -3.778437754043355,
        -3.739580303010581,
        -4.32098791940147,
        -4.190853352386315,
        -29.02432346573224,
        -48.91343048124959,
        -64.02887973772704,
        -27.45229741638165,
        -51.47154020604547,
        -52.62606705252266,
        -61.8762283882976,
        -53.53687552563762,
        -45.02697056312467,
        -45.0061405771389,
        -49.44813544500028,
        -57.70559406029034,
        -55.04263589338981,
        -56.37275681138513,
        -59.22763384082024,
        -60.93528762048244,
        -59.26283522122795,
        -34.07857039772107,
        -37.7233525216993,
        -16.872232183813,
        -16.92115632364527,
        -18.31085622067974,
        -8.898858036590347,
        -8.344372521881805,
        -44.36894964016256,
        -38.33159508960588,
        -16.31163445955066,
        -36.04472322448835,
        -48.67049151358262,
        -42.21981032709923,
        -56.52562483692951,
        -70.72513039692315,
        -61.26683770650443,
        -54.54764111450471,
        -57.78880353066029,
        -53.18297000378167,
        -50.44358176155175,
        -13.94546731249112,
        -16.38187140461226,
        -17.58151577103981,
        -3.74830183412801,
        -16.38449369267449,
        -13.19896941930896,
        -8.375170646001758,
        -17.29723557823253,
        -7.472261364478792,
        -12.0960639638588,
        -7.942203481523796,
        -29.47598387349586,
        -45.17489828580412,
        -58.43423384618948,
        -45.42847867747393,
        -68.0258263123328,
        -54.88720052183098,
        -10.48266836570168,
        -12.06469229328513,
        -10.66832559474988,
        -7.34467607111351,
        -11.61380027789892,
        -11.11640415217989,
        -12.92453238388615,
        -7.501247883520772,
        -25.75342136912911,
        -47.13000612556822,
        -45.18311140641071,
        -47.06667734750079,
        -71.42494815060456,
        -56.06175261072504,
        -53.41145064169915,
        -43.74628119864512,
        -67.27205753600015,
        -62.18213612191365,
        -51.17726135000406,
        -53.17520174959862,
        -72.9485903849695,
        -73.5780445206034,
        -54.00992027554251,
        -50.05548784564193,
        -64.42080075160058,
        -65.26483933370325,
        -25.64239554970432,
        -19.05262637446004,
        -12.69960661603582,
        -8.935478405265046,
        -4.420498059251303,
        -3.74241943363879,
        -3.881312141135095,
        -4.386531249510448,
        -4.247638542014142,
        -4.006734448245018,
        -4.503004795366952,
        -4.232548265284494,
        -3.709444383095239,
        -10.44660095318111,
        -12.35997417282183,
        -12.21542957115692,
        -10.26736448609466,
        -41.21909971045864,
        -47.77206533157887,
        -63.44676518930373,
        -53.59723971541762,
        -58.91672012173022,
        -64.89850931924789,
        -49.35781155719236,
        -35.87074144638237,
        -8.270518664659651,
        -3.935258200134714,
        -41.29418823188072,
        -39.67026740559536,
        -50.49101649669198,
        -46.76419989577452,
        -23.60152648881726,
        -13.91590527591729,
        -23.20688848315231,
        -38.36918795547717,
        -37.93245313948334,
        -52.39127764338564,
        -42.57792828134536,
        -33.19964157905944,
        -3.881312141135095,
        -3.893563287236533,
        -4.386531249510448,
        -4.387879262173773,
        -4.05196064489001,
        -11.11798661842264,
        -58.09710909686023,
        -71.8377327494076,
        -61.54485591063493,
        -61.8459730580032,
        -63.37238917794791,
        -40.38812824306644,
        -62.71800821114029,
        -55.79897537762431,
        -63.62415193218257,
        -48.26228492550366,
        -67.53552609483829,
        -51.2397847932369,
        -59.66022167024166,
        -59.65409083005428,
        -61.03834255665918,
        -62.81479073208504,
        -57.84166141833226,
        -54.95602420857752,
        -50.99505800924989,
        -40.67965761991475,
        -41.89319564903238,
        -38.90300131817444,
        -60.06616570739543,
        -48.45222593334877,
        -60.43209191054164,
        -48.38160948614556,
        -59.24169122014956,
        -56.50004142807776,
        -73.0047828650637,
        -66.34200444980081,
        -59.69177545139847,
        -64.3097539209719,
        -50.58611228445534,
        -52.0088651271317,
        -47.35236794123927,
        -25.07399590955496,
        -11.88350398881436,
        -13.09775692210838,
        -30.51438412629613,
        -54.90504127841724,
        -65.20605549290637,
        -54.24615490943903,
        -28.29276963137587,
        -61.90481609002052,
        -63.60380774222904,
        -68.04037655419744,
        -72.78739667209011,
        -37.67847799255999,
        -33.85315111462956,
        -57.59528082421146,
        -51.98338667614,
        -49.4577685888243,
        -48.98416044591417,
        -48.94928554736469,
        -37.59644988221572,
        -45.99333653028365,
        -21.33434055126308,
        -12.47586655698227,
        -9.29498590366393,
        -23.94402206585683,
        -17.12804351785148,
        -24.05325187473864,
        -20.42869178709068,
        -12.82191528045231,
        -15.41027832602546,
        -10.96375623622446,
        -37.80930398681958,
        -49.93769982636005,
        -51.06759738010574,
        -74.31824402234956,
        -48.5505548987407,
        -81.64856768040441,
        -53.14504270213176,
        -65.03607547865602,
        -71.98390777777308,
        -50.57527307132666,
        -57.71335882122983,
        -50.8346939103067,
        -71.64019626100995,
        -65.46635873087646,
        -54.85907994881212,
        -53.74106432610461,
        -60.16186892129059,
        -54.23893885855288,
        -49.90949306780873,
        -46.5034510065389,
        -50.39797804989539,
        -54.48638457190767,
        -29.69580646104318,
        -50.82966907277928,
        -62.91817254467296,
        -48.51458879353957,
        -37.58685001504963,
        -51.88565417165352,
        -5.849257915782588,
        -4.800294860516733,
        -2.442490654175348e-15,
        -3.672163843624581,
        -4.036870368160363,
        -11.38014957462319,
        -37.76227336591602,
        -45.94122927856344,
        -53.31886086591919,
        -64.57537869380138,
        -65.21877330845793,
        -34.42367347111132,
        -39.50948241710914,
        -27.83201164183297,
        -14.79088368801815,
        -8.112241763184217,
        -46.37139362792566,
        -60.79077507056086,
        -40.90761334589821,
        -56.65952723393092,
        -43.28847553905911,
        -50.04354747489793,
        -55.68250902206745,
        -47.80341757907496,
        -47.36132779356751,
        -67.38380387287478,
        -47.51406329710301,
        -33.61319562203923,
        -36.94384724486031,
        -57.88217799776229,
        -51.89414484018626,
        -52.58553066142354,
        -58.31199856600622,
        -54.30081618877414,
        -59.38764376247337,
        -52.40271034208394,
        -52.52813185511644,
        -62.20489190134889,
        -27.93481294261473,
        -49.12885608430455,
        -50.38053504867499,
        -57.33060733806668,
        -61.39675190350074,
        -44.70149236621952,
        -51.2456744099662,
        -70.76498984296511,
        -53.59281753392229,
        -51.02943757883776,
        -51.78864337508698,
        -62.1223968914392,
        -20.13096186360977,
        -29.03972003175781,
        -18.56810049877128,
        -13.83166596174227,
        -48.24080286226904,
        -81.23305930072854,
        -64.61810274462422,
        -52.9778133096923,
        -55.28920553152095,
        -63.83379216424679,
        -60.38362105074307,
        -61.06648188421263,
        -42.16805609718122,
        -56.81768142678012,
        -60.57002683688496,
        -35.30917942966142,
        -45.41648170059263,
        -40.75434699752353,
        -61.10870540669371,
        -43.18906559688298,
        -51.49905448865014,
        -48.84356195236497,
        -51.32996614974424,
        -63.84664765076261,
        -44.41488420262846,
        -38.04565686113055,
        -70.0271975991386,
        -52.67793048227632,
        -49.79487395522129,
        -25.64973050791657,
        -4.214714008982697,
        -4.165429692376203,
        -3.513766485971105,
        -4.193463584115731,
        -36.01527564346898,
        -48.37345535739586,
        -59.9422803803584,
        -69.8353675270645,
        -69.7938342997931,
        -53.83463521063431,
        -62.66922359537556,
        -44.39974220572303,
        -54.97621000203915,
        -57.30740142771754,
        -31.99609703182178,
        -47.56796258145609,
        -30.79403917988336,
        -47.5285061980352,
        -63.13957102694599,
        -58.055651263733,
        -55.37984025956954,
        -4.281605351754999,
        -3.932420738269307,
        -17.5462264460194,
        -70.46934018848889,
        -64.548822896991,
        -54.60099347229085,
        -40.17260504919957,
        -47.14749875554515,
        -55.5328320061831,
        -54.00507781452054,
        -53.76717357854353,
        -63.40517145779729,
        -51.69659195353294,
        -44.78472520594915,
        -57.64774588464097,
        -48.22269579673385,
        -60.84108456456281,
        -69.87700206354164,
        -54.68674269079422,
        -60.12470786113429,
        -27.95940906213463,
        -63.77070351709739,
        -68.03937201504462,
        -69.1279692859681,
        -48.53175205259505,
        -67.04418711668322,
        -69.39542402473346,
        -46.52050329116077,
        -52.18877703741529,
        -43.79978169901654,
        -44.89335449391562,
        -53.19740062571945,
        -54.89744687904429,
        -62.81911829496097,
        -74.655199203892,
        -48.25077156034041,
        -59.13503992070643,
        -63.50905495488882,
        -75.29085700979255,
        -51.69274253110176,
        -50.7531710639679,
        -53.33336632394645,
        -60.16182263112667,
        -57.15124056294106,
        -29.8553893816007,
        -49.58538665019267,
        -64.11270313089267,
        -54.90439739240058,
        -62.74231818100646,
        -50.90987920364306,
        -52.34690430986866,
        -50.90134764568291,
        -63.92698129095478,
        -59.66777004477493,
        -33.15624602934042,
        -49.78721720519942,
        -65.93219609162433,
        -56.03303559418316,
        -73.36744339610146,
        -57.81062967838047,
        -55.067746537597,
        -59.31458160834966,
        -75.68503503802695,
        -46.38908007029723,
        -56.38157382276302,
        -45.52508467645045,
        -52.45204678382972,
        -46.67432514229184,
        -36.22383881461154,
        -47.973898996092,
        -44.7253064872084,
        -52.21247793588946,
        -65.70812973942309,
        -60.22260759902773,
        -59.56365063724954,
        -47.8624851410295,
        -47.79834094949896,
        -59.54561731451737,
        -51.65062173214337,
        -44.60300960285351,
        -50.39408477017734,
        -45.48651853225445,
        -60.66092897235998,
        -54.04653474388041,
        -49.36375964350254,
        -53.08826447221739,
        -62.80214229876381,
        -49.78398369354436,
        -3.867841740748713,
        -7.174531275917317,
        -8.011538290495029,
        -8.554934650833031,
        -9.546299495343666,
        -9.336714884735725,
        -10.81708417884182,
        -11.72468007265464,
        -18.08998786051962,
        -19.82127664935632,
        -51.6682481203702,
        -64.38536239839533,
        -48.82763886070821,
        -62.77227213184425,
        -64.17578358320415,
        -57.29589764961035,
        -63.55070698099775,
        -48.88621308466237,
        -59.97867623239224,
        -47.15278075720271,
        -47.43189889413843,
        -19.72686406008134,
        -14.5665250996703,
        -29.80517884106085,
        -50.09938848208954,
        -38.92873827232439,
        -52.43741052793384,
        -40.0107446313887,
        -66.35070506118645,
        -57.13435495166511,
        -43.34153125797535,
        -54.88435134996485,
        -58.59294953359426,
        -12.31161045153132,
        -12.69992329240404,
        -14.93163932252569,
        -15.22151762268303,
        -15.11679308619406,
        -17.65646698710154,
        -9.937871651087141,
        -12.6772084633066,
        -14.09586554507547,
        -15.4161318025976,
        -13.30348598961401,
        -15.90203324455713,
        -52.10440144818165,
        -46.65988482796765,
        -63.69561516407622,
        -46.24510899122326,
        -56.70254415002844,
        -46.32813221256272,
        -62.9427300117794,
        -68.99165711781113,
        -43.1304762657853,
        -66.1337693660602,
        -52.50253014039372,
        -73.11987736340532,
        -51.1352504752827,
        -61.70130338565698,
        -34.10169863061115,
        -19.59968721928392,
        -31.30714605678346,
        -59.00986311628094,
        -66.72915095269123,
        -74.79521439513233,
        -68.46953702027358,
        -55.11444190380927,
        -51.93316261383324,
        -37.13942837237869,
        -26.85301538427128,
        -29.10251667809043,
        -48.02582691258387,
        -48.99701187393474,
        -39.63500238174668,
        -72.66794894846386,
        -55.80703416932876,
        -13.66749466639009,
        -19.00974233669988,
        -38.78199123947693,
        -42.81215181004993,
        -43.41832303137303,
        -42.86417884697817,
        -54.22494755232786,
        -69.3192225393068,
        -45.41003905156307,
        -64.65631629413919,
        -59.99897595034567,
        -65.98511361420326,
        -68.05268675424577,
        -67.12075398672415,
        -59.40574663232984,
        -73.34639772154206,
        -59.21950960903248,
        -58.97067594122252,
        -62.51151201245228,
        -75.32223882340386,
        -45.67379471319587,
        -67.86294224519052,
        -67.32576678120309,
        -4.440527826022174,
        -4.232548265284495,
        -74.04328260465836,
        -54.25630311483977,
        -52.53041234700088,
        -69.99638244487987,
        -59.28195351587245,
        -61.18336955705065,
        -50.79841811343895,
        -62.88493844262611,
        -53.89119439023768,
        -44.21474998986528,
        -75.2828132743711,
        -66.03238807108897,
        -44.10781269548472,
        -56.68935421794494,
        -71.57818433131551,
        -48.27551603522272,
        -59.9402840076058,
        -50.4516284496011,
        -52.03857160458936,
        -46.16170713367053,
        -62.07805861839965,
        -77.54356651765518,
        -52.91358089916174,
        -86.13129801997464,
        -76.89210524875814,
        -57.48037533904835,
        -60.9912162374994,
        -50.49779933107425,
        -39.17531276018191,
        -68.77657548591884,
        -40.65760010063816,
        -59.12588484974624,
        -54.68241156145147,
        -8.132775303414725,
        -12.00043905974432,
        -61.82340720104101,
        -64.09686781841779,
        -72.43332586921551,
        -46.61857198043524,
        -63.93000826860997,
        -68.8417908884354,
        -45.96404556032104,
        -54.17051319938985,
        -59.76777342262046,
        -73.58428199850341,
        -65.91664590196372,
        -51.62688997899519,
        -71.88452782090158,
        -56.11121586301395,
        -78.1166828338973,
        -72.95747601843827,
        -23.41716800807341,
        -3.897977660664058,
        -6.909889652244301,
        -31.0056700943402,
        -71.60707842035734,
        -54.58922763851584,
        -48.1478011267233,
        -55.71077647294184,
        -42.21894983682306,
        -65.1407041622334,
        -46.91739370944036,
        -40.85734415771048,
        -65.04127802379958,
        -46.30590542487245,
        -47.76860771530224,
        -51.65869596110076,
        -66.87024405534883,
        -41.44084281916653,
        -67.38862851338186,
        -61.26024405155528,
        -46.64339945492827,
        -64.06631201953338,
        -51.42899083666672,
        -69.13802162191033,
        -55.78672635160003,
        -54.51209817677828,
        -38.86055529242865,
        -39.03401462731755,
        -53.15252978529843,
        -40.80158866128325,
        -52.17422920780008,
        -64.16112436602253,
        -46.93168742858975,
        -41.29609177315236,
        -13.27781497171917,
        -21.56626152475924,
        -39.52888209516902,
        -30.81741718729636,
        -22.25370254176094,
        -4.076990038259228,
        -4.282130468368696,
        -4.579420533518478,
        -28.64629909287878,
        -61.19048922719089,
        -62.72076879389388,
        -46.79332253932373,
        -81.9987228836929,
        -79.91725651101056,
        -43.20642603051868,
        -62.78313761904073,
        -58.57824790937349,
        -59.72741343016539,
        -69.00844833982984,
        -31.95187249370009,
        -70.54656805936473,
        -64.45739218174798,
        -67.68424863761662,
        -64.80812251270719,
        -48.90081496426249,
        -59.93143029486742,
        -57.25434245261138,
        -55.75003027788095,
        -55.00413848051787,
        -53.48329801826026,
        -50.30235745219053,
        -55.14714611803787,
        -50.93299061221774,
        -54.37884987219039,
        -59.13708809936172,
        -45.58107053053327,
        -69.31984874955793,
        -51.92857809260849,
        -40.19314860741275,
        -44.84924005603507,
        -57.34193077948485,
        -69.71349360768527,
        -75.4279914890504,
        -58.88802369521366,
        -59.2325856726996,
        -56.47491268432464,
        -59.57906342111517,
        -34.61448710802309,
        -49.25498142003965,
        -27.66257349940058,
        -78.01748413431362,
        -34.63303999730228,
        -73.74734675261783,
        -54.19843484197414,
        -46.41150905594395,
        -60.94006026606657,
        -72.95325849710181,
        -15.50082782812294,
        -53.05583254731084,
        -73.67449437982127,
        -59.96342767552159,
        -40.38956002936418,
        -65.59488908093205,
        -58.2639155035267,
        -47.00853613594919,
        -25.74251894508599,
        -52.5022384218308,
        -3.974115651167486,
        -60.90486896975917,
        -57.12737569678438,
        -63.68756129028043,
        -57.80094496426654,
        -31.28651350193294,
        -11.71247450002462,
        -12.92952708274322,
        -11.48720993859632,
        -39.8981651246953,
        -49.88261839861777,
        -81.40286653981187,
        -31.57245115417227,
        -73.41064463426575,
        -57.54934853237527,
        -34.29206507384904,
        -40.16035710295197,
        -53.11608238004492,
        -65.48524561964459,
        -59.3094963271679,
        -64.4990169532782,
        -76.08433663578816,
        -54.91784076902649,
        -50.46375479929492,
        -62.36194734629064,
        -47.3389659376171,
        -49.08618974449436,
        -58.90928678625093,
        -65.62106112753119,
        -70.65151758346435,
        -51.24019023821642,
        -31.16935738728565,
        -53.48028894389562,
        -58.95905235674375,
        -39.06007486363829,
        -61.62520969044103,
        -54.66851324447512,
        -44.94836395927497,
        -51.29657148340471,
        -48.90281366760883,
        -36.98974282656948,
        -57.32494505224777,
        -47.6436987398064,
        -47.5532746362105,
        -62.12081950792097,
        -73.33330433612751,
        -49.84169549483207,
        -51.75886384299604,
        -60.47166367550374,
        -48.53552507372743,
        -46.6187725612441,
        -43.96936795774742,
        -58.78565111340392,
        -61.52057277366075,
        -50.2129203740252,
        -45.07175663041712,
        -59.53995278770496,
        -38.73784295748469,
        -45.06738034956168,
        -48.68114056082437,
        -44.423576169383,
        -55.95983282749054,
        -34.53623328049705,
        -42.24681505650013,
        -4.165429692376204,
        -4.036870368160363,
        -4.661402153020428,
        -40.84488215760832,
        -50.83146032947005,
        -46.65131033460989,
        -47.96421771581866,
        -48.57960325116515,
        -39.80673190274326,
        -4.076990038259228,
        -18.78449425409872,
        -50.44199513296618,
        -40.15374878050832,
        -63.69171087512546,
        -52.20581817708143,
        -45.03691211714138,
        -49.49225659332509,
        -55.50573463702384,
        -36.28966574724252,
        -19.75595749501209,
        -10.28240714507146,
        -12.70010768970359,
        -23.8258289155386,
        -53.33226684319907,
        -35.71502555502818,
        -3.584022075985315,
        -51.16080338597273,
        -55.51874992343947,
        -40.37962747965906,
        -44.0992114946207,
        -58.78021849720908,
        -54.82463869069997,
        -31.41508933722998,
        -50.99805699261758,
        -21.59794020500632,
        -3.513766485971106,
        -4.800294860516733,
        -4.190853352386315,
        -3.938097330762923,
        -4.190853352386315,
        -4.190853352386315,
        -22.69085045373621,
        -44.06447072619323,
        -32.66201218723096,
        -25.59034266556749,
        -39.90609989481901,
        -31.21090595600477,
        -50.9437932634322,
        -30.58378049420751,
        -27.33281650793014,
        -48.09309527575432,
        -58.18407401488326,
        -56.07074566879329,
        -27.9472959546203,
        -32.02522219213228,
        -76.42965015154694,
        -11.81661619850292,
        -42.0596196243151,
        -42.97893526760669,
        -57.47949100697785,
        -35.73937568984553,
        -46.39565515825085,
        -59.02493140852657,
        -42.57784523157958,
        -48.81613484718577,
        -43.85830130318106,
        -28.90550291052312,
        -45.61993299176599,
        -56.15546999219418,
        -46.35163134276985,
        -4.43611345259465,
        -4.503004795366951,
        -19.25302313246964,
        -24.01382582471702,
        -42.34655391648796,
        -35.26050928352925,
        -52.46508069858758,
        -42.25499273095645,
        -41.65228736640259,
        -38.28209336424268,
        -31.86653835331877,
        -31.57917070376119,
        -47.54099682685813,
        -18.32953739385843,
        -35.06351637331441,
        -53.01683807594866,
        -46.1236145213588,
        -47.88151879472446,
        -59.94909070840685,
        -53.15257296189787,
        -34.78751737570829,
        -46.67858164929278,
        -47.49415204566662,
        -18.02954592040559,
        -35.20918826747694,
        -46.0123186045202,
        -44.88732780846629,
        -45.87180622704892,
        -44.91606031407215,
        -31.76450688455893,
        -54.19484827760019,
        -31.46987184720884,
        -44.9681606217648,
        -41.05962145864381,
        -28.4304755690137,
        -42.52420491367762,
        -23.10554153898034,
        -25.8281961034159,
        -44.33886237111236,
        -41.91216382855124,
        -53.22544866542675,
        -65.02635703594879,
        -32.09142256923914,
        -40.88410626662125,
        -70.9889426775001,
        -39.85284006094976,
        -47.92697943449863,
        -20.00745594634975,
        -28.42919974601656,
        -40.84779105925468,
        -54.13799823097528,
        -26.00437340245231,
        -33.17683069082178,
        -38.97265469912661,
        -50.03983630305157,
        -25.57251820598762,
        -33.78227363658517,
        -39.91481936942886,
        -56.78387583874839,
        -44.99294048856263,
        -44.93551482152653,
        -40.18034813527147,
        -22.5499724115757,
        -45.96043667597164,
        -57.51429045366718,
        -44.19277122520329,
        -49.79473300464468,
        -47.06645143618548,
        -50.50503349676926,
        -47.2451328856374,
        -45.56596860973837,
        -28.84013710444284,
        -48.38064960590697,
        -33.13859724180317,
        -52.97867831467531,
        -33.52443061728713,
        -45.78406065999448,
        -58.00264970675098,
        -57.67480810108899,
        -42.57029025618908,
        -49.8367416468356,
        -41.15803367770901,
        -56.92442513675556,
        -24.83327741417892,
        -36.74038603619709,
        -38.1976645132558,
        -24.63280499601313,
        -54.13379619365065,
        -40.86850000254658,
        -46.92464297955593,
        -38.13388411584531,
        -45.53959828206472,
        -46.48079274995692,
        -58.99771665159596,
        -24.10720931306822,
        -20.96003441529668,
        -32.51223699332824,
        -36.19924479755656,
        -11.81661619850292,
        -45.77603822700878,
        -51.17195102329116,
        -54.40758338517383,
        -50.94880306040851,
        -51.87876320755507,
        -59.61033624209257,
        -16.5550472507547,
        -12.13527373564129,
        -25.36953091215225,
        -12.49971893714989,
        -12.84398424739775,
        -53.24582893040464,
        -54.03732483726311,
        -47.64368856966724,
        -16.075800533236,
        -11.81661619850292,
        -48.76256930453552,
        -47.21868203376381,
        -52.66441374433686,
        -57.47917938552924,
        -56.60400397354702,
        -37.80774611691655,
        -42.15592143428001,
        -44.31688179889519,
        -68.54375448339387,
        -56.74927888762763,
        -60.7065103270648,
        -73.02543199688957,
        -61.15838105861438,
        -8.0434832434554,
        -3.778437754043356,
        -4.05196064489001,
        -3.932420738269308,
        -3.932420738269308,
        -4.036870368160362,
        -4.076990038259227,
        -4.190853352386316,
        -15.74568816413218,
        -21.26392656726056,
        -10.72767084723834,
        -13.13410136328277,
        -9.412867562719962,
        -26.03725970052199,
        -22.97862922022486,
        -19.40007399229096,
        -12.98956834593338,
        -13.83028938895048,
        -24.19085456733626,
        -16.74501209049887,
        -16.60438629496478,
        -18.14799447275415,
        -10.6163000870461,
        -13.31236317779626,
        -15.78753637287272,
        -13.87491325675158,
        -12.67250498062398,
        -14.3822266705822,
        -20.81348359815733,
        -20.47892021169027,
        -8.60107459990388,
        -9.88407990168187,
        -11.34142442832058,
        -13.66266099510472,
        -11.52723349702565,
        -44.1094796106502,
        -12.26819806700995,
        -7.641544974954175,
        -7.561346068503462,
        -30.80880407357614,
        -53.24507642597681,
        -50.05632287721202,
        -40.38882461120911,
        -46.9684871417593,
        -45.95578003734155,
        -43.70865856335512,
        -23.61046079205823,
        -34.83566051767938,
        -25.38929043099469,
        -33.65930375525738,
        -22.14588847221147,
        -7.190168561474653
      ]
    ],
    "unconstrained": [
      [
        -4.181247418357713,
        -4.040327154872759,
        -4.35268173545445,
        -3.723828647708165,
        -7.938699030551488,
        -4.413537574668349,
        -13.59828903354,
        -16.33416992873174,
        -24.25885326063964,
        -29.46760996251349,
        -13.23581809278049,
        -37.18436474295017,
        -25.93477718550914,
        -38.13147900899358,
        -34.98412232762408,
        -14.16891480353269,
        -7.682049067355627,
        -8.651496894638283,
        -7.286136581815814,
        -6.383569205229172,
        -8.538144723930621,
        -9.100489918658628,
        -7.348488349484305,
        -13.36714900715191,
        -24.21333272587487,
        -24.7254877355313,
        -38.39763816602434,
        -38.03003624859135,
        -31.55814881433727,
        -35.54444312838163,
        -21.4513605651286,
        -4.128098635393439,
        -4.03687036816036,
        -4.128098635393439,
        -4.490753649265512,
        -4.095174102361994,
        -3.622879527018084,
        -4.579420533518477,
        -4.661402153020427,
        -3.893563287236533,
        -4.03687036816036,
        -4.474970903627422,
        -3.742419433638789,
        -3.881312141135092,
        -4.214714008982696,
        -3.932420738269305,
        -3.881312141135092,
        -4.128098635393439,
        -4.03687036816036,
        -3.742419433638789,
        -4.490753649265512,
        -4.006734448245017,
        -3.867841740748713,
        -4.490753649265512,
        -3.622879527018084,
        -3.742419433638789,
        -4.490753649265512,
        -3.818557424142219,
        -4.03687036816036,
        -3.67216384362458,
        -4.43611345259465,
        -4.541862246399725,
        -3.778437754043352,
        -3.742419433638789,
        -4.165429692376202,
        -3.778437754043352,
        -4.051960644890008,
        -3.584022075985313,
        -4.386531249510447,
        -4.474970903627422,
        -4.190853352386313,
        -1.443289932012704e-15,
        -4.232548265284493,
        -4.420498059251303,
        -4.42386230649321,
        -3.742419433638789,
        -4.095174102361994,
        -3.881312141135092,
        -3.881312141135092,
        -3.935258200134714,
        -4.387879262173771,
        -4.03687036816036,
        -4.661402153020427,
        -4.387879262173771,
        -4.214714008982696,
        -1.443289932012704e-15,
        -4.351860941769209,
        -4.095174102361994,
        -4.320987919401469,
        -4.281605351754998,
        -26.35701478310368,
        -41.20443010633846,
        -51.30482311591893,
        -60.91762708577365,
        -59.89588958147984,
        -48.87902591089784,
        -34.30480442941516,
        -44.56316826487632,
        -50.7641119992398,
        -37.57397542521552,
        -40.13488028090973,
        -44.31502431685519,
        -43.71082775411404,
        -43.87855808523763,
        -44.98892403213225,
        -68.48066648382124,
        -41.19094029519172,
        -59.30912256079689,
        -61.91271158938735,
        -56.33869006609536,
        -56.27651738169349,
        -58.04282410496525,
        -58.28353133468222,
        -57.75302917062958,
        -3.938097330762922,
        -4.281605351754999,
        -3.584022075985314,
        -4.386531249510447,
        -4.089241184360666,
        -3.74830183412801,
        -4.12657224134343,
        -4.387879262173771,
        -35.56108734953811,
        -53.79718627683714,
        -41.86386472003094,
        -25.50782576899481,
        -58.76965815675286,
        -55.42714718423797,
        -26.17073196899238,
        -12.39185026596447,
        -17.54976885363394,
        -30.88444603012153,
        -50.85742308938754,
        -71.4180485395136,
        -55.08136582690914,
        -61.33758140818575,
        -58.25671784217246,
        -4.076990038259227,
        -4.579420533518477,
        -4.420498059251304,
        -4.12657224134343,
        -4.320987919401468,
        -3.897977660664055,
        -4.281605351754999,
        -4.093655557788189,
        -3.73958030301058,
        -3.513766485971104,
        -20.51845317313808,
        -63.81510152360902,
        -78.59691331755909,
        -70.09452174421824,
        -62.71266826782751,
        -55.54360576715255,
        -40.67956968262195,
        -11.78490271764109,
        -12.60790835360725,
        -10.99963702521541,
        -6.849676157475333,
        -11.96753012709746,
        -13.30840308873587,
        -12.44387503966729,
        -12.54153662627943,
        -75.59251902358675,
        -47.72635123499231,
        -62.71077546028249,
        -62.55493282957141,
        -70.08314859108732,
        -43.87443812075092,
        -46.87919830887142,
        -69.46302380768383,
        -67.77769156631594,
        -57.48767555960487,
        -55.30966108478809,
        -61.84733277068813,
        -49.4432995990088,
        -49.56112621682939,
        -44.56883232728423,
        -78.36308939187965,
        -57.19338658189119,
        -58.39754589796987,
        -62.29910934587079,
        -75.15831159853944,
        -56.48002501768607,
        -56.27768250758516,
        -53.85738096980545,
        -65.44332587697352,
        -79.22172254995566,
        -45.95194443386681,
        -55.26815471551824,
        -64.83192699995982,
        -82.09985869158913,
        -71.96173603885165,
        -41.6068476399617,
        -4.281605351754999,
        -9.24543083943509,
        -73.46566058982094,
        -66.59967079882951,
        -65.68556304364313,
        -52.71555442141762,
        -35.13661345856609,
        -50.11831509314579,
        -65.10781003352973,
        -54.05919296447258,
        -65.87508464989729,
        -60.63918012019509,
        -57.05031858326204,
        -63.63668562522077,
        -75.38974002460606,
        -52.09875633553202,
        -64.11233472260031,
        -58.24971726698826,
        -50.77674028571477,
        -72.27056114998372,
        -47.79427079499073,
        -61.67533465939748,
        -54.24484120395162,
        -78.12397295909233,
        -75.34607093142307,
        -53.12107692697003,
        -44.77232503018988,
        -55.10309579494103,
        -56.09951440462914,
        -44.27688305194471,
        -36.37879216444978,
        -55.99257035112732,
        -55.80208100862097,
        -63.7499225726245,
        -76.461050991642,
        -61.24070607188044,
        -4.05631665132922,
        -4.73340351774443,
        -49.7111582317069,
        -67.38129960205038,
        -65.18678953971984,
        -54.53466054449606,
        -44.42201715698297,
        -54.09285671089998,
        -69.523063933146,
        -69.47687921526644,
        -36.97898026322338,
        -1.443289932012704e-15,
        -1.443289932012704e-15,
        -8.56664046547122,
        -13.50154732777617,
        -35.01296341023832,
        -46.93728380616722,
        -71.3072849293301,
        -64.10349384076649,
        -13.61186199938478,
        -11.3475024439857,
        -55.64473114816832,
        -41.41264283624589,
        -60.48165719613595,
        -61.03496506411661,
        -71.55041011993947,
        -46.90952116938037,
        -50.05712034311722,
        -52.64346887594436,
        -53.49161375683717,
        -41.71479975089992,
        -70.25787063041267,
        -56.71091136297908,
        -32.39476963037428,
        -67.69818853938031,
        -73.785949575998,
        -46.06621335112786,
        -85.95099968467181,
        -38.25382413718916,
        -74.49626231184207,
        -48.89322796332176,
        -50.05807789347369,
        -79.73636715910554,
        -37.9790436956939,
        -60.1152338064085,
        -64.66741912330916,
        -53.8364446894009,
        -67.7522447454887,
        -64.80076381671127,
        -59.89545999243541,
        -38.84225739839897,
        -47.38760801142263,
        -75.06710514719502,
        -70.60375397683954,
        -55.77771786918103,
        -56.85576262925037,
        -67.89558853674143,
        -29.72898356747783,
        -57.72483115567778,
        -77.43685088793467,
        -41.34255237776025,
        -72.94623472753061,
        -32.20614753901294,
        -67.64556076519139,
        -48.3449867526604,
        -62.64581112256405,
        -64.09090301201839,
        -32.1392117447632,
        -70.53937691459684,
        -60.00485732770858,
        -40.32150283697057,
        -53.93371614935671,
        -66.15698420760262,
        -52.2701896856069,
        -57.17257417772246,
        -63.85828427926582,
        -60.36725069104136,
        -52.22686734996669,
        -52.46428582239135,
        -16.52333862419433,
        -35.27722671997039,
        -33.86419045168497,
        -53.19164336754118,
        -70.625486066857,
        -25.91032773486508,
        -74.80974776337779,
        -74.72660909669226,
        -33.87289288983757,
        -50.06094302677975,
        -3.709444383095238,
        -4.351860941769209,
        -3.622879527018085,
        -3.778437754043353,
        -3.739580303010579,
        -4.320987919401468,
        -4.190853352386312,
        -29.28722637420054,
        -49.0448197388688,
        -64.08884819515208,
        -27.38840888617634,
        -51.53903446035689,
        -52.62666358371483,
        -61.95639656431725,
        -53.52222601314536,
        -45.00551099266261,
        -44.86481532108283,
        -49.4734956913342,
        -57.63358751758374,
        -55.16964722040601,
        -56.13729711101094,
        -59.44643104532312,
        -60.74685085374808,
        -57.78656589505857,
        -34.01871602053664,
        -37.72909184438787,
        -16.89457622980196,
        -16.91803319634479,
        -18.3404743885832,
        -8.89984046943104,
        -8.352115614533648,
        -44.0177614334052,
        -38.29727324367148,
        -16.34794976153895,
        -36.10507938599427,
        -48.66137525131994,
        -42.32158819661139,
        -56.52356930529965,
        -70.59767832133309,
        -61.32571615752398,
        -54.21285049180985,
        -57.10571013569786,
        -53.27502709300077,
        -50.30329675900699,
        -13.89452861223865,
        -16.37304754247727,
        -17.57035458104828,
        -3.74830183412801,
        -16.39575440716837,
        -13.20465026506063,
        -8.383151673891984,
        -17.31201728064246,
        -7.481688972509884,
        -12.10683474117155,
        -7.917130120209993,
        -29.44579848747032,
        -45.16199898880591,
        -58.23749938477314,
        -45.5254826033698,
        -67.9251043991549,
        -54.36944873527096,
        -10.48639339665172,
        -12.07192419820277,
        -10.67948611112865,
        -7.337785362632177,
        -11.66080058541443,
        -11.13434210130509,
        -12.93985511496635,
        -7.51798766292648,
        -25.68189757150418,
        -47.13356272170848,
        -45.0071780419421,
        -46.95391553297304,
        -71.26356851501215,
        -55.76154913887598,
        -53.42412479810746,
        -43.6961772226805,
        -66.3999224253087,
        -62.05627006435166,
        -51.18540201663861,
        -53.21148057355281,
        -72.55618032585473,
        -73.56079246221823,
        -53.94028305198673,
        -49.9848199606419,
        -64.32611941535876,
        -65.60076814692248,
        -25.67425938022119,
        -19.05154655602802,
        -12.72837116991665,
        -8.930679836083717,
        -4.420498059251303,
        -3.742419433638789,
        -3.881312141135095,
        -4.386531249510448,
        -4.247638542014141,
        -4.006734448245018,
        -4.503004795366951,
        -4.232548265284493,
        -3.709444383095237,
        -10.46849366152931,
        -12.36053312355835,
        -12.25283578882261,
        -10.25533540888857,
        -41.05190451738638,
        -47.78817863861603,
        -63.30283749153281,
        -53.73731589705137,
        -58.61224680634002,
        -63.81404781302066,
        -49.17699727309182,
        -36.06122176585198,
        -8.282032257473237,
        -3.935258200134713,
        -41.27369648090701,
        -39.98957914506029,
        -50.63517424941182,
        -46.78025187977707,
        -23.60297396518108,
        -13.9426123934419,
        -23.1697655892522,
        -38.28386553983047,
        -38.04555592754743,
        -52.36880342043263,
        -42.63017294862131,
        -33.21323137500701,
        -3.881312141135095,
        -3.893563287236533,
        -4.386531249510448,
        -4.387879262173771,
        -4.051960644890008,
        -11.13293745627726,
        -58.06767143951262,
        -72.14802941945449,
        -61.1029758935375,
        -62.09161471173736,
        -63.37565702974165,
        -40.28853617211089,
        -62.17750473068302,
        -55.50737590983569,
        -63.71478920579269,
        -48.42968534561864,
        -67.6169266321698,
        -51.47315201413523,
        -59.72069996863569,
        -59.42511075959164,
        -60.68932738004386,
        -62.64628371490089,
        -57.84923075146065,
        -54.50267594790947,
        -50.93937518148496,
        -39.61369418407037,
        -42.00644373431599,
        -38.86196688557334,
        -60.23775128008984,
        -48.36353069668141,
        -60.41552255738929,
        -48.38084571444077,
        -59.10151755385917,
        -56.16196826061475,
        -73.19821322430047,
        -66.51059093571371,
        -59.439277540326,
        -64.594821529832,
        -50.82892785412022,
        -51.96595344014611,
        -47.43063313652146,
        -25.1563330808091,
        -11.87019133633409,
        -13.08436457205508,
        -30.5735132321299,
        -55.09513993442305,
        -65.13572207594949,
        -54.4172191451257,
        -28.15388455328376,
        -62.22269389330008,
        -63.5782361817478,
        -67.829962966784,
        -72.40803089351664,
        -37.83938740997441,
        -33.83524639067225,
        -57.58397399215178,
        -52.05680392450626,
        -49.39000875189403,
        -49.24580574472728,
        -48.85912317207198,
        -37.58400654758091,
        -46.98451928552966,
        -21.38105759216528,
        -12.47355795066873,
        -9.312205947337535,
        -23.92093958621296,
        -17.18774215941148,
        -23.81402383348925,
        -20.35704852565707,
        -12.93003610035205,
        -15.62179172299654,
        -10.9233212877399,
        -37.9686070959416,
        -49.96143266890027,
        -51.25285855916843,
        -74.3920612444811,
        -48.90236192661286,
        -81.72699556477151,
        -53.1752637821955,
        -65.026496521146,
        -72.09834200889833,
        -50.6318767761658,
        -57.88753434355867,
        -51.19948654386479,
        -71.46596802773574,
        -65.60383428193715,
        -55.11162603283258,
        -53.30899439786874,
        -60.37177053528663,
        -54.13420774929794,
        -49.69118801464614,
        -46.63965634220555,
        -50.20868846669384,
        -54.66876951471528,
        -29.39625995044389,
        -51.16351526168886,
        -63.17352353762556,
        -48.67794094882086,
        -37.50954324556196,
        -52.18372913560702,
        -5.864575452649675,
        -4.800294860516733,
        -1.443289932012704e-15,
        -3.672163843624579,
        -4.036870368160359,
        -11.43666629112523,
        -37.60081237082949,
        -45.77850600661199,
        -52.62475807510853,
        -64.49038148668126,
        -65.14511233788738,
        -34.37335460548942,
        -39.02654270867741,
        -27.85770449346471,
        -14.80032463503647,
        -8.100134194838612,
        -46.44347682264885,
        -60.37188851402149,
        -40.85976246189884,
        -56.693847215331,
        -43.28056491177669,
        -49.86253898515372,
        -55.83338678702563,
        -47.68128058325779,
        -47.21029819588372,
        -66.71091085037037,
        -47.11499799733023,
        -33.66774239734432,
        -37.11317950547061,
        -57.8189849550922,
        -51.96535085891192,
        -52.90011494934188,
        -58.09162171300699,
        -54.16468852357958,
        -59.49254711326112,
        -52.58724362054948,
        -52.63541605307464,
        -62.21194414834851,
        -27.97372351012408,
        -49.2171978639701,
        -50.31964362349223,
        -57.29640007689213,
        -60.83101581762244,
        -44.92563835939752,
        -51.40734025603366,
        -70.45578845935447,
        -53.36031123952569,
        -51.20887762672034,
        -51.14142723805998,
        -62.19512717355965,
        -20.34076850796669,
        -28.4571210692579,
        -18.58125914562421,
        -13.91245667887584,
        -47.98961144615829,
        -81.06265135037002,
        -64.92165927039854,
        -52.03771647170687,
        -55.17694488242435,
        -63.64279444895039,
        -60.11670398311952,
        -61.14255037695618,
        -42.09390753329282,
        -56.95285622397911,
        -60.63103880611006,
        -35.35324158804239,
        -45.63712325199175,
        -40.73852574347918,
        -61.14838295294877,
        -43.14062666281463,
        -51.54838439932514,
        -48.72084548582077,
        -51.28562422198074,
        -63.41665409811678,
        -44.46111276489167,
        -38.02220773528855,
        -70.20361323020556,
        -52.8326809674959,
        -49.61751935940764,
        -25.62573508549658,
        -4.214714008982697,
        -4.165429692376201,
        -3.513766485971104,
        -4.193463584115732,
        -36.07247765566716,
        -48.32226687658073,
        -59.88226025804101,
        -69.56477660592127,
        -69.93057259399741,
        -53.89389821244789,
        -62.63759313559149,
        -44.32919158195751,
        -54.93532169463769,
        -57.42242474027836,
        -32.05067565137264,
        -47.65196588054577,
        -30.99758161471366,
        -47.45823152914294,
        -63.02599030271697,
        -57.86598028172927,
        -55.25479101711146,
        -4.281605351754998,
        -3.932420738269304,
        -17.42597335832462,
        -70.17420673789235,
        -64.64354806929661,
        -54.86743149274024,
        -40.35684509207801,
        -46.8767685023756,
        -55.70750592390259,
        -53.91793292852226,
        -54.02196482355573,
        -63.41624500981366,
        -51.620912950799,
        -44.35773203186615,
        -57.96309290330241,
        -47.65160163521143,
        -60.72795742523083,
        -69.47823311040017,
        -54.56581479289799,
        -60.21459098607009,
        -28.15774792942951,
        -63.7200091114271,
        -67.90773659858915,
        -68.95341173223922,
        -48.06814040419097,
        -66.97382852962058,
        -69.39965871709158,
        -46.52362446968447,
        -52.21152766737426,
        -44.0522192883455,
        -44.99731488002191,
        -53.20932136746146,
        -54.89857497575933,
        -62.59329680087426,
        -74.44797514304031,
        -48.47905267619382,
        -58.39233258072831,
        -63.63653705944568,
        -75.40381082020828,
        -51.56046844722357,
        -50.59966329495278,
        -53.22479821465063,
        -60.29207535025686,
        -56.28685915299832,
        -29.94244406842632,
        -49.36450101410529,
        -63.51696033436428,
        -54.75261452597608,
        -62.34282912255843,
        -50.2842100841262,
        -52.34518887256792,
        -51.10918184833999,
        -64.16006084607118,
        -59.29599609237584,
        -32.9943686945457,
        -49.80128737536666,
        -66.31823733220384,
        -55.75209621917577,
        -72.914548726065,
        -57.773410389802,
        -55.03604630547386,
        -59.48938033161666,
        -75.89024927250412,
        -45.83594809177077,
        -56.42869697173737,
        -45.29391803605338,
        -52.8178800500522,
        -46.03849029371682,
        -36.19410664131001,
        -48.1542497365329,
        -44.69190817472092,
        -51.76808943484691,
        -65.74516757299025,
        -59.77265116006257,
        -59.14206559937292,
        -47.61523185173145,
        -47.6628501352489,
        -59.74972812865521,
        -50.78255569295564,
        -44.7907954873075,
        -50.67907801914843,
        -44.43375847128179,
        -60.88860105289938,
        -54.19091562393928,
        -49.34479916590818,
        -52.46114331346924,
        -62.78115364983815,
        -49.56557271963226,
        -3.867841740748713,
        -7.172347320974498,
        -8.010482013158922,
        -8.561014783610235,
        -9.550158579765798,
        -9.35387089710033,
        -10.79674819874045,
        -11.73055116814713,
        -18.06956874641344,
        -19.79649068552524,
        -51.94120397159399,
        -64.38420891437379,
        -48.83079253237135,
        -62.90860172894265,
        -64.33773501921578,
        -57.32277439308243,
        -63.51196664059901,
        -48.69316907157248,
        -59.89686420840302,
        -47.27897851456866,
        -47.59162564750542,
        -19.78659308697175,
        -14.65444582703374,
        -29.52403295804071,
        -50.22867072795392,
        -39.12055469293685,
        -52.65549961623976,
        -39.84997978544924,
        -66.06453696627943,
        -57.10600275731076,
        -43.56156345708288,
        -54.86499260699387,
        -59.11426011963263,
        -12.35059905993794,
        -12.69715843165731,
        -14.94548954760069,
        -15.20693091907307,
        -15.09548688810089,
        -17.65149395196855,
        -9.893500355543706,
        -12.7792237151563,
        -14.16259299178375,
        -15.46691383903509,
        -13.31771945757711,
        -15.85157067926433,
        -52.20153691317731,
        -46.83159749398262,
        -63.55758214424338,
        -46.15308686369928,
        -56.45413398238875,
        -46.66149889947341,
        -63.01382647184551,
        -68.60712027542827,
        -43.06214375085423,
        -66.069899540164,
        -52.33646636100487,
        -72.71830447879083,
        -51.39402828087508,
        -61.74919592009833,
        -34.16033324834341,
        -19.62602983117914,
        -31.42143936599503,
        -58.91597743152678,
        -66.77254962952864,
        -74.8725328165463,
        -68.45832143606773,
        -55.09706516783702,
        -52.05944134378106,
        -37.35466914054268,
        -26.79724022181862,
        -29.0631766021439,
        -48.00227934122583,
        -49.07684062414938,
        -39.60662162641196,
        -72.78368695655799,
        -55.99539723025392,
        -13.67701332522029,
        -19.01394755248944,
        -38.46382984129328,
        -43.01928084187728,
        -43.29609001085839,
        -42.89875290607901,
        -54.34720111060926,
        -69.09689950882165,
        -45.52551871582899,
        -64.40081768194767,
        -59.76502347623015,
        -66.20334128100622,
        -68.2593507720732,
        -66.90631115286939,
        -59.17416058588019,
        -73.44363637878776,
        -58.93110597157754,
        -58.91896351930287,
        -62.57050865770092,
        -75.41360595307269,
        -46.0061584516783,
        -67.34755772375382,
        -67.5183585397317,
        -4.440527826022171,
        -4.232548265284493,
        -74.0821879331102,
        -54.82137681787516,
        -52.49344367729093,
        -70.24400604800786,
        -59.56939794236557,
        -61.29594976941274,
        -51.03916114499862,
        -62.95080532876585,
        -53.10403357827064,
        -44.24249095905866,
        -75.2676630062752,
        -65.32999067451276,
        -44.49768543153346,
        -55.82555154230663,
        -71.55837811710487,
        -48.37154367340958,
        -59.73197583928624,
        -50.44754557118449,
        -52.12030327889258,
        -46.14794207469232,
        -62.16520699907807,
        -77.2760250500536,
        -52.94752268965311,
        -85.75237115854256,
        -77.27728362350518,
        -57.92700507083534,
        -61.31779781026959,
        -50.55087605849182,
        -39.22979599721604,
        -68.82008839603797,
        -40.66658487733292,
        -59.04332321471868,
        -54.92142454607824,
        -8.084668784500602,
        -12.00155691182475,
        -62.40500629025313,
        -64.04647905523609,
        -72.73293055192623,
        -46.83126063124926,
        -63.65840340708328,
        -68.5634117341418,
        -46.0852264868863,
        -54.04663801274481,
        -60.16919699677958,
        -73.5438275628863,
        -65.97033343106021,
        -51.55325944342359,
        -71.08942509884868,
        -56.33160057740061,
        -77.90454284913069,
        -73.10467764395399,
        -23.40613713809017,
        -3.897977660664055,
        -6.939637805382611,
        -31.07732521762212,
        -70.65498597233172,
        -54.64903633186488,
        -48.469563185033,
        -55.78934585162304,
        -41.42353533579607,
        -65.17295397242091,
        -46.63212370275615,
        -41.10562203983038,
        -64.85624534669124,
        -46.33427731401066,
        -47.85170887077063,
        -51.81932809150122,
        -66.51419900119285,
        -41.97182263750594,
        -67.2298002571053,
        -61.39130448895019,
        -45.76173699942212,
        -64.38637246668019,
        -51.57608763435148,
        -69.17565162140708,
        -55.96634478524522,
        -54.63427891212732,
        -38.92985408623518,
        -39.17783660096556,
        -53.15033480876406,
        -40.69767871895073,
        -52.41210889935542,
        -64.00232574355756,
        -46.75832302174695,
        -41.23995104288873,
        -13.26804257411506,
        -21.34431081190669,
        -39.58562039495311,
        -31.04302170201751,
        -22.24619319378511,
        -4.076990038259227,
        -4.282130468368696,
        -4.579420533518476,
        -28.60258155857218,
        -61.32496548481913,
        -62.89304176786899,
        -46.85799667388186,
        -82.22392149970456,
        -80.36256314328043,
        -43.32406970177649,
        -62.97630585832951,
        -58.54446403292534,
        -59.80969037260563,
        -68.94654693013001,
        -32.1840111770551,
        -70.78242979548767,
        -64.6346724565803,
        -67.63428850711576,
        -63.91220789747632,
        -49.24262032908779,
        -59.79853739966812,
        -56.78135112706237,
        -55.91889655258574,
        -55.13943326451022,
        -53.66644731273063,
        -50.52869526162022,
        -55.449794156492,
        -50.93821817151034,
        -54.82213729602251,
        -59.30300086278958,
        -45.4405448999245,
        -69.450840836456,
        -51.13147827162827,
        -40.18298159847876,
        -44.6737366223435,
        -57.4354922371686,
        -69.5838721997697,
        -75.68242770896155,
        -58.82612211533871,
        -59.30272355913177,
        -56.55525994431953,
        -59.60578072708002,
        -34.53934740278955,
        -49.27171123038682,
        -27.69223865675504,
        -78.00306372791658,
        -34.47431343266037,
        -73.59973825363475,
        -53.67490133414308,
        -46.65657708671467,
        -60.56182824826805,
        -73.03313051337209,
        -15.59283396518212,
        -53.33098587510326,
        -73.64840437506597,
        -60.02641466064343,
        -40.19258780060561,
        -65.52344072418367,
        -58.39019307390486,
        -47.01609225116442,
        -25.84110990354919,
        -52.7077858794439,
        -3.974115651167485,
        -61.2480236673567,
        -57.24677444441018,
        -63.22911459024414,
        -58.10370446931109,
        -31.3611446257089,
        -11.69591006210007,
        -12.95281869596332,
        -11.49537664847177,
        -39.89682069684778,
        -49.77200942013317,
        -81.83513225560499,
        -31.57659051628356,
        -73.45393704559098,
        -57.6679015437131,
        -34.46057950775389,
        -40.06733608090608,
        -53.24590696516391,
        -65.04613687995086,
        -59.31326683914158,
        -64.93635614727866,
        -76.20818530573153,
        -55.37438167145166,
        -50.54084680667342,
        -62.42495241388931,
        -47.26998996768926,
        -49.27039961573265,
        -58.01484269071897,
        -65.44555555710961,
        -70.96999794489467,
        -51.17966047029297,
        -31.20091459275446,
        -53.66266470049702,
        -59.16439551550393,
        -39.03296873096568,
        -61.65507442036058,
        -54.63377084373632,
        -44.84754247117223,
        -51.46463084825053,
        -48.81198602857047,
        -36.88794671752868,
        -57.40257612480511,
        -46.96040934431958,
        -47.36666739303354,
        -62.07880931047679,
        -73.65700562155794,
        -49.7197370154068,
        -51.87269209033812,
        -60.64569233806768,
        -48.54459123966272,
        -46.65777797380442,
        -43.98216311293771,
        -58.87670771700168,
        -61.3236642611259,
        -50.33229598412755,
        -45.32910575037499,
        -59.54533256478255,
        -38.80455125617346,
        -44.64292598275429,
        -47.9643943899066,
        -44.13942984630855,
        -55.78252246950295,
        -33.75057059120259,
        -42.40769917537555,
        -4.165429692376202,
        -4.036870368160359,
        -4.661402153020427,
        -40.49691111834757,
        -51.17616855073392,
        -46.59954613757596,
        -48.22261545994049,
        -48.6411363082018,
        -39.62042810904183,
        -4.076990038259227,
        -18.63252467701298,
        -50.54957177491422,
        -39.76561169444273,
        -63.59794049749875,
        -52.68298071175669,
        -44.69079569452688,
        -49.55802132902277,
        -55.71372544244281,
        -36.21774799174328,
        -19.73702967682159,
        -10.28111399601062,
        -12.68217230414563,
        -23.99585779450048,
        -53.98341829720717,
        -35.93857950358749,
        -3.584022075985314,
        -51.18853472953143,
        -55.65457634003047,
        -40.52681914070107,
        -44.11249684795921,
        -58.47418516548456,
        -54.76051034266164,
        -31.40998382083725,
        -50.8221483373062,
        -21.58334562539318,
        -3.513766485971104,
        -4.800294860516733,
        -4.190853352386313,
        -3.938097330762922,
        -4.190853352386313,
        -4.190853352386313,
        -22.69753686425495,
        -44.23191464778266,
        -32.82586590995001,
        -25.5186760749386,
        -40.33448144920242,
        -31.14544752643263,
        -51.0603506582481,
        -30.62922517442982,
        -27.24124364622096,
        -47.93539854681418,
        -58.20342656851741,
        -56.26333824535742,
        -28.08553392622225,
        -31.91663590864765,
        -76.59657745135485,
        -11.92653795560331,
        -42.02941739765411,
        -40.90350265906115,
        -57.63758776522008,
        -35.68121391731765,
        -46.5742435609633,
        -59.12272239786785,
        -42.72539912379408,
        -48.83243202767558,
        -43.97333702352547,
        -29.05282174108395,
        -45.5019311497004,
        -56.21790311726015,
        -45.93230635189025,
        -4.436113452594649,
        -4.503004795366951,
        -19.31941758815062,
        -24.27113472322667,
        -41.14800997825157,
        -35.13418615426274,
        -52.62230820371705,
        -42.32578045449794,
        -41.71369314448117,
        -38.37050637743655,
        -31.74818920559822,
        -31.55021781557805,
        -47.66019347172914,
        -18.44997565305989,
        -35.09738847499801,
        -53.2363552674127,
        -45.71714355902773,
        -47.96008615722612,
        -59.50805973068872,
        -53.29630004866058,
        -34.72928173139094,
        -46.72609155531773,
        -47.59129358391156,
        -18.14013763252731,
        -35.36350607014577,
        -45.70111133283998,
        -44.81694970146648,
        -45.3185851015817,
        -45.24629841385108,
        -31.80726857867544,
        -54.46935982719887,
        -31.40544456615156,
        -45.00928843744708,
        -41.00242507158549,
        -28.36041022738668,
        -42.61356490862615,
        -23.16241247471577,
        -25.82591680378043,
        -44.24027556484422,
        -41.74785589569029,
        -53.00673847060189,
        -64.91427437314643,
        -32.07819175044264,
        -40.84829790792664,
        -71.09059387746548,
        -39.8324551944808,
        -48.008647656019,
        -20.03826183462379,
        -28.43639273363071,
        -41.02274265469497,
        -53.71533340764046,
        -25.98061149359752,
        -33.2900890123349,
        -38.86933835846133,
        -50.47929060765252,
        -25.71074641971467,
        -33.83747412264808,
        -39.98422737979411,
        -56.95808926306957,
        -45.11580000444679,
        -45.27080499636079,
        -40.32286380042604,
        -22.64851250533498,
        -46.11360062144622,
        -57.6577845106559,
        -44.09370983613952,
        -49.90045652038879,
        -47.20664269271455,
        -50.37182134671627,
        -47.29679779236027,
        -45.39458040800923,
        -29.05455721222557,
        -48.43309757177821,
        -33.12628971803505,
        -52.68031318051895,
        -33.43916131913043,
        -45.97645477884862,
        -57.94945371338083,
        -57.56373698171593,
        -42.45587336576417,
        -49.7397142378278,
        -41.3329075141712,
        -57.17600803822999,
        -25.04878927211733,
        -36.66584800736165,
        -37.87171870497283,
        -24.79197721682787,
        -53.84023852132425,
        -40.82709244950394,
        -46.74758062924839,
        -37.99959631150055,
        -44.89527915315685,
        -46.59767964157667,
        -58.8285025176979,
        -24.11266081121956,
        -20.95866355233047,
        -32.64463355604071,
        -35.57024707816177,
        -11.92653795560331,
        -45.85966809810102,
        -51.75569585344838,
        -54.4321067163116,
        -50.92183312600316,
        -51.67729068200499,
        -59.42916028169228,
        -16.64340613720611,
        -12.07873083556129,
        -25.26382829212343,
        -12.55031555660064,
        -12.86146758041455,
        -53.42082723339574,
        -54.21164703796893,
        -47.58311460512675,
        -16.04371787016634,
        -11.92653795560331,
        -48.78903101060109,
        -47.48595133810741,
        -52.96955861377614,
        -57.44643994865479,
        -56.22110619658616,
        -37.4817424712544,
        -42.19494077776753,
        -44.61634996763255,
        -68.36661599133765,
        -57.12964328330717,
        -60.66615890842007,
        -72.98656615365446,
        -61.1385543378985,
        -8.064018458617872,
        -3.778437754043353,
        -4.051960644890008,
        -3.932420738269305,
        -3.932420738269305,
        -4.03687036816036,
        -4.076990038259226,
        -4.190853352386313,
        -15.74682230586764,
        -21.43892045885997,
        -10.7481365286161,
        -13.12697687920092,
        -9.371650980287841,
        -25.6286853195472,
        -23.15108552401411,
        -19.61481646830454,
        -13.02001998450008,
        -13.76754205390875,
        -24.00155613425324,
        -16.73100007262324,
        -16.9313695446297,
        -18.10718370320965,
        -10.58184258923772,
        -13.27685211881031,
        -15.75640858855512,
        -13.86246330607777,
        -12.63485876380386,
        -14.03904805603098,
        -20.34625069336647,
        -20.35547699169391,
        -8.632663722333067,
        -9.899003556036334,
        -11.33502854341377,
        -13.66572179750726,
        -11.24742514941943,
        -44.16371699117936,
        -12.33011209586203,
        -7.665618880527806,
        -7.565100352513013,
        -30.79482683601437,
        -53.14973991444175,
        -50.086463302554,
        -40.36432930694226,
        -46.97371920782911,
        -46.25068517383963,
        -43.82323443741402,
        -23.67406682180284,
        -34.78300103216046,
        -25.46800071626715,
        -33.64654951450301,
        -22.26320550154291,
        -7.170319812606588
      ]
    ]
  },
  "analysis": {
    "authors": "Sergei L Kosakovsky Pond",
    "citation": "*Gene-wide identification of episodic selection*, Mol Biol Evol. 32(5):1365-71",
    "contact": "spond@temple.edu",
    "info": "BUSTED (branch-site unrestricted statistical test of episodic diversification) uses a random effects branch-site model fitted \njointly to all or a subset of tree branches in order to test for alignment-wide evidence of episodic diversifying selection. \nAssuming there is evidence of positive selection (i.e. there is an omega > 1),  BUSTED will also perform a quick evidence-ratio \nstyle analysis to explore which individual sites may have been subject to selection. v2.0 adds support for synonymous rate variation, \nand relaxes the test statistic to 0.5 (chi^2_0 + chi^2_2). Version 2.1 adds a grid search for the initial starting point.\nVersion 2.2 changes the grid search to LHC, and adds an initial search phase to use adaptive Nedler-Mead.\n",
    "requirements": "in-frame codon alignment and a phylogenetic tree (optionally annotated with {})",
    "version": "2.2"
  },
  "background": 1,
  "branch attributes": {
    "0": {
      "ATTLR13_3900_BP": {
        "MG94xREV with separate rates for branch sets": 0.0916864788310867,
        "Nucleotide GTR": 0.08911137814689016,
        "constrained": 0.03237525119708222,
        "original name": "ATTLR13_3900_BP",
        "unconstrained": 0.03292054047056681
      },
      "CATLR13_3900_BP": {
        "MG94xREV with separate rates for branch sets": 0.3591880268395287,
        "Nucleotide GTR": 0.3457268846588243,
        "constrained": 0.1797014340838531,
        "original name": "CATLR13_3900_BP",
        "unconstrained": 0.1805948171307323
      },
      "CBTLR13_3900_BP": {
        "MG94xREV with separate rates for branch sets": 0.3900104440352311,
        "Nucleotide GTR": 0.3798090508087258,
        "constrained": 0.1987301774354065,
        "original name": "CBTLR13_3900_BP",
        "unconstrained": 0.2006444801189495
      },
      "CCTLR13_3900_BP": {
        "MG94xREV with separate rates for branch sets": 0.4193541681496084,
        "Nucleotide GTR": 0.4075089808780789,
        "constrained": 0.2171082933667949,
        "original name": "CCTLR13_3900_BP",
        "unconstrained": 0.2176689224503865
      },
      "CITLR13_3900_BP": {
        "MG94xREV with separate rates for branch sets": 0.4737402579028496,
        "Nucleotide GTR": 0.4446536353793022,
        "constrained": 0.2688569016463084,
        "original name": "CITLR13_3900_BP",
        "unconstrained": 0.2697282521650531
      },
      "DRTLR13_3900_BP": {
        "MG94xREV with separate rates for branch sets": 0.6124156134616149,
        "Nucleotide GTR": 0.5831170135638756,
        "constrained": 0.3286588129749194,
        "original name": "DRTLR13_3900_BP",
        "unconstrained": 0.3396622333815198
      },
      "ECTLR13_3900_BP": {
        "MG94xREV with separate rates for branch sets": 0.1525545913043009,
        "Nucleotide GTR": 0.1502787216641632,
        "constrained": 0.06108506159618296,
        "original name": "ECTLR13_3900_BP",
        "unconstrained": 0.06232438383659421
      },
      "GMTLR13_3900_BP": {
        "MG94xREV with separate rates for branch sets": 0.2962247794427988,
        "Nucleotide GTR": 0.2880903026301505,
        "constrained": 0.1328695768274909,
        "original name": "GMTLR13_3900_BP",
        "unconstrained": 0.1347467955444618
      },
      "LCTLR13_3900_BP": {
        "MG94xREV with separate rates for branch sets": 0.0776760033070772,
        "Nucleotide GTR": 0.07736957162878336,
        "constrained": 0.02821730449153315,
        "original name": "LCTLR13_3900_BP",
        "unconstrained": 0.02843258929380381
      },
      "LMTLR13_3900_BP": {
        "MG94xREV with separate rates for branch sets": 0.2966905164291041,
        "Nucleotide GTR": 0.2906721048424675,
        "constrained": 0.1246211995091855,
        "original name": "LMTLR13_3900_BP",
        "unconstrained": 0.1244663995327829
      },
      "MMTLR13_3900_BP": {
        "MG94xREV with separate rates for branch sets": 0.5507387411523317,
        "Nucleotide GTR": 0.5301316568305643,
        "constrained": 0.2865790551199207,
        "original name": "MMTLR13_3900_BP",
        "unconstrained": 0.2964343753974308
      },
      "Node1": {
        "MG94xREV with separate rates for branch sets": 0.08254101664747109,
        "Nucleotide GTR": 0.08234644829371959,
        "constrained": 0.02775021797937591,
        "unconstrained": 0.03135726073445249
      },
      "Node11": {
        "MG94xREV with separate rates for branch sets": 0.07326680858941809,
        "Nucleotide GTR": 0.07509268220055099,
        "constrained": 0.03733012329538935,
        "unconstrained": 0.04153554020168953
      },
      "Node12": {
        "MG94xREV with separate rates for branch sets": 0.2760471036218825,
        "Nucleotide GTR": 0.2623650249217813,
        "constrained": 0.1331503513286519,
        "unconstrained": 0.1707885940145815
      },
      "Node14": {
        "MG94xREV with separate rates for branch sets": 0.2570293509347097,
        "Nucleotide GTR": 0.2550017744835609,
        "constrained": 0.1190294502277289,
        "unconstrained": 0.1588247819794031
      },
      "Node16": {
        "MG94xREV with separate rates for branch sets": 0.02937220579773984,
        "Nucleotide GTR": 0.03025477380036639,
        "constrained": 0.01161070517590905,
        "unconstrained": 0.0119651460020411
      },
      "Node17": {
        "MG94xREV with separate rates for branch sets": 0.00848339966797497,
        "Nucleotide GTR": 0.008774692873445535,
        "constrained": 0.003232320698298198,
        "unconstrained": 0.003242455880558859
      },
      "Node19": {
        "MG94xREV with separate rates for branch sets": 0.02740332373545457,
        "Nucleotide GTR": 0.02680113178123682,
        "constrained": 0.008707438335752968,
        "unconstrained": 0.009076105076835844
      },
      "Node2": {
        "MG94xREV with separate rates for branch sets": 0.06064094703198445,
        "Nucleotide GTR": 0.06058915620550498,
        "constrained": 0.02052013966361204,
        "unconstrained": 0.02334372559739978
      },
      "Node20": {
        "MG94xREV with separate rates for branch sets": 0.07412895141472854,
        "Nucleotide GTR": 0.07321728535485315,
        "constrained": 0.02596980967583749,
        "unconstrained": 0.02869655066156217
      },
      "Node26": {
        "MG94xREV with separate rates for branch sets": 0.1325779855884458,
        "Nucleotide GTR": 0.1280180922776578,
        "constrained": 0.05659415171329582,
        "unconstrained": 0.06297126339032053
      },
      "Node27": {
        "MG94xREV with separate rates for branch sets": 0.1140719453429148,
        "Nucleotide GTR": 0.112463151734725,
        "constrained": 0.03988350349978214,
        "unconstrained": 0.04593566497813929
      },
      "Node28": {
        "MG94xREV with separate rates for branch sets": 0.02906198781072026,
        "Nucleotide GTR": 0.02728658534046818,
        "constrained": 0.01192404196362367,
        "unconstrained": 0.01126650698064594
      },
      "Node3": {
        "MG94xREV with separate rates for branch sets": 0.2442940498386228,
        "Nucleotide GTR": 0.2355619841574159,
        "constrained": 0.1042521103445992,
        "unconstrained": 0.1173443785188049
      },
      "Node32": {
        "MG94xREV with separate rates for branch sets": 0.07668230276024186,
        "Nucleotide GTR": 0.07863672007466471,
        "constrained": 0.02693100009713223,
        "unconstrained": 0.02845757474540812
      },
      "Node35": {
        "MG94xREV with separate rates for branch sets": 0.05446465695438888,
        "Nucleotide GTR": 0.05221835698584935,
        "constrained": 0.01953293912113675,
        "unconstrained": 0.02062712232587792
      },
      "Node37": {
        "MG94xREV with separate rates for branch sets": 0.1833314078526228,
        "Nucleotide GTR": 0.1801288793949378,
        "constrained": 0.07184115630976698,
        "unconstrained": 0.0870588391708693
      },
      "Node4": {
        "MG94xREV with separate rates for branch sets": 0.2036336610785372,
        "Nucleotide GTR": 0.1893035284046292,
        "constrained": 0.0895435735881631,
        "unconstrained": 0.1031147963014525
      },
      "Node5": {
        "MG94xREV with separate rates for branch sets": 0.2464918855967182,
        "Nucleotide GTR": 0.2313851773964131,
        "constrained": 0.1119918603794122,
        "unconstrained": 0.1289485863459074
      },
      "Node6": {
        "MG94xREV with separate rates for branch sets": 0.04926852780868352,
        "Nucleotide GTR": 0.05753908361979743,
        "constrained": 0.022331330138774,
        "unconstrained": 0.02472048742252168
      },
      "OMTLR13_3900_BP": {
        "MG94xREV with separate rates for branch sets": 0.01984984642062864,
        "Nucleotide GTR": 0.01981143523297352,
        "constrained": 0.007013998161397751,
        "original name": "OMTLR13_3900_BP",
        "unconstrained": 0.007189649051185336
      },
      "ONTLR13_3900_BP": {
        "MG94xREV with separate rates for branch sets": 0.4055382489795282,
        "Nucleotide GTR": 0.3908100835805446,
        "constrained": 0.1932086181626939,
        "original name": "ONTLR13_3900_BP",
        "unconstrained": 0.1951557673903982
      },
      "PFTLR13_3900_BP": {
        "MG94xREV with separate rates for branch sets": 0.08152640496236711,
        "Nucleotide GTR": 0.0814907527709091,
        "constrained": 0.03065524482549607,
        "original name": "PFTLR13_3900_BP",
        "unconstrained": 0.03071657648845899
      },
      "PHTLR13_3900_BP": {
        "MG94xREV with separate rates for branch sets": 0.2759720831721369,
        "Nucleotide GTR": 0.2661669971780105,
        "constrained": 0.1095207090413402,
        "original name": "PHTLR13_3900_BP",
        "unconstrained": 0.1116578150103581
      },
      "SATLR13_3900_BP": {
        "MG94xREV with separate rates for branch sets": 0.1407396844796238,
        "Nucleotide GTR": 0.1386215208035244,
        "constrained": 0.05435798756603186,
        "original name": "SATLR13_3900_BP",
        "unconstrained": 0.05457999898236141
      },
      "SLTLR13_3900_BP": {
        "MG94xREV with separate rates for branch sets": 0,
        "Nucleotide GTR": 0,
        "constrained": 0,
        "original name": "SLTLR13_3900_BP",
        "unconstrained": 0
      },
      "SLTLR21_13_3900_BP": {
        "MG94xREV with separate rates for branch sets": 0.001071662856468611,
        "Nucleotide GTR": 0.001066505954407372,
        "constrained": 0.0003627676087343262,
        "original name": "SLTLR21_13_3900_BP",
        "unconstrained": 0.0003633610730539548
      },
      "SMTLR13_3900_BP": {
        "MG94xREV with separate rates for branch sets": 0.2174528105879653,
        "Nucleotide GTR": 0.2136119814036097,
        "constrained": 0.09206814594798439,
        "original name": "SMTLR13_3900_BP",
        "unconstrained": 0.09343417621326179
      },
      "SSTLR13_3900_BP": {
        "MG94xREV with separate rates for branch sets": 0.01692040699568782,
        "Nucleotide GTR": 0.01665940451158699,
        "constrained": 0.005689846987838789,
        "original name": "SSTLR13_3900_BP",
        "unconstrained": 0.005532374472598658
      },
      "TFTLR13_3900_BP": {
        "MG94xREV with separate rates for branch sets": 0.4716599962098566,
        "Nucleotide GTR": 0.4503084579202969,
        "constrained": 0.2511251888377664,
        "original name": "TFTLR13_3900_BP",
        "unconstrained": 0.2508748125146769
      },
      "TRTLR13_3900_BP": {
        "MG94xREV with separate rates for branch sets": 0.3584392351856196,
        "Nucleotide GTR": 0.3516088550132299,
        "constrained": 0.1700918629321988,
        "original name": "TRTLR13_3900_BP",
        "unconstrained": 0.1701901053121613
      }
    },
    "attributes": {
      "MG94xREV with separate rates for branch sets": {
        "attribute type": "branch length",
        "display order": 1
      },
      "Nucleotide GTR": {
        "attribute type": "branch length",
        "display order": 0
      },
      "constrained": {
        "attribute type": "branch length",
        "display order": 1
      },
      "original name": {
        "attribute type": "node label",
        "display order": 0
      },
      "unconstrained": {
        "attribute type": "branch length",
        "display order": 0
      }
    }
  },
  "data partitions": {
    "0": {
      "coverage": [
        [
          0,
          1,
          2,
          3,
          4,
          5,
          6,
          7,
          8,
          9,
          10,
          11,
          12,
          13,
          14,
          15,
          16,
          17,
          18,
          19,
          20,
          21,
          22,
          23,
          24,
          25,
          26,
          27,
          28,
          29,
          30,
          31,
          32,
          33,
          34,
          35,
          36,
          37,
          38,
          39,
          40,
          41,
          42,
          43,
          44,
          45,
          46,
          47,
          48,
          49,
          50,
          51,
          52,
          53,
          54,
          55,
          56,
          57,
          58,
          59,
          60,
          61,
          62,
          63,
          64,
          65,
          66,
          67,
          68,
          69,
          70,
          71,
          72,
          73,
          74,
          75,
          76,
          77,
          78,
          79,
          80,
          81,
          82,
          83,
          84,
          85,
          86,
          87,
          88,
          89,
          90,
          91,
          92,
          93,
          94,
          95,
          96,
          97,
          98,
          99,
          100,
          101,
          102,
          103,
          104,
          105,
          106,
          107,
          108,
          109,
          110,
          111,
          112,
          113,
          114,
          115,
          116,
          117,
          118,
          119,
          120,
          121,
          122,
          123,
          124,
          125,
          126,
          127,
          128,
          129,
          130,
          131,
          132,
          133,
          134,
          135,
          136,
          137,
          138,
          139,
          140,
          141,
          142,
          143,
          144,
          145,
          146,
          147,
          148,
          149,
          150,
          151,
          152,
          153,
          154,
          155,
          156,
          157,
          158,
          159,
          160,
          161,
          162,
          163,
          164,
          165,
          166,
          167,
          168,
          169,
          170,
          171,
          172,
          173,
          174,
          175,
          176,
          177,
          178,
          179,
          180,
          181,
          182,
          183,
          184,
          185,
          186,
          187,
          188,
          189,
          190,
          191,
          192,
          193,
          194,
          195,
          196,
          197,
          198,
          199,
          200,
          201,
          202,
          203,
          204,
          205,
          206,
          207,
          208,
          209,
          210,
          211,
          212,
          213,
          214,
          215,
          216,
          217,
          218,
          219,
          220,
          221,
          222,
          223,
          224,
          225,
          226,
          227,
          228,
          229,
          230,
          231,
          232,
          233,
          234,
          235,
          236,
          237,
          238,
          239,
          240,
          241,
          242,
          243,
          244,
          245,
          246,
          247,
          248,
          249,
          250,
          251,
          252,
          253,
          254,
          255,
          256,
          257,
          258,
          259,
          260,
          261,
          262,
          263,
          264,
          265,
          266,
          267,
          268,
          269,
          270,
          271,
          272,
          273,
          274,
          275,
          276,
          277,
          278,
          279,
          280,
          281,
          282,
          283,
          284,
          285,
          286,
          287,
          288,
          289,
          290,
          291,
          292,
          293,
          294,
          295,
          296,
          297,
          298,
          299,
          300,
          301,
          302,
          303,
          304,
          305,
          306,
          307,
          308,
          309,
          310,
          311,
          312,
          313,
          314,
          315,
          316,
          317,
          318,
          319,
          320,
          321,
          322,
          323,
          324,
          325,
          326,
          327,
          328,
          329,
          330,
          331,
          332,
          333,
          334,
          335,
          336,
          337,
          338,
          339,
          340,
          341,
          342,
          343,
          344,
          345,
          346,
          347,
          348,
          349,
          350,
          351,
          352,
          353,
          354,
          355,
          356,
          357,
          358,
          359,
          360,
          361,
          362,
          363,
          364,
          365,
          366,
          367,
          368,
          369,
          370,
          371,
          372,
          373,
          374,
          375,
          376,
          377,
          378,
          379,
          380,
          381,
          382,
          383,
          384,
          385,
          386,
          387,
          388,
          389,
          390,
          391,
          392,
          393,
          394,
          395,
          396,
          397,
          398,
          399,
          400,
          401,
          402,
          403,
          404,
          405,
          406,
          407,
          408,
          409,
          410,
          411,
          412,
          413,
          414,
          415,
          416,
          417,
          418,
          419,
          420,
          421,
          422,
          423,
          424,
          425,
          426,
          427,
          428,
          429,
          430,
          431,
          432,
          433,
          434,
          435,
          436,
          437,
          438,
          439,
          440,
          441,
          442,
          443,
          444,
          445,
          446,
          447,
          448,
          449,
          450,
          451,
          452,
          453,
          454,
          455,
          456,
          457,
          458,
          459,
          460,
          461,
          462,
          463,
          464,
          465,
          466,
          467,
          468,
          469,
          470,
          471,
          472,
          473,
          474,
          475,
          476,
          477,
          478,
          479,
          480,
          481,
          482,
          483,
          484,
          485,
          486,
          487,
          488,
          489,
          490,
          491,
          492,
          493,
          494,
          495,
          496,
          497,
          498,
          499,
          500,
          501,
          502,
          503,
          504,
          505,
          506,
          507,
          508,
          509,
          510,
          511,
          512,
          513,
          514,
          515,
          516,
          517,
          518,
          519,
          520,
          521,
          522,
          523,
          524,
          525,
          526,
          527,
          528,
          529,
          530,
          531,
          532,
          533,
          534,
          535,
          536,
          537,
          538,
          539,
          540,
          541,
          542,
          543,
          544,
          545,
          546,
          547,
          548,
          549,
          550,
          551,
          552,
          553,
          554,
          555,
          556,
          557,
          558,
          559,
          560,
          561,
          562,
          563,
          564,
          565,
          566,
          567,
          568,
          569,
          570,
          571,
          572,
          573,
          574,
          575,
          576,
          577,
          578,
          579,
          580,
          581,
          582,
          583,
          584,
          585,
          586,
          587,
          588,
          589,
          590,
          591,
          592,
          593,
          594,
          595,
          596,
          597,
          598,
          599,
          600,
          601,
          602,
          603,
          604,
          605,
          606,
          607,
          608,
          609,
          610,
          611,
          612,
          613,
          614,
          615,
          616,
          617,
          618,
          619,
          620,
          621,
          622,
          623,
          624,
          625,
          626,
          627,
          628,
          629,
          630,
          631,
          632,
          633,
          634,
          635,
          636,
          637,
          638,
          639,
          640,
          641,
          642,
          643,
          644,
          645,
          646,
          647,
          648,
          649,
          650,
          651,
          652,
          653,
          654,
          655,
          656,
          657,
          658,
          659,
          660,
          661,
          662,
          663,
          664,
          665,
          666,
          667,
          668,
          669,
          670,
          671,
          672,
          673,
          674,
          675,
          676,
          677,
          678,
          679,
          680,
          681,
          682,
          683,
          684,
          685,
          686,
          687,
          688,
          689,
          690,
          691,
          692,
          693,
          694,
          695,
          696,
          697,
          698,
          699,
          700,
          701,
          702,
          703,
          704,
          705,
          706,
          707,
          708,
          709,
          710,
          711,
          712,
          713,
          714,
          715,
          716,
          717,
          718,
          719,
          720,
          721,
          722,
          723,
          724,
          725,
          726,
          727,
          728,
          729,
          730,
          731,
          732,
          733,
          734,
          735,
          736,
          737,
          738,
          739,
          740,
          741,
          742,
          743,
          744,
          745,
          746,
          747,
          748,
          749,
          750,
          751,
          752,
          753,
          754,
          755,
          756,
          757,
          758,
          759,
          760,
          761,
          762,
          763,
          764,
          765,
          766,
          767,
          768,
          769,
          770,
          771,
          772,
          773,
          774,
          775,
          776,
          777,
          778,
          779,
          780,
          781,
          782,
          783,
          784,
          785,
          786,
          787,
          788,
          789,
          790,
          791,
          792,
          793,
          794,
          795,
          796,
          797,
          798,
          799,
          800,
          801,
          802,
          803,
          804,
          805,
          806,
          807,
          808,
          809,
          810,
          811,
          812,
          813,
          814,
          815,
          816,
          817,
          818,
          819,
          820,
          821,
          822,
          823,
          824,
          825,
          826,
          827,
          828,
          829,
          830,
          831,
          832,
          833,
          834,
          835,
          836,
          837,
          838,
          839,
          840,
          841,
          842,
          843,
          844,
          845,
          846,
          847,
          848,
          849,
          850,
          851,
          852,
          853,
          854,
          855,
          856,
          857,
          858,
          859,
          860,
          861,
          862,
          863,
          864,
          865,
          866,
          867,
          868,
          869,
          870,
          871,
          872,
          873,
          874,
          875,
          876,
          877,
          878,
          879,
          880,
          881,
          882,
          883,
          884,
          885,
          886,
          887,
          888,
          889,
          890,
          891,
          892,
          893,
          894,
          895,
          896,
          897,
          898,
          899,
          900,
          901,
          902,
          903,
          904,
          905,
          906,
          907,
          908,
          909,
          910,
          911,
          912,
          913,
          914,
          915,
          916,
          917,
          918,
          919,
          920,
          921,
          922,
          923,
          924,
          925,
          926,
          927,
          928,
          929,
          930,
          931,
          932,
          933,
          934,
          935,
          936,
          937,
          938,
          939,
          940,
          941,
          942,
          943,
          944,
          945,
          946,
          947,
          948,
          949,
          950,
          951,
          952,
          953,
          954,
          955,
          956,
          957,
          958,
          959,
          960,
          961,
          962,
          963,
          964,
          965,
          966,
          967,
          968,
          969,
          970,
          971,
          972,
          973,
          974,
          975,
          976,
          977,
          978,
          979,
          980,
          981,
          982,
          983,
          984,
          985,
          986,
          987,
          988,
          989,
          990,
          991,
          992,
          993,
          994,
          995,
          996,
          997,
          998,
          999,
          1000,
          1001,
          1002,
          1003,
          1004,
          1005,
          1006,
          1007,
          1008,
          1009,
          1010,
          1011,
          1012,
          1013,
          1014,
          1015,
          1016,
          1017,
          1018,
          1019,
          1020,
          1021,
          1022,
          1023,
          1024,
          1025,
          1026,
          1027,
          1028,
          1029,
          1030,
          1031,
          1032,
          1033,
          1034,
          1035,
          1036,
          1037,
          1038,
          1039,
          1040,
          1041,
          1042,
          1043,
          1044,
          1045,
          1046,
          1047,
          1048,
          1049,
          1050,
          1051,
          1052,
          1053,
          1054,
          1055,
          1056,
          1057,
          1058,
          1059,
          1060,
          1061,
          1062,
          1063,
          1064,
          1065,
          1066,
          1067,
          1068,
          1069,
          1070,
          1071,
          1072,
          1073,
          1074,
          1075,
          1076,
          1077,
          1078,
          1079,
          1080,
          1081,
          1082,
          1083,
          1084,
          1085,
          1086,
          1087,
          1088,
          1089,
          1090,
          1091,
          1092,
          1093,
          1094,
          1095,
          1096,
          1097,
          1098,
          1099,
          1100,
          1101,
          1102,
          1103,
          1104,
          1105,
          1106,
          1107,
          1108,
          1109,
          1110,
          1111,
          1112,
          1113,
          1114,
          1115,
          1116,
          1117,
          1118,
          1119,
          1120,
          1121,
          1122,
          1123,
          1124,
          1125,
          1126,
          1127,
          1128,
          1129,
          1130,
          1131,
          1132,
          1133,
          1134,
          1135,
          1136,
          1137,
          1138,
          1139,
          1140,
          1141,
          1142,
          1143,
          1144,
          1145,
          1146,
          1147,
          1148,
          1149,
          1150,
          1151,
          1152,
          1153,
          1154,
          1155,
          1156,
          1157,
          1158,
          1159,
          1160,
          1161,
          1162,
          1163,
          1164,
          1165,
          1166,
          1167,
          1168,
          1169,
          1170,
          1171,
          1172,
          1173,
          1174,
          1175,
          1176,
          1177,
          1178,
          1179,
          1180,
          1181,
          1182,
          1183,
          1184,
          1185,
          1186,
          1187,
          1188,
          1189,
          1190,
          1191,
          1192,
          1193,
          1194,
          1195,
          1196,
          1197,
          1198,
          1199,
          1200,
          1201,
          1202,
          1203,
          1204,
          1205,
          1206,
          1207,
          1208,
          1209,
          1210,
          1211,
          1212,
          1213,
          1214,
          1215,
          1216,
          1217,
          1218,
          1219,
          1220,
          1221,
          1222,
          1223,
          1224,
          1225,
          1226,
          1227,
          1228,
          1229,
          1230,
          1231,
          1232,
          1233,
          1234,
          1235,
          1236,
          1237,
          1238,
          1239,
          1240,
          1241,
          1242,
          1243,
          1244,
          1245,
          1246,
          1247,
          1248,
          1249,
          1250,
          1251,
          1252,
          1253,
          1254,
          1255,
          1256,
          1257,
          1258,
          1259,
          1260,
          1261,
          1262,
          1263,
          1264,
          1265,
          1266,
          1267,
          1268,
          1269,
          1270,
          1271,
          1272,
          1273,
          1274,
          1275,
          1276,
          1277,
          1278,
          1279,
          1280,
          1281,
          1282,
          1283,
          1284,
          1285,
          1286,
          1287,
          1288,
          1289,
          1290,
          1291,
          1292,
          1293,
          1294,
          1295,
          1296,
          1297,
          1298,
          1299
        ]
      ],
      "name": "busted.filter.default"
    }
  },
  "fits": {
    "Constrained model": {
      "AIC-c": 108272.059500577,
      "Log Likelihood": -54066.86045481006,
      "Rate Distributions": {
        "Background": {
          "0": {
            "omega": 0.1472674583955051,
            "proportion": 0.1299596615036713
          },
          "1": {
            "omega": 0.4701520721149289,
            "proportion": 0.6557613246557573
          },
          "2": {
            "omega": 2.918107112636019,
            "proportion": 0.2142790138405714
          }
        },
        "Synonymous site-to-site rates": {
          "0": {
            "proportion": 0.0660855143725684,
            "rate": 0.1802859991987116
          },
          "1": {
            "proportion": 0.5737027554756585,
            "rate": 0.6639353167819597
          },
          "2": {
            "proportion": 0.360211730151773,
            "rate": 1.685631353697262
          }
        },
        "Test": {
          "0": {
            "omega": 0,
            "proportion": 0.3352020929906899
          },
          "1": {
            "omega": 0.2833739204981662,
            "proportion": 0
          },
          "2": {
            "omega": 1,
            "proportion": 0.6647979070093101
          }
        }
      },
      "display order": 3,
      "estimated parameters": 69,
      "log-likelihood": -54066.86045481006,
      "parameters": 69,
      "display-order": 3,
      "branch-annotations": [
        {
          "ATTLR13_3900_BP": {
            "is_foreground": false
          },
          "CATLR13_3900_BP": {
            "is_foreground": false
          },
          "CBTLR13_3900_BP": {
            "is_foreground": false
          },
          "CCTLR13_3900_BP": {
            "is_foreground": false
          },
          "CITLR13_3900_BP": {
            "is_foreground": false
          },
          "DRTLR13_3900_BP": {
            "is_foreground": false
          },
          "ECTLR13_3900_BP": {
            "is_foreground": false
          },
          "GMTLR13_3900_BP": {
            "is_foreground": false
          },
          "LCTLR13_3900_BP": {
            "is_foreground": false
          },
          "LMTLR13_3900_BP": {
            "is_foreground": false
          },
          "MMTLR13_3900_BP": {
            "is_foreground": false
          },
          "Node1": {
            "is_foreground": true
          },
          "Node11": {
            "is_foreground": true
          },
          "Node12": {
            "is_foreground": true
          },
          "Node14": {
            "is_foreground": true
          },
          "Node16": {
            "is_foreground": true
          },
          "Node17": {
            "is_foreground": true
          },
          "Node19": {
            "is_foreground": true
          },
          "Node2": {
            "is_foreground": true
          },
          "Node20": {
            "is_foreground": true
          },
          "Node26": {
            "is_foreground": true
          },
          "Node27": {
            "is_foreground": true
          },
          "Node28": {
            "is_foreground": true
          },
          "Node3": {
            "is_foreground": true
          },
          "Node32": {
            "is_foreground": true
          },
          "Node35": {
            "is_foreground": true
          },
          "Node37": {
            "is_foreground": true
          },
          "Node4": {
            "is_foreground": true
          },
          "Node5": {
            "is_foreground": true
          },
          "Node6": {
            "is_foreground": true
          },
          "OMTLR13_3900_BP": {
            "is_foreground": false
          },
          "ONTLR13_3900_BP": {
            "is_foreground": false
          },
          "PFTLR13_3900_BP": {
            "is_foreground": false
          },
          "PHTLR13_3900_BP": {
            "is_foreground": false
          },
          "SATLR13_3900_BP": {
            "is_foreground": false
          },
          "SLTLR13_3900_BP": {
            "is_foreground": false
          },
          "SLTLR21_13_3900_BP": {
            "is_foreground": false
          },
          "SMTLR13_3900_BP": {
            "is_foreground": false
          },
          "SSTLR13_3900_BP": {
            "is_foreground": false
          },
          "TFTLR13_3900_BP": {
            "is_foreground": false
          },
          "TRTLR13_3900_BP": {
            "is_foreground": false
          }
        }
      ]
    },
    "MG94xREV with separate rates for branch sets": {
      "AIC-c": 109437.2925211859,
      "Equilibrium frequencies": [
        [
          0.02670566598219594
        ],
        [
          0.02369670112330542
        ],
        [
          0.02062374615415621
        ],
        [
          0.0277638052506461
        ],
        [
          0.01552304333347166
        ],
        [
          0.01377404025957002
        ],
        [
          0.01198784203557847
        ],
        [
          0.01613810164087168
        ],
        [
          0.01451865310649865
        ],
        [
          0.01288281608880358
        ],
        [
          0.01121219056541418
        ],
        [
          0.01509391518710859
        ],
        [
          0.02195945623757331
        ],
        [
          0.01948525349036405
        ],
        [
          0.016958433144073
        ],
        [
          0.02282953987354331
        ],
        [
          0.02285837394767272
        ],
        [
          0.02028288888072926
        ],
        [
          0.01765263229562852
        ],
        [
          0.02376407474925827
        ],
        [
          0.01328675081755989
        ],
        [
          0.01178971395933191
        ],
        [
          0.01026084038711363
        ],
        [
          0.01381320212566602
        ],
        [
          0.01242705582201689
        ],
        [
          0.01102688200523777
        ],
        [
          0.00959693141102228
        ],
        [
          0.01291944405772929
        ],
        [
          0.01879591629359286
        ],
        [
          0.01667815403086654
        ],
        [
          0.01451535440577517
        ],
        [
          0.01954065327674888
        ],
        [
          0.01959617787245501
        ],
        [
          0.01738824901473264
        ],
        [
          0.01513336526797873
        ],
        [
          0.02037262304076509
        ],
        [
          0.01139055354348159
        ],
        [
          0.01010716389281732
        ],
        [
          0.008796481053597463
        ],
        [
          0.01184187319983381
        ],
        [
          0.01065354853659502
        ],
        [
          0.00945319827420239
        ],
        [
          0.00822732077927575
        ],
        [
          0.01107566637714715
        ],
        [
          0.01611348732889732
        ],
        [
          0.01429795810153585
        ],
        [
          0.01244381894654646
        ],
        [
          0.01675194037124974
        ],
        [
          0.02542140244982265
        ],
        [
          0.02978451992716543
        ],
        [
          0.01665284673055685
        ],
        [
          0.01477654712259571
        ],
        [
          0.01286034521453392
        ],
        [
          0.01731267041998783
        ],
        [
          0.01382045757240168
        ],
        [
          0.01202824001637828
        ],
        [
          0.01619248563411237
        ],
        [
          0.02355771681846454
        ],
        [
          0.02090343580896974
        ],
        [
          0.01819270756847679
        ],
        [
          0.02449112717629889
        ]
      ],
      "Log Likelihood": -54661.53043128877,
      "Rate Distributions": {
        "non-synonymous/synonymous rate ratio for *background*": [
          [
            0.696074110099316,
            1
          ]
        ],
        "non-synonymous/synonymous rate ratio for *test*": [
          [
            0.7494298409099344,
            1
          ]
        ]
      },
      "display order": 1,
      "estimated parameters": 57,
      "log-likelihood": -54661.53043128877,
      "parameters": 57,
      "display-order": 1
    },
    "Nucleotide GTR": {
      "AIC-c": 110871.8275359649,
      "Equilibrium frequencies": [
        [
          0.2820500164527805
        ],
        [
          0.2384419216847647
        ],
        [
          0.1984369858506088
        ],
        [
          0.281071076011846
        ]
      ],
      "Log Likelihood": -55386.88519655386,
      "Rate Distributions": {
        "Substitution rate from nucleotide A to nucleotide C": 0.5524524285237526,
        "Substitution rate from nucleotide A to nucleotide G": 1,
        "Substitution rate from nucleotide A to nucleotide T": 0.3226471057472132,
        "Substitution rate from nucleotide C to nucleotide G": 0.5220532126143032,
        "Substitution rate from nucleotide C to nucleotide T": 0.7668171270696892,
        "Substitution rate from nucleotide G to nucleotide T": 0.2861395895973662
      },
      "display order": 0,
      "estimated parameters": 49,
      "log-likelihood": -55386.88519655386,
      "parameters": 49,
      "display-order": 0
    },
    "Unconstrained model": {
      "AIC-c": 108214.2678279667,
      "Log Likelihood": -54036.95970528344,
      "Rate Distributions": {
        "Background": {
          "0": {
            "omega": 0.2259976183042499,
            "proportion": 0.155733968555849
          },
          "1": {
            "omega": 0.452784614801541,
            "proportion": 0.6320434137691652
          },
          "2": {
            "omega": 2.878241176603614,
            "proportion": 0.2122226176749858
          }
        },
        "Synonymous site-to-site rates": {
          "0": {
            "proportion": 0.06062211304703364,
            "rate": 0.1795381340741601
          },
          "1": {
            "proportion": 0.5784043140068464,
            "rate": 0.6570183303134015
          },
          "2": {
            "proportion": 0.3609735729461199,
            "rate": 1.687363917900914
          }
        },
        "Test": {
          "0": {
            "omega": 0.2999117754971521,
            "proportion": 0.04912265859854634,
            "prop": 0.04912265859854634
          },
          "1": {
            "omega": 0.312120354942436,
            "proportion": 0.7857867417809238,
            "prop": 0.7857867417809238
          },
          "2": {
            "omega": 4.959898813814806,
            "proportion": 0.1650905996205299,
            "prop": 0.1650905996205299
          }
        }
      },
      "display order": 2,
      "estimated parameters": 70,
      "log-likelihood": -54036.95970528344,
      "parameters": 70,
      "display-order": 2,
      "branch-annotations": [
        {
          "ATTLR13_3900_BP": {
            "is_foreground": false
          },
          "CATLR13_3900_BP": {
            "is_foreground": false
          },
          "CBTLR13_3900_BP": {
            "is_foreground": false
          },
          "CCTLR13_3900_BP": {
            "is_foreground": false
          },
          "CITLR13_3900_BP": {
            "is_foreground": false
          },
          "DRTLR13_3900_BP": {
            "is_foreground": false
          },
          "ECTLR13_3900_BP": {
            "is_foreground": false
          },
          "GMTLR13_3900_BP": {
            "is_foreground": false
          },
          "LCTLR13_3900_BP": {
            "is_foreground": false
          },
          "LMTLR13_3900_BP": {
            "is_foreground": false
          },
          "MMTLR13_3900_BP": {
            "is_foreground": false
          },
          "Node1": {
            "is_foreground": true
          },
          "Node11": {
            "is_foreground": true
          },
          "Node12": {
            "is_foreground": true
          },
          "Node14": {
            "is_foreground": true
          },
          "Node16": {
            "is_foreground": true
          },
          "Node17": {
            "is_foreground": true
          },
          "Node19": {
            "is_foreground": true
          },
          "Node2": {
            "is_foreground": true
          },
          "Node20": {
            "is_foreground": true
          },
          "Node26": {
            "is_foreground": true
          },
          "Node27": {
            "is_foreground": true
          },
          "Node28": {
            "is_foreground": true
          },
          "Node3": {
            "is_foreground": true
          },
          "Node32": {
            "is_foreground": true
          },
          "Node35": {
            "is_foreground": true
          },
          "Node37": {
            "is_foreground": true
          },
          "Node4": {
            "is_foreground": true
          },
          "Node5": {
            "is_foreground": true
          },
          "Node6": {
            "is_foreground": true
          },
          "OMTLR13_3900_BP": {
            "is_foreground": false
          },
          "ONTLR13_3900_BP": {
            "is_foreground": false
          },
          "PFTLR13_3900_BP": {
            "is_foreground": false
          },
          "PHTLR13_3900_BP": {
            "is_foreground": false
          },
          "SATLR13_3900_BP": {
            "is_foreground": false
          },
          "SLTLR13_3900_BP": {
            "is_foreground": false
          },
          "SLTLR21_13_3900_BP": {
            "is_foreground": false
          },
          "SMTLR13_3900_BP": {
            "is_foreground": false
          },
          "SSTLR13_3900_BP": {
            "is_foreground": false
          },
          "TFTLR13_3900_BP": {
            "is_foreground": false
          },
          "TRTLR13_3900_BP": {
            "is_foreground": false
          }
        }
      ]
    }
  },
  "input": {
    "file name": "/home/datamonkey/datamonkey-js-server/production/app/busted/output/5df89f3bc27e2160748f7ca4",
    "number of sequences": 22,
    "number of sites": 1300,
    "partition count": 1,
    "trees": {
      "0": "(((((((CBTLR13_3900_BP:0.3662763749949478,TFTLR13_3900_BP:0.4313711957628867)Node6:0.008127189677162611,CITLR13_3900_BP:0.41521851832366)Node5:0.1748968267325835,DRTLR13_3900_BP:0.5430467235718257)Node4:0.100716329540141,((PHTLR13_3900_BP:0.2866830182870311,(ATTLR13_3900_BP:0.1046127985467805,((PFTLR13_3900_BP:0.08250098839048059,((SLTLR13_3900_BP:5.368824295025923e-05,SLTLR21_13_3900_BP:0.001004238838874044)Node20:0.06826773543681114,LCTLR13_3900_BP:0.08110072276974525)Node19:0.01613595982951736)Node17:0.01427391830148078,SATLR13_3900_BP:0.1205393063664831)Node16:0.007705220038907487)Node14:0.1890381163453259)Node12:0.1826945300793987,MMTLR13_3900_BP:0.5192577204999085)Node11:0.01692002967397099)Node3:0.1471623298742656,(((LMTLR13_3900_BP:0.3264441860334945,ECTLR13_3900_BP:0.1126755011911654)Node28:0.03959390226982284,SMTLR13_3900_BP:0.1813807481994689)Node27:0.1087103100551822,(GMTLR13_3900_BP:0.290178702861587,TRTLR13_3900_BP:0.3399801630282456)Node32:0.02485609581712739)Node26:0.09613829338928115)Node2:0.0195953005688241,(ONTLR13_3900_BP:0.331294925037024,(SSTLR13_3900_BP:0.01440325243391537,OMTLR13_3900_BP:0.02228463102985049)Node37:0.2278858919450884)Node35:0.03160802551072591)Node1:0.0148325734349857,CATLR13_3900_BP:0.3486117973064515,CCTLR13_3900_BP:0.3681048810073936)"
    }
  },
  "test results": {
    "LRT": 59.80149905322469,
    "p-value": 5.168088179630104e-14
  },
  "tested": {
    "0": {
      "ATTLR13_3900_BP": "background",
      "CATLR13_3900_BP": "background",
      "CBTLR13_3900_BP": "background",
      "CCTLR13_3900_BP": "background",
      "CITLR13_3900_BP": "background",
      "DRTLR13_3900_BP": "background",
      "ECTLR13_3900_BP": "background",
      "GMTLR13_3900_BP": "background",
      "LCTLR13_3900_BP": "background",
      "LMTLR13_3900_BP": "background",
      "MMTLR13_3900_BP": "background",
      "Node1": "test",
      "Node11": "test",
      "Node12": "test",
      "Node14": "test",
      "Node16": "test",
      "Node17": "test",
      "Node19": "test",
      "Node2": "test",
      "Node20": "test",
      "Node26": "test",
      "Node27": "test",
      "Node28": "test",
      "Node3": "test",
      "Node32": "test",
      "Node35": "test",
      "Node37": "test",
      "Node4": "test",
      "Node5": "test",
      "Node6": "test",
      "OMTLR13_3900_BP": "background",
      "ONTLR13_3900_BP": "background",
      "PFTLR13_3900_BP": "background",
      "PHTLR13_3900_BP": "background",
      "SATLR13_3900_BP": "background",
      "SLTLR13_3900_BP": "background",
      "SLTLR21_13_3900_BP": "background",
      "SMTLR13_3900_BP": "background",
      "SSTLR13_3900_BP": "background",
      "TFTLR13_3900_BP": "background",
      "TRTLR13_3900_BP": "background"
    }
  },
  "timers": {
    "Constrained BUSTED model fitting": {
      "order": 3,
      "timer": 628
    },
    "Overall": {
      "order": 0,
      "timer": 3618
    },
    "Preliminary model fitting": {
      "order": 1,
      "timer": 30
    },
    "Unconstrained BUSTED model fitting": {
      "order": 2,
      "timer": 2957
    }
  },
  "trees": [
    {
      "newickString": "(((((((CBTLR13_3900_BP:0.3662763749949478,TFTLR13_3900_BP:0.4313711957628867)Node6:0.008127189677162611,CITLR13_3900_BP:0.41521851832366)Node5:0.1748968267325835,DRTLR13_3900_BP:0.5430467235718257)Node4:0.100716329540141,((PHTLR13_3900_BP:0.2866830182870311,(ATTLR13_3900_BP:0.1046127985467805,((PFTLR13_3900_BP:0.08250098839048059,((SLTLR13_3900_BP:5.368824295025923e-05,SLTLR21_13_3900_BP:0.001004238838874044)Node20:0.06826773543681114,LCTLR13_3900_BP:0.08110072276974525)Node19:0.01613595982951736)Node17:0.01427391830148078,SATLR13_3900_BP:0.1205393063664831)Node16:0.007705220038907487)Node14:0.1890381163453259)Node12:0.1826945300793987,MMTLR13_3900_BP:0.5192577204999085)Node11:0.01692002967397099)Node3:0.1471623298742656,(((LMTLR13_3900_BP:0.3264441860334945,ECTLR13_3900_BP:0.1126755011911654)Node28:0.03959390226982284,SMTLR13_3900_BP:0.1813807481994689)Node27:0.1087103100551822,(GMTLR13_3900_BP:0.290178702861587,TRTLR13_3900_BP:0.3399801630282456)Node32:0.02485609581712739)Node26:0.09613829338928115)Node2:0.0195953005688241,(ONTLR13_3900_BP:0.331294925037024,(SSTLR13_3900_BP:0.01440325243391537,OMTLR13_3900_BP:0.02228463102985049)Node37:0.2278858919450884)Node35:0.03160802551072591)Node1:0.0148325734349857,CATLR13_3900_BP:0.3486117973064515,CCTLR13_3900_BP:0.3681048810073936)",
      "branchLengths": {
        "Unconstrained model": {
          "ATTLR13_3900_BP": 0.03292054047056681,
          "CATLR13_3900_BP": 0.1805948171307323,
          "CBTLR13_3900_BP": 0.2006444801189495,
          "CCTLR13_3900_BP": 0.2176689224503865,
          "CITLR13_3900_BP": 0.2697282521650531,
          "DRTLR13_3900_BP": 0.3396622333815198,
          "ECTLR13_3900_BP": 0.06232438383659421,
          "GMTLR13_3900_BP": 0.1347467955444618,
          "LCTLR13_3900_BP": 0.02843258929380381,
          "LMTLR13_3900_BP": 0.1244663995327829,
          "MMTLR13_3900_BP": 0.2964343753974308,
          "Node1": 0.03135726073445249,
          "Node11": 0.04153554020168953,
          "Node12": 0.1707885940145815,
          "Node14": 0.1588247819794031,
          "Node16": 0.0119651460020411,
          "Node17": 0.003242455880558859,
          "Node19": 0.009076105076835844,
          "Node2": 0.02334372559739978,
          "Node20": 0.02869655066156217,
          "Node26": 0.06297126339032053,
          "Node27": 0.04593566497813929,
          "Node28": 0.01126650698064594,
          "Node3": 0.1173443785188049,
          "Node32": 0.02845757474540812,
          "Node35": 0.02062712232587792,
          "Node37": 0.0870588391708693,
          "Node4": 0.1031147963014525,
          "Node5": 0.1289485863459074,
          "Node6": 0.02472048742252168,
          "OMTLR13_3900_BP": 0.007189649051185336,
          "ONTLR13_3900_BP": 0.1951557673903982,
          "PFTLR13_3900_BP": 0.03071657648845899,
          "PHTLR13_3900_BP": 0.1116578150103581,
          "SATLR13_3900_BP": 0.05457999898236141,
          "SLTLR13_3900_BP": 0,
          "SLTLR21_13_3900_BP": 0.0003633610730539548,
          "SMTLR13_3900_BP": 0.09343417621326179,
          "SSTLR13_3900_BP": 0.005532374472598658,
          "TFTLR13_3900_BP": 0.2508748125146769,
          "TRTLR13_3900_BP": 0.1701901053121613
        },
        "Constrained model": {
          "ATTLR13_3900_BP": 0.03237525119708222,
          "CATLR13_3900_BP": 0.1797014340838531,
          "CBTLR13_3900_BP": 0.1987301774354065,
          "CCTLR13_3900_BP": 0.2171082933667949,
          "CITLR13_3900_BP": 0.2688569016463084,
          "DRTLR13_3900_BP": 0.3286588129749194,
          "ECTLR13_3900_BP": 0.06108506159618296,
          "GMTLR13_3900_BP": 0.1328695768274909,
          "LCTLR13_3900_BP": 0.02821730449153315,
          "LMTLR13_3900_BP": 0.1246211995091855,
          "MMTLR13_3900_BP": 0.2865790551199207,
          "Node1": 0.02775021797937591,
          "Node11": 0.03733012329538935,
          "Node12": 0.1331503513286519,
          "Node14": 0.1190294502277289,
          "Node16": 0.01161070517590905,
          "Node17": 0.003232320698298198,
          "Node19": 0.008707438335752968,
          "Node2": 0.02052013966361204,
          "Node20": 0.02596980967583749,
          "Node26": 0.05659415171329582,
          "Node27": 0.03988350349978214,
          "Node28": 0.01192404196362367,
          "Node3": 0.1042521103445992,
          "Node32": 0.02693100009713223,
          "Node35": 0.01953293912113675,
          "Node37": 0.07184115630976698,
          "Node4": 0.0895435735881631,
          "Node5": 0.1119918603794122,
          "Node6": 0.022331330138774,
          "OMTLR13_3900_BP": 0.007013998161397751,
          "ONTLR13_3900_BP": 0.1932086181626939,
          "PFTLR13_3900_BP": 0.03065524482549607,
          "PHTLR13_3900_BP": 0.1095207090413402,
          "SATLR13_3900_BP": 0.05435798756603186,
          "SLTLR13_3900_BP": 0,
          "SLTLR21_13_3900_BP": 0.0003627676087343262,
          "SMTLR13_3900_BP": 0.09206814594798439,
          "SSTLR13_3900_BP": 0.005689846987838789,
          "TFTLR13_3900_BP": 0.2511251888377664,
          "TRTLR13_3900_BP": 0.1700918629321988
        }
      }
    }
  ]
}
