# Supplementary material for: Variation in selection constraints on teleost TLRs with emphasis on their repertoire in the Walking catfish, Clarias batrachus
Source: Sci Rep. 2020 Dec 7;10:21394. doi: 10.1038/s41598-020-78347-6 (PMC7721727; doi:10.1038/s41598-020-78347-6)
Supplement: Supplementary file 32 — Supplementary Information 32. [file 41598_2020_78347_MOESM32_ESM.zip › T13/busted/tree.new]

(((((((CBTLR13_3900_BP:0.2006444801189495,TFTLR13_3900_BP:0.2508748125146769):0.02472048742252168,CITLR13_3900_BP:0.2697282521650531):0.1289485863459074,DRTLR13_3900_BP:0.3396622333815198):0.1031147963014525,((PHTLR13_3900_BP:0.1116578150103581,(ATTLR13_3900_BP:0.03292054047056681,((PFTLR13_3900_BP:0.03071657648845899,((SLTLR13_3900_BP:0,SLTLR21_13_3900_BP:0.0003633610730539548):0.02869655066156217,LCTLR13_3900_BP:0.02843258929380381):0.009076105076835844):0.003242455880558859,SATLR13_3900_BP:0.05457999898236141):0.0119651460020411):0.1588247819794031):0.1707885940145815,MMTLR13_3900_BP:0.2964343753974308):0.04153554020168953):0.1173443785188049,(((LMTLR13_3900_BP:0.1244663995327829,ECTLR13_3900_BP:0.06232438383659421):0.01126650698064594,SMTLR13_3900_BP:0.09343417621326179):0.04593566497813929,(GMTLR13_3900_BP:0.1347467955444618,TRTLR13_3900_BP:0.1701901053121613):0.02845757474540812):0.06297126339032053):0.02334372559739978,(ONTLR13_3900_BP:0.1951557673903982,(SSTLR13_3900_BP:0.005532374472598658,OMTLR13_3900_BP:0.007189649051185336):0.0870588391708693):0.02062712232587792):0.03135726073445249,CATLR13_3900_BP:0.1805948171307323,CCTLR13_3900_BP:0.2176689224503865):0
