# Supplementary material for: Variation in selection constraints on teleost TLRs with emphasis on their repertoire in the Walking catfish, Clarias batrachus
Source: Sci Rep. 2020 Dec 7;10:21394. doi: 10.1038/s41598-020-78347-6 (PMC7721727; doi:10.1038/s41598-020-78347-6)
Supplement: Supplementary file 32 — Supplementary Information 32. [file 41598_2020_78347_MOESM32_ESM.zip › T13/fubar/datamonkey-table.csv]

Site	Partition	&alpha;	&beta;	&beta;-&alpha;	Prob[&alpha;>&beta;]	Prob[&alpha;<&beta;]	BayesFactor[&alpha;<&beta;]
1	1	3.162	0.439	-2.723	0.795	0.162	0.343
2	1	2.110	0.999	-1.111	0.594	0.197	0.438
3	1	2.700	1.865	-0.836	0.562	0.211	0.476
4	1	2.969	3.565	0.596	0.411	0.395	1.162
5	1	0.383	0.491	0.108	0.348	0.591	2.571
6	1	1.629	1.064	-0.565	0.466	0.244	0.574
7	1	1.976	0.453	-1.523	0.908	0.061	0.116
8	1	2.801	10.122	7.321	0.219	0.656	3.399
9	1	1.032	1.508	0.476	0.166	0.605	2.726
10	1	6.242	0.921	-5.321	0.726	0.159	0.336
11	1	1.720	1.226	-0.495	0.419	0.452	1.469
12	1	1.700	2.054	0.353	0.287	0.554	2.214
13	1	3.407	1.676	-1.731	0.613	0.243	0.572
14	1	4.015	0.780	-3.236	0.785	0.135	0.279
15	1	1.709	2.060	0.350	0.292	0.546	2.143
16	1	3.765	2.620	-1.145	0.481	0.369	1.041
17	1	1.701	1.257	-0.445	0.423	0.447	1.438
18	1	1.287	1.115	-0.172	0.363	0.442	1.413
19	1	4.587	1.181	-3.407	0.688	0.134	0.276
20	1	0.835	1.481	0.646	0.117	0.696	4.075
21	1	2.160	1.153	-1.007	0.602	0.132	0.272
22	1	0.484	1.377	0.893	0.023	0.866	11.483
23	1	0.286	1.062	0.776	0.025	0.933	24.942
24	1	1.056	1.234	0.178	0.198	0.504	1.807
25	1	2.046	1.821	-0.225	0.343	0.450	1.456
26	1	2.687	1.882	-0.805	0.502	0.360	1.000
27	1	2.687	1.882	-0.805	0.502	0.360	1.000
28	1	2.687	1.882	-0.805	0.502	0.360	1.000
29	1	2.687	1.882	-0.805	0.502	0.360	1.000
30	1	2.687	1.882	-0.805	0.502	0.360	1.000
31	1	2.687	1.882	-0.805	0.502	0.360	1.000
32	1	2.687	1.882	-0.805	0.502	0.360	1.000
33	1	2.687	1.882	-0.805	0.502	0.360	1.000
34	1	2.687	1.882	-0.805	0.502	0.360	1.000
35	1	2.687	1.882	-0.805	0.502	0.360	1.000
36	1	2.687	1.882	-0.805	0.502	0.360	1.000
37	1	2.687	1.882	-0.805	0.502	0.360	1.000
38	1	2.687	1.882	-0.805	0.502	0.360	1.000
39	1	2.687	1.882	-0.805	0.502	0.360	1.000
40	1	2.687	1.882	-0.805	0.502	0.360	1.000
41	1	2.687	1.882	-0.805	0.502	0.360	1.000
42	1	2.687	1.882	-0.805	0.502	0.360	1.000
43	1	2.687	1.882	-0.805	0.502	0.360	1.000
44	1	2.687	1.882	-0.805	0.502	0.360	1.000
45	1	2.687	1.882	-0.805	0.502	0.360	1.000
46	1	2.687	1.882	-0.805	0.502	0.360	1.000
47	1	2.687	1.882	-0.805	0.502	0.360	1.000
48	1	2.687	1.882	-0.805	0.502	0.360	1.000
49	1	2.687	1.882	-0.805	0.502	0.360	1.000
50	1	2.687	1.882	-0.805	0.502	0.360	1.000
51	1	2.687	1.882	-0.805	0.502	0.360	1.000
52	1	2.687	1.882	-0.805	0.502	0.360	1.000
53	1	2.687	1.882	-0.805	0.502	0.360	1.000
54	1	2.687	1.882	-0.805	0.502	0.360	1.000
55	1	2.687	1.882	-0.805	0.502	0.360	1.000
56	1	2.687	1.882	-0.805	0.502	0.360	1.000
57	1	2.687	1.882	-0.805	0.502	0.360	1.000
58	1	2.687	1.882	-0.805	0.502	0.360	1.000
59	1	2.687	1.882	-0.805	0.502	0.360	1.000
60	1	2.687	1.882	-0.805	0.502	0.360	1.000
61	1	2.687	1.882	-0.805	0.502	0.360	1.000
62	1	2.687	1.882	-0.805	0.502	0.360	1.000
63	1	2.687	1.882	-0.805	0.502	0.360	1.000
64	1	2.687	1.882	-0.805	0.502	0.360	1.000
65	1	2.687	1.882	-0.805	0.502	0.360	1.000
66	1	2.687	1.882	-0.805	0.502	0.360	1.000
67	1	2.687	1.882	-0.805	0.502	0.360	1.000
68	1	2.687	1.882	-0.805	0.502	0.360	1.000
69	1	2.687	1.882	-0.805	0.502	0.360	1.000
70	1	2.687	1.882	-0.805	0.502	0.360	1.000
71	1	2.687	1.882	-0.805	0.502	0.360	1.000
72	1	2.687	1.882	-0.805	0.502	0.360	1.000
73	1	2.687	1.882	-0.805	0.502	0.360	1.000
74	1	2.687	1.882	-0.805	0.502	0.360	1.000
75	1	2.687	1.882	-0.805	0.502	0.360	1.000
76	1	2.687	1.882	-0.805	0.502	0.360	1.000
77	1	2.687	1.882	-0.805	0.502	0.360	1.000
78	1	2.687	1.882	-0.805	0.502	0.360	1.000
79	1	2.687	1.882	-0.805	0.502	0.360	1.000
80	1	2.687	1.882	-0.805	0.502	0.360	1.000
81	1	2.687	1.882	-0.805	0.502	0.360	1.000
82	1	2.687	1.882	-0.805	0.502	0.360	1.000
83	1	2.687	1.882	-0.805	0.502	0.360	1.000
84	1	2.687	1.882	-0.805	0.502	0.360	1.000
85	1	1.580	1.101	-0.479	0.432	0.288	0.720
86	1	1.458	1.612	0.155	0.272	0.457	1.501
87	1	3.281	1.160	-2.121	0.827	0.036	0.066
88	1	2.982	1.540	-1.442	0.646	0.145	0.303
89	1	2.377	1.211	-1.166	0.727	0.061	0.115
90	1	2.364	1.144	-1.220	0.625	0.121	0.245
91	1	6.764	3.854	-2.911	0.707	0.175	0.377
92	1	2.722	14.781	12.059	0.264	0.622	2.925
93	1	1.407	2.365	0.959	0.149	0.611	2.792
94	1	1.240	1.066	-0.174	0.299	0.410	1.237
95	1	1.413	1.139	-0.274	0.314	0.339	0.915
96	1	2.593	1.148	-1.445	0.634	0.119	0.239
97	1	3.011	1.011	-2.000	0.782	0.055	0.104
98	1	2.199	1.090	-1.109	0.496	0.234	0.543
99	1	2.225	1.015	-1.210	0.654	0.121	0.244
100	1	2.208	1.572	-0.636	0.561	0.207	0.465
101	1	1.297	1.069	-0.228	0.339	0.331	0.880
102	1	0.982	1.115	0.133	0.167	0.504	1.811
103	1	1.829	1.185	-0.644	0.475	0.159	0.337
104	1	1.443	1.267	-0.175	0.291	0.313	0.810
105	1	0.958	1.097	0.139	0.177	0.553	2.200
106	1	0.377	0.944	0.567	0.044	0.921	20.838
107	1	0.883	1.112	0.229	0.121	0.588	2.540
108	1	0.797	1.041	0.244	0.151	0.646	3.245
109	1	2.687	1.882	-0.805	0.502	0.360	1.000
110	1	2.687	1.882	-0.805	0.502	0.360	1.000
111	1	2.687	1.882	-0.805	0.502	0.360	1.000
112	1	2.687	1.882	-0.805	0.502	0.360	1.000
113	1	2.687	1.882	-0.805	0.502	0.360	1.000
114	1	2.687	1.882	-0.805	0.502	0.360	1.000
115	1	2.687	1.882	-0.805	0.502	0.360	1.000
116	1	2.687	1.882	-0.805	0.502	0.360	1.000
117	1	3.215	0.604	-2.611	0.950	0.015	0.027
118	1	2.792	0.665	-2.127	0.890	0.058	0.111
119	1	1.057	0.530	-0.527	0.774	0.173	0.373
120	1	0.768	0.167	-0.601	0.955	0.024	0.043
121	1	2.907	0.751	-2.155	0.932	0.019	0.034
122	1	2.216	0.996	-1.221	0.746	0.064	0.121
123	1	2.269	1.124	-1.144	0.458	0.333	0.891
124	1	2.551	1.270	-1.281	0.550	0.302	0.770
125	1	1.953	3.593	1.641	0.227	0.584	2.501
126	1	0.912	1.347	0.435	0.151	0.620	2.910
127	1	1.020	1.089	0.070	0.200	0.502	1.797
128	1	4.353	1.258	-3.095	0.916	0.014	0.025
129	1	1.472	1.090	-0.382	0.395	0.255	0.611
130	1	1.791	3.736	1.944	0.099	0.793	6.836
131	1	1.104	1.886	0.782	0.138	0.643	3.213
132	1	2.687	1.882	-0.805	0.502	0.360	1.000
133	1	2.687	1.882	-0.805	0.502	0.360	1.000
134	1	2.687	1.882	-0.805	0.502	0.360	1.000
135	1	2.687	1.882	-0.805	0.502	0.360	1.000
136	1	2.687	1.882	-0.805	0.502	0.360	1.000
137	1	2.687	1.882	-0.805	0.502	0.360	1.000
138	1	2.687	1.882	-0.805	0.502	0.360	1.000
139	1	2.687	1.882	-0.805	0.502	0.360	1.000
140	1	2.687	1.882	-0.805	0.502	0.360	1.000
141	1	2.687	1.882	-0.805	0.502	0.360	1.000
142	1	1.523	1.256	-0.267	0.496	0.292	0.735
143	1	0.968	1.332	0.364	0.090	0.609	2.770
144	1	5.434	1.755	-3.679	0.895	0.027	0.049
145	1	24.163	1.340	-22.823	0.966	0.007	0.013
146	1	1.965	1.270	-0.695	0.482	0.205	0.458
147	1	1.392	1.184	-0.209	0.279	0.348	0.952
148	1	1.248	0.960	-0.289	0.300	0.555	2.224
149	1	1.009	1.309	0.300	0.205	0.663	3.499
150	1	2.690	3.040	0.350	0.421	0.371	1.052
151	1	2.344	1.389	-0.955	0.508	0.299	0.760
152	1	2.482	1.493	-0.989	0.497	0.363	1.015
153	1	2.912	2.491	-0.421	0.421	0.417	1.275
154	1	1.265	2.722	1.457	0.139	0.714	4.453
155	1	2.185	1.377	-0.807	0.409	0.445	1.430
156	1	3.151	4.753	1.602	0.401	0.410	1.238
157	1	6.748	2.419	-4.329	0.433	0.343	0.930
158	1	0.688	0.959	0.271	0.185	0.678	3.750
159	1	0.947	1.643	0.696	0.091	0.654	3.373
160	1	1.912	1.329	-0.583	0.469	0.215	0.487
161	1	0.822	1.419	0.598	0.050	0.710	4.363
162	1	1.506	1.371	-0.135	0.285	0.443	1.419
163	1	0.133	0.766	0.633	0.021	0.969	56.143
164	1	1.332	1.918	0.585	0.194	0.539	2.082
165	1	1.830	1.284	-0.547	0.396	0.231	0.535
166	1	0.456	1.148	0.692	0.029	0.885	13.700
167	1	0.319	0.889	0.570	0.038	0.938	27.060
168	1	1.362	1.301	-0.061	0.245	0.377	1.076
169	1	2.014	1.091	-0.923	0.459	0.249	0.590
170	1	0.167	0.999	0.831	0.010	0.978	80.192
171	1	0.295	0.662	0.367	0.099	0.862	11.152
172	1	9.335	2.114	-7.221	0.771	0.076	0.147
173	1	1.281	1.480	0.199	0.191	0.462	1.532
174	1	2.575	0.930	-1.645	0.828	0.047	0.088
175	1	1.950	1.202	-0.749	0.487	0.190	0.417
176	1	1.233	2.191	0.959	0.151	0.636	3.109
177	1	0.133	1.136	1.003	0.002	0.993	241.638
178	1	0.861	1.108	0.247	0.142	0.605	2.733
179	1	0.182	1.131	0.949	0.004	0.980	89.451
180	1	0.929	1.190	0.261	0.132	0.580	2.454
181	1	3.496	3.487	-0.009	0.402	0.345	0.940
182	1	1.003	1.129	0.127	0.184	0.585	2.506
183	1	3.715	1.192	-2.523	0.797	0.044	0.082
184	1	0.635	1.232	0.597	0.031	0.810	7.599
185	1	3.533	3.086	-0.448	0.300	0.380	1.093
186	1	0.931	1.492	0.560	0.056	0.645	3.233
187	1	3.661	1.072	-2.589	0.477	0.327	0.866
188	1	2.687	1.882	-0.805	0.502	0.360	1.000
189	1	0.155	0.745	0.590	0.095	0.864	11.337
190	1	1.419	1.375	-0.044	0.212	0.420	1.290
191	1	0.789	1.378	0.590	0.062	0.743	5.139
192	1	0.967	1.792	0.825	0.078	0.666	3.553
193	1	0.338	1.115	0.777	0.025	0.921	20.743
194	1	0.153	0.681	0.528	0.044	0.938	27.162
195	1	1.109	1.066	-0.043	0.258	0.509	1.848
196	1	0.703	1.225	0.522	0.042	0.795	6.920
197	1	0.132	1.106	0.974	0.002	0.992	227.649
198	1	0.780	1.165	0.385	0.046	0.736	4.960
199	1	1.076	1.248	0.172	0.153	0.551	2.185
200	1	0.112	1.017	0.905	0.003	0.994	276.015
201	1	0.971	2.290	1.319	0.075	0.766	5.822
202	1	0.973	3.130	2.157	0.043	0.863	11.192
203	1	0.126	1.004	0.878	0.005	0.990	172.053
204	1	1.063	1.319	0.257	0.124	0.574	2.398
205	1	0.527	1.045	0.519	0.064	0.842	9.496
206	1	2.247	1.148	-1.099	0.687	0.090	0.177
207	1	1.304	3.239	1.935	0.126	0.706	4.279
208	1	0.783	0.974	0.190	0.212	0.624	2.959
209	1	2.138	1.204	-0.935	0.519	0.168	0.359
210	1	0.506	1.031	0.525	0.055	0.860	10.934
211	1	1.220	2.126	0.906	0.106	0.684	3.853
212	1	0.790	1.591	0.801	0.028	0.740	5.077
213	1	0.245	1.176	0.932	0.005	0.963	45.967
214	1	0.747	1.139	0.392	0.097	0.714	4.443
215	1	0.919	1.465	0.545	0.100	0.624	2.954
216	1	4.311	0.859	-3.452	0.898	0.035	0.064
217	1	0.212	0.546	0.334	0.122	0.843	9.566
218	1	0.210	0.752	0.543	0.063	0.914	18.972
219	1	1.677	1.327	-0.350	0.362	0.284	0.707
220	1	1.763	0.939	-0.824	0.628	0.136	0.281
221	1	0.371	1.509	1.138	0.004	0.958	40.287
222	1	2.145	1.318	-0.826	0.557	0.146	0.305
223	1	1.043	1.623	0.580	0.115	0.581	2.466
224	1	2.687	1.882	-0.805	0.502	0.360	1.000
225	1	2.687	1.882	-0.805	0.502	0.360	1.000
226	1	0.120	0.863	0.743	0.011	0.983	104.347
227	1	1.265	2.102	0.838	0.167	0.603	2.705
228	1	1.042	1.263	0.221	0.100	0.502	1.795
229	1	0.113	1.049	0.936	0.002	0.994	306.166
230	1	1.212	0.954	-0.258	0.376	0.424	1.313
231	1	0.271	1.146	0.875	0.010	0.957	39.883
232	1	0.946	1.164	0.218	0.085	0.567	2.333
233	1	2.107	3.880	1.773	0.377	0.416	1.267
234	1	3.421	0.814	-2.608	0.642	0.255	0.609
235	1	2.687	1.882	-0.805	0.502	0.360	1.000
236	1	2.687	1.882	-0.805	0.502	0.360	1.000
237	1	2.882	4.036	1.154	0.372	0.448	1.446
238	1	0.127	0.944	0.816	0.025	0.964	48.162
239	1	1.741	0.425	-1.316	0.922	0.052	0.098
240	1	0.139	0.907	0.768	0.012	0.980	88.485
241	1	1.754	1.358	-0.397	0.385	0.244	0.575
242	1	0.859	1.321	0.462	0.073	0.675	3.696
243	1	2.873	3.652	0.779	0.405	0.399	1.182
244	1	2.666	1.687	-0.979	0.516	0.287	0.718
245	1	0.583	3.219	2.636	0.004	0.967	51.580
246	1	2.183	0.720	-1.464	0.801	0.100	0.198
247	1	2.398	1.127	-1.272	0.740	0.060	0.113
248	1	2.412	1.027	-1.385	0.811	0.041	0.076
249	1	1.161	1.269	0.108	0.143	0.442	1.410
250	1	0.509	0.959	0.450	0.097	0.819	8.046
251	1	0.724	0.966	0.241	0.187	0.651	3.320
252	1	0.708	0.686	-0.023	0.468	0.443	1.417
253	1	0.262	0.854	0.592	0.022	0.964	47.915
254	1	0.845	0.837	-0.008	0.367	0.501	1.790
255	1	0.629	1.649	1.020	0.011	0.876	12.525
256	1	0.750	0.898	0.148	0.258	0.593	2.595
257	1	0.925	0.679	-0.246	0.611	0.279	0.688
258	1	1.695	1.492	-0.204	0.356	0.286	0.712
259	1	1.896	1.496	-0.400	0.388	0.262	0.633
260	1	1.444	0.833	-0.611	0.627	0.198	0.440
261	1	0.509	2.847	2.338	0.001	0.986	123.761
262	1	7.402	0.972	-6.430	0.831	0.066	0.126
263	1	1.284	1.659	0.375	0.156	0.468	1.566
264	1	0.461	0.777	0.316	0.155	0.786	6.533
265	1	1.603	0.418	-1.185	0.955	0.028	0.051
266	1	0.788	3.105	2.317	0.017	0.929	23.470
267	1	0.775	0.933	0.158	0.257	0.582	2.481
268	1	2.393	1.143	-1.250	0.562	0.198	0.441
269	1	0.582	1.435	0.852	0.022	0.829	8.650
270	1	1.027	1.091	0.064	0.198	0.496	1.754
271	1	1.737	0.922	-0.815	0.656	0.119	0.240
272	1	1.231	1.109	-0.122	0.269	0.379	1.087
273	1	1.181	1.100	-0.081	0.247	0.423	1.304
274	1	0.182	0.781	0.598	0.044	0.939	27.356
275	1	0.827	0.974	0.147	0.231	0.577	2.431
276	1	4.209	1.151	-3.057	0.958	0.005	0.009
277	1	1.607	1.161	-0.446	0.358	0.221	0.505
278	1	1.725	1.168	-0.557	0.433	0.270	0.658
279	1	0.544	2.163	1.619	0.008	0.908	17.484
280	1	1.264	1.142	-0.122	0.230	0.337	0.907
281	1	2.149	0.945	-1.203	0.465	0.345	0.939
282	1	0.685	0.997	0.312	0.149	0.704	4.228
283	1	1.140	2.639	1.500	0.070	0.796	6.944
284	1	4.745	1.209	-3.536	0.741	0.087	0.169
285	1	1.590	1.114	-0.475	0.414	0.197	0.436
286	1	1.904	0.988	-0.916	0.450	0.353	0.971
287	1	1.647	1.304	-0.343	0.351	0.234	0.543
288	1	0.557	1.133	0.576	0.059	0.821	8.176
289	1	7.957	0.604	-7.353	0.989	0.003	0.006
290	1	0.877	1.169	0.292	0.112	0.602	2.695
291	1	1.088	1.204	0.117	0.209	0.537	2.063
292	1	1.130	1.478	0.349	0.150	0.570	2.366
293	1	0.863	1.077	0.214	0.152	0.595	2.613
294	1	1.455	0.806	-0.648	0.676	0.147	0.308
295	1	0.609	1.124	0.515	0.068	0.801	7.185
296	1	1.090	1.203	0.114	0.133	0.461	1.520
297	1	0.904	0.953	0.049	0.308	0.499	1.775
298	1	1.019	1.047	0.028	0.248	0.460	1.519
299	1	2.056	1.117	-0.939	0.582	0.138	0.286
300	1	1.720	1.183	-0.537	0.427	0.174	0.375
301	1	1.773	1.141	-0.631	0.443	0.234	0.543
302	1	2.003	1.144	-0.858	0.491	0.226	0.519
303	1	2.970	0.759	-2.211	0.602	0.300	0.763
304	1	1.326	1.273	-0.053	0.267	0.370	1.045
305	1	0.943	0.886	-0.057	0.371	0.447	1.441
306	1	1.511	0.956	-0.554	0.465	0.324	0.856
307	1	1.652	1.202	-0.450	0.366	0.178	0.386
308	1	1.510	1.146	-0.364	0.306	0.423	1.306
309	1	1.729	1.219	-0.509	0.404	0.226	0.520
310	1	1.953	1.266	-0.687	0.439	0.180	0.390
311	1	9.828	0.683	-9.145	0.960	0.013	0.023
312	1	1.712	1.146	-0.566	0.295	0.485	1.680
313	1	2.687	1.882	-0.805	0.502	0.360	1.000
314	1	2.687	1.882	-0.805	0.502	0.360	1.000
315	1	2.687	1.882	-0.805	0.502	0.360	1.000
316	1	2.687	1.882	-0.805	0.502	0.360	1.000
317	1	2.687	1.882	-0.805	0.502	0.360	1.000
318	1	2.687	1.882	-0.805	0.502	0.360	1.000
319	1	2.687	1.882	-0.805	0.502	0.360	1.000
320	1	0.623	0.767	0.144	0.309	0.595	2.618
321	1	0.837	1.216	0.379	0.094	0.658	3.431
322	1	2.914	1.286	-1.627	0.735	0.088	0.172
323	1	1.390	0.608	-0.781	0.687	0.237	0.554
324	1	4.329	1.032	-3.298	0.885	0.024	0.045
325	1	0.432	1.175	0.743	0.014	0.923	21.398
326	1	0.610	1.226	0.615	0.034	0.808	7.485
327	1	0.565	1.161	0.595	0.023	0.881	13.173
328	1	0.169	0.961	0.792	0.013	0.975	68.418
329	1	8.036	2.401	-5.635	0.710	0.151	0.317
330	1	0.287	1.151	0.864	0.009	0.970	56.773
331	1	0.530	1.095	0.566	0.036	0.887	13.988
332	1	0.850	1.092	0.242	0.143	0.626	2.980
333	1	1.309	1.139	-0.170	0.277	0.417	1.273
334	1	0.680	1.163	0.483	0.037	0.799	7.075
335	1	0.942	1.009	0.067	0.253	0.472	1.593
336	1	1.538	1.263	-0.275	0.317	0.297	0.754
337	1	0.847	0.918	0.071	0.283	0.573	2.386
338	1	2.515	1.862	-0.653	0.353	0.411	1.244
339	1	1.679	2.934	1.255	0.238	0.557	2.236
340	1	2.024	3.548	1.523	0.232	0.586	2.519
341	1	3.701	8.885	5.184	0.276	0.574	2.395
342	1	1.919	1.489	-0.430	0.391	0.489	1.707
343	1	1.820	2.275	0.455	0.298	0.540	2.093
344	1	0.546	1.289	0.744	0.032	0.861	10.987
345	1	1.054	1.542	0.488	0.122	0.720	4.578
346	1	0.961	1.947	0.987	0.132	0.726	4.719
347	1	1.188	1.027	-0.161	0.326	0.411	1.242
348	1	2.466	1.132	-1.335	0.689	0.092	0.180
349	1	0.123	0.873	0.750	0.011	0.983	103.734
350	1	1.443	1.301	-0.142	0.260	0.349	0.954
351	1	1.167	1.328	0.161	0.158	0.519	1.922
352	1	0.603	1.211	0.608	0.030	0.840	9.347
353	1	0.847	1.235	0.387	0.072	0.676	3.714
354	1	0.435	1.177	0.743	0.015	0.925	22.071
355	1	1.263	1.110	-0.153	0.256	0.453	1.476
356	1	2.953	2.613	-0.340	0.479	0.323	0.849
357	1	2.038	1.903	-0.135	0.364	0.417	1.271
358	1	1.921	2.025	0.105	0.400	0.371	1.051
359	1	3.826	8.557	4.731	0.288	0.547	2.153
360	1	2.687	1.882	-0.805	0.502	0.360	1.000
361	1	2.933	2.615	-0.319	0.464	0.349	0.955
362	1	2.889	5.351	2.462	0.294	0.539	2.080
363	1	3.026	2.020	-1.006	0.543	0.290	0.728
364	1	1.985	2.547	0.562	0.310	0.486	1.685
365	1	4.638	0.417	-4.221	0.889	0.069	0.131
366	1	1.144	1.401	0.257	0.240	0.617	2.864
367	1	1.948	2.023	0.074	0.298	0.540	2.089
368	1	2.592	1.408	-1.184	0.700	0.129	0.263
369	1	13.735	0.363	-13.372	1.000	0.000	0.000
370	1	1.874	1.092	-0.783	0.507	0.166	0.356
371	1	1.079	0.714	-0.364	0.674	0.189	0.416
372	1	0.884	1.961	1.077	0.052	0.748	5.281
373	1	2.152	0.881	-1.271	0.735	0.100	0.198
374	1	3.127	1.185	-1.942	0.631	0.233	0.542
375	1	4.041	1.907	-2.134	0.610	0.255	0.611
376	1	2.796	1.600	-1.196	0.521	0.292	0.733
377	1	2.101	1.370	-0.731	0.433	0.444	1.424
378	1	3.951	1.164	-2.787	0.721	0.173	0.372
379	1	1.481	1.211	-0.270	0.319	0.545	2.130
380	1	3.070	2.401	-0.669	0.535	0.295	0.745
381	1	2.060	1.645	-0.415	0.403	0.453	1.473
382	1	0.602	0.692	0.090	0.380	0.536	2.058
383	1	0.683	0.954	0.272	0.170	0.693	4.026
384	1	1.061	0.935	-0.126	0.365	0.427	1.329
385	1	0.878	1.065	0.187	0.176	0.588	2.540
386	1	0.885	1.361	0.476	0.060	0.670	3.615
387	1	1.075	1.267	0.192	0.171	0.563	2.299
388	1	1.031	1.120	0.089	0.163	0.480	1.644
389	1	0.829	0.782	-0.048	0.450	0.416	1.268
390	1	0.569	1.215	0.646	0.012	0.891	14.503
391	1	0.600	2.480	1.880	0.009	0.912	18.440
392	1	0.656	0.948	0.292	0.165	0.709	4.339
393	1	0.997	1.405	0.408	0.102	0.572	2.376
394	1	1.078	2.259	1.181	0.086	0.707	4.307
395	1	0.369	2.448	2.079	0.002	0.972	62.875
396	1	1.028	1.024	-0.004	0.275	0.456	1.490
397	1	0.556	1.077	0.521	0.059	0.826	8.453
398	1	0.727	1.642	0.915	0.024	0.797	6.992
399	1	2.100	1.421	-0.679	0.577	0.184	0.402
400	1	1.420	1.201	-0.219	0.303	0.434	1.366
401	1	1.989	1.501	-0.488	0.328	0.463	1.533
402	1	2.862	5.486	2.624	0.292	0.542	2.112
403	1	1.746	0.772	-0.974	0.504	0.398	1.180
404	1	2.687	1.882	-0.805	0.502	0.360	1.000
405	1	2.687	1.882	-0.805	0.502	0.360	1.000
406	1	2.687	1.882	-0.805	0.502	0.360	1.000
407	1	2.687	1.882	-0.805	0.502	0.360	1.000
408	1	2.687	1.882	-0.805	0.502	0.360	1.000
409	1	2.687	1.882	-0.805	0.502	0.360	1.000
410	1	2.687	1.882	-0.805	0.502	0.360	1.000
411	1	2.687	1.882	-0.805	0.502	0.360	1.000
412	1	2.687	1.882	-0.805	0.502	0.360	1.000
413	1	3.111	3.859	0.748	0.394	0.454	1.482
414	1	2.655	2.770	0.115	0.341	0.484	1.671
415	1	1.412	1.426	0.014	0.325	0.503	1.800
416	1	2.272	1.440	-0.832	0.412	0.417	1.272
417	1	1.529	1.187	-0.342	0.365	0.260	0.626
418	1	1.169	1.237	0.068	0.190	0.466	1.552
419	1	1.791	1.419	-0.372	0.418	0.276	0.677
420	1	1.908	1.153	-0.754	0.527	0.182	0.395
421	1	1.629	1.240	-0.388	0.356	0.227	0.523
422	1	2.402	1.197	-1.205	0.690	0.081	0.158
423	1	0.413	1.010	0.597	0.041	0.908	17.664
424	1	1.647	1.169	-0.478	0.304	0.456	1.495
425	1	2.749	3.039	0.290	0.400	0.425	1.319
426	1	2.687	1.882	-0.805	0.502	0.360	1.000
427	1	1.560	1.172	-0.388	0.406	0.251	0.597
428	1	1.044	0.660	-0.384	0.640	0.270	0.660
429	1	2.032	0.775	-1.257	0.789	0.104	0.206
430	1	0.921	0.825	-0.095	0.471	0.360	1.001
431	1	1.857	2.103	0.246	0.255	0.572	2.378
432	1	3.549	6.011	2.462	0.401	0.423	1.306
433	1	0.920	1.723	0.803	0.171	0.637	3.131
434	1	0.935	0.841	-0.093	0.433	0.407	1.225
435	1	5.163	1.025	-4.138	0.713	0.141	0.293
436	1	4.783	1.574	-3.209	0.703	0.115	0.232
437	1	1.311	1.106	-0.205	0.316	0.367	1.034
438	1	3.352	1.133	-2.219	0.541	0.235	0.548
439	1	2.687	1.882	-0.805	0.502	0.360	1.000
440	1	2.687	1.882	-0.805	0.502	0.360	1.000
441	1	2.687	1.882	-0.805	0.502	0.360	1.000
442	1	2.687	1.882	-0.805	0.502	0.360	1.000
443	1	2.687	1.882	-0.805	0.502	0.360	1.000
444	1	0.876	0.613	-0.263	0.596	0.305	0.783
445	1	1.036	1.065	0.029	0.226	0.491	1.719
446	1	2.942	1.276	-1.666	0.826	0.039	0.072
447	1	1.218	1.189	-0.030	0.173	0.381	1.096
448	1	1.075	1.184	0.108	0.146	0.525	1.970
449	1	1.181	2.214	1.032	0.128	0.662	3.496
450	1	0.419	0.625	0.206	0.240	0.697	4.104
451	1	0.963	1.199	0.236	0.113	0.543	2.116
452	1	0.882	1.057	0.175	0.169	0.559	2.262
453	1	1.145	1.439	0.294	0.135	0.524	1.964
454	1	3.166	1.038	-2.128	0.792	0.061	0.115
455	1	0.993	1.559	0.565	0.111	0.637	3.122
456	1	1.490	1.458	-0.031	0.272	0.358	0.994
457	1	0.684	2.276	1.592	0.019	0.865	11.407
458	1	1.003	2.046	1.043	0.067	0.725	4.687
459	1	0.869	1.441	0.572	0.064	0.674	3.682
460	1	1.760	1.963	0.203	0.291	0.444	1.425
461	1	2.071	1.231	-0.840	0.546	0.159	0.338
462	1	0.991	1.028	0.036	0.255	0.488	1.699
463	1	3.293	2.873	-0.420	0.599	0.191	0.419
464	1	2.273	1.683	-0.590	0.398	0.357	0.989
465	1	0.614	1.103	0.488	0.091	0.758	5.568
466	1	0.697	1.049	0.352	0.106	0.727	4.753
467	1	0.671	1.950	1.279	0.014	0.846	9.761
468	1	2.507	0.920	-1.587	0.688	0.142	0.294
469	1	0.891	1.340	0.450	0.052	0.656	3.400
470	1	1.103	1.039	-0.064	0.287	0.428	1.332
471	1	1.740	1.147	-0.593	0.417	0.211	0.478
472	1	1.589	1.127	-0.462	0.409	0.218	0.495
473	1	0.871	2.720	1.849	0.046	0.846	9.749
474	1	1.312	1.291	-0.022	0.213	0.375	1.067
475	1	0.668	2.901	2.234	0.008	0.948	32.791
476	1	2.080	1.243	-0.837	0.516	0.153	0.322
477	1	0.828	0.958	0.130	0.246	0.571	2.368
478	1	1.297	1.095	-0.201	0.304	0.396	1.167
479	1	1.505	1.191	-0.314	0.323	0.314	0.815
480	1	13.124	0.587	-12.537	0.942	0.026	0.047
481	1	2.073	3.281	1.209	0.273	0.565	2.318
482	1	2.611	3.638	1.027	0.345	0.487	1.693
483	1	1.332	0.901	-0.431	0.536	0.239	0.558
484	1	1.810	1.462	-0.348	0.413	0.274	0.673
485	1	1.697	1.647	-0.049	0.351	0.337	0.905
486	1	1.294	1.130	-0.164	0.274	0.348	0.950
487	1	2.519	1.441	-1.077	0.445	0.321	0.842
488	1	2.300	1.235	-1.065	0.649	0.088	0.171
489	1	1.485	1.234	-0.251	0.266	0.323	0.850
490	1	0.881	1.655	0.774	0.043	0.683	3.837
491	1	0.835	1.422	0.586	0.031	0.711	4.372
492	1	2.214	0.472	-1.742	0.931	0.042	0.078
493	1	1.688	1.128	-0.559	0.427	0.294	0.742
494	1	1.740	1.507	-0.233	0.376	0.324	0.855
495	1	1.025	1.329	0.305	0.115	0.565	2.310
496	1	0.673	1.045	0.373	0.106	0.737	4.997
497	1	0.919	0.648	-0.271	0.673	0.231	0.536
498	1	0.681	1.510	0.829	0.045	0.797	6.996
499	1	0.814	1.054	0.241	0.155	0.639	3.151
500	1	1.837	1.115	-0.722	0.484	0.239	0.558
501	1	2.373	0.917	-1.456	0.568	0.263	0.636
502	1	2.536	4.228	1.692	0.299	0.518	1.916
503	1	1.192	0.520	-0.672	0.727	0.193	0.426
504	1	2.091	1.091	-0.999	0.644	0.155	0.326
505	1	1.564	0.942	-0.623	0.515	0.295	0.747
506	1	12.114	1.016	-11.098	0.876	0.046	0.086
507	1	1.850	2.085	0.235	0.376	0.398	1.179
508	1	6.333	0.832	-5.501	0.837	0.075	0.144
509	1	4.510	0.965	-3.545	0.782	0.086	0.169
510	1	2.887	0.970	-1.917	0.656	0.180	0.392
511	1	1.544	3.064	1.520	0.213	0.655	3.382
512	1	2.152	0.479	-1.673	0.968	0.011	0.021
513	1	1.798	0.663	-1.134	0.850	0.081	0.157
514	1	2.298	1.224	-1.074	0.491	0.177	0.384
515	1	2.995	0.275	-2.720	0.997	0.001	0.002
516	1	1.937	2.470	0.533	0.279	0.486	1.687
517	1	2.140	0.550	-1.590	0.946	0.017	0.031
518	1	2.850	1.313	-1.536	0.794	0.060	0.113
519	1	1.654	3.344	1.690	0.091	0.790	6.685
520	1	25.902	0.467	-25.435	1.000	0.000	0.000
521	1	1.846	1.237	-0.609	0.467	0.198	0.440
522	1	2.427	0.950	-1.477	0.822	0.045	0.083
523	1	1.593	1.581	-0.012	0.274	0.372	1.054
524	1	1.554	2.290	0.736	0.214	0.558	2.246
525	1	2.901	0.995	-1.906	0.895	0.020	0.036
526	1	2.225	1.183	-1.042	0.654	0.105	0.210
527	1	3.020	1.271	-1.749	0.758	0.068	0.130
528	1	0.938	1.461	0.523	0.117	0.647	3.266
529	1	0.675	1.228	0.553	0.045	0.794	6.861
530	1	2.556	0.929	-1.627	0.881	0.027	0.049
531	1	1.408	1.266	-0.142	0.262	0.375	1.071
532	1	5.877	1.141	-4.736	0.737	0.067	0.128
533	1	4.854	0.210	-4.644	1.000	0.000	0.000
534	1	3.182	0.635	-2.546	0.974	0.007	0.012
535	1	2.553	1.734	-0.819	0.350	0.411	1.242
536	1	2.722	0.851	-1.871	0.849	0.048	0.090
537	1	1.229	0.512	-0.717	0.864	0.091	0.178
538	1	1.804	1.069	-0.736	0.508	0.213	0.482
539	1	3.257	0.521	-2.736	0.742	0.188	0.411
540	1	2.687	1.882	-0.805	0.502	0.360	1.000
541	1	2.687	1.882	-0.805	0.502	0.360	1.000
542	1	2.687	1.882	-0.805	0.502	0.360	1.000
543	1	2.687	1.882	-0.805	0.502	0.360	1.000
544	1	2.164	2.970	0.807	0.484	0.322	0.844
545	1	0.122	1.025	0.904	0.004	0.991	195.558
546	1	0.817	1.091	0.274	0.142	0.650	3.313
547	1	0.623	1.097	0.474	0.048	0.824	8.334
548	1	1.045	1.355	0.310	0.110	0.552	2.191
549	1	2.039	1.580	-0.458	0.527	0.245	0.577
550	1	7.709	0.756	-6.953	0.893	0.039	0.073
551	1	0.944	1.728	0.784	0.080	0.698	4.111
552	1	0.676	1.459	0.783	0.075	0.772	6.020
553	1	3.725	0.794	-2.932	0.664	0.228	0.526
554	1	1.991	1.385	-0.606	0.417	0.467	1.559
555	1	0.697	1.068	0.371	0.131	0.702	4.200
556	1	0.761	1.381	0.620	0.042	0.758	5.586
557	1	1.069	1.496	0.427	0.132	0.593	2.599
558	1	0.487	1.126	0.639	0.032	0.889	14.245
559	1	0.886	1.099	0.212	0.147	0.580	2.464
560	1	1.353	2.978	1.625	0.133	0.719	4.550
561	1	1.385	3.388	2.003	0.120	0.714	4.448
562	1	0.689	1.022	0.333	0.134	0.711	4.392
563	1	0.745	1.351	0.606	0.047	0.736	4.978
564	1	0.652	3.149	2.497	0.010	0.944	30.037
565	1	0.848	1.046	0.197	0.167	0.601	2.681
566	1	1.279	0.908	-0.371	0.412	0.416	1.271
567	1	0.496	1.046	0.550	0.076	0.819	8.047
568	1	0.850	1.196	0.346	0.076	0.661	3.474
569	1	0.532	1.177	0.645	0.024	0.876	12.535
570	1	9.393	1.089	-8.304	0.902	0.020	0.037
571	1	2.322	1.102	-1.220	0.701	0.091	0.179
572	1	0.409	1.284	0.874	0.008	0.940	27.911
573	1	1.703	1.164	-0.539	0.408	0.230	0.533
574	1	0.562	1.320	0.758	0.021	0.859	10.885
575	1	1.243	0.972	-0.271	0.403	0.355	0.979
576	1	0.796	2.516	1.720	0.024	0.882	13.331
577	1	1.589	0.896	-0.693	0.375	0.492	1.726
578	1	1.608	1.080	-0.528	0.466	0.183	0.399
579	1	0.127	1.055	0.927	0.003	0.992	214.282
580	1	0.748	1.447	0.699	0.031	0.767	5.847
581	1	2.795	1.224	-1.570	0.850	0.035	0.064
582	1	0.817	0.948	0.131	0.252	0.560	2.265
583	1	0.945	0.928	-0.017	0.349	0.429	1.339
584	1	1.326	2.421	1.095	0.120	0.690	3.958
585	1	1.195	1.231	0.035	0.184	0.422	1.299
586	1	0.883	2.304	1.420	0.063	0.781	6.342
587	1	1.204	1.214	0.011	0.188	0.447	1.439
588	1	2.587	1.213	-1.374	0.804	0.041	0.076
589	1	1.187	1.320	0.134	0.226	0.574	2.403
590	1	2.854	10.864	8.010	0.090	0.831	8.750
591	1	1.902	1.113	-0.789	0.518	0.230	0.532
592	1	2.804	1.445	-1.360	0.580	0.221	0.505
593	1	0.140	0.986	0.846	0.007	0.986	124.569
594	1	2.256	1.568	-0.689	0.149	0.510	1.851
595	1	1.266	1.351	0.085	0.182	0.496	1.755
596	1	0.118	0.977	0.859	0.005	0.991	191.601
597	1	0.930	1.678	0.747	0.073	0.674	3.689
598	1	1.008	1.357	0.349	0.100	0.566	2.323
599	1	0.128	1.169	1.041	0.001	0.994	299.620
600	1	0.799	1.134	0.335	0.084	0.676	3.723
601	1	0.314	0.680	0.366	0.109	0.850	10.084
602	1	0.883	1.174	0.290	0.095	0.630	3.033
603	1	1.650	2.285	0.636	0.273	0.474	1.604
604	1	0.247	0.672	0.424	0.111	0.858	10.777
605	1	1.345	0.917	-0.428	0.506	0.276	0.678
606	1	0.232	0.844	0.612	0.051	0.925	21.862
607	1	1.444	1.191	-0.252	0.295	0.321	0.840
608	1	0.432	1.312	0.880	0.028	0.884	13.568
609	1	0.196	1.037	0.840	0.011	0.971	60.362
610	1	2.788	1.101	-1.687	0.779	0.056	0.106
611	1	0.853	0.886	0.033	0.356	0.466	1.552
612	1	3.145	1.240	-1.905	0.887	0.032	0.058
613	1	1.427	1.144	-0.283	0.334	0.337	0.906
614	1	0.206	0.751	0.545	0.064	0.914	18.816
615	1	6.010	1.188	-4.822	0.943	0.008	0.014
616	1	1.047	1.112	0.065	0.201	0.500	1.783
617	1	1.795	0.934	-0.861	0.622	0.156	0.330
618	1	1.427	1.180	-0.247	0.279	0.491	1.721
619	1	2.687	1.882	-0.805	0.502	0.360	1.000
620	1	2.687	1.882	-0.805	0.502	0.360	1.000
621	1	2.687	1.882	-0.805	0.502	0.360	1.000
622	1	2.687	1.882	-0.805	0.502	0.360	1.000
623	1	0.320	0.949	0.629	0.061	0.896	15.379
624	1	2.401	0.865	-1.536	0.660	0.191	0.419
625	1	0.122	1.159	1.037	0.001	0.995	346.132
626	1	4.259	1.995	-2.264	0.431	0.364	1.021
627	1	1.253	1.337	0.084	0.176	0.443	1.419
628	1	0.114	1.066	0.952	0.002	0.995	330.082
629	1	1.284	1.325	0.040	0.188	0.362	1.009
630	1	0.161	0.809	0.649	0.029	0.958	40.671
631	1	2.138	1.500	-0.638	0.445	0.245	0.578
632	1	1.179	1.139	-0.039	0.218	0.398	1.177
633	1	0.289	0.572	0.283	0.185	0.773	6.080
634	1	2.174	1.144	-1.031	0.631	0.103	0.205
635	1	0.302	0.378	0.076	0.313	0.623	2.946
636	1	0.179	1.079	0.900	0.007	0.978	78.289
637	1	3.678	1.808	-1.870	0.530	0.247	0.585
638	1	0.134	1.121	0.987	0.002	0.992	223.966
639	1	1.714	1.513	-0.201	0.285	0.490	1.711
640	1	2.687	1.882	-0.805	0.502	0.360	1.000
641	1	2.687	1.882	-0.805	0.502	0.360	1.000
642	1	0.563	0.879	0.316	0.293	0.629	3.026
643	1	1.502	1.338	-0.165	0.274	0.290	0.728
644	1	0.815	1.502	0.688	0.079	0.710	4.359
645	1	1.564	0.882	-0.682	0.604	0.214	0.483
646	1	0.440	0.690	0.250	0.227	0.713	4.423
647	1	1.609	0.910	-0.699	0.550	0.215	0.487
648	1	0.363	1.030	0.667	0.024	0.940	28.059
649	1	0.623	1.052	0.430	0.070	0.804	7.326
650	1	2.652	1.087	-1.565	0.591	0.169	0.363
651	1	2.008	1.349	-0.659	0.480	0.192	0.424
652	1	0.128	1.045	0.917	0.003	0.991	202.116
653	1	4.020	1.102	-2.918	0.721	0.101	0.200
654	1	1.736	1.062	-0.674	0.513	0.193	0.427
655	1	0.125	0.881	0.755	0.010	0.983	104.467
656	1	0.383	1.139	0.756	0.010	0.949	33.020
657	1	0.166	1.862	1.696	0.000	0.996	401.242
658	1	1.531	1.231	-0.300	0.309	0.271	0.661
659	1	1.438	1.213	-0.225	0.280	0.403	1.203
660	1	0.370	0.648	0.278	0.206	0.748	5.281
661	1	2.099	1.077	-1.022	0.663	0.091	0.179
662	1	0.163	1.474	1.311	0.001	0.992	215.604
663	1	1.340	1.308	-0.032	0.207	0.382	1.101
664	1	1.118	3.211	2.093	0.051	0.843	9.535
665	1	0.184	2.114	1.931	0.000	0.996	447.024
666	1	2.944	1.323	-1.621	0.788	0.064	0.122
667	1	2.409	0.907	-1.502	0.606	0.173	0.372
668	1	2.511	1.279	-1.232	0.488	0.206	0.462
669	1	0.520	0.983	0.463	0.086	0.824	8.340
670	1	1.044	0.730	-0.314	0.597	0.286	0.713
671	1	1.758	2.760	1.002	0.256	0.549	2.165
672	1	1.586	1.050	-0.536	0.474	0.179	0.387
673	1	0.778	1.144	0.366	0.075	0.707	4.307
674	1	1.558	1.370	-0.188	0.259	0.344	0.934
675	1	1.461	1.027	-0.433	0.417	0.304	0.777
676	1	0.124	1.102	0.978	0.002	0.994	278.814
677	1	1.118	1.238	0.120	0.132	0.474	1.605
678	1	3.266	1.255	-2.011	0.782	0.056	0.106
679	1	0.125	1.043	0.918	0.003	0.992	215.436
680	1	0.402	1.162	0.760	0.021	0.901	16.158
681	1	0.151	1.089	0.938	0.003	0.988	143.654
682	1	0.992	1.223	0.231	0.081	0.552	2.198
683	1	2.853	1.333	-1.519	0.597	0.179	0.388
684	1	0.333	0.646	0.313	0.187	0.770	5.965
685	1	2.071	1.047	-1.024	0.626	0.149	0.311
686	1	0.170	1.282	1.112	0.002	0.987	138.850
687	1	1.182	1.461	0.279	0.155	0.524	1.959
688	1	2.044	1.301	-0.743	0.508	0.178	0.387
689	1	0.508	0.966	0.458	0.102	0.811	7.664
690	1	1.845	1.249	-0.596	0.454	0.200	0.446
691	1	0.834	1.180	0.346	0.104	0.680	3.780
692	1	1.670	1.108	-0.563	0.466	0.183	0.398
693	1	0.347	1.063	0.716	0.044	0.900	15.988
694	1	0.146	0.630	0.484	0.050	0.930	23.661
695	1	3.513	1.214	-2.298	0.842	0.040	0.074
696	1	3.446	1.130	-2.316	0.790	0.049	0.091
697	1	0.367	1.037	0.670	0.028	0.932	24.521
698	1	1.523	1.473	-0.050	0.282	0.326	0.863
699	1	1.091	1.198	0.107	0.158	0.488	1.697
700	1	0.121	1.002	0.882	0.004	0.991	203.289
701	1	1.680	1.292	-0.388	0.351	0.308	0.793
702	1	9.330	2.483	-6.847	0.798	0.040	0.074
703	1	0.171	1.014	0.842	0.010	0.978	77.850
704	1	0.421	1.056	0.634	0.036	0.907	17.361
705	1	0.224	1.097	0.873	0.010	0.965	49.399
706	1	1.093	1.087	-0.006	0.243	0.428	1.332
707	1	0.785	1.049	0.263	0.176	0.635	3.100
708	1	0.493	0.922	0.430	0.136	0.787	6.565
709	1	1.644	1.229	-0.415	0.332	0.297	0.751
710	1	0.644	0.941	0.297	0.197	0.688	3.926
711	1	1.963	1.324	-0.638	0.494	0.217	0.493
712	1	1.124	2.805	1.680	0.100	0.777	6.214
713	1	0.628	1.455	0.827	0.024	0.832	8.814
714	1	0.294	2.564	2.270	0.001	0.988	150.746
715	1	0.344	1.155	0.811	0.026	0.914	18.992
716	1	2.409	1.182	-1.227	0.691	0.087	0.170
717	1	0.654	1.062	0.408	0.084	0.774	6.111
718	1	0.438	1.064	0.626	0.031	0.908	17.529
719	1	2.694	1.171	-1.523	0.568	0.176	0.381
720	1	0.601	0.947	0.346	0.168	0.723	4.654
721	1	0.120	0.832	0.712	0.012	0.981	91.608
722	1	1.212	1.183	-0.029	0.209	0.417	1.275
723	1	2.302	1.116	-1.186	0.595	0.142	0.295
724	1	0.411	0.939	0.528	0.056	0.899	15.815
725	1	0.865	1.168	0.303	0.127	0.626	2.982
726	1	1.463	2.293	0.830	0.162	0.661	3.474
727	1	2.405	1.324	-1.081	0.403	0.343	0.929
728	1	2.687	1.882	-0.805	0.502	0.360	1.000
729	1	2.745	2.711	-0.034	0.455	0.363	1.013
730	1	3.509	2.106	-1.402	0.543	0.304	0.779
731	1	3.516	2.417	-1.099	0.571	0.267	0.650
732	1	1.594	2.695	1.101	0.222	0.621	2.922
733	1	4.042	3.022	-1.021	0.563	0.289	0.725
734	1	2.452	3.024	0.573	0.408	0.376	1.074
735	1	2.367	2.294	-0.073	0.442	0.355	0.982
736	1	2.956	2.724	-0.231	0.446	0.353	0.973
737	1	3.245	1.601	-1.645	0.566	0.220	0.502
738	1	1.897	1.023	-0.874	0.607	0.132	0.271
739	1	1.955	1.151	-0.804	0.547	0.136	0.281
740	1	3.552	1.203	-2.350	0.701	0.097	0.192
741	1	1.813	1.142	-0.671	0.443	0.233	0.542
742	1	0.381	1.218	0.837	0.013	0.931	23.883
743	1	1.928	1.157	-0.771	0.522	0.159	0.338
744	1	0.916	1.539	0.623	0.066	0.674	3.679
745	1	1.703	1.349	-0.354	0.385	0.266	0.646
746	1	1.165	1.832	0.667	0.143	0.588	2.544
747	1	1.548	0.916	-0.633	0.579	0.214	0.486
748	1	1.755	1.021	-0.735	0.550	0.203	0.454
749	1	0.762	0.953	0.190	0.219	0.652	3.336
750	1	1.950	1.112	-0.838	0.516	0.294	0.741
751	1	3.177	1.934	-1.243	0.514	0.274	0.672
752	1	2.334	1.559	-0.776	0.440	0.285	0.708
753	1	0.954	1.261	0.308	0.138	0.577	2.425
754	1	2.020	1.118	-0.902	0.603	0.133	0.273
755	1	4.326	0.393	-3.933	0.994	0.003	0.005
756	1	1.279	1.667	0.388	0.206	0.497	1.756
757	1	2.296	0.914	-1.381	0.751	0.075	0.145
758	1	1.184	0.590	-0.594	0.813	0.113	0.226
759	1	3.908	0.668	-3.239	0.950	0.017	0.031
760	1	2.888	1.055	-1.833	0.476	0.270	0.659
761	1	4.591	0.347	-4.244	0.927	0.050	0.095
762	1	6.580	0.423	-6.157	0.929	0.034	0.062
763	1	1.611	1.483	-0.129	0.306	0.516	1.899
764	1	3.199	1.614	-1.585	0.545	0.261	0.630
765	1	6.491	1.137	-5.354	0.772	0.131	0.269
766	1	3.359	6.042	2.684	0.338	0.473	1.600
767	1	3.068	0.260	-2.807	0.909	0.065	0.123
768	1	4.246	0.677	-3.569	0.825	0.099	0.196
769	1	5.027	0.700	-4.327	0.848	0.076	0.146
770	1	3.006	1.701	-1.305	0.515	0.307	0.789
771	1	3.017	3.899	0.882	0.386	0.435	1.371
772	1	1.055	0.648	-0.407	0.610	0.288	0.722
773	1	4.074	0.240	-3.834	1.000	0.000	0.000
774	1	0.844	0.858	0.014	0.358	0.500	1.782
775	1	2.232	1.119	-1.113	0.688	0.089	0.174
776	1	2.249	0.246	-2.003	0.999	0.000	0.001
777	1	1.564	1.130	-0.434	0.367	0.328	0.869
778	1	1.014	0.956	-0.058	0.355	0.419	1.284
779	1	1.807	1.224	-0.584	0.450	0.223	0.511
780	1	2.607	1.204	-1.403	0.800	0.039	0.072
781	1	3.602	0.476	-3.126	0.987	0.006	0.011
782	1	1.447	2.441	0.995	0.137	0.646	3.243
783	1	2.546	0.921	-1.626	0.838	0.046	0.086
784	1	1.948	2.451	0.503	0.222	0.553	2.205
785	1	1.525	1.147	-0.378	0.356	0.282	0.701
786	1	6.818	1.410	-5.408	0.813	0.076	0.146
787	1	1.790	1.061	-0.729	0.433	0.341	0.923
788	1	2.934	3.404	0.470	0.619	0.228	0.525
789	1	3.725	0.631	-3.095	0.886	0.052	0.097
790	1	2.846	1.910	-0.936	0.439	0.342	0.924
791	1	2.824	1.152	-1.673	0.706	0.096	0.189
792	1	4.143	1.589	-2.554	0.418	0.308	0.793
793	1	3.996	2.534	-1.461	0.551	0.172	0.371
794	1	3.386	21.959	18.574	0.055	0.892	14.780
795	1	6.582	1.282	-5.300	0.858	0.042	0.078
796	1	1.653	1.358	-0.295	0.285	0.506	1.823
797	1	0.756	1.687	0.931	0.096	0.765	5.805
798	1	0.998	1.083	0.084	0.234	0.535	2.046
799	1	1.485	0.851	-0.634	0.601	0.216	0.490
800	1	1.363	0.552	-0.811	0.904	0.054	0.101
801	1	2.511	0.425	-2.086	0.985	0.008	0.014
802	1	1.260	1.579	0.320	0.154	0.492	1.724
803	1	1.288	0.996	-0.292	0.403	0.334	0.891
804	1	5.070	0.522	-4.547	0.899	0.053	0.100
805	1	1.831	1.532	-0.299	0.326	0.474	1.602
806	1	1.756	0.968	-0.788	0.562	0.219	0.501
807	1	3.154	1.000	-2.154	0.827	0.042	0.078
808	1	1.123	1.349	0.226	0.140	0.508	1.841
809	1	1.021	0.220	-0.801	0.986	0.008	0.015
810	1	1.818	0.919	-0.898	0.665	0.132	0.271
811	1	6.739	1.227	-5.512	0.831	0.046	0.086
812	1	2.299	0.316	-1.983	0.997	0.001	0.002
813	1	1.778	1.404	-0.374	0.380	0.272	0.666
814	1	3.862	1.115	-2.747	0.937	0.010	0.017
815	1	15.451	0.816	-14.635	0.996	0.000	0.001
816	1	3.055	1.297	-1.758	0.718	0.091	0.179
817	1	2.851	1.211	-1.640	0.918	0.014	0.026
818	1	2.757	1.022	-1.734	0.809	0.053	0.099
819	1	3.522	1.425	-2.098	0.810	0.051	0.095
820	1	5.130	1.105	-4.025	0.819	0.046	0.086
821	1	1.044	2.129	1.085	0.100	0.690	3.966
822	1	4.664	1.073	-3.591	0.921	0.013	0.024
823	1	1.608	3.841	2.234	0.106	0.755	5.484
824	1	1.254	0.650	-0.604	0.735	0.181	0.393
825	1	5.067	1.204	-3.863	0.921	0.018	0.033
826	1	2.014	1.498	-0.516	0.465	0.215	0.488
827	1	2.687	1.882	-0.805	0.502	0.360	1.000
828	1	2.687	1.882	-0.805	0.502	0.360	1.000
829	1	1.029	2.630	1.601	0.068	0.810	7.589
830	1	2.881	0.682	-2.199	0.959	0.010	0.017
831	1	1.496	0.636	-0.860	0.851	0.080	0.155
832	1	2.445	1.062	-1.382	0.781	0.044	0.082
833	1	2.361	0.981	-1.380	0.799	0.056	0.106
834	1	4.390	1.060	-3.330	0.839	0.038	0.071
835	1	7.139	0.376	-6.764	0.999	0.001	0.001
836	1	2.057	1.102	-0.955	0.631	0.099	0.197
837	1	1.569	0.683	-0.886	0.848	0.065	0.124
838	1	0.978	0.393	-0.585	0.919	0.053	0.100
839	1	1.625	1.764	0.139	0.306	0.440	1.397
840	1	1.396	1.745	0.349	0.208	0.463	1.536
841	1	2.346	0.276	-2.071	0.995	0.002	0.004
842	1	3.319	0.785	-2.534	0.894	0.036	0.066
843	1	1.224	2.327	1.103	0.120	0.694	4.043
844	1	2.015	0.923	-1.092	0.740	0.081	0.156
845	1	1.742	1.235	-0.507	0.404	0.243	0.573
846	1	2.942	0.532	-2.411	0.994	0.001	0.002
847	1	1.266	0.858	-0.407	0.559	0.251	0.595
848	1	2.100	0.745	-1.355	0.772	0.141	0.293
849	1	2.280	1.156	-1.124	0.642	0.094	0.184
850	1	2.729	2.156	-0.572	0.463	0.297	0.753
851	1	2.064	0.653	-1.411	0.883	0.055	0.103
852	1	0.903	8.848	7.945	0.026	0.918	20.038
853	1	1.827	2.788	0.961	0.226	0.512	1.871
854	1	3.212	0.652	-2.560	0.979	0.004	0.007
855	1	2.644	0.817	-1.827	0.919	0.021	0.038
856	1	1.206	0.688	-0.518	0.734	0.164	0.349
857	1	2.092	0.259	-1.833	0.997	0.001	0.003
858	1	1.611	0.862	-0.748	0.636	0.177	0.383
859	1	10.808	0.254	-10.554	1.000	0.000	0.000
860	1	2.243	0.936	-1.307	0.640	0.171	0.367
861	1	3.033	0.974	-2.060	0.871	0.031	0.056
862	1	0.967	0.609	-0.359	0.610	0.278	0.685
863	1	1.439	0.836	-0.602	0.566	0.266	0.646
864	1	2.473	0.937	-1.537	0.858	0.030	0.054
865	1	8.812	0.621	-8.191	0.993	0.001	0.002
866	1	4.892	1.168	-3.725	0.702	0.105	0.210
867	1	4.683	0.157	-4.525	1.000	0.000	0.000
868	1	2.744	1.036	-1.707	0.881	0.021	0.038
869	1	2.474	1.167	-1.307	0.759	0.052	0.097
870	1	2.741	0.080	-2.661	1.000	0.000	0.000
871	1	1.873	0.919	-0.954	0.592	0.228	0.526
872	1	3.310	0.674	-2.636	0.980	0.004	0.006
873	1	3.044	1.216	-1.828	0.727	0.057	0.109
874	1	2.627	1.244	-1.383	0.746	0.069	0.132
875	1	2.400	0.656	-1.744	0.909	0.041	0.076
876	1	4.077	0.978	-3.099	0.959	0.006	0.011
877	1	2.312	0.682	-1.629	0.871	0.054	0.101
878	1	1.001	2.297	1.296	0.066	0.684	3.864
879	1	2.535	1.350	-1.185	0.591	0.158	0.334
880	1	2.068	0.995	-1.073	0.441	0.384	1.111
881	1	2.687	1.882	-0.805	0.502	0.360	1.000
882	1	3.935	1.407	-2.529	0.717	0.178	0.385
883	1	1.531	0.850	-0.681	0.597	0.220	0.502
884	1	2.274	1.263	-1.012	0.633	0.106	0.210
885	1	2.206	0.500	-1.706	0.974	0.013	0.024
886	1	1.489	0.658	-0.831	0.810	0.116	0.234
887	1	1.943	0.830	-1.113	0.754	0.081	0.156
888	1	2.123	0.576	-1.547	0.906	0.053	0.100
889	1	1.688	1.230	-0.458	0.333	0.274	0.674
890	1	1.678	0.513	-1.165	0.940	0.033	0.062
891	1	1.514	0.392	-1.123	0.975	0.014	0.025
892	1	2.651	0.985	-1.666	0.824	0.044	0.082
893	1	1.614	0.615	-0.999	0.836	0.109	0.218
894	1	1.248	0.192	-1.056	0.995	0.003	0.005
895	1	1.704	0.667	-1.037	0.812	0.107	0.214
896	1	1.237	1.179	-0.057	0.213	0.426	1.320
897	1	1.491	0.067	-1.424	1.000	0.000	0.000
898	1	1.908	1.159	-0.749	0.524	0.163	0.346
899	1	2.243	1.020	-1.223	0.767	0.049	0.092
900	1	1.880	0.590	-1.290	0.897	0.051	0.095
901	1	2.555	1.171	-1.383	0.749	0.057	0.107
902	1	4.404	0.538	-3.866	0.983	0.008	0.015
903	1	1.442	1.224	-0.218	0.279	0.386	1.120
904	1	1.380	0.908	-0.472	0.532	0.241	0.564
905	1	2.032	1.152	-0.880	0.505	0.229	0.529
906	1	1.585	0.979	-0.606	0.456	0.301	0.768
907	1	2.503	0.542	-1.961	0.958	0.011	0.019
908	1	3.191	0.774	-2.417	0.917	0.025	0.046
909	1	4.027	0.325	-3.702	0.997	0.001	0.002
910	1	3.428	0.375	-3.053	0.990	0.004	0.006
911	1	2.460	1.161	-1.300	0.710	0.067	0.127
912	1	3.300	0.688	-2.612	0.914	0.038	0.071
913	1	1.834	0.725	-1.109	0.794	0.119	0.241
914	1	3.020	0.773	-2.247	0.718	0.167	0.358
915	1	1.449	0.789	-0.660	0.607	0.241	0.564
916	1	0.991	1.013	0.022	0.293	0.475	1.613
917	1	2.336	0.149	-2.187	1.000	0.000	0.000
918	1	5.278	0.092	-5.187	0.998	0.001	0.002
919	1	2.687	1.882	-0.805	0.502	0.360	1.000
920	1	2.687	1.882	-0.805	0.502	0.360	1.000
921	1	2.687	1.882	-0.805	0.502	0.360	1.000
922	1	4.082	1.371	-2.711	0.856	0.050	0.094
923	1	2.227	0.800	-1.427	0.839	0.050	0.093
924	1	0.992	1.160	0.168	0.126	0.527	1.986
925	1	2.175	0.159	-2.016	1.000	0.000	0.000
926	1	1.791	3.017	1.226	0.244	0.607	2.748
927	1	1.137	4.019	2.882	0.047	0.831	8.778
928	1	2.485	0.184	-2.301	0.999	0.000	0.000
929	1	3.884	1.134	-2.749	0.870	0.027	0.050
930	1	2.610	0.606	-2.004	0.975	0.006	0.011
931	1	1.116	1.103	-0.013	0.234	0.484	1.668
932	1	1.582	1.268	-0.314	0.307	0.243	0.572
933	1	1.587	0.281	-1.306	0.981	0.011	0.020
934	1	2.283	1.138	-1.145	0.682	0.081	0.158
935	1	1.662	1.325	-0.336	0.346	0.325	0.857
936	1	2.642	1.128	-1.514	0.668	0.087	0.169
937	1	2.520	1.122	-1.399	0.722	0.066	0.125
938	1	1.051	0.613	-0.437	0.679	0.244	0.576
939	1	3.282	0.878	-2.404	0.809	0.073	0.140
940	1	2.125	0.789	-1.336	0.820	0.075	0.144
941	1	3.250	0.669	-2.581	0.967	0.009	0.017
942	1	0.832	0.898	0.066	0.302	0.534	2.044
943	1	2.207	0.749	-1.458	0.862	0.043	0.080
944	1	3.848	0.502	-3.346	0.964	0.021	0.038
945	1	1.709	0.800	-0.909	0.762	0.094	0.184
946	1	3.136	0.220	-2.916	1.000	0.000	0.000
947	1	2.764	0.440	-2.324	0.991	0.005	0.008
948	1	3.054	0.956	-2.098	0.877	0.028	0.052
949	1	2.948	0.088	-2.861	1.000	0.000	0.000
950	1	2.026	1.152	-0.874	0.537	0.158	0.333
951	1	2.541	1.076	-1.466	0.807	0.041	0.076
952	1	1.157	0.247	-0.910	0.992	0.004	0.008
953	1	2.513	0.445	-2.068	0.990	0.005	0.008
954	1	2.500	0.673	-1.827	0.912	0.030	0.054
955	1	2.641	1.222	-1.419	0.806	0.045	0.084
956	1	6.693	1.150	-5.543	0.965	0.005	0.009
957	1	1.971	0.991	-0.980	0.658	0.124	0.252
958	1	0.887	1.108	0.221	0.123	0.592	2.580
959	1	4.779	0.599	-4.180	0.987	0.003	0.005
960	1	1.952	0.907	-1.044	0.702	0.121	0.245
961	1	3.506	0.154	-3.352	1.000	0.000	0.000
962	1	1.089	0.540	-0.549	0.835	0.115	0.231
963	1	3.675	0.053	-3.622	1.000	0.000	0.000
964	1	2.589	1.418	-1.171	0.670	0.116	0.233
965	1	8.135	0.113	-8.022	1.000	0.000	0.000
966	1	2.473	1.122	-1.351	0.742	0.055	0.105
967	1	2.047	0.743	-1.304	0.790	0.122	0.247
968	1	2.838	0.458	-2.380	0.993	0.003	0.005
969	1	1.912	1.145	-0.767	0.490	0.174	0.375
970	1	2.755	1.716	-1.039	0.567	0.260	0.626
971	1	2.239	0.150	-2.089	0.929	0.049	0.091
972	1	1.904	0.540	-1.364	0.947	0.026	0.047
973	1	1.031	2.493	1.462	0.106	0.713	4.420
974	1	2.048	0.965	-1.083	0.628	0.172	0.370
975	1	0.921	0.533	-0.388	0.736	0.204	0.457
976	1	1.917	1.198	-0.719	0.501	0.174	0.375
977	1	3.058	1.107	-1.952	0.767	0.063	0.120
978	1	2.855	0.345	-2.510	0.999	0.000	0.001
979	1	1.036	0.133	-0.903	0.992	0.004	0.007
980	1	3.895	0.362	-3.533	0.997	0.001	0.002
981	1	2.687	1.882	-0.805	0.502	0.360	1.000
982	1	1.270	1.180	-0.089	0.205	0.354	0.976
983	1	3.161	1.124	-2.038	0.625	0.123	0.251
984	1	2.414	0.937	-1.477	0.800	0.048	0.090
985	1	12.697	0.887	-11.810	0.981	0.003	0.006
986	1	2.097	1.268	-0.829	0.383	0.367	1.033
987	1	4.137	1.004	-3.133	0.766	0.119	0.242
988	1	2.635	3.050	0.415	0.415	0.402	1.198
989	1	2.342	2.230	-0.112	0.362	0.459	1.512
990	1	1.902	1.017	-0.885	0.517	0.245	0.579
991	1	1.766	0.884	-0.882	0.688	0.112	0.225
992	1	4.041	1.420	-2.621	0.901	0.017	0.031
993	1	7.948	0.051	-7.897	1.000	0.000	0.000
994	1	2.500	1.351	-1.149	0.596	0.141	0.291
995	1	3.962	1.040	-2.922	0.809	0.051	0.096
996	1	4.528	0.531	-3.997	0.967	0.013	0.024
997	1	5.347	0.980	-4.368	0.919	0.018	0.033
998	1	1.897	1.277	-0.620	0.359	0.336	0.903
999	1	3.666	1.209	-2.457	0.852	0.036	0.066
1000	1	2.156	1.075	-1.081	0.673	0.095	0.188
1001	1	2.677	1.172	-1.505	0.740	0.060	0.113
1002	1	4.841	9.592	4.751	0.533	0.352	0.968
1003	1	1.101	0.954	-0.146	0.334	0.485	1.678
1004	1	3.140	0.601	-2.539	0.957	0.015	0.026
1005	1	0.627	1.572	0.945	0.019	0.822	8.224
1006	1	0.924	0.743	-0.181	0.518	0.373	1.061
1007	1	3.881	0.671	-3.210	0.945	0.019	0.035
1008	1	2.022	0.750	-1.272	0.747	0.146	0.305
1009	1	2.231	1.128	-1.103	0.663	0.076	0.146
1010	1	3.936	1.242	-2.694	0.732	0.087	0.171
1011	1	0.740	0.757	0.017	0.410	0.475	1.609
1012	1	8.861	0.051	-8.811	1.000	0.000	0.000
1013	1	2.893	0.993	-1.900	0.871	0.028	0.051
1014	1	2.115	1.126	-0.990	0.627	0.125	0.255
1015	1	1.432	0.474	-0.957	0.882	0.086	0.167
1016	1	2.611	1.054	-1.557	0.889	0.015	0.028
1017	1	1.689	0.747	-0.942	0.786	0.102	0.202
1018	1	1.608	0.613	-0.995	0.831	0.104	0.206
1019	1	0.681	0.969	0.287	0.163	0.701	4.172
1020	1	1.073	0.867	-0.206	0.473	0.336	0.899
1021	1	3.397	0.361	-3.036	0.998	0.001	0.002
1022	1	1.620	1.084	-0.536	0.465	0.175	0.379
1023	1	0.591	0.711	0.120	0.311	0.602	2.695
1024	1	1.252	0.311	-0.941	0.986	0.008	0.014
1025	1	2.410	0.852	-1.557	0.848	0.037	0.069
1026	1	2.294	1.537	-0.757	0.551	0.172	0.369
1027	1	0.774	0.956	0.182	0.230	0.600	2.671
1028	1	2.713	0.889	-1.824	0.853	0.043	0.079
1029	1	4.678	1.175	-3.504	0.861	0.027	0.049
1030	1	1.420	0.726	-0.694	0.771	0.091	0.178
1031	1	1.703	0.774	-0.929	0.735	0.126	0.257
1032	1	1.148	0.498	-0.651	0.889	0.071	0.135
1033	1	2.690	0.903	-1.787	0.889	0.022	0.039
1034	1	1.261	1.051	-0.210	0.348	0.313	0.811
1035	1	1.724	0.546	-1.178	0.942	0.024	0.043
1036	1	2.296	0.520	-1.776	0.957	0.021	0.038
1037	1	1.038	1.211	0.172	0.101	0.508	1.840
1038	1	1.815	0.640	-1.175	0.822	0.108	0.216
1039	1	1.149	0.702	-0.447	0.657	0.241	0.566
1040	1	3.295	0.664	-2.631	0.923	0.032	0.059
1041	1	0.724	0.683	-0.041	0.489	0.411	1.245
1042	1	4.101	0.758	-3.343	0.780	0.124	0.251
1043	1	3.391	0.733	-2.658	0.715	0.210	0.473
1044	1	0.981	0.666	-0.315	0.600	0.314	0.814
1045	1	2.687	1.882	-0.805	0.502	0.360	1.000
1046	1	2.687	1.882	-0.805	0.502	0.360	1.000
1047	1	2.687	1.882	-0.805	0.502	0.360	1.000
1048	1	0.607	1.110	0.504	0.063	0.822	8.250
1049	1	0.752	0.927	0.175	0.232	0.615	2.843
1050	1	0.638	0.785	0.147	0.303	0.600	2.675
1051	1	0.566	0.917	0.351	0.155	0.750	5.329
1052	1	1.149	0.619	-0.530	0.795	0.116	0.233
1053	1	0.458	0.728	0.270	0.203	0.735	4.945
1054	1	2.687	1.882	-0.805	0.502	0.360	1.000
1055	1	0.729	0.703	-0.026	0.452	0.442	1.412
1056	1	0.983	0.559	-0.423	0.808	0.127	0.258
1057	1	0.920	0.488	-0.433	0.813	0.136	0.280
1058	1	1.850	1.049	-0.802	0.550	0.140	0.290
1059	1	1.725	0.309	-1.416	0.993	0.004	0.006
1060	1	2.192	0.966	-1.226	0.562	0.242	0.570
1061	1	1.448	0.692	-0.756	0.794	0.100	0.199
1062	1	1.623	1.076	-0.547	0.452	0.242	0.570
1063	1	10.966	0.474	-10.492	0.991	0.005	0.009
1064	1	1.168	1.201	0.033	0.277	0.528	1.990
1065	1	2.992	0.851	-2.141	0.585	0.285	0.711
1066	1	1.191	0.538	-0.653	0.728	0.189	0.416
1067	1	2.979	0.456	-2.522	0.924	0.037	0.069
1068	1	2.893	0.817	-2.076	0.930	0.018	0.033
1069	1	2.979	0.813	-2.166	0.737	0.160	0.340
1070	1	2.687	1.882	-0.805	0.502	0.360	1.000
1071	1	1.569	0.548	-1.021	0.911	0.050	0.095
1072	1	0.675	0.915	0.240	0.196	0.677	3.727
1073	1	0.172	0.690	0.518	0.052	0.930	23.510
1074	1	0.259	0.740	0.481	0.105	0.866	11.505
1075	1	1.692	1.155	-0.538	0.417	0.255	0.608
1076	1	3.593	1.391	-2.202	0.585	0.160	0.339
1077	1	0.849	0.979	0.130	0.252	0.552	2.193
1078	1	0.835	1.106	0.271	0.103	0.640	3.167
1079	1	2.236	0.998	-1.238	0.449	0.380	1.093
1080	1	2.687	1.882	-0.805	0.502	0.360	1.000
1081	1	2.687	1.882	-0.805	0.502	0.360	1.000
1082	1	2.687	1.882	-0.805	0.502	0.360	1.000
1083	1	2.687	1.882	-0.805	0.502	0.360	1.000
1084	1	2.687	1.882	-0.805	0.502	0.360	1.000
1085	1	2.687	1.882	-0.805	0.502	0.360	1.000
1086	1	1.803	1.124	-0.678	0.555	0.200	0.445
1087	1	0.860	0.694	-0.166	0.525	0.382	1.103
1088	1	3.856	0.234	-3.623	0.996	0.002	0.004
1089	1	2.214	0.041	-2.173	1.000	0.000	0.000
1090	1	1.120	0.167	-0.953	0.996	0.002	0.003
1091	1	4.045	0.127	-3.918	1.000	0.000	0.000
1092	1	2.403	0.566	-1.838	0.950	0.023	0.042
1093	1	0.751	0.040	-0.712	0.999	0.000	0.001
1094	1	2.408	0.161	-2.247	0.997	0.002	0.003
1095	1	15.791	0.401	-15.390	1.000	0.000	0.000
1096	1	2.388	0.814	-1.575	0.884	0.026	0.047
1097	1	2.620	0.956	-1.664	0.849	0.040	0.074
1098	1	1.769	0.113	-1.656	0.999	0.000	0.001
1099	1	1.651	0.155	-1.497	0.997	0.001	0.003
1100	1	1.277	1.375	0.098	0.164	0.436	1.379
1101	1	3.917	0.057	-3.860	0.969	0.012	0.022
1102	1	2.913	0.135	-2.778	1.000	0.000	0.000
1103	1	1.663	0.522	-1.141	0.832	0.130	0.265
1104	1	0.844	1.061	0.216	0.157	0.634	3.085
1105	1	1.814	0.239	-1.575	0.994	0.003	0.006
1106	1	1.375	0.319	-1.056	0.973	0.016	0.029
1107	1	2.138	0.856	-1.282	0.796	0.060	0.114
1108	1	3.671	0.054	-3.617	1.000	0.000	0.000
1109	1	2.129	0.677	-1.452	0.851	0.080	0.156
1110	1	1.163	0.197	-0.966	0.993	0.004	0.006
1111	1	1.770	0.120	-1.650	0.999	0.000	0.001
1112	1	1.120	0.638	-0.482	0.755	0.162	0.344
1113	1	2.334	0.884	-1.450	0.729	0.106	0.211
1114	1	2.239	0.409	-1.830	0.990	0.005	0.009
1115	1	2.687	1.882	-0.805	0.502	0.360	1.000
1116	1	2.687	1.882	-0.805	0.502	0.360	1.000
1117	1	4.709	0.987	-3.722	0.806	0.091	0.178
1118	1	2.997	0.247	-2.750	0.988	0.006	0.012
1119	1	0.613	0.778	0.165	0.286	0.625	2.967
1120	1	10.231	0.241	-9.989	0.999	0.001	0.001
1121	1	2.038	0.782	-1.256	0.802	0.083	0.162
1122	1	1.273	0.230	-1.042	0.992	0.004	0.008
1123	1	14.010	0.163	-13.847	1.000	0.000	0.000
1124	1	0.832	0.060	-0.772	0.999	0.001	0.001
1125	1	1.652	0.140	-1.512	0.999	0.001	0.001
1126	1	1.024	0.194	-0.830	0.983	0.009	0.016
1127	1	2.489	0.125	-2.364	1.000	0.000	0.000
1128	1	0.504	0.018	-0.486	0.989	0.002	0.004
1129	1	5.679	0.183	-5.496	1.000	0.000	0.000
1130	1	13.075	0.505	-12.570	0.998	0.001	0.001
1131	1	0.754	0.439	-0.315	0.792	0.150	0.314
1132	1	3.290	0.146	-3.144	1.000	0.000	0.000
1133	1	6.203	0.705	-5.499	0.992	0.001	0.002
1134	1	0.964	0.557	-0.408	0.784	0.153	0.323
1135	1	1.697	0.134	-1.563	0.999	0.000	0.000
1136	1	0.760	0.697	-0.062	0.477	0.429	1.339
1137	1	9.636	0.404	-9.231	0.996	0.002	0.004
1138	1	0.581	0.023	-0.558	0.990	0.002	0.004
1139	1	4.131	0.058	-4.073	1.000	0.000	0.000
1140	1	1.621	0.463	-1.158	0.959	0.022	0.040
1141	1	3.303	0.298	-3.004	0.999	0.000	0.001
1142	1	1.369	0.223	-1.146	0.994	0.003	0.005
1143	1	5.497	0.221	-5.277	0.999	0.000	0.001
1144	1	11.126	0.153	-10.973	1.000	0.000	0.000
1145	1	1.172	0.867	-0.306	0.517	0.297	0.752
1146	1	2.099	0.137	-1.962	1.000	0.000	0.000
1147	1	2.577	0.168	-2.408	1.000	0.000	0.000
1148	1	4.954	0.514	-4.440	0.952	0.029	0.054
1149	1	0.777	0.033	-0.744	1.000	0.000	0.000
1150	1	2.234	0.301	-1.933	0.992	0.004	0.008
1151	1	1.685	0.046	-1.639	1.000	0.000	0.000
1152	1	0.235	0.251	0.016	0.379	0.468	1.568
1153	1	1.325	0.391	-0.935	0.964	0.021	0.038
1154	1	1.165	0.302	-0.863	0.967	0.020	0.037
1155	1	2.366	0.227	-2.139	0.998	0.001	0.002
1156	1	1.539	1.144	-0.396	0.346	0.348	0.951
1157	1	1.390	0.314	-1.076	0.972	0.017	0.031
1158	1	0.758	0.060	-0.698	0.998	0.001	0.002
1159	1	6.064	0.982	-5.081	0.864	0.030	0.054
1160	1	15.059	0.138	-14.921	1.000	0.000	0.000
1161	1	4.969	0.547	-4.422	0.947	0.032	0.060
1162	1	8.570	0.231	-8.339	0.962	0.030	0.054
1163	1	1.857	0.120	-1.737	0.999	0.000	0.000
1164	1	0.784	0.363	-0.421	0.871	0.088	0.171
1165	1	1.710	0.489	-1.221	0.942	0.028	0.052
1166	1	0.718	0.118	-0.600	0.970	0.012	0.021
1167	1	0.693	0.311	-0.382	0.816	0.134	0.275
1168	1	6.885	0.256	-6.628	0.999	0.000	0.001
1169	1	0.815	0.512	-0.303	0.698	0.232	0.538
1170	1	0.523	0.024	-0.499	0.995	0.001	0.003
1171	1	2.596	0.108	-2.487	1.000	0.000	0.000
1172	1	0.704	0.711	0.007	0.422	0.487	1.690
1173	1	10.418	0.179	-10.239	1.000	0.000	0.000
1174	1	1.998	0.167	-1.831	0.998	0.001	0.002
1175	1	7.935	0.495	-7.440	0.993	0.002	0.004
1176	1	3.190	0.373	-2.817	0.986	0.008	0.015
1177	1	0.775	0.121	-0.653	0.976	0.010	0.018
1178	1	0.611	0.761	0.150	0.298	0.620	2.910
1179	1	5.572	0.470	-5.102	0.999	0.000	0.000
1180	1	17.139	0.193	-16.946	1.000	0.000	0.000
1181	1	2.333	0.531	-1.802	0.970	0.012	0.022
1182	1	2.262	0.152	-2.110	1.000	0.000	0.000
1183	1	2.275	0.486	-1.789	0.969	0.013	0.024
1184	1	0.890	0.265	-0.625	0.965	0.021	0.039
1185	1	1.055	0.390	-0.665	0.947	0.032	0.059
1186	1	8.819	0.053	-8.766	1.000	0.000	0.000
1187	1	0.772	0.390	-0.383	0.854	0.101	0.200
1188	1	1.233	0.216	-1.017	0.988	0.006	0.011
1189	1	0.937	0.904	-0.034	0.336	0.495	1.743
1190	1	1.293	0.211	-1.082	0.993	0.004	0.007
1191	1	2.218	0.303	-1.914	0.998	0.001	0.002
1192	1	1.631	1.027	-0.604	0.481	0.232	0.537
1193	1	2.651	0.978	-1.673	0.827	0.049	0.092
1194	1	1.710	0.530	-1.180	0.890	0.068	0.129
1195	1	1.880	0.276	-1.604	0.993	0.003	0.005
1196	1	2.064	0.210	-1.854	0.997	0.001	0.003
1197	1	2.594	0.468	-2.125	0.995	0.002	0.003
1198	1	1.239	0.225	-1.014	0.980	0.012	0.022
1199	1	1.246	0.339	-0.907	0.954	0.029	0.054
1200	1	1.556	0.049	-1.508	1.000	0.000	0.000
1201	1	1.212	0.184	-1.028	0.922	0.053	0.099
1202	1	2.382	0.411	-1.970	0.993	0.003	0.005
1203	1	1.301	0.464	-0.837	0.891	0.074	0.142
1204	1	0.856	0.618	-0.239	0.668	0.242	0.568
1205	1	0.877	0.459	-0.418	0.811	0.139	0.288
1206	1	2.001	0.558	-1.443	0.899	0.057	0.107
1207	1	1.712	0.583	-1.129	0.897	0.058	0.109
1208	1	5.314	0.774	-4.540	0.968	0.006	0.012
1209	1	0.558	0.027	-0.530	0.995	0.001	0.003
1210	1	1.618	0.066	-1.552	1.000	0.000	0.000
1211	1	0.513	0.193	-0.320	0.873	0.077	0.150
1212	1	0.581	0.432	-0.149	0.573	0.354	0.978
1213	1	3.917	0.057	-3.860	0.969	0.012	0.022
1214	1	2.799	0.155	-2.644	1.000	0.000	0.000
1215	1	1.604	0.741	-0.863	0.734	0.152	0.319
1216	1	1.659	0.662	-0.997	0.856	0.067	0.127
1217	1	2.713	0.492	-2.221	0.989	0.004	0.008
1218	1	3.351	0.762	-2.589	0.883	0.046	0.085
1219	1	1.762	1.087	-0.675	0.512	0.183	0.398
1220	1	1.800	1.014	-0.786	0.534	0.267	0.647
1221	1	2.727	0.426	-2.301	0.912	0.043	0.080
1222	1	1.829	4.573	2.743	0.225	0.603	2.705
1223	1	0.923	1.057	0.134	0.256	0.577	2.425
1224	1	1.416	0.858	-0.558	0.562	0.251	0.596
1225	1	6.587	0.620	-5.967	0.988	0.003	0.006
1226	1	0.923	0.857	-0.066	0.391	0.454	1.479
1227	1	0.678	0.771	0.093	0.346	0.549	2.171
1228	1	0.543	0.030	-0.513	0.982	0.006	0.010
1229	1	3.917	0.057	-3.860	0.969	0.012	0.022
1230	1	1.148	0.791	-0.357	0.550	0.315	0.818
1231	1	2.139	0.534	-1.605	0.947	0.028	0.050
1232	1	3.633	0.253	-3.380	0.999	0.000	0.000
1233	1	1.987	1.094	-0.893	0.573	0.162	0.345
1234	1	1.537	0.983	-0.554	0.519	0.219	0.501
1235	1	1.405	0.239	-1.166	0.993	0.004	0.007
1236	1	1.623	0.383	-1.240	0.971	0.014	0.026
1237	1	1.527	0.526	-1.001	0.906	0.058	0.109
1238	1	5.147	1.022	-4.124	0.706	0.078	0.152
1239	1	2.441	0.933	-1.507	0.833	0.047	0.089
1240	1	1.314	1.143	-0.171	0.268	0.399	1.185
1241	1	3.002	1.170	-1.832	0.870	0.028	0.052
1242	1	1.853	1.147	-0.705	0.509	0.147	0.306
1243	1	2.895	1.840	-1.055	0.559	0.277	0.682
1244	1	2.687	1.882	-0.805	0.502	0.360	1.000
1245	1	2.687	1.882	-0.805	0.502	0.360	1.000
1246	1	2.687	1.882	-0.805	0.502	0.360	1.000
1247	1	2.687	1.882	-0.805	0.502	0.360	1.000
1248	1	2.687	1.882	-0.805	0.502	0.360	1.000
1249	1	2.687	1.882	-0.805	0.502	0.360	1.000
1250	1	2.687	1.882	-0.805	0.502	0.360	1.000
1251	1	2.321	1.306	-1.015	0.463	0.310	0.802
1252	1	3.705	1.272	-2.433	0.532	0.253	0.603
1253	1	2.079	0.890	-1.188	0.563	0.285	0.709
1254	1	1.793	1.037	-0.755	0.511	0.280	0.694
1255	1	1.161	0.811	-0.350	0.446	0.427	1.327
1256	1	0.908	8.201	7.292	0.058	0.865	11.420
1257	1	3.100	2.527	-0.573	0.440	0.368	1.038
1258	1	15.444	0.840	-14.604	0.955	0.013	0.023
1259	1	1.125	1.051	-0.074	0.307	0.521	1.940
1260	1	1.740	0.765	-0.975	0.651	0.211	0.475
1261	1	1.990	6.621	4.631	0.087	0.829	8.607
1262	1	3.704	1.030	-2.674	0.760	0.096	0.188
1263	1	3.735	1.519	-2.217	0.669	0.162	0.345
1264	1	3.476	1.192	-2.284	0.731	0.114	0.229
1265	1	2.362	0.822	-1.540	0.661	0.197	0.438
1266	1	4.786	1.053	-3.733	0.700	0.142	0.295
1267	1	1.128	1.271	0.143	0.237	0.567	2.333
1268	1	1.153	0.992	-0.161	0.338	0.497	1.762
1269	1	0.907	1.163	0.256	0.219	0.601	2.682
1270	1	3.630	1.153	-2.476	0.618	0.192	0.422
1271	1	1.256	2.600	1.344	0.200	0.619	2.894
1272	1	3.452	1.775	-1.677	0.550	0.235	0.548
1273	1	1.065	0.850	-0.215	0.394	0.474	1.602
1274	1	3.006	0.818	-2.189	0.709	0.159	0.336
1275	1	1.984	2.823	0.839	0.313	0.512	1.870
1276	1	1.187	2.816	1.629	0.205	0.617	2.866
1277	1	1.437	1.432	-0.005	0.335	0.447	1.439
1278	1	3.331	1.021	-2.310	0.684	0.132	0.272
1279	1	3.239	0.521	-2.718	0.755	0.195	0.431
1280	1	2.730	1.400	-1.330	0.548	0.327	0.866
1281	1	1.985	1.227	-0.758	0.455	0.424	1.311
1282	1	2.212	0.889	-1.322	0.605	0.225	0.516
1283	1	0.800	1.959	1.158	0.063	0.780	6.308
1284	1	2.238	1.372	-0.866	0.502	0.218	0.498
1285	1	1.689	1.055	-0.634	0.495	0.219	0.500
1286	1	2.707	1.147	-1.560	0.893	0.016	0.029
1287	1	2.574	0.825	-1.749	0.768	0.090	0.176
1288	1	3.328	0.591	-2.736	0.981	0.004	0.008
1289	1	1.002	0.610	-0.392	0.650	0.258	0.618
1290	1	1.907	2.986	1.079	0.308	0.487	1.689
1291	1	3.927	1.223	-2.704	0.726	0.111	0.223
1292	1	4.717	1.994	-2.723	0.670	0.146	0.304
1293	1	3.172	2.074	-1.098	0.605	0.203	0.452
1294	1	2.394	2.449	0.055	0.387	0.437	1.385
