# Supplementary material for: Variation in selection constraints on teleost TLRs with emphasis on their repertoire in the Walking catfish, Clarias batrachus
Source: Sci Rep. 2020 Dec 7;10:21394. doi: 10.1038/s41598-020-78347-6 (PMC7721727; doi:10.1038/s41598-020-78347-6)
Supplement: Supplementary file 32 — Supplementary Information 32. [file 41598_2020_78347_MOESM32_ESM.zip › T13/fubar/result.json]

{
  "MLE": {
    "content": {
      "0": [
        [
          3.161879964702373,
          0.4392763564025095,
          -2.722603608299864,
          0.7954400546812088,
          0.1615109540067425,
          0.3430443592323531,
          0,
          0
        ],
        [
          2.109611054274814,
          0.9986209748950019,
          -1.110990079379812,
          0.5937495481154758,
          0.1974409704900827,
          0.4381330200874314,
          0,
          0
        ],
        [
          2.700201015732762,
          1.864562264530787,
          -0.8356387512019758,
          0.5617916526057491,
          0.2109704122314826,
          0.476183075707119,
          0,
          0
        ],
        [
          2.969110620113423,
          3.565022331683771,
          0.595911711570349,
          0.4111426900132649,
          0.394946785249489,
          1.162493956638788,
          0,
          0
        ],
        [
          0.3826721707323874,
          0.4905313050969642,
          0.1078591343645769,
          0.3481982132308153,
          0.5907526724774711,
          2.570783692780269,
          0,
          0
        ],
        [
          1.628971414918683,
          1.064078023978773,
          -0.5648933909399103,
          0.4659284933370091,
          0.2437091348693975,
          0.5738899860011647,
          0,
          0
        ],
        [
          1.975874907983511,
          0.453291330506121,
          -1.522583577477389,
          0.9078009084775626,
          0.06123878807722673,
          0.1161761937946853,
          0,
          0
        ],
        [
          2.801114944817239,
          10.12184764291715,
          7.32073269809991,
          0.2188579642429824,
          0.6561855546411016,
          3.398977105999661,
          0,
          0
        ],
        [
          1.032180729161634,
          1.507697310467316,
          0.4755165813056819,
          0.1660640753872306,
          0.6048038140354726,
          2.725508056689925,
          0,
          0
        ],
        [
          6.241889452354131,
          0.9210856284489098,
          -5.320803823905221,
          0.726046469534845,
          0.158781957804242,
          0.3361539874974133,
          0,
          0
        ],
        [
          1.720438286030892,
          1.22555540738458,
          -0.4948828786463118,
          0.4191639946320374,
          0.4520128889147772,
          1.469014790177575,
          0,
          0
        ],
        [
          1.700463831833384,
          2.053592025724839,
          0.3531281938914546,
          0.2866513027046511,
          0.5541784433625151,
          2.213778972272495,
          0,
          0
        ],
        [
          3.406976282693115,
          1.676337853739412,
          -1.730638428953703,
          0.6125547481844751,
          0.2431950594663473,
          0.5722904290597897,
          0,
          0
        ],
        [
          4.015255776337963,
          0.7797284992366968,
          -3.235527277101266,
          0.7845472302541566,
          0.1354916796411338,
          0.2791188342546236,
          0,
          0
        ],
        [
          1.709476069170546,
          2.05997336881322,
          0.3504972996426745,
          0.2917594451219868,
          0.5461670914769083,
          2.143261870779471,
          0,
          0
        ],
        [
          3.764800906230235,
          2.619774294122447,
          -1.145026612107788,
          0.4811750915495326,
          0.3688674705086297,
          1.040867590483462,
          0,
          0
        ],
        [
          1.701370259591855,
          1.256656480066265,
          -0.4447137795255895,
          0.4226964144730461,
          0.4466760226903615,
          1.437668786772481,
          0,
          0
        ],
        [
          1.286961731882673,
          1.115181735174119,
          -0.1717799967085538,
          0.3629374734511702,
          0.4423465477891697,
          1.41268046816592,
          0,
          0
        ],
        [
          4.587414839385011,
          1.180620841555866,
          -3.406793997829145,
          0.687565621800394,
          0.1340737996711664,
          0.2757456885348397,
          0,
          0
        ],
        [
          0.8347066429155868,
          1.480934545936485,
          0.6462279030208985,
          0.1167533013847282,
          0.6958850305613905,
          4.075166803489107,
          0,
          0
        ],
        [
          2.160104156221033,
          1.152995599061461,
          -1.007108557159572,
          0.6021754375497037,
          0.132450982424976,
          0.2718985271469721,
          0,
          0
        ],
        [
          0.4835106622135072,
          1.37652790958238,
          0.8930172473688731,
          0.02344386957336844,
          0.8657285062521878,
          11.48268869813793,
          0,
          0
        ],
        [
          0.2861712175100707,
          1.062299213097528,
          0.7761279955874567,
          0.02483394213013166,
          0.933355391935132,
          24.94179560610336,
          0,
          0
        ],
        [
          1.056381143432794,
          1.2340156653338,
          0.1776345219010058,
          0.1983400641592275,
          0.5037013248731169,
          1.807489032585553,
          0,
          0
        ],
        [
          2.045740790413206,
          1.820763600443631,
          -0.2249771899695747,
          0.3433334909578092,
          0.4497619200075277,
          1.455719610752746,
          0,
          0
        ],
        [
          2.686632237521767,
          1.881849863168204,
          -0.8047823743535625,
          0.5018921954151627,
          0.3595925481863841,
          0.9999999999999997,
          0,
          0
        ],
        [
          2.686632237521751,
          1.881849863168205,
          -0.8047823743535458,
          0.5018921954151623,
          0.3595925481863842,
          0.9999999999999999,
          0,
          0
        ],
        [
          2.686632237521767,
          1.881849863168204,
          -0.8047823743535625,
          0.5018921954151627,
          0.3595925481863841,
          0.9999999999999997,
          0,
          0
        ],
        [
          2.686632237521763,
          1.881849863168205,
          -0.804782374353558,
          0.5018921954151625,
          0.3595925481863841,
          0.9999999999999998,
          0,
          0
        ],
        [
          2.686632237521783,
          1.881849863168204,
          -0.8047823743535789,
          0.501892195415163,
          0.359592548186384,
          0.9999999999999989,
          0,
          0
        ],
        [
          2.686632237521775,
          1.881849863168202,
          -0.8047823743535731,
          0.5018921954151626,
          0.3595925481863841,
          0.9999999999999998,
          0,
          0
        ],
        [
          2.686632237521756,
          1.881849863168206,
          -0.8047823743535496,
          0.5018921954151624,
          0.3595925481863843,
          1,
          0,
          0
        ],
        [
          2.686632237521768,
          1.881849863168205,
          -0.8047823743535625,
          0.5018921954151627,
          0.3595925481863842,
          0.9999999999999999,
          0,
          0
        ],
        [
          2.686632237521799,
          1.881849863168202,
          -0.8047823743535976,
          0.5018921954151633,
          0.3595925481863837,
          0.9999999999999979,
          0,
          0
        ],
        [
          2.686632237521751,
          1.881849863168205,
          -0.8047823743535458,
          0.5018921954151623,
          0.3595925481863842,
          0.9999999999999999,
          0,
          0
        ],
        [
          2.686632237521766,
          1.881849863168205,
          -0.8047823743535616,
          0.5018921954151626,
          0.359592548186384,
          0.9999999999999989,
          0,
          0
        ],
        [
          2.686632237521778,
          1.881849863168205,
          -0.8047823743535729,
          0.501892195415163,
          0.3595925481863843,
          1,
          0,
          0
        ],
        [
          2.686632237521776,
          1.881849863168204,
          -0.804782374353572,
          0.5018921954151628,
          0.359592548186384,
          0.9999999999999989,
          0,
          0
        ],
        [
          2.686632237521782,
          1.881849863168204,
          -0.8047823743535782,
          0.5018921954151626,
          0.359592548186384,
          0.9999999999999992,
          0,
          0
        ],
        [
          2.686632237521768,
          1.881849863168203,
          -0.8047823743535651,
          0.5018921954151625,
          0.3595925481863841,
          0.9999999999999997,
          0,
          0
        ],
        [
          2.686632237521776,
          1.881849863168204,
          -0.804782374353572,
          0.5018921954151628,
          0.359592548186384,
          0.9999999999999989,
          0,
          0
        ],
        [
          2.686632237521767,
          1.881849863168204,
          -0.8047823743535625,
          0.5018921954151627,
          0.3595925481863841,
          0.9999999999999997,
          0,
          0
        ],
        [
          2.686632237521751,
          1.881849863168205,
          -0.8047823743535458,
          0.5018921954151623,
          0.3595925481863842,
          0.9999999999999999,
          0,
          0
        ],
        [
          2.686632237521778,
          1.881849863168205,
          -0.8047823743535729,
          0.501892195415163,
          0.3595925481863843,
          1,
          0,
          0
        ],
        [
          2.686632237521763,
          1.881849863168205,
          -0.804782374353558,
          0.5018921954151625,
          0.3595925481863841,
          0.9999999999999998,
          0,
          0
        ],
        [
          2.686632237521767,
          1.881849863168205,
          -0.8047823743535623,
          0.501892195415163,
          0.3595925481863839,
          0.9999999999999987,
          0,
          0
        ],
        [
          2.686632237521805,
          1.881849863168203,
          -0.8047823743536013,
          0.5018921954151634,
          0.3595925481863838,
          0.9999999999999979,
          0,
          0
        ],
        [
          2.686632237521763,
          1.881849863168205,
          -0.804782374353558,
          0.5018921954151625,
          0.3595925481863841,
          0.9999999999999998,
          0,
          0
        ],
        [
          2.686632237521775,
          1.881849863168202,
          -0.8047823743535731,
          0.5018921954151626,
          0.3595925481863841,
          0.9999999999999998,
          0,
          0
        ],
        [
          2.686632237521778,
          1.881849863168205,
          -0.8047823743535729,
          0.501892195415163,
          0.3595925481863843,
          1,
          0,
          0
        ],
        [
          2.686632237521763,
          1.881849863168205,
          -0.804782374353558,
          0.5018921954151625,
          0.3595925481863841,
          0.9999999999999998,
          0,
          0
        ],
        [
          2.68663223752177,
          1.881849863168203,
          -0.8047823743535667,
          0.5018921954151628,
          0.3595925481863843,
          1,
          0,
          0
        ],
        [
          2.686632237521751,
          1.881849863168205,
          -0.8047823743535458,
          0.5018921954151623,
          0.3595925481863842,
          0.9999999999999999,
          0,
          0
        ],
        [
          2.686632237521799,
          1.881849863168203,
          -0.804782374353596,
          0.5018921954151633,
          0.3595925481863838,
          0.9999999999999979,
          0,
          0
        ],
        [
          2.686632237521768,
          1.881849863168204,
          -0.8047823743535636,
          0.501892195415163,
          0.3595925481863843,
          1,
          0,
          0
        ],
        [
          2.686632237521768,
          1.881849863168204,
          -0.8047823743535638,
          0.5018921954151625,
          0.3595925481863842,
          0.9999999999999999,
          0,
          0
        ],
        [
          2.686632237521752,
          1.881849863168205,
          -0.8047823743535474,
          0.5018921954151624,
          0.3595925481863842,
          0.9999999999999999,
          0,
          0
        ],
        [
          2.686632237521778,
          1.881849863168205,
          -0.8047823743535729,
          0.501892195415163,
          0.3595925481863843,
          1,
          0,
          0
        ],
        [
          2.686632237521753,
          1.881849863168204,
          -0.8047823743535485,
          0.5018921954151625,
          0.3595925481863842,
          0.9999999999999999,
          0,
          0
        ],
        [
          2.686632237521752,
          1.881849863168205,
          -0.8047823743535474,
          0.5018921954151624,
          0.3595925481863842,
          0.9999999999999999,
          0,
          0
        ],
        [
          2.6866322375218,
          1.881849863168204,
          -0.804782374353596,
          0.5018921954151631,
          0.3595925481863839,
          0.9999999999999987,
          0,
          0
        ],
        [
          2.686632237521779,
          1.881849863168204,
          -0.8047823743535747,
          0.5018921954151633,
          0.3595925481863841,
          0.9999999999999998,
          0,
          0
        ],
        [
          2.686632237521767,
          1.881849863168205,
          -0.8047823743535623,
          0.5018921954151628,
          0.3595925481863842,
          0.9999999999999999,
          0,
          0
        ],
        [
          2.686632237521766,
          1.881849863168205,
          -0.8047823743535616,
          0.5018921954151626,
          0.359592548186384,
          0.9999999999999989,
          0,
          0
        ],
        [
          2.686632237521769,
          1.881849863168204,
          -0.8047823743535649,
          0.501892195415163,
          0.3595925481863841,
          0.9999999999999997,
          0,
          0
        ],
        [
          2.686632237521773,
          1.881849863168204,
          -0.8047823743535691,
          0.5018921954151627,
          0.359592548186384,
          0.9999999999999989,
          0,
          0
        ],
        [
          2.686632237521766,
          1.881849863168205,
          -0.8047823743535609,
          0.501892195415163,
          0.3595925481863841,
          0.9999999999999997,
          0,
          0
        ],
        [
          2.686632237521789,
          1.881849863168205,
          -0.8047823743535842,
          0.5018921954151631,
          0.359592548186384,
          0.9999999999999992,
          0,
          0
        ],
        [
          2.686632237521752,
          1.881849863168205,
          -0.8047823743535474,
          0.5018921954151622,
          0.3595925481863843,
          1,
          0,
          0
        ],
        [
          2.686632237521778,
          1.881849863168205,
          -0.8047823743535729,
          0.501892195415163,
          0.3595925481863843,
          1,
          0,
          0
        ],
        [
          2.686632237521783,
          1.881849863168204,
          -0.8047823743535789,
          0.501892195415163,
          0.359592548186384,
          0.9999999999999989,
          0,
          0
        ],
        [
          2.686632237521776,
          1.881849863168204,
          -0.804782374353572,
          0.5018921954151628,
          0.359592548186384,
          0.9999999999999989,
          0,
          0
        ],
        [
          2.686632237521776,
          1.881849863168204,
          -0.804782374353572,
          0.5018921954151628,
          0.359592548186384,
          0.9999999999999989,
          0,
          0
        ],
        [
          2.686632237521765,
          1.881849863168204,
          -0.8047823743535611,
          0.5018921954151625,
          0.3595925481863841,
          0.9999999999999998,
          0,
          0
        ],
        [
          2.68663223752176,
          1.881849863168204,
          -0.8047823743535567,
          0.5018921954151624,
          0.3595925481863841,
          0.9999999999999998,
          0,
          0
        ],
        [
          2.686632237521751,
          1.881849863168205,
          -0.8047823743535458,
          0.5018921954151623,
          0.3595925481863842,
          0.9999999999999999,
          0,
          0
        ],
        [
          2.686632237521768,
          1.881849863168205,
          -0.8047823743535625,
          0.5018921954151627,
          0.3595925481863842,
          0.9999999999999999,
          0,
          0
        ],
        [
          2.68663223752176,
          1.881849863168204,
          -0.8047823743535567,
          0.5018921954151624,
          0.3595925481863841,
          0.9999999999999998,
          0,
          0
        ],
        [
          2.686632237521782,
          1.881849863168204,
          -0.8047823743535782,
          0.5018921954151626,
          0.359592548186384,
          0.9999999999999992,
          0,
          0
        ],
        [
          2.686632237521773,
          1.881849863168204,
          -0.8047823743535691,
          0.5018921954151627,
          0.359592548186384,
          0.9999999999999989,
          0,
          0
        ],
        [
          2.686632237521769,
          1.881849863168206,
          -0.8047823743535636,
          0.5018921954151628,
          0.3595925481863844,
          1.000000000000001,
          0,
          0
        ],
        [
          2.686632237521783,
          1.881849863168204,
          -0.8047823743535789,
          0.501892195415163,
          0.359592548186384,
          0.9999999999999989,
          0,
          0
        ],
        [
          2.686632237521756,
          1.881849863168205,
          -0.8047823743535514,
          0.5018921954151625,
          0.3595925481863841,
          0.9999999999999998,
          0,
          0
        ],
        [
          2.686632237521803,
          1.881849863168204,
          -0.8047823743535996,
          0.501892195415163,
          0.3595925481863838,
          0.9999999999999982,
          0,
          0
        ],
        [
          1.579805102283684,
          1.101179963188556,
          -0.4786251390951275,
          0.4315736593340365,
          0.2879725578799897,
          0.7202778597133819,
          0,
          0
        ],
        [
          1.457677064674428,
          1.612344473373045,
          0.1546674086986173,
          0.2720974856895396,
          0.4573445244187301,
          1.500945723391494,
          0,
          0
        ],
        [
          3.280576306018352,
          1.159753718203855,
          -2.120822587814498,
          0.8271271643230966,
          0.0355638176898003,
          0.06567205002488749,
          0,
          0
        ],
        [
          2.981772323376429,
          1.539896649172066,
          -1.441875674204363,
          0.6460203975791264,
          0.1453210221123606,
          0.3028106289715297,
          0,
          0
        ],
        [
          2.376550608808671,
          1.210568764346383,
          -1.165981844462288,
          0.7267688859492647,
          0.06058050835454541,
          0.1148468372835796,
          0,
          0
        ],
        [
          2.363846775252849,
          1.143774624530601,
          -1.220072150722248,
          0.6247193329212443,
          0.1210342224813304,
          0.2452346945312503,
          0,
          0
        ],
        [
          6.764491573020476,
          3.853835286900438,
          -2.910656286120038,
          0.7066159748084846,
          0.1747365220887869,
          0.3770828275938519,
          0,
          0
        ],
        [
          2.72152604711177,
          14.78065707066263,
          12.05913102355086,
          0.2637449370203513,
          0.6215446391085938,
          2.924848374276288,
          0,
          0
        ],
        [
          1.40662618106636,
          2.365414893680478,
          0.9587887126141179,
          0.1488514839508204,
          0.6105411425906229,
          2.791894757233303,
          0,
          0
        ],
        [
          1.240001949920853,
          1.065615471339157,
          -0.174386478581696,
          0.2990839321891579,
          0.409805832944572,
          1.236599071438138,
          0,
          0
        ],
        [
          1.413019270301257,
          1.138726792878676,
          -0.2742924774225808,
          0.314250719980202,
          0.3394552440161125,
          0.915220978901454,
          0,
          0
        ],
        [
          2.593053117097883,
          1.148389786574173,
          -1.44466333052371,
          0.6335406026137391,
          0.1185358958598556,
          0.2394919656712658,
          0,
          0
        ],
        [
          3.011190705942546,
          1.010945787600425,
          -2.000244918342121,
          0.7822616715283363,
          0.05507366027099017,
          0.1037986439024822,
          0,
          0
        ],
        [
          2.198653358425454,
          1.090060248358897,
          -1.108593110066556,
          0.4962319134455137,
          0.2336744286607019,
          0.5430546856568553,
          0,
          0
        ],
        [
          2.224680043856743,
          1.01479590879028,
          -1.209884135066463,
          0.6541101122849192,
          0.1205468786251053,
          0.2441119097223584,
          0,
          0
        ],
        [
          2.207713087030597,
          1.572134875802123,
          -0.635578211228474,
          0.5607701923834341,
          0.2072010447996327,
          0.4654516404685869,
          0,
          0
        ],
        [
          1.297034558230973,
          1.068758455461773,
          -0.2282761027692002,
          0.3387867779143932,
          0.3306580364859676,
          0.8797853431958559,
          0,
          0
        ],
        [
          0.9819584469151802,
          1.114966065087922,
          0.1330076181727416,
          0.1667723192193357,
          0.5041184358410821,
          1.81050742864335,
          0,
          0
        ],
        [
          1.828961399213965,
          1.185444569426271,
          -0.6435168297876943,
          0.4752656479772684,
          0.1590930173706636,
          0.3369371154365627,
          0,
          0
        ],
        [
          1.442510549513164,
          1.267179389589691,
          -0.1753311599234737,
          0.2908555431102717,
          0.3127016866641811,
          0.8102716409059311,
          0,
          0
        ],
        [
          0.9582943157669995,
          1.097069753057946,
          0.1387754372909465,
          0.1772962955218388,
          0.5525962487534429,
          2.199652136095846,
          0,
          0
        ],
        [
          0.3772246901638038,
          0.9444963202988864,
          0.5672716301350826,
          0.04377085453336842,
          0.9212655173740757,
          20.83845571730945,
          0,
          0
        ],
        [
          0.8827911578804605,
          1.112192520933492,
          0.2294013630530315,
          0.1213770879740544,
          0.587867258995112,
          2.540316616448136,
          0,
          0
        ],
        [
          0.7967153526291884,
          1.041077605364896,
          0.2443622527357074,
          0.150812767023897,
          0.6456512951999723,
          3.244986320517406,
          0,
          0
        ],
        [
          2.686632237521776,
          1.881849863168204,
          -0.804782374353572,
          0.5018921954151631,
          0.3595925481863841,
          0.9999999999999997,
          0,
          0
        ],
        [
          2.686632237521804,
          1.881849863168203,
          -0.8047823743536009,
          0.5018921954151634,
          0.3595925481863837,
          0.9999999999999979,
          0,
          0
        ],
        [
          2.686632237521774,
          1.881849863168203,
          -0.8047823743535703,
          0.501892195415163,
          0.359592548186384,
          0.9999999999999989,
          0,
          0
        ],
        [
          2.686632237521767,
          1.881849863168206,
          -0.8047823743535614,
          0.5018921954151627,
          0.3595925481863842,
          0.9999999999999999,
          0,
          0
        ],
        [
          2.686632237521768,
          1.881849863168204,
          -0.8047823743535638,
          0.5018921954151627,
          0.3595925481863842,
          0.9999999999999999,
          0,
          0
        ],
        [
          2.686632237521764,
          1.881849863168204,
          -0.8047823743535603,
          0.501892195415163,
          0.3595925481863841,
          0.9999999999999997,
          0,
          0
        ],
        [
          2.686632237521754,
          1.881849863168205,
          -0.8047823743535492,
          0.5018921954151624,
          0.3595925481863841,
          0.9999999999999998,
          0,
          0
        ],
        [
          2.686632237521757,
          1.881849863168205,
          -0.8047823743535527,
          0.5018921954151625,
          0.3595925481863841,
          0.9999999999999997,
          0,
          0
        ],
        [
          3.214589333876214,
          0.604050843814051,
          -2.610538490062163,
          0.949508817688991,
          0.01519108618107316,
          0.0274715111768956,
          0,
          0
        ],
        [
          2.791889718999562,
          0.6652794506117827,
          -2.126610268387779,
          0.8895673090536083,
          0.05848783490172703,
          0.110633156266606,
          0,
          0
        ],
        [
          1.057106245484547,
          0.5303911833849858,
          -0.5267150620995608,
          0.7738717016869364,
          0.1731240003660566,
          0.3728744155488714,
          0,
          0
        ],
        [
          0.7676753141489736,
          0.1668553917272725,
          -0.600819922421701,
          0.9545173967779591,
          0.02378258503639209,
          0.04338685804329562,
          0,
          0
        ],
        [
          2.906537029385794,
          0.7511489937206227,
          -2.155388035665171,
          0.9321458131565126,
          0.01886194774294022,
          0.03423750519265835,
          0,
          0
        ],
        [
          2.216354784719397,
          0.9957499959988038,
          -1.220604788720594,
          0.7460538740074418,
          0.06370618066947038,
          0.1211755796427485,
          0,
          0
        ],
        [
          2.268654760348652,
          1.124292543086624,
          -1.144362217262028,
          0.4577522370698849,
          0.3333955798435846,
          0.8907120793737423,
          0,
          0
        ],
        [
          2.551178064127784,
          1.26986697522398,
          -1.281311088903804,
          0.5497470554500182,
          0.3018767312096717,
          0.7700930760832227,
          0,
          0
        ],
        [
          1.952706365496642,
          3.593338723485278,
          1.640632357988635,
          0.2268962994470198,
          0.5841223491791591,
          2.501404544394126,
          0,
          0
        ],
        [
          0.9122642741201674,
          1.347327260715522,
          0.4350629865953548,
          0.1509378197019665,
          0.6203359889970346,
          2.90986767117742,
          0,
          0
        ],
        [
          1.019637595210712,
          1.089429593406857,
          0.06979199819614457,
          0.2003265921607957,
          0.5022334129309907,
          1.796906811263474,
          0,
          0
        ],
        [
          4.353125064498969,
          1.257755512241727,
          -3.095369552257242,
          0.9155668142773304,
          0.0139943338646848,
          0.02527659171819054,
          0,
          0
        ],
        [
          1.471711112345209,
          1.090003421395731,
          -0.3817076909494783,
          0.3952070681060387,
          0.2554610116377287,
          0.6110586218919288,
          0,
          0
        ],
        [
          1.791218570227439,
          3.735591882937229,
          1.944373312709791,
          0.09867857084144521,
          0.7933199131001318,
          6.835895477205072,
          0,
          0
        ],
        [
          1.10408379052154,
          1.885811616061915,
          0.7817278255403748,
          0.1377173871819848,
          0.6434040410030576,
          3.213313216534639,
          0,
          0
        ],
        [
          2.686632237521755,
          1.881849863168205,
          -0.8047823743535505,
          0.5018921954151628,
          0.359592548186384,
          0.9999999999999989,
          0,
          0
        ],
        [
          2.686632237521755,
          1.881849863168204,
          -0.8047823743535503,
          0.5018921954151621,
          0.3595925481863843,
          1,
          0,
          0
        ],
        [
          2.686632237521791,
          1.881849863168203,
          -0.8047823743535882,
          0.5018921954151632,
          0.3595925481863841,
          0.9999999999999997,
          0,
          0
        ],
        [
          2.686632237521754,
          1.881849863168205,
          -0.8047823743535492,
          0.5018921954151624,
          0.3595925481863841,
          0.9999999999999998,
          0,
          0
        ],
        [
          2.686632237521755,
          1.881849863168205,
          -0.8047823743535496,
          0.5018921954151624,
          0.3595925481863843,
          1,
          0,
          0
        ],
        [
          2.68663223752178,
          1.881849863168203,
          -0.8047823743535771,
          0.501892195415163,
          0.3595925481863841,
          0.9999999999999998,
          0,
          0
        ],
        [
          2.686632237521804,
          1.881849863168203,
          -0.8047823743536009,
          0.5018921954151634,
          0.3595925481863837,
          0.9999999999999979,
          0,
          0
        ],
        [
          2.686632237521762,
          1.881849863168205,
          -0.8047823743535574,
          0.5018921954151626,
          0.3595925481863843,
          1,
          0,
          0
        ],
        [
          2.686632237521781,
          1.881849863168203,
          -0.8047823743535782,
          0.501892195415163,
          0.359592548186384,
          0.9999999999999989,
          0,
          0
        ],
        [
          2.686632237521803,
          1.881849863168201,
          -0.8047823743536011,
          0.5018921954151631,
          0.3595925481863836,
          0.9999999999999977,
          0,
          0
        ],
        [
          1.522525468818513,
          1.255536316462432,
          -0.2669891523560817,
          0.4956632314940773,
          0.2922650850560147,
          0.7354480627523288,
          0,
          0
        ],
        [
          0.9683709317251017,
          1.332074591280597,
          0.3637036595554957,
          0.08961724550170426,
          0.6086337060128434,
          2.769607799221041,
          0,
          0
        ],
        [
          5.434498756286355,
          1.755293937501269,
          -3.679204818785086,
          0.8950248655679789,
          0.02692648694615404,
          0.04928102561654352,
          0,
          0
        ],
        [
          24.16313282293702,
          1.340205517992408,
          -22.82292730494461,
          0.9660538025292714,
          0.006973716319284564,
          0.01250688702035904,
          0,
          0
        ],
        [
          1.964862320854876,
          1.270271886531473,
          -0.6945904343234028,
          0.4815451610176392,
          0.2045173827884153,
          0.4578732016491171,
          0,
          0
        ],
        [
          1.392444193585303,
          1.183540607111697,
          -0.2089035864736069,
          0.2786982142941745,
          0.348288621316688,
          0.9517648812346038,
          0,
          0
        ],
        [
          1.248449913811413,
          0.9598186027157926,
          -0.2886313110956208,
          0.2995968352208987,
          0.555349386978478,
          2.224298632607231,
          0,
          0
        ],
        [
          1.008798015077309,
          1.309118956340142,
          0.3003209412628332,
          0.2054194457267501,
          0.6627067389717076,
          3.499124669073119,
          0,
          0
        ],
        [
          2.690058315038827,
          3.040176912614776,
          0.3501185975759493,
          0.4214251398983767,
          0.3713712580385672,
          1.052106608485039,
          0,
          0
        ],
        [
          2.343934704929697,
          1.388992551950921,
          -0.9549421529787758,
          0.5082132353788968,
          0.2990353925726987,
          0.7597526011423787,
          0,
          0
        ],
        [
          2.481624885682119,
          1.492659866960046,
          -0.9889650187220731,
          0.497214448637893,
          0.3629149716845239,
          1.014502634679168,
          0,
          0
        ],
        [
          2.912217628978101,
          2.491464481341568,
          -0.4207531476365336,
          0.4209689577429981,
          0.4172412786414464,
          1.27509980505485,
          0,
          0
        ],
        [
          1.264773977274649,
          2.721951112255786,
          1.457177134981137,
          0.1386109445919883,
          0.7143170644905097,
          4.452997167718276,
          0,
          0
        ],
        [
          2.184583621462316,
          1.377298243804036,
          -0.80728537765828,
          0.4085827548112649,
          0.4453384743430758,
          1.429907251229403,
          0,
          0
        ],
        [
          3.151173051660972,
          4.752777465571776,
          1.601604413910803,
          0.4008922035943402,
          0.4100989984339539,
          1.238098702722952,
          0,
          0
        ],
        [
          6.747993535631239,
          2.419027292840116,
          -4.328966242791123,
          0.4325201909162028,
          0.3429997907420166,
          0.9297668134133446,
          0,
          0
        ],
        [
          0.6878939935296315,
          0.9588148225868649,
          0.2709208290572334,
          0.1854875214147666,
          0.677985676767161,
          3.749652513889202,
          0,
          0
        ],
        [
          0.9472201793291819,
          1.643486263024713,
          0.6962660836955308,
          0.09133574568329811,
          0.65447267075224,
          3.373298757125639,
          0,
          0
        ],
        [
          1.912443052657834,
          1.329487790978281,
          -0.5829552616795526,
          0.4687092434191295,
          0.2148699624217887,
          0.4873935845562426,
          0,
          0
        ],
        [
          0.8216656632521734,
          1.419296570506301,
          0.5976309072541274,
          0.04950045963019936,
          0.7101381674742181,
          4.363123590367699,
          0,
          0
        ],
        [
          1.506370322962541,
          1.370992039648682,
          -0.1353782833138588,
          0.2854271782986874,
          0.4434493675865254,
          1.419008682375257,
          0,
          0
        ],
        [
          0.1332337035899236,
          0.7658181697234123,
          0.6325844661334887,
          0.02083924028339025,
          0.9692540456865398,
          56.14296418365375,
          0,
          0
        ],
        [
          1.332455644459445,
          1.917570814477556,
          0.5851151700181105,
          0.1944873740083759,
          0.5389642596914855,
          2.081953695913444,
          0,
          0
        ],
        [
          1.830468232396416,
          1.283756086536762,
          -0.5467121458596542,
          0.3962990816791884,
          0.2310837647307306,
          0.5352246376763333,
          0,
          0
        ],
        [
          0.4561832904763283,
          1.148035359497181,
          0.6918520690208523,
          0.02850642700712352,
          0.8849612796450421,
          13.70016887185806,
          0,
          0
        ],
        [
          0.3192488530033211,
          0.8892642778387058,
          0.5700154248353847,
          0.0380029934132581,
          0.9382491485364008,
          27.05957193687731,
          0,
          0
        ],
        [
          1.361953146251989,
          1.301443266131484,
          -0.06050988012050529,
          0.244811354792045,
          0.3765530967940207,
          1.07565362467519,
          0,
          0
        ],
        [
          2.013887776156783,
          1.09069811173783,
          -0.9231896644189526,
          0.4594801781143047,
          0.2488262916185571,
          0.5899314935601871,
          0,
          0
        ],
        [
          0.1674719131501482,
          0.9987210545558136,
          0.8312491414056654,
          0.009976980288742082,
          0.9782742067745851,
          80.19192792886007,
          0,
          0
        ],
        [
          0.2953313372525328,
          0.6624462034845745,
          0.3671148662320417,
          0.09889932104115798,
          0.862299301735904,
          11.15238067896634,
          0,
          0
        ],
        [
          9.334620559183088,
          2.113541175600735,
          -7.221079383582354,
          0.7713218691767428,
          0.0760512592957053,
          0.1465899596475498,
          0,
          0
        ],
        [
          1.28080711723721,
          1.48027954840254,
          0.1994724311653306,
          0.190537151338949,
          0.4624766599303323,
          1.532280188994783,
          0,
          0
        ],
        [
          2.575036383747827,
          0.9297640495807692,
          -1.645272334167057,
          0.8275501344805067,
          0.04731386491406234,
          0.08844723775946627,
          0,
          0
        ],
        [
          1.950350893008383,
          1.201850353113568,
          -0.748500539894815,
          0.4867651524651278,
          0.1897553215181353,
          0.4170839426543688,
          0,
          0
        ],
        [
          1.232714401377407,
          2.191339854265983,
          0.9586254528885767,
          0.1514139856692649,
          0.6358174517129228,
          3.109274084772647,
          0,
          0
        ],
        [
          0.1330049432089641,
          1.135889544920091,
          1.002884601711127,
          0.001506779672281541,
          0.9926837132668797,
          241.6383560530087,
          0,
          0
        ],
        [
          0.8612118487665603,
          1.10777540694377,
          0.2465635581772099,
          0.1417621505519822,
          0.6054924307619971,
          2.733374079042203,
          0,
          0
        ],
        [
          0.1823888340030975,
          1.131422810023563,
          0.9490339760204658,
          0.004333904573723505,
          0.980479176526056,
          89.45115113535178,
          0,
          0
        ],
        [
          0.9289418644341498,
          1.189550086994013,
          0.2606082225598632,
          0.1316518138125216,
          0.5795059490864687,
          2.454390923973558,
          0,
          0
        ],
        [
          3.496291478070656,
          3.487337073613849,
          -0.008954404456806841,
          0.4022762505396161,
          0.3454667935269992,
          0.9399836898443185,
          0,
          0
        ],
        [
          1.002730598951472,
          1.129380567926584,
          0.1266499689751124,
          0.1835060348101158,
          0.5846024980417225,
          2.506354395498818,
          0,
          0
        ],
        [
          3.715094383666172,
          1.192307535327133,
          -2.52278684833904,
          0.7973145618011465,
          0.0438598125974522,
          0.08169413765323391,
          0,
          0
        ],
        [
          0.6347785333288828,
          1.232220029251566,
          0.5974414959226834,
          0.03077015997892115,
          0.8101251982832985,
          7.598546068676795,
          0,
          0
        ],
        [
          3.533393045486389,
          3.085836032135238,
          -0.4475570133511506,
          0.299836467277345,
          0.3803865908118402,
          1.093327028603323,
          0,
          0
        ],
        [
          0.9313526049920968,
          1.491644300120224,
          0.5602916951281272,
          0.05613786189972467,
          0.6447860899158098,
          3.232744555393904,
          0,
          0
        ],
        [
          3.661103902259758,
          1.072134516607273,
          -2.588969385652485,
          0.4771366675266769,
          0.3271989476182403,
          0.8661057652733817,
          0,
          0
        ],
        [
          2.6866322375218,
          1.881849863168203,
          -0.8047823743535967,
          0.501892195415163,
          0.3595925481863839,
          0.9999999999999987,
          0,
          0
        ],
        [
          0.154979480611905,
          0.7446980682708714,
          0.5897185876589663,
          0.09513524379382672,
          0.8642366013689793,
          11.33693475686692,
          0,
          0
        ],
        [
          1.419313611649985,
          1.375050792036482,
          -0.04426281961350309,
          0.2121868426078037,
          0.4201581324482427,
          1.290472924587888,
          0,
          0
        ],
        [
          0.7888880814380803,
          1.378429284965125,
          0.5895412035270451,
          0.06194651775146642,
          0.7426388895918256,
          5.139021798125488,
          0,
          0
        ],
        [
          0.9666693731634463,
          1.791857105556367,
          0.8251877323929205,
          0.07757159150577142,
          0.6661373475980975,
          3.553379868625379,
          0,
          0
        ],
        [
          0.3377436674158053,
          1.114713815703993,
          0.7769701482881873,
          0.02506785250182742,
          0.9209301877158313,
          20.74252847183884,
          0,
          0
        ],
        [
          0.153003857988412,
          0.6811601167657512,
          0.5281562587773392,
          0.04413248511319576,
          0.9384685545771222,
          27.16241007530511,
          0,
          0
        ],
        [
          1.108565140153886,
          1.065911682424564,
          -0.04265345772932205,
          0.2576171747589264,
          0.5092504498704921,
          1.848064840424886,
          0,
          0
        ],
        [
          0.7028609595662884,
          1.225139994453473,
          0.5222790348871845,
          0.04167722788246254,
          0.7953115011880217,
          6.919735837714856,
          0,
          0
        ],
        [
          0.1317489840037164,
          1.105866217181105,
          0.9741172331773885,
          0.002054758602212476,
          0.9922375903745106,
          227.6485102349706,
          0,
          0
        ],
        [
          0.7802153141364897,
          1.165164466270378,
          0.384949152133888,
          0.04585904507239644,
          0.7358108858211206,
          4.960174820489054,
          0,
          0
        ],
        [
          1.076073320065166,
          1.24810749513758,
          0.1720341750724135,
          0.1525257186162393,
          0.5509626682358426,
          2.185170948852517,
          0,
          0
        ],
        [
          0.1118989933687088,
          1.016571987845384,
          0.9046729944766749,
          0.002945450483242343,
          0.9935890986189619,
          276.0154644524054,
          0,
          0
        ],
        [
          0.9710219106072437,
          2.290385571185493,
          1.319363660578249,
          0.0746711232823571,
          0.7657628939549834,
          5.822162435536699,
          0,
          0
        ],
        [
          0.9731003160668944,
          3.129824489390483,
          2.156724173323589,
          0.04290176167763046,
          0.8627243771104054,
          11.19242879347614,
          0,
          0
        ],
        [
          0.1261644904909069,
          1.004334648265063,
          0.8781701577741561,
          0.004975039189022696,
          0.9897550471465005,
          172.0534772919143,
          0,
          0
        ],
        [
          1.062675950566025,
          1.319457638919479,
          0.2567816883534539,
          0.1241146639555916,
          0.5738523469665378,
          2.39820196604536,
          0,
          0
        ],
        [
          0.5266854290764608,
          1.045214819449236,
          0.5185293903727756,
          0.06375125923594617,
          0.8420770849839538,
          9.49625549941887,
          0,
          0
        ],
        [
          2.247071947662299,
          1.14811288640689,
          -1.098959061255409,
          0.6871085306650107,
          0.09040034750424858,
          0.1769968378953887,
          0,
          0
        ],
        [
          1.303510265717191,
          3.238645397863284,
          1.935135132146093,
          0.1260583612370764,
          0.7060957744032339,
          4.278617624372153,
          0,
          0
        ],
        [
          0.7831742380635927,
          0.9735508870470797,
          0.1903766489834871,
          0.2120939159437239,
          0.6242324929258533,
          2.958508633302814,
          0,
          0
        ],
        [
          2.138158005151453,
          1.203521345914904,
          -0.9346366592365496,
          0.5189972158565886,
          0.1677166779042542,
          0.3588812367283684,
          0,
          0
        ],
        [
          0.5064304455409785,
          1.0311485751189,
          0.5247181295779211,
          0.05486633654574016,
          0.8599348699310229,
          10.93405424835786,
          0,
          0
        ],
        [
          1.220156726757559,
          2.125853217061461,
          0.9056964903039022,
          0.1064786148220526,
          0.6838881441935789,
          3.852919931896017,
          0,
          0
        ],
        [
          0.7899475093339522,
          1.591216335662006,
          0.8012688263280537,
          0.02773409485094999,
          0.7403124953010731,
          5.0770298846394,
          0,
          0
        ],
        [
          0.2446128655874327,
          1.176428360959982,
          0.9318154953725493,
          0.004511213564733593,
          0.9627014065392456,
          45.96686073564563,
          0,
          0
        ],
        [
          0.7470072880142026,
          1.139058938375738,
          0.3920516503615358,
          0.09695216765169262,
          0.7138366556098408,
          4.442531705409285,
          0,
          0
        ],
        [
          0.9194637734098948,
          1.46462820259795,
          0.5451644291880552,
          0.0998527585423225,
          0.6238493902595177,
          2.953681604676961,
          0,
          0
        ],
        [
          4.31111601060497,
          0.8588080162785972,
          -3.452307994326373,
          0.8981006121371528,
          0.03483264302307958,
          0.0642731370158352,
          0,
          0
        ],
        [
          0.2119950641312284,
          0.5463449340990391,
          0.3343498699678107,
          0.1221609709763096,
          0.8430450383139887,
          9.5658027411927,
          0,
          0
        ],
        [
          0.2095771862808396,
          0.7522258036458176,
          0.5426486173649779,
          0.0634707613321392,
          0.9141824404586263,
          18.97153225680393,
          0,
          0
        ],
        [
          1.676674089218946,
          1.327042147926051,
          -0.349631941292895,
          0.3616149042346623,
          0.2842309351322695,
          0.707203030214711,
          0,
          0
        ],
        [
          1.763489427863647,
          0.9391698654244652,
          -0.8243195624391814,
          0.6278947962108327,
          0.1364332775651095,
          0.2813650222915072,
          0,
          0
        ],
        [
          0.3709109628048441,
          1.508782220229592,
          1.137871257424748,
          0.004089586238762919,
          0.9576651841234332,
          40.28670209671416,
          0,
          0
        ],
        [
          2.144654530323473,
          1.318222981672344,
          -0.8264315486511287,
          0.5570631493403457,
          0.1463776628132456,
          0.3053899430928013,
          0,
          0
        ],
        [
          1.04324240148898,
          1.622873342501902,
          0.5796309410129219,
          0.1153649699467259,
          0.5806171658716072,
          2.465613019990084,
          0,
          0
        ],
        [
          2.686632237521783,
          1.881849863168204,
          -0.8047823743535791,
          0.5018921954151627,
          0.3595925481863841,
          0.9999999999999997,
          0,
          0
        ],
        [
          2.686632237521769,
          1.881849863168204,
          -0.8047823743535645,
          0.5018921954151627,
          0.3595925481863841,
          0.9999999999999998,
          0,
          0
        ],
        [
          0.1200943819255269,
          0.8632782463973963,
          0.7431838644718693,
          0.01058171164400707,
          0.9832190787806961,
          104.3470539609558,
          0,
          0
        ],
        [
          1.264596806673218,
          2.102491107217998,
          0.8378943005447799,
          0.1673564158347212,
          0.602974326990504,
          2.704742494335835,
          0,
          0
        ],
        [
          1.041803373028731,
          1.262895465611157,
          0.2210920925824267,
          0.1002725960593625,
          0.5019109946803693,
          1.79459084294333,
          0,
          0
        ],
        [
          0.1130645522790086,
          1.049100002734685,
          0.9360354504556765,
          0.00232141750619913,
          0.9942167786670103,
          306.166005336378,
          0,
          0
        ],
        [
          1.212483798542505,
          0.954023419449351,
          -0.2584603790931538,
          0.3764600090776553,
          0.4244373663894184,
          1.313308373910317,
          0,
          0
        ],
        [
          0.2709487260247637,
          1.1457377538903,
          0.8747890278655359,
          0.01019859363334545,
          0.9572545616950834,
          39.88259087492089,
          0,
          0
        ],
        [
          0.9462480942381593,
          1.164091340633976,
          0.2178432463958169,
          0.08496687961246589,
          0.5671448998108114,
          2.333442939287739,
          0,
          0
        ],
        [
          2.107210226084701,
          3.880472366649243,
          1.773262140564542,
          0.3765642510250766,
          0.4157337282987882,
          1.267214510532823,
          0,
          0
        ],
        [
          3.421259739303158,
          0.8137562464171446,
          -2.607503492886014,
          0.6423859251540557,
          0.2547481571467523,
          0.6087706215766086,
          0,
          0
        ],
        [
          2.686632237521773,
          1.881849863168204,
          -0.8047823743535691,
          0.5018921954151627,
          0.359592548186384,
          0.9999999999999989,
          0,
          0
        ],
        [
          2.686632237521773,
          1.881849863168204,
          -0.8047823743535691,
          0.5018921954151627,
          0.359592548186384,
          0.9999999999999989,
          0,
          0
        ],
        [
          2.882363033667747,
          4.035984832306302,
          1.153621798638556,
          0.3719039051010936,
          0.4481511374639401,
          1.446272221423833,
          0,
          0
        ],
        [
          0.1272725207446229,
          0.9436870811089778,
          0.8164145603643549,
          0.0251972074057737,
          0.9643408387946312,
          48.16206830183403,
          0,
          0
        ],
        [
          1.741119762393004,
          0.4251194696204056,
          -1.316000292772599,
          0.9224189882180699,
          0.05218472703587387,
          0.0980540207930856,
          0,
          0
        ],
        [
          0.1389709658492224,
          0.9073439449169289,
          0.7683729790677065,
          0.01194551580623697,
          0.9802702317015728,
          88.48497302818879,
          0,
          0
        ],
        [
          1.754457851033751,
          1.357847885831059,
          -0.3966099652026913,
          0.3854600746584882,
          0.2439181164613005,
          0.5745408586766457,
          0,
          0
        ],
        [
          0.8594761104530642,
          1.321075778951688,
          0.4615996684986241,
          0.07260034147696612,
          0.6748599243583899,
          3.696483993338005,
          0,
          0
        ],
        [
          2.873333665105563,
          3.652371080511301,
          0.779037415405738,
          0.4047893404547501,
          0.3988875188171653,
          1.181790230244351,
          0,
          0
        ],
        [
          2.666421911795702,
          1.687350150458399,
          -0.9790717613373034,
          0.5160108656504137,
          0.2873061954222308,
          0.7179392567306362,
          0,
          0
        ],
        [
          0.5827091041550514,
          3.219164355794651,
          2.6364552516396,
          0.003557341043578059,
          0.9666251268957908,
          51.58033406032317,
          0,
          0
        ],
        [
          2.183145442373236,
          0.7195000020498266,
          -1.46364544032341,
          0.8014498792024837,
          0.09994352897690109,
          0.1977564307389914,
          0,
          0
        ],
        [
          2.398359448392918,
          1.126533077738208,
          -1.27182637065471,
          0.7396342762209658,
          0.05982646670425124,
          0.1133263827408597,
          0,
          0
        ],
        [
          2.411959552386832,
          1.027269198324944,
          -1.384690354061888,
          0.8108178633440072,
          0.04067187208678986,
          0.07550447255743142,
          0,
          0
        ],
        [
          1.161275129821597,
          1.269148327975605,
          0.1078731981540075,
          0.1426975798208474,
          0.4418762052951726,
          1.409989150403537,
          0,
          0
        ],
        [
          0.509300822531582,
          0.9593071780488487,
          0.4500063555172666,
          0.0974059860673068,
          0.8187740376663136,
          8.046172556412044,
          0,
          0
        ],
        [
          0.7243118572374999,
          0.9656601776192768,
          0.2413483203817769,
          0.1867267126075148,
          0.650887835880802,
          3.320372953085448,
          0,
          0
        ],
        [
          0.7084833112185319,
          0.6856701903367862,
          -0.0228131208817457,
          0.4682447001305539,
          0.4431539790297279,
          1.417311222335982,
          0,
          0
        ],
        [
          0.2623300608689009,
          0.854459573107151,
          0.5921295122382502,
          0.02194553638612054,
          0.9641633913814444,
          47.91477216094059,
          0,
          0
        ],
        [
          0.8452289618231053,
          0.8371296849621901,
          -0.008099276860915161,
          0.3668062996259318,
          0.501233138651589,
          1.789731488136208,
          0,
          0
        ],
        [
          0.6291254381585343,
          1.649462865287061,
          1.020337427128527,
          0.01117847392139903,
          0.8755081798647132,
          12.52463519130473,
          0,
          0
        ],
        [
          0.7502616514927211,
          0.8978456094896784,
          0.1475839579969573,
          0.2577774314227979,
          0.5929814542817805,
          2.594613097681281,
          0,
          0
        ],
        [
          0.9249096426927919,
          0.6794067493392593,
          -0.2455028933535326,
          0.6105103216097715,
          0.278714884338362,
          0.6881749902288674,
          0,
          0
        ],
        [
          1.695339239007454,
          1.491666843721667,
          -0.2036723952857875,
          0.3559066543077471,
          0.2856813930348929,
          0.7122552930339029,
          0,
          0
        ],
        [
          1.89580228334532,
          1.495753949057904,
          -0.4000483342874159,
          0.3882017794014591,
          0.2621176359081715,
          0.6326373161760153,
          0,
          0
        ],
        [
          1.443860070581615,
          0.832951994052528,
          -0.6109080765290867,
          0.6268587997204947,
          0.1981747291487542,
          0.4401637034359881,
          0,
          0
        ],
        [
          0.5086493574512463,
          2.846564840572199,
          2.337915483120953,
          0.0007260960333640697,
          0.9858141055859468,
          123.7610537288242,
          0,
          0
        ],
        [
          7.402220394589611,
          0.9723848754594768,
          -6.429835519130135,
          0.8309093261178575,
          0.06596118660583931,
          0.1257677321528492,
          0,
          0
        ],
        [
          1.284227597271909,
          1.659251800713087,
          0.3750242034411784,
          0.1555669359734775,
          0.4678680341470269,
          1.565848423136298,
          0,
          0
        ],
        [
          0.4606207195056427,
          0.7766378482287487,
          0.3160171287231061,
          0.1547527521194984,
          0.7857973306441874,
          6.533281393603981,
          0,
          0
        ],
        [
          1.603245855515527,
          0.4180404904748286,
          -1.185205365040698,
          0.9547878416980363,
          0.02759467129946972,
          0.05053864439572481,
          0,
          0
        ],
        [
          0.7879529663946859,
          3.105350923257368,
          2.317397956862682,
          0.01661478574234944,
          0.9294710011278473,
          23.47003940749286,
          0,
          0
        ],
        [
          0.7747138877341717,
          0.932927925567088,
          0.1582140378329163,
          0.2568519297520848,
          0.5821600782373696,
          2.48129375340072,
          0,
          0
        ],
        [
          2.392607501145774,
          1.142584377433956,
          -1.250023123711818,
          0.5618021367197956,
          0.1984645484792341,
          0.4409668051760888,
          0,
          0
        ],
        [
          0.582463102326066,
          1.434882774299244,
          0.8524196719731778,
          0.02196824181197132,
          0.8292592103151684,
          8.649653525524077,
          0,
          0
        ],
        [
          1.026599938132377,
          1.09105800987611,
          0.0644580717437333,
          0.1984333697384943,
          0.4962133056622983,
          1.754152738773873,
          0,
          0
        ],
        [
          1.73731936320674,
          0.9224862038700986,
          -0.8148331593366412,
          0.6557863043021452,
          0.118782292841103,
          0.2400568938392294,
          0,
          0
        ],
        [
          1.230668052727971,
          1.108738326899648,
          -0.1219297258283232,
          0.2689710871401125,
          0.3789494412763465,
          1.086675830434028,
          0,
          0
        ],
        [
          1.180514949716594,
          1.099980389496889,
          -0.08053456021970495,
          0.2474843946234529,
          0.4226133207280359,
          1.303533255025487,
          0,
          0
        ],
        [
          0.1824874828263136,
          0.7805560120093775,
          0.598068529183064,
          0.04357796547865014,
          0.9388765351294124,
          27.35559804263622,
          0,
          0
        ],
        [
          0.8269123796219724,
          0.9740829236347223,
          0.1471705440127499,
          0.2313630277401084,
          0.5771441529873099,
          2.430735218822485,
          0,
          0
        ],
        [
          4.208767948644737,
          1.15139354357639,
          -3.057374405068347,
          0.9580361025014758,
          0.005095492858205093,
          0.009121168785808475,
          0,
          0
        ],
        [
          1.60735129129123,
          1.161481549606476,
          -0.4458697416847539,
          0.3578499663202043,
          0.2210009177054842,
          0.5052459308704897,
          0,
          0
        ],
        [
          1.724630097031498,
          1.167974204644682,
          -0.5566558923868161,
          0.4332734412973046,
          0.2698831947396352,
          0.658308088347808,
          0,
          0
        ],
        [
          0.5438038792576694,
          2.162971632640855,
          1.619167753383186,
          0.007918533884157516,
          0.90755453461193,
          17.4836784835416,
          0,
          0
        ],
        [
          1.264305947122333,
          1.141958103866822,
          -0.1223478432555114,
          0.2299422785802124,
          0.3374140723067026,
          0.9069151921437094,
          0,
          0
        ],
        [
          2.148701334260608,
          0.9454964057636778,
          -1.20320492849693,
          0.4651099684111413,
          0.345337467118614,
          0.9394461833212606,
          0,
          0
        ],
        [
          0.6846936354663392,
          0.997166285757104,
          0.3124726502907648,
          0.1486893748144307,
          0.7036120861575391,
          4.227839523344946,
          0,
          0
        ],
        [
          1.139921474041143,
          2.639471929004694,
          1.49955045496355,
          0.07032343889040105,
          0.7958726449090963,
          6.943653853706064,
          0,
          0
        ],
        [
          4.744538943515277,
          1.208613949995269,
          -3.535924993520008,
          0.7407085485496051,
          0.08681049537227839,
          0.1693000227478654,
          0,
          0
        ],
        [
          1.589719725159389,
          1.114333777013794,
          -0.4753859481455955,
          0.4136318487708235,
          0.1965611110412669,
          0.4357028920208527,
          0,
          0
        ],
        [
          1.903855291115193,
          0.9877251531578443,
          -0.9161301379573487,
          0.4495961290611303,
          0.3529468686629196,
          0.9714379899404217,
          0,
          0
        ],
        [
          1.647218205708177,
          1.304078189774286,
          -0.3431400159338918,
          0.3508931164962389,
          0.2337958102878843,
          0.5434228492233586,
          0,
          0
        ],
        [
          0.5572760084586299,
          1.133370721956186,
          0.5760947134975565,
          0.05941371362580201,
          0.8211454400129711,
          8.176468383483346,
          0,
          0
        ],
        [
          7.956731459060451,
          0.6041273469383017,
          -7.352604112122149,
          0.9887419005844295,
          0.003193623440796134,
          0.005705826914257328,
          0,
          0
        ],
        [
          0.8772959340400273,
          1.16925580637309,
          0.2919598723330632,
          0.1118269622390807,
          0.6021405700766068,
          2.695342298635945,
          0,
          0
        ],
        [
          1.087543725022325,
          1.204057919242056,
          0.1165141942197319,
          0.2088053007183755,
          0.5367458468859527,
          2.063455296965552,
          0,
          0
        ],
        [
          1.129857998445989,
          1.478467541121639,
          0.3486095426756495,
          0.1503130521623839,
          0.5704984605326512,
          2.365568047850129,
          0,
          0
        ],
        [
          0.863369051144571,
          1.077186677648097,
          0.2138176265035264,
          0.1522933588659632,
          0.5947137997244432,
          2.613315792037212,
          0,
          0
        ],
        [
          1.454672951207104,
          0.8063501903483435,
          -0.6483227608587604,
          0.6761826361498807,
          0.1473997981949571,
          0.3078911113782174,
          0,
          0
        ],
        [
          0.6090050342404513,
          1.12359092788809,
          0.5145858936476385,
          0.06768167670200718,
          0.8013750139126437,
          7.185344763904956,
          0,
          0
        ],
        [
          1.089756688783497,
          1.20335684751689,
          0.1136001587333932,
          0.1334565703163472,
          0.4605316820884067,
          1.520334888470067,
          0,
          0
        ],
        [
          0.9038141418816921,
          0.953225973366588,
          0.04941183148489592,
          0.3081523120940847,
          0.4991205938532935,
          1.774671630925231,
          0,
          0
        ],
        [
          1.018687320382042,
          1.04665493835938,
          0.02796761797733827,
          0.2480415915059429,
          0.4602617520810351,
          1.51868388600873,
          0,
          0
        ],
        [
          2.055721938260572,
          1.117196297654945,
          -0.9385256406056275,
          0.5819083522490601,
          0.1381722897402801,
          0.2855263504366135,
          0,
          0
        ],
        [
          1.720206272747148,
          1.182868016932006,
          -0.5373382558151416,
          0.4265782673059962,
          0.1738634709338297,
          0.3748022705846459,
          0,
          0
        ],
        [
          1.77261121042833,
          1.141392872107238,
          -0.6312183383210921,
          0.4431985578223953,
          0.2335675236603236,
          0.542730527841949,
          0,
          0
        ],
        [
          2.00259376928189,
          1.144230776097026,
          -0.8583629931848642,
          0.4914735960172398,
          0.225675700803265,
          0.519048099348905,
          0,
          0
        ],
        [
          2.970076518504543,
          0.7591063613842306,
          -2.210970157120312,
          0.6017336095705489,
          0.2998410362109478,
          0.76267605290159,
          0,
          0
        ],
        [
          1.325853826485896,
          1.27296204062998,
          -0.05289178585591658,
          0.2665157182461625,
          0.3698004794807048,
          1.045045248446797,
          0,
          0
        ],
        [
          0.9427993676026641,
          0.886110627013072,
          -0.05668874058959217,
          0.371358177438029,
          0.447278552869294,
          1.441177425809455,
          0,
          0
        ],
        [
          1.510593844173952,
          0.956357111413862,
          -0.5542367327600899,
          0.4650362194580914,
          0.3244929515015164,
          0.8555020925405057,
          0,
          0
        ],
        [
          1.651899016606771,
          1.201836306162926,
          -0.4500627104438457,
          0.366064322043953,
          0.1782549038999597,
          0.3863225497830276,
          0,
          0
        ],
        [
          1.510063223502416,
          1.145608913280538,
          -0.3644543102218785,
          0.305974805573808,
          0.4230328458979881,
          1.305776030845348,
          0,
          0
        ],
        [
          1.728687916658481,
          1.219482065667695,
          -0.5092058509907855,
          0.4038853532308181,
          0.2260654220501617,
          0.5202062702206637,
          0,
          0
        ],
        [
          1.952841474094562,
          1.265706479494202,
          -0.6871349946003595,
          0.4391711760800795,
          0.1797087817006154,
          0.3901637630090259,
          0,
          0
        ],
        [
          9.827837873095284,
          0.6831086114777076,
          -9.144729261617575,
          0.9598011363891411,
          0.01301634423172121,
          0.02348684912805218,
          0,
          0
        ],
        [
          1.712058788327386,
          1.145588813980349,
          -0.5664699743470367,
          0.2947698339865885,
          0.4853672345494618,
          1.679649695203203,
          0,
          0
        ],
        [
          2.686632237521805,
          1.881849863168202,
          -0.8047823743536031,
          0.5018921954151634,
          0.3595925481863836,
          0.9999999999999972,
          0,
          0
        ],
        [
          2.686632237521767,
          1.881849863168203,
          -0.8047823743535645,
          0.5018921954151626,
          0.3595925481863841,
          0.9999999999999997,
          0,
          0
        ],
        [
          2.686632237521783,
          1.881849863168203,
          -0.8047823743535807,
          0.5018921954151628,
          0.3595925481863839,
          0.9999999999999989,
          0,
          0
        ],
        [
          2.686632237521758,
          1.881849863168205,
          -0.8047823743535529,
          0.5018921954151625,
          0.3595925481863843,
          1,
          0,
          0
        ],
        [
          2.686632237521776,
          1.881849863168204,
          -0.8047823743535722,
          0.501892195415163,
          0.3595925481863839,
          0.9999999999999989,
          0,
          0
        ],
        [
          2.686632237521755,
          1.881849863168204,
          -0.8047823743535503,
          0.5018921954151625,
          0.3595925481863841,
          0.9999999999999997,
          0,
          0
        ],
        [
          2.686632237521772,
          1.881849863168204,
          -0.8047823743535683,
          0.5018921954151628,
          0.3595925481863841,
          0.9999999999999997,
          0,
          0
        ],
        [
          0.6231583685695445,
          0.7668022626649807,
          0.1436438940954362,
          0.3090434107231532,
          0.5951770195749456,
          2.61834391489807,
          0,
          0
        ],
        [
          0.8369753723645195,
          1.215524408303211,
          0.3785490359386914,
          0.0944695759798738,
          0.6582939683367869,
          3.430938429697544,
          0,
          0
        ],
        [
          2.913862364814221,
          1.286405770490464,
          -1.627456594323756,
          0.7349317487210987,
          0.08808845755718403,
          0.1720330884515132,
          0,
          0
        ],
        [
          1.38964725820708,
          0.6084410765953991,
          -0.7812061816116804,
          0.6870131808335412,
          0.237333962375745,
          0.5542059399922602,
          0,
          0
        ],
        [
          4.329226693916191,
          1.031606728916466,
          -3.297619964999726,
          0.8850107274555534,
          0.02439957121083576,
          0.04454058381106728,
          0,
          0
        ],
        [
          0.4324702625486075,
          1.175139056726969,
          0.7426687941783612,
          0.01364160357020005,
          0.9231676245608705,
          21.39843433138886,
          0,
          0
        ],
        [
          0.6103139284681767,
          1.225544134982939,
          0.6152302065147626,
          0.03411494424166293,
          0.8077997790413642,
          7.485064393190306,
          0,
          0
        ],
        [
          0.5652387235201976,
          1.160585668192788,
          0.5953469446725909,
          0.02274821240821262,
          0.8809086348368361,
          13.17335170365646,
          0,
          0
        ],
        [
          0.1686325261349114,
          0.9608953604482182,
          0.7922628343133068,
          0.01332456725119457,
          0.9746304792865993,
          68.41847971115548,
          0,
          0
        ],
        [
          8.036430837277821,
          2.401275644516482,
          -5.635155192761339,
          0.7099694759497386,
          0.1509838685005568,
          0.3167089234870532,
          0,
          0
        ],
        [
          0.2868484597164464,
          1.150556065022621,
          0.863707605306175,
          0.00905502906748938,
          0.9695850056002097,
          56.7732613718495,
          0,
          0
        ],
        [
          0.5297242971403855,
          1.095237513988251,
          0.5655132168478654,
          0.03589823914608303,
          0.8870620868678808,
          13.98813943430628,
          0,
          0
        ],
        [
          0.8499053189968027,
          1.091808957873184,
          0.2419036388763818,
          0.1434296275751574,
          0.6259028281196761,
          2.979670095680068,
          0,
          0
        ],
        [
          1.308501803648401,
          1.138610147706897,
          -0.169891655941504,
          0.2770117268824969,
          0.4168169780650875,
          1.272876363790205,
          0,
          0
        ],
        [
          0.6798727529720097,
          1.162965309570284,
          0.4830925565982747,
          0.03654265188790019,
          0.7989097479709193,
          7.075422776700892,
          0,
          0
        ],
        [
          0.9419000177184778,
          1.008505743733022,
          0.06660572601454406,
          0.2534185210258588,
          0.4721023282858688,
          1.59269306546619,
          0,
          0
        ],
        [
          1.538150724966746,
          1.263048539626136,
          -0.2751021853406104,
          0.3172725117935932,
          0.2974332347827165,
          0.7539587506130078,
          0,
          0
        ],
        [
          0.8467985788399962,
          0.9182965083539838,
          0.07149792951398759,
          0.2825576388570412,
          0.572611451811898,
          2.38606813900325,
          0,
          0
        ],
        [
          2.514701365648487,
          1.861817103164276,
          -0.6528842624842106,
          0.3527884380914974,
          0.411248928418475,
          1.243995364902452,
          0,
          0
        ],
        [
          1.679323676417371,
          2.93410135220298,
          1.254777675785609,
          0.2377300364590206,
          0.5566013697295077,
          2.235607804271901,
          0,
          0
        ],
        [
          2.024364191838941,
          3.547615491090836,
          1.523251299251895,
          0.2321643914792927,
          0.5858222393119864,
          2.518980307431875,
          0,
          0
        ],
        [
          3.701278411962599,
          8.884895456570925,
          5.183617044608327,
          0.2763995187226507,
          0.5735468635225909,
          2.395208309608043,
          0,
          0
        ],
        [
          1.919486513519598,
          1.489392213391485,
          -0.4300943001281134,
          0.3906910617686507,
          0.4894211416875878,
          1.707126057136758,
          0,
          0
        ],
        [
          1.819856148108072,
          2.274751225465497,
          0.4548950773574247,
          0.2983060616437262,
          0.540296767066745,
          2.093150734193059,
          0,
          0
        ],
        [
          0.5459658940958121,
          1.289471705188244,
          0.743505811092432,
          0.03187571485217209,
          0.8605146133372518,
          10.98690154444936,
          0,
          0
        ],
        [
          1.054453363813131,
          1.542345408268709,
          0.4878920444555779,
          0.1215298238614173,
          0.719946880029995,
          4.57831565497711,
          0,
          0
        ],
        [
          0.9607203147825142,
          1.94748727344994,
          0.9867669586674263,
          0.1316603210718768,
          0.7260211513883127,
          4.719303746345388,
          0,
          0
        ],
        [
          1.188080095927391,
          1.02663701924338,
          -0.1614430766840105,
          0.326052308871689,
          0.4108242599233232,
          1.241815050266782,
          0,
          0
        ],
        [
          2.466437231677116,
          1.131856209647171,
          -1.334581022029945,
          0.6890118313595582,
          0.09159965879277747,
          0.1795817753570812,
          0,
          0
        ],
        [
          0.1233120515402972,
          0.8731825195677766,
          0.7498704680274794,
          0.01056467920123047,
          0.9831215793871129,
          103.7339981630567,
          0,
          0
        ],
        [
          1.443107624783521,
          1.300935268701444,
          -0.1421723560820776,
          0.2595289344263206,
          0.34884529965977,
          0.9541010840114836,
          0,
          0
        ],
        [
          1.166678728603288,
          1.327996021713777,
          0.1613172931104889,
          0.1575660151541739,
          0.5190675388345223,
          1.922142016591892,
          0,
          0
        ],
        [
          0.6028972997160102,
          1.210519450146399,
          0.6076221504303889,
          0.03035223468905805,
          0.8399654066910911,
          9.347451560728546,
          0,
          0
        ],
        [
          0.8474962941697443,
          1.234579843991277,
          0.3870835498215325,
          0.07183487899799515,
          0.6758941934584607,
          3.713963208530142,
          0,
          0
        ],
        [
          0.4345467101708504,
          1.17744115316566,
          0.7428944429948092,
          0.01467914335683424,
          0.9253326280816351,
          22.07052702504792,
          0,
          0
        ],
        [
          1.26273260339269,
          1.109723961285953,
          -0.1530086421067374,
          0.2560708314295919,
          0.4531496829549581,
          1.475770775066059,
          0,
          0
        ],
        [
          2.953264771097775,
          2.612992100280182,
          -0.3402726708175936,
          0.4790271705353324,
          0.32291255086567,
          0.8493483653267069,
          0,
          0
        ],
        [
          2.03831413441707,
          1.903411242094303,
          -0.1349028923227666,
          0.363758826408517,
          0.4165103653496229,
          1.271271649066447,
          0,
          0
        ],
        [
          1.920685205851234,
          2.025212485533213,
          0.1045272796819787,
          0.3995826823209502,
          0.3711881733617877,
          1.051281743713592,
          0,
          0
        ],
        [
          3.825698056253504,
          8.557034996118848,
          4.731336939865344,
          0.2879585290324644,
          0.5472840555297779,
          2.152943827011885,
          0,
          0
        ],
        [
          2.686632237521763,
          1.881849863168204,
          -0.8047823743535594,
          0.501892195415163,
          0.359592548186384,
          0.9999999999999992,
          0,
          0
        ],
        [
          2.933114762818789,
          2.614529542947412,
          -0.3185852198713763,
          0.4641578211872729,
          0.3491762413529855,
          0.9554918357115186,
          0,
          0
        ],
        [
          2.88923074143316,
          5.351277203618208,
          2.462046462185048,
          0.2943277358493378,
          0.5387049619837239,
          2.079782340109285,
          0,
          0
        ],
        [
          3.026138682110377,
          2.019721905883981,
          -1.006416776226396,
          0.5428939455057347,
          0.2900942298447007,
          0.7277531229904826,
          0,
          0
        ],
        [
          1.985118681588575,
          2.54732670530799,
          0.5622080237194149,
          0.3102230644822768,
          0.4861936884382491,
          1.685216006016297,
          0,
          0
        ],
        [
          4.638152597110176,
          0.4173166890123614,
          -4.220835908097815,
          0.8888570432564896,
          0.06872991977220003,
          0.1314364680364754,
          0,
          0
        ],
        [
          1.144226748909165,
          1.401034548926076,
          0.2568078000169105,
          0.2402706913343772,
          0.6165788660702594,
          2.863902845295214,
          0,
          0
        ],
        [
          1.948391229998319,
          2.02264664333744,
          0.07425541333912067,
          0.2984411300601497,
          0.5397619608225591,
          2.088648976722042,
          0,
          0
        ],
        [
          2.592076020418913,
          1.408226606313677,
          -1.183849414105236,
          0.6999295985190386,
          0.1287448530682547,
          0.2631662625253515,
          0,
          0
        ],
        [
          13.73493969459143,
          0.3633732059773297,
          -13.3715664886141,
          0.999688574425001,
          0.0001186987276898218,
          0.0002114186574136949,
          0,
          0
        ],
        [
          1.8743943317706,
          1.091736053923185,
          -0.7826582778474145,
          0.5073082491461127,
          0.1664192497128422,
          0.3555507312313936,
          0,
          0
        ],
        [
          1.078743607859202,
          0.7144757607567316,
          -0.3642678471024705,
          0.674095063701476,
          0.1894629522522573,
          0.416291097542225,
          0,
          0
        ],
        [
          0.8837845837456295,
          1.961239406542454,
          1.077454822796825,
          0.05165419353008922,
          0.7478273338286993,
          5.281399479141651,
          0,
          0
        ],
        [
          2.152184518907516,
          0.881062386107902,
          -1.271122132799614,
          0.7347541605242581,
          0.1001638910153482,
          0.1982409926787857,
          0,
          0
        ],
        [
          3.12663950358874,
          1.185062932878453,
          -1.941576570710287,
          0.6308262882313991,
          0.2332259949115611,
          0.5416955485025624,
          0,
          0
        ],
        [
          4.041237006474336,
          1.907195474126313,
          -2.134041532348023,
          0.6100858383311288,
          0.2553807922870178,
          0.6108009285745877,
          0,
          0
        ],
        [
          2.796309291771744,
          1.599817506688385,
          -1.196491785083359,
          0.5205744290767292,
          0.2915699265065935,
          0.73297883044103,
          0,
          0
        ],
        [
          2.100978575514447,
          1.370233820212869,
          -0.730744755301578,
          0.432877371440424,
          0.4442325985200254,
          1.423518279809243,
          0,
          0
        ],
        [
          3.951079304324997,
          1.163828101782665,
          -2.787251202542332,
          0.7205473342491984,
          0.172725180278031,
          0.3718360924244468,
          0,
          0
        ],
        [
          1.481089396848268,
          1.210636463055036,
          -0.2704529337932318,
          0.3185731322094955,
          0.5446164088573907,
          2.129899139017981,
          0,
          0
        ],
        [
          3.070223703805116,
          2.400853154587772,
          -0.6693705492173434,
          0.5354576922597294,
          0.2948452644072257,
          0.7446555375880934,
          0,
          0
        ],
        [
          2.060244186741755,
          1.64549759176479,
          -0.4147465949769644,
          0.4034611731280955,
          0.4527427904134677,
          1.473349381062062,
          0,
          0
        ],
        [
          0.6024719307192677,
          0.6921138529384321,
          0.08964192221916434,
          0.3798318165315974,
          0.5361044990130146,
          2.058140338560629,
          0,
          0
        ],
        [
          0.6827733184991006,
          0.95446617258525,
          0.2716928540861494,
          0.170156514233602,
          0.6932916470046757,
          4.025650405543926,
          0,
          0
        ],
        [
          1.061411465685829,
          0.9353896466567281,
          -0.126021819029101,
          0.3650096470583347,
          0.427270756626653,
          1.328616080766701,
          0,
          0
        ],
        [
          0.8782115202000561,
          1.064848883440582,
          0.1866373632405262,
          0.1757065153985506,
          0.5878639698226028,
          2.540282129509505,
          0,
          0
        ],
        [
          0.8846672686485465,
          1.360857813061354,
          0.4761905444128079,
          0.06024411870543283,
          0.6699573312257175,
          3.615120243970825,
          0,
          0
        ],
        [
          1.074539376508658,
          1.266549225783883,
          0.1920098492752254,
          0.1708962355219368,
          0.5634466597297707,
          2.298588272117871,
          0,
          0
        ],
        [
          1.031030335752979,
          1.119972425686682,
          0.08894208993370256,
          0.163198555848661,
          0.4800640680495066,
          1.644353028754467,
          0,
          0
        ],
        [
          0.8294752542650976,
          0.7817415963915408,
          -0.04773365787355677,
          0.4501590418730064,
          0.4159493060521481,
          1.268339603149152,
          0,
          0
        ],
        [
          0.5689520615022027,
          1.215197308599204,
          0.6462452470970009,
          0.01206599674623396,
          0.8906297259981797,
          14.50252355521592,
          0,
          0
        ],
        [
          0.6003403419450121,
          2.480143650728792,
          1.87980330878378,
          0.009118170551467429,
          0.9119285292875204,
          18.44043864109472,
          0,
          0
        ],
        [
          0.6563481443023891,
          0.9484857676854315,
          0.2921376233830424,
          0.1651905333796313,
          0.7090107366834054,
          4.339318623224043,
          0,
          0
        ],
        [
          0.9969413687843167,
          1.404986300750467,
          0.4080449319661508,
          0.1022748594627533,
          0.5715999954358508,
          2.376229829022177,
          0,
          0
        ],
        [
          1.077851093545938,
          2.259182806733506,
          1.181331713187568,
          0.08584357695381623,
          0.7074790762635693,
          4.307272589752118,
          0,
          0
        ],
        [
          0.3687181477203721,
          2.448014425989552,
          2.07929627826918,
          0.001699126680467156,
          0.9724553154339587,
          62.87493435667337,
          0,
          0
        ],
        [
          1.027753764148442,
          1.024003062173969,
          -0.003750701974472692,
          0.2752978755903879,
          0.4555461347749385,
          1.490105350748433,
          0,
          0
        ],
        [
          0.5560531786233123,
          1.076835306453234,
          0.5207821278299216,
          0.05930599278306294,
          0.8259787237221149,
          8.453025994738947,
          0,
          0
        ],
        [
          0.7268855974425016,
          1.642219765663791,
          0.9153341682212891,
          0.02432197456920517,
          0.7969967606046277,
          6.99196557693809,
          0,
          0
        ],
        [
          2.100061883052809,
          1.42088471157541,
          -0.6791771714773984,
          0.577214785280866,
          0.1839786328924175,
          0.4015240378981765,
          0,
          0
        ],
        [
          1.419722814323836,
          1.200811617469957,
          -0.2189111968538791,
          0.3027628747986181,
          0.4341591816994864,
          1.366470971812506,
          0,
          0
        ],
        [
          1.989002990889987,
          1.500853656190193,
          -0.488149334699794,
          0.3279346846885942,
          0.4625757741335121,
          1.532891225308534,
          0,
          0
        ],
        [
          2.861872981744917,
          5.486280161696326,
          2.624407179951409,
          0.292099328763159,
          0.5424817595630937,
          2.11165235057914,
          0,
          0
        ],
        [
          1.745744074489857,
          0.7718989990849334,
          -0.9738450754049237,
          0.5037084902441936,
          0.3984268629224324,
          1.179521524628753,
          0,
          0
        ],
        [
          2.686632237521792,
          1.881849863168203,
          -0.8047823743535887,
          0.5018921954151631,
          0.3595925481863839,
          0.9999999999999987,
          0,
          0
        ],
        [
          2.686632237521773,
          1.881849863168203,
          -0.8047823743535703,
          0.5018921954151626,
          0.3595925481863841,
          0.9999999999999998,
          0,
          0
        ],
        [
          2.686632237521782,
          1.881849863168203,
          -0.8047823743535787,
          0.5018921954151631,
          0.3595925481863841,
          0.9999999999999997,
          0,
          0
        ],
        [
          2.68663223752177,
          1.881849863168205,
          -0.8047823743535654,
          0.5018921954151628,
          0.3595925481863841,
          0.9999999999999998,
          0,
          0
        ],
        [
          2.686632237521771,
          1.881849863168205,
          -0.8047823743535663,
          0.5018921954151625,
          0.3595925481863844,
          1.000000000000001,
          0,
          0
        ],
        [
          2.686632237521765,
          1.881849863168205,
          -0.8047823743535605,
          0.501892195415163,
          0.359592548186384,
          0.9999999999999989,
          0,
          0
        ],
        [
          2.686632237521773,
          1.881849863168205,
          -0.8047823743535676,
          0.5018921954151625,
          0.3595925481863841,
          0.9999999999999998,
          0,
          0
        ],
        [
          2.686632237521765,
          1.881849863168204,
          -0.8047823743535607,
          0.5018921954151628,
          0.359592548186384,
          0.9999999999999992,
          0,
          0
        ],
        [
          2.686632237521795,
          1.881849863168203,
          -0.8047823743535916,
          0.5018921954151632,
          0.3595925481863838,
          0.9999999999999982,
          0,
          0
        ],
        [
          3.110801770936067,
          3.858634637048648,
          0.7478328661125806,
          0.3942121427622715,
          0.4542601153432788,
          1.482397266653348,
          0,
          0
        ],
        [
          2.654738375625296,
          2.76989339031676,
          0.1151550146914646,
          0.3413251599126166,
          0.4840051331286414,
          1.670514615837395,
          0,
          0
        ],
        [
          1.411981657817403,
          1.426120457490201,
          0.01413879967279841,
          0.3246189188204184,
          0.5026482591894372,
          1.799891118194922,
          0,
          0
        ],
        [
          2.271802917832031,
          1.439786435680174,
          -0.8320164821518572,
          0.4116635279186051,
          0.4167083604302517,
          1.272307700214451,
          0,
          0
        ],
        [
          1.529323935629488,
          1.187340811316655,
          -0.3419831243128326,
          0.3654481509409084,
          0.2601450136729629,
          0.6262022075550677,
          0,
          0
        ],
        [
          1.169400056619248,
          1.237389392274838,
          0.06798933565559007,
          0.1898494971206762,
          0.4656210540229915,
          1.551775761780959,
          0,
          0
        ],
        [
          1.790929399686119,
          1.418884199284248,
          -0.3720452004018713,
          0.4182173217604084,
          0.2755581196422991,
          0.677415854530909,
          0,
          0
        ],
        [
          1.907614444770372,
          1.153389082802399,
          -0.7542253619679733,
          0.5272135570626938,
          0.1815605530122153,
          0.3950759900279632,
          0,
          0
        ],
        [
          1.628572800519217,
          1.240477507073165,
          -0.3880952934460513,
          0.3557753717481467,
          0.227162486210429,
          0.5234727898746868,
          0,
          0
        ],
        [
          2.40249849732793,
          1.197199036854837,
          -1.205299460473093,
          0.6898919899749182,
          0.08134531435742323,
          0.157697911151375,
          0,
          0
        ],
        [
          0.4133742330517696,
          1.010392874477876,
          0.5970186414261067,
          0.04103964701160006,
          0.9084128592657422,
          17.66422003342629,
          0,
          0
        ],
        [
          1.647447336656441,
          1.16927710087576,
          -0.4781702357806816,
          0.303889218757628,
          0.4564125159005546,
          1.495318787893352,
          0,
          0
        ],
        [
          2.74851346367523,
          3.038879702255397,
          0.2903662385801669,
          0.4003186453099389,
          0.4254922576446934,
          1.31898989873567,
          0,
          0
        ],
        [
          2.686632237521765,
          1.881849863168205,
          -0.8047823743535607,
          0.5018921954151626,
          0.3595925481863843,
          1,
          0,
          0
        ],
        [
          1.559946589371813,
          1.1716099379972,
          -0.3883366513746138,
          0.4056907801945429,
          0.2511195811850389,
          0.5971917462205509,
          0,
          0
        ],
        [
          1.044071246139119,
          0.6597240078847808,
          -0.3843472382543383,
          0.6403005437647122,
          0.2704519981472818,
          0.6602098744347786,
          0,
          0
        ],
        [
          2.032486024303073,
          0.7754410695128562,
          -1.257044954790217,
          0.7888104641771656,
          0.1035214734325647,
          0.2056535671115103,
          0,
          0
        ],
        [
          0.9209210813246133,
          0.8254728084775435,
          -0.0954482728470698,
          0.4705831747476684,
          0.359870178612223,
          1.001206113881797,
          0,
          0
        ],
        [
          1.856886892533021,
          2.102960775782794,
          0.2460738832497733,
          0.2550463875958657,
          0.5717357331252378,
          2.37754743282348,
          0,
          0
        ],
        [
          3.548517433351105,
          6.011003684712065,
          2.46248625136096,
          0.4014431037817582,
          0.4231014903435841,
          1.306143313643235,
          0,
          0
        ],
        [
          0.9203807301069706,
          1.723355602733004,
          0.8029748726260333,
          0.1705957794637916,
          0.637447599960838,
          3.131261940570707,
          0,
          0
        ],
        [
          0.934527906239382,
          0.8410919578402027,
          -0.09343594839917924,
          0.433363286697348,
          0.4074556508904587,
          1.224630800137267,
          0,
          0
        ],
        [
          5.162533688619775,
          1.02468397601122,
          -4.137849712608555,
          0.7134454847249976,
          0.1411730358108617,
          0.2927465435651002,
          0,
          0
        ],
        [
          4.782554344266025,
          1.573769309081809,
          -3.208785035184216,
          0.7033671290973202,
          0.1154306831745793,
          0.2323994460975694,
          0,
          0
        ],
        [
          1.310954633645544,
          1.10609799552075,
          -0.2048566381247932,
          0.3156763727722157,
          0.3673608062899689,
          1.034147339256186,
          0,
          0
        ],
        [
          3.352034121273793,
          1.133422842275623,
          -2.218611278998171,
          0.5412779883602794,
          0.2352140867284667,
          0.5477332949358275,
          0,
          0
        ],
        [
          2.686632237521782,
          1.881849863168203,
          -0.8047823743535787,
          0.5018921954151631,
          0.3595925481863841,
          0.9999999999999997,
          0,
          0
        ],
        [
          2.686632237521793,
          1.881849863168204,
          -0.8047823743535893,
          0.5018921954151627,
          0.359592548186384,
          0.9999999999999989,
          0,
          0
        ],
        [
          2.68663223752177,
          1.881849863168205,
          -0.8047823743535654,
          0.5018921954151628,
          0.3595925481863841,
          0.9999999999999998,
          0,
          0
        ],
        [
          2.686632237521753,
          1.881849863168205,
          -0.8047823743535485,
          0.5018921954151624,
          0.3595925481863843,
          1,
          0,
          0
        ],
        [
          2.686632237521792,
          1.881849863168202,
          -0.8047823743535898,
          0.5018921954151628,
          0.3595925481863839,
          0.9999999999999989,
          0,
          0
        ],
        [
          0.8761287463090756,
          0.6133874574333598,
          -0.2627412888757158,
          0.5958264209076797,
          0.3053511921413637,
          0.7828526366540814,
          0,
          0
        ],
        [
          1.036485536931049,
          1.065370342438283,
          0.02888480550723416,
          0.2257841508790668,
          0.4910956226136179,
          1.718603017557007,
          0,
          0
        ],
        [
          2.941959350253659,
          1.275741044194156,
          -1.666218306059503,
          0.8261840470790693,
          0.03908961152190902,
          0.0724476260605492,
          0,
          0
        ],
        [
          1.218361363811116,
          1.188731824690812,
          -0.02962953912030342,
          0.1725876131080134,
          0.3809406864952175,
          1.095899658964336,
          0,
          0
        ],
        [
          1.075236273199339,
          1.183622854878079,
          0.1083865816787397,
          0.1459781612523704,
          0.5252076354897239,
          1.97003072055808,
          0,
          0
        ],
        [
          1.181240589300446,
          2.213644977010715,
          1.032404387710269,
          0.1283421779535924,
          0.6624839047510409,
          3.495638684768246,
          0,
          0
        ],
        [
          0.4193711981168018,
          0.624930772224305,
          0.2055595741075032,
          0.2398952114662716,
          0.697369393698015,
          4.10389016127381,
          0,
          0
        ],
        [
          0.963354295378996,
          1.19906121208965,
          0.235706916710654,
          0.1134405576088458,
          0.5429434110256315,
          2.11558406098349,
          0,
          0
        ],
        [
          0.8824302728385705,
          1.057005248412309,
          0.1745749755737382,
          0.1693029727697729,
          0.5594576383127166,
          2.261649107443106,
          0,
          0
        ],
        [
          1.144515580641137,
          1.438711703445658,
          0.2941961228045207,
          0.1354912812600023,
          0.5244718577661165,
          1.964226921357853,
          0,
          0
        ],
        [
          3.165779215868075,
          1.037749443494604,
          -2.128029772373472,
          0.7915811866921943,
          0.06070347980682606,
          0.1150950292472387,
          0,
          0
        ],
        [
          0.9932014721158056,
          1.558591935018436,
          0.5653904629026305,
          0.1114953451254146,
          0.6367546381232604,
          3.12189097916223,
          0,
          0
        ],
        [
          1.489848839939452,
          1.458351262103257,
          -0.03149757783619522,
          0.2716363531064022,
          0.3582009513220114,
          0.993970189146154,
          0,
          0
        ],
        [
          0.6842942787508464,
          2.276267053973045,
          1.591972775222199,
          0.01871432625516195,
          0.8649556183432779,
          11.40677819575547,
          0,
          0
        ],
        [
          1.003125914188258,
          2.046421215129773,
          1.043295300941515,
          0.06715602744786466,
          0.7246676312005388,
          4.687348944875804,
          0,
          0
        ],
        [
          0.8688491781037745,
          1.440725594746814,
          0.57187641664304,
          0.06393072938181694,
          0.6739712956317615,
          3.681554684527402,
          0,
          0
        ],
        [
          1.760157930862865,
          1.963187034811257,
          0.2030291039483927,
          0.2908749528699134,
          0.4444137597020784,
          1.424563159500469,
          0,
          0
        ],
        [
          2.07125726344793,
          1.231293702488805,
          -0.8399635609591256,
          0.546383234792244,
          0.159382599602334,
          0.337666692664335,
          0,
          0
        ],
        [
          0.9914733311294736,
          1.027554874070794,
          0.03608154294132004,
          0.2547128315349107,
          0.4882273334903064,
          1.698989506426697,
          0,
          0
        ],
        [
          3.293081976521364,
          2.873463308995064,
          -0.4196186675262994,
          0.5992598989939126,
          0.1905958150896387,
          0.419366377855558,
          0,
          0
        ],
        [
          2.272743161998469,
          1.68269490999238,
          -0.5900482520060886,
          0.3977060351462433,
          0.3570220694801978,
          0.9888824968618298,
          0,
          0
        ],
        [
          0.6143566189240117,
          1.102646172138336,
          0.4882895532143245,
          0.09085352604649355,
          0.7576643986216668,
          5.568078554099992,
          0,
          0
        ],
        [
          0.6972002944181591,
          1.049083944109036,
          0.3518836496908765,
          0.1062159118611378,
          0.7274528527728967,
          4.753449716908479,
          0,
          0
        ],
        [
          0.6709444128657691,
          1.950007144724202,
          1.279062731858433,
          0.01421902289027339,
          0.8457020313990107,
          9.761192078499038,
          0,
          0
        ],
        [
          2.50695909015242,
          0.9198757649871496,
          -1.58708332516527,
          0.6875680211141625,
          0.141775539598846,
          0.2942023341809528,
          0,
          0
        ],
        [
          0.8907832966364847,
          1.340371379216211,
          0.4495880825797266,
          0.05220228292416054,
          0.6562297168256028,
          3.399642538165013,
          0,
          0
        ],
        [
          1.103469634140575,
          1.039165789184396,
          -0.06430384495617925,
          0.2869599663065421,
          0.4278670231850373,
          1.331856788063118,
          0,
          0
        ],
        [
          1.740285913373047,
          1.147155119254065,
          -0.5931307941189821,
          0.4173669250300352,
          0.2114882105560068,
          0.4776652690355377,
          0,
          0
        ],
        [
          1.588535636507048,
          1.126911217322845,
          -0.4616244191842027,
          0.4092735927383927,
          0.2175272085362252,
          0.4950967040737808,
          0,
          0
        ],
        [
          0.8707036881020371,
          2.720177096884227,
          1.84947340878219,
          0.04562890006061425,
          0.8455339111263681,
          9.748629684204541,
          0,
          0
        ],
        [
          1.312414957311069,
          1.290801683075142,
          -0.02161327423592696,
          0.212808877195505,
          0.3746458744803322,
          1.066941551364456,
          0,
          0
        ],
        [
          0.6676445433685322,
          2.901252972027531,
          2.233608428658999,
          0.008156178564996359,
          0.9484871073381422,
          32.79149275999335,
          0,
          0
        ],
        [
          2.080141406712638,
          1.243421206666239,
          -0.8367202000463989,
          0.5158721536841715,
          0.1531812296035376,
          0.3221519532365022,
          0,
          0
        ],
        [
          0.8280610774876537,
          0.9583021779571989,
          0.1302411004695452,
          0.2459985958063367,
          0.5707191705625438,
          2.367699921902789,
          0,
          0
        ],
        [
          1.296511508675074,
          1.09538034063296,
          -0.2011311680421146,
          0.3042713966267111,
          0.3958510525482113,
          1.166899555214864,
          0,
          0
        ],
        [
          1.504999598059999,
          1.19054694799156,
          -0.3144526500684393,
          0.3232833796362539,
          0.3139932300369752,
          0.8151500813667172,
          0,
          0
        ],
        [
          13.12426646232487,
          0.5874997788210582,
          -12.53676668350381,
          0.9423609966389076,
          0.02584813181051997,
          0.04725504546895601,
          0,
          0
        ],
        [
          2.07294332479385,
          3.281493158412764,
          1.208549833618914,
          0.2730077446254326,
          0.5654935938527372,
          2.317806620415322,
          0,
          0
        ],
        [
          2.610735459516212,
          3.638120098869664,
          1.027384639353452,
          0.3454714461906595,
          0.4873000203507916,
          1.692695434232536,
          0,
          0
        ],
        [
          1.332202362784897,
          0.9007647902329972,
          -0.4314375725519002,
          0.5363619494963634,
          0.2386619953069152,
          0.5582792045751537,
          0,
          0
        ],
        [
          1.810106039233853,
          1.461874264370324,
          -0.3482317748635293,
          0.4129445655647001,
          0.2741514675603214,
          0.6726517329680319,
          0,
          0
        ],
        [
          1.696790878787147,
          1.647378819978783,
          -0.04941205880836397,
          0.3513106946597486,
          0.3368803544600155,
          0.9047518594371984,
          0,
          0
        ],
        [
          1.293910291776607,
          1.12980632349428,
          -0.1641039682823269,
          0.2744142759059281,
          0.3477772249832533,
          0.9496222272651696,
          0,
          0
        ],
        [
          2.518589759675555,
          1.44141102317496,
          -1.077178736500595,
          0.4448194209658066,
          0.3209335477192967,
          0.8416829597396926,
          0,
          0
        ],
        [
          2.300024595354684,
          1.234826199901416,
          -1.065198395453268,
          0.6494256442054226,
          0.08756151538744626,
          0.1709052358608173,
          0,
          0
        ],
        [
          1.484515365993164,
          1.233987242888788,
          -0.2505281231043763,
          0.2660054462907783,
          0.3229697699888348,
          0.849570662565093,
          0,
          0
        ],
        [
          0.881035649834196,
          1.654842044105925,
          0.7738063942717286,
          0.04263863690902011,
          0.682990901568494,
          3.836974250611427,
          0,
          0
        ],
        [
          0.8352795957732673,
          1.42165511822166,
          0.5863755224483929,
          0.03146458636030739,
          0.710548156567488,
          4.371826222856265,
          0,
          0
        ],
        [
          2.214295108010907,
          0.472439261290576,
          -1.741855846720331,
          0.9313861824327663,
          0.04198560567052259,
          0.07805021101177308,
          0,
          0
        ],
        [
          1.687790632987647,
          1.12832223315231,
          -0.5594683998353374,
          0.4269697971696496,
          0.2941249599246557,
          0.7420783290664817,
          0,
          0
        ],
        [
          1.73997220966494,
          1.506645798101214,
          -0.2333264115637255,
          0.3763275534339227,
          0.3244019625855214,
          0.8551470209543247,
          0,
          0
        ],
        [
          1.024723456098896,
          1.32935704465589,
          0.3046335885569933,
          0.1149922439952945,
          0.5646419804799565,
          2.30978900106992,
          0,
          0
        ],
        [
          0.6726531847929572,
          1.045375410364973,
          0.3727222255720161,
          0.105688561295455,
          0.7372467431561326,
          4.997012643588381,
          0,
          0
        ],
        [
          0.9194453614910857,
          0.6481822146733577,
          -0.271263146817728,
          0.6727352705991518,
          0.2313245201578686,
          0.5359500747068873,
          0,
          0
        ],
        [
          0.6805949507618753,
          1.509787575537493,
          0.829192624775618,
          0.04489242300693438,
          0.7970878043488797,
          6.995901845169799,
          0,
          0
        ],
        [
          0.8135264130065022,
          1.05449896263275,
          0.2409725496262479,
          0.1545061503743026,
          0.6388829833633477,
          3.150787112885092,
          0,
          0
        ],
        [
          1.836517513853094,
          1.114617720795381,
          -0.7218997930577127,
          0.4836347464323865,
          0.2385295432633276,
          0.5578723175990995,
          0,
          0
        ],
        [
          2.373364042406201,
          0.9173734389638931,
          -1.455990603442308,
          0.5678407553382989,
          0.263252339386954,
          0.6363545697162606,
          0,
          0
        ],
        [
          2.536467745703183,
          4.228467200086102,
          1.691999454382919,
          0.2987160304989828,
          0.5182542643589929,
          1.9158905651038,
          0,
          0
        ],
        [
          1.192333094000164,
          0.520448552875278,
          -0.6718845411248864,
          0.7267687480254967,
          0.1929797597357391,
          0.4258660580426371,
          0,
          0
        ],
        [
          2.09068363072709,
          1.091332457295129,
          -0.9993511734319613,
          0.6435641258700399,
          0.1545475375033453,
          0.3255506671035599,
          0,
          0
        ],
        [
          1.56430344050149,
          0.9415809349060227,
          -0.6227225055954673,
          0.5149277509182246,
          0.2954258395717175,
          0.7467366378731262,
          0,
          0
        ],
        [
          12.11401269760842,
          1.015763543065847,
          -11.09824915454257,
          0.8760357957258261,
          0.04616911030916158,
          0.08620368201343867,
          0,
          0
        ],
        [
          1.849656712671467,
          2.084782731203491,
          0.2351260185320245,
          0.376182230402934,
          0.398236653538073,
          1.178585766804107,
          0,
          0
        ],
        [
          6.33313497128535,
          0.8323839948556715,
          -5.500750976429678,
          0.8373524147766901,
          0.07470728917792224,
          0.1437902803413263,
          0,
          0
        ],
        [
          4.509726211087882,
          0.9645130234224325,
          -3.545213187665449,
          0.7824310142221117,
          0.08648300390120053,
          0.1686008763181893,
          0,
          0
        ],
        [
          2.887150598578718,
          0.969992973377421,
          -1.917157625201297,
          0.6563554538006804,
          0.1804428583041394,
          0.3921084055162211,
          0,
          0
        ],
        [
          1.544009747672126,
          3.064042904197386,
          1.52003315652526,
          0.2125872073801141,
          0.6550556201445107,
          3.382009296948791,
          0,
          0
        ],
        [
          2.151990873619556,
          0.4788247331146442,
          -1.673166140504912,
          0.9678328664273483,
          0.01144969164395676,
          0.02062722036275098,
          0,
          0
        ],
        [
          1.797758238545768,
          0.6632771524300359,
          -1.134481086115732,
          0.8502885586447212,
          0.08110075366478156,
          0.1571819557547213,
          0,
          0
        ],
        [
          2.297729198093917,
          1.223886741806997,
          -1.07384245628692,
          0.4912514882765717,
          0.1772587784051144,
          0.3836985767295829,
          0,
          0
        ],
        [
          2.995009188097101,
          0.2746935528483479,
          -2.720315635248753,
          0.9970676659667276,
          0.001161659273937998,
          0.002071234411325099,
          0,
          0
        ],
        [
          1.937415789179379,
          2.469978647135372,
          0.5325628579559929,
          0.2791703975501511,
          0.4864755533283706,
          1.687118512377942,
          0,
          0
        ],
        [
          2.140176338328079,
          0.550299228610218,
          -1.589877109717861,
          0.9456590014353251,
          0.01689570825374849,
          0.03060712260238954,
          0,
          0
        ],
        [
          2.849868768923771,
          1.313446808556511,
          -1.53642196036726,
          0.7935782870327699,
          0.05957935986157727,
          0.1128286453217677,
          0,
          0
        ],
        [
          1.653897425128029,
          3.344352697013077,
          1.690455271885048,
          0.09055379528384191,
          0.789631551476618,
          6.684817921891276,
          0,
          0
        ],
        [
          25.90199082331261,
          0.4672940372606713,
          -25.43469678605193,
          0.9996987329384278,
          0.00008409676365008467,
          0.0001497826467737325,
          0,
          0
        ],
        [
          1.845649603540214,
          1.23678711784012,
          -0.6088624857000939,
          0.466894685845711,
          0.1980575941674895,
          0.4398392821158972,
          0,
          0
        ],
        [
          2.427207840478395,
          0.9497226385713712,
          -1.477485201907024,
          0.822296315544033,
          0.04474913482067324,
          0.08342820446514039,
          0,
          0
        ],
        [
          1.593225535632798,
          1.580899232753297,
          -0.01232630287950132,
          0.2738724088546234,
          0.3718924674631763,
          1.054457484462115,
          0,
          0
        ],
        [
          1.554001441197564,
          2.290013531839017,
          0.7360120906414538,
          0.2141964743176575,
          0.5577765722397617,
          2.246281684128809,
          0,
          0
        ],
        [
          2.901178297461968,
          0.9948714379135798,
          -1.906306859548388,
          0.8948075857217068,
          0.02003213642073303,
          0.03640500781524584,
          0,
          0
        ],
        [
          2.225098345272547,
          1.183261909818273,
          -1.041836435454274,
          0.6538022610794868,
          0.1052778294795683,
          0.209553257817828,
          0,
          0
        ],
        [
          3.020200865732433,
          1.271313464408389,
          -1.748887401324044,
          0.7578518385599878,
          0.06799867377712711,
          0.1299360336333535,
          0,
          0
        ],
        [
          0.9381588557356646,
          1.461162699514996,
          0.5230038437793318,
          0.1173704966140437,
          0.6471292655971521,
          3.266036942766144,
          0,
          0
        ],
        [
          0.6748352683535209,
          1.228009679101621,
          0.5531744107480999,
          0.0453317931247505,
          0.7939086134680127,
          6.860509439110039,
          0,
          0
        ],
        [
          2.555978411508775,
          0.929426716095609,
          -1.626551695413166,
          0.8808163779537636,
          0.02658321211721328,
          0.04863560450103768,
          0,
          0
        ],
        [
          1.408269075785152,
          1.266055886506867,
          -0.142213189278285,
          0.2622109955758592,
          0.3754632067630295,
          1.07066855913355,
          0,
          0
        ],
        [
          5.876762012540831,
          1.140724539412756,
          -4.736037473128075,
          0.7368613560633337,
          0.06713405764255943,
          0.1281649736889028,
          0,
          0
        ],
        [
          4.854004577889737,
          0.2104960521567732,
          -4.643508525732964,
          0.9997857322881392,
          0.0000975383584538374,
          0.0001737254711349459,
          0,
          0
        ],
        [
          3.181552559789349,
          0.635496564920855,
          -2.546055994868494,
          0.974487296118061,
          0.006527678271899907,
          0.01170169199400074,
          0,
          0
        ],
        [
          2.552935435194501,
          1.733669184817808,
          -0.8192662503766932,
          0.3495222382328836,
          0.4108773421475343,
          1.242087410829833,
          0,
          0
        ],
        [
          2.721603579872289,
          0.8509216750759777,
          -1.870681904796311,
          0.8494454554713031,
          0.04812145498062282,
          0.09003324541405117,
          0,
          0
        ],
        [
          1.228645364266281,
          0.5119305052812895,
          -0.7167148589849919,
          0.864052916729064,
          0.09099434184465972,
          0.1782762519823725,
          0,
          0
        ],
        [
          1.804330271281225,
          1.068676797408641,
          -0.7356534738725844,
          0.5080142944755177,
          0.2131143121103208,
          0.4823326529056703,
          0,
          0
        ],
        [
          3.257007019540654,
          0.5213648558479509,
          -2.735642163692703,
          0.7423890623650264,
          0.1875566659375974,
          0.4111356321772484,
          0,
          0
        ],
        [
          2.686632237521768,
          1.881849863168205,
          -0.8047823743535636,
          0.501892195415163,
          0.3595925481863842,
          0.9999999999999999,
          0,
          0
        ],
        [
          2.686632237521773,
          1.881849863168204,
          -0.8047823743535691,
          0.5018921954151627,
          0.359592548186384,
          0.9999999999999989,
          0,
          0
        ],
        [
          2.686632237521802,
          1.881849863168202,
          -0.8047823743536,
          0.5018921954151632,
          0.3595925481863838,
          0.9999999999999979,
          0,
          0
        ],
        [
          2.686632237521758,
          1.881849863168206,
          -0.8047823743535525,
          0.5018921954151624,
          0.3595925481863843,
          1,
          0,
          0
        ],
        [
          2.163706350472633,
          2.970387685666565,
          0.8066813351939319,
          0.4842062661448667,
          0.32151933938849,
          0.8439472866910103,
          0,
          0
        ],
        [
          0.1217125398733254,
          1.02533949311201,
          0.9036269532386847,
          0.00426064077922966,
          0.9909753085032424,
          195.5582590321804,
          0,
          0
        ],
        [
          0.8166667308868079,
          1.090548903271155,
          0.2738821723843468,
          0.1418147983318574,
          0.6504016213941924,
          3.313278168776514,
          0,
          0
        ],
        [
          0.6231169065853759,
          1.096686282522579,
          0.4735693759372035,
          0.04814166117287563,
          0.823929638394007,
          8.333924522065217,
          0,
          0
        ],
        [
          1.045489681507302,
          1.355056395922655,
          0.3095667144153527,
          0.1104072157401736,
          0.551646857063648,
          2.19122322875238,
          0,
          0
        ],
        [
          2.038853576443128,
          1.580389350791944,
          -0.4584642256511842,
          0.5270240500520796,
          0.2445698166583976,
          0.5765728899174326,
          0,
          0
        ],
        [
          7.709367850672151,
          0.7563590933039587,
          -6.953008757368192,
          0.892973509442933,
          0.03920077799535206,
          0.07266206516793682,
          0,
          0
        ],
        [
          0.943904148329736,
          1.728238875122592,
          0.7843347267928559,
          0.07951650952569678,
          0.6977145043036386,
          4.110608684796758,
          0,
          0
        ],
        [
          0.6758555704903727,
          1.458692089439003,
          0.7828365189486305,
          0.07464209605387441,
          0.7717163024793139,
          6.02044329212077,
          0,
          0
        ],
        [
          3.725212272975282,
          0.7935013679220388,
          -2.931710905053244,
          0.6643461489243829,
          0.2279657935816649,
          0.5258705332947153,
          0,
          0
        ],
        [
          1.991109570517638,
          1.384921556987955,
          -0.6061880135296827,
          0.4169878400375044,
          0.4668324160177202,
          1.559347691277388,
          0,
          0
        ],
        [
          0.6969520488523525,
          1.067570259341917,
          0.370618210489564,
          0.1307687840790745,
          0.7022249912020986,
          4.199849507154885,
          0,
          0
        ],
        [
          0.7610220695108475,
          1.38134666395796,
          0.6203245944471126,
          0.04235530015455659,
          0.7582560775280536,
          5.586065564877248,
          0,
          0
        ],
        [
          1.068738378848088,
          1.496098619002267,
          0.4273602401541794,
          0.1324516214195359,
          0.593428043368373,
          2.599419301468679,
          0,
          0
        ],
        [
          0.4865539781687227,
          1.1259994958495,
          0.639445517680777,
          0.03184828475078494,
          0.8888744902332183,
          14.24532525939133,
          0,
          0
        ],
        [
          0.8864757194002971,
          1.098544061759373,
          0.2120683423590758,
          0.1467191264495486,
          0.5804561986589548,
          2.463983742122276,
          0,
          0
        ],
        [
          1.352942033109424,
          2.97786165507453,
          1.624919621965106,
          0.1333758360970135,
          0.7186960814025658,
          4.550039725350327,
          0,
          0
        ],
        [
          1.385295633313159,
          3.388000137364124,
          2.002704504050965,
          0.1201030876517411,
          0.7140669353759551,
          4.447543844232556,
          0,
          0
        ],
        [
          0.6886391663784641,
          1.022102989189222,
          0.333463822810758,
          0.1339407216443644,
          0.7114940566017025,
          4.391998728726069,
          0,
          0
        ],
        [
          0.7446942983304795,
          1.351012305640539,
          0.606318007310059,
          0.04745103064342118,
          0.7364922952433346,
          4.977606755217924,
          0,
          0
        ],
        [
          0.6519650551944497,
          3.148782368516217,
          2.496817313321768,
          0.009755496810708513,
          0.9440271882264399,
          30.03675911391579,
          0,
          0
        ],
        [
          0.848499623702037,
          1.045863692780051,
          0.1973640690780143,
          0.1670076367681691,
          0.6008918744144575,
          2.681337332255104,
          0,
          0
        ],
        [
          1.278869886457855,
          0.9075006993196922,
          -0.3713691871381627,
          0.4120958556574964,
          0.4164973295079873,
          1.271203460937173,
          0,
          0
        ],
        [
          0.4963553955316821,
          1.046045415921149,
          0.5496900203894665,
          0.07618180563207562,
          0.8187817192412065,
          8.046589112553777,
          0,
          0
        ],
        [
          0.8497853200320966,
          1.196177695797286,
          0.3463923757651894,
          0.0761882667451299,
          0.6610887796529642,
          3.473917755076851,
          0,
          0
        ],
        [
          0.532009345541378,
          1.177262050640434,
          0.6452527050990563,
          0.02389163991793999,
          0.8755982150489685,
          12.53498877080904,
          0,
          0
        ],
        [
          9.392900608717307,
          1.08880112706255,
          -8.304099481654758,
          0.9016317491832225,
          0.02009995286814147,
          0.0365307807272753,
          0,
          0
        ],
        [
          2.322005350569285,
          1.102088067946565,
          -1.219917282622719,
          0.700628190016305,
          0.09124822882970512,
          0.1788236135175672,
          0,
          0
        ],
        [
          0.409463404907878,
          1.283810367044093,
          0.8743469621362154,
          0.008400613587746988,
          0.9400196576143316,
          27.91089021992456,
          0,
          0
        ],
        [
          1.702844939492785,
          1.164186685780487,
          -0.5386582537122986,
          0.4077738136668594,
          0.2302113156798295,
          0.5325996019752696,
          0,
          0
        ],
        [
          0.5619893258886474,
          1.32004990273694,
          0.7580605768482925,
          0.02105925922966269,
          0.8593915441528792,
          10.88492223781843,
          0,
          0
        ],
        [
          1.243196967325744,
          0.9721083156812761,
          -0.2710886516444683,
          0.4028904820130292,
          0.3546622088653688,
          0.9787539094426684,
          0,
          0
        ],
        [
          0.7957781077744843,
          2.516201160189022,
          1.720423052414537,
          0.02413346852263167,
          0.8821476845899158,
          13.33057469170639,
          0,
          0
        ],
        [
          1.588740371255941,
          0.8955610050506211,
          -0.6931793662053201,
          0.3749852183760891,
          0.492180649216176,
          1.726080245965112,
          0,
          0
        ],
        [
          1.607536313179,
          1.079923866749626,
          -0.5276124464293739,
          0.4660748631563751,
          0.1830663156295236,
          0.3990867700923098,
          0,
          0
        ],
        [
          0.1272643602976136,
          1.054532993000688,
          0.9272686327030748,
          0.003140852803297854,
          0.9917573722221378,
          214.2818773380557,
          0,
          0
        ],
        [
          0.7479176753146829,
          1.446696127408299,
          0.6987784520936161,
          0.0309649211012497,
          0.7665250003375769,
          5.846980346094056,
          0,
          0
        ],
        [
          2.794866834499022,
          1.224373674169621,
          -1.570493160329401,
          0.8502131077978493,
          0.03454635722568021,
          0.06372598066300766,
          0,
          0
        ],
        [
          0.8173705783127768,
          0.9482544076184518,
          0.130883829305675,
          0.2523698517782341,
          0.5598331205048489,
          2.265097605627482,
          0,
          0
        ],
        [
          0.9447470208110608,
          0.9277046341562535,
          -0.01704238665480728,
          0.3486641675828284,
          0.429250109903903,
          1.339399930132797,
          0,
          0
        ],
        [
          1.326241201455187,
          2.421181993200209,
          1.094940791745022,
          0.1202182045352767,
          0.6896879380374968,
          3.958217613352153,
          0,
          0
        ],
        [
          1.195490938299886,
          1.230685174397324,
          0.03519423609743821,
          0.1842632106669337,
          0.4217136529618835,
          1.298734615191058,
          0,
          0
        ],
        [
          0.8834753969125047,
          2.303957206792548,
          1.420481809880044,
          0.06272654416854166,
          0.7807428868417817,
          6.341617416645373,
          0,
          0
        ],
        [
          1.20367084489917,
          1.214459382202672,
          0.01078853730350193,
          0.1881756059768137,
          0.4469859618628727,
          1.439472662092508,
          0,
          0
        ],
        [
          2.586602990945377,
          1.213059291004849,
          -1.373543699940527,
          0.8039854156248302,
          0.04083702874545806,
          0.07582412807022043,
          0,
          0
        ],
        [
          1.186666218305535,
          1.32044798687333,
          0.1337817685677947,
          0.2257625426080503,
          0.5743120103851482,
          2.402714641887014,
          0,
          0
        ],
        [
          2.854277908224206,
          10.86382246575912,
          8.009544557534918,
          0.08953203689878399,
          0.8308920952723381,
          8.750369900777766,
          0,
          0
        ],
        [
          1.901879928380532,
          1.113202775743453,
          -0.788677152637079,
          0.5176115238634411,
          0.2301648147696259,
          0.532459856463695,
          0,
          0
        ],
        [
          2.804499727951349,
          1.444744091359592,
          -1.359755636591757,
          0.5801087572193102,
          0.2209848012007587,
          0.505198633861609,
          0,
          0
        ],
        [
          0.1397118458422437,
          0.9857941344936534,
          0.8460822886514097,
          0.006927876956685377,
          0.9859048021660219,
          124.5688627630867,
          0,
          0
        ],
        [
          2.256417717619024,
          1.56785002704115,
          -0.6885676905778746,
          0.1494718700553995,
          0.5096626891790644,
          1.851115826625934,
          0,
          0
        ],
        [
          1.266321303818099,
          1.351428209454589,
          0.08510690563649037,
          0.1821471546670907,
          0.4963648327470871,
          1.755216326263884,
          0,
          0
        ],
        [
          0.1183320220929639,
          0.9771095379851857,
          0.8587775158922218,
          0.004771516079407515,
          0.990790651460891,
          191.6014025882731,
          0,
          0
        ],
        [
          0.9303600690960304,
          1.677747428784757,
          0.7473873596887265,
          0.0734986197287862,
          0.6744066569536993,
          3.688858741996085,
          0,
          0
        ],
        [
          1.007661679979206,
          1.356898206959814,
          0.3492365269806086,
          0.1000214468740831,
          0.5660317748245532,
          2.322889618150667,
          0,
          0
        ],
        [
          0.1279787032606674,
          1.168559867998887,
          1.040581164738219,
          0.0009397020924065135,
          0.9940911801194641,
          299.620250348747,
          0,
          0
        ],
        [
          0.7986572896143903,
          1.133853958624242,
          0.3351966690098512,
          0.08417246274885208,
          0.6764447844858477,
          3.723313811275335,
          0,
          0
        ],
        [
          0.3140738586400843,
          0.6804049867079638,
          0.3663311280678795,
          0.1093426455043232,
          0.8498944809774572,
          10.08356360273582,
          0,
          0
        ],
        [
          0.8834154017505571,
          1.173842394245459,
          0.2904269924949023,
          0.09467199725159278,
          0.6300107306080478,
          3.032525848857663,
          0,
          0
        ],
        [
          1.649683268661202,
          2.285319533278785,
          0.6356362646175839,
          0.2726313531117436,
          0.4739355923341715,
          1.604449673774597,
          0,
          0
        ],
        [
          0.2471648511800751,
          0.6716501344283291,
          0.424485283248254,
          0.1108429460524247,
          0.8581820208632222,
          10.77689899828827,
          0,
          0
        ],
        [
          1.345369595011534,
          0.917053840240817,
          -0.4283157547707168,
          0.5057417471315792,
          0.2758217482433363,
          0.6783107847872566,
          0,
          0
        ],
        [
          0.2318246003747124,
          0.8441459388924437,
          0.6123213385177313,
          0.05136996281778818,
          0.9246740181460289,
          21.8619827344073,
          0,
          0
        ],
        [
          1.443618775649752,
          1.191387851532111,
          -0.2522309241176413,
          0.2952993757190989,
          0.320522031317275,
          0.8400946134685808,
          0,
          0
        ],
        [
          0.4320708531604251,
          1.311735811182559,
          0.8796649580221334,
          0.0279542491890486,
          0.883974423235459,
          13.56849431012886,
          0,
          0
        ],
        [
          0.1960813740065765,
          1.036559952246811,
          0.8404785782402344,
          0.01117488929176877,
          0.9713412447072848,
          60.36152441372828,
          0,
          0
        ],
        [
          2.787871680899368,
          1.101321382750834,
          -1.686550298148534,
          0.7789617728562989,
          0.05600982017852134,
          0.1056677342721265,
          0,
          0
        ],
        [
          0.8531062890845019,
          0.8859589223455503,
          0.03285263326104837,
          0.3557728662032736,
          0.4655842979707017,
          1.551546545213219,
          0,
          0
        ],
        [
          3.144588044451031,
          1.239760464127401,
          -1.904827580323631,
          0.8869557000402275,
          0.03163704354536659,
          0.05818397903069422,
          0,
          0
        ],
        [
          1.427224949798894,
          1.14391022185926,
          -0.2833147279396344,
          0.3343672123342628,
          0.3372514709363432,
          0.9062557466354856,
          0,
          0
        ],
        [
          0.2059317979288956,
          0.750702072305038,
          0.5447702743761424,
          0.06403600758323902,
          0.9135364257624757,
          18.81647976615323,
          0,
          0
        ],
        [
          6.010281033519992,
          1.188441532700685,
          -4.821839500819307,
          0.9431730905536064,
          0.007886292746431161,
          0.01415654057082655,
          0,
          0
        ],
        [
          1.046891073242075,
          1.111540697074263,
          0.06464962383218853,
          0.2007649642464119,
          0.5002265827456603,
          1.782540097973721,
          0,
          0
        ],
        [
          1.795305948538868,
          0.9340555407585965,
          -0.8612504077802715,
          0.6217071401166406,
          0.1561416500025247,
          0.3295299600763048,
          0,
          0
        ],
        [
          1.426834009647235,
          1.179582762804648,
          -0.2472512468425865,
          0.2791692593601232,
          0.4914174003580549,
          1.720817152126374,
          0,
          0
        ],
        [
          2.686632237521785,
          1.881849863168203,
          -0.8047823743535816,
          0.501892195415163,
          0.359592548186384,
          0.9999999999999989,
          0,
          0
        ],
        [
          2.686632237521761,
          1.881849863168205,
          -0.8047823743535563,
          0.5018921954151626,
          0.3595925481863841,
          0.9999999999999997,
          0,
          0
        ],
        [
          2.686632237521799,
          1.881849863168203,
          -0.8047823743535967,
          0.5018921954151633,
          0.3595925481863836,
          0.9999999999999972,
          0,
          0
        ],
        [
          2.686632237521763,
          1.881849863168204,
          -0.8047823743535587,
          0.5018921954151626,
          0.3595925481863842,
          0.9999999999999999,
          0,
          0
        ],
        [
          0.32036020280078,
          0.9494564106898294,
          0.6290962078890494,
          0.06071133724008673,
          0.8962150675723096,
          15.37884174034864,
          0,
          0
        ],
        [
          2.400525272614891,
          0.8645530978565694,
          -1.535972174758322,
          0.6599337841441959,
          0.1905954566363447,
          0.4193654034333222,
          0,
          0
        ],
        [
          0.1217931872704291,
          1.15862645517315,
          1.036833267902721,
          0.0009486291985040215,
          0.9948811187218768,
          346.1320583959907,
          0,
          0
        ],
        [
          4.259411161149205,
          1.994985013292651,
          -2.264426147856555,
          0.4309164627303702,
          0.3643393253940777,
          1.020766476770437,
          0,
          0
        ],
        [
          1.252631999986655,
          1.337037477997347,
          0.0844054780106922,
          0.1755267348726728,
          0.4434561576481845,
          1.419047722873256,
          0,
          0
        ],
        [
          0.1140590325333406,
          1.065713398465841,
          0.9516543659325005,
          0.00190432185389001,
          0.9946335514906753,
          330.0819921533532,
          0,
          0
        ],
        [
          1.284436375376697,
          1.32481233036702,
          0.04037595499032265,
          0.1882626336095309,
          0.3617603866484964,
          1.009445663680852,
          0,
          0
        ],
        [
          0.1605287303294471,
          0.8092691731406082,
          0.648740442811161,
          0.02918135929207568,
          0.9580484553852463,
          40.67103389584001,
          0,
          0
        ],
        [
          2.138304133911136,
          1.50027671288445,
          -0.6380274210266861,
          0.4454664395786589,
          0.2448869945221512,
          0.5775631340545038,
          0,
          0
        ],
        [
          1.178640063047124,
          1.139261097068468,
          -0.03937896597865609,
          0.2178945195236893,
          0.397862426252134,
          1.176746436679278,
          0,
          0
        ],
        [
          0.2887817975339963,
          0.5719248988302125,
          0.2831431012962162,
          0.1849568519543467,
          0.7734314757314307,
          6.079501357273606,
          0,
          0
        ],
        [
          2.174154558758179,
          1.143616232702354,
          -1.030538326055825,
          0.6308903355691119,
          0.103011602005622,
          0.2045243442778758,
          0,
          0
        ],
        [
          0.3020776272041933,
          0.3779239489298029,
          0.07584632172560957,
          0.312581453167487,
          0.6232362467618097,
          2.945976528518821,
          0,
          0
        ],
        [
          0.1790442619092066,
          1.078870163041288,
          0.8998259011320809,
          0.00741443880784374,
          0.9777578290384721,
          78.28883328828738,
          0,
          0
        ],
        [
          3.67832800521157,
          1.808325503322213,
          -1.870002501889357,
          0.5297313211633607,
          0.2473180863870641,
          0.585180829977306,
          0,
          0
        ],
        [
          0.1342861673124437,
          1.121059502108403,
          0.9867733347959592,
          0.001976515815812651,
          0.992110982483928,
          223.9664830615993,
          0,
          0
        ],
        [
          1.713675397724678,
          1.513018074134336,
          -0.2006573235903417,
          0.2849933483846266,
          0.4899760481976653,
          1.710921060049191,
          0,
          0
        ],
        [
          2.686632237521803,
          1.881849863168202,
          -0.8047823743536004,
          0.5018921954151632,
          0.3595925481863839,
          0.9999999999999989,
          0,
          0
        ],
        [
          2.686632237521773,
          1.881849863168204,
          -0.8047823743535687,
          0.5018921954151626,
          0.3595925481863841,
          0.9999999999999998,
          0,
          0
        ],
        [
          0.5633078445051799,
          0.8791848211178016,
          0.3158769766126217,
          0.2929044174408884,
          0.6294786951060584,
          3.025614162964437,
          0,
          0
        ],
        [
          1.502206365101148,
          1.337679414971107,
          -0.164526950130041,
          0.2742230563744156,
          0.2902409822946808,
          0.7282718267892421,
          0,
          0
        ],
        [
          0.8145483458998095,
          1.502197025439058,
          0.6876486795392489,
          0.07855967689784575,
          0.7099346042543035,
          4.35881179590576,
          0,
          0
        ],
        [
          1.564049825195446,
          0.8818896726072546,
          -0.6821601525881916,
          0.6038987740781243,
          0.2135078694823763,
          0.483465177696845,
          0,
          0
        ],
        [
          0.4402733559993695,
          0.6901547205481089,
          0.2498813645487394,
          0.2270106591741503,
          0.7129439809984583,
          4.423178263366903,
          0,
          0
        ],
        [
          1.6094235175158,
          0.910086115089767,
          -0.6993374024260335,
          0.5501429941458267,
          0.2148829409093706,
          0.4874310813187888,
          0,
          0
        ],
        [
          0.3629944729184108,
          1.030032134462374,
          0.6670376615439636,
          0.02371173400781074,
          0.9403166849516028,
          28.05865816617783,
          0,
          0
        ],
        [
          0.6225017328850178,
          1.0524435036522,
          0.4299417707671818,
          0.07018018838583792,
          0.8044507858706238,
          7.326374233264905,
          0,
          0
        ],
        [
          2.652081982188676,
          1.087407033919647,
          -1.564674948269029,
          0.5908860292805064,
          0.1693102564373643,
          0.362986198565375,
          0,
          0
        ],
        [
          2.007527910313539,
          1.348556407478301,
          -0.6589715028352374,
          0.4801677244577452,
          0.1922518101524761,
          0.4238772788174077,
          0,
          0
        ],
        [
          0.1281196690636902,
          1.044619701540239,
          0.916500032476549,
          0.003489353888144522,
          0.9912655421289283,
          202.1155597590222,
          0,
          0
        ],
        [
          4.020017630789761,
          1.102043123936619,
          -2.917974506853142,
          0.7212678809355928,
          0.1008361657821643,
          0.1997207491806936,
          0,
          0
        ],
        [
          1.735739963423757,
          1.062150407952594,
          -0.6735895554711631,
          0.512857894921613,
          0.1933701182707619,
          0.4269340073523727,
          0,
          0
        ],
        [
          0.1250801806321056,
          0.8805517176724762,
          0.7554715370403706,
          0.01041918835579157,
          0.9832380636473997,
          104.4672563944109,
          0,
          0
        ],
        [
          0.3834612841318107,
          1.139427934514781,
          0.7559666503829706,
          0.009728815469240393,
          0.9488257447938333,
          33.0202702112271,
          0,
          0
        ],
        [
          0.1658368299354159,
          1.861842936668055,
          1.696006106732639,
          0.0002356988022323328,
          0.9955810805605663,
          401.241868629125,
          0,
          0
        ],
        [
          1.530711453530997,
          1.230888896725395,
          -0.2998225568056014,
          0.3087033199448284,
          0.2708154967629235,
          0.6614267807698102,
          0,
          0
        ],
        [
          1.438024467965888,
          1.213250262538626,
          -0.2247742054272623,
          0.279854495628847,
          0.403108865769529,
          1.202743213597039,
          0,
          0
        ],
        [
          0.3699095836752366,
          0.6479315226407437,
          0.2780219389655071,
          0.2058924903207727,
          0.7478073517001901,
          5.280839905809789,
          0,
          0
        ],
        [
          2.098989174145787,
          1.076674854959985,
          -1.022314319185802,
          0.6625905203275494,
          0.09123919527645181,
          0.1788041325983793,
          0,
          0
        ],
        [
          0.1628363101150135,
          1.473857742308193,
          1.311021432193179,
          0.0008604588146461189,
          0.9918075007003543,
          215.6039280453196,
          0,
          0
        ],
        [
          1.34000295983076,
          1.307523726297607,
          -0.03247923353315318,
          0.207100462463075,
          0.3820270682264679,
          1.100957048816849,
          0,
          0
        ],
        [
          1.118071642388918,
          3.210771982564037,
          2.092700340175119,
          0.05073518534626612,
          0.8426121333775493,
          9.53459287305679,
          0,
          0
        ],
        [
          0.1838286433530529,
          2.114457179628721,
          1.930628536275669,
          0.0001402935641058739,
          0.9960318456018544,
          447.02350112097,
          0,
          0
        ],
        [
          2.943816593868494,
          1.32259774611255,
          -1.621218847755945,
          0.7880495216723473,
          0.06430664765250257,
          0.1223962239369544,
          0,
          0
        ],
        [
          2.408503600268669,
          0.9065928446668046,
          -1.501910755601864,
          0.6059795759617156,
          0.1727201057421547,
          0.3718228873837055,
          0,
          0
        ],
        [
          2.510917395641646,
          1.279396329551356,
          -1.23152106609029,
          0.4877539590382507,
          0.2060441400760377,
          0.4621783551683483,
          0,
          0
        ],
        [
          0.5195803535457423,
          0.9828264865944274,
          0.4632461330486851,
          0.08617451454186435,
          0.8240406906870894,
          8.340308255137915,
          0,
          0
        ],
        [
          1.043661110351876,
          0.7295009765401786,
          -0.3141601338116976,
          0.5969544916964749,
          0.2858167522395213,
          0.7127278257312203,
          0,
          0
        ],
        [
          1.757891476796135,
          2.760316075005554,
          1.002424598209419,
          0.2555116556983716,
          0.5486723307209604,
          2.165044332317538,
          0,
          0
        ],
        [
          1.585524910715149,
          1.049712510246591,
          -0.535812400468558,
          0.4744700512254523,
          0.1785745926553821,
          0.3871660162113962,
          0,
          0
        ],
        [
          0.778299360384018,
          1.144239620030084,
          0.3659402596460661,
          0.07532161657335952,
          0.7074619005098911,
          4.306915134136022,
          0,
          0
        ],
        [
          1.558467318307608,
          1.370170475981453,
          -0.1882968423261551,
          0.2594237037164502,
          0.3441143734492619,
          0.9343732423174946,
          0,
          0
        ],
        [
          1.460594819151851,
          1.027249742480739,
          -0.4333450766711116,
          0.4167000759566311,
          0.3038058066174094,
          0.7771616595052069,
          0,
          0
        ],
        [
          0.1236701924868431,
          1.101538182214149,
          0.9778679897273055,
          0.001813120583390764,
          0.9936530371190864,
          278.8139500952797,
          0,
          0
        ],
        [
          1.118331465393122,
          1.23787748727324,
          0.1195460218801179,
          0.1318211124570262,
          0.4739544165646878,
          1.604570817417115,
          0,
          0
        ],
        [
          3.266084403298442,
          1.254601033412982,
          -2.01148336988546,
          0.7819098859025666,
          0.05616869730314299,
          0.1059853084711997,
          0,
          0
        ],
        [
          0.1251013901555254,
          1.042793819103849,
          0.917692428948324,
          0.003293643847993256,
          0.9918011829460733,
          215.4364180156971,
          0,
          0
        ],
        [
          0.4022848184484488,
          1.162417316731127,
          0.760132498282678,
          0.02077420154217197,
          0.9007243753474474,
          16.15827446633776,
          0,
          0
        ],
        [
          0.1506868926372774,
          1.088850297323829,
          0.938163404686552,
          0.003496209440410859,
          0.9877545092094259,
          143.6542630000389,
          0,
          0
        ],
        [
          0.9922033291816681,
          1.222750322787713,
          0.2305469936060447,
          0.08059081723834834,
          0.5524400463047684,
          2.198262878788457,
          0,
          0
        ],
        [
          2.852869376777758,
          1.333435316032767,
          -1.519434060744991,
          0.5966196524130274,
          0.1787837180280635,
          0.3877181276414461,
          0,
          0
        ],
        [
          0.3333332921163348,
          0.646167962862345,
          0.3128346707460102,
          0.1868840251441035,
          0.7700836577331357,
          5.965045475456234,
          0,
          0
        ],
        [
          2.07135945757968,
          1.047376642254262,
          -1.023982815325418,
          0.6256063380871143,
          0.1485433381111344,
          0.3106964742385631,
          0,
          0
        ],
        [
          0.1695809322661553,
          1.281564062229373,
          1.111983129963217,
          0.001527672528456335,
          0.9873361503076655,
          138.8497124790424,
          0,
          0
        ],
        [
          1.182455458676121,
          1.461057875651195,
          0.2786024169750738,
          0.1546541690208879,
          0.523754379522429,
          1.958584737802207,
          0,
          0
        ],
        [
          2.044269240961727,
          1.301463236675848,
          -0.7428060042858793,
          0.5076193517143253,
          0.1784825277844222,
          0.3869230450632693,
          0,
          0
        ],
        [
          0.5080010959419454,
          0.9656788110088501,
          0.4576777150669047,
          0.1016774940778418,
          0.8114497650445268,
          7.664436922436444,
          0,
          0
        ],
        [
          1.844797798368707,
          1.249031490213673,
          -0.5957663081550346,
          0.4543047650484369,
          0.2004175661105436,
          0.4463938808485864,
          0,
          0
        ],
        [
          0.8341275942458187,
          1.179797901457587,
          0.3456703072117687,
          0.1035578271785571,
          0.6797694486772148,
          3.780459347390583,
          0,
          0
        ],
        [
          1.670252075138048,
          1.107651692911215,
          -0.5626003822268326,
          0.4660315653879318,
          0.1827523476614631,
          0.3982492590330994,
          0,
          0
        ],
        [
          0.3467039893352842,
          1.062917826933232,
          0.7162138375979478,
          0.04435692563302662,
          0.8997743999731732,
          15.98824008422213,
          0,
          0
        ],
        [
          0.1460529820957286,
          0.6303063778019177,
          0.4842533957061891,
          0.05003448664338798,
          0.9299994088325989,
          23.66064928748635,
          0,
          0
        ],
        [
          3.512942702303227,
          1.21446295110247,
          -2.298479751200757,
          0.8419754869390037,
          0.04011744068165777,
          0.07443219248077347,
          0,
          0
        ],
        [
          3.446095790747907,
          1.13025274362174,
          -2.315843047126168,
          0.7901264325922767,
          0.04880587218293195,
          0.09137946502096374,
          0,
          0
        ],
        [
          0.367480290309973,
          1.03728100660751,
          0.6698007162975366,
          0.02833513450046706,
          0.9322880905207679,
          24.52058170158135,
          0,
          0
        ],
        [
          1.522994720934165,
          1.473221419918179,
          -0.04977330101598554,
          0.2819657519648763,
          0.3263587987293173,
          0.8628044526913624,
          0,
          0
        ],
        [
          1.090565459500344,
          1.197582105158138,
          0.1070166456577939,
          0.1584314610658544,
          0.4879318634663641,
          1.696981550013212,
          0,
          0
        ],
        [
          0.1207660314388424,
          1.002305255529214,
          0.8815392240903713,
          0.004176210367222194,
          0.9913155383292749,
          203.2893860595366,
          0,
          0
        ],
        [
          1.679845567224502,
          1.292001332548055,
          -0.3878442346764472,
          0.3505912999754902,
          0.3079853290244454,
          0.7926115943709588,
          0,
          0
        ],
        [
          9.329638834030122,
          2.482809910783956,
          -6.846828923246166,
          0.7975460471251473,
          0.04010712562114994,
          0.07441225470971508,
          0,
          0
        ],
        [
          0.1712572789443172,
          1.013610022069209,
          0.8423527431248923,
          0.009830548659414821,
          0.9776352262272072,
          77.84989401732234,
          0,
          0
        ],
        [
          0.4213890904504611,
          1.055556161429392,
          0.6341670709789307,
          0.03627955608301364,
          0.9069641118074281,
          17.3614217760502,
          0,
          0
        ],
        [
          0.223877473018801,
          1.096778856064687,
          0.8729013830458862,
          0.009676203098739192,
          0.965202803409609,
          49.39921087173035,
          0,
          0
        ],
        [
          1.093186282547187,
          1.087227861095744,
          -0.005958421451442764,
          0.2428589377854641,
          0.4278598789794267,
          1.331817919341726,
          0,
          0
        ],
        [
          0.7850325757984011,
          1.048511321602225,
          0.2634787458038237,
          0.1756604615486228,
          0.6351316912843368,
          3.100083083204766,
          0,
          0
        ],
        [
          0.4925191666389168,
          0.9223841934399009,
          0.429865026800984,
          0.1362594109950261,
          0.7866144822697091,
          6.565120327908941,
          0,
          0
        ],
        [
          1.643968663880747,
          1.228857747125631,
          -0.4151109167551157,
          0.3324504863793393,
          0.296694748085213,
          0.7512970640760354,
          0,
          0
        ],
        [
          0.6438404868797616,
          0.9406564853746952,
          0.2968159984949336,
          0.1968881177925956,
          0.6879634288401684,
          3.926499521365665,
          0,
          0
        ],
        [
          1.96273004816995,
          1.32445261934515,
          -0.6382774288247999,
          0.493783343749938,
          0.2168676666457874,
          0.4931798737196977,
          0,
          0
        ],
        [
          1.124487467077961,
          2.804518632765517,
          1.680031165687555,
          0.1000353021377012,
          0.7772444388823418,
          6.214050263194498,
          0,
          0
        ],
        [
          0.6281014405478689,
          1.455134585081752,
          0.827033144533883,
          0.02421990948380245,
          0.831913565763335,
          8.814369159766017,
          0,
          0
        ],
        [
          0.2938125971333804,
          2.564027804932448,
          2.270215207799068,
          0.001249219745274855,
          0.9883238499271403,
          150.7458277664497,
          0,
          0
        ],
        [
          0.3441179100244302,
          1.155231589931005,
          0.8111136799065752,
          0.02649487729238334,
          0.9142668365933216,
          18.99196107489628,
          0,
          0
        ],
        [
          2.408837782117411,
          1.181609111271054,
          -1.227228670846357,
          0.6908099425781065,
          0.08723278016212743,
          0.1702022795940008,
          0,
          0
        ],
        [
          0.6539746400988886,
          1.0615007243834,
          0.4075260842845112,
          0.08435871506364742,
          0.7743469979365103,
          6.111392779245755,
          0,
          0
        ],
        [
          0.4380571950191652,
          1.064158123522756,
          0.626100928503591,
          0.03139316844834071,
          0.9077720602963701,
          17.52911532326619,
          0,
          0
        ],
        [
          2.693984387031038,
          1.171462655909985,
          -1.522521731121053,
          0.5677756152917587,
          0.1760995534633768,
          0.3806529588399921,
          0,
          0
        ],
        [
          0.600529824641625,
          0.9466197839241907,
          0.3460899592825657,
          0.1684693168960033,
          0.7232337958219196,
          4.653838927209908,
          0,
          0
        ],
        [
          0.119940977580229,
          0.8319061570427774,
          0.7119651794625483,
          0.01232812023965299,
          0.9809299270240743,
          91.60756154456553,
          0,
          0
        ],
        [
          1.212263384734124,
          1.183488666039467,
          -0.02877471869465764,
          0.2090752412175383,
          0.4171343433929841,
          1.274539132461142,
          0,
          0
        ],
        [
          2.302154858073295,
          1.116211227717778,
          -1.185943630355518,
          0.5949907725206388,
          0.1420806702193104,
          0.2949403813934366,
          0,
          0
        ],
        [
          0.4107379296879958,
          0.9391583991699305,
          0.5284204694819348,
          0.05649041659144431,
          0.8987847695645458,
          15.81450233464258,
          0,
          0
        ],
        [
          0.8652318349344701,
          1.168293681025107,
          0.3030618460906374,
          0.126684558651768,
          0.62605513238661,
          2.981609041894805,
          0,
          0
        ],
        [
          1.462997804942572,
          2.293362929186477,
          0.830365124243905,
          0.1617267327010584,
          0.6610844131455454,
          3.473850052935395,
          0,
          0
        ],
        [
          2.405068300076185,
          1.324437438793187,
          -1.080630861282998,
          0.4028342529642774,
          0.3428145033396226,
          0.9290025587314669,
          0,
          0
        ],
        [
          2.686632237521807,
          1.881849863168202,
          -0.8047823743536049,
          0.5018921954151633,
          0.3595925481863837,
          0.9999999999999979,
          0,
          0
        ],
        [
          2.744981420147381,
          2.710550969429956,
          -0.03443045071742423,
          0.4551729488464886,
          0.3625305618342978,
          1.012816922465567,
          0,
          0
        ],
        [
          3.508520945092529,
          2.106060998316746,
          -1.402459946775783,
          0.5433358432591342,
          0.3042171053502361,
          0.778673823595333,
          0,
          0
        ],
        [
          3.516258298774115,
          2.417164644819519,
          -1.099093653954596,
          0.5709666064969984,
          0.2674250045994725,
          0.6501231251695835,
          0,
          0
        ],
        [
          1.593811137420254,
          2.69484815381329,
          1.101037016393035,
          0.222436242334813,
          0.6213323430640945,
          2.922210131716519,
          0,
          0
        ],
        [
          4.042494835690593,
          3.021534440515994,
          -1.020960395174599,
          0.5625245350398349,
          0.2893453276124329,
          0.7251094270958411,
          0,
          0
        ],
        [
          2.451529852936098,
          3.024442438733847,
          0.5729125857977495,
          0.4083599545555009,
          0.3762291858618512,
          1.07417026394738,
          0,
          0
        ],
        [
          2.367175369245269,
          2.294225588050317,
          -0.07294978119495177,
          0.4415581658234429,
          0.3554447716024738,
          0.9821044711757924,
          0,
          0
        ],
        [
          2.955523750850197,
          2.724157935453817,
          -0.2313658153963796,
          0.4459358422471835,
          0.3533028828743101,
          0.9729531976093367,
          0,
          0
        ],
        [
          3.245404018486749,
          1.600558921806472,
          -1.644845096680277,
          0.5660451672017712,
          0.2198162408536749,
          0.5017744742354292,
          0,
          0
        ],
        [
          1.897027417719008,
          1.023039828552845,
          -0.8739875891661635,
          0.6074353789428467,
          0.132166295445402,
          0.2712251121827333,
          0,
          0
        ],
        [
          1.955034669606184,
          1.150938529617769,
          -0.8040961399884152,
          0.5471180586778979,
          0.1362232647742944,
          0.280863611082261,
          0,
          0
        ],
        [
          3.552218331516682,
          1.202598839049446,
          -2.349619492467236,
          0.7012272263801713,
          0.09738852173835999,
          0.1921554095240058,
          0,
          0
        ],
        [
          1.812961426008457,
          1.14198396175062,
          -0.6709774642578374,
          0.4426076482033089,
          0.2331717384824789,
          0.5415312129956165,
          0,
          0
        ],
        [
          0.3809761361431109,
          1.218253875252146,
          0.8372777391090348,
          0.01338183437271277,
          0.9306068650414381,
          23.88336069013157,
          0,
          0
        ],
        [
          1.927978822740429,
          1.156887388757893,
          -0.7710914339825363,
          0.5221755935144909,
          0.1593954255965734,
          0.3376990182654416,
          0,
          0
        ],
        [
          0.9163201535399257,
          1.539475266210884,
          0.6231551126709587,
          0.06608142245139345,
          0.6738119514013021,
          3.678886240154127,
          0,
          0
        ],
        [
          1.702533721982648,
          1.34872514524811,
          -0.3538085767345374,
          0.3846569108644469,
          0.2661791411914571,
          0.6459957496829046,
          0,
          0
        ],
        [
          1.165246046470209,
          1.832417429149244,
          0.6671713826790346,
          0.1434534488453661,
          0.5881854919944771,
          2.543655891136367,
          0,
          0
        ],
        [
          1.5484574752111,
          0.9158038075979884,
          -0.6326536676131118,
          0.5792919576773611,
          0.2144408152783918,
          0.4861544130581303,
          0,
          0
        ],
        [
          1.755381767742125,
          1.020734004982703,
          -0.7346477627594217,
          0.5498056825134643,
          0.2029814960671518,
          0.4535589469492876,
          0,
          0
        ],
        [
          0.7622763948641672,
          0.952575989461041,
          0.1902995945968738,
          0.2189428876499657,
          0.6519588259334073,
          3.336070634989246,
          0,
          0
        ],
        [
          1.950475330919114,
          1.112223054522393,
          -0.8382522763967206,
          0.5155431885074062,
          0.2938115097140078,
          0.7409584637375374,
          0,
          0
        ],
        [
          3.176827930916995,
          1.934186663074934,
          -1.242641267842061,
          0.5135546897243937,
          0.2740406661400538,
          0.6722772494360978,
          0,
          0
        ],
        [
          2.334426313435157,
          1.558667623683783,
          -0.775758689751374,
          0.4402032466677575,
          0.2845226716470425,
          0.708217566729673,
          0,
          0
        ],
        [
          0.9538924520215627,
          1.261395548844067,
          0.3075030968225042,
          0.1376698336969887,
          0.5765525025408336,
          2.424850591290775,
          0,
          0
        ],
        [
          2.020083666276209,
          1.117769468552803,
          -0.9023141977234064,
          0.6026865495409913,
          0.1330220235532351,
          0.273250633939172,
          0,
          0
        ],
        [
          4.325845652887819,
          0.3930820273121057,
          -3.932763625575713,
          0.9938683037008665,
          0.002989474491197062,
          0.005339994407914489,
          0,
          0
        ],
        [
          1.278857160819304,
          1.666830735923461,
          0.3879735751041564,
          0.2059512930652271,
          0.496526609083457,
          1.756352561148945,
          0,
          0
        ],
        [
          2.295778642335516,
          0.9143113488658492,
          -1.381467293469667,
          0.751444400540298,
          0.07539401425578741,
          0.1452198086470264,
          0,
          0
        ],
        [
          1.18406546178489,
          0.5903189274627062,
          -0.5937465343221836,
          0.8128681891757101,
          0.112587239122965,
          0.2259483599655187,
          0,
          0
        ],
        [
          3.907642006258427,
          0.6681562627782326,
          -3.239485743480194,
          0.9503976613158379,
          0.01710566839514551,
          0.03099409155992632,
          0,
          0
        ],
        [
          2.887592459919721,
          1.054827074072501,
          -1.83276538584722,
          0.4762010806883601,
          0.2702389291298515,
          0.6594971339434875,
          0,
          0
        ],
        [
          4.590654570553952,
          0.34658240915945,
          -4.244072161394502,
          0.9269159281699688,
          0.05040781638160216,
          0.09453800796354543,
          0,
          0
        ],
        [
          6.579630680973672,
          0.4225517704779979,
          -6.157078910495674,
          0.9293694745270527,
          0.03359966215212576,
          0.06191894255250955,
          0,
          0
        ],
        [
          1.611493118484155,
          1.482943657662379,
          -0.1285494608217765,
          0.3055281354927149,
          0.5160907773724689,
          1.899362645089389,
          0,
          0
        ],
        [
          3.199292094547888,
          1.613856213470174,
          -1.585435881077713,
          0.5454093123740276,
          0.2611615817659722,
          0.629514175256464,
          0,
          0
        ],
        [
          6.491145452502544,
          1.137280480229396,
          -5.353864972273149,
          0.772056429311544,
          0.1314040701487952,
          0.2694242737592776,
          0,
          0
        ],
        [
          3.358705088581067,
          6.042323461042744,
          2.683618372461677,
          0.3383087281167243,
          0.4732898829751033,
          1.600299443492262,
          0,
          0
        ],
        [
          3.067630586935572,
          0.2604950634005624,
          -2.80713552353501,
          0.9085473433618139,
          0.06460787532195993,
          0.1230091573573242,
          0,
          0
        ],
        [
          4.245815745901377,
          0.6765415419655958,
          -3.569274203935782,
          0.8245739775851492,
          0.09892921777766454,
          0.1955290818595689,
          0,
          0
        ],
        [
          5.027289004649337,
          0.7004488082602534,
          -4.326840196389083,
          0.8476862426095638,
          0.07595267250248926,
          0.1463843126654396,
          0,
          0
        ],
        [
          3.006177558102263,
          1.70074450380585,
          -1.305433054296413,
          0.5149139871456546,
          0.3070545228251827,
          0.7891546643013692,
          0,
          0
        ],
        [
          3.016719071631361,
          3.898627892957073,
          0.8819088213257111,
          0.3860533894826476,
          0.4349137134653441,
          1.370673534309701,
          0,
          0
        ],
        [
          1.055100435277821,
          0.648224772585079,
          -0.4068756626927418,
          0.6104964144298491,
          0.2883855926919703,
          0.7217296065428789,
          0,
          0
        ],
        [
          4.073920596612194,
          0.2398268239364995,
          -3.834093772675694,
          0.9998367669520789,
          0.00003063062939710659,
          0.00005455253255377248,
          0,
          0
        ],
        [
          0.8443448461661325,
          0.8579920640626655,
          0.013647217896533,
          0.3577329025547129,
          0.5001557368866967,
          1.782035027129274,
          0,
          0
        ],
        [
          2.232139432795199,
          1.119224885007069,
          -1.112914547788131,
          0.6880708031567897,
          0.0888946282119639,
          0.1737611187738297,
          0,
          0
        ],
        [
          2.24876448245716,
          0.2457394510711574,
          -2.003025031386003,
          0.9989034965405728,
          0.0003656119567725654,
          0.0006513657156995362,
          0,
          0
        ],
        [
          1.563838526494518,
          1.130207309823643,
          -0.4336312166708753,
          0.3666981852469378,
          0.3280288764614368,
          0.8693750239043939,
          0,
          0
        ],
        [
          1.013652093765378,
          0.9557651044747865,
          -0.05788698929059144,
          0.3554411729197922,
          0.4189322413654603,
          1.28399313012622,
          0,
          0
        ],
        [
          1.807431943031527,
          1.223562299602724,
          -0.5838696434288033,
          0.4499341596303892,
          0.2229925753416771,
          0.5111059396198864,
          0,
          0
        ],
        [
          2.6065159677819,
          1.203884791694119,
          -1.402631176087781,
          0.7997666488553775,
          0.03895044114285909,
          0.07217923760494845,
          0,
          0
        ],
        [
          3.602088323512893,
          0.4760647666425852,
          -3.126023556870308,
          0.9873582621068013,
          0.006260566119235114,
          0.01121984290224572,
          0,
          0
        ],
        [
          1.446534002853505,
          2.44145124760906,
          0.9949172447555557,
          0.1374204494278025,
          0.6455344591585266,
          3.2433297205214,
          0,
          0
        ],
        [
          2.546366244038485,
          0.920518315916413,
          -1.625847928122072,
          0.8384232195302885,
          0.04585427185619084,
          0.0855875874591463,
          0,
          0
        ],
        [
          1.947930957910245,
          2.450672182041555,
          0.5027412241313101,
          0.2222569570956233,
          0.5531996329998725,
          2.205027730810966,
          0,
          0
        ],
        [
          1.525326332892539,
          1.146902646229368,
          -0.3784236866631707,
          0.3558335852538586,
          0.282299347217239,
          0.7005065913654701,
          0,
          0
        ],
        [
          6.817594405322016,
          1.409966631836441,
          -5.407627773485575,
          0.8130242289433884,
          0.07573987143345916,
          0.1459405701254252,
          0,
          0
        ],
        [
          1.789591871538201,
          1.06081634907963,
          -0.7287755224585706,
          0.4329558945287983,
          0.3413622321185942,
          0.9230272709908197,
          0,
          0
        ],
        [
          2.9341252576041,
          3.40420829853461,
          0.4700830409305108,
          0.6189789219543782,
          0.227617056894106,
          0.5248289977060977,
          0,
          0
        ],
        [
          3.725416860463003,
          0.6308809839729815,
          -3.094535876490021,
          0.8861872229881739,
          0.05181519673013532,
          0.09732173760826904,
          0,
          0
        ],
        [
          2.84601983466548,
          1.909805943394827,
          -0.9362138912706526,
          0.439008231923923,
          0.3415416579358581,
          0.9237640812967164,
          0,
          0
        ],
        [
          2.824312940038359,
          1.151510785595903,
          -1.672802154442455,
          0.7058528704735866,
          0.09579084073034781,
          0.1886690994394721,
          0,
          0
        ],
        [
          4.143072957070979,
          1.589444399285178,
          -2.553628557785801,
          0.4181141100257078,
          0.3079679219053338,
          0.792546860576164,
          0,
          0
        ],
        [
          3.995503257556946,
          2.534377021817432,
          -1.461126235739513,
          0.5514521069854816,
          0.1724857708470855,
          0.371213273683915,
          0,
          0
        ],
        [
          3.38555281074484,
          21.95936870672614,
          18.5738158959813,
          0.05466243245268217,
          0.8924619334589677,
          14.77995700146787,
          0,
          0
        ],
        [
          6.58153340245951,
          1.282009813255739,
          -5.299523589203772,
          0.8579848108214716,
          0.04217053616181263,
          0.07840912797960692,
          0,
          0
        ],
        [
          1.653308878113203,
          1.358005023484397,
          -0.2953038546288052,
          0.2850559813237499,
          0.505775434098457,
          1.822548508983274,
          0,
          0
        ],
        [
          0.756133467989021,
          1.686856009337293,
          0.9307225413482716,
          0.09592036374862008,
          0.7652287316846037,
          5.804863544519689,
          0,
          0
        ],
        [
          0.998328739220316,
          1.082597495134046,
          0.08426875591373029,
          0.2339087278905231,
          0.5346483804302695,
          2.046127627051543,
          0,
          0
        ],
        [
          1.485327476217944,
          0.8511952101901185,
          -0.634132266027826,
          0.6014546635394057,
          0.2158559838379864,
          0.4902458807057571,
          0,
          0
        ],
        [
          1.362515374374276,
          0.5515206530077283,
          -0.8109947213665474,
          0.9040144097064532,
          0.05356452783437132,
          0.100793369841278,
          0,
          0
        ],
        [
          2.511079923306205,
          0.4250490882610872,
          -2.086030835045118,
          0.9854116186270573,
          0.007887885384979868,
          0.01415942221739561,
          0,
          0
        ],
        [
          1.259626845335458,
          1.579284262628532,
          0.3196574172930744,
          0.1540704837419191,
          0.4918703822757182,
          1.723938847727208,
          0,
          0
        ],
        [
          1.288019667369099,
          0.9963720130047449,
          -0.291647654364354,
          0.4026365952175224,
          0.3335071868819908,
          0.891159456337305,
          0,
          0
        ],
        [
          5.069530811053189,
          0.5221677235552872,
          -4.547363087497902,
          0.8994528814279881,
          0.05315071044686678,
          0.09997097086462203,
          0,
          0
        ],
        [
          1.831129353266636,
          1.532033853437155,
          -0.299095499829481,
          0.3263543134502301,
          0.473582679121058,
          1.602180098862189,
          0,
          0
        ],
        [
          1.755882881450786,
          0.967701992084575,
          -0.7881808893662109,
          0.5621524124526339,
          0.2194935786429618,
          0.5008308036620852,
          0,
          0
        ],
        [
          3.154130120904451,
          1.000358090913222,
          -2.153772029991228,
          0.8265334158344654,
          0.04189983139633572,
          0.07788378554098309,
          0,
          0
        ],
        [
          1.123279602731355,
          1.349237155311387,
          0.2259575525800321,
          0.1395352477127376,
          0.5082711568088567,
          1.840837595422328,
          0,
          0
        ],
        [
          1.020626504967176,
          0.2196025233602675,
          -0.8010239816069086,
          0.9861322045113468,
          0.008111677012385287,
          0.01456443245161823,
          0,
          0
        ],
        [
          1.81789977719405,
          0.9194689985044182,
          -0.8984307786896322,
          0.6652374806048957,
          0.1321933548272456,
          0.2712891009995835,
          0,
          0
        ],
        [
          6.73898604932988,
          1.226868303562514,
          -5.512117745767366,
          0.8314379862913459,
          0.04619637149819476,
          0.08625704745835222,
          0,
          0
        ],
        [
          2.298712161253903,
          0.3159363645720416,
          -1.982775796681862,
          0.9970528054114118,
          0.001119666769972578,
          0.001996277997823119,
          0,
          0
        ],
        [
          1.778187692835251,
          1.403776946973184,
          -0.3744107458620678,
          0.3800718138622641,
          0.272085116871753,
          0.665686700897424,
          0,
          0
        ],
        [
          3.861573543601274,
          1.114619856505821,
          -2.746953687095453,
          0.9368831929947253,
          0.00953385752685666,
          0.01714252204279896,
          0,
          0
        ],
        [
          15.45108723152888,
          0.8163038907912671,
          -14.63478334073761,
          0.9961818175563318,
          0.0003514452818396532,
          0.0006261178255451098,
          0,
          0
        ],
        [
          3.054820591655167,
          1.297167174890957,
          -1.75765341676421,
          0.7175063195712822,
          0.09133250871861197,
          0.1790053823370739,
          0,
          0
        ],
        [
          2.850701570136768,
          1.210911791585169,
          -1.6397897785516,
          0.917966001559002,
          0.01412260914561911,
          0.02551160172237871,
          0,
          0
        ],
        [
          2.756906663747147,
          1.02249933637486,
          -1.734407327372287,
          0.8089019664065435,
          0.05289016443715706,
          0.09945354406909797,
          0,
          0
        ],
        [
          3.522222612354879,
          1.424636831687197,
          -2.097585780667681,
          0.8097556205610604,
          0.05078317034529223,
          0.09527963258376791,
          0,
          0
        ],
        [
          5.12961033980771,
          1.104648974993291,
          -4.024961364814418,
          0.8190555819738456,
          0.04594226486351579,
          0.08575973645230783,
          0,
          0
        ],
        [
          1.043953358352776,
          2.129449284891896,
          1.08549592653912,
          0.1001974144557517,
          0.6900982494560316,
          3.965816266308347,
          0,
          0
        ],
        [
          4.663764247369716,
          1.073170092178211,
          -3.590594155191505,
          0.92146665800844,
          0.01323173262184443,
          0.02388071000888653,
          0,
          0
        ],
        [
          1.607889845653818,
          3.841419350622518,
          2.233529504968701,
          0.106255085911838,
          0.7548653804933879,
          5.48416549874492,
          0,
          0
        ],
        [
          1.254345965409897,
          0.6501695724023773,
          -0.6041763930075195,
          0.735359327411317,
          0.180697383331604,
          0.3927834814182732,
          0,
          0
        ],
        [
          5.066641845282144,
          1.203789247182283,
          -3.862852598099861,
          0.9205442732486646,
          0.01820779998739092,
          0.03302809993584863,
          0,
          0
        ],
        [
          2.014254360609464,
          1.498476665551174,
          -0.51577769505829,
          0.464859982790131,
          0.2149346146502266,
          0.4875803866631045,
          0,
          0
        ],
        [
          2.686632237521757,
          1.881849863168205,
          -0.8047823743535525,
          0.5018921954151624,
          0.3595925481863843,
          1,
          0,
          0
        ],
        [
          2.686632237521767,
          1.881849863168205,
          -0.804782374353562,
          0.5018921954151628,
          0.3595925481863841,
          0.9999999999999998,
          0,
          0
        ],
        [
          1.029290307769744,
          2.629915458793991,
          1.600625151024248,
          0.06811155712083797,
          0.8099241170644015,
          7.588623528805144,
          0,
          0
        ],
        [
          2.880919936349629,
          0.6816072464280909,
          -2.199312689921538,
          0.9587124640965018,
          0.009638645329746554,
          0.01733277136066246,
          0,
          0
        ],
        [
          1.496104708980986,
          0.6364801972413723,
          -0.8596245117396142,
          0.8505852671853275,
          0.07989015196963457,
          0.1546319603559013,
          0,
          0
        ],
        [
          2.444582709791907,
          1.062175443976885,
          -1.382407265815022,
          0.7813927790473139,
          0.04389318260069822,
          0.08175914672352061,
          0,
          0
        ],
        [
          2.361412853397697,
          0.9812771170509748,
          -1.380135736346722,
          0.7986551715277771,
          0.05635901142133923,
          0.1063658618013372,
          0,
          0
        ],
        [
          4.390281262802213,
          1.059950585051605,
          -3.330330677750608,
          0.8388488258527333,
          0.03845826998133339,
          0.07123071445324754,
          0,
          0
        ],
        [
          7.139385509401298,
          0.3757024065854605,
          -6.763683102815837,
          0.9985093579487846,
          0.0005660048609642471,
          0.001008583216296806,
          0,
          0
        ],
        [
          2.057075557476825,
          1.102135100734174,
          -0.9549404567426505,
          0.6306732037971121,
          0.09939926922580138,
          0.1965606546676852,
          0,
          0
        ],
        [
          1.569114931479162,
          0.6826378170155566,
          -0.8864771144636056,
          0.8484555464160786,
          0.06490999233899493,
          0.1236242970568396,
          0,
          0
        ],
        [
          0.9779247047842581,
          0.3925873657022834,
          -0.5853373390819747,
          0.9185567404833102,
          0.05317802465588151,
          0.1000252315324986,
          0,
          0
        ],
        [
          1.62504410157233,
          1.764494609202594,
          0.1394505076302639,
          0.3055869834763272,
          0.4395729819199399,
          1.396875241869998,
          0,
          0
        ],
        [
          1.396490206624024,
          1.745055040642009,
          0.3485648340179852,
          0.2078916922129319,
          0.463019649973649,
          1.535630474660421,
          0,
          0
        ],
        [
          2.34634170509882,
          0.2756408768563972,
          -2.070700828242424,
          0.9951375288867,
          0.002090157293566331,
          0.00373021064522129,
          0,
          0
        ],
        [
          3.318889605136712,
          0.7848520955246251,
          -2.534037509612087,
          0.8942943801761244,
          0.03578085148227283,
          0.06608769621656788,
          0,
          0
        ],
        [
          1.223940741351646,
          2.32708186550812,
          1.103141124156474,
          0.1204361032103302,
          0.6942118022799261,
          4.043123124465703,
          0,
          0
        ],
        [
          2.015331428184951,
          0.9230924735414361,
          -1.092238954643515,
          0.7401923096433505,
          0.0806724906957725,
          0.1562791006335479,
          0,
          0
        ],
        [
          1.742125635653537,
          1.234712096614075,
          -0.5074135390394625,
          0.4036610682885517,
          0.2433474246655136,
          0.5727642901006372,
          0,
          0
        ],
        [
          2.94242336356601,
          0.5318271127477453,
          -2.410596250818265,
          0.9943520711841388,
          0.001287205853081564,
          0.002295372032886516,
          0,
          0
        ],
        [
          1.265620905806912,
          0.8583618073707097,
          -0.4072590984362027,
          0.5591066797944054,
          0.2505365425204239,
          0.5953417105065201,
          0,
          0
        ],
        [
          2.099602219413379,
          0.7449329296243224,
          -1.354669289789057,
          0.771969802371429,
          0.1411903918188672,
          0.2927884511824041,
          0,
          0
        ],
        [
          2.280112626142234,
          1.156031033862898,
          -1.124081592279336,
          0.6417963161207437,
          0.09362290478543145,
          0.1839580862994603,
          0,
          0
        ],
        [
          2.728506916480432,
          2.156219290532577,
          -0.5722876259478547,
          0.462709772579728,
          0.2972866612614279,
          0.7534300188318056,
          0,
          0
        ],
        [
          2.064333455913042,
          0.6533182782879081,
          -1.411015177625134,
          0.8833894777975707,
          0.05474594985079095,
          0.1031452283874678,
          0,
          0
        ],
        [
          0.9027884318493173,
          8.848036904133826,
          7.945248472284509,
          0.02605561166795291,
          0.918376061028617,
          20.03773824747925,
          0,
          0
        ],
        [
          1.826864083960565,
          2.78750061049957,
          0.9606365265390042,
          0.2264073551882936,
          0.5123916667246402,
          1.871443121894223,
          0,
          0
        ],
        [
          3.21170702430336,
          0.651997309788116,
          -2.559709714515244,
          0.9793534348804002,
          0.003822822764268638,
          0.006834287890769714,
          0,
          0
        ],
        [
          2.644487824502308,
          0.817435574408844,
          -1.827052250093464,
          0.918676420211921,
          0.02099766738279806,
          0.03819733106301682,
          0,
          0
        ],
        [
          1.20616114775623,
          0.6878043967883523,
          -0.5183567509678777,
          0.7338479110598896,
          0.1638539358677603,
          0.3489959776170367,
          0,
          0
        ],
        [
          2.092084872284806,
          0.259381360430103,
          -1.832703511854703,
          0.997082539376273,
          0.001468308186076817,
          0.002618792329981035,
          0,
          0
        ],
        [
          1.610640489928516,
          0.8622727792164643,
          -0.7483677107120518,
          0.6363350168762254,
          0.1770836193242788,
          0.3832378330498755,
          0,
          0
        ],
        [
          10.80829164536746,
          0.2541496506451199,
          -10.55414199472234,
          0.999945837021372,
          0.00001727658681540148,
          0.00003076884141982076,
          0,
          0
        ],
        [
          2.243257258966218,
          0.9363600800303838,
          -1.306897178935834,
          0.64045546445624,
          0.1707359740141083,
          0.3666721322987335,
          0,
          0
        ],
        [
          3.033328688241933,
          0.9737738040325179,
          -2.059554884209415,
          0.8709588411538525,
          0.03070955378799828,
          0.05642418145185089,
          0,
          0
        ],
        [
          0.9674339451532157,
          0.6085277681876416,
          -0.358906176965574,
          0.6097997343433982,
          0.2778706524463272,
          0.685288397706873,
          0,
          0
        ],
        [
          1.438525409583963,
          0.8364158300739672,
          -0.6021095795099962,
          0.565621184268529,
          0.2663161525446647,
          0.6464489636014128,
          0,
          0
        ],
        [
          2.473190765434408,
          0.936560053767113,
          -1.536630711667295,
          0.8576877575608755,
          0.02965355121316167,
          0.05442464227506398,
          0,
          0
        ],
        [
          8.812162455125799,
          0.621226994396907,
          -8.190935460728893,
          0.993291448335684,
          0.001263331698999818,
          0.002252745297086184,
          0,
          0
        ],
        [
          4.89243236715834,
          1.167831880143031,
          -3.724600487015308,
          0.702439302255334,
          0.1052846922800322,
          0.209568525531219,
          0,
          0
        ],
        [
          4.682541920178077,
          0.1571331619006974,
          -4.52540875827738,
          0.999935196618251,
          0.00002153821725810675,
          0.0000383587813165971,
          0,
          0
        ],
        [
          2.743983348378633,
          1.036495784155397,
          -1.707487564223236,
          0.8809702067023975,
          0.02084213420434125,
          0.03790837467688924,
          0,
          0
        ],
        [
          2.473867194746705,
          1.16672088171382,
          -1.307146313032886,
          0.7587582739392454,
          0.05173541370280091,
          0.09716370973968437,
          0,
          0
        ],
        [
          2.740994730611951,
          0.08027918768434213,
          -2.660715542927608,
          0.999994189463332,
          0.000002080578931610671,
          0.000003705363280794058,
          0,
          0
        ],
        [
          1.87294472841467,
          0.9186430238892995,
          -0.9543017045253706,
          0.5920147282580406,
          0.2281641744273867,
          0.5264634367139539,
          0,
          0
        ],
        [
          3.310178881370873,
          0.6739256481678186,
          -2.636253233203054,
          0.9804183324540323,
          0.003556314438726842,
          0.006356134624238805,
          0,
          0
        ],
        [
          3.044039906078681,
          1.215920117156718,
          -1.828119788921963,
          0.7268984982688895,
          0.05748692199602613,
          0.1086243934458489,
          0,
          0
        ],
        [
          2.62729221707324,
          1.243973121518132,
          -1.383319095555107,
          0.7461725348723766,
          0.06900850423427363,
          0.1320087119992667,
          0,
          0
        ],
        [
          2.400158595277113,
          0.6561504725219911,
          -1.744008122755122,
          0.9090804600316934,
          0.0410891160601722,
          0.0763122474301974,
          0,
          0
        ],
        [
          4.0767969036065,
          0.9776401044539801,
          -3.09915679915252,
          0.958831171882592,
          0.006023384746939925,
          0.01079220363189795,
          0,
          0
        ],
        [
          2.311867828980835,
          0.6824551281579845,
          -1.62941270082285,
          0.8712791645978912,
          0.05375347828281487,
          0.1011691192580515,
          0,
          0
        ],
        [
          1.001038931335976,
          2.297011910444417,
          1.295972979108441,
          0.0662998044853367,
          0.6844919672920832,
          3.86370205313118,
          0,
          0
        ],
        [
          2.534733725574256,
          1.350103699535722,
          -1.184630026038534,
          0.5911433965534236,
          0.1580852537204666,
          0.3344020550566976,
          0,
          0
        ],
        [
          2.068190392116388,
          0.9950816529795861,
          -1.073108739136802,
          0.4408408731223141,
          0.3841669897431687,
          1.110971130321406,
          0,
          0
        ],
        [
          2.686632237521778,
          1.881849863168203,
          -0.8047823743535742,
          0.5018921954151628,
          0.3595925481863839,
          0.9999999999999987,
          0,
          0
        ],
        [
          3.935439570858133,
          1.406656418020777,
          -2.528783152837356,
          0.7172296061112123,
          0.1778531214423874,
          0.385263417682343,
          0,
          0
        ],
        [
          1.530825466064144,
          0.8498238641111062,
          -0.681001601953038,
          0.5968501672088129,
          0.2198626471510633,
          0.5019102601226917,
          0,
          0
        ],
        [
          2.274355205774337,
          1.262733139769592,
          -1.011622066004745,
          0.6330505954633511,
          0.105543910735306,
          0.2101453819360297,
          0,
          0
        ],
        [
          2.20592738744064,
          0.4996144232344814,
          -1.706312964206159,
          0.9742851980432122,
          0.01312261779948278,
          0.02368116031183506,
          0,
          0
        ],
        [
          1.488794493060347,
          0.6575181819801873,
          -0.8312763110801592,
          0.8101783390621297,
          0.1160600014373891,
          0.2338328261998331,
          0,
          0
        ],
        [
          1.942981463138856,
          0.8295551647994424,
          -1.113426298339414,
          0.7541413502497097,
          0.0806687024105585,
          0.1562711180024233,
          0,
          0
        ],
        [
          2.123420720167056,
          0.5759611527457212,
          -1.547459567421335,
          0.9060019494483593,
          0.05313917295335516,
          0.09994805215532303,
          0,
          0
        ],
        [
          1.6876139711515,
          1.229873181389529,
          -0.4577407897619703,
          0.3332106658211895,
          0.2744970135943933,
          0.673820334358459,
          0,
          0
        ],
        [
          1.678147673499197,
          0.5132834043874984,
          -1.164864269111698,
          0.9399238703789138,
          0.03347786301086379,
          0.06168671109854589,
          0,
          0
        ],
        [
          1.514209230322843,
          0.3915103320317001,
          -1.122698898291143,
          0.9745540816320282,
          0.01367697270143251,
          0.02469542479379447,
          0,
          0
        ],
        [
          2.651094634070072,
          0.985330686044134,
          -1.665763948025938,
          0.8239265282293989,
          0.04377875185424712,
          0.08153623976835771,
          0,
          0
        ],
        [
          1.614312719058294,
          0.6148768126900377,
          -0.9994359063682563,
          0.8361714150940198,
          0.1089110361881095,
          0.2176689681365327,
          0,
          0
        ],
        [
          1.248381739756768,
          0.1923688519802937,
          -1.056012887776474,
          0.9952299816847064,
          0.002535911602329032,
          0.004527751002069287,
          0,
          0
        ],
        [
          1.703977521913201,
          0.6665583695485238,
          -1.037419152364677,
          0.8119059881184008,
          0.1072768119050401,
          0.2140103298703406,
          0,
          0
        ],
        [
          1.236503961627706,
          1.179224035427281,
          -0.05727992620042532,
          0.2125981882242669,
          0.4257597355117406,
          1.320433821681423,
          0,
          0
        ],
        [
          1.49107929797343,
          0.06730131701878557,
          -1.423777980954644,
          0.9998941655036424,
          0.00004595136829929758,
          0.0000818397131111117,
          0,
          0
        ],
        [
          1.908226034097607,
          1.159054657440274,
          -0.7491713766573329,
          0.5243901184791495,
          0.1625644417975417,
          0.3457162974350419,
          0,
          0
        ],
        [
          2.242923884781818,
          1.019713177948387,
          -1.223210706833431,
          0.767270247675738,
          0.04923928302292548,
          0.09223296806166696,
          0,
          0
        ],
        [
          1.879960683173728,
          0.5902249500265738,
          -1.289735733147154,
          0.8965733545991467,
          0.05087618880776539,
          0.0954635092205039,
          0,
          0
        ],
        [
          2.554504831756566,
          1.171038557274036,
          -1.383466274482529,
          0.7492779249646913,
          0.05653881819357523,
          0.1067255456242066,
          0,
          0
        ],
        [
          4.40381067742391,
          0.5382698723770432,
          -3.865540805046867,
          0.9829482490213828,
          0.008231760293995381,
          0.01478183031288049,
          0,
          0
        ],
        [
          1.442174578964544,
          1.224208257338505,
          -0.2179663216260386,
          0.2785335451060862,
          0.3860549834821174,
          1.1198642431064,
          0,
          0
        ],
        [
          1.379760638860252,
          0.9078918937602565,
          -0.4718687450999959,
          0.5324976276644519,
          0.2406642125668292,
          0.5644472209229123,
          0,
          0
        ],
        [
          2.032194428193112,
          1.151969321779304,
          -0.880225106413808,
          0.5054863368599067,
          0.2290804851425573,
          0.5292059862858483,
          0,
          0
        ],
        [
          1.584991881219529,
          0.979311405942774,
          -0.6056804752767552,
          0.4560572588424939,
          0.3012555887437442,
          0.7678253716216071,
          0,
          0
        ],
        [
          2.503309026029002,
          0.5421454390989556,
          -1.961163586930047,
          0.9579685315797191,
          0.01073101495495477,
          0.01931844207281632,
          0,
          0
        ],
        [
          3.190812090496159,
          0.7739500456429117,
          -2.416862044853247,
          0.9173487446338919,
          0.02530927728224562,
          0.0462443420608852,
          0,
          0
        ],
        [
          4.027403206630582,
          0.3254559948060028,
          -3.70194721182458,
          0.9974122269918433,
          0.001318527351113532,
          0.002351298915478943,
          0,
          0
        ],
        [
          3.428094137005254,
          0.3753852621954989,
          -3.052708874809755,
          0.9900914381802874,
          0.00359628923337202,
          0.00642783869949371,
          0,
          0
        ],
        [
          2.460099419108781,
          1.160558048225338,
          -1.299541370883443,
          0.7102343460210435,
          0.06678153069246923,
          0.1274438073392051,
          0,
          0
        ],
        [
          3.299627381514503,
          0.6875589560658372,
          -2.612068425448665,
          0.9140163825412707,
          0.03836728177147301,
          0.07105546630168025,
          0,
          0
        ],
        [
          1.83448846035247,
          0.7254806329996036,
          -1.109007827352867,
          0.7943111208937538,
          0.1191916112366859,
          0.240996059703937,
          0,
          0
        ],
        [
          3.019530683401573,
          0.7725090037001017,
          -2.247021679701471,
          0.7180968024085597,
          0.1672552710958463,
          0.357695613750187,
          0,
          0
        ],
        [
          1.448918907368151,
          0.7889679732355704,
          -0.6599509341325808,
          0.60653136215416,
          0.2405124987430107,
          0.5639787136380202,
          0,
          0
        ],
        [
          0.9911512526118071,
          1.012859745907017,
          0.0217084932952103,
          0.2932641201780195,
          0.4751851440901068,
          1.61251004238539,
          0,
          0
        ],
        [
          2.335688227258805,
          0.149160376852546,
          -2.186527850406259,
          0.9995050232980911,
          0.0002158768869391115,
          0.0003845436147427121,
          0,
          0
        ],
        [
          5.278469492880353,
          0.09193004103960249,
          -5.18653945184075,
          0.9979075733556433,
          0.001223093084280907,
          0.002180904816823803,
          0,
          0
        ],
        [
          2.686632237521759,
          1.881849863168205,
          -0.8047823743535543,
          0.5018921954151627,
          0.3595925481863841,
          0.9999999999999998,
          0,
          0
        ],
        [
          2.686632237521754,
          1.881849863168205,
          -0.8047823743535489,
          0.5018921954151622,
          0.3595925481863843,
          1,
          0,
          0
        ],
        [
          2.686632237521755,
          1.881849863168205,
          -0.8047823743535494,
          0.5018921954151624,
          0.3595925481863843,
          1,
          0,
          0
        ],
        [
          4.082188643153283,
          1.370754568007839,
          -2.711434075145444,
          0.8555625506168717,
          0.05008117154983055,
          0.09389309982528982,
          0,
          0
        ],
        [
          2.226923718207711,
          0.7996302724250433,
          -1.427293445782668,
          0.8393384915684775,
          0.04984339708188753,
          0.09342393091538766,
          0,
          0
        ],
        [
          0.992158466321515,
          1.160281869607735,
          0.1681234032862198,
          0.1256808076219462,
          0.5271634608707684,
          1.985546050486736,
          0,
          0
        ],
        [
          2.174710715336515,
          0.1591996008252292,
          -2.015511114511286,
          0.9997045808454968,
          0.000118453864128139,
          0.0002109824702750439,
          0,
          0
        ],
        [
          1.791160502428943,
          3.017380080160829,
          1.226219577731886,
          0.2443397827410536,
          0.6067626922865478,
          2.747956471521843,
          0,
          0
        ],
        [
          1.13712600930074,
          4.018791481843933,
          2.881665472543193,
          0.04682405146545313,
          0.8313416564471942,
          8.778441215394073,
          0,
          0
        ],
        [
          2.485463627894135,
          0.1842551780766761,
          -2.301208449817459,
          0.9992310233543744,
          0.0002531570769301906,
          0.0004509679983992621,
          0,
          0
        ],
        [
          3.883563273541715,
          1.134487527541712,
          -2.749075746000003,
          0.8695013469779961,
          0.02749823087210895,
          0.05035702296623976,
          0,
          0
        ],
        [
          2.609548608966154,
          0.6057713034424999,
          -2.003777305523654,
          0.974557391566015,
          0.006258794855089782,
          0.01121664854707073,
          0,
          0
        ],
        [
          1.116038483813671,
          1.102926122389843,
          -0.01311236142382755,
          0.2338089952206616,
          0.4835566391588997,
          1.667517288176874,
          0,
          0
        ],
        [
          1.582089323659087,
          1.267738548501055,
          -0.3143507751580314,
          0.3074125849875728,
          0.24307714154379,
          0.5719238311930458,
          0,
          0
        ],
        [
          1.587335547788298,
          0.2812027585035525,
          -1.306132789284745,
          0.9812888189093362,
          0.01107372177508534,
          0.01994230636649436,
          0,
          0
        ],
        [
          2.282802719197477,
          1.137600371655077,
          -1.1452023475424,
          0.6817794029565524,
          0.08141613344086106,
          0.157847371120138,
          0,
          0
        ],
        [
          1.661802912568277,
          1.325344993597273,
          -0.3364579189710033,
          0.3455319246361592,
          0.3247628855460384,
          0.8565560356409463,
          0,
          0
        ],
        [
          2.64211306502353,
          1.128284619952457,
          -1.513828445071073,
          0.6678250076191311,
          0.08685989205216653,
          0.1694055209655938,
          0,
          0
        ],
        [
          2.520189263745867,
          1.121649258086884,
          -1.398540005658983,
          0.7223527109181972,
          0.06550441555637851,
          0.124835761822745,
          0,
          0
        ],
        [
          1.050509138545269,
          0.6131441594180842,
          -0.4373649791271852,
          0.6789799925919916,
          0.2442353760922387,
          0.5755296510696283,
          0,
          0
        ],
        [
          3.281653783314505,
          0.877948251228052,
          -2.403705532086453,
          0.80851910068282,
          0.07264519099228385,
          0.1395104163865068,
          0,
          0
        ],
        [
          2.124540069401491,
          0.7885420103498763,
          -1.335998059051615,
          0.8195048159873746,
          0.07494065493449256,
          0.1442758304849872,
          0,
          0
        ],
        [
          3.249993758228503,
          0.668749944288657,
          -2.581243813939846,
          0.9674348734903042,
          0.009233969309122188,
          0.01659827716020023,
          0,
          0
        ],
        [
          0.8320103110713231,
          0.8975543399488565,
          0.06554402887753341,
          0.301892741781899,
          0.5343745071736136,
          2.043876617488507,
          0,
          0
        ],
        [
          2.207118295112406,
          0.7490246315353336,
          -1.458093663577072,
          0.8617995344604441,
          0.04301540704382194,
          0.08005063558022141,
          0,
          0
        ],
        [
          3.848090409889929,
          0.5018385428459018,
          -3.346251867044027,
          0.9637765130479459,
          0.02104355337616357,
          0.0382825976214639,
          0,
          0
        ],
        [
          1.708876423331313,
          0.7999264356575971,
          -0.9089499876737156,
          0.7620193077448929,
          0.09384386316605178,
          0.1844372062042037,
          0,
          0
        ],
        [
          3.136287797486824,
          0.2200620943264701,
          -2.916225703160353,
          0.999927257918045,
          0.00001545064986187522,
          0.00002751687775204176,
          0,
          0
        ],
        [
          2.764076035400342,
          0.440439455385821,
          -2.32363658001452,
          0.9905801649927427,
          0.004540877169816703,
          0.008123852262491049,
          0,
          0
        ],
        [
          3.054044167259495,
          0.956265109052823,
          -2.097779058206672,
          0.8769314648683947,
          0.02813315679468499,
          0.05155340969365106,
          0,
          0
        ],
        [
          2.948459720182414,
          0.08795870104561905,
          -2.860501019136795,
          0.9999927496126909,
          0.000001926576472142845,
          0.00000343109531183193,
          0,
          0
        ],
        [
          2.0256907120411,
          1.151821712120121,
          -0.8738689999209792,
          0.5374733248156801,
          0.1576956110743377,
          0.3334235231355799,
          0,
          0
        ],
        [
          2.54113099660149,
          1.075591896762751,
          -1.465539099838739,
          0.8072642160616403,
          0.04088539213972742,
          0.07591775473579668,
          0,
          0
        ],
        [
          1.156816001872194,
          0.2471523597369118,
          -0.9096636421352824,
          0.9918768070814601,
          0.004267927807038526,
          0.007633439401056418,
          0,
          0
        ],
        [
          2.513361973826469,
          0.4450396533327538,
          -2.068322320493715,
          0.9903289761379277,
          0.004720802630084725,
          0.008447274560009887,
          0,
          0
        ],
        [
          2.499716408259784,
          0.6730616535371406,
          -1.826654754722643,
          0.9119588078590092,
          0.02950199931669512,
          0.05413803606058655,
          0,
          0
        ],
        [
          2.640639268759834,
          1.22212810568348,
          -1.418511163076353,
          0.8064766044326452,
          0.04513230411817535,
          0.08417633220028076,
          0,
          0
        ],
        [
          6.692726510354857,
          1.149689096092903,
          -5.543037414261953,
          0.9654945999164299,
          0.004781540759347142,
          0.00855647986985832,
          0,
          0
        ],
        [
          1.970717855969851,
          0.9907491975481163,
          -0.9799686584217352,
          0.6578397404183994,
          0.123880702412309,
          0.251817614983954,
          0,
          0
        ],
        [
          0.887243825571266,
          1.108210991133737,
          0.220967165562471,
          0.1230580404164862,
          0.5916087947119483,
          2.579906305468486,
          0,
          0
        ],
        [
          4.779174341072556,
          0.5992339019707038,
          -4.179940439101852,
          0.9867994186768334,
          0.002987522268907045,
          0.005336496771806224,
          0,
          0
        ],
        [
          1.951615387692011,
          0.9073891485175883,
          -1.044226239174423,
          0.7015776616004448,
          0.1208805234714559,
          0.2448804551053994,
          0,
          0
        ],
        [
          3.505830733786634,
          0.153732800275904,
          -3.35209793351073,
          0.999961697865021,
          0.00001577387201601003,
          0.00002809253022476226,
          0,
          0
        ],
        [
          1.089408464615407,
          0.5400574233622886,
          -0.549351041253118,
          0.8346246902072834,
          0.1147509219001282,
          0.2308534629376873,
          0,
          0
        ],
        [
          3.674696514301607,
          0.05266197487129921,
          -3.622034539430307,
          0.9999923135209974,
          0.000002404168536591571,
          0.000004281654766193575,
          0,
          0
        ],
        [
          2.588828876330291,
          1.417900884482249,
          -1.170927991848042,
          0.6697776916390197,
          0.1157564532102583,
          0.2331411884186905,
          0,
          0
        ],
        [
          8.135354531125135,
          0.1131446645402621,
          -8.022209866584873,
          0.9999969432662652,
          0.000001131227254390933,
          0.000002014633469394123,
          0,
          0
        ],
        [
          2.472806265193372,
          1.121989528333393,
          -1.350816736859979,
          0.7417914685063135,
          0.05549909817143843,
          0.104647592779489,
          0,
          0
        ],
        [
          2.047045371430424,
          0.743062249661512,
          -1.303983121768912,
          0.7896855927877642,
          0.1219426364668216,
          0.2473309038617195,
          0,
          0
        ],
        [
          2.837540919577105,
          0.4578999334590699,
          -2.379640986118035,
          0.9930710745865982,
          0.002552098929315678,
          0.004556726662504466,
          0,
          0
        ],
        [
          1.911972923459656,
          1.145171164059917,
          -0.7668017593997387,
          0.4899827300088337,
          0.1739318155554233,
          0.3749806243634318,
          0,
          0
        ],
        [
          2.755109400334084,
          1.715776362561945,
          -1.039333037772139,
          0.5673343956415674,
          0.260075527763943,
          0.6259761555100581,
          0,
          0
        ],
        [
          2.239124513496582,
          0.1497211339851649,
          -2.089403379511418,
          0.9289411647382391,
          0.04863165811015537,
          0.0910366095600538,
          0,
          0
        ],
        [
          1.903562074060257,
          0.5396276336300942,
          -1.363934440430163,
          0.9472586771452862,
          0.02556359629325628,
          0.04672121665627355,
          0,
          0
        ],
        [
          1.030772366953126,
          2.492980846646954,
          1.462208479693828,
          0.1060088320581349,
          0.7128012760413381,
          4.420095532654015,
          0,
          0
        ],
        [
          2.048305154510857,
          0.9649766481499685,
          -1.083328506360888,
          0.627549426129999,
          0.1719333267326278,
          0.3697774759348271,
          0,
          0
        ],
        [
          0.9205680427523144,
          0.5327693836536459,
          -0.3877986590986685,
          0.7358917117478896,
          0.2042556414801319,
          0.4571368017844445,
          0,
          0
        ],
        [
          1.91660548310651,
          1.197689402172432,
          -0.7189160809340784,
          0.5014258826359042,
          0.1739260638660994,
          0.3749656134784407,
          0,
          0
        ],
        [
          3.058441382028583,
          1.106523807452392,
          -1.951917574576191,
          0.7669287493392205,
          0.06296952599862285,
          0.1196802264971708,
          0,
          0
        ],
        [
          2.854828957140589,
          0.3452266726654373,
          -2.509602284475152,
          0.999005526851753,
          0.0003492649580210789,
          0.0006222321095009631,
          0,
          0
        ],
        [
          1.035798631442672,
          0.1331877783069615,
          -0.9026108531357102,
          0.9915314940965944,
          0.003791600532162254,
          0.006778257602793919,
          0,
          0
        ],
        [
          3.895158923583328,
          0.3624128131801622,
          -3.532746110403166,
          0.9974257144034143,
          0.001036507941309929,
          0.001847858493260026,
          0,
          0
        ],
        [
          2.686632237521764,
          1.881849863168205,
          -0.8047823743535598,
          0.5018921954151627,
          0.3595925481863839,
          0.9999999999999987,
          0,
          0
        ],
        [
          1.26953277423538,
          1.180284961610339,
          -0.08924781262504111,
          0.2049390720078648,
          0.3539700979594718,
          0.9757973836799464,
          0,
          0
        ],
        [
          3.161133579991965,
          1.123509256565775,
          -2.03762432342619,
          0.6249104596066561,
          0.1233876273002557,
          0.250674241982037,
          0,
          0
        ],
        [
          2.414180342125329,
          0.9372192364882813,
          -1.476961105637047,
          0.799759533363504,
          0.04800595650750387,
          0.0898062557055107,
          0,
          0
        ],
        [
          12.69731517827164,
          0.887019687184201,
          -11.81029549108743,
          0.9805304603828494,
          0.003138163575680732,
          0.00560642866729423,
          0,
          0
        ],
        [
          2.097248458408416,
          1.267876026128224,
          -0.8293724322801919,
          0.3834514849667023,
          0.3672070098422122,
          1.033463153159883,
          0,
          0
        ],
        [
          4.136758128877641,
          1.003519814239172,
          -3.133238314638469,
          0.7661398989089013,
          0.1194522575418595,
          0.2415945579971198,
          0,
          0
        ],
        [
          2.635456392588379,
          3.050139024129558,
          0.4146826315411789,
          0.4150444876706479,
          0.4021411581626428,
          1.197913781505765,
          0,
          0
        ],
        [
          2.341798442866204,
          2.229953179565336,
          -0.111845263300868,
          0.3618509599118946,
          0.4591514298749323,
          1.511910031908127,
          0,
          0
        ],
        [
          1.901981568812182,
          1.017302708746835,
          -0.8846788600653464,
          0.5173851897640992,
          0.2453822861792514,
          0.5791111226622162,
          0,
          0
        ],
        [
          1.766261006263344,
          0.8838810167691931,
          -0.8823799894941506,
          0.6880547125384644,
          0.1123403688728851,
          0.2253902210407748,
          0,
          0
        ],
        [
          4.041402584642461,
          1.420489189617882,
          -2.62091339502458,
          0.9013330613202429,
          0.0172653931856637,
          0.03128858453555633,
          0,
          0
        ],
        [
          7.947984682340546,
          0.05137665651908634,
          -7.896608025821459,
          0.9999998119467941,
          6.251579864913385e-8,
          1.113359718263412e-7,
          0,
          0
        ],
        [
          2.499786689890309,
          1.350860703120434,
          -1.148925986769875,
          0.5959161157088734,
          0.140645869468597,
          0.2914744603341196,
          0,
          0
        ],
        [
          3.962225516706799,
          1.040037566379407,
          -2.922187950327392,
          0.8091100229143291,
          0.05136624787417322,
          0.09643284151090523,
          0,
          0
        ],
        [
          4.528331312181187,
          0.5313981650964342,
          -3.996933147084753,
          0.9669059061480261,
          0.01325255330658799,
          0.0239187919884431,
          0,
          0
        ],
        [
          5.347457972485866,
          0.9797751382546797,
          -4.367682834231186,
          0.9189142457640397,
          0.01800663157801032,
          0.03265649853452512,
          0,
          0
        ],
        [
          1.896956187021556,
          1.277392075509279,
          -0.6195641115122774,
          0.3592516200344525,
          0.3363850280062848,
          0.9027472528824828,
          0,
          0
        ],
        [
          3.666019715203479,
          1.209051325083293,
          -2.456968390120186,
          0.8522525717417413,
          0.03560568889720446,
          0.06575222393093891,
          0,
          0
        ],
        [
          2.156368916077836,
          1.075006397692601,
          -1.081362518385235,
          0.6730848667282181,
          0.0953239813319612,
          0.1876526873560156,
          0,
          0
        ],
        [
          2.677407760141085,
          1.172056648286439,
          -1.505351111854646,
          0.7398949244682919,
          0.0597140857155503,
          0.113099985781115,
          0,
          0
        ],
        [
          4.840931950439484,
          9.591981169260361,
          4.751049218820877,
          0.5328992848312418,
          0.3521469794076693,
          0.9680397102088304,
          0,
          0
        ],
        [
          1.100528819206656,
          0.9542970635265943,
          -0.1462317556800622,
          0.3340060728647691,
          0.4851743289929639,
          1.678353015230096,
          0,
          0
        ],
        [
          3.139822470427842,
          0.600810252058676,
          -2.539012218369166,
          0.9572555697064925,
          0.01457178512475704,
          0.02633500827109328,
          0,
          0
        ],
        [
          0.6273447063330089,
          1.572186944152771,
          0.9448422378197623,
          0.01906694849869766,
          0.8219896566582292,
          8.223691467817067,
          0,
          0
        ],
        [
          0.9242002891825528,
          0.7430576857004144,
          -0.1811426034821384,
          0.5176213573741014,
          0.3732531944819191,
          1.060613370495808,
          0,
          0
        ],
        [
          3.880894038397775,
          0.671329658497208,
          -3.209564379900567,
          0.9445720046620514,
          0.0193677914308002,
          0.03517382833032492,
          0,
          0
        ],
        [
          2.022216868540733,
          0.7501859908039096,
          -1.272030877736823,
          0.7465576200768753,
          0.1462366224637826,
          0.3050452871461339,
          0,
          0
        ],
        [
          2.230581673337028,
          1.127780373500134,
          -1.102801299836894,
          0.6625875817648397,
          0.07592057184364262,
          0.1463173618112717,
          0,
          0
        ],
        [
          3.936210153036189,
          1.24241559118673,
          -2.693794561849459,
          0.7315448290971373,
          0.08737928210297456,
          0.1705154918250595,
          0,
          0
        ],
        [
          0.7401620960052142,
          0.7570304783504405,
          0.01686838234522625,
          0.4096470581960773,
          0.4746858443218339,
          1.609284655364995,
          0,
          0
        ],
        [
          8.861355457688955,
          0.05050668865379859,
          -8.810848769035156,
          0.999999540831771,
          1.493435391833041e-7,
          2.659697208379278e-7,
          0,
          0
        ],
        [
          2.892876497900966,
          0.993260542896725,
          -1.899615955004241,
          0.8710223462729096,
          0.028070920307861,
          0.05143606879206908,
          0,
          0
        ],
        [
          2.115207542973166,
          1.125692009575791,
          -0.9895155333973749,
          0.6270558993572332,
          0.1253755446576725,
          0.2552918260040121,
          0,
          0
        ],
        [
          1.43189840796512,
          0.4744165408888034,
          -0.9574818670763166,
          0.88156935321053,
          0.08568592077070951,
          0.1669013133017467,
          0,
          0
        ],
        [
          2.61060472234066,
          1.053635497763306,
          -1.556969224577355,
          0.8888726006508076,
          0.0154450440403025,
          0.02793797226113511,
          0,
          0
        ],
        [
          1.688834414851228,
          0.746624628463577,
          -0.9422097863876505,
          0.7862614574615868,
          0.1019832832723721,
          0.2022508064000477,
          0,
          0
        ],
        [
          1.608126500966584,
          0.6129307450587148,
          -0.9951957559078689,
          0.8314248496332788,
          0.1038222095041238,
          0.2063202159820539,
          0,
          0
        ],
        [
          0.6812653303499414,
          0.9687275157262994,
          0.287462185376358,
          0.1630248496932081,
          0.7008484251576436,
          4.172328570766044,
          0,
          0
        ],
        [
          1.072685232309848,
          0.8671285838717423,
          -0.2055566484381056,
          0.472771124847711,
          0.3355686097033445,
          0.8994496974247748,
          0,
          0
        ],
        [
          3.396610892444643,
          0.3606941955240737,
          -3.03591669692057,
          0.9976561935180532,
          0.001044250932328246,
          0.001861676919396549,
          0,
          0
        ],
        [
          1.620422080412911,
          1.084275150006405,
          -0.5361469304065063,
          0.464959002927246,
          0.1753294483397353,
          0.3786344043312476,
          0,
          0
        ],
        [
          0.5914242654436356,
          0.7112666944986106,
          0.119842429054975,
          0.3111107956117999,
          0.6021305784954502,
          2.69522988740714,
          0,
          0
        ],
        [
          1.252389498233015,
          0.3109964927203263,
          -0.9413930055126891,
          0.9859326556907337,
          0.007645667869299386,
          0.01372127130928954,
          0,
          0
        ],
        [
          2.409574943306537,
          0.8523634269900839,
          -1.557211516316453,
          0.8480530272686857,
          0.03708236359292623,
          0.06858418152137029,
          0,
          0
        ],
        [
          2.293828056355611,
          1.53712098561557,
          -0.7567070707400412,
          0.5506852941772814,
          0.1716957662520822,
          0.369160647052065,
          0,
          0
        ],
        [
          0.7741573771915162,
          0.9561319427916655,
          0.1819745656001492,
          0.2304136213125102,
          0.5999667979271041,
          2.671018353276201,
          0,
          0
        ],
        [
          2.713186088365567,
          0.8887586533627984,
          -1.824427435002768,
          0.8526369610878671,
          0.04260438126589283,
          0.07925168784160494,
          0,
          0
        ],
        [
          4.678370265441681,
          1.174736800790348,
          -3.503633464651333,
          0.8614164194304595,
          0.02699331786896597,
          0.04940673325776147,
          0,
          0
        ],
        [
          1.419895866583823,
          0.7263231460119048,
          -0.6935727205719187,
          0.7707979151832973,
          0.09069110593111097,
          0.1776228983599505,
          0,
          0
        ],
        [
          1.703016766317589,
          0.7740631467410524,
          -0.9289536195765362,
          0.7352134446593874,
          0.1262132092462089,
          0.257243866209088,
          0,
          0
        ],
        [
          1.148232884744297,
          0.4976111574731922,
          -0.6506217272711048,
          0.888696575562706,
          0.07056879929086136,
          0.1352200754819915,
          0,
          0
        ],
        [
          2.690490876098347,
          0.903359207289134,
          -1.787131668809213,
          0.8889344823944051,
          0.02156038159299675,
          0.03924353372279466,
          0,
          0
        ],
        [
          1.260872941624252,
          1.050517174692058,
          -0.2103557669321938,
          0.3477751706563326,
          0.3130072518742393,
          0.811424170720856,
          0,
          0
        ],
        [
          1.724014397934604,
          0.5459381401431987,
          -1.178076257791405,
          0.9416258631686737,
          0.02363379409331681,
          0.04310884645437152,
          0,
          0
        ],
        [
          2.296025261356291,
          0.5204351435734047,
          -1.775590117782887,
          0.9566648853349549,
          0.02067459107820594,
          0.03759720836787993,
          0,
          0
        ],
        [
          1.038410261788122,
          1.210598922061317,
          0.1721886602731952,
          0.1012511440505791,
          0.5081294142956365,
          1.839793910794471,
          0,
          0
        ],
        [
          1.814739461268467,
          0.6398435988430847,
          -1.174895862425382,
          0.8223982038588948,
          0.1081432489061668,
          0.2159484056952537,
          0,
          0
        ],
        [
          1.148822974559702,
          0.7020364733417256,
          -0.446786501217976,
          0.6570311786239643,
          0.2413087608088093,
          0.5664397386037237,
          0,
          0
        ],
        [
          3.295333699286772,
          0.6643244426286116,
          -2.631009256658161,
          0.9225939871316899,
          0.03184915225135709,
          0.05858690289472142,
          0,
          0
        ],
        [
          0.7238870235616965,
          0.6831166196890713,
          -0.0407704038726252,
          0.4885957540940584,
          0.411429838827344,
          1.24492514296948,
          0,
          0
        ],
        [
          4.100844033694974,
          0.7577524083507403,
          -3.343091625344234,
          0.7801304229286843,
          0.1236268285135578,
          0.2512287558367021,
          0,
          0
        ],
        [
          3.390851183984527,
          0.7332776541096767,
          -2.65757352987485,
          0.7147644902388219,
          0.2096952592188874,
          0.4725412419390429,
          0,
          0
        ],
        [
          0.9810354230576378,
          0.6662854176847003,
          -0.3147500053729375,
          0.5998458164775806,
          0.3136152985476696,
          0.8137206517517385,
          0,
          0
        ],
        [
          2.686632237521752,
          1.881849863168204,
          -0.804782374353548,
          0.5018921954151625,
          0.3595925481863842,
          0.9999999999999999,
          0,
          0
        ],
        [
          2.686632237521758,
          1.881849863168206,
          -0.8047823743535525,
          0.5018921954151624,
          0.3595925481863843,
          1,
          0,
          0
        ],
        [
          2.686632237521767,
          1.881849863168204,
          -0.8047823743535638,
          0.5018921954151626,
          0.3595925481863843,
          1,
          0,
          0
        ],
        [
          0.6066149418043802,
          1.110464594778565,
          0.5038496529741845,
          0.06264800100844198,
          0.8224608670805726,
          8.25024493575084,
          0,
          0
        ],
        [
          0.7520611353253905,
          0.9267917259808341,
          0.1747305906554436,
          0.2315282223210467,
          0.6148061068865428,
          2.842526178050741,
          0,
          0
        ],
        [
          0.6375566822350026,
          0.7848819970999084,
          0.1473253148649057,
          0.3031148782910021,
          0.6003561787659778,
          2.675355969538596,
          0,
          0
        ],
        [
          0.5662806643054508,
          0.917162512745646,
          0.3508818484401952,
          0.1545518556875758,
          0.7495149053379085,
          5.328979867236249,
          0,
          0
        ],
        [
          1.149208272550797,
          0.619321292579897,
          -0.5298869799708996,
          0.7952220240797091,
          0.1159106113874348,
          0.2334923800698515,
          0,
          0
        ],
        [
          0.4580759671800332,
          0.7284623027390092,
          0.2703863355589761,
          0.2032245706763021,
          0.7352321242893163,
          4.945439311518195,
          0,
          0
        ],
        [
          2.686632237521759,
          1.881849863168205,
          -0.8047823743535543,
          0.5018921954151627,
          0.3595925481863841,
          0.9999999999999998,
          0,
          0
        ],
        [
          0.7292329650305318,
          0.7031397511550348,
          -0.02609321387549701,
          0.4518748557843464,
          0.4421889675189328,
          1.411778282256848,
          0,
          0
        ],
        [
          0.9828054721227278,
          0.5594458132102981,
          -0.4233596589124298,
          0.8080747293855195,
          0.1267252064143843,
          0.2584388357968401,
          0,
          0
        ],
        [
          0.9203593104670967,
          0.4875385018879077,
          -0.432820808579189,
          0.8128954087279572,
          0.1357285194363361,
          0.279683356435437,
          0,
          0
        ],
        [
          1.850440797689527,
          1.048862981930673,
          -0.8015778157588545,
          0.5498591414122505,
          0.1398984780590795,
          0.2896736336789051,
          0,
          0
        ],
        [
          1.724559152963435,
          0.3086040332972615,
          -1.415955119666173,
          0.9929910983008896,
          0.00358379178723077,
          0.006405421010095602,
          0,
          0
        ],
        [
          2.192252231316423,
          0.9664322911031306,
          -1.225819940213292,
          0.5616967637251703,
          0.2424630347727642,
          0.5700164647891965,
          0,
          0
        ],
        [
          1.448362082890881,
          0.6924762324973653,
          -0.7558858503935154,
          0.7940889095569268,
          0.1003531842858912,
          0.1986574259346807,
          0,
          0
        ],
        [
          1.622932169411637,
          1.076173363213894,
          -0.5467588061977431,
          0.4523419732961962,
          0.2424529726092415,
          0.5699852382656987,
          0,
          0
        ],
        [
          10.96611362936516,
          0.474281753674455,
          -10.4918318756907,
          0.9906943324718673,
          0.005249088445475903,
          0.009397562834850179,
          0,
          0
        ],
        [
          1.167602230678835,
          1.200554163156192,
          0.0329519324773575,
          0.2767098395296257,
          0.5277045423999999,
          1.989861078342391,
          0,
          0
        ],
        [
          2.99219620649346,
          0.8511568498569637,
          -2.141039356636496,
          0.5846558058654628,
          0.285271311065524,
          0.7108248084229287,
          0,
          0
        ],
        [
          1.191173319887048,
          0.5381174039767512,
          -0.6530559159102965,
          0.7283168113458078,
          0.1893434483563808,
          0.4159671922902516,
          0,
          0
        ],
        [
          2.978822999231125,
          0.4563656581933933,
          -2.522457341037731,
          0.9244048472143136,
          0.03719601276402938,
          0.06880249720928411,
          0,
          0
        ],
        [
          2.892756300805762,
          0.8167769266305214,
          -2.07597937417524,
          0.929558917725339,
          0.01798488574525607,
          0.03261633841376837,
          0,
          0
        ],
        [
          2.978931551230978,
          0.8127923915485562,
          -2.166139159682421,
          0.7369873692403186,
          0.1603766915653607,
          0.3401750499364277,
          0,
          0
        ],
        [
          2.686632237521774,
          1.881849863168203,
          -0.8047823743535703,
          0.501892195415163,
          0.359592548186384,
          0.9999999999999989,
          0,
          0
        ],
        [
          1.568916594509675,
          0.5477177103499256,
          -1.02119888415975,
          0.9106348645736921,
          0.05049092507993991,
          0.09470216364669631,
          0,
          0
        ],
        [
          0.6749939112428998,
          0.9147663568123611,
          0.2397724455694613,
          0.1962441108082158,
          0.6766529910666539,
          3.726858049400275,
          0,
          0
        ],
        [
          0.1723898017616772,
          0.6904357902532018,
          0.5180459884915246,
          0.05177939727000064,
          0.9295812227162314,
          23.50956297693082,
          0,
          0
        ],
        [
          0.2590559967197937,
          0.7397438484174994,
          0.4806878516977057,
          0.104508106510943,
          0.8659575449839554,
          11.50535227378571,
          0,
          0
        ],
        [
          1.692345586930721,
          1.154845583980918,
          -0.5375000029498036,
          0.4165537422732042,
          0.2545632496966985,
          0.6081778515375691,
          0,
          0
        ],
        [
          3.592856065058665,
          1.390589078875097,
          -2.202266986183568,
          0.5846160235767603,
          0.1600970379106831,
          0.3394688094777668,
          0,
          0
        ],
        [
          0.8491235499978,
          0.979276097225986,
          0.1301525472281859,
          0.2520636704370157,
          0.5518142597529104,
          2.192706873320232,
          0,
          0
        ],
        [
          0.8352762726949556,
          1.105889023207477,
          0.2706127505125215,
          0.1028739737593393,
          0.64006057875699,
          3.166921943994146,
          0,
          0
        ],
        [
          2.235658896751802,
          0.9977772647263418,
          -1.23788163202546,
          0.4487014550316361,
          0.3803799757921861,
          1.093296343288732,
          0,
          0
        ],
        [
          2.686632237521803,
          1.881849863168201,
          -0.8047823743536011,
          0.5018921954151631,
          0.3595925481863836,
          0.9999999999999977,
          0,
          0
        ],
        [
          2.686632237521766,
          1.881849863168203,
          -0.8047823743535627,
          0.5018921954151625,
          0.3595925481863839,
          0.9999999999999987,
          0,
          0
        ],
        [
          2.68663223752177,
          1.881849863168204,
          -0.804782374353566,
          0.5018921954151626,
          0.3595925481863842,
          0.9999999999999999,
          0,
          0
        ],
        [
          2.686632237521776,
          1.881849863168204,
          -0.804782374353572,
          0.5018921954151631,
          0.3595925481863841,
          0.9999999999999997,
          0,
          0
        ],
        [
          2.68663223752177,
          1.881849863168204,
          -0.804782374353566,
          0.5018921954151626,
          0.3595925481863842,
          0.9999999999999999,
          0,
          0
        ],
        [
          2.68663223752177,
          1.881849863168204,
          -0.804782374353566,
          0.5018921954151626,
          0.3595925481863842,
          0.9999999999999999,
          0,
          0
        ],
        [
          1.802688514732398,
          1.124336424701345,
          -0.6783520900310527,
          0.5552940351394268,
          0.2000702787103741,
          0.4454268960589902,
          0,
          0
        ],
        [
          0.8603728764740574,
          0.6943808756512512,
          -0.1659920008228062,
          0.5250490549255765,
          0.3823938853294717,
          1.102668695923374,
          0,
          0
        ],
        [
          3.85645928883884,
          0.2338827444630452,
          -3.622576544375794,
          0.9962567318374974,
          0.002056483708453607,
          0.00366999105678345,
          0,
          0
        ],
        [
          2.214011895025459,
          0.04144915206770634,
          -2.172562742957753,
          0.9999389187551465,
          0.0000174483981834097,
          0.00003107483525033346,
          0,
          0
        ],
        [
          1.120138440914759,
          0.1668249859616732,
          -0.9533134549530855,
          0.9964572735599637,
          0.001591885535674767,
          0.002839549396648285,
          0,
          0
        ],
        [
          4.045408883671792,
          0.1271084642415054,
          -3.918300419430286,
          0.999978019452071,
          0.00000937827166982549,
          0.00001670215753471917,
          0,
          0
        ],
        [
          2.403250680957174,
          0.5655641308676017,
          -1.837686550089572,
          0.9497972836461998,
          0.023052633058429,
          0.04202377515580974,
          0,
          0
        ],
        [
          0.7514948103810417,
          0.03996567039410113,
          -0.7115291399869406,
          0.9990576874960928,
          0.0003502682539538361,
          0.0006240201551478765,
          0,
          0
        ],
        [
          2.408201319724034,
          0.1607654867134805,
          -2.247435833010553,
          0.9968849929508157,
          0.001619364271636415,
          0.002888644501679635,
          0,
          0
        ],
        [
          15.79118285328952,
          0.401057449554571,
          -15.39012540373495,
          0.9997170750448306,
          0.00009461818531165599,
          0.0001685238615516889,
          0,
          0
        ],
        [
          2.38834009711234,
          0.8138155231046893,
          -1.574524574007651,
          0.8836071237517265,
          0.02558886981311459,
          0.04676862073249091,
          0,
          0
        ],
        [
          2.620411072868763,
          0.9564700521369276,
          -1.663941020731836,
          0.8486940096350695,
          0.03968629046022482,
          0.07359919617148707,
          0,
          0
        ],
        [
          1.768906934654441,
          0.1127710450312012,
          -1.65613588962324,
          0.9988480243124902,
          0.0004115967654034896,
          0.0007333249099621326,
          0,
          0
        ],
        [
          1.651302433617183,
          0.1546760856224203,
          -1.496626347994763,
          0.9966865745497004,
          0.001483065531432631,
          0.002645151798314536,
          0,
          0
        ],
        [
          1.277064891510228,
          1.37514988522555,
          0.09808499371532231,
          0.1643232484559662,
          0.436441903411175,
          1.379219665786709,
          0,
          0
        ],
        [
          3.916924555462103,
          0.05659846924863553,
          -3.860326086213467,
          0.9691032948887164,
          0.0120579172024042,
          0.02173634435045695,
          0,
          0
        ],
        [
          2.913273820324914,
          0.1348302722510469,
          -2.778443548073867,
          0.9999738509748287,
          0.00001035798228083635,
          0.00001844698334399047,
          0,
          0
        ],
        [
          1.662921619048434,
          0.5217316150172963,
          -1.141190004031138,
          0.832271430426599,
          0.1295893170396859,
          0.2651494202204023,
          0,
          0
        ],
        [
          0.8442381402960463,
          1.060634500933182,
          0.2163963606371361,
          0.1570120537875726,
          0.6340284295213306,
          3.085368743888156,
          0,
          0
        ],
        [
          1.814452814300079,
          0.2394948522403459,
          -1.574957962059733,
          0.994304655803618,
          0.003088791240293833,
          0.005517950133940038,
          0,
          0
        ],
        [
          1.374792927013438,
          0.3187398371808434,
          -1.056053089832595,
          0.9730944566618334,
          0.01601989301106616,
          0.02899472448512612,
          0,
          0
        ],
        [
          2.138122108865187,
          0.8560840071907877,
          -1.2820381016744,
          0.7964771947137165,
          0.06005741606579088,
          0.1137918113900184,
          0,
          0
        ],
        [
          3.67138047142571,
          0.05417621288235802,
          -3.617204258543352,
          0.9999995290371446,
          1.450363740840321e-7,
          2.582989794622309e-7,
          0,
          0
        ],
        [
          2.129160104041768,
          0.6767946553916427,
          -1.452365448650125,
          0.8505545043176443,
          0.08034591003072186,
          0.1555911751463162,
          0,
          0
        ],
        [
          1.16305144072583,
          0.1973241044554015,
          -0.9657273362704284,
          0.9934793281200245,
          0.003557608725809232,
          0.006358456138497835,
          0,
          0
        ],
        [
          1.770339908271547,
          0.1200106150605691,
          -1.650329293210978,
          0.998994185363607,
          0.0003890619711391173,
          0.000693159973687605,
          0,
          0
        ],
        [
          1.119831022217378,
          0.6376955085125678,
          -0.4821355137048106,
          0.7551296545475984,
          0.1619940380427431,
          0.344268760802067,
          0,
          0
        ],
        [
          2.333780523868292,
          0.8836293369847832,
          -1.450151186883509,
          0.7293234133831062,
          0.1061401783380214,
          0.2114735666119775,
          0,
          0
        ],
        [
          2.239417360502954,
          0.4091436827196801,
          -1.830273677783274,
          0.9897757099203222,
          0.004814020888566897,
          0.008614883624851678,
          0,
          0
        ],
        [
          2.686632237521765,
          1.881849863168205,
          -0.8047823743535603,
          0.5018921954151625,
          0.3595925481863843,
          1,
          0,
          0
        ],
        [
          2.686632237521767,
          1.881849863168204,
          -0.8047823743535625,
          0.5018921954151628,
          0.3595925481863841,
          0.9999999999999998,
          0,
          0
        ],
        [
          4.708952460742823,
          0.987371962349176,
          -3.721580498393648,
          0.806486466832256,
          0.09084649484901597,
          0.1779576456573282,
          0,
          0
        ],
        [
          2.99661112881098,
          0.2470469661041832,
          -2.749564162706797,
          0.987902921875933,
          0.006422154581600636,
          0.01151130468613906,
          0,
          0
        ],
        [
          0.6128148281806978,
          0.7777204064344946,
          0.1649055782537968,
          0.286308249097215,
          0.624896469319694,
          2.966897976422517,
          0,
          0
        ],
        [
          10.23061077817009,
          0.2412735176827208,
          -9.989337260487373,
          0.9989044506364648,
          0.0005844015502443308,
          0.001041384068368308,
          0,
          0
        ],
        [
          2.037992936566972,
          0.7817339791193203,
          -1.256258957447651,
          0.8022744140776343,
          0.08324972445263878,
          0.1617251076883961,
          0,
          0
        ],
        [
          1.272535768813489,
          0.2303951761195691,
          -1.04214059269392,
          0.9922341303491575,
          0.004286518311354666,
          0.00766683275045205,
          0,
          0
        ],
        [
          14.00963279867433,
          0.1628765246491004,
          -13.84675627402523,
          0.9999986347897519,
          5.124116145041861e-7,
          9.125672546009816e-7,
          0,
          0
        ],
        [
          0.8316184724843375,
          0.05981792354005014,
          -0.7718005489442874,
          0.9987632062330634,
          0.0005944660914499973,
          0.001059329412967868,
          0,
          0
        ],
        [
          1.652167115429845,
          0.1399431455568953,
          -1.51222396987295,
          0.9985662419530966,
          0.0005679896886029931,
          0.001012122057861669,
          0,
          0
        ],
        [
          1.02357458091362,
          0.1938897890173681,
          -0.829684791896252,
          0.9829395929697063,
          0.008745453038370416,
          0.01571241035949417,
          0,
          0
        ],
        [
          2.488746392853562,
          0.1246229049144867,
          -2.364123487939075,
          0.9999611731149465,
          0.0000167912482676062,
          0.00002990446029381238,
          0,
          0
        ],
        [
          0.5042833174296383,
          0.01783531566888751,
          -0.4864480017607508,
          0.9886284999119168,
          0.002494631952258867,
          0.004453863805260581,
          0,
          0
        ],
        [
          5.678556752371743,
          0.1829477625867903,
          -5.495608989784952,
          0.9997469799283571,
          0.0001233189570305778,
          0.0002196489322980535,
          0,
          0
        ],
        [
          13.0752492216147,
          0.5054307237657586,
          -12.56981849784895,
          0.9976619732900237,
          0.0007149318963587283,
          0.001274151203629269,
          0,
          0
        ],
        [
          0.7544868861837616,
          0.439432998279505,
          -0.3150538879042566,
          0.792463799303723,
          0.1497531488103141,
          0.3136726291602736,
          0,
          0
        ],
        [
          3.289555803389331,
          0.1458594383983552,
          -3.143696364990975,
          0.9999917429354466,
          0.000003015768181203127,
          0.000005370873924829097,
          0,
          0
        ],
        [
          6.203476735941198,
          0.7045463246031421,
          -5.498930411338056,
          0.9921522847420945,
          0.001151411286509468,
          0.002052941222697345,
          0,
          0
        ],
        [
          0.9644030950317926,
          0.5567178742930224,
          -0.4076852207387701,
          0.7839194993855916,
          0.1534167336457222,
          0.3227369910042697,
          0,
          0
        ],
        [
          1.697063710683632,
          0.1340205176248654,
          -1.563043193058766,
          0.9994669195168918,
          0.0002366279216408546,
          0.0004215163850495974,
          0,
          0
        ],
        [
          0.7596759849808037,
          0.6972847466587473,
          -0.0623912383220564,
          0.4773654366906223,
          0.4291031127356204,
          1.338596494386213,
          0,
          0
        ],
        [
          9.63556141228285,
          0.4041387743070907,
          -9.23142263797576,
          0.9960607253716012,
          0.002286466759253305,
          0.00408135829422069,
          0,
          0
        ],
        [
          0.5809312060618103,
          0.02280246743159663,
          -0.5581287386302136,
          0.9904977412556325,
          0.002399185560636719,
          0.004283045986720566,
          0,
          0
        ],
        [
          4.13127783441532,
          0.05814336473729006,
          -4.073134469678029,
          0.9999821686093756,
          0.000006788556845952193,
          0.00001208999442895823,
          0,
          0
        ],
        [
          1.621407854180837,
          0.4630389844155139,
          -1.158368869765324,
          0.9590513937845739,
          0.02184289398684305,
          0.03976923684299736,
          0,
          0
        ],
        [
          3.30262086812665,
          0.2984178539796675,
          -3.004203014146982,
          0.9990106332134097,
          0.0004949887745560848,
          0.0008819745787694434,
          0,
          0
        ],
        [
          1.369293451070843,
          0.2234783910518766,
          -1.145815060018967,
          0.9944049404058632,
          0.002817666283688298,
          0.005032232205505575,
          0,
          0
        ],
        [
          5.497345005486238,
          0.220631527313355,
          -5.276713478172883,
          0.9992020411231332,
          0.000365169774814817,
          0.0006505776468810732,
          0,
          0
        ],
        [
          11.12581890476584,
          0.1530897583451221,
          -10.97272914642072,
          0.9999486790047758,
          0.00002293451024022687,
          0.0000408455853503736,
          0,
          0
        ],
        [
          1.172269962718113,
          0.8665974955348968,
          -0.3056724671832159,
          0.5174300532960824,
          0.2968709545714738,
          0.7519316474441718,
          0,
          0
        ],
        [
          2.099288166376577,
          0.136811253437181,
          -1.962476912939396,
          0.9997120691666489,
          0.0001091474621265278,
          0.0001944046909749123,
          0,
          0
        ],
        [
          2.576679559521725,
          0.1683173386840139,
          -2.408362220837711,
          0.9998960288395831,
          0.00005036214263312667,
          0.00008969572915383398,
          0,
          0
        ],
        [
          4.953885705728535,
          0.5138314449780333,
          -4.440054260750501,
          0.9517887817046657,
          0.02925872044118122,
          0.05367814819531829,
          0,
          0
        ],
        [
          0.7771357127159151,
          0.03328545909685162,
          -0.7438502536190634,
          0.9995824669897933,
          0.000132747849432082,
          0.0002364453856742619,
          0,
          0
        ],
        [
          2.23367608742755,
          0.3006278087454469,
          -1.933048278682103,
          0.9915723878384515,
          0.004494235973173289,
          0.00804003216381107,
          0,
          0
        ],
        [
          1.684703412776089,
          0.04576892692710683,
          -1.638934485848982,
          0.9997694426572931,
          0.00007361920901088251,
          0.0001311199617820705,
          0,
          0
        ],
        [
          0.2347032348942021,
          0.2507334200381304,
          0.01603018514392829,
          0.3788752762362751,
          0.4681603898305684,
          1.567688166338248,
          0,
          0
        ],
        [
          1.325106801223156,
          0.3905153493604845,
          -0.9345914518626715,
          0.9641382201555483,
          0.02090780334107862,
          0.03803036649233172,
          0,
          0
        ],
        [
          1.164963808810228,
          0.3022667114427304,
          -0.8626970973674979,
          0.9669620375636226,
          0.02012249706699954,
          0.03657259522984348,
          0,
          0
        ],
        [
          2.365722076625487,
          0.2270044746329096,
          -2.138717601992578,
          0.9979313963593882,
          0.001280220453048658,
          0.002282899555915579,
          0,
          0
        ],
        [
          1.539359534700945,
          1.143596485370129,
          -0.3957630493308153,
          0.3455109493223552,
          0.3480423891819299,
          0.9507327955352265,
          0,
          0
        ],
        [
          1.390444965222852,
          0.3142173297689507,
          -1.076227635453902,
          0.9717929361580718,
          0.0172114249592628,
          0.03118906977780617,
          0,
          0
        ],
        [
          0.7581951874708234,
          0.06035597880840535,
          -0.697839208662418,
          0.9977019433268647,
          0.001157459597287989,
          0.002063737725476019,
          0,
          0
        ],
        [
          6.063834603360931,
          0.9824900132430228,
          -5.081344590117908,
          0.8643513668540124,
          0.02964309178667621,
          0.05440485913424313,
          0,
          0
        ],
        [
          15.05879157608212,
          0.1377427073707556,
          -14.92104886871137,
          0.9999957137340323,
          0.000001670093778610597,
          0.00000297431716168751,
          0,
          0
        ],
        [
          4.968717653317224,
          0.5470031952900216,
          -4.421714458027203,
          0.947078647841034,
          0.0323497265020954,
          0.05953849919671787,
          0,
          0
        ],
        [
          8.569882266890664,
          0.2313787312859117,
          -8.338503535604753,
          0.9620596645581728,
          0.02952537494685768,
          0.05418223686686203,
          0,
          0
        ],
        [
          1.857490635622007,
          0.1200320089554066,
          -1.737458626666601,
          0.9994799079728086,
          0.0001992559534652336,
          0.0003549306824732617,
          0,
          0
        ],
        [
          0.7843727780110373,
          0.363204578780022,
          -0.4211681992310153,
          0.8708141444385374,
          0.08751532489690234,
          0.1708064330968362,
          0,
          0
        ],
        [
          1.710009928411401,
          0.4887945784688966,
          -1.221215349942505,
          0.9421731244817938,
          0.02811226956651335,
          0.05151402716122214,
          0,
          0
        ],
        [
          0.7183990547508481,
          0.1179833789847248,
          -0.6004156757661233,
          0.9697331603638913,
          0.01191957472526964,
          0.02148395126059619,
          0,
          0
        ],
        [
          0.692983072589943,
          0.3111497171753863,
          -0.3818333554145567,
          0.8163954273630801,
          0.1337010774138939,
          0.2748608126359564,
          0,
          0
        ],
        [
          6.884605013224492,
          0.2562163238485114,
          -6.62838868937598,
          0.9990371163686266,
          0.0004809203486624537,
          0.0008568952946168382,
          0,
          0
        ],
        [
          0.8151502312685234,
          0.5124511021744855,
          -0.3026991290940378,
          0.6980945097899232,
          0.2320229797916681,
          0.5380572261634674,
          0,
          0
        ],
        [
          0.5232406233666973,
          0.02375364560189967,
          -0.4994869777647976,
          0.9948307759819656,
          0.001444699105150488,
          0.002576623572985126,
          0,
          0
        ],
        [
          2.595776290266618,
          0.1084319470492694,
          -2.487344343217349,
          0.9999765191273116,
          0.000007952047570214392,
          0.00001416211499196053,
          0,
          0
        ],
        [
          0.7043945224417714,
          0.7110514755361401,
          0.006656953094368756,
          0.4224009309578586,
          0.4869642794389659,
          1.69042222686713,
          0,
          0
        ],
        [
          10.41837645124899,
          0.1789314651916553,
          -10.23944498605733,
          0.9999976167642556,
          6.111604983452183e-7,
          0.000001088431833673177,
          0,
          0
        ],
        [
          1.998286869853997,
          0.1670310187237695,
          -1.831255851130227,
          0.9983670406867887,
          0.0008933203704789776,
          0.001592359298667788,
          0,
          0
        ],
        [
          7.934802502616705,
          0.4950976769632546,
          -7.43970482565345,
          0.9932683867723109,
          0.002321871178501144,
          0.004144702493911468,
          0,
          0
        ],
        [
          3.190176384789863,
          0.3731208028716373,
          -2.817055581918225,
          0.9860029630767495,
          0.008266743677644002,
          0.01484517386781936,
          0,
          0
        ],
        [
          0.7745365498250614,
          0.1211209751305613,
          -0.6534155746945001,
          0.9759763229905108,
          0.009862414869632753,
          0.01773917485242894,
          0,
          0
        ],
        [
          0.6114073923898196,
          0.7611074164812721,
          0.1497000240914526,
          0.2976809461354474,
          0.6203254383185574,
          2.909737319942445,
          0,
          0
        ],
        [
          5.571605484707334,
          0.4697981410556641,
          -5.10180734365167,
          0.9988421862066078,
          0.0002728116870927847,
          0.0004859898080418875,
          0,
          0
        ],
        [
          17.13923530846265,
          0.1929105770362585,
          -16.94632473142639,
          0.9999977759439271,
          8.424389964706092e-7,
          0.00000150032215144318,
          0,
          0
        ],
        [
          2.333087071207166,
          0.5314294676922906,
          -1.801657603514876,
          0.9699842017416545,
          0.01210775275646583,
          0.02182728204129479,
          0,
          0
        ],
        [
          2.262143121180672,
          0.1520835010238777,
          -2.110059620156794,
          0.9998414901180953,
          0.0000631751751230856,
          0.0001125173733881371,
          0,
          0
        ],
        [
          2.275203166935457,
          0.4863648997370572,
          -1.7888382671984,
          0.9692711817680014,
          0.01306035402589598,
          0.02356731180455392,
          0,
          0
        ],
        [
          0.8898787170153966,
          0.2650939997537575,
          -0.6247847172616391,
          0.9648423332162371,
          0.02137851658100567,
          0.03890527728266743,
          0,
          0
        ],
        [
          1.055253120531709,
          0.3902065817079793,
          -0.6650465388237295,
          0.9471156215269197,
          0.03222658438797492,
          0.05930431359663631,
          0,
          0
        ],
        [
          8.818724247068593,
          0.05269514098441999,
          -8.766029106084172,
          0.9999925092152218,
          0.000002573297862785063,
          0.000004582862954407066,
          0,
          0
        ],
        [
          0.7724421411652882,
          0.3895310473900691,
          -0.3829110937752191,
          0.8544829369323858,
          0.1010567468573599,
          0.2002067565281169,
          0,
          0
        ],
        [
          1.232909244005265,
          0.2160731270159791,
          -1.016836116989286,
          0.9879336269480132,
          0.006381794737092749,
          0.01143849758518717,
          0,
          0
        ],
        [
          0.9374397925403046,
          0.9035231040607814,
          -0.03391668847952323,
          0.336028776174403,
          0.494609120621133,
          1.742931880871847,
          0,
          0
        ],
        [
          1.292857529083116,
          0.2111386956173415,
          -1.081718833465775,
          0.9928156107761231,
          0.003965678290404114,
          0.007090696053650202,
          0,
          0
        ],
        [
          2.217500119894132,
          0.3032731535324423,
          -1.91422696636169,
          0.9975120746460183,
          0.001208407371606059,
          0.00215468695017807,
          0,
          0
        ],
        [
          1.630964958242545,
          1.026614770559992,
          -0.6043501876825521,
          0.4808817427394176,
          0.2315786498217143,
          0.5367163037418426,
          0,
          0
        ],
        [
          2.651083344453847,
          0.9777545840742764,
          -1.673328760379571,
          0.8267058370130724,
          0.04933605336145382,
          0.092423641281512,
          0,
          0
        ],
        [
          1.709809511285314,
          0.5302995495618769,
          -1.179509961723437,
          0.8897358799867721,
          0.06752473749474328,
          0.1289648266390945,
          0,
          0
        ],
        [
          1.879822899491144,
          0.2759056788439019,
          -1.603917220647242,
          0.9933107151092035,
          0.002919702852850639,
          0.005214998804682325,
          0,
          0
        ],
        [
          2.064303501293968,
          0.2102629524391707,
          -1.854040548854797,
          0.9971269144459896,
          0.00145614629438734,
          0.002597069428689885,
          0,
          0
        ],
        [
          2.593789864501889,
          0.4684894832580662,
          -2.125300381243822,
          0.9947579529475146,
          0.001605792191097393,
          0.002864395496859638,
          0,
          0
        ],
        [
          1.23931037466598,
          0.2248878492020721,
          -1.014422525463908,
          0.9797930521822525,
          0.0120338443852356,
          0.02169242063613301,
          0,
          0
        ],
        [
          1.245816993034696,
          0.3385629978451055,
          -0.9072539951895906,
          0.9540358168464067,
          0.02925698702316365,
          0.05367487221541666,
          0,
          0
        ],
        [
          1.556362776482617,
          0.04883612386496711,
          -1.50752665261765,
          0.9999365790722315,
          0.00003584827850758415,
          0.00006384539341336052,
          0,
          0
        ],
        [
          1.212236608006003,
          0.183814201185906,
          -1.028422406820097,
          0.9218277927665683,
          0.05282536399978074,
          0.09932489897641411,
          0,
          0
        ],
        [
          2.381688722144477,
          0.4112502104807078,
          -1.970438511663769,
          0.992746797154529,
          0.002982740626308546,
          0.005327929953909632,
          0,
          0
        ],
        [
          1.301306217256028,
          0.4639637539488514,
          -0.8373424633071764,
          0.8914559715998556,
          0.07364767366720217,
          0.1415886790923767,
          0,
          0
        ],
        [
          0.8563558304966883,
          0.6176077989269655,
          -0.2387480315697228,
          0.6678707812893792,
          0.2416888874533708,
          0.5676164271226251,
          0,
          0
        ],
        [
          0.8772240425956879,
          0.4592179842876618,
          -0.4180060583080261,
          0.8112614892124147,
          0.1390043827365537,
          0.2875234336695729,
          0,
          0
        ],
        [
          2.001365257398634,
          0.557882129371078,
          -1.443483128027556,
          0.8990656647601133,
          0.05671520262438624,
          0.107078516660708,
          0,
          0
        ],
        [
          1.711528140120374,
          0.582501224991126,
          -1.129026915129248,
          0.8965522719709789,
          0.05785616623618005,
          0.1093649441987612,
          0,
          0
        ],
        [
          5.314245440029821,
          0.7740935167826436,
          -4.540151923247177,
          0.9678014406908948,
          0.006495252878070533,
          0.01164318534365457,
          0,
          0
        ],
        [
          0.5576225899881551,
          0.02714342485848016,
          -0.5304791651296749,
          0.9950866272174712,
          0.001497594338636816,
          0.00267110381453261,
          0,
          0
        ],
        [
          1.617645419975992,
          0.06580780215420341,
          -1.551837617821789,
          0.9995927111176147,
          0.0001781792599733896,
          0.0003173804952393617,
          0,
          0
        ],
        [
          0.5132419411482998,
          0.1930712321504844,
          -0.3201707089978154,
          0.8732308522488099,
          0.07746960085158891,
          0.1495534120562096,
          0,
          0
        ],
        [
          0.5809870646132561,
          0.4317181735251349,
          -0.1492688910881212,
          0.5728372141838907,
          0.3544077430961639,
          0.977666158041214,
          0,
          0
        ],
        [
          3.916924555462103,
          0.05659846924863553,
          -3.860326086213467,
          0.9691032948887164,
          0.0120579172024042,
          0.02173634435045695,
          0,
          0
        ],
        [
          2.798747783230624,
          0.1545167213539644,
          -2.64423106187666,
          0.9999655283657489,
          0.00001371335294800789,
          0.00002442279156143467,
          0,
          0
        ],
        [
          1.603931539489127,
          0.740586497285592,
          -0.8633450422035354,
          0.7339182828803804,
          0.1519700920348507,
          0.319148384851717,
          0,
          0
        ],
        [
          1.659113198504262,
          0.6622819077710697,
          -0.9968312907331921,
          0.8556786431807334,
          0.0666503631718986,
          0.1271756162682327,
          0,
          0
        ],
        [
          2.713477751792841,
          0.4922830316284931,
          -2.221194720164348,
          0.9889578205351549,
          0.004231228643245437,
          0.007567521880348913,
          0,
          0
        ],
        [
          3.350943877769372,
          0.7616450470583611,
          -2.589298830711011,
          0.8827284699619709,
          0.04575838976500438,
          0.08540004045535594,
          0,
          0
        ],
        [
          1.761727578504498,
          1.087169629774799,
          -0.6745579487296993,
          0.5121634347389271,
          0.1826237513482263,
          0.3979064134839297,
          0,
          0
        ],
        [
          1.80035969937651,
          1.014177593297915,
          -0.786182106078595,
          0.5336023474112912,
          0.2666031385052636,
          0.6473988208470891,
          0,
          0
        ],
        [
          2.726809221571286,
          0.4260335362067542,
          -2.300775685364532,
          0.9118984188976015,
          0.04308592900521403,
          0.0801877844362452,
          0,
          0
        ],
        [
          1.829097651143479,
          4.572593438889658,
          2.74349578774618,
          0.2251683323379147,
          0.6029742376175619,
          2.704741484584422,
          0,
          0
        ],
        [
          0.9234222627775173,
          1.057474039029095,
          0.1340517762515776,
          0.2556579733680616,
          0.576544061685828,
          2.424766756490217,
          0,
          0
        ],
        [
          1.416141371154762,
          0.8579460337851609,
          -0.5581953373696013,
          0.5616544378360521,
          0.2505906664648759,
          0.5955133295879423,
          0,
          0
        ],
        [
          6.587309856323505,
          0.619946809692965,
          -5.96736304663054,
          0.988316069384811,
          0.003285921291454986,
          0.005871272765401106,
          0,
          0
        ],
        [
          0.9234334993112794,
          0.857034721877945,
          -0.06639877743333433,
          0.390593698604445,
          0.4537731271057745,
          1.479487853433737,
          0,
          0
        ],
        [
          0.6784525467038103,
          0.7711273531355003,
          0.09267480643169002,
          0.3458575896218273,
          0.5493846091848057,
          2.171281645147452,
          0,
          0
        ],
        [
          0.5431589871072319,
          0.03016754819719289,
          -0.512991438910039,
          0.9821696700552832,
          0.005720276171308232,
          0.01024599423543837,
          0,
          0
        ],
        [
          3.916924555462103,
          0.05659846924863553,
          -3.860326086213467,
          0.9691032948887164,
          0.0120579172024042,
          0.02173634435045695,
          0,
          0
        ],
        [
          1.14846698801196,
          0.7909968323838298,
          -0.3574701556281302,
          0.5502450874047511,
          0.3146782865542022,
          0.8177451521135757,
          0,
          0
        ],
        [
          2.139019354792297,
          0.5339018965797888,
          -1.605117458212508,
          0.9465751513194491,
          0.02757097360529107,
          0.05049401237601879,
          0,
          0
        ],
        [
          3.632856552610816,
          0.2527977151970586,
          -3.380058837413757,
          0.9994876197535637,
          0.0001397618539589645,
          0.0002489402082276027,
          0,
          0
        ],
        [
          1.986640921181395,
          1.093742572305522,
          -0.892898348875873,
          0.57268648930666,
          0.1623079377459874,
          0.345065112829306,
          0,
          0
        ],
        [
          1.536860773280236,
          0.9831068771404454,
          -0.5537538961397908,
          0.5188053194724566,
          0.2194859897871859,
          0.5008086183874527,
          0,
          0
        ],
        [
          1.404816917023538,
          0.2389705531585768,
          -1.165846363864961,
          0.9925180362810119,
          0.004029237265429685,
          0.007204800268000085,
          0,
          0
        ],
        [
          1.622994649557082,
          0.3829048172908631,
          -1.240089832266218,
          0.9711977963244492,
          0.01416582873038066,
          0.0255907970406885,
          0,
          0
        ],
        [
          1.5270608682073,
          0.5256654484559472,
          -1.001395419751353,
          0.9059923828781968,
          0.05762049615442435,
          0.1088922207950994,
          0,
          0
        ],
        [
          5.146636763799747,
          1.022498615941369,
          -4.124138147858378,
          0.7064066362553754,
          0.07849138443756944,
          0.1516939578799721,
          0,
          0
        ],
        [
          2.440634771723122,
          0.9333243760521204,
          -1.507310395671002,
          0.8329508270353786,
          0.04742431014666529,
          0.0886639798854349,
          0,
          0
        ],
        [
          1.314471065246782,
          1.143420189961191,
          -0.171050875285591,
          0.2678501333050614,
          0.3994719054642452,
          1.18467331162962,
          0,
          0
        ],
        [
          3.002060493572851,
          1.170496855428045,
          -1.831563638144806,
          0.8697897579361514,
          0.02825366735319835,
          0.05178066347413066,
          0,
          0
        ],
        [
          1.852935427135135,
          1.147485136390196,
          -0.7054502907449394,
          0.5090452636901295,
          0.1468219221854841,
          0.3064763107642502,
          0,
          0
        ],
        [
          2.894766070961769,
          1.839750172149275,
          -1.055015898812494,
          0.5593760989252814,
          0.2767801735125678,
          0.6815698132050559,
          0,
          0
        ],
        [
          2.686632237521758,
          1.881849863168205,
          -0.8047823743535532,
          0.5018921954151626,
          0.3595925481863843,
          1,
          0,
          0
        ],
        [
          2.6866322375218,
          1.881849863168202,
          -0.8047823743535982,
          0.501892195415163,
          0.359592548186384,
          0.9999999999999989,
          0,
          0
        ],
        [
          2.686632237521777,
          1.881849863168204,
          -0.8047823743535729,
          0.501892195415163,
          0.3595925481863841,
          0.9999999999999998,
          0,
          0
        ],
        [
          2.686632237521777,
          1.881849863168204,
          -0.8047823743535729,
          0.501892195415163,
          0.3595925481863841,
          0.9999999999999998,
          0,
          0
        ],
        [
          2.686632237521757,
          1.881849863168205,
          -0.8047823743535516,
          0.5018921954151625,
          0.3595925481863841,
          0.9999999999999998,
          0,
          0
        ],
        [
          2.686632237521755,
          1.881849863168204,
          -0.8047823743535505,
          0.5018921954151628,
          0.3595925481863841,
          0.9999999999999998,
          0,
          0
        ],
        [
          2.686632237521777,
          1.881849863168204,
          -0.8047823743535731,
          0.5018921954151627,
          0.3595925481863841,
          0.9999999999999997,
          0,
          0
        ],
        [
          2.320973319369286,
          1.306050745219338,
          -1.014922574149948,
          0.4632089793198453,
          0.3104005956822686,
          0.8016252009871577,
          0,
          0
        ],
        [
          3.704941279644688,
          1.272058574524389,
          -2.432882705120299,
          0.5317106697343058,
          0.2528146823942614,
          0.6025868589393043,
          0,
          0
        ],
        [
          2.078660362594039,
          0.8902885938630434,
          -1.188371768730996,
          0.5625584766120162,
          0.2848144172619758,
          0.7092329626237109,
          0,
          0
        ],
        [
          1.792513962863403,
          1.037324561989482,
          -0.7551894008739213,
          0.5114111298558502,
          0.2803006147169303,
          0.6936152161789177,
          0,
          0
        ],
        [
          1.160776517649127,
          0.8108921248685513,
          -0.3498843927805756,
          0.4456988851807318,
          0.4269828180312954,
          1.327053550019642,
          0,
          0
        ],
        [
          0.9084555388464784,
          8.200665326533603,
          7.292209787687124,
          0.0582826970043895,
          0.8650882022420299,
          11.41973834578385,
          0,
          0
        ],
        [
          3.0996548051497,
          2.526724808864249,
          -0.5729299962854517,
          0.4398348194846028,
          0.3683075186106758,
          1.038366265379964,
          0,
          0
        ],
        [
          15.44390794120081,
          0.8399980994831766,
          -14.60390984171763,
          0.9549236958170747,
          0.01286357614749728,
          0.02320760041008012,
          0,
          0
        ],
        [
          1.125330908296697,
          1.051044564672754,
          -0.07428634362394249,
          0.3070411098621411,
          0.5213340734645255,
          1.939676438306115,
          0,
          0
        ],
        [
          1.740125927316153,
          0.7653294758597424,
          -0.9747964514564107,
          0.6511068589884882,
          0.2106478627920905,
          0.4752607636064602,
          0,
          0
        ],
        [
          1.989809843364366,
          6.62123111864422,
          4.631421275279854,
          0.08651257418984185,
          0.8285565943251482,
          8.606906524495173,
          0,
          0
        ],
        [
          3.703784449284513,
          1.029542190196333,
          -2.67424225908818,
          0.759558997057046,
          0.09560765620221785,
          0.1882701584095853,
          0,
          0
        ],
        [
          3.735404238712846,
          1.518630115820786,
          -2.21677412289206,
          0.6692542169931683,
          0.1622706524876071,
          0.3449704902635067,
          0,
          0
        ],
        [
          3.476158049425871,
          1.192023840519226,
          -2.284134208906646,
          0.7310172340967562,
          0.1140652265210415,
          0.2292963873895859,
          0,
          0
        ],
        [
          2.362405325926368,
          0.8223187956106768,
          -1.540086530315691,
          0.6610579574211704,
          0.1974773027470481,
          0.4382334825364972,
          0,
          0
        ],
        [
          4.785757224338267,
          1.053050927450199,
          -3.732706296888068,
          0.6995865444625288,
          0.1421598471751664,
          0.2951319797018012,
          0,
          0
        ],
        [
          1.128270644039162,
          1.271328528018325,
          0.1430578839791625,
          0.2373853893324665,
          0.567102992928083,
          2.33304464513752,
          0,
          0
        ],
        [
          1.153383584316749,
          0.9920945376594966,
          -0.1612890466572526,
          0.3379848056838944,
          0.4972924434273401,
          1.761741318096562,
          0,
          0
        ],
        [
          0.9070034488530135,
          1.162927487977969,
          0.255924039124955,
          0.2194810290766378,
          0.6009501389561078,
          2.681988859069047,
          0,
          0
        ],
        [
          3.629700014378013,
          1.15348247341834,
          -2.476217540959673,
          0.6182984946721237,
          0.1915528940713936,
          0.4219711900484535,
          0,
          0
        ],
        [
          1.255601302674797,
          2.599740029433789,
          1.344138726758993,
          0.2000702731343707,
          0.6190717887214854,
          2.89430016649125,
          0,
          0
        ],
        [
          3.452185466499905,
          1.77515054485624,
          -1.677034921643665,
          0.5504073680890936,
          0.2352144749249983,
          0.5477344769367206,
          0,
          0
        ],
        [
          1.065025513215079,
          0.8495691074285002,
          -0.2154564057865792,
          0.3943690689250241,
          0.4735217818811079,
          1.601788778249807,
          0,
          0
        ],
        [
          3.00623270981222,
          0.8176774297045301,
          -2.18855528010769,
          0.7093354190041737,
          0.1585475677944043,
          0.3355642664314429,
          0,
          0
        ],
        [
          1.984430772994624,
          2.823147586160166,
          0.8387168131655423,
          0.3131131512681844,
          0.5121544205120964,
          1.869666923438228,
          0,
          0
        ],
        [
          1.186741646827985,
          2.816041436621656,
          1.62929978979367,
          0.2054151581115725,
          0.6167690222527379,
          2.866207572292151,
          0,
          0
        ],
        [
          1.43712488439775,
          1.432095755616846,
          -0.005029128780903669,
          0.3354285728351548,
          0.4468919162193059,
          1.438925093897685,
          0,
          0
        ],
        [
          3.331263781815738,
          1.021175201934708,
          -2.31008857988103,
          0.6836145777213052,
          0.1324768662470424,
          0.2719597761483331,
          0,
          0
        ],
        [
          3.238980976562337,
          0.5211337874479924,
          -2.717847189114345,
          0.7545064212247251,
          0.1947090355402524,
          0.4306049052390311,
          0,
          0
        ],
        [
          2.729682496630581,
          1.399707016108171,
          -1.329975480522409,
          0.5482021564994355,
          0.3272442156715182,
          0.8662838773672515,
          0,
          0
        ],
        [
          1.985072705460545,
          1.227259828992264,
          -0.7578128764682812,
          0.4554833765688268,
          0.4239486911097693,
          1.310683476679368,
          0,
          0
        ],
        [
          2.211759635739839,
          0.8894388623852,
          -1.322320773354639,
          0.6053599233899484,
          0.2248091327433445,
          0.5164770119758227,
          0,
          0
        ],
        [
          0.8001508121622107,
          1.958547362565984,
          1.158396550403774,
          0.06303984762768464,
          0.7798307139119032,
          6.307965295218064,
          0,
          0
        ],
        [
          2.238059903418583,
          1.371905488866448,
          -0.8661544145521352,
          0.5019185731510146,
          0.2183920559660946,
          0.497615117249639,
          0,
          0
        ],
        [
          1.689421922444219,
          1.05527381615198,
          -0.6341481062922392,
          0.4953876637262712,
          0.2192444431876948,
          0.500102705949067,
          0,
          0
        ],
        [
          2.707082158872132,
          1.146696646105149,
          -1.560385512766983,
          0.8928800438571006,
          0.01589780456628244,
          0.02877018447604556,
          0,
          0
        ],
        [
          2.574012318937402,
          0.8246126642149995,
          -1.749399654722402,
          0.7678185423067025,
          0.08977570458813676,
          0.1756532106444547,
          0,
          0
        ],
        [
          3.327673561482742,
          0.5914809739481008,
          -2.736192587534641,
          0.9811553613820542,
          0.004403619845031078,
          0.007877206031407381,
          0,
          0
        ],
        [
          1.00170251519389,
          0.6098818711626224,
          -0.3918206440312673,
          0.6497985888617842,
          0.2576842632799128,
          0.6182226652052684,
          0,
          0
        ],
        [
          1.907250776616301,
          2.986427993099379,
          1.079177216483078,
          0.3076702429307759,
          0.4867046893972024,
          1.688666654158645,
          0,
          0
        ],
        [
          3.926918953077834,
          1.222925573142656,
          -2.703993379935178,
          0.7255466326667013,
          0.1112154932487044,
          0.2228509605562071,
          0,
          0
        ],
        [
          4.71716924372105,
          1.993765921559498,
          -2.723403322161552,
          0.6695699254452125,
          0.1458444861342433,
          0.3040876338616949,
          0,
          0
        ],
        [
          3.172192475729317,
          2.074263817352172,
          -1.097928658377145,
          0.6046458354833981,
          0.2025587198171099,
          0.4523742994064396,
          0,
          0
        ],
        [
          2.393882668817023,
          2.449062196987912,
          0.05517952817088956,
          0.3870555561030743,
          0.4373912422229363,
          1.384552053855493,
          0,
          0
        ]
      ]
    },
    "headers": [
      [
        "alpha",
        "Mean posterior synonymous substitution rate at a site"
      ],
      [
        "beta",
        "Mean posterior non-synonymous substitution rate at a site"
      ],
      [
        "beta-alpha",
        "Mean posterior beta-alpha"
      ],
      [
        "Prob[alpha>beta]",
        "Posterior probability of negative selection at a site"
      ],
      [
        "Prob[alpha<beta]",
        "Posterior probability of positive selection at a site"
      ],
      [
        "BayesFactor[alpha<beta]",
        "Empiricial Bayes Factor for positive selection at a site"
      ]
    ]
  },
  "analysis": {
    "authors": "Sergei L Kosakovsky Pond",
    "citation": "FUBAR: a fast, unconstrained bayesian approximation for inferring selection (2013), Mol Biol Evol. 30(5):1196-205",
    "contact": "spond@temple.edu",
    "info": "Perform a Fast Unbiased AppRoximate Bayesian (FUBAR)\n    analysis of a coding sequence alignment to determine whether some\n    sites have been subject to pervasive purifying or diversifying\n    selection.\n\n    v2.1 introduces two more methods for estimating the posterior distribution of grid weights:\n    collapsed Gibbs MCMC (faster) and 0-th order Variation Bayes approximation (fastest).\n\n    Please note that a FUBAR analysis generates a cache and a results JSON file in the same directory as\n    directory as the original alignment. HyPhy needs to have write\n    privileges to this directory. For example if the original file is in\n    /home/sergei/FUBAR/data/pol.nex then at the end of a FUBAR run, there\n    will also exist FUBAR-generated files /home/sergei/FUBAR/data/pol.nex.FUBAR.json,\n    /home/sergei/FUBAR/data/pol.nex.fubrar.cache. They also\n    provide checkpointing so that a partially completed analysis can be\n    restarted.",
    "requirements": "in-frame codon alignment (possibly partitioned) and a phylogenetic tree (one per partition)",
    "version": "2.2"
  },
  "branch attributes": {
    "0": {
      "ATTLR13": {
        "Nucleotide GTR": 0.08917010025873465,
        "original name": "ATTLR13"
      },
      "CATLR13": {
        "Nucleotide GTR": 0.3455249177466369,
        "original name": "CATLR13"
      },
      "CBTLR13": {
        "Nucleotide GTR": 0.3798366075631409,
        "original name": "CBTLR13"
      },
      "CCTLR13": {
        "Nucleotide GTR": 0.4075801545260963,
        "original name": "CCTLR13"
      },
      "CITLR13": {
        "Nucleotide GTR": 0.4447951313724905,
        "original name": "CITLR13"
      },
      "DRTLR13": {
        "Nucleotide GTR": 0.5829382009230049,
        "original name": "DRTLR13"
      },
      "ECTLR13": {
        "Nucleotide GTR": 0.1503400982510842,
        "original name": "ECTLR13"
      },
      "GMTLR13": {
        "Nucleotide GTR": 0.2880826532688302,
        "original name": "GMTLR13"
      },
      "LCTLR13": {
        "Nucleotide GTR": 0.07736467142586442,
        "original name": "LCTLR13"
      },
      "LMTLR13": {
        "Nucleotide GTR": 0.2907146270466325,
        "original name": "LMTLR13"
      },
      "MMTLR13": {
        "Nucleotide GTR": 0.530180858032014,
        "original name": "MMTLR13"
      },
      "Node1": {
        "Nucleotide GTR": 0.0605993029263534
      },
      "Node10": {
        "Nucleotide GTR": 0.07502574745744492
      },
      "Node11": {
        "Nucleotide GTR": 0.262601314207025
      },
      "Node13": {
        "Nucleotide GTR": 0.2550359309170414
      },
      "Node15": {
        "Nucleotide GTR": 0.03024091283018396
      },
      "Node16": {
        "Nucleotide GTR": 0.008767889993345558
      },
      "Node18": {
        "Nucleotide GTR": 0.02679814000999663
      },
      "Node19": {
        "Nucleotide GTR": 0.0731992466656208
      },
      "Node2": {
        "Nucleotide GTR": 0.2354600159884424
      },
      "Node25": {
        "Nucleotide GTR": 0.128092442375114
      },
      "Node26": {
        "Nucleotide GTR": 0.1124373154406508
      },
      "Node27": {
        "Nucleotide GTR": 0.02725640956186322
      },
      "Node3": {
        "Nucleotide GTR": 0.1894659877949462
      },
      "Node31": {
        "Nucleotide GTR": 0.07862585874723113
      },
      "Node34": {
        "Nucleotide GTR": 0.05219301852863157
      },
      "Node36": {
        "Nucleotide GTR": 0.1801054039388081
      },
      "Node39": {
        "Nucleotide GTR": 0.08240643898031572
      },
      "Node4": {
        "Nucleotide GTR": 0.2313416322358704
      },
      "Node5": {
        "Nucleotide GTR": 0.05749035630159696
      },
      "OMTLR13": {
        "Nucleotide GTR": 0.01974761837805971,
        "original name": "OMTLR13"
      },
      "ONTLR13": {
        "Nucleotide GTR": 0.3909130211267588,
        "original name": "ONTLR13"
      },
      "PFTLR13": {
        "Nucleotide GTR": 0.08150090817972715,
        "original name": "PFTLR13"
      },
      "PHTLR13": {
        "Nucleotide GTR": 0.2659513539179351,
        "original name": "PHTLR13"
      },
      "SATLR13": {
        "Nucleotide GTR": 0.1386408080374648,
        "original name": "SATLR13"
      },
      "SLTLR13": {
        "Nucleotide GTR": 0,
        "original name": "SLTLR13"
      },
      "SLTLR21_13": {
        "Nucleotide GTR": 0.001065589384357212,
        "original name": "SLTLR21_13"
      },
      "SMTLR13": {
        "Nucleotide GTR": 0.2137377581631485,
        "original name": "SMTLR13"
      },
      "SSTLR13": {
        "Nucleotide GTR": 0.01659710579551186,
        "original name": "SSTLR13"
      },
      "TFTLR13": {
        "Nucleotide GTR": 0.4505797324382267,
        "original name": "TFTLR13"
      },
      "TRTLR13": {
        "Nucleotide GTR": 0.3517358727749226,
        "original name": "TRTLR13"
      }
    },
    "attributes": {
      "Nucleotide GTR": {
        "attribute type": "branch length",
        "display order": 0
      },
      "original name": {
        "attribute type": "node label",
        "display order": -1
      }
    }
  },
  "data partitions": {
    "0": {
      "coverage": [
        [
          0,
          1,
          2,
          3,
          4,
          5,
          6,
          7,
          8,
          9,
          10,
          11,
          12,
          13,
          14,
          15,
          16,
          17,
          18,
          19,
          20,
          21,
          22,
          23,
          24,
          25,
          26,
          27,
          28,
          29,
          30,
          31,
          32,
          33,
          34,
          35,
          36,
          37,
          38,
          39,
          40,
          41,
          42,
          43,
          44,
          45,
          46,
          47,
          48,
          49,
          50,
          51,
          52,
          53,
          54,
          55,
          56,
          57,
          58,
          59,
          60,
          61,
          62,
          63,
          64,
          65,
          66,
          67,
          68,
          69,
          70,
          71,
          72,
          73,
          74,
          75,
          76,
          77,
          78,
          79,
          80,
          81,
          82,
          83,
          84,
          85,
          86,
          87,
          88,
          89,
          90,
          91,
          92,
          93,
          94,
          95,
          96,
          97,
          98,
          99,
          100,
          101,
          102,
          103,
          104,
          105,
          106,
          107,
          108,
          109,
          110,
          111,
          112,
          113,
          114,
          115,
          116,
          117,
          118,
          119,
          120,
          121,
          122,
          123,
          124,
          125,
          126,
          127,
          128,
          129,
          130,
          131,
          132,
          133,
          134,
          135,
          136,
          137,
          138,
          139,
          140,
          141,
          142,
          143,
          144,
          145,
          146,
          147,
          148,
          149,
          150,
          151,
          152,
          153,
          154,
          155,
          156,
          157,
          158,
          159,
          160,
          161,
          162,
          163,
          164,
          165,
          166,
          167,
          168,
          169,
          170,
          171,
          172,
          173,
          174,
          175,
          176,
          177,
          178,
          179,
          180,
          181,
          182,
          183,
          184,
          185,
          186,
          187,
          188,
          189,
          190,
          191,
          192,
          193,
          194,
          195,
          196,
          197,
          198,
          199,
          200,
          201,
          202,
          203,
          204,
          205,
          206,
          207,
          208,
          209,
          210,
          211,
          212,
          213,
          214,
          215,
          216,
          217,
          218,
          219,
          220,
          221,
          222,
          223,
          224,
          225,
          226,
          227,
          228,
          229,
          230,
          231,
          232,
          233,
          234,
          235,
          236,
          237,
          238,
          239,
          240,
          241,
          242,
          243,
          244,
          245,
          246,
          247,
          248,
          249,
          250,
          251,
          252,
          253,
          254,
          255,
          256,
          257,
          258,
          259,
          260,
          261,
          262,
          263,
          264,
          265,
          266,
          267,
          268,
          269,
          270,
          271,
          272,
          273,
          274,
          275,
          276,
          277,
          278,
          279,
          280,
          281,
          282,
          283,
          284,
          285,
          286,
          287,
          288,
          289,
          290,
          291,
          292,
          293,
          294,
          295,
          296,
          297,
          298,
          299,
          300,
          301,
          302,
          303,
          304,
          305,
          306,
          307,
          308,
          309,
          310,
          311,
          312,
          313,
          314,
          315,
          316,
          317,
          318,
          319,
          320,
          321,
          322,
          323,
          324,
          325,
          326,
          327,
          328,
          329,
          330,
          331,
          332,
          333,
          334,
          335,
          336,
          337,
          338,
          339,
          340,
          341,
          342,
          343,
          344,
          345,
          346,
          347,
          348,
          349,
          350,
          351,
          352,
          353,
          354,
          355,
          356,
          357,
          358,
          359,
          360,
          361,
          362,
          363,
          364,
          365,
          366,
          367,
          368,
          369,
          370,
          371,
          372,
          373,
          374,
          375,
          376,
          377,
          378,
          379,
          380,
          381,
          382,
          383,
          384,
          385,
          386,
          387,
          388,
          389,
          390,
          391,
          392,
          393,
          394,
          395,
          396,
          397,
          398,
          399,
          400,
          401,
          402,
          403,
          404,
          405,
          406,
          407,
          408,
          409,
          410,
          411,
          412,
          413,
          414,
          415,
          416,
          417,
          418,
          419,
          420,
          421,
          422,
          423,
          424,
          425,
          426,
          427,
          428,
          429,
          430,
          431,
          432,
          433,
          434,
          435,
          436,
          437,
          438,
          439,
          440,
          441,
          442,
          443,
          444,
          445,
          446,
          447,
          448,
          449,
          450,
          451,
          452,
          453,
          454,
          455,
          456,
          457,
          458,
          459,
          460,
          461,
          462,
          463,
          464,
          465,
          466,
          467,
          468,
          469,
          470,
          471,
          472,
          473,
          474,
          475,
          476,
          477,
          478,
          479,
          480,
          481,
          482,
          483,
          484,
          485,
          486,
          487,
          488,
          489,
          490,
          491,
          492,
          493,
          494,
          495,
          496,
          497,
          498,
          499,
          500,
          501,
          502,
          503,
          504,
          505,
          506,
          507,
          508,
          509,
          510,
          511,
          512,
          513,
          514,
          515,
          516,
          517,
          518,
          519,
          520,
          521,
          522,
          523,
          524,
          525,
          526,
          527,
          528,
          529,
          530,
          531,
          532,
          533,
          534,
          535,
          536,
          537,
          538,
          539,
          540,
          541,
          542,
          543,
          544,
          545,
          546,
          547,
          548,
          549,
          550,
          551,
          552,
          553,
          554,
          555,
          556,
          557,
          558,
          559,
          560,
          561,
          562,
          563,
          564,
          565,
          566,
          567,
          568,
          569,
          570,
          571,
          572,
          573,
          574,
          575,
          576,
          577,
          578,
          579,
          580,
          581,
          582,
          583,
          584,
          585,
          586,
          587,
          588,
          589,
          590,
          591,
          592,
          593,
          594,
          595,
          596,
          597,
          598,
          599,
          600,
          601,
          602,
          603,
          604,
          605,
          606,
          607,
          608,
          609,
          610,
          611,
          612,
          613,
          614,
          615,
          616,
          617,
          618,
          619,
          620,
          621,
          622,
          623,
          624,
          625,
          626,
          627,
          628,
          629,
          630,
          631,
          632,
          633,
          634,
          635,
          636,
          637,
          638,
          639,
          640,
          641,
          642,
          643,
          644,
          645,
          646,
          647,
          648,
          649,
          650,
          651,
          652,
          653,
          654,
          655,
          656,
          657,
          658,
          659,
          660,
          661,
          662,
          663,
          664,
          665,
          666,
          667,
          668,
          669,
          670,
          671,
          672,
          673,
          674,
          675,
          676,
          677,
          678,
          679,
          680,
          681,
          682,
          683,
          684,
          685,
          686,
          687,
          688,
          689,
          690,
          691,
          692,
          693,
          694,
          695,
          696,
          697,
          698,
          699,
          700,
          701,
          702,
          703,
          704,
          705,
          706,
          707,
          708,
          709,
          710,
          711,
          712,
          713,
          714,
          715,
          716,
          717,
          718,
          719,
          720,
          721,
          722,
          723,
          724,
          725,
          726,
          727,
          728,
          729,
          730,
          731,
          732,
          733,
          734,
          735,
          736,
          737,
          738,
          739,
          740,
          741,
          742,
          743,
          744,
          745,
          746,
          747,
          748,
          749,
          750,
          751,
          752,
          753,
          754,
          755,
          756,
          757,
          758,
          759,
          760,
          761,
          762,
          763,
          764,
          765,
          766,
          767,
          768,
          769,
          770,
          771,
          772,
          773,
          774,
          775,
          776,
          777,
          778,
          779,
          780,
          781,
          782,
          783,
          784,
          785,
          786,
          787,
          788,
          789,
          790,
          791,
          792,
          793,
          794,
          795,
          796,
          797,
          798,
          799,
          800,
          801,
          802,
          803,
          804,
          805,
          806,
          807,
          808,
          809,
          810,
          811,
          812,
          813,
          814,
          815,
          816,
          817,
          818,
          819,
          820,
          821,
          822,
          823,
          824,
          825,
          826,
          827,
          828,
          829,
          830,
          831,
          832,
          833,
          834,
          835,
          836,
          837,
          838,
          839,
          840,
          841,
          842,
          843,
          844,
          845,
          846,
          847,
          848,
          849,
          850,
          851,
          852,
          853,
          854,
          855,
          856,
          857,
          858,
          859,
          860,
          861,
          862,
          863,
          864,
          865,
          866,
          867,
          868,
          869,
          870,
          871,
          872,
          873,
          874,
          875,
          876,
          877,
          878,
          879,
          880,
          881,
          882,
          883,
          884,
          885,
          886,
          887,
          888,
          889,
          890,
          891,
          892,
          893,
          894,
          895,
          896,
          897,
          898,
          899,
          900,
          901,
          902,
          903,
          904,
          905,
          906,
          907,
          908,
          909,
          910,
          911,
          912,
          913,
          914,
          915,
          916,
          917,
          918,
          919,
          920,
          921,
          922,
          923,
          924,
          925,
          926,
          927,
          928,
          929,
          930,
          931,
          932,
          933,
          934,
          935,
          936,
          937,
          938,
          939,
          940,
          941,
          942,
          943,
          944,
          945,
          946,
          947,
          948,
          949,
          950,
          951,
          952,
          953,
          954,
          955,
          956,
          957,
          958,
          959,
          960,
          961,
          962,
          963,
          964,
          965,
          966,
          967,
          968,
          969,
          970,
          971,
          972,
          973,
          974,
          975,
          976,
          977,
          978,
          979,
          980,
          981,
          982,
          983,
          984,
          985,
          986,
          987,
          988,
          989,
          990,
          991,
          992,
          993,
          994,
          995,
          996,
          997,
          998,
          999,
          1000,
          1001,
          1002,
          1003,
          1004,
          1005,
          1006,
          1007,
          1008,
          1009,
          1010,
          1011,
          1012,
          1013,
          1014,
          1015,
          1016,
          1017,
          1018,
          1019,
          1020,
          1021,
          1022,
          1023,
          1024,
          1025,
          1026,
          1027,
          1028,
          1029,
          1030,
          1031,
          1032,
          1033,
          1034,
          1035,
          1036,
          1037,
          1038,
          1039,
          1040,
          1041,
          1042,
          1043,
          1044,
          1045,
          1046,
          1047,
          1048,
          1049,
          1050,
          1051,
          1052,
          1053,
          1054,
          1055,
          1056,
          1057,
          1058,
          1059,
          1060,
          1061,
          1062,
          1063,
          1064,
          1065,
          1066,
          1067,
          1068,
          1069,
          1070,
          1071,
          1072,
          1073,
          1074,
          1075,
          1076,
          1077,
          1078,
          1079,
          1080,
          1081,
          1082,
          1083,
          1084,
          1085,
          1086,
          1087,
          1088,
          1089,
          1090,
          1091,
          1092,
          1093,
          1094,
          1095,
          1096,
          1097,
          1098,
          1099,
          1100,
          1101,
          1102,
          1103,
          1104,
          1105,
          1106,
          1107,
          1108,
          1109,
          1110,
          1111,
          1112,
          1113,
          1114,
          1115,
          1116,
          1117,
          1118,
          1119,
          1120,
          1121,
          1122,
          1123,
          1124,
          1125,
          1126,
          1127,
          1128,
          1129,
          1130,
          1131,
          1132,
          1133,
          1134,
          1135,
          1136,
          1137,
          1138,
          1139,
          1140,
          1141,
          1142,
          1143,
          1144,
          1145,
          1146,
          1147,
          1148,
          1149,
          1150,
          1151,
          1152,
          1153,
          1154,
          1155,
          1156,
          1157,
          1158,
          1159,
          1160,
          1161,
          1162,
          1163,
          1164,
          1165,
          1166,
          1167,
          1168,
          1169,
          1170,
          1171,
          1172,
          1173,
          1174,
          1175,
          1176,
          1177,
          1178,
          1179,
          1180,
          1181,
          1182,
          1183,
          1184,
          1185,
          1186,
          1187,
          1188,
          1189,
          1190,
          1191,
          1192,
          1193,
          1194,
          1195,
          1196,
          1197,
          1198,
          1199,
          1200,
          1201,
          1202,
          1203,
          1204,
          1205,
          1206,
          1207,
          1208,
          1209,
          1210,
          1211,
          1212,
          1213,
          1214,
          1215,
          1216,
          1217,
          1218,
          1219,
          1220,
          1221,
          1222,
          1223,
          1224,
          1225,
          1226,
          1227,
          1228,
          1229,
          1230,
          1231,
          1232,
          1233,
          1234,
          1235,
          1236,
          1237,
          1238,
          1239,
          1240,
          1241,
          1242,
          1243,
          1244,
          1245,
          1246,
          1247,
          1248,
          1249,
          1250,
          1251,
          1252,
          1253,
          1254,
          1255,
          1256,
          1257,
          1258,
          1259,
          1260,
          1261,
          1262,
          1263,
          1264,
          1265,
          1266,
          1267,
          1268,
          1269,
          1270,
          1271,
          1272,
          1273,
          1274,
          1275,
          1276,
          1277,
          1278,
          1279,
          1280,
          1281,
          1282,
          1283,
          1284,
          1285,
          1286,
          1287,
          1288,
          1289,
          1290,
          1291,
          1292,
          1293
        ]
      ],
      "name": "fubar.filter.default"
    }
  },
  "fits": {
    "Nucleotide GTR": {
      "AIC-c": 110813.5270131959,
      "Equilibrium frequencies": [
        [
          0.2819373106808903
        ],
        [
          0.2384844593704728
        ],
        [
          0.1984393520347688
        ],
        [
          0.281138877913868
        ]
      ],
      "Log Likelihood": -55357.73480261221,
      "Rate Distributions": {},
      "display order": 0,
      "estimated parameters": 49
    }
  },
  "grid": [
    [
      0,
      0,
      0.0004039494129758426
    ],
    [
      0,
      0.07142857142857142,
      0.0004073827588224607
    ],
    [
      0,
      0.1428571428571428,
      0.0004223848048633518
    ],
    [
      0,
      0.2142857142857143,
      0.0004585051961955756
    ],
    [
      0,
      0.2857142857142857,
      0.0005177730052802556
    ],
    [
      0,
      0.3571428571428571,
      0.0006024057137212515
    ],
    [
      0,
      0.4285714285714285,
      0.0007144692059117387
    ],
    [
      0,
      0.5,
      0.0008558968766167868
    ],
    [
      0,
      0.5714285714285714,
      0.001030646385053315
    ],
    [
      0,
      0.6428571428571428,
      0.0012485549274046
    ],
    [
      0,
      0.7142857142857142,
      0.001529699985662136
    ],
    [
      0,
      0.7857142857142857,
      0.001908882459294058
    ],
    [
      0,
      0.8571428571428571,
      0.002441355560813153
    ],
    [
      0,
      1,
      0.004330722703519699
    ],
    [
      0,
      1.226851851851852,
      0.01046657314814981
    ],
    [
      0,
      2.814814814814814,
      0.001680133770317831
    ],
    [
      0,
      7.124999999999997,
      0.000666032872541298
    ],
    [
      0,
      15.51851851851851,
      0.0005193359628243112
    ],
    [
      0,
      29.35648148148148,
      0.0004649700907219041
    ],
    [
      0,
      49.99999999999997,
      0.0004413898949039739
    ],
    [
      0.07142857142857142,
      0,
      0.0004716184095386214
    ],
    [
      0.07142857142857142,
      0.07142857142857142,
      0.0004582814834585661
    ],
    [
      0.07142857142857142,
      0.1428571428571428,
      0.0004750237568937335
    ],
    [
      0.07142857142857142,
      0.2142857142857143,
      0.0005011415027855829
    ],
    [
      0.07142857142857142,
      0.2857142857142857,
      0.000544389826174501
    ],
    [
      0.07142857142857142,
      0.3571428571428571,
      0.0006096542423423059
    ],
    [
      0.07142857142857142,
      0.4285714285714285,
      0.0006985774008308602
    ],
    [
      0.07142857142857142,
      0.5,
      0.0008119147318733969
    ],
    [
      0.07142857142857142,
      0.5714285714285714,
      0.0009520046698636628
    ],
    [
      0.07142857142857142,
      0.6428571428571428,
      0.001125093433265988
    ],
    [
      0.07142857142857142,
      0.7142857142857142,
      0.001343058165821357
    ],
    [
      0.07142857142857142,
      0.7857142857142857,
      0.001624389913596194
    ],
    [
      0.07142857142857142,
      0.8571428571428571,
      0.001994543613315031
    ],
    [
      0.07142857142857142,
      1,
      0.00312746023328171
    ],
    [
      0.07142857142857142,
      1.226851851851852,
      0.006021428374257148
    ],
    [
      0.07142857142857142,
      2.814814814814814,
      0.001832744815569208
    ],
    [
      0.07142857142857142,
      7.124999999999997,
      0.0006741424804100189
    ],
    [
      0.07142857142857142,
      15.51851851851851,
      0.0005180867253939016
    ],
    [
      0.07142857142857142,
      29.35648148148148,
      0.0004643907314339825
    ],
    [
      0.07142857142857142,
      49.99999999999997,
      0.0004412037189827091
    ],
    [
      0.1428571428571428,
      0,
      0.0005500350493852606
    ],
    [
      0.1428571428571428,
      0.07142857142857142,
      0.0005042751694444008
    ],
    [
      0.1428571428571428,
      0.1428571428571428,
      0.00050177493928706
    ],
    [
      0.1428571428571428,
      0.2142857142857143,
      0.0005146648695037298
    ],
    [
      0.1428571428571428,
      0.2857142857142857,
      0.0005475049770649755
    ],
    [
      0.1428571428571428,
      0.3571428571428571,
      0.0006022919404908521
    ],
    [
      0.1428571428571428,
      0.4285714285714285,
      0.000678858173406417
    ],
    [
      0.1428571428571428,
      0.5,
      0.0007769920153172644
    ],
    [
      0.1428571428571428,
      0.5714285714285714,
      0.0008983080838639115
    ],
    [
      0.1428571428571428,
      0.6428571428571428,
      0.001047756492250905
    ],
    [
      0.1428571428571428,
      0.7142857142857142,
      0.001234552249925366
    ],
    [
      0.1428571428571428,
      0.7857142857142857,
      0.001472631489678937
    ],
    [
      0.1428571428571428,
      0.8571428571428571,
      0.001780899225434317
    ],
    [
      0.1428571428571428,
      1,
      0.002705979307502556
    ],
    [
      0.1428571428571428,
      1.226851851851852,
      0.005300019511512237
    ],
    [
      0.1428571428571428,
      2.814814814814814,
      0.002032142630263202
    ],
    [
      0.1428571428571428,
      7.124999999999997,
      0.0006806245784378568
    ],
    [
      0.1428571428571428,
      15.51851851851851,
      0.0005168033179290667
    ],
    [
      0.1428571428571428,
      29.35648148148148,
      0.0004638258611404264
    ],
    [
      0.1428571428571428,
      49.99999999999997,
      0.0004410209037754879
    ],
    [
      0.2142857142857143,
      0,
      0.0006393656915614185
    ],
    [
      0.2142857142857143,
      0.07142857142857142,
      0.000557531774594726
    ],
    [
      0.2142857142857143,
      0.1428571428571428,
      0.0005285676944861465
    ],
    [
      0.2142857142857143,
      0.2142857142857143,
      0.00052883368587397
    ],
    [
      0.2142857142857143,
      0.2857142857142857,
      0.0005553801171076532
    ],
    [
      0.2142857142857143,
      0.3571428571428571,
      0.0006056087344682429
    ],
    [
      0.2142857142857143,
      0.4285714285714285,
      0.0006773755071573376
    ],
    [
      0.2142857142857143,
      0.5,
      0.0007696716449861397
    ],
    [
      0.2142857142857143,
      0.5714285714285714,
      0.0008836725104498601
    ],
    [
      0.2142857142857143,
      0.6428571428571428,
      0.00102376849254716
    ],
    [
      0.2142857142857143,
      0.7142857142857142,
      0.00119824950804075
    ],
    [
      0.2142857142857143,
      0.7857142857142857,
      0.001419795530074103
    ],
    [
      0.2142857142857143,
      0.8571428571428571,
      0.001706172333447605
    ],
    [
      0.2142857142857143,
      1,
      0.002576685274772238
    ],
    [
      0.2142857142857143,
      1.226851851851852,
      0.005400927767754311
    ],
    [
      0.2142857142857143,
      2.814814814814814,
      0.002260245986758789
    ],
    [
      0.2142857142857143,
      7.124999999999997,
      0.000685744287886173
    ],
    [
      0.2142857142857143,
      15.51851851851851,
      0.0005154979878929853
    ],
    [
      0.2142857142857143,
      29.35648148148148,
      0.0004632750091344375
    ],
    [
      0.2142857142857143,
      49.99999999999997,
      0.0004408413640427438
    ],
    [
      0.2857142857142857,
      0,
      0.0007325402051683228
    ],
    [
      0.2857142857142857,
      0.07142857142857142,
      0.0006172850550075489
    ],
    [
      0.2857142857142857,
      0.1428571428571428,
      0.0005618048681987649
    ],
    [
      0.2857142857142857,
      0.2142857142857143,
      0.0005516486773749242
    ],
    [
      0.2857142857142857,
      0.2857142857142857,
      0.0005748188512670431
    ],
    [
      0.2857142857142857,
      0.3571428571428571,
      0.0006241495081362624
    ],
    [
      0.2857142857142857,
      0.4285714285714285,
      0.0006956554189738207
    ],
    [
      0.2857142857142857,
      0.5,
      0.0007875534124220471
    ],
    [
      0.2857142857142857,
      0.5714285714285714,
      0.0009006175518047013
    ],
    [
      0.2857142857142857,
      0.6428571428571428,
      0.001038925722978148
    ],
    [
      0.2857142857142857,
      0.7142857142857142,
      0.00121047010114541
    ],
    [
      0.2857142857142857,
      0.7857142857142857,
      0.001427789630062936
    ],
    [
      0.2857142857142857,
      0.8571428571428571,
      0.001709155027458662
    ],
    [
      0.2857142857142857,
      1,
      0.002581240685892897
    ],
    [
      0.2857142857142857,
      1.226851851851852,
      0.005861176908262155
    ],
    [
      0.2857142857142857,
      2.814814814814814,
      0.002506470895191419
    ],
    [
      0.2857142857142857,
      7.124999999999997,
      0.0006897099624774863
    ],
    [
      0.2857142857142857,
      15.51851851851851,
      0.0005141809141660443
    ],
    [
      0.2857142857142857,
      29.35648148148148,
      0.0004627377184081359
    ],
    [
      0.2857142857142857,
      49.99999999999997,
      0.0004406650173151916
    ],
    [
      0.3571428571428571,
      0,
      0.0008237166356240492
    ],
    [
      0.3571428571428571,
      0.07142857142857142,
      0.0006822491450377481
    ],
    [
      0.3571428571428571,
      0.1428571428571428,
      0.0006036149520518464
    ],
    [
      0.3571428571428571,
      0.2142857142857143,
      0.0005853754341456403
    ],
    [
      0.3571428571428571,
      0.2857142857142857,
      0.0006072623827895389
    ],
    [
      0.3571428571428571,
      0.3571428571428571,
      0.0006581400508283273
    ],
    [
      0.3571428571428571,
      0.4285714285714285,
      0.0007322860865576288
    ],
    [
      0.3571428571428571,
      0.5,
      0.0008270390590356981
    ],
    [
      0.3571428571428571,
      0.5714285714285714,
      0.0009426951533704634
    ],
    [
      0.3571428571428571,
      0.6428571428571428,
      0.001083100410834873
    ],
    [
      0.3571428571428571,
      0.7142857142857142,
      0.001256230824662284
    ],
    [
      0.3571428571428571,
      0.7857142857142857,
      0.001474953119396813
    ],
    [
      0.3571428571428571,
      0.8571428571428571,
      0.001758646979644653
    ],
    [
      0.3571428571428571,
      1,
      0.002654595613967468
    ],
    [
      0.3571428571428571,
      1.226851851851852,
      0.006513901193299784
    ],
    [
      0.3571428571428571,
      2.814814814814814,
      0.002766110027829374
    ],
    [
      0.3571428571428571,
      7.124999999999997,
      0.0006926845292778153
    ],
    [
      0.3571428571428571,
      15.51851851851851,
      0.0005128604961859415
    ],
    [
      0.3571428571428571,
      29.35648148148148,
      0.0004622135461089096
    ],
    [
      0.3571428571428571,
      49.99999999999997,
      0.0004404917837819156
    ],
    [
      0.4285714285714285,
      0,
      0.0009083367155208353
    ],
    [
      0.4285714285714285,
      0.07142857142857142,
      0.0007539785372093817
    ],
    [
      0.4285714285714285,
      0.1428571428571428,
      0.0006566739782083348
    ],
    [
      0.4285714285714285,
      0.2142857142857143,
      0.000631846854092637
    ],
    [
      0.4285714285714285,
      0.2857142857142857,
      0.0006537031549387976
    ],
    [
      0.4285714285714285,
      0.3571428571428571,
      0.000707816645854364
    ],
    [
      0.4285714285714285,
      0.4285714285714285,
      0.0007866452896003858
    ],
    [
      0.4285714285714285,
      0.5,
      0.0008863688832686457
    ],
    [
      0.4285714285714285,
      0.5714285714285714,
      0.001006610916043898
    ],
    [
      0.4285714285714285,
      0.6428571428571428,
      0.001150984510618981
    ],
    [
      0.4285714285714285,
      0.7142857142857142,
      0.00132762441424131
    ],
    [
      0.4285714285714285,
      0.7857142857142857,
      0.001549998351004453
    ],
    [
      0.4285714285714285,
      0.8571428571428571,
      0.001838867383344528
    ],
    [
      0.4285714285714285,
      1,
      0.002766419872393994
    ],
    [
      0.4285714285714285,
      1.226851851851852,
      0.007266115967624827
    ],
    [
      0.4285714285714285,
      2.814814814814814,
      0.00303941436137468
    ],
    [
      0.4285714285714285,
      7.124999999999997,
      0.0006947968572893253
    ],
    [
      0.4285714285714285,
      15.51851851851851,
      0.0005115436104854813
    ],
    [
      0.4285714285714285,
      29.35648148148148,
      0.0004617020637892399
    ],
    [
      0.4285714285714285,
      49.99999999999997,
      0.0004403215861837333
    ],
    [
      0.5,
      0,
      0.000981396779969742
    ],
    [
      0.5,
      0.07142857142857142,
      0.0008360107525326168
    ],
    [
      0.5,
      0.1428571428571428,
      0.0007245887015595534
    ],
    [
      0.5,
      0.2142857142857143,
      0.0006934314220275454
    ],
    [
      0.5,
      0.2857142857142857,
      0.0007157097197613656
    ],
    [
      0.5,
      0.3571428571428571,
      0.0007742882568937549
    ],
    [
      0.5,
      0.4285714285714285,
      0.0008594599540504991
    ],
    [
      0.5,
      0.5,
      0.0009657349038258941
    ],
    [
      0.5,
      0.5714285714285714,
      0.001091730789103434
    ],
    [
      0.5,
      0.6428571428571428,
      0.001240788879439929
    ],
    [
      0.5,
      0.7142857142857142,
      0.001421390525855513
    ],
    [
      0.5,
      0.7857142857142857,
      0.001647878126635125
    ],
    [
      0.5,
      0.8571428571428571,
      0.001942616014004382
    ],
    [
      0.5,
      1,
      0.002903555686991084
    ],
    [
      0.5,
      1.226851851851852,
      0.008067817227303207
    ],
    [
      0.5,
      2.814814814814814,
      0.003330406790352294
    ],
    [
      0.5,
      7.124999999999997,
      0.000696151342580967
    ],
    [
      0.5,
      15.51851851851851,
      0.0005102358365521015
    ],
    [
      0.5,
      29.35648148148148,
      0.0004612028574910514
    ],
    [
      0.5,
      49.99999999999997,
      0.0004401543497114924
    ],
    [
      0.5714285714285714,
      0,
      0.001038218826142832
    ],
    [
      0.5714285714285714,
      0.07142857142857142,
      0.0009325450161953723
    ],
    [
      0.5714285714285714,
      0.1428571428571428,
      0.0008117522536139924
    ],
    [
      0.5714285714285714,
      0.2142857142857143,
      0.0007732514497907371
    ],
    [
      0.5714285714285714,
      0.2857142857142857,
      0.0007957248003772771
    ],
    [
      0.5714285714285714,
      0.3571428571428571,
      0.0008598136495636798
    ],
    [
      0.5714285714285714,
      0.4285714285714285,
      0.0009529784525477849
    ],
    [
      0.5714285714285714,
      0.5,
      0.001067251190523634
    ],
    [
      0.5714285714285714,
      0.5714285714285714,
      0.001199746443233839
    ],
    [
      0.5714285714285714,
      0.6428571428571428,
      0.001353500113838466
    ],
    [
      0.5714285714285714,
      0.7142857142857142,
      0.001537636469419691
    ],
    [
      0.5714285714285714,
      0.7857142857142857,
      0.001767769180875387
    ],
    [
      0.5714285714285714,
      0.8571428571428571,
      0.00206818887929603
    ],
    [
      0.5714285714285714,
      1,
      0.003063196075770843
    ],
    [
      0.5714285714285714,
      1.226851851851852,
      0.008914738740206228
    ],
    [
      0.5714285714285714,
      2.814814814814814,
      0.003645603162254303
    ],
    [
      0.5714285714285714,
      7.124999999999997,
      0.0006968352338307224
    ],
    [
      0.5714285714285714,
      15.51851851851851,
      0.0005089416543034615
    ],
    [
      0.5714285714285714,
      29.35648148148148,
      0.0004607155276982937
    ],
    [
      0.5714285714285714,
      49.99999999999997,
      0.0004399900019092683
    ],
    [
      0.6428571428571428,
      0,
      0.001077014751721007
    ],
    [
      0.6428571428571428,
      0.07142857142857142,
      0.001047956549862608
    ],
    [
      0.6428571428571428,
      0.1428571428571428,
      0.0009235630676491525
    ],
    [
      0.6428571428571428,
      0.2142857142857143,
      0.0008754612548349239
    ],
    [
      0.6428571428571428,
      0.2857142857142857,
      0.0008973505861544582
    ],
    [
      0.6428571428571428,
      0.3571428571428571,
      0.0009681065544179875
    ],
    [
      0.6428571428571428,
      0.4285714285714285,
      0.001071266871277235
    ],
    [
      0.6428571428571428,
      0.5,
      0.001195165857131075
    ],
    [
      0.6428571428571428,
      0.5714285714285714,
      0.001334706779018866
    ],
    [
      0.6428571428571428,
      0.6428571428571428,
      0.001492645698656023
    ],
    [
      0.6428571428571428,
      0.7142857142857142,
      0.001679259437337383
    ],
    [
      0.6428571428571428,
      0.7857142857142857,
      0.001912052551100453
    ],
    [
      0.6428571428571428,
      0.8571428571428571,
      0.002217756912603345
    ],
    [
      0.6428571428571428,
      1,
      0.003249177572760543
    ],
    [
      0.6428571428571428,
      1.226851851851852,
      0.009849445201218181
    ],
    [
      0.6428571428571428,
      2.814814814814814,
      0.003992950438916212
    ],
    [
      0.6428571428571428,
      7.124999999999997,
      0.00069692385157582
    ],
    [
      0.6428571428571428,
      15.51851851851851,
      0.0005076646156751647
    ],
    [
      0.6428571428571428,
      29.35648148148148,
      0.0004602396891853287
    ],
    [
      0.6428571428571428,
      49.99999999999997,
      0.0004398284725819894
    ],
    [
      0.7142857142857142,
      0,
      0.001100195533376061
    ],
    [
      0.7142857142857142,
      0.07142857142857142,
      0.001187043461202085
    ],
    [
      0.7142857142857142,
      0.1428571428571428,
      0.001067033752367828
    ],
    [
      0.7142857142857142,
      0.2142857142857143,
      0.001005706172370747
    ],
    [
      0.7142857142857142,
      0.2857142857142857,
      0.001025766641869679
    ],
    [
      0.7142857142857142,
      0.3571428571428571,
      0.001104810293762395
    ],
    [
      0.7142857142857142,
      0.4285714285714285,
      0.001220747716081919
    ],
    [
      0.7142857142857142,
      0.5,
      0.001356380309854812
    ],
    [
      0.7142857142857142,
      0.5714285714285714,
      0.001503391947005794
    ],
    [
      0.7142857142857142,
      0.6428571428571428,
      0.001664423657250731
    ],
    [
      0.7142857142857142,
      0.7142857142857142,
      0.001851774969957775
    ],
    [
      0.7142857142857142,
      0.7857142857142857,
      0.00208579273660989
    ],
    [
      0.7142857142857142,
      0.8571428571428571,
      0.00239641633467115
    ],
    [
      0.7142857142857142,
      1,
      0.003469621213983809
    ],
    [
      0.7142857142857142,
      1.226851851851852,
      0.01095815805596189
    ],
    [
      0.7142857142857142,
      2.814814814814814,
      0.004381087940926479
    ],
    [
      0.7142857142857142,
      7.124999999999997,
      0.0006964840924364366
    ],
    [
      0.7142857142857142,
      15.51851851851851,
      0.0005064074928834299
    ],
    [
      0.7142857142857142,
      29.35648148148148,
      0.0004597749707839488
    ],
    [
      0.7142857142857142,
      49.99999999999997,
      0.0004396696937073315
    ],
    [
      0.7857142857142857,
      0,
      0.001113157251278704
    ],
    [
      0.7857142857142857,
      0.07142857142857142,
      0.001355670642921009
    ],
    [
      0.7857142857142857,
      0.1428571428571428,
      0.001251801167762455
    ],
    [
      0.7857142857142857,
      0.2142857142857143,
      0.001171824328487656
    ],
    [
      0.7857142857142857,
      0.2857142857142857,
      0.001188365361473761
    ],
    [
      0.7857142857142857,
      0.3571428571428571,
      0.001278257094632565
    ],
    [
      0.7857142857142857,
      0.4285714285714285,
      0.001411123421147208
    ],
    [
      0.7857142857142857,
      0.5,
      0.001561412890134517
    ],
    [
      0.7857142857142857,
      0.5714285714285714,
      0.001716117596406038
    ],
    [
      0.7857142857142857,
      0.6428571428571428,
      0.001878212261574015
    ],
    [
      0.7857142857142857,
      0.7142857142857142,
      0.002063495948612669
    ],
    [
      0.7857142857142857,
      0.7857142857142857,
      0.002296593917823286
    ],
    [
      0.7857142857142857,
      0.8571428571428571,
      0.002611720355947448
    ],
    [
      0.7857142857142857,
      1,
      0.003735634396585623
    ],
    [
      0.7857142857142857,
      1.226851851851852,
      0.01237446013447583
    ],
    [
      0.7857142857142857,
      2.814814814814814,
      0.004818846292152405
    ],
    [
      0.7857142857142857,
      7.124999999999997,
      0.000695576650122788
    ],
    [
      0.7857142857142857,
      15.51851851851851,
      0.0005051724058899094
    ],
    [
      0.7857142857142857,
      29.35648148148148,
      0.0004593210150878382
    ],
    [
      0.7857142857142857,
      49.99999999999997,
      0.0004395135993518371
    ],
    [
      0.8571428571428571,
      0,
      0.001121920432823661
    ],
    [
      0.8571428571428571,
      0.07142857142857142,
      0.00156166386658174
    ],
    [
      0.8571428571428571,
      0.1428571428571428,
      0.001491742460565328
    ],
    [
      0.8571428571428571,
      0.2142857142857143,
      0.001384929725943227
    ],
    [
      0.8571428571428571,
      0.2857142857142857,
      0.001395745408053214
    ],
    [
      0.8571428571428571,
      0.3571428571428571,
      0.001500717604823041
    ],
    [
      0.8571428571428571,
      0.4285714285714285,
      0.001656972741380929
    ],
    [
      0.8571428571428571,
      0.5,
      0.001826122356528277
    ],
    [
      0.8571428571428571,
      0.5714285714285714,
      0.001988226459384914
    ],
    [
      0.8571428571428571,
      0.6428571428571428,
      0.002147620209299798
    ],
    [
      0.8571428571428571,
      0.7142857142857142,
      0.00232613907167735
    ],
    [
      0.8571428571428571,
      0.7857142857142857,
      0.002554851475802762
    ],
    [
      0.8571428571428571,
      0.8571428571428571,
      0.002873664715921101
    ],
    [
      0.8571428571428571,
      1,
      0.004060970801191456
    ],
    [
      0.8571428571428571,
      1.226851851851852,
      0.01430460693136919
    ],
    [
      0.8571428571428571,
      2.814814814814814,
      0.005314809727869654
    ],
    [
      0.8571428571428571,
      7.124999999999997,
      0.0006942573380005401
    ],
    [
      0.8571428571428571,
      15.51851851851851,
      0.0005039609314877572
    ],
    [
      0.8571428571428571,
      29.35648148148148,
      0.0004588774781095353
    ],
    [
      0.8571428571428571,
      49.99999999999997,
      0.0004393601255907367
    ],
    [
      1,
      0,
      0.001144741792996581
    ],
    [
      1,
      0.07142857142857142,
      0.002134557264418127
    ],
    [
      1,
      0.1428571428571428,
      0.002232388288238081
    ],
    [
      1,
      0.2142857142857143,
      0.002024526587556538
    ],
    [
      1,
      0.2857142857142857,
      0.002014001401619815
    ],
    [
      1,
      0.3571428571428571,
      0.002175889143656407
    ],
    [
      1,
      0.4285714285714285,
      0.002417334243565714
    ],
    [
      1,
      0.5,
      0.002646277897590996
    ],
    [
      1,
      0.5714285714285714,
      0.002815623176776633
    ],
    [
      1,
      0.6428571428571428,
      0.002941895054285359
    ],
    [
      1,
      0.7142857142857142,
      0.003076195870447242
    ],
    [
      1,
      0.7857142857142857,
      0.003274138047737091
    ],
    [
      1,
      0.8571428571428571,
      0.00359274480875454
    ],
    [
      1,
      1,
      0.004961330066156727
    ],
    [
      1,
      1.226851851851852,
      0.02143746160550885
    ],
    [
      1,
      2.814814814814814,
      0.006510732023994828
    ],
    [
      1,
      7.124999999999997,
      0.0006905859877492425
    ],
    [
      1,
      15.51851851851851,
      0.0005016129555719425
    ],
    [
      1,
      29.35648148148148,
      0.0004580203491593017
    ],
    [
      1,
      49.99999999999997,
      0.0004390607937410499
    ],
    [
      1.226851851851852,
      0,
      0.00122516977887491
    ],
    [
      1.226851851851852,
      0.07142857142857142,
      0.003928079843684944
    ],
    [
      1.226851851851852,
      0.1428571428571428,
      0.005251889243319911
    ],
    [
      1.226851851851852,
      0.2142857142857143,
      0.004348204194689858
    ],
    [
      1.226851851851852,
      0.2857142857142857,
      0.00423608257597865
    ],
    [
      1.226851851851852,
      0.3571428571428571,
      0.004790612393162291
    ],
    [
      1.226851851851852,
      0.4285714285714285,
      0.005601854212437045
    ],
    [
      1.226851851851852,
      0.5,
      0.006126044869025976
    ],
    [
      1.226851851851852,
      0.5714285714285714,
      0.006103917264678426
    ],
    [
      1.226851851851852,
      0.6428571428571428,
      0.005788114654360246
    ],
    [
      1.226851851851852,
      0.7142857142857142,
      0.00550934767834391
    ],
    [
      1.226851851851852,
      0.7857142857142857,
      0.005438602732023607
    ],
    [
      1.226851851851852,
      0.8571428571428571,
      0.005660588171197012
    ],
    [
      1.226851851851852,
      1,
      0.00756062917619618
    ],
    [
      1.226851851851852,
      1.226851851851852,
      0.1112756081889677
    ],
    [
      1.226851851851852,
      2.814814814814814,
      0.009001388685842094
    ],
    [
      1.226851851851852,
      7.124999999999997,
      0.0006826737873350736
    ],
    [
      1.226851851851852,
      15.51851851851851,
      0.000498097683182847
    ],
    [
      1.226851851851852,
      29.35648148148148,
      0.0004567361279337339
    ],
    [
      1.226851851851852,
      49.99999999999997,
      0.0004386053443399522
    ],
    [
      2.814814814814814,
      0,
      0.002110587075957814
    ],
    [
      2.814814814814814,
      0.07142857142857142,
      0.01191593954355445
    ],
    [
      2.814814814814814,
      0.1428571428571428,
      0.0109225799807908
    ],
    [
      2.814814814814814,
      0.2142857142857143,
      0.006077486193287498
    ],
    [
      2.814814814814814,
      0.2857142857142857,
      0.006052897842250909
    ],
    [
      2.814814814814814,
      0.3571428571428571,
      0.007883260842052668
    ],
    [
      2.814814814814814,
      0.4285714285714285,
      0.01085021699129064
    ],
    [
      2.814814814814814,
      0.5,
      0.0130460834405435
    ],
    [
      2.814814814814814,
      0.5714285714285714,
      0.01282503618374886
    ],
    [
      2.814814814814814,
      0.6428571428571428,
      0.01133319144864894
    ],
    [
      2.814814814814814,
      0.7142857142857142,
      0.009995127260114913
    ],
    [
      2.814814814814814,
      0.7857142857142857,
      0.009240844074999453
    ],
    [
      2.814814814814814,
      0.8571428571428571,
      0.009112318851911017
    ],
    [
      2.814814814814814,
      1,
      0.01119142009128722
    ],
    [
      2.814814814814814,
      1.226851851851852,
      0.1203082921771086
    ],
    [
      2.814814814814814,
      2.814814814814814,
      0.005856500798290473
    ],
    [
      2.814814814814814,
      7.124999999999997,
      0.0006158090706973674
    ],
    [
      2.814814814814814,
      15.51851851851851,
      0.0004798697628623032
    ],
    [
      2.814814814814814,
      29.35648148148148,
      0.0004497799141759775
    ],
    [
      2.814814814814814,
      49.99999999999997,
      0.0004359767249721448
    ],
    [
      7.124999999999997,
      0,
      0.0009177653037919482
    ],
    [
      7.124999999999997,
      0.07142857142857142,
      0.001343875942266754
    ],
    [
      7.124999999999997,
      0.1428571428571428,
      0.001461872104388324
    ],
    [
      7.124999999999997,
      0.2142857142857143,
      0.001288083220666218
    ],
    [
      7.124999999999997,
      0.2857142857142857,
      0.001223573719748538
    ],
    [
      7.124999999999997,
      0.3571428571428571,
      0.001230147090978278
    ],
    [
      7.124999999999997,
      0.4285714285714285,
      0.001244416846882956
    ],
    [
      7.124999999999997,
      0.5,
      0.001240310555638492
    ],
    [
      7.124999999999997,
      0.5714285714285714,
      0.001222828745024227
    ],
    [
      7.124999999999997,
      0.6428571428571428,
      0.001207591806506502
    ],
    [
      7.124999999999997,
      0.7142857142857142,
      0.00120718941173604
    ],
    [
      7.124999999999997,
      0.7857142857142857,
      0.001228648083630182
    ],
    [
      7.124999999999997,
      0.8571428571428571,
      0.001275407896902745
    ],
    [
      7.124999999999997,
      1,
      0.001451764610614781
    ],
    [
      7.124999999999997,
      1.226851851851852,
      0.001973013476391449
    ],
    [
      7.124999999999997,
      2.814814814814814,
      0.001412767907362505
    ],
    [
      7.124999999999997,
      7.124999999999997,
      0.0005318291156090917
    ],
    [
      7.124999999999997,
      15.51851851851851,
      0.0004577714930868629
    ],
    [
      7.124999999999997,
      29.35648148148148,
      0.0004402082962787284
    ],
    [
      7.124999999999997,
      49.99999999999997,
      0.0004317357667728649
    ],
    [
      15.51851851851851,
      0,
      0.000611956961002383
    ],
    [
      15.51851851851851,
      0.07142857142857142,
      0.0007966107677377834
    ],
    [
      15.51851851851851,
      0.1428571428571428,
      0.0008627004167178859
    ],
    [
      15.51851851851851,
      0.2142857142857143,
      0.0008353881518707258
    ],
    [
      15.51851851851851,
      0.2857142857142857,
      0.0008314061016141351
    ],
    [
      15.51851851851851,
      0.3571428571428571,
      0.0008369762292847532
    ],
    [
      15.51851851851851,
      0.4285714285714285,
      0.0008314518685605386
    ],
    [
      15.51851851851851,
      0.5,
      0.0008152404998790523
    ],
    [
      15.51851851851851,
      0.5714285714285714,
      0.0007987909185493564
    ],
    [
      15.51851851851851,
      0.6428571428571428,
      0.0007907101817422479
    ],
    [
      15.51851851851851,
      0.7142857142857142,
      0.0007951342459128143
    ],
    [
      15.51851851851851,
      0.7857142857142857,
      0.0008133517328606207
    ],
    [
      15.51851851851851,
      0.8571428571428571,
      0.0008454642629095794
    ],
    [
      15.51851851851851,
      1,
      0.0009500504205969685
    ],
    [
      15.51851851851851,
      1.226851851851852,
      0.001210168958659022
    ],
    [
      15.51851851851851,
      2.814814814814814,
      0.00092532767480953
    ],
    [
      15.51851851851851,
      7.124999999999997,
      0.0004927394709948028
    ],
    [
      15.51851851851851,
      15.51851851851851,
      0.0004451614558270166
    ],
    [
      15.51851851851851,
      29.35648148148148,
      0.000433552638856243
    ],
    [
      15.51851851851851,
      49.99999999999997,
      0.0004278904112541262
    ],
    [
      29.35648148148148,
      0,
      0.0005474528749181434
    ],
    [
      29.35648148148148,
      0.07142857142857142,
      0.0006961247331261135
    ],
    [
      29.35648148148148,
      0.1428571428571428,
      0.0007493835812262232
    ],
    [
      29.35648148148148,
      0.2142857142857143,
      0.0007309735299867017
    ],
    [
      29.35648148148148,
      0.2857142857142857,
      0.0007284116504816915
    ],
    [
      29.35648148148148,
      0.3571428571428571,
      0.0007298088236917634
    ],
    [
      29.35648148148148,
      0.4285714285714285,
      0.0007212951254119878
    ],
    [
      29.35648148148148,
      0.5,
      0.000706203487183245
    ],
    [
      29.35648148148148,
      0.5714285714285714,
      0.0006936507785548227
    ],
    [
      29.35648148148148,
      0.6428571428571428,
      0.0006897709945644363
    ],
    [
      29.35648148148148,
      0.7142857142857142,
      0.0006969560389594854
    ],
    [
      29.35648148148148,
      0.7857142857142857,
      0.0007156629881277716
    ],
    [
      29.35648148148148,
      0.8571428571428571,
      0.0007457595975141827
    ],
    [
      29.35648148148148,
      1,
      0.0008393597323539963
    ],
    [
      29.35648148148148,
      1.226851851851852,
      0.001068829137200091
    ],
    [
      29.35648148148148,
      2.814814814814814,
      0.0008106850531209874
    ],
    [
      29.35648148148148,
      7.124999999999997,
      0.0004767467033791899
    ],
    [
      29.35648148148148,
      15.51851851851851,
      0.000438971909164805
    ],
    [
      29.35648148148148,
      29.35648148148148,
      0.0004293468687175612
    ],
    [
      29.35648148148148,
      49.99999999999997,
      0.0004249084204552427
    ],
    [
      49.99999999999997,
      0,
      0.0005210208249859052
    ],
    [
      49.99999999999997,
      0.07142857142857142,
      0.0006654981662903352
    ],
    [
      49.99999999999997,
      0.1428571428571428,
      0.000714009413223261
    ],
    [
      49.99999999999997,
      0.2142857142857143,
      0.0006893706330589795
    ],
    [
      49.99999999999997,
      0.2857142857142857,
      0.0006812869155874419
    ],
    [
      49.99999999999997,
      0.3571428571428571,
      0.0006796918147619288
    ],
    [
      49.99999999999997,
      0.4285714285714285,
      0.0006715142625660324
    ],
    [
      49.99999999999997,
      0.5,
      0.0006588143924870451
    ],
    [
      49.99999999999997,
      0.5714285714285714,
      0.0006489140355076139
    ],
    [
      49.99999999999997,
      0.6428571428571428,
      0.0006468645977850963
    ],
    [
      49.99999999999997,
      0.7142857142857142,
      0.0006546974525762033
    ],
    [
      49.99999999999997,
      0.7857142857142857,
      0.0006728953494802664
    ],
    [
      49.99999999999997,
      0.8571428571428571,
      0.0007015119553707254
    ],
    [
      49.99999999999997,
      1,
      0.000790229055775966
    ],
    [
      49.99999999999997,
      1.226851851851852,
      0.001010702710060841
    ],
    [
      49.99999999999997,
      2.814814814814814,
      0.0007545942244765517
    ],
    [
      49.99999999999997,
      7.124999999999997,
      0.0004676338914452091
    ],
    [
      49.99999999999997,
      15.51851851851851,
      0.0004350344781309011
    ],
    [
      49.99999999999997,
      29.35648148148148,
      0.0004265567629437666
    ],
    [
      49.99999999999997,
      49.99999999999997,
      0.0004228755421751762
    ]
  ],
  "input": {
    "file name": "/home/datamonkey/datamonkey-js-server/production/app/fubar/output/5e15779721660530addc7d29",
    "number of sequences": 22,
    "number of sites": 1294,
    "partition count": 1,
    "trees": {
      "0": "((((((CBTLR13:0.3663167043351554,TFTLR13:0.43137351352144)Node5:0.008119853810383798,CITLR13:0.415207180453146)Node4:0.1748789050526635,DRTLR13:0.5431788467771709)Node3:0.1007364524784233,((PHTLR13:0.2866841590205667,(ATTLR13:0.1046121709385823,((PFTLR13:0.08250912926351198,((SLTLR13:5.282271376593075e-05,SLTLR21_13:0.001005104413670532)Node19:0.06826936150490888,LCTLR13:0.08110084371271113)Node18:0.01612852369367465)Node16:0.01427420126069177,SATLR13:0.1205409767891921)Node15:0.007707740536283661)Node13:0.1890358374932152)Node11:0.1827149478797592,MMTLR13:0.5193495432595074)Node10:0.01692620684591556)Node2:0.1471645566241482,(((LMTLR13:0.3264417047208024,ECTLR13:0.1126848531303871)Node27:0.03958683294186097,SMTLR13:0.1813935693563988)Node26:0.1086929774374873,(GMTLR13:0.2901791713408701,TRTLR13:0.3399875894437548)Node31:0.02486924384389649)Node25:0.09612907024280995)Node1:0.01962205132358148,(ONTLR13:0.3313200683048709,(SSTLR13:0.01432670825875498,OMTLR13:0.02222154515133256)Node36:0.2279680286871691)Node34:0.03160995113268201,(CATLR13:0.3486277041566989,CCTLR13:0.3681092439120326)Node39:0.0148405122138441)"
    }
  },
  "posterior": {
    "0": {
      "0": [
        [
          0,
          0.001234144500671825,
          0.001728847370817063,
          0.00190963114689295,
          0.001959054444998708,
          0.001950109819731285,
          0.001908864494801225,
          0.001844128563332078,
          0.001763613176314385,
          0.001679585058753712,
          0.001607104990328532,
          0.00156013297242324,
          0.001549360565429997,
          0.001658367819691449,
          0.00183632693884553,
          0.000008162813436652811,
          2.899436757919477e-7,
          4.925630221941202e-8,
          2.516178638938726e-8,
          1.853119993551424e-8,
          0,
          0.001387939542851426,
          0.001943648618186274,
          0.002086345608610947,
          0.002058687544840457,
          0.001972260165068203,
          0.001864820147820607,
          0.001747480412208473,
          0.001626841355942903,
          0.001510958370290076,
          0.001408100681531355,
          0.00132426988028956,
          0.001261944714227447,
          0.001192406577783618,
          0.001048864314922046,
          0.000008491252461529394,
          2.73787149065104e-7,
          4.785778188759355e-8,
          2.504261679176328e-8,
          1.850339902021843e-8,
          0,
          0.001526794331164922,
          0.00205241640121467,
          0.002141763489647979,
          0.002069393106051695,
          0.001947154715240551,
          0.001810655912055187,
          0.001670537033157127,
          0.001533034300402237,
          0.001404768929338406,
          0.001291707530356033,
          0.00119757790747183,
          0.001123406522105455,
          0.001027329755735814,
          0.0009167462254191567,
          0.000008989042643918072,
          2.583700746552945e-7,
          4.655742638594393e-8,
          2.492818646367414e-8,
          1.847595616527453e-8,
          0,
          0.001687551931097752,
          0.002161281090654212,
          0.00219982266016869,
          0.002098074555884057,
          0.001956593248468909,
          0.001805196346677907,
          0.001653058417078893,
          0.001506073867444664,
          0.001370370171583034,
          0.001251216858709968,
          0.001151803578297526,
          0.001073115365882243,
          0.0009741809375484708,
          0.0009278286442340508,
          0.000009556946530125307,
          2.437812638232256e-7,
          4.534753847066678e-8,
          2.481821376669408e-8,
          1.844885898989673e-8,
          0,
          0.00186787458167183,
          0.002296414702714807,
          0.002293787587840331,
          0.002170393302371005,
          0.00201518200954058,
          0.001852383190805131,
          0.001689706880852336,
          0.00153296261451741,
          0.001388427199815914,
          0.001261492313660856,
          0.0011555239221693,
          0.001071903299909471,
          0.0009719386350143884,
          0.001000198104322636,
          0.00001014243811386072,
          2.300580184481929e-7,
          4.422099245853008e-8,
          2.471243673134471e-8,
          1.842209569456688e-8,
          0,
          0.002063855288142238,
          0.002466488286444354,
          0.002433031106355066,
          0.002291721616509146,
          0.002123554459274327,
          0.001948331042407586,
          0.001772602901615544,
          0.001602531031646597,
          0.001445175366839643,
          0.001306650969656846,
          0.001190896157533155,
          0.001099835460681193,
          0.0009955869694025397,
          0.001104374324979635,
          0.00001072441010965662,
          2.172028766436441e-7,
          4.31712075056306e-8,
          2.461061154707442e-8,
          1.839565502899542e-8,
          0,
          0.002280181355223388,
          0.002682397878121603,
          0.002625113292826352,
          0.002465728791592989,
          0.00228237762315236,
          0.0020912685493233,
          0.001897839165921805,
          0.001709025416870455,
          0.001533363473352095,
          0.001378285381764428,
          0.001248608815052333,
          0.001146827608650952,
          0.001033491548348101,
          0.001224113248013245,
          0.00001130370604250433,
          2.051961558840194e-7,
          4.219211783371087e-8,
          2.451251117417796e-8,
          1.836952626206172e-8,
          0,
          0.002527529958123425,
          0.002958825490378938,
          0.002879806493638064,
          0.002698249375262861,
          0.002495130390959128,
          0.002283015979249847,
          0.002065701800734439,
          0.00185123583275371,
          0.001650470457142559,
          0.001472872050957934,
          0.001324457107918043,
          0.001208249607662108,
          0.001080596621005455,
          0.001350789541619422,
          0.00001189464648587397,
          1.940047757559302e-7,
          4.127814131190107e-8,
          2.441792406780573e-8,
          1.834369915358743e-8,
          0,
          0.002818565804404004,
          0.003313643552483867,
          0.003209996907168203,
          0.002998400959536188,
          0.002768987125801951,
          0.002529428163385401,
          0.002280585739992292,
          0.002031900520726875,
          0.001797681022551023,
          0.001590400902817291,
          0.001417665623894571,
          0.001282934944404794,
          0.001135765156071952,
          0.001483606978357502,
          0.0000125180286490894,
          1.835881974121245e-7,
          4.042414745776694e-8,
          2.432665300491274e-8,
          1.831816392785607e-8,
          0,
          0.003166470613725212,
          0.003768802963783522,
          0.003632832737512439,
          0.003379650610591853,
          0.003115788392469219,
          0.002841164526500472,
          0.002551427174295335,
          0.002257735043407757,
          0.001979546035498769,
          0.001733745948078114,
          0.001530033444994467,
          0.00137213030815781,
          0.001200334380183604,
          0.001629539488020987,
          0.0000131963419560226,
          1.73902289911551e-7,
          3.962542564659431e-8,
          2.423851400566809e-8,
          1.829291124872348e-8,
          0,
          0.003585688102934142,
          0.004352810111652293,
          0.004171619710983307,
          0.003861377444855599,
          0.003553553384452713,
          0.003235098450855944,
          0.002892789444634739,
          0.002540040801719479,
          0.002204129742120997,
          0.001908462766900929,
          0.001665490337295662,
          0.001478878090806433,
          0.001277202445284587,
          0.001802585429790649,
          0.00001395104076320571,
          1.649017770351781e-7,
          3.887765409975784e-8,
          2.415333534154579e-8,
          1.826793219622893e-8,
          0,
          0.00409386656304462,
          0.005104835031222786,
          0.004858718649228135,
          0.004471249240925764,
          0.004108902177778147,
          0.003736739626897943,
          0.003326890291203562,
          0.002896036157709141,
          0.002483659290919346,
          0.002122949878374276,
          0.00182996029014539,
          0.001607706020025165,
          0.001370325741261857,
          0.002024184512098692,
          0.00001480113806492431,
          1.565417452551645e-7,
          3.817687005135443e-8,
          2.407095662294571e-8,
          1.824321824462998e-8,
          0,
          0.00471455335834579,
          0.006081281620821014,
          0.005740016577922447,
          0.005248938517017646,
          0.004821044274158524,
          0.004384426466937129,
          0.003887235938341984,
          0.003351337819399096,
          0.002835883404006599,
          0.002389048496156096,
          0.002031542102365394,
          0.001764601142207798,
          0.001484578154565476,
          0.002327146730423407,
          0.00001576229883291568,
          1.487785466433217e-7,
          3.75194413586205e-8,
          2.399122795969939e-8,
          1.821876124172481e-8,
          0,
          0.006440321160013204,
          0.00909454867559566,
          0.00838422249162029,
          0.007566608840695057,
          0.006981587482888216,
          0.006386796751317802,
          0.00562265643789536,
          0.004735197154737939,
          0.003873938679635012,
          0.003148807094433991,
          0.002593042751753769,
          0.00219562217127012,
          0.001801735861814955,
          0.003450938099966126,
          0.00001805662101951842,
          1.348772699034671e-7,
          3.632161557594717e-8,
          2.383916916136322e-8,
          1.817058722538593e-8,
          0,
          0.01184069255588439,
          0.02137310839110755,
          0.01798472851270164,
          0.0158906733872993,
          0.01534234020069707,
          0.01476625091231553,
          0.01297914623441177,
          0.01022952090134355,
          0.007589634188055644,
          0.00561065100094558,
          0.00428102268273543,
          0.003434361984383004,
          0.002718412675016126,
          0.01763253360401565,
          0.00002261957127972778,
          1.166207932842987e-7,
          3.469289448900439e-8,
          2.361589941021272e-8,
          1.809599527961292e-8,
          0,
          0.03568499318781116,
          0.04412628031992265,
          0.02492486585155701,
          0.02247888554727639,
          0.02494421313893293,
          0.02818822449073532,
          0.02716113862952925,
          0.02104682352067729,
          0.01449269788017489,
          0.009880584241452496,
          0.007023274744672008,
          0.00530601841252578,
          0.003807181134079934,
          0.01751390760392913,
          0.000009072912195565124,
          5.83805150214501e-8,
          2.846440952202306e-8,
          2.246698412750196e-8,
          1.762541036140008e-8,
          0,
          0.003952716403312113,
          0.005792596627810465,
          0.005171537716506885,
          0.00443746622490036,
          0.003789493892008791,
          0.00313581840920552,
          0.00249382783373668,
          0.001928321735864124,
          0.001475414816995789,
          0.001132816112843762,
          0.0008800516343457686,
          0.0006943263924823729,
          0.000453284115650104,
          0.0002542107088358474,
          0.000001303462765266261,
          3.195434254669114e-8,
          2.364259933252982e-8,
          2.076022882624902e-8,
          1.660933925025524e-8,
          0,
          0.002260448808651302,
          0.003293969019498205,
          0.003226750355073,
          0.002894964277071928,
          0.002469451212834913,
          0.002000939879778279,
          0.001560234083349524,
          0.001194470461372985,
          0.000912225149610395,
          0.0007012571749712078,
          0.000544719008824459,
          0.0004279390103614325,
          0.0002723368975736777,
          0.000139790742722974,
          6.353367315061289e-7,
          2.432505878205543e-8,
          2.076659084776951e-8,
          1.880210537545223e-8,
          1.513977799114818e-8,
          0,
          0.001860602322324405,
          0.002693067921260483,
          0.002654761374154917,
          0.002381845257922725,
          0.002019105773389156,
          0.001624890971906792,
          0.001262685999012922,
          0.0009669132066899308,
          0.0007400019356974592,
          0.0005700608986886322,
          0.0004432162153113317,
          0.0003479623681571006,
          0.0002202583019549877,
          0.0001115927083386412,
          4.640031022803972e-7,
          2.046379698825479e-8,
          1.823781177932656e-8,
          1.664224131459922e-8,
          1.350181605706644e-8,
          0,
          0.001633901155215353,
          0.002355918444688356,
          0.002297388254745414,
          0.002042739243537149,
          0.001722822895918536,
          0.001384591640355,
          0.001076973388741913,
          0.0008259930205077402,
          0.0006328428090925296,
          0.0004876066306952823,
          0.0003788557917152181,
          0.0002970592564014484,
          0.0001874891592248562,
          0.00009476153675555282,
          3.714532166242116e-7,
          1.746424052791811e-8,
          1.590829883434723e-8,
          1.467239370828974e-8,
          1.209943014339467e-8
        ]
      ],
      "1": [
        [
          0,
          2.56505470086555e-18,
          1.14389498392924e-15,
          4.01471935520735e-14,
          5.083970268147203e-13,
          3.714788801984061e-12,
          1.918376508901294e-11,
          7.774019026419454e-11,
          2.633231650422515e-10,
          7.795772811435668e-10,
          2.089505488726316e-9,
          5.21657337221412e-9,
          1.240032839191075e-8,
          6.374812154135772e-8,
          5.856534184023423e-7,
          0.000006518919410699415,
          0.00002009310799905284,
          0.00001813405738733111,
          0.000008658902947111638,
          0.000004168117515188103,
          0,
          6.806356991841936e-7,
          0.000002341967711931999,
          0.000004623470803568497,
          0.000007443737304097242,
          0.00001088727405898059,
          0.00001505879845034372,
          0.00002003116884422256,
          0.00002588207625125212,
          0.00003277860699225684,
          0.00004105856090761305,
          0.00005127718622040347,
          0.00006421343538483682,
          0.0001019972568247232,
          0.0001921330200569712,
          0.00004655920851062135,
          0.00002344870234746677,
          0.00001812878469192433,
          0.00000860199851444119,
          0.000004152813467470353,
          0,
          0.000002704192819989935,
          0.000008929534740136491,
          0.00001713004651345553,
          0.00002698492883426279,
          0.00003871878169180818,
          0.00005257849656962538,
          0.00006869637750315267,
          0.00008722008013972385,
          0.0001085413380019206,
          0.000133474861961136,
          0.0001633290933192739,
          0.0001998870719453417,
          0.0003017633179068408,
          0.0005547319674693112,
          0.0001075445219621234,
          0.00002648445301100899,
          0.00001810026396309492,
          0.0000085460274755366,
          0.000004137668569870045,
          0,
          0.00000607981951047409,
          0.00001912369488232763,
          0.00003577460046678133,
          0.00005561198325249676,
          0.00007905145729968484,
          0.0001064478375501965,
          0.0001379350044037271,
          0.0001736950984240651,
          0.0002143662900110286,
          0.0002613460270359056,
          0.0003169272961400892,
          0.0003843525968027108,
          0.0005727167308021007,
          0.001109558640371188,
          0.0001900994065508062,
          0.00002920330002393985,
          0.00001805171389712506,
          0.000008490993120065409,
          0.000004122678919828936,
          0,
          0.00001082902595726586,
          0.00003269233076109154,
          0.00006000677961105382,
          0.00009252554761951282,
          0.0001309176942104198,
          0.000175587062596426,
          0.0002265631907433358,
          0.0002839665370942738,
          0.000348651392051303,
          0.0004226867192325803,
          0.0005096249604565352,
          0.0006147550088106069,
          0.0009126915235582449,
          0.001900051387203277,
          0.0002936827518623996,
          0.00003161458269740517,
          0.00001798598585698923,
          0.000008436895251779817,
          0.000004107840735372309,
          0,
          0.0000169436486443077,
          0.00004971509274089262,
          0.00009010324905961104,
          0.0001382812417536383,
          0.0001952336353142537,
          0.0002613081723822005,
          0.0003362232617829508,
          0.0004198310209286665,
          0.000513092906932095,
          0.0006188028858112935,
          0.0007420435860935457,
          0.0008907448772955504,
          0.001318665520868144,
          0.002951561254478483,
          0.0004170257143171578,
          0.00003373174850431754,
          0.00001790560062029697,
          0.000008383730656237483,
          0.000004093150352195754,
          0,
          0.00002446017808397348,
          0.00007063527177250762,
          0.0001269884579199161,
          0.0001943164374402921,
          0.0002740210604091822,
          0.0003662252925921719,
          0.0004699650406928555,
          0.0005844459262858619,
          0.0007105268450596916,
          0.0008517583073577058,
          0.001015036520658557,
          0.001211512599597776,
          0.001784588243443092,
          0.004260427925118147,
          0.0005588829429523987,
          0.00003557081633161181,
          0.00001781278261109784,
          0.000008331493515533307,
          0.000004078604220710572,
          0,
          0.00003352839568693225,
          0.00009633168770267288,
          0.0001722127161869545,
          0.0002628295610376258,
          0.0003702255037855822,
          0.0004940582960893774,
          0.0006320663663042961,
          0.0007821816977198552,
          0.0009448358837645418,
          0.001124397157121327,
          0.00132994977778592,
          0.001576495957901599,
          0.002304238744068903,
          0.005803985070386601,
          0.000718661366692826,
          0.00003714934696068879,
          0.00001770949144696133,
          0.000008280175775994363,
          0.000004064198903057738,
          0,
          0.00004442138979799224,
          0.0001281523288991919,
          0.0002279874568852217,
          0.0003468400354503096,
          0.0004878576372832534,
          0.0006499058852235107,
          0.0008284525474017898,
          0.001019175198211773,
          0.001221638477276746,
          0.00144121925070568,
          0.001689792313846405,
          0.001987021744760339,
          0.002874963821094137,
          0.007568730541123563,
          0.0008967387171802375,
          0.00003848573668401403,
          0.00001759745076169785,
          0.000008229767474083971,
          0.000004049931070114815,
          0,
          0.00005752241524306165,
          0.0001679745224283168,
          0.0002973057619773121,
          0.0004504074973120209,
          0.0006323932458302302,
          0.0008408804444520564,
          0.001067545714612207,
          0.001304317570852687,
          0.001549355595988836,
          0.001809528661285306,
          0.002100525883451466,
          0.002447835207203534,
          0.00350033723559248,
          0.009581871716516815,
          0.001094497174126016,
          0.00003959871230029607,
          0.00001747817435542158,
          0.000008180257025143114,
          0.000004035797498498777,
          0,
          0.00007332780163666064,
          0.0002183554391537195,
          0.0003841915800358854,
          0.0005790328135127008,
          0.0008114506335586037,
          0.001077132748936203,
          0.001361566742135967,
          0.0016506540511038,
          0.001940552289447988,
          0.002240659960504963,
          0.002572191899029193,
          0.002968165354899711,
          0.004191284250977757,
          0.01193610805152546,
          0.001314178087449348,
          0.00004050695353432953,
          0.0000173529897854098,
          0.000008131631479073038,
          0.000004021795067577016,
          0,
          0.00009248243005024472,
          0.0002828287239305902,
          0.0004941306654827157,
          0.0007402996316938434,
          0.00103584588577326,
          0.001373437001437791,
          0.001728505932907561,
          0.002077390315651059,
          0.00241368301155533,
          0.002751354892085072,
          0.003119938675767626,
          0.003562449239945546,
          0.004966278475714061,
          0.01481469199824504,
          0.001558641824648615,
          0.00004122880093557479,
          0.00001722305955029834,
          0.000008083876746605528,
          0.000004007920756503777,
          0,
          0.0001158535021378467,
          0.0003664346298997382,
          0.0006347763421086506,
          0.0009448812690695877,
          0.001321262285687967,
          0.001751745392082857,
          0.002195290158117407,
          0.002613006078240909,
          0.00299562739484103,
          0.003365584249848766,
          0.00376522816606128,
          0.004251067198633706,
          0.005851501606974729,
          0.01854015381979413,
          0.001831059974976414,
          0.00004178202665956272,
          0.00001708940004218476,
          0.000008036977799361713,
          0.000003994171641277359,
          0,
          0.0001806159302636104,
          0.0006251601138903928,
          0.001057379234986924,
          0.001552897167247035,
          0.002180908312444484,
          0.002908047741981517,
          0.003618296000753951,
          0.004206787529059871,
          0.004662835423178923,
          0.005054956507634886,
          0.005477481456879973,
          0.006030015382955147,
          0.008101788183313809,
          0.0314257335590114,
          0.002471460888701954,
          0.00004244983362685989,
          0.00001681432780479974,
          0.000007945683491012583,
          0.000003967037769187673,
          0,
          0.0003815180376467021,
          0.001686886648368173,
          0.002602762284619795,
          0.003740573995411886,
          0.005494906047863438,
          0.007706298602056069,
          0.009571507125943863,
          0.01041355296545147,
          0.01046781691896037,
          0.01032236641588108,
          0.01036627728509018,
          0.01081623154206225,
          0.01403407090962371,
          0.1849245436737592,
          0.003758806868590964,
          0.00004256402201226884,
          0.00001636766987825264,
          0.000007807285825129662,
          0.00000392490362048282,
          0,
          0.001245684257309798,
          0.003755552714564897,
          0.003873523324802434,
          0.005661346706654746,
          0.009528570103946383,
          0.01565018112433662,
          0.02126693071482202,
          0.02271815442818328,
          0.02118047137862917,
          0.0192624278814623,
          0.01803462335307941,
          0.01774821942552676,
          0.02099048711000492,
          0.1993407976805635,
          0.002241820467354498,
          0.00003293224254543312,
          0.00001362535076604812,
          0.000007020565128958201,
          0.000003657244494345523,
          0,
          0.00008316331249979411,
          0.0002946544464850241,
          0.0004766356226159868,
          0.0006581138346101232,
          0.0008470353042296755,
          0.001013064211825845,
          0.001130777871898638,
          0.001200615412948304,
          0.001239948049925685,
          0.001267224004860555,
          0.001295142014513518,
          0.001330751330827444,
          0.001435795411346064,
          0.001684359466717744,
          0.0002589058840829058,
          0.0000182970987822749,
          0.00001000453444121844,
          0.00000570694030630643,
          0.000003087577052924085,
          0,
          0.00003445468014021043,
          0.000120833819974944,
          0.0002135705449631366,
          0.0003071661733060543,
          0.0003935701937977192,
          0.0004595661012145834,
          0.0005017078934458963,
          0.0005263507557715785,
          0.0005417522802139923,
          0.0005537697624176347,
          0.0005655984129465262,
          0.0005786745648571662,
          0.0006095656030645656,
          0.0006589967264413912,
          0.0001010587173023242,
          0.00001179317943946323,
          0.000007218594379251465,
          0.00000424346197526898,
          0.000002340275512031049,
          0,
          0.0000220652608320427,
          0.00007673629539055866,
          0.0001362878932577149,
          0.0001957769200349357,
          0.0002490308711868845,
          0.0002885755800541269,
          0.0003137784323276287,
          0.0003291520805201442,
          0.0003394551237243449,
          0.0003477484790812912,
          0.0003556189605457376,
          0.0003637980593408157,
          0.000381860637251033,
          0.0004093855923063087,
          0.00005998357415682493,
          0.000008079605129184752,
          0.000005066444023890173,
          0.000002973278484990561,
          0.000001657802179655992,
          0,
          0.00001651225536050647,
          0.00005716151675678262,
          0.0001003616994460652,
          0.0001427980167159752,
          0.0001806357545348277,
          0.0002089692596192654,
          0.0002273859172922458,
          0.0002388753516997111,
          0.0002466242908532461,
          0.0002527309398478197,
          0.0002583401563562937,
          0.0002640420014613464,
          0.0002766315858435446,
          0.0002966021945723914,
          0.0000418618208784417,
          0.00000600213018640327,
          0.000003751421991522811,
          0.000002163466379678491,
          0.000001207856524366389
        ]
      ],
      "2": [
        [
          0,
          5.746240014708615e-18,
          4.960843150584173e-15,
          2.522001440712447e-13,
          4.104792610580439e-12,
          3.60930035355626e-11,
          2.151237204963423e-10,
          9.775894874832043e-10,
          3.636089204071368e-9,
          1.163378048273198e-8,
          3.328281902245192e-8,
          8.781436452648804e-8,
          2.188345737249579e-7,
          0.000001213359825127594,
          0.00001212091653507595,
          0.0001591180182492577,
          0.0004962927890604744,
          0.0004743560195426619,
          0.0002647954089080589,
          0.0001229902675628318,
          0,
          1.238086239660026e-11,
          3.493675218024913e-10,
          2.395460700554324e-9,
          9.445413738891449e-9,
          2.799580055708392e-8,
          6.972729825270812e-8,
          1.541595807609527e-7,
          3.125819587344217e-7,
          5.951125853665884e-7,
          0.000001083988109596004,
          0.000001917120077316419,
          0.000003326652691024056,
          0.000009624450498141542,
          0.00004189709881899511,
          0.0002780483223285477,
          0.0005503670052619852,
          0.0004812410944902292,
          0.0002646667481267648,
          0.0001227064027446812,
          0,
          9.629136997702245e-11,
          2.549008475098372e-9,
          1.656192526014151e-8,
          6.216083809794204e-8,
          1.7539389975515e-7,
          4.151376508756663e-7,
          8.703954595536828e-7,
          0.000001670187474505542,
          0.000003002152816504817,
          0.000005147300301111669,
          0.000008537183051483573,
          0.00001383847420554063,
          0.00003470398966425534,
          0.0001279642400070022,
          0.0004748209775141759,
          0.0006041404757421211,
          0.0004875905791924511,
          0.0002645066235202526,
          0.0001224223905403767,
          0,
          3.219921163913015e-10,
          8.056076761482787e-9,
          5.059885937074698e-8,
          1.856033374034114e-7,
          5.133812912876037e-7,
          0.000001191200847799163,
          0.000002446610618024166,
          0.000004595275882294765,
          0.000008077423126894071,
          0.00001352788852395997,
          0.00002189142561968765,
          0.00003459618748773987,
          0.0000827494087256713,
          0.0003036651538648368,
          0.0007700754181797109,
          0.0006571794887369758,
          0.0004934391347572886,
          0.0002643171218630204,
          0.0001221382933367151,
          0,
          7.604628080686177e-10,
          1.818932839540977e-8,
          1.115988383432914e-7,
          4.040539985579212e-7,
          0.00000110649990967257,
          0.000002542289926891566,
          0.000005166882551346654,
          0.000009594274481991084,
          0.00001665766322722026,
          0.00002753244148171518,
          0.00004394521244648125,
          0.00006850471753129288,
          0.0001603923706174943,
          0.0006136632145784926,
          0.001181913708434425,
          0.0007091040220471752,
          0.0004988196866109502,
          0.0002641001897903721,
          0.000121854170041505,
          0,
          1.480513268571672e-9,
          3.433574728940987e-8,
          2.074573703830667e-7,
          7.453916677371529e-7,
          0.00000203020830553481,
          0.000004638581033890894,
          0.000009365115403478868,
          0.00001725420926429934,
          0.00002968998702481273,
          0.00004859324221248289,
          0.0000767695128009392,
          0.0001184872393215715,
          0.0002736672577867609,
          0.001105114012761714,
          0.001725822810703337,
          0.0007595852097511182,
          0.0005037633671243103,
          0.0002638576437522508,
          0.0001215700762845271,
          0,
          2.553768999529081e-9,
          5.819905300119633e-8,
          3.481940430889869e-7,
          0.000001244934796215145,
          0.000003379471330612671,
          0.00000769201154019836,
          0.00001544935074770663,
          0.00002827127241404397,
          0.00004825249250523769,
          0.00007825933510789626,
          0.0001224721461209984,
          0.0001873160094269164,
          0.0004273973572957506,
          0.001818089884096019,
          0.002416357091058022,
          0.0008083442137948591,
          0.0005082995036317202,
          0.0002635911792241787,
          0.0001212860646058078,
          0,
          4.06659522589968e-9,
          9.210470977310241e-8,
          5.472689477973016e-7,
          0.000001948896405058579,
          0.000005276518350648093,
          0.00001197197662069445,
          0.00002392904813132925,
          0.00004349029532914808,
          0.0000736020958951329,
          0.0001182474875558826,
          0.0001832526101306588,
          0.0002776880193442452,
          0.000625486822183793,
          0.002782492857786647,
          0.003269594116462184,
          0.000855151417123053,
          0.0005124556402172503,
          0.0002633023792345161,
          0.0001210021846319709,
          0,
          6.130753627824866e-9,
          1.393137836610612e-7,
          8.230125235614802e-7,
          0.000002918521687123304,
          0.000007881477536778707,
          0.00001782960043703043,
          0.00003546178908639184,
          0.00006398060672303166,
          0.0001072839488184661,
          0.0001705941434023345,
          0.0002616226771206284,
          0.0003925748270033279,
          0.0008720310363033402,
          0.004027866575085881,
          0.004305386152943036,
          0.0008998252012683002,
          0.000516257583894014,
          0.0002629927222619246,
          0.0001207184832417195,
          0,
          8.891211695590341e-9,
          2.04386602996133e-7,
          0.000001200449009837997,
          0.000004235964854662754,
          0.00001140901411487574,
          0.00002573776776072337,
          0.00005093198146490824,
          0.00009116471650706604,
          0.0001513171096555875,
          0.0002379109462306805,
          0.0003607655910872097,
          0.0005357576822436605,
          0.001172782629265868,
          0.005604214717748668,
          0.005548916267803915,
          0.0009422299299801905,
          0.0005197294677396678,
          0.0002626635895519933,
          0.0001204350047209453,
          0,
          1.253507146875058e-8,
          2.937038457751881e-7,
          0.000001713952290515925,
          0.000006013208449762318,
          0.000016154650628831,
          0.00003635561407197086,
          0.00007157692880438538,
          0.0001270187612076499,
          0.0002084700013432295,
          0.0003237385552135684,
          0.0004849916725838997,
          0.0007124419400152284,
          0.001536552272098013,
          0.007608506217744259,
          0.007031480501842465,
          0.0009822730460963308,
          0.0005228938251826712,
          0.0002623162718980451,
          0.0001201517909082082,
          0,
          1.730654598706195e-8,
          4.163047764608405e-7,
          0.000002411355266936359,
          0.000008405869971158392,
          0.00002253636255464971,
          0.00005063179571962171,
          0.00009918701469582679,
          0.0001743797418003713,
          0.000282657283469506,
          0.0004330143549350244,
          0.0006402803247918858,
          0.0009299088722122502,
          0.001976434227641,
          0.01021905198750471,
          0.008790533337196173,
          0.001019901380071408,
          0.0005257716709796265,
          0.0002619519759277472,
          0.0001198688813314262,
          0,
          2.353276107521961e-8,
          5.853051004544104e-7,
          0.000003360504500474915,
          0.00001163494861294229,
          0.00003116155342550595,
          0.00006997422070749842,
          0.0001364336885700096,
          0.000237432310396537,
          0.0003795314826468803,
          0.0005727144170415718,
          0.0008349549728394088,
          0.001198249733719542,
          0.002511028224667961,
          0.01375501268211619,
          0.01086891289962225,
          0.001055096873924443,
          0.0005283825855171614,
          0.0002615718299326243,
          0.0001195863133360189,
          0,
          4.235414083115695e-8,
          0.000001152401962518013,
          0.000006457480772302328,
          0.00002204811051322887,
          0.00005927523873534208,
          0.0001337860327881974,
          0.0002588121131890403,
          0.0004396248972613315,
          0.0006788866415060196,
          0.0009876682125727835,
          0.001393388364375598,
          0.001947897988529923,
          0.003976041797136947,
          0.02656394845762534,
          0.01616872436148651,
          0.00111826485520404,
          0.000532875280327508,
          0.0002607681414088508,
          0.0001190223412738708,
          0,
          1.078095371286895e-7,
          0.00000374637950930024,
          0.00001914519477582976,
          0.00006394534660415546,
          0.0001797450153474513,
          0.0004264855539914973,
          0.0008231308943920415,
          0.001307579687636957,
          0.001829959118225187,
          0.002419820707872469,
          0.003161321865050231,
          0.004185001399393777,
          0.008233443095498755,
          0.1862038013876583,
          0.02830704973420064,
          0.001199771223892106,
          0.0005382786569629617,
          0.0002593886426105173,
          0.0001181304956126928,
          0,
          6.963248745823668e-7,
          0.00001653945142298791,
          0.00005663136853691348,
          0.0001927811087063369,
          0.0006221426698212837,
          0.001732116515254695,
          0.003664094636879077,
          0.005724381866795019,
          0.007441452737813561,
          0.009087374022621136,
          0.01108148263795252,
          0.01385078649305649,
          0.02487870573648929,
          0.4060260909887461,
          0.03295513285799941,
          0.001368348425235587,
          0.0005423052151107862,
          0.0002477568449010945,
          0.0001120712630978791,
          0,
          7.183452598269383e-8,
          0.000002020177019701099,
          0.00001093181367993217,
          0.00003543307113467663,
          0.00008814668786119143,
          0.0001801670809770572,
          0.0003156502576908223,
          0.0004942526265867406,
          0.0007177326383391329,
          0.0009932977722043196,
          0.001333434631124436,
          0.001754840841158303,
          0.002923965036368957,
          0.006048561764381861,
          0.007476322706191312,
          0.001154146906322828,
          0.0004814664707171614,
          0.0002143894438449956,
          0.00009775591658826426,
          0,
          2.867927653537158e-8,
          8.019089268476071e-7,
          0.000004764190797666475,
          0.00001616716302191069,
          0.00004025382707721892,
          0.00008077945502272823,
          0.0001392270135267319,
          0.0002167095251009952,
          0.0003155774157988708,
          0.0004395960426118065,
          0.000593564395122764,
          0.0007829465640488226,
          0.001290794201228919,
          0.00251409823725816,
          0.003478167328354539,
          0.0008358576908627677,
          0.0003689490079315189,
          0.0001654927614261831,
          0.00007791520931436028,
          0,
          1.678594365945216e-8,
          4.663729118868542e-7,
          0.000002790290247578278,
          0.000009479359608585096,
          0.0000234891703163683,
          0.0000468996300942113,
          0.00008072911982019663,
          0.0001259961041890431,
          0.0001843781266880799,
          0.0002581736975948164,
          0.0003501054051934065,
          0.0004632031708360162,
          0.0007658378809521527,
          0.001494672759363394,
          0.002096225489073781,
          0.0005819323751932336,
          0.0002645293614803447,
          0.000120843574246595,
          0.0000595134926550914,
          0,
          1.191736804837579e-8,
          3.299679265985797e-7,
          0.00000195401087714056,
          0.000006583680401555115,
          0.0000162456817835233,
          0.00003242864484068818,
          0.00005594327090627142,
          0.00008757316474410526,
          0.0001284940943375397,
          0.000180269922521252,
          0.0002447575756582451,
          0.0003240699760695413,
          0.00053661687944713,
          0.001053175340900558,
          0.001467568179078489,
          0.0004366410431552778,
          0.0002005967790113123,
          0.00009252776448565084,
          0.00004734481914492681
        ]
      ],
      "3": [
        [
          0,
          3.812367794366259e-17,
          5.820974681866312e-14,
          3.935714455292122e-12,
          7.589985001154427e-11,
          7.428173744774956e-10,
          4.739220901133913e-9,
          2.244998160485632e-8,
          8.539859632871174e-8,
          2.754828610233947e-7,
          7.859177369946843e-7,
          0.000002049986755353132,
          0.000005015703914021654,
          0.00002639147691099869,
          0.0002357905236207521,
          0.001250909197666471,
          0.001992044692355505,
          0.001805056242519186,
          0.0009605900958430894,
          0.0004996081379770606,
          0,
          6.849585094671283e-14,
          1.079679901374363e-11,
          2.186486018846875e-10,
          1.904819678663586e-9,
          1.049307656987459e-8,
          4.321861323498638e-8,
          1.451001739068077e-7,
          4.183296985781933e-7,
          0.000001074069903795103,
          0.000002525077486564711,
          0.000005553215265098104,
          0.00001160418403893052,
          0.00004493245801217621,
          0.0002625583980528833,
          0.001784783780746708,
          0.002229573810341777,
          0.001832997743270412,
          0.0009599854151843958,
          0.000498807891172643,
          0,
          4.326850665360038e-13,
          5.233642910573899e-11,
          8.667019800732608e-10,
          6.46319834731201e-9,
          3.138765041553485e-8,
          1.162094407445111e-7,
          3.556505844613402e-7,
          9.447985327492004e-7,
          0.000002254052146083693,
          0.00000495485535549909,
          0.00001023371021248051,
          0.00002014725924721217,
          0.00006999148753636312,
          0.0003779504254569624,
          0.002502063488262163,
          0.00246223362784982,
          0.001858382007488381,
          0.0009592874143700509,
          0.000498010489056884,
          0,
          1.377342850681244e-12,
          1.456255615393618e-10,
          2.177067176045483e-9,
          1.498167450878314e-8,
          6.802671001486645e-8,
          2.375322821225906e-7,
          6.90067262029753e-7,
          0.000001749359148193156,
          0.000003999715604663012,
          0.000008454791286365058,
          0.00001684026248245793,
          0.00003206317251411987,
          0.0001055287941231775,
          0.0005731269543460285,
          0.003420929620291781,
          0.002688109875892708,
          0.001881382424446122,
          0.0009585036356995363,
          0.0004972160195091297,
          0,
          3.223328222077961e-12,
          3.128992480162635e-10,
          4.399806893521713e-9,
          2.888523650649255e-8,
          1.260223563594732e-7,
          4.24545250281058e-7,
          0.000001193408460125824,
          0.000002934244522367934,
          0.00000651975896574427,
          0.00001341699127191326,
          0.00002606289280671388,
          0.00004850249982167561,
          0.0001543137368131573,
          0.0008680582131476984,
          0.004554345308661552,
          0.002905653568372631,
          0.001902164874918264,
          0.00095764106561248,
          0.0004964245620956633,
          0,
          6.316888411330011e-12,
          5.801708069191371e-10,
          7.845911291905858e-9,
          4.999921993980526e-8,
          2.126227851938281e-7,
          6.994535421984893e-7,
          0.000001921788142277586,
          0.000004621464285289233,
          0.00001004970971941957,
          0.00002025534009675967,
          0.00003857708668746579,
          0.00007050547317157044,
          0.0002185483663531115,
          0.001283696709742424,
          0.005913974345450567,
          0.003113630443029627,
          0.001920887092428832,
          0.0009567061763378388,
          0.0004956361886564781,
          0,
          1.105199704757304e-11,
          9.812290567279077e-10,
          1.292944362371265e-8,
          8.073961033586343e-8,
          3.373085121081885e-7,
          0.000001090827134350633,
          0.000002945643696235279,
          0.000006958899212399205,
          0.00001486236515982301,
          0.00002942367677296954,
          0.00005507842153729402,
          0.00009907077939085586,
          0.0003000162659711848,
          0.00183551854070189,
          0.007515543623514368,
          0.003311085074846109,
          0.001937698317249058,
          0.000955704964343774,
          0.0004948509638505722,
          0,
          1.792470125332865e-11,
          1.563141938703432e-9,
          2.021882539036857e-8,
          1.243427712390515e-7,
          5.12571726835528e-7,
          0.000001635825143047715,
          0.000004355021697196418,
          0.00001013081350011152,
          0.00002128616205775877,
          0.00004144640194014201,
          0.00007633535277305166,
          0.0001352528340279372,
          0.0004004449372864117,
          0.002534806728789455,
          0.009383317139791843,
          0.003497313539037748,
          0.001952739175449437,
          0.0009546429858394739,
          0.0004940689456624749,
          0,
          2.75889986441866e-11,
          2.392644883025239e-9,
          3.049963961503201e-8,
          1.851731014078712e-7,
          7.550778448444941e-7,
          0.000002383776246226812,
          0.000006268444857270121,
          0.00001437585049889205,
          0.00002973693125908291,
          0.00005697123853270973,
          0.0001032779490357122,
          0.0001803185022520118,
          0.0005220800520946109,
          0.003397920851004598,
          0.01155268437705531,
          0.003671839950186562,
          0.001966141727620701,
          0.0009535253895600953,
          0.0004932901858739388,
          0,
          4.090761194083118e-11,
          3.564246588652808e-9,
          4.485982182341491e-8,
          2.691732900852455e-7,
          0.000001087488571306691,
          0.00000340200298191591,
          0.000008847427798582652,
          0.0000200160772397074,
          0.00004076759797763134,
          0.00007684788121976196,
          0.0001371212517311059,
          0.0002359469217101519,
          0.000668305670963766,
          0.004460213729636045,
          0.01407103876420438,
          0.003834394001162991,
          0.001978029642570827,
          0.0009523569470456792,
          0.0004925147305022203,
          0,
          5.901453778251594e-11,
          5.21211147575556e-9,
          6.481555932077481e-8,
          3.845502415008191e-7,
          0.00000154133867438913,
          0.000004785163913889344,
          0.00001231960785122703,
          0.00002750192540368464,
          0.00005514122092966691,
          0.0001022353750914633,
          0.0001795185046864565,
          0.0003044520345246132,
          0.0008442000480244811,
          0.005791678307193892,
          0.01699749305023378,
          0.003984888146486608,
          0.001988518460394773,
          0.0009511420806099561,
          0.0004917426202078038,
          0,
          8.341391792263205e-11,
          7.529034744912144e-9,
          9.25059166813925e-8,
          5.428386514516808e-7,
          0.000002161598392109879,
          0.00000667028975101346,
          0.00001701573372830323,
          0.00003748179271575108,
          0.00007393791598174065,
          0.0001347475358886051,
          0.0002327497581126658,
          0.0003890290630591234,
          0.001057047926681413,
          0.007517707317083394,
          0.02040172170299699,
          0.004123394136829585,
          0.001997715916904372,
          0.0009498848891799866,
          0.0004909738906744457,
          0,
          1.161437845902144e-10,
          1.079826092588862e-8,
          1.310027947321189e-7,
          7.605822993029591e-7,
          0.000003014064754588646,
          0.000009261676192720752,
          0.00002343080624376722,
          0.0000509136756426025,
          0.0000987172880282499,
          0.000176658714230991,
          0.0002999682620698793,
          0.0004940525747631479,
          0.001316922717219497,
          0.009857743938407833,
          0.0243617245592549,
          0.004250119235968968,
          0.002005722307647748,
          0.0009485891721698565,
          0.0004902085729623794,
          0,
          2.191930857231954e-10,
          2.215986437112809e-8,
          2.60775645744645e-7,
          0.000001483910259230398,
          0.000005866915216213938,
          0.00001801195929996944,
          0.00004494812757399875,
          0.00009479458140801143,
          0.000176599095002165,
          0.0003031065954557045,
          0.0004955888410270198,
          0.000791390440628089,
          0.002037159815829216,
[truncated: 16,494,548 more chars]
