# Supplementary material for: Variation in selection constraints on teleost TLRs with emphasis on their repertoire in the Walking catfish, Clarias batrachus
Source: Sci Rep. 2020 Dec 7;10:21394. doi: 10.1038/s41598-020-78347-6 (PMC7721727; doi:10.1038/s41598-020-78347-6)
Supplement: Supplementary file 32 — Supplementary Information 32. [file 41598_2020_78347_MOESM32_ESM.zip › T13/fubar/tree.new]

((((((CBTLR13:0.3798366075631409,TFTLR13:0.4505797324382267):0.05749035630159696,CITLR13:0.4447951313724905):0.2313416322358704,DRTLR13:0.5829382009230049):0.1894659877949462,((PHTLR13:0.2659513539179351,(ATTLR13:0.08917010025873465,((PFTLR13:0.08150090817972715,((SLTLR13:0,SLTLR21_13:0.001065589384357212):0.0731992466656208,LCTLR13:0.07736467142586442):0.02679814000999663):0.008767889993345558,SATLR13:0.1386408080374648):0.03024091283018396):0.2550359309170414):0.262601314207025,MMTLR13:0.530180858032014):0.07502574745744492):0.2354600159884424,(((LMTLR13:0.2907146270466325,ECTLR13:0.1503400982510842):0.02725640956186322,SMTLR13:0.2137377581631485):0.1124373154406508,(GMTLR13:0.2880826532688302,TRTLR13:0.3517358727749226):0.07862585874723113):0.128092442375114):0.0605993029263534,(ONTLR13:0.3909130211267588,(SSTLR13:0.01659710579551186,OMTLR13:0.01974761837805971):0.1801054039388081):0.05219301852863157,(CATLR13:0.3455249177466369,CCTLR13:0.4075801545260963):0.08240643898031572):0
