# Supplementary material for: Variation in selection constraints on teleost TLRs with emphasis on their repertoire in the Walking catfish, Clarias batrachus
Source: Sci Rep. 2020 Dec 7;10:21394. doi: 10.1038/s41598-020-78347-6 (PMC7721727; doi:10.1038/s41598-020-78347-6)
Supplement: Supplementary file 32 — Supplementary Information 32. [file 41598_2020_78347_MOESM32_ESM.zip › T13/meme/datamonkey-table.csv]

Site	Partition	&alpha;	&beta;<sup>-</sup>	p<sup>-</sup>	&beta;<sup>+</sup>	p<sup>+</sup>	LRT	p-value	# branches under selection	Total branch length
1	1	0.00	0.00	0.92	26.35	0.08	0.28	0.50	1.00	4.94
2	1	3.03	3.03	0.18	0.00	0.82	0.00	0.67	0.00	4.02
3	1	3.14	1.88	1.00	1.63	0.00	0.00	0.67	0.00	7.44
4	1	2.96	2.93	0.56	2.79	0.44	0.00	0.67	0.00	9.72
5	1	0.00	0.00	0.66	0.51	0.34	0.84	0.35	0.00	0.43
6	1	1.82	1.82	0.46	0.00	0.54	0.00	0.67	0.00	3.70
7	1	1.18	0.24	1.00	0.20	0.00	0.00	0.67	0.00	1.65
8	1	0.00	0.00	0.39	25.51	0.61	1.42	0.25	0.00	38.61
9	1	0.71	0.71	0.93	62.79	0.07	4.43	0.05	1.00	12.97
10	1	51.62	0.41	0.93	0.40	0.07	0.00	0.67	0.00	46.99
11	1	0.00	0.00	0.00	0.37	1.00	0.00	0.67	0.00	0.91
12	1	0.00	0.00	0.00	1.25	1.00	0.00	0.67	0.00	3.10
13	1	5.68	0.37	0.00	0.37	1.00	0.00	0.67	0.00	5.97
14	1	214.53	0.00	0.07	0.00	0.93	0.00	0.67	0.00	191.06
15	1	0.00	0.00	0.00	1.33	1.00	0.00	0.67	0.00	3.28
16	1	130.26	120.08	1.00	790.45	0.00	0.00	0.67	0.00	413.45
17	1	0.00	0.00	0.00	0.37	1.00	0.00	0.67	0.00	0.92
18	1	0.00	0.00	1.00	0.00	0.00	0.00	1.00	0.00	0.00
19	1	12.54	1.15	1.00	0.08	0.00	0.00	0.67	0.00	14.01
20	1	0.00	0.00	0.00	2.18	1.00	0.00	0.67	0.00	5.37
21	1	1.84	1.29	0.77	0.16	0.23	0.00	0.67	0.00	4.18
22	1	0.00	0.00	0.00	1.42	1.00	0.00	0.67	0.00	3.52
23	1	0.00	0.00	0.00	0.93	1.00	0.00	0.67	0.00	2.29
24	1	0.59	0.59	0.20	1.35	0.80	0.49	0.43	0.00	3.48
25	1	0.00	0.00	1.00	0.00	0.00	0.00	1.00	0.00	0.00
26	1	0.00	0.00	1.00	0.00	0.00	0.00	1.00	0.00	0.00
27	1	0.00	0.00	1.00	0.00	0.00	0.00	1.00	0.00	0.00
28	1	0.00	0.00	1.00	0.00	0.00	0.00	1.00	0.00	0.00
29	1	0.00	0.00	1.00	0.00	0.00	0.00	1.00	0.00	0.00
30	1	0.00	0.00	1.00	0.00	0.00	0.00	1.00	0.00	0.00
31	1	0.00	0.00	1.00	0.00	0.00	0.00	1.00	0.00	0.00
32	1	0.00	0.00	1.00	0.00	0.00	0.00	1.00	0.00	0.00
33	1	0.00	0.00	1.00	0.00	0.00	0.00	1.00	0.00	0.00
34	1	0.00	0.00	1.00	0.00	0.00	0.00	1.00	0.00	0.00
35	1	0.00	0.00	1.00	0.00	0.00	0.00	1.00	0.00	0.00
36	1	0.00	0.00	1.00	0.00	0.00	0.00	1.00	0.00	0.00
37	1	0.00	0.00	1.00	0.00	0.00	0.00	1.00	0.00	0.00
38	1	0.00	0.00	1.00	0.00	0.00	0.00	1.00	0.00	0.00
39	1	0.00	0.00	1.00	0.00	0.00	0.00	1.00	0.00	0.00
40	1	0.00	0.00	1.00	0.00	0.00	0.00	1.00	0.00	0.00
41	1	0.00	0.00	1.00	0.00	0.00	0.00	1.00	0.00	0.00
42	1	0.00	0.00	1.00	0.00	0.00	0.00	1.00	0.00	0.00
43	1	0.00	0.00	1.00	0.00	0.00	0.00	1.00	0.00	0.00
44	1	0.00	0.00	1.00	0.00	0.00	0.00	1.00	0.00	0.00
45	1	0.00	0.00	1.00	0.00	0.00	0.00	1.00	0.00	0.00
46	1	0.00	0.00	1.00	0.00	0.00	0.00	1.00	0.00	0.00
47	1	0.00	0.00	1.00	0.00	0.00	0.00	1.00	0.00	0.00
48	1	0.00	0.00	1.00	0.00	0.00	0.00	1.00	0.00	0.00
49	1	0.00	0.00	1.00	0.00	0.00	0.00	1.00	0.00	0.00
50	1	0.00	0.00	1.00	0.00	0.00	0.00	1.00	0.00	0.00
51	1	0.00	0.00	1.00	0.00	0.00	0.00	1.00	0.00	0.00
52	1	0.00	0.00	1.00	0.00	0.00	0.00	1.00	0.00	0.00
53	1	0.00	0.00	1.00	0.00	0.00	0.00	1.00	0.00	0.00
54	1	0.00	0.00	1.00	0.00	0.00	0.00	1.00	0.00	0.00
55	1	0.00	0.00	1.00	0.00	0.00	0.00	1.00	0.00	0.00
56	1	0.00	0.00	1.00	0.00	0.00	0.00	1.00	0.00	0.00
57	1	0.00	0.00	1.00	0.00	0.00	0.00	1.00	0.00	0.00
58	1	0.00	0.00	1.00	0.00	0.00	0.00	1.00	0.00	0.00
59	1	0.00	0.00	1.00	0.00	0.00	0.00	1.00	0.00	0.00
60	1	0.00	0.00	1.00	0.00	0.00	0.00	1.00	0.00	0.00
61	1	0.00	0.00	1.00	0.00	0.00	0.00	1.00	0.00	0.00
62	1	0.00	0.00	1.00	0.00	0.00	0.00	1.00	0.00	0.00
63	1	0.00	0.00	1.00	0.00	0.00	0.00	1.00	0.00	0.00
64	1	0.00	0.00	1.00	0.00	0.00	0.00	1.00	0.00	0.00
65	1	0.00	0.00	1.00	0.00	0.00	0.00	1.00	0.00	0.00
66	1	0.00	0.00	1.00	0.00	0.00	0.00	1.00	0.00	0.00
67	1	0.00	0.00	1.00	0.00	0.00	0.00	1.00	0.00	0.00
68	1	0.00	0.00	1.00	0.00	0.00	0.00	1.00	0.00	0.00
69	1	0.00	0.00	1.00	0.00	0.00	0.00	1.00	0.00	0.00
70	1	0.00	0.00	1.00	0.00	0.00	0.00	1.00	0.00	0.00
71	1	0.00	0.00	1.00	0.00	0.00	0.00	1.00	0.00	0.00
72	1	0.00	0.00	1.00	0.00	0.00	0.00	1.00	0.00	0.00
73	1	0.00	0.00	1.00	0.00	0.00	0.00	1.00	0.00	0.00
74	1	0.00	0.00	1.00	0.00	0.00	0.00	1.00	0.00	0.00
75	1	0.00	0.00	1.00	0.00	0.00	0.00	1.00	0.00	0.00
76	1	0.00	0.00	1.00	0.00	0.00	0.00	1.00	0.00	0.00
77	1	0.00	0.00	1.00	0.00	0.00	0.00	1.00	0.00	0.00
78	1	0.00	0.00	1.00	0.00	0.00	0.00	1.00	0.00	0.00
79	1	0.00	0.00	1.00	0.00	0.00	0.00	1.00	0.00	0.00
80	1	0.00	0.00	1.00	0.00	0.00	0.00	1.00	0.00	0.00
81	1	0.00	0.00	1.00	0.00	0.00	0.00	1.00	0.00	0.00
82	1	0.00	0.00	1.00	0.00	0.00	0.00	1.00	0.00	0.00
83	1	0.00	0.00	1.00	0.00	0.00	0.00	1.00	0.00	0.00
84	1	0.00	0.00	1.00	0.00	0.00	0.00	1.00	0.00	0.00
85	1	0.00	0.00	1.00	0.00	0.00	0.00	1.00	0.00	0.00
86	1	0.83	0.83	0.00	1.78	1.00	0.00	0.67	0.00	5.14
87	1	3.89	1.04	0.11	1.02	0.89	0.00	0.67	0.00	5.98
88	1	3.63	1.73	1.00	0.00	0.00	0.00	0.67	0.00	7.51
89	1	2.25	1.20	0.00	1.21	1.00	0.00	0.67	0.00	4.98
90	1	2.17	0.98	1.00	0.93	0.00	0.00	0.67	0.00	4.36
91	1	10000.00	520.83	0.00	1.29	1.00	0.00	0.67	0.00	8909.11
92	1	0.66	0.66	0.37	51.11	0.63	1.78	0.21	0.00	80.57
93	1	0.97	0.97	0.00	2.24	1.00	0.00	0.67	0.00	6.40
94	1	0.74	0.74	0.71	0.97	0.29	0.01	0.64	0.00	2.65
95	1	0.94	0.94	0.00	0.94	1.00	0.00	0.67	0.00	3.17
96	1	1.92	0.96	0.93	0.57	0.07	0.00	0.67	0.00	4.01
97	1	2.16	0.70	1.00	0.53	0.00	0.00	0.67	0.00	3.65
98	1	1.79	1.79	0.49	0.05	0.51	0.00	0.67	0.00	3.80
99	1	1.72	1.72	0.39	0.22	0.61	0.00	0.67	0.00	3.51
100	1	2.12	1.97	0.90	0.00	0.10	0.00	0.67	0.00	6.28
101	1	0.95	0.81	1.00	0.67	0.00	0.00	0.67	0.00	2.85
102	1	0.66	0.66	0.00	0.87	1.00	0.00	0.67	0.00	2.74
103	1	1.43	1.03	0.94	0.91	0.06	0.00	0.67	0.00	3.80
104	1	0.86	0.00	0.60	5.14	0.40	3.52	0.08	1.00	5.80
105	1	0.25	0.13	0.72	7.27	0.28	4.04	0.06	0.00	5.54
106	1	0.13	0.13	0.00	0.70	1.00	0.00	0.67	0.00	1.85
107	1	0.56	0.56	0.00	0.91	1.00	0.00	0.67	0.00	2.75
108	1	0.40	0.40	0.00	0.79	1.00	0.00	0.67	0.00	2.29
109	1	0.00	0.00	1.00	0.00	0.00	0.00	1.00	0.00	0.00
110	1	0.00	0.00	1.00	0.00	0.00	0.00	1.00	0.00	0.00
111	1	0.00	0.00	1.00	0.00	0.00	0.00	1.00	0.00	0.00
112	1	0.00	0.00	1.00	0.00	0.00	0.00	1.00	0.00	0.00
113	1	0.00	0.00	1.00	0.00	0.00	0.00	1.00	0.00	0.00
114	1	0.00	0.00	1.00	0.00	0.00	0.00	1.00	0.00	0.00
115	1	0.00	0.00	1.00	0.00	0.00	0.00	1.00	0.00	0.00
116	1	0.00	0.00	1.00	0.00	0.00	0.00	1.00	0.00	0.00
117	1	0.00	0.00	1.00	0.00	0.00	0.00	1.00	0.00	0.00
118	1	2.03	0.44	1.00	0.13	0.00	0.00	0.67	0.00	2.91
119	1	0.97	0.97	0.35	0.00	0.65	0.00	0.67	0.00	1.71
120	1	0.41	0.09	1.00	0.03	0.00	0.00	0.67	0.00	0.58
121	1	2.86	0.96	0.34	0.31	0.66	0.00	0.67	0.00	3.87
122	1	1.80	0.68	1.00	0.31	0.00	0.00	0.67	0.00	3.28
123	1	2.15	2.15	0.52	0.00	0.48	0.00	0.67	0.00	4.67
124	1	1.43	0.46	1.00	0.28	0.00	0.00	0.67	0.00	2.41
125	1	0.00	0.00	0.00	2.55	1.00	0.00	0.67	0.00	6.30
126	1	0.38	0.38	0.00	1.42	1.00	0.00	0.67	0.00	3.85
127	1	0.61	0.61	0.52	1.14	0.48	0.13	0.56	0.00	2.68
128	1	5.76	1.30	0.14	1.30	0.86	0.00	0.67	0.00	8.33
129	1	1.06	0.82	1.00	0.76	0.00	0.00	0.67	0.00	2.96
130	1	0.68	0.00	0.52	9.36	0.48	1.37	0.26	1.00	11.63
131	1	0.35	0.35	0.00	1.97	1.00	0.00	0.67	0.00	5.18
132	1	0.00	0.00	1.00	0.00	0.00	0.00	1.00	0.00	0.00
133	1	0.00	0.00	1.00	0.00	0.00	0.00	1.00	0.00	0.00
134	1	0.00	0.00	1.00	0.00	0.00	0.00	1.00	0.00	0.00
135	1	0.00	0.00	1.00	0.00	0.00	0.00	1.00	0.00	0.00
136	1	0.00	0.00	1.00	0.00	0.00	0.00	1.00	0.00	0.00
137	1	0.00	0.00	1.00	0.00	0.00	0.00	1.00	0.00	0.00
138	1	0.00	0.00	1.00	0.00	0.00	0.00	1.00	0.00	0.00
139	1	0.00	0.00	1.00	0.00	0.00	0.00	1.00	0.00	0.00
140	1	0.00	0.00	1.00	0.00	0.00	0.00	1.00	0.00	0.00
141	1	0.00	0.00	1.00	0.00	0.00	0.00	1.00	0.00	0.00
142	1	0.00	0.00	1.00	0.00	0.00	0.00	1.00	0.00	0.00
143	1	0.51	0.51	0.00	1.25	1.00	0.00	0.67	0.00	3.53
144	1	326.53	326.53	0.21	0.67	0.79	0.00	0.67	0.00	463.98
145	1	101.30	1.34	0.01	1.32	0.99	0.00	0.67	0.00	93.47
146	1	1.43	1.26	1.00	1.20	0.00	0.00	0.67	0.00	4.39
147	1	0.48	0.48	0.85	38.45	0.15	1.99	0.18	0.00	15.96
148	1	0.00	0.00	0.00	0.68	1.00	0.00	0.67	0.00	1.68
149	1	0.00	0.00	0.00	0.87	1.00	0.00	0.67	0.00	2.16
150	1	2.24	1.98	1.00	1.86	0.00	0.00	0.67	0.00	6.89
151	1	1.86	1.71	0.43	0.00	0.57	0.00	0.67	0.00	3.47
152	1	0.00	0.00	0.00	0.41	1.00	0.00	0.67	0.00	1.00
153	1	0.00	0.00	0.70	3795.25	0.30	2.45	0.14	0.00	2796.42
154	1	0.00	0.00	0.00	2.09	1.00	0.00	0.67	0.00	5.16
155	1	0.00	0.00	0.00	0.60	1.00	0.00	0.67	0.00	1.47
156	1	1.84	0.58	0.41	9472.79	0.59	0.12	0.57	0.00	13737.90
157	1	14.33	0.00	0.43	6.36	0.57	0.00	0.67	0.00	21.71
158	1	0.39	0.39	0.00	0.70	1.00	0.00	0.67	0.00	2.07
159	1	0.26	0.26	0.00	1.70	1.00	0.00	0.67	0.00	4.43
160	1	1.93	1.93	0.78	0.00	0.22	0.00	0.67	0.00	5.46
161	1	0.30	0.30	0.45	2.90	0.55	2.95	0.11	0.00	4.55
162	1	0.95	0.95	0.95	22.62	0.05	0.62	0.40	0.00	6.07
163	1	0.00	0.00	0.00	0.51	1.00	0.00	0.67	0.00	1.25
164	1	0.94	0.00	0.50	5.32	0.50	2.96	0.11	1.00	7.40
165	1	1.35	1.32	0.67	1.28	0.33	0.00	0.67	0.00	4.43
166	1	0.00	0.00	0.00	1.23	1.00	0.00	0.67	0.00	3.04
167	1	0.11	0.11	0.24	0.87	0.76	4.01	0.06	0.00	1.80
168	1	0.86	0.86	0.00	1.25	1.00	0.00	0.67	0.00	3.86
169	1	1.07	0.88	1.00	0.79	0.00	0.00	0.67	0.00	3.12
170	1	0.00	0.00	0.00	0.76	1.00	0.00	0.67	0.00	1.88
171	1	0.11	0.11	0.76	1.73	0.24	3.49	0.08	1.00	1.34
172	1	53.26	17.68	0.14	1.27	0.86	0.00	0.67	0.00	56.27
173	1	0.73	0.73	0.76	7.29	0.24	0.59	0.41	0.00	6.39
174	1	2.22	0.63	1.00	0.38	0.00	0.00	0.67	0.00	3.53
175	1	1.62	1.26	0.64	0.79	0.36	0.00	0.67	0.00	4.14
176	1	0.83	0.83	0.00	1.88	1.00	0.00	0.67	0.00	5.37
177	1	0.00	0.00	0.07	1.15	0.93	11.28	0.00	1.00	2.64
178	1	0.39	0.32	0.62	2.56	0.38	1.28	0.27	0.00	3.27
179	1	0.00	0.00	0.00	1.06	1.00	0.00	0.67	0.00	2.63
180	1	0.40	0.40	0.74	5.48	0.26	2.05	0.18	0.00	4.58
181	1	4.08	4.08	0.68	0.10	0.32	0.00	0.67	0.00	10.58
182	1	0.14	0.14	0.72	5.71	0.28	4.88	0.04	0.00	4.37
183	1	3.49	1.67	0.63	0.39	0.37	0.00	0.67	0.00	6.05
184	1	0.21	0.21	0.00	1.17	1.00	0.00	0.67	0.00	3.06
185	1	2.93	2.70	0.72	2.62	0.28	0.00	0.67	0.00	9.21
186	1	0.46	0.46	0.00	1.48	1.00	0.00	0.67	0.00	4.06
187	1	0.00	0.00	1.00	0.00	0.00	0.00	1.00	0.00	0.00
188	1	0.00	0.00	1.00	0.00	0.00	0.00	1.00	0.00	0.00
189	1	0.00	0.00	1.00	0.00	0.00	0.00	1.00	0.00	0.00
190	1	0.64	0.64	0.87	77.40	0.13	5.97	0.02	1.00	26.23
191	1	0.31	0.31	0.80	15.55	0.20	7.08	0.01	1.00	8.66
192	1	0.10	0.10	0.41	5.03	0.59	3.13	0.10	1.00	7.51
193	1	0.00	0.00	0.00	1.09	1.00	0.00	0.67	0.00	2.69
194	1	0.00	0.00	0.00	0.42	1.00	0.00	0.67	0.00	1.05
195	1	0.35	0.08	0.59	2.37	0.41	1.39	0.25	1.00	2.85
196	1	0.37	0.37	0.71	5.28	0.29	4.61	0.05	0.00	4.75
197	1	0.00	0.00	0.00	0.99	1.00	0.00	0.67	0.00	2.44
198	1	0.44	0.44	0.00	1.07	1.00	0.00	0.67	0.00	3.04
199	1	0.13	0.13	0.81	72.97	0.19	14.53	0.00	1.00	34.92
200	1	0.00	0.00	0.00	0.79	1.00	0.00	0.67	0.00	1.96
201	1	0.43	0.43	0.00	2.25	1.00	0.00	0.67	0.00	5.93
202	1	0.30	0.30	0.00	3.45	1.00	0.00	0.67	0.00	8.77
203	1	0.00	0.00	0.00	0.78	1.00	0.00	0.67	0.00	1.92
204	1	0.42	0.42	0.00	1.35	1.00	0.00	0.67	0.00	3.71
205	1	0.17	0.17	0.19	1.04	0.81	2.55	0.14	0.00	2.31
206	1	2.19	1.02	0.77	0.80	0.23	0.00	0.67	0.00	4.35
207	1	1.11	0.00	0.07	3.50	0.93	0.92	0.33	0.00	8.98
208	1	0.34	0.34	0.00	0.70	1.00	0.00	0.67	0.00	2.02
209	1	1.56	1.28	0.91	0.00	0.09	0.00	0.67	0.00	4.25
210	1	0.17	0.17	0.00	0.81	1.00	0.00	0.67	0.00	2.15
211	1	0.41	0.40	0.70	15.83	0.30	8.05	0.01	0.00	12.81
212	1	0.34	0.34	0.00	1.55	1.00	0.00	0.67	0.00	4.14
213	1	0.00	0.00	0.00	1.16	1.00	0.00	0.67	0.00	2.87
214	1	0.33	0.33	0.30	1.34	0.70	1.69	0.22	0.00	2.85
215	1	0.42	0.00	0.51	3.96	0.49	4.32	0.05	0.00	5.18
216	1	7.08	7.08	0.08	0.41	0.92	0.00	0.67	0.00	8.58
217	1	0.00	0.00	0.04	0.36	0.96	3.31	0.09	2.00	0.85
218	1	0.00	0.00	0.00	0.49	1.00	0.00	0.67	0.00	1.22
219	1	1.30	1.30	0.52	1.54	0.48	0.01	0.64	0.00	4.66
220	1	1.35	0.60	1.00	0.00	0.00	0.00	0.67	0.00	2.67
221	1	0.05	0.05	0.00	1.62	1.00	0.00	0.67	0.00	4.03
222	1	1.98	1.98	0.70	0.16	0.30	0.00	0.67	0.00	5.28
223	1	0.00	0.00	0.48	4.59	0.52	3.85	0.07	3.00	5.92
224	1	0.00	0.00	1.00	0.00	0.00	0.00	1.00	0.00	0.00
225	1	0.00	0.00	1.00	0.00	0.00	0.00	1.00	0.00	0.00
226	1	0.00	0.00	0.11	0.69	0.89	7.26	0.01	0.00	1.51
227	1	1.29	1.29	0.93	67.64	0.07	2.49	0.14	1.00	16.37
228	1	0.66	0.66	0.00	1.21	1.00	0.00	0.67	0.00	3.57
229	1	0.00	0.00	0.00	0.85	1.00	0.00	0.67	0.00	2.10
230	1	0.63	0.63	0.00	0.65	1.00	0.00	0.67	0.00	2.16
231	1	0.00	0.00	0.61	3.74	0.39	12.90	0.00	3.00	3.61
232	1	0.57	0.00	0.32	1.72	0.68	1.41	0.25	2.00	3.41
233	1	2.39	1.11	0.85	54.11	0.15	1.63	0.22	0.00	23.88
234	1	0.00	0.00	1.00	0.00	0.00	0.00	1.00	0.00	0.00
235	1	0.00	0.00	1.00	0.00	0.00	0.00	1.00	0.00	0.00
236	1	0.00	0.00	1.00	0.00	0.00	0.00	1.00	0.00	0.00
237	1	258.43	258.43	1.00	256.78	0.00	0.00	0.67	0.00	867.96
238	1	0.00	0.00	0.00	0.69	1.00	0.00	0.67	0.00	1.71
239	1	1.32	1.32	0.22	0.00	0.78	0.00	0.67	0.00	1.90
240	1	0.00	0.00	0.00	0.65	1.00	0.00	0.67	0.00	1.59
241	1	1.42	1.42	0.37	1.38	0.63	0.00	0.67	0.00	4.70
242	1	0.49	0.49	0.80	13.86	0.20	3.30	0.09	0.00	8.26
243	1	4.88	2.76	1.00	230.95	0.00	-0.00	0.67	0.00	11.16
244	1	1.83	0.90	1.00	0.46	0.00	0.00	0.67	0.00	3.84
245	1	0.00	0.00	0.03	3.90	0.97	8.23	0.01	0.00	9.30
246	1	1.54	1.54	0.31	0.00	0.69	0.00	0.67	0.00	2.56
247	1	2.20	0.99	0.74	0.55	0.26	0.00	0.67	0.00	4.12
248	1	2.27	2.27	0.30	0.19	0.70	0.00	0.67	0.00	4.04
249	1	0.77	0.77	0.00	1.23	1.00	0.00	0.67	0.00	3.73
250	1	0.18	0.18	0.00	0.71	1.00	0.00	0.67	0.00	1.91
251	1	0.39	0.39	0.00	0.70	1.00	0.00	0.67	0.00	2.06
252	1	0.43	0.43	0.05	0.45	0.95	0.00	0.65	0.00	1.48
253	1	0.09	0.09	0.00	0.61	1.00	0.00	0.67	0.00	1.59
254	1	0.42	0.42	0.00	0.55	1.00	0.00	0.67	0.00	1.74
255	1	0.18	0.00	0.57	5.53	0.43	9.59	0.00	1.00	5.97
256	1	0.47	0.47	0.00	0.63	1.00	0.00	0.67	0.00	1.96
257	1	0.63	0.39	1.00	0.34	0.00	0.00	0.67	0.00	1.52
258	1	1.15	1.10	0.94	380.13	0.06	2.02	0.18	0.00	62.41
259	1	1.54	1.54	0.00	1.63	1.00	0.00	0.65	0.00	5.39
260	1	1.36	1.36	0.48	0.00	0.52	0.00	0.67	0.00	2.85
261	1	0.18	0.18	0.06	2.69	0.94	10.08	0.00	0.00	6.42
262	1	12.69	0.67	0.26	0.66	0.74	0.00	0.67	0.00	12.93
263	1	0.89	0.23	0.33	2.86	0.67	0.97	0.32	0.00	5.72
264	1	0.21	0.21	0.54	0.95	0.46	1.44	0.25	0.00	1.55
265	1	0.94	0.26	0.21	0.26	0.79	0.00	0.67	0.00	1.48
266	1	0.00	0.00	0.44	10.63	0.56	5.81	0.02	1.00	14.76
267	1	0.44	0.44	0.00	0.66	1.00	0.00	0.67	0.00	2.01
268	1	3.23	0.87	1.00	0.19	0.00	0.00	0.67	0.00	5.03
269	1	0.00	0.00	0.05	1.62	0.95	5.20	0.03	3.00	3.80
270	1	0.62	0.62	0.00	0.86	1.00	0.00	0.67	0.00	2.67
271	1	1.49	1.49	0.43	0.10	0.57	0.00	0.67	0.00	3.04
272	1	0.77	0.00	0.49	2.36	0.51	1.21	0.28	1.00	3.69
273	1	0.56	0.52	0.89	14.04	0.11	1.48	0.24	0.00	5.32
274	1	0.00	0.00	0.00	0.51	1.00	0.00	0.67	0.00	1.26
275	1	0.47	0.47	0.00	0.71	1.00	0.00	0.67	0.00	2.17
276	1	5.36	1.79	0.66	0.00	0.34	0.00	0.67	0.00	7.70
277	1	1.24	1.24	0.79	0.00	0.21	0.00	0.67	0.00	3.53
278	1	1.57	1.47	0.74	0.00	0.26	0.00	0.67	0.00	4.11
279	1	0.00	0.00	0.34	3.71	0.66	8.38	0.01	3.00	6.07
280	1	0.93	0.92	0.41	0.90	0.59	0.00	0.67	0.00	3.08
281	1	0.74	0.74	0.86	0.00	0.14	0.00	0.67	0.00	2.23
282	1	0.27	0.00	0.45	1.69	0.55	2.45	0.14	3.00	2.53
283	1	1.00	1.00	0.00	2.38	1.00	0.00	0.67	0.00	6.75
284	1	13.19	0.98	0.17	0.98	0.83	0.00	0.67	0.00	14.17
285	1	1.49	1.49	0.65	0.00	0.35	0.00	0.67	0.00	3.71
286	1	0.66	0.66	0.47	0.71	0.53	0.00	0.66	0.00	2.30
287	1	1.21	1.21	0.05	1.29	0.95	0.01	0.65	0.00	4.25
288	1	0.10	0.10	0.00	1.18	1.00	0.00	0.67	0.00	3.01
289	1	6.63	1.31	0.38	0.00	0.62	0.00	0.67	0.00	7.13
290	1	0.46	0.01	0.66	6.53	0.34	8.06	0.01	0.00	5.98
291	1	0.00	0.00	0.53	5.26	0.47	1.91	0.19	0.00	6.08
292	1	0.24	0.24	0.78	591.21	0.22	11.84	0.00	0.00	321.11
293	1	0.51	0.51	0.00	0.83	1.00	0.00	0.67	0.00	2.49
294	1	1.16	0.50	0.26	0.50	0.74	0.00	0.67	0.00	2.26
295	1	0.23	0.23	0.00	1.07	1.00	0.00	0.67	0.00	2.85
296	1	0.69	0.53	0.66	3.04	0.34	0.76	0.37	0.00	4.02
297	1	0.61	0.61	0.33	0.69	0.67	0.01	0.64	0.00	2.19
298	1	0.59	0.05	0.52	1.95	0.48	1.10	0.30	1.00	2.91
299	1	1.71	0.83	1.00	0.81	0.00	0.00	0.67	0.00	3.56
300	1	1.40	1.03	1.00	0.92	0.00	0.00	0.67	0.00	3.80
301	1	1.40	0.92	1.00	0.88	0.00	0.00	0.67	0.00	3.52
302	1	1.71	0.92	1.00	0.67	0.00	0.00	0.67	0.00	3.78
303	1	0.00	0.00	0.65	1.14	0.35	0.22	0.52	0.00	0.98
304	1	0.88	0.88	0.00	1.32	1.00	0.00	0.67	0.00	4.04
305	1	0.57	0.00	0.62	1.84	0.38	1.00	0.32	1.00	2.24
306	1	0.90	0.64	1.00	0.56	0.00	0.00	0.67	0.00	2.39
307	1	1.31	1.07	1.00	1.00	0.00	0.00	0.67	0.00	3.80
308	1	0.63	0.63	0.00	1.04	1.00	0.00	0.67	0.00	3.14
309	1	2.33	2.33	0.58	0.00	0.42	0.00	0.67	0.00	5.42
310	1	3.89	3.89	0.57	0.00	0.43	0.00	0.67	0.00	8.93
311	1	12.80	0.42	1.00	0.12	0.00	0.00	0.67	0.00	12.44
312	1	0.00	0.00	1.00	0.00	0.00	0.00	1.00	0.00	0.00
313	1	0.00	0.00	1.00	0.00	0.00	0.00	1.00	0.00	0.00
314	1	0.00	0.00	1.00	0.00	0.00	0.00	1.00	0.00	0.00
315	1	0.00	0.00	1.00	0.00	0.00	0.00	1.00	0.00	0.00
316	1	0.00	0.00	1.00	0.00	0.00	0.00	1.00	0.00	0.00
317	1	0.00	0.00	1.00	0.00	0.00	0.00	1.00	0.00	0.00
318	1	0.00	0.00	1.00	0.00	0.00	0.00	1.00	0.00	0.00
319	1	0.00	0.00	1.00	0.00	0.00	0.00	1.00	0.00	0.00
320	1	0.00	0.00	1.00	0.00	0.00	0.00	1.00	0.00	0.00
321	1	0.18	0.18	0.00	1.28	1.00	0.00	0.67	0.00	3.32
322	1	4.50	4.50	0.23	0.73	0.77	0.00	0.67	0.00	7.90
323	1	0.59	0.48	0.75	0.00	0.25	0.00	0.67	0.00	1.40
324	1	4.72	0.73	0.13	0.73	0.87	0.00	0.67	0.00	6.00
325	1	0.04	0.04	0.49	2.58	0.51	5.66	0.03	0.00	3.34
326	1	0.12	0.00	0.10	1.38	0.90	3.49	0.08	1.00	3.16
327	1	0.24	0.24	0.00	1.09	1.00	0.00	0.67	0.00	2.90
328	1	0.00	0.00	0.00	0.72	1.00	0.00	0.67	0.00	1.77
329	1	33.81	8.59	0.27	0.49	0.73	0.00	0.67	0.00	36.73
330	1	0.06	0.06	0.00	1.12	1.00	0.00	0.67	0.00	2.82
331	1	0.24	0.24	0.00	0.93	1.00	0.00	0.67	0.00	2.52
332	1	0.38	0.38	0.00	0.88	1.00	0.00	0.67	0.00	2.51
333	1	0.62	0.23	0.53	2.32	0.47	0.64	0.39	0.00	3.55
334	1	0.32	0.32	0.00	1.06	1.00	0.00	0.67	0.00	2.90
335	1	0.63	0.46	0.82	2.88	0.18	0.33	0.48	0.00	2.78
336	1	0.80	0.58	0.90	123.30	0.10	5.54	0.03	0.00	33.38
337	1	0.34	0.34	0.00	0.63	1.00	0.00	0.67	0.00	1.86
338	1	2.32	2.08	1.00	2.09	0.00	0.00	0.67	0.00	7.20
339	1	0.28	0.28	0.00	2.55	1.00	0.00	0.67	0.00	6.53
340	1	0.00	0.00	0.05	3.28	0.95	1.02	0.31	0.00	7.67
341	1	4770.32	4579.50	1.00	10000.00	0.00	0.00	0.67	0.00	15603.91
342	1	0.00	0.00	0.00	0.37	1.00	0.00	0.67	0.00	0.90
343	1	0.00	0.00	0.00	1.46	1.00	0.00	0.67	0.00	3.60
344	1	0.00	0.00	0.51	3.99	0.49	5.33	0.03	1.00	4.78
345	1	0.00	0.00	0.00	1.60	1.00	0.00	0.67	0.00	3.95
346	1	0.00	0.00	0.00	1.92	1.00	0.00	0.67	0.00	4.73
347	1	0.71	0.71	0.72	0.84	0.28	0.00	0.65	0.00	2.47
348	1	2.39	0.88	0.62	0.86	0.38	0.00	0.67	0.00	4.28
349	1	0.00	0.00	0.00	0.61	1.00	0.00	0.67	0.00	1.49
350	1	0.59	0.59	0.85	24.10	0.15	1.18	0.29	0.00	10.62
351	1	0.48	0.48	0.00	1.36	1.00	0.00	0.67	0.00	3.79
352	1	0.23	0.23	0.00	1.17	1.00	0.00	0.67	0.00	3.10
353	1	0.33	0.24	0.73	5.94	0.27	5.27	0.03	0.00	4.66
354	1	0.13	0.13	0.19	1.40	0.81	5.61	0.03	0.00	2.98
355	1	0.61	0.61	0.00	0.91	1.00	0.00	0.67	0.00	2.79
356	1	2.70	2.02	1.00	1.70	0.00	0.00	0.67	0.00	7.38
357	1	0.40	0.40	0.76	22.29	0.24	0.51	0.43	0.00	14.45
358	1	0.92	0.92	0.00	1.16	1.00	0.00	0.67	0.00	3.68
359	1	34.15	34.15	1.00	790.45	0.00	0.00	0.67	0.00	116.43
360	1	0.00	0.00	1.00	0.00	0.00	0.00	1.00	0.00	0.00
361	1	40.22	1.03	0.24	1.03	0.76	0.00	0.67	0.00	38.35
362	1	1102.20	1102.20	1.00	790.45	0.00	0.00	0.67	0.00	3701.13
363	1	2.35	0.64	1.00	0.45	0.00	0.00	0.67	0.00	3.66
364	1	0.57	0.57	0.00	1.78	1.00	0.00	0.67	0.00	4.90
365	1	8.39	0.00	0.00	0.00	1.00	0.00	0.67	0.00	7.47
366	1	0.00	0.00	0.00	1.02	1.00	0.00	0.67	0.00	2.51
367	1	0.00	0.00	0.00	1.53	1.00	0.00	0.67	0.00	3.77
368	1	2.74	1.10	1.00	1.04	0.00	0.00	0.67	0.00	5.16
369	1	13.26	0.23	1.00	0.13	0.00	0.00	0.67	0.00	12.38
370	1	1.58	1.58	0.60	0.00	0.40	0.00	0.67	0.00	3.75
371	1	0.87	0.42	1.00	0.35	0.00	0.00	0.67	0.00	1.82
372	1	0.42	0.42	0.00	1.80	1.00	0.00	0.67	0.00	4.82
373	1	1.53	1.25	0.52	0.00	0.48	0.00	0.67	0.00	2.97
374	1	2.13	0.28	1.00	0.19	0.00	0.00	0.67	0.00	2.59
375	1	33.23	0.38	0.07	0.38	0.93	0.00	0.67	0.00	30.53
376	1	1.88	0.79	1.00	0.63	0.00	0.00	0.67	0.00	3.63
377	1	0.00	0.00	0.00	0.37	1.00	0.00	0.67	0.00	0.93
378	1	5.02	0.26	1.00	0.06	0.00	0.00	0.67	0.00	5.11
379	1	0.00	0.00	0.00	0.67	1.00	0.00	0.67	0.00	1.65
380	1	4.11	0.87	0.41	0.87	0.59	0.00	0.67	0.00	5.82
381	1	0.00	0.00	0.00	0.67	1.00	0.00	0.67	0.00	1.65
382	1	0.30	0.30	0.00	0.36	1.00	0.00	0.67	0.00	1.15
383	1	0.31	0.00	0.55	1.74	0.45	2.06	0.18	1.00	2.22
384	1	1.06	1.06	0.61	0.00	0.39	0.00	0.67	0.00	2.55
385	1	0.48	0.48	0.33	1.00	0.67	0.30	0.49	0.00	2.48
386	1	0.36	0.36	0.00	1.35	1.00	0.00	0.67	0.00	3.66
387	1	0.10	0.10	0.00	1.42	1.00	0.00	0.67	0.00	3.58
388	1	0.70	0.70	0.23	0.98	0.77	0.14	0.55	0.00	2.87
389	1	0.55	0.52	1.00	0.50	0.00	0.00	0.67	0.00	1.76
390	1	0.19	0.19	0.69	9.21	0.31	7.82	0.01	0.00	7.46
391	1	0.00	0.00	0.37	4.92	0.63	7.55	0.01	1.00	7.67
392	1	0.32	0.32	0.00	0.70	1.00	0.00	0.67	0.00	2.01
393	1	0.61	0.00	0.59	8.35	0.41	4.91	0.04	0.00	9.05
394	1	0.52	0.34	0.56	8.49	0.44	3.94	0.07	0.00	10.08
395	1	0.00	0.00	0.30	3.74	0.70	11.35	0.00	0.00	6.49
396	1	0.68	0.68	0.00	0.74	1.00	0.00	0.67	0.00	2.42
397	1	0.22	0.22	0.00	0.91	1.00	0.00	0.67	0.00	2.44
398	1	0.30	0.30	0.00	1.62	1.00	0.00	0.67	0.00	4.26
399	1	1.77	1.77	0.86	0.02	0.14	0.00	0.67	0.00	5.35
400	1	0.60	0.60	0.00	1.12	1.00	0.00	0.67	0.00	3.29
401	1	0.60	0.60	0.00	1.98	1.00	0.00	0.67	0.00	5.41
402	1	804.99	804.99	1.00	29.77	0.00	0.00	0.67	0.00	2696.03
403	1	0.00	0.00	0.00	0.24	1.00	0.00	0.67	0.00	0.58
404	1	0.00	0.00	1.00	0.00	0.00	0.00	1.00	0.00	0.00
405	1	0.00	0.00	1.00	0.00	0.00	0.00	1.00	0.00	0.00
406	1	0.00	0.00	1.00	0.00	0.00	0.00	1.00	0.00	0.00
407	1	0.00	0.00	1.00	0.00	0.00	0.00	1.00	0.00	0.00
408	1	0.00	0.00	1.00	0.00	0.00	0.00	1.00	0.00	0.00
409	1	0.00	0.00	1.00	0.00	0.00	0.00	1.00	0.00	0.00
410	1	0.00	0.00	1.00	0.00	0.00	0.00	1.00	0.00	0.00
411	1	0.00	0.00	1.00	0.00	0.00	0.00	1.00	0.00	0.00
412	1	0.00	0.00	1.00	0.00	0.00	0.00	1.00	0.00	0.00
413	1	0.00	0.00	1.00	0.00	0.00	0.00	1.00	0.00	0.00
414	1	7.15	1.87	1.00	4.52	0.00	0.00	0.67	0.00	10.99
415	1	0.00	0.00	0.00	1.04	1.00	0.00	0.67	0.00	2.57
416	1	0.00	0.00	0.69	10000.00	0.31	1.73	0.21	0.00	7531.49
417	1	1.26	1.26	0.83	0.00	0.17	0.00	0.67	0.00	3.68
418	1	0.62	0.62	0.00	1.20	1.00	0.00	0.67	0.00	3.52
419	1	1.43	1.43	0.41	1.49	0.59	0.00	0.66	0.00	4.89
420	1	2.74	2.74	0.45	0.00	0.55	0.00	0.67	0.00	5.45
421	1	1.53	1.53	0.78	0.00	0.22	0.00	0.67	0.00	4.30
422	1	2.34	1.10	1.00	0.59	0.00	0.00	0.67	0.00	4.79
423	1	0.14	0.14	0.00	0.79	1.00	0.00	0.67	0.00	2.07
424	1	0.00	0.00	1.00	0.00	0.00	0.00	1.00	0.00	0.00
425	1	16.39	2.28	1.00	302.65	0.00	-0.01	0.67	0.00	20.24
426	1	0.00	0.00	1.00	0.00	0.00	0.00	1.00	0.00	0.00
427	1	0.00	0.00	1.00	0.00	0.00	0.00	1.00	0.00	0.00
428	1	0.61	0.61	0.52	0.22	0.48	0.00	0.67	0.00	1.58
429	1	1.59	0.51	0.07	0.51	0.93	0.00	0.67	0.00	2.67
430	1	0.67	0.54	1.00	0.51	0.00	0.00	0.67	0.00	1.93
431	1	2.69	2.69	1.00	2.92	0.00	0.00	0.67	0.00	9.04
432	1	37.36	37.35	0.01	587.30	0.99	0.00	0.67	0.00	1473.38
433	1	0.00	0.00	0.00	4.05	1.00	0.00	0.67	0.00	10.00
434	1	0.59	0.52	1.00	0.51	0.00	0.00	0.67	0.00	1.82
435	1	9.85	4.34	0.16	0.38	0.84	0.00	0.67	0.00	11.24
436	1	11.91	2.18	0.68	0.00	0.32	0.00	0.67	0.00	14.30
437	1	0.85	0.85	0.83	1.08	0.17	0.00	0.66	0.00	2.96
438	1	0.00	0.00	1.00	0.00	0.00	0.00	1.00	0.00	0.00
439	1	0.00	0.00	1.00	0.00	0.00	0.00	1.00	0.00	0.00
440	1	0.00	0.00	1.00	0.00	0.00	0.00	1.00	0.00	0.00
441	1	0.00	0.00	1.00	0.00	0.00	0.00	1.00	0.00	0.00
442	1	0.00	0.00	1.00	0.00	0.00	0.00	1.00	0.00	0.00
443	1	0.00	0.00	1.00	0.00	0.00	0.00	1.00	0.00	0.00
444	1	0.00	0.00	1.00	0.00	0.00	0.00	1.00	0.00	0.00
445	1	0.62	0.62	0.95	10.67	0.05	0.72	0.38	0.00	3.23
446	1	3.24	2.40	0.64	0.00	0.36	0.00	0.67	0.00	6.69
447	1	0.87	0.87	0.00	1.07	1.00	0.00	0.67	0.00	3.41
448	1	0.53	0.53	0.00	1.06	1.00	0.00	0.67	0.00	3.08
449	1	0.69	0.69	0.65	7.42	0.35	1.43	0.25	0.00	8.18
450	1	0.15	0.10	0.62	1.04	0.38	1.08	0.30	0.00	1.25
451	1	0.59	0.00	0.37	2.05	0.63	1.22	0.28	1.00	3.74
452	1	0.58	0.58	0.00	0.80	1.00	0.00	0.67	0.00	2.50
453	1	0.66	0.66	0.83	12.98	0.17	3.31	0.09	0.00	7.44
454	1	2.69	2.43	0.38	0.00	0.62	0.00	0.67	0.00	4.69
455	1	0.36	0.36	0.00	1.73	1.00	0.00	0.67	0.00	4.59
456	1	0.99	0.00	0.27	2.31	0.73	0.52	0.42	0.00	5.05
457	1	0.15	0.15	0.00	2.13	1.00	0.00	0.67	0.00	5.38
458	1	0.52	0.52	0.00	1.90	1.00	0.00	0.67	0.00	5.16
459	1	0.38	0.38	0.10	1.63	0.90	2.17	0.17	0.00	4.03
460	1	1.48	1.48	0.00	2.00	1.00	0.00	0.67	0.00	6.25
461	1	1.88	1.72	0.77	0.00	0.23	0.00	0.67	0.00	4.95
462	1	0.58	0.00	0.32	1.18	0.68	0.35	0.47	1.00	2.51
463	1	3.06	1.78	1.00	0.70	0.00	0.00	0.67	0.00	7.12
464	1	7.81	7.81	0.19	0.78	0.81	0.00	0.67	0.00	12.15
465	1	0.00	0.00	0.00	1.00	1.00	0.00	0.67	0.00	2.48
466	1	0.33	0.00	0.52	2.14	0.48	2.14	0.17	1.00	2.84
467	1	0.24	0.24	0.00	1.82	1.00	0.00	0.67	0.00	4.71
468	1	1.66	1.13	0.56	0.00	0.44	0.00	0.67	0.00	3.04
469	1	0.50	0.50	0.00	1.32	1.00	0.00	0.67	0.00	3.69
470	1	0.70	0.70	0.00	0.76	1.00	0.00	0.67	0.00	2.51
471	1	1.63	1.63	0.59	0.00	0.41	0.00	0.67	0.00	3.83
472	1	1.24	0.90	0.95	0.71	0.05	0.00	0.67	0.00	3.29
473	1	0.83	0.83	0.72	16.83	0.28	2.31	0.15	0.00	13.90
474	1	0.86	0.78	0.76	3.21	0.24	0.36	0.47	0.00	4.12
475	1	0.00	0.00	0.44	7.76	0.56	5.67	0.03	0.00	10.74
476	1	2.88	2.88	0.54	0.00	0.46	0.00	0.67	0.00	6.40
477	1	0.43	0.43	0.11	0.71	0.89	0.24	0.51	0.00	2.06
478	1	0.85	0.48	0.89	7.14	0.11	0.96	0.32	0.00	3.69
479	1	0.96	0.96	0.65	1.30	0.35	0.02	0.63	0.00	3.53
480	1	21.68	0.25	1.00	0.02	0.00	0.00	0.67	0.00	19.93
481	1	130.22	119.17	0.00	1683.15	1.00	0.00	0.67	0.00	4268.56
482	1	387.32	387.32	1.00	3860.65	0.00	-0.00	0.67	0.00	1334.37
483	1	1.20	1.20	0.47	0.00	0.53	0.00	0.67	0.00	2.47
484	1	1.39	1.39	0.31	1.62	0.69	0.02	0.63	0.00	5.06
485	1	1.36	1.36	0.00	1.72	1.00	0.00	0.67	0.00	5.45
486	1	0.94	0.92	0.59	0.90	0.41	0.00	0.67	0.00	3.08
487	1	4.93	4.93	0.43	0.00	0.57	0.00	0.67	0.00	9.62
488	1	1.95	1.26	0.94	0.96	0.06	0.00	0.67	0.00	4.79
489	1	0.95	0.95	0.00	1.19	1.00	0.00	0.67	0.00	3.79
490	1	0.45	0.45	0.00	1.60	1.00	0.00	0.67	0.00	4.36
491	1	0.37	0.00	0.41	3.14	0.59	3.40	0.09	1.00	4.87
492	1	1.21	1.09	0.35	0.00	0.65	0.00	0.67	0.00	2.01
493	1	1.61	1.61	0.50	0.00	0.50	0.00	0.67	0.00	3.43
494	1	1.24	0.00	0.55	4.78	0.45	1.59	0.23	0.00	6.46
495	1	0.16	0.00	0.68	15.59	0.32	8.05	0.01	0.00	12.44
496	1	0.34	0.34	0.00	0.82	1.00	0.00	0.67	0.00	2.32
497	1	0.63	0.42	1.00	0.37	0.00	0.00	0.67	0.00	1.60
498	1	0.13	0.00	0.12	1.92	0.88	3.98	0.06	0.00	4.27
499	1	0.39	0.39	0.00	0.84	1.00	0.00	0.67	0.00	2.41
500	1	1.61	1.61	0.63	0.00	0.37	0.00	0.67	0.00	3.91
501	1	1.36	0.56	1.00	0.25	0.00	0.00	0.67	0.00	2.58
502	1	220.37	220.37	1.00	197.91	0.00	0.00	0.67	0.00	739.99
503	1	0.72	0.00	0.10	0.00	0.90	0.00	0.67	0.00	0.64
504	1	2.24	2.17	0.51	0.00	0.49	0.00	0.67	0.00	4.75
505	1	1.18	0.59	1.00	0.34	0.00	0.00	0.67	0.00	2.51
506	1	24.10	7.54	0.17	0.00	0.83	0.00	0.67	0.00	24.56
507	1	2.24	2.24	0.00	3.58	1.00	0.00	0.67	0.00	10.83
508	1	10.55	10.55	0.10	0.00	0.90	0.00	0.67	0.00	12.07
509	1	4.33	0.78	0.89	0.77	0.11	0.00	0.67	0.00	5.77
510	1	3.62	0.68	1.00	0.25	0.00	0.00	0.67	0.00	4.90
511	1	0.00	0.00	0.36	9.71	0.64	1.91	0.19	0.00	15.34
512	1	1.48	0.27	1.00	0.02	0.00	0.00	0.67	0.00	2.00
513	1	1.43	0.43	0.22	0.43	0.78	0.00	0.67	0.00	2.33
514	1	1.59	1.36	0.89	0.00	0.11	0.00	0.67	0.00	4.40
515	1	2.97	0.13	1.00	0.00	0.00	0.00	0.67	0.00	2.97
516	1	2.03	0.69	0.15	2.50	0.85	0.03	0.62	0.00	7.33
517	1	1.58	0.30	0.20	0.31	0.80	0.00	0.67	0.00	2.17
518	1	3.29	1.45	1.00	1.31	0.00	0.00	0.67	0.00	6.51
519	1	0.87	0.87	0.68	14.17	0.32	2.31	0.15	0.00	13.33
520	1	59.35	0.81	0.44	0.00	0.56	0.00	0.67	0.00	53.74
521	1	1.52	1.29	0.75	0.87	0.25	0.00	0.67	0.00	4.29
522	1	2.14	0.98	0.69	0.00	0.31	0.00	0.67	0.00	3.58
523	1	1.33	1.33	0.71	2.69	0.29	0.07	0.59	0.00	5.45
524	1	1.51	0.00	0.42	4.91	0.58	1.29	0.27	0.00	8.33
525	1	3.13	0.68	0.21	0.68	0.79	0.00	0.67	0.00	4.46
526	1	2.17	1.09	0.81	0.77	0.19	0.00	0.67	0.00	4.49
527	1	7.86	7.86	0.11	0.96	0.89	0.00	0.67	0.00	11.28
528	1	0.00	0.00	0.00	1.50	1.00	0.00	0.67	0.00	3.69
529	1	0.27	0.00	0.34	2.07	0.66	3.14	0.10	3.00	3.63
530	1	2.40	0.60	1.00	0.58	0.00	0.00	0.67	0.00	3.63
531	1	0.88	0.71	0.78	5.11	0.22	0.46	0.44	0.00	4.93
532	1	18.70	18.70	0.06	0.69	0.94	0.00	0.67	0.00	20.91
533	1	4.44	4.44	0.04	0.00	0.96	0.00	0.67	0.00	4.43
534	1	2.81	0.41	0.22	0.40	0.78	0.00	0.67	0.00	3.49
535	1	9.69	1.63	1.00	1.41	0.00	0.00	0.67	0.00	12.64
536	1	2.57	0.54	0.15	0.53	0.85	0.00	0.67	0.00	3.59
537	1	1.30	1.30	0.23	0.00	0.77	0.00	0.67	0.00	1.90
538	1	1.32	1.04	0.79	0.00	0.21	0.00	0.67	0.00	3.22
539	1	0.00	0.00	1.00	0.00	0.00	0.00	1.00	0.00	0.00
540	1	0.00	0.00	1.00	0.00	0.00	0.00	1.00	0.00	0.00
541	1	0.00	0.00	1.00	0.00	0.00	0.00	1.00	0.00	0.00
542	1	0.00	0.00	1.00	0.00	0.00	0.00	1.00	0.00	0.00
543	1	0.00	0.00	1.00	0.00	0.00	0.00	1.00	0.00	0.00
544	1	0.00	0.00	1.00	0.00	0.00	0.00	1.00	0.00	0.00
545	1	0.00	0.00	0.00	0.83	1.00	0.00	0.67	0.00	2.06
546	1	0.30	0.00	0.59	2.82	0.41	3.05	0.10	3.00	3.12
547	1	0.28	0.00	0.31	1.44	0.69	2.83	0.12	0.00	2.69
548	1	0.46	0.46	0.00	1.39	1.00	0.00	0.67	0.00	3.85
549	1	2.37	2.37	0.68	0.00	0.32	0.00	0.67	0.00	6.07
550	1	16.57	1.07	0.47	0.00	0.53	0.00	0.67	0.00	16.00
551	1	0.34	0.00	0.54	5.21	0.46	2.39	0.15	1.00	6.21
552	1	0.00	0.00	0.00	1.60	1.00	0.00	0.67	0.00	3.94
553	1	17.58	2.86	0.15	0.14	0.85	0.00	0.67	0.00	17.03
554	1	0.00	0.00	0.00	0.31	1.00	0.00	0.67	0.00	0.77
555	1	0.40	0.40	0.85	5.38	0.15	2.08	0.17	0.00	3.20
556	1	0.20	0.00	0.51	4.69	0.49	5.18	0.03	0.00	5.84
557	1	0.41	0.41	0.00	1.63	1.00	0.00	0.67	0.00	4.38
558	1	0.16	0.16	0.00	0.98	1.00	0.00	0.67	0.00	2.55
559	1	0.46	0.00	0.62	2.56	0.38	2.66	0.13	2.00	2.82
560	1	1.32	1.32	0.00	3.02	1.00	0.00	0.67	0.00	8.62
561	1	1.49	1.49	0.00	3.29	1.00	0.00	0.67	0.00	9.43
562	1	0.31	0.31	0.88	11.22	0.12	5.01	0.04	1.00	4.25
563	1	0.21	0.00	0.16	1.76	0.84	2.95	0.11	0.00	3.84
564	1	0.31	0.31	0.63	11.96	0.37	8.15	0.01	1.00	11.62
565	1	0.45	0.00	0.53	1.83	0.47	1.89	0.19	3.00	2.51
566	1	0.52	0.52	0.00	0.60	1.00	0.00	0.67	0.00	1.94
567	1	0.00	0.00	0.00	0.84	1.00	0.00	0.67	0.00	2.08
568	1	0.46	0.46	0.00	1.12	1.00	0.00	0.67	0.00	3.17
569	1	0.17	0.17	0.00	1.11	1.00	0.00	0.67	0.00	2.89
570	1	21.33	2.86	0.41	0.00	0.59	0.00	0.67	0.00	21.91
571	1	2.33	0.82	0.77	0.79	0.23	0.00	0.67	0.00	4.08
572	1	0.10	0.10	0.00	1.30	1.00	0.00	0.67	0.00	3.30
573	1	1.27	0.97	1.00	0.85	0.00	0.00	0.67	0.00	3.53
574	1	0.16	0.16	0.00	1.34	1.00	0.00	0.67	0.00	3.45
575	1	0.74	0.67	1.00	0.66	0.00	0.00	0.67	0.00	2.31
576	1	0.39	0.39	0.00	2.30	1.00	0.00	0.67	0.00	6.03
577	1	0.00	0.00	0.33	0.91	0.67	0.55	0.42	0.00	1.51
578	1	1.25	0.80	0.70	0.77	0.30	0.00	0.67	0.00	3.07
579	1	0.00	0.00	0.00	0.87	1.00	0.00	0.67	0.00	2.15
580	1	0.35	0.00	0.00	1.49	1.00	3.36	0.09	0.00	3.99
581	1	3.01	3.01	0.36	0.54	0.64	0.00	0.67	0.00	6.22
582	1	0.47	0.47	0.00	0.67	1.00	0.00	0.67	0.00	2.07
583	1	0.65	0.64	0.78	0.58	0.22	0.00	0.67	0.00	2.14
584	1	1.13	1.13	0.00	2.09	1.00	0.00	0.67	0.00	6.17
585	1	0.57	0.00	0.56	3.77	0.44	1.92	0.19	1.00	4.62
586	1	0.32	0.32	0.00	2.53	1.00	0.00	0.67	0.00	6.53
587	1	0.63	0.00	0.57	3.69	0.43	2.40	0.15	3.00	4.50
588	1	2.77	1.17	0.38	1.17	0.62	0.00	0.67	0.00	5.36
589	1	0.00	0.00	0.00	1.42	1.00	0.00	0.67	0.00	3.49
590	1	0.13	0.13	0.66	120.44	0.34	1.97	0.19	1.00	101.43
591	1	1.78	1.78	0.56	0.00	0.44	0.00	0.67	0.00	4.03
592	1	3.89	1.74	1.00	0.48	0.00	0.00	0.67	0.00	7.77
593	1	0.00	0.00	0.00	0.75	1.00	0.00	0.67	0.00	1.84
594	1	0.68	0.68	0.83	281.93	0.17	7.43	0.01	0.00	116.92
595	1	0.32	0.00	0.43	3.18	0.57	3.28	0.09	2.00	4.75
596	1	0.00	0.00	0.40	1.48	0.60	9.17	0.00	1.00	2.21
597	1	0.40	0.40	0.18	2.00	0.82	2.25	0.16	0.00	4.60
598	1	0.48	0.48	0.00	1.39	1.00	0.00	0.67	0.00	3.86
599	1	0.00	0.00	0.40	2.32	0.60	13.86	0.00	0.00	3.42
600	1	0.38	0.38	0.86	21.40	0.14	5.64	0.03	2.00	8.41
601	1	0.11	0.00	0.19	0.55	0.81	2.11	0.17	1.00	1.20
602	1	0.30	0.30	0.77	7.70	0.23	3.52	0.08	0.00	5.19
603	1	1.55	1.05	0.70	9.50	0.30	0.64	0.39	0.00	10.29
604	1	0.00	0.00	0.00	0.41	1.00	0.00	0.67	0.00	1.02
605	1	1.01	0.60	0.86	0.57	0.14	0.00	0.67	0.00	2.38
606	1	0.00	0.00	0.28	0.82	0.72	4.91	0.04	2.00	1.47
607	1	1.05	1.05	0.12	1.06	0.88	0.00	0.67	0.00	3.54
608	1	0.00	0.00	0.00	1.31	1.00	0.00	0.67	0.00	3.22
609	1	0.00	0.00	0.22	1.16	0.78	7.37	0.01	0.00	2.22
610	1	3.32	0.84	0.63	0.84	0.37	0.00	0.67	0.00	5.03
611	1	0.59	0.59	0.36	0.59	0.64	0.00	0.67	0.00	1.99
612	1	3.64	1.11	1.00	0.00	0.00	0.00	0.67	0.00	5.97
613	1	1.28	1.28	0.69	0.00	0.31	0.00	0.67	0.00	3.32
614	1	0.00	0.00	0.00	0.48	1.00	0.00	0.67	0.00	1.17
615	1	10.90	1.18	1.00	0.00	0.00	0.00	0.67	0.00	12.63
616	1	0.00	0.00	0.60	5.81	0.40	2.92	0.11	1.00	5.71
617	1	1.45	1.45	0.47	0.00	0.53	0.00	0.67	0.00	3.00
618	1	0.00	0.00	1.00	0.00	0.00	0.00	1.00	0.00	0.00
619	1	0.00	0.00	1.00	0.00	0.00	0.00	1.00	0.00	0.00
620	1	0.00	0.00	1.00	0.00	0.00	0.00	1.00	0.00	0.00
621	1	0.00	0.00	1.00	0.00	0.00	0.00	1.00	0.00	0.00
622	1	0.00	0.00	1.00	0.00	0.00	0.00	1.00	0.00	0.00
623	1	0.00	0.00	1.00	0.00	0.00	0.00	1.00	0.00	0.00
624	1	2.22	2.22	0.18	0.25	0.82	0.00	0.67	0.00	3.47
625	1	0.00	0.00	0.00	1.10	1.00	0.00	0.67	0.00	2.71
626	1	11.87	1.75	1.00	0.78	0.00	0.00	0.67	0.00	14.88
627	1	0.61	0.00	0.24	1.94	0.76	1.17	0.29	2.00	4.19
628	1	0.00	0.00	0.00	0.87	1.00	0.00	0.67	0.00	2.16
629	1	0.93	0.93	0.17	1.34	0.83	0.19	0.53	0.00	3.96
630	1	0.00	0.00	0.56	1.43	0.44	7.55	0.01	2.00	1.57
631	1	1.43	1.43	0.00	1.44	1.00	0.00	0.67	0.00	4.82
632	1	0.80	0.80	0.00	0.92	1.00	0.00	0.67	0.00	2.97
633	1	0.00	0.00	0.00	0.33	1.00	0.00	0.67	0.00	0.83
634	1	2.21	2.21	0.49	0.00	0.51	0.00	0.67	0.00	4.67
635	1	0.00	0.00	0.00	0.22	1.00	0.00	0.67	0.00	0.55
636	1	0.00	0.00	0.00	0.93	1.00	0.00	0.67	0.00	2.30
637	1	4.50	1.93	1.00	1.15	0.00	0.00	0.67	0.00	8.78
638	1	0.00	0.00	0.00	1.04	1.00	0.00	0.67	0.00	2.56
639	1	0.00	0.00	1.00	0.00	0.00	0.00	1.00	0.00	0.00
640	1	0.00	0.00	1.00	0.00	0.00	0.00	1.00	0.00	0.00
641	1	0.00	0.00	1.00	0.00	0.00	0.00	1.00	0.00	0.00
642	1	0.00	0.00	1.00	0.00	0.00	0.00	1.00	0.00	0.00
643	1	1.10	1.10	0.00	1.35	1.00	0.00	0.67	0.00	4.30
644	1	0.00	0.00	0.27	2.77	0.73	3.63	0.08	0.00	5.02
645	1	1.12	1.12	0.41	0.27	0.59	0.00	0.67	0.00	2.52
646	1	0.16	0.16	0.00	0.43	1.00	0.00	0.67	0.00	1.20
647	1	1.04	0.59	0.62	0.58	0.38	0.00	0.67	0.00	2.36
648	1	0.12	0.00	0.09	0.90	0.91	4.81	0.04	0.00	2.13
649	1	0.30	0.30	0.00	0.83	1.00	0.00	0.67	0.00	2.32
650	1	2.05	1.05	0.80	0.00	0.20	0.00	0.67	0.00	3.89
651	1	1.51	1.42	0.99	1.36	0.01	0.00	0.67	0.00	4.86
652	1	0.00	0.00	0.00	0.84	1.00	0.00	0.67	0.00	2.08
653	1	10.69	10.69	0.11	0.49	0.89	0.00	0.67	0.00	13.42
654	1	1.42	0.74	1.00	0.18	0.00	0.00	0.67	0.00	3.10
655	1	0.00	0.00	0.00	0.62	1.00	0.00	0.67	0.00	1.54
656	1	0.12	0.12	0.13	1.23	0.87	6.52	0.02	0.00	2.78
657	1	0.00	0.00	0.07	1.94	0.93	15.41	0.00	0.00	4.46
658	1	1.14	1.13	0.23	1.20	0.77	0.00	0.65	0.00	3.95
659	1	0.35	0.24	0.71	7.85	0.29	1.90	0.19	0.00	6.38
660	1	0.00	0.00	0.00	0.36	1.00	0.00	0.67	0.00	0.89
661	1	1.75	0.79	0.66	0.70	0.34	0.00	0.67	0.00	3.43
662	1	0.00	0.00	0.00	1.44	1.00	0.00	0.67	0.00	3.56
663	1	0.85	0.85	0.78	4.06	0.22	0.43	0.45	0.00	4.61
664	1	0.00	0.00	0.07	3.69	0.93	3.74	0.07	0.00	8.43
665	1	0.00	0.00	0.00	1.81	1.00	0.00	0.67	0.00	4.46
666	1	3.82	1.64	0.66	0.99	0.34	0.00	0.67	0.00	6.92
667	1	1.22	0.72	0.70	0.29	0.30	0.00	0.67	0.00	2.55
668	1	6.03	6.03	0.36	0.26	0.64	0.00	0.67	0.00	11.10
669	1	0.17	0.00	0.12	0.87	0.88	2.32	0.15	0.00	2.04
670	1	0.71	0.46	1.00	0.42	0.00	0.00	0.67	0.00	1.78
671	1	0.71	0.71	0.61	10.18	0.39	0.84	0.35	0.00	11.57
672	1	1.25	0.73	1.00	0.64	0.00	0.00	0.67	0.00	2.92
673	1	0.36	0.36	0.00	1.03	1.00	0.00	0.67	0.00	2.86
674	1	0.85	0.00	0.33	2.57	0.67	1.09	0.30	0.00	5.04
675	1	1.48	1.48	0.51	0.00	0.49	0.00	0.67	0.00	3.18
676	1	0.00	0.00	0.00	0.97	1.00	0.00	0.67	0.00	2.40
677	1	0.57	0.17	0.52	3.02	0.48	2.04	0.18	0.00	4.32
678	1	4.70	1.26	1.00	0.95	0.00	0.00	0.67	0.00	7.30
679	1	0.00	0.00	0.00	0.84	1.00	0.00	0.67	0.00	2.08
680	1	0.00	0.00	0.00	1.16	1.00	0.00	0.67	0.00	2.87
681	1	0.00	0.00	0.00	0.95	1.00	0.00	0.67	0.00	2.34
682	1	0.56	0.00	0.37	2.22	0.63	1.67	0.22	1.00	3.92
683	1	4.02	4.02	0.39	0.00	0.61	0.00	0.67	0.00	7.42
684	1	0.00	0.00	0.00	0.37	1.00	0.00	0.67	0.00	0.92
685	1	2.25	2.25	0.26	0.38	0.74	0.00	0.67	0.00	4.13
686	1	0.00	0.00	0.49	4.01	0.51	13.05	0.00	0.00	5.06
687	1	0.66	0.66	0.00	1.50	1.00	0.00	0.67	0.00	4.30
688	1	1.68	1.33	1.00	1.24	0.00	0.00	0.67	0.00	4.78
689	1	0.18	0.18	0.15	0.82	0.85	1.80	0.20	0.00	1.94
690	1	1.47	1.26	0.96	1.26	0.04	0.00	0.67	0.00	4.43
691	1	0.00	0.00	0.42	2.35	0.58	2.11	0.17	1.00	3.36
692	1	1.25	1.04	0.83	0.00	0.17	0.00	0.67	0.00	3.25
693	1	0.00	0.00	0.49	2.20	0.51	6.67	0.02	1.00	2.76
694	1	0.00	0.00	0.00	0.38	1.00	0.00	0.67	0.00	0.94
695	1	4.08	1.20	0.11	1.19	0.89	0.00	0.67	0.00	6.56
696	1	4.29	0.93	0.59	0.74	0.41	0.00	0.67	0.00	5.92
697	1	0.09	0.00	0.46	2.08	0.54	5.41	0.03	1.00	2.86
698	1	1.04	1.04	0.90	27.45	0.10	1.32	0.26	0.00	9.74
699	1	0.37	0.18	0.63	5.96	0.37	1.85	0.20	0.00	6.07
700	1	0.00	0.00	0.19	1.01	0.81	9.26	0.00	1.00	2.04
701	1	1.16	1.16	0.00	1.29	1.00	0.00	0.67	0.00	4.21
702	1	8.35	2.27	0.97	0.58	0.03	0.00	0.67	0.00	12.93
703	1	0.00	0.00	0.00	0.80	1.00	0.00	0.67	0.00	1.97
704	1	0.13	0.13	0.00	0.86	1.00	0.00	0.67	0.00	2.25
705	1	0.00	0.00	0.00	0.99	1.00	0.00	0.67	0.00	2.44
706	1	0.63	0.29	0.64	2.71	0.36	0.69	0.38	0.00	3.45
707	1	0.23	0.23	0.87	44.03	0.13	5.14	0.04	0.00	14.67
708	1	0.00	0.00	0.37	1.20	0.63	2.83	0.12	1.00	1.88
709	1	0.95	0.20	0.65	4.17	0.35	0.96	0.33	0.00	4.80
710	1	0.14	0.14	0.13	0.82	0.87	0.77	0.36	0.00	1.93
711	1	2.94	2.94	0.52	0.00	0.48	0.00	0.67	0.00	6.41
712	1	1.30	1.30	0.76	12.61	0.24	1.32	0.26	0.00	10.94
713	1	0.22	0.22	0.57	4.57	0.43	5.58	0.03	0.00	5.38
714	1	0.00	0.00	0.47	5.42	0.53	15.42	0.00	1.00	7.11
715	1	0.00	0.00	0.02	1.14	0.98	6.77	0.02	1.00	2.76
716	1	2.43	1.28	0.80	0.52	0.20	0.00	0.67	0.00	4.96
717	1	0.31	0.31	0.00	0.85	1.00	0.00	0.67	0.00	2.38
718	1	0.15	0.00	0.54	2.43	0.46	6.08	0.02	2.00	2.87
719	1	4.32	1.49	0.73	0.00	0.27	0.00	0.67	0.00	6.52
720	1	0.26	0.26	0.00	0.70	1.00	0.00	0.67	0.00	1.95
721	1	0.00	0.00	0.32	0.89	0.68	7.34	0.01	1.00	1.48
722	1	0.79	0.00	0.21	1.33	0.79	0.30	0.49	0.00	3.31
723	1	1.89	1.26	0.62	0.26	0.38	0.00	0.67	0.00	3.84
724	1	0.14	0.14	0.00	0.70	1.00	0.00	0.67	0.00	1.86
725	1	0.21	0.11	0.65	5.15	0.35	3.42	0.09	0.00	4.76
726	1	1.26	1.26	0.00	2.02	1.00	0.00	0.67	0.00	6.11
727	1	0.00	0.00	1.00	0.00	0.00	0.00	1.00	0.00	0.00
728	1	0.00	0.00	1.00	0.00	0.00	0.00	1.00	0.00	0.00
729	1	0.00	0.00	1.00	0.00	0.00	0.00	1.00	0.00	0.00
730	1	0.00	0.00	1.00	0.00	0.00	0.00	1.00	0.00	0.00
731	1	10000.00	0.00	0.00	0.93	1.00	0.00	0.67	0.00	8908.23
732	1	0.00	0.00	0.00	1.92	1.00	0.00	0.67	0.00	4.74
733	1	10000.00	9151.30	0.00	0.80	1.00	0.00	0.67	0.00	8907.91
734	1	1.65	1.65	0.00	2.35	1.00	0.00	0.67	0.00	7.27
735	1	1.24	1.24	0.00	1.43	1.00	0.00	0.65	0.00	4.64
736	1	30.29	30.29	0.19	0.85	0.81	0.00	0.67	0.00	42.55
737	1	2.13	0.90	1.00	0.88	0.00	0.00	0.67	0.00	4.12
738	1	1.59	0.70	1.00	0.47	0.00	0.00	0.67	0.00	3.14
739	1	1.67	0.93	0.57	0.92	0.43	0.00	0.67	0.00	3.78
740	1	5.95	1.06	1.00	0.83	0.00	0.00	0.67	0.00	7.93
741	1	1.31	1.31	0.62	0.33	0.38	0.00	0.67	0.00	3.48
742	1	0.00	0.00	0.32	2.17	0.68	8.32	0.01	2.00	3.62
743	1	1.63	1.63	0.58	0.22	0.42	0.00	0.67	0.00	4.04
744	1	0.56	0.56	0.86	94.55	0.14	3.33	0.09	0.00	34.51
745	1	1.06	0.53	0.82	10.93	0.18	1.22	0.28	0.00	6.92
746	1	0.55	0.00	0.33	3.05	0.67	1.59	0.23	0.00	5.56
747	1	1.26	0.60	0.63	0.57	0.37	0.00	0.67	0.00	2.58
748	1	1.57	0.84	0.81	0.00	0.19	0.00	0.67	0.00	3.07
749	1	0.00	0.00	1.00	0.00	0.00	0.00	1.00	0.00	0.00
750	1	1.25	0.68	1.00	0.37	0.00	0.00	0.67	0.00	2.78
751	1	2.78	2.54	0.84	2.47	0.16	0.00	0.67	0.00	8.71
752	1	4.66	1.82	1.00	0.32	0.00	0.00	0.67	0.00	8.64
753	1	0.50	0.00	0.23	1.66	0.77	0.99	0.32	1.00	3.60
754	1	2.26	2.26	0.50	0.00	0.50	0.00	0.67	0.00	4.82
755	1	3.60	3.26	0.18	0.00	0.82	0.00	0.67	0.00	4.67
756	1	0.62	0.03	0.51	4.43	0.49	2.73	0.12	1.00	5.91
757	1	1.64	1.64	0.45	0.00	0.55	0.00	0.67	0.00	3.28
758	1	0.85	0.35	0.96	0.35	0.04	0.00	0.67	0.00	1.63
759	1	3.10	1.23	0.47	0.00	0.53	0.00	0.67	0.00	4.19
760	1	1.63	1.63	0.58	0.00	0.42	0.00	0.67	0.00	3.78
761	1	3.51	0.11	1.00	0.07	0.00	0.00	0.67	0.00	3.41
762	1	44.62	0.00	0.00	0.00	1.00	0.00	0.67	0.00	39.74
763	1	0.00	0.00	0.58	11.09	0.42	2.70	0.13	0.00	11.59
764	1	3.67	0.84	1.00	0.72	0.00	0.00	0.67	0.00	5.34
765	1	10000.00	0.00	0.00	0.27	1.00	0.00	0.67	0.00	8906.60
766	1	5.52	3.24	1.00	3.15	0.00	0.00	0.67	0.00	12.90
767	1	0.55	0.00	0.21	0.00	0.79	0.00	0.67	0.00	0.49
768	1	3.31	2.30	0.23	0.00	0.77	0.00	0.67	0.00	4.23
769	1	6.61	0.23	1.00	0.09	0.00	0.00	0.67	0.00	6.46
770	1	21.96	0.74	1.00	0.00	0.00	0.00	0.67	0.00	21.39
771	1	1.11	1.11	0.00	5.73	1.00	0.00	0.67	0.00	15.12
772	1	0.59	0.59	0.37	0.00	0.63	0.00	0.67	0.00	1.07
773	1	3.87	0.13	0.87	0.11	0.13	0.00	0.67	0.00	3.75
774	1	0.36	0.00	0.54	1.82	0.46	1.61	0.23	0.00	2.40
775	1	2.13	2.13	0.28	0.46	0.72	0.00	0.67	0.00	4.19
776	1	1.54	0.40	0.35	0.00	0.65	0.00	0.67	0.00	1.72
777	1	2.00	2.00	0.48	0.00	0.52	0.00	0.67	0.00	4.13
778	1	0.78	0.64	1.00	0.54	0.00	0.00	0.67	0.00	2.27
779	1	1.63	1.63	0.59	0.49	0.41	0.00	0.67	0.00	4.31
780	1	2.68	1.98	0.66	0.00	0.34	0.00	0.67	0.00	5.59
781	1	2.84	0.38	0.79	0.00	0.21	0.00	0.67	0.00	3.28
782	1	1.45	1.45	0.00	2.38	1.00	0.00	0.67	0.00	7.17
783	1	2.76	2.76	0.34	0.05	0.66	0.00	0.67	0.00	4.88
784	1	2.57	2.57	0.29	2.65	0.71	0.00	0.66	0.00	8.78
785	1	1.13	0.95	1.00	0.90	0.00	0.00	0.67	0.00	3.35
786	1	13.65	0.00	0.15	1.72	0.85	0.00	0.67	0.00	15.76
787	1	0.96	0.79	1.00	0.71	0.00	0.00	0.67	0.00	2.79
788	1	2.90	2.90	1.00	167.56	0.00	0.00	0.67	0.00	9.72
789	1	2.87	1.52	0.31	0.00	0.69	0.00	0.67	0.00	3.72
790	1	4.63	2.14	0.78	0.98	0.22	0.00	0.67	0.00	8.79
791	1	3.06	0.89	1.00	0.87	0.00	0.00	0.67	0.00	4.92
792	1	0.70	0.70	0.80	174.85	0.20	1.04	0.31	0.00	87.94
793	1	3.28	2.44	0.96	0.00	0.04	0.00	0.67	0.00	8.70
794	1	0.00	0.00	0.46	33.88	0.54	3.61	0.08	0.00	45.33
795	1	7.04	4.79	0.44	0.00	0.56	0.00	0.67	0.00	11.43
796	1	0.00	0.00	0.58	4.59	0.42	1.97	0.19	3.00	4.77
797	1	0.00	0.00	0.00	1.93	1.00	0.00	0.67	0.00	4.75
798	1	0.47	0.01	0.56	2.20	0.44	1.27	0.27	0.00	2.82
799	1	1.15	1.15	0.51	0.00	0.49	0.00	0.67	0.00	2.48
800	1	1.16	1.16	0.35	0.00	0.65	0.00	0.67	0.00	2.02
801	1	1.96	0.26	0.08	0.26	0.92	0.00	0.67	0.00	2.39
802	1	0.80	0.80	0.00	1.56	1.00	0.00	0.67	0.00	4.58
803	1	0.98	0.98	0.73	0.00	0.27	0.00	0.67	0.00	2.63
804	1	5.24	3.67	0.13	0.00	0.87	0.00	0.67	0.00	5.87
805	1	0.00	0.00	0.00	0.96	1.00	0.00	0.67	0.00	2.36
806	1	1.41	1.41	0.46	0.00	0.54	0.00	0.67	0.00	2.87
807	1	2.51	0.75	0.93	0.00	0.07	0.00	0.67	0.00	3.96
808	1	0.61	0.00	0.40	2.38	0.60	1.33	0.26	1.00	4.08
809	1	0.80	0.56	0.17	0.00	0.83	0.00	0.67	0.00	0.95
810	1	1.46	0.60	0.10	0.60	0.90	0.00	0.67	0.00	2.79
811	1	5.41	5.41	0.41	0.00	0.59	0.00	0.67	0.00	10.23
812	1	1.71	0.19	0.44	0.17	0.56	0.00	0.67	0.00	1.96
813	1	1.41	1.35	0.20	1.50	0.80	0.00	0.65	0.00	4.88
814	1	4.50	0.86	1.00	1.13	0.00	0.00	0.67	0.00	6.14
815	1	18.66	1.76	0.41	0.00	0.59	0.00	0.67	0.00	18.41
816	1	3.59	2.36	0.64	0.00	0.36	0.00	0.67	0.00	6.92
817	1	3.56	3.56	0.44	0.00	0.56	0.00	0.67	0.00	7.07
818	1	2.82	2.82	0.21	0.38	0.79	0.00	0.67	0.00	4.69
819	1	4.17	4.17	0.56	0.00	0.44	0.00	0.67	0.00	9.51
820	1	18.72	0.82	0.07	0.78	0.93	0.00	0.67	0.00	18.59
821	1	0.48	0.00	0.37	3.76	0.63	3.19	0.10	0.00	6.29
822	1	5.81	0.81	0.00	0.81	1.00	0.00	0.67	0.00	7.17
823	1	1.60	1.60	0.00	2.75	1.00	0.00	0.67	0.00	8.22
824	1	1.52	1.52	0.32	0.00	0.68	0.00	0.67	0.00	2.55
825	1	12.13	12.13	0.27	0.21	0.73	0.00	0.67	0.00	19.19
826	1	1.66	1.65	0.37	1.63	0.63	0.00	0.67	0.00	5.53
827	1	0.00	0.00	1.00	0.00	0.00	0.00	1.00	0.00	0.00
828	1	0.00	0.00	1.00	0.00	0.00	0.00	1.00	0.00	0.00
829	1	0.73	0.73	0.00	2.34	1.00	0.00	0.67	0.00	6.42
830	1	2.62	0.76	0.65	0.00	0.35	0.00	0.67	0.00	3.54
831	1	1.26	1.26	0.33	0.00	0.67	0.00	0.67	0.00	2.15
832	1	2.05	1.79	0.56	0.00	0.44	0.00	0.67	0.00	4.31
833	1	2.20	0.66	1.00	0.00	0.00	0.00	0.67	0.00	3.58
834	1	4.61	2.12	0.48	0.00	0.52	0.00	0.67	0.00	6.61
835	1	5.00	0.23	0.09	0.23	0.91	0.00	0.67	0.00	5.01
836	1	1.72	0.80	1.00	0.78	0.00	0.00	0.67	0.00	3.52
837	1	1.41	1.41	0.32	0.09	0.68	0.00	0.67	0.00	2.53
838	1	0.75	0.32	0.64	0.04	0.36	0.00	0.67	0.00	1.21
839	1	1.34	1.11	0.60	2.97	0.40	0.09	0.58	0.00	5.77
840	1	1.15	1.15	0.90	18.33	0.10	0.69	0.38	0.00	8.21
841	1	1.74	0.14	1.00	0.01	0.00	0.00	0.67	0.00	1.89
842	1	3.82	3.82	0.21	0.11	0.79	0.00	0.67	0.00	5.56
843	1	1.09	1.09	0.00	2.04	1.00	0.00	0.67	0.00	6.00
844	1	1.67	1.67	0.19	0.41	0.81	0.00	0.67	0.00	3.09
845	1	1.55	1.55	0.77	0.00	0.23	0.00	0.67	0.00	4.31
846	1	2.71	1.36	0.34	0.00	0.66	0.00	0.67	0.00	3.54
847	1	0.90	0.55	1.00	0.33	0.00	0.00	0.67	0.00	2.15
848	1	1.89	1.89	0.29	0.07	0.71	0.00	0.67	0.00	3.16
849	1	2.01	0.95	0.59	0.94	0.41	0.00	0.67	0.00	4.13
850	1	5.94	5.94	0.53	0.35	0.47	0.00	0.67	0.00	13.49
851	1	1.62	0.51	0.83	0.00	0.17	0.00	0.67	0.00	2.50
852	1	0.72	0.72	0.56	22.63	0.44	5.11	0.04	0.00	26.40
853	1	1.79	0.00	0.17	3.13	0.83	0.33	0.48	0.00	8.02
854	1	3.69	3.69	0.15	0.06	0.85	0.00	0.67	0.00	4.74
855	1	2.53	2.20	0.24	0.29	0.76	0.00	0.67	0.00	4.07
856	1	1.30	1.30	0.33	0.00	0.67	0.00	0.67	0.00	2.21
857	1	1.49	0.16	1.00	0.01	0.00	0.00	0.67	0.00	1.72
858	1	27.89	27.89	0.16	0.08	0.84	0.00	0.67	0.00	35.85
859	1	7.09	0.14	0.59	0.15	0.41	0.00	0.67	0.00	6.67
860	1	1.57	1.50	0.54	0.00	0.46	0.00	0.67	0.00	3.41
861	1	2.90	0.66	1.00	0.63	0.00	0.00	0.67	0.00	4.22
862	1	0.48	0.00	0.10	0.00	0.90	0.00	0.67	0.00	0.43
863	1	0.88	0.39	1.00	0.26	0.00	0.00	0.67	0.00	1.74
864	1	1.93	1.93	0.39	0.00	0.61	0.00	0.67	0.00	3.59
865	1	7.98	2.84	0.25	0.00	0.75	0.00	0.67	0.00	8.82
866	1	11.49	2.08	0.61	0.00	0.39	0.00	0.67	0.00	13.35
867	1	4.22	0.09	0.17	0.05	0.83	0.00	0.67	0.00	3.90
868	1	4.81	4.81	0.23	0.08	0.77	0.00	0.67	0.00	7.19
869	1	2.48	2.48	0.51	0.00	0.49	0.00	0.67	0.00	5.30
870	1	2.26	0.00	0.00	0.00	1.00	0.00	0.67	0.00	2.01
871	1	1.40	1.40	0.52	0.00	0.48	0.00	0.67	0.00	3.03
872	1	2.82	1.75	0.38	0.00	0.62	0.00	0.67	0.00	4.18
873	1	4.59	2.71	0.63	0.00	0.37	0.00	0.67	0.00	8.28
874	1	2.68	2.33	0.61	0.00	0.39	0.00	0.67	0.00	5.89
875	1	1.76	1.25	0.44	0.00	0.56	0.00	0.67	0.00	2.94
876	1	125.01	125.01	0.08	0.38	0.92	0.00	0.67	0.00	135.54
877	1	1.61	0.42	0.00	0.41	1.00	0.00	0.67	0.00	2.45
878	1	0.62	0.51	0.72	18.68	0.28	6.78	0.02	0.00	14.51
879	1	3.34	2.22	0.73	0.00	0.27	0.00	0.67	0.00	7.00
880	1	0.00	0.00	1.00	0.00	0.00	0.00	1.00	0.00	0.00
881	1	0.00	0.00	1.00	0.00	0.00	0.00	1.00	0.00	0.00
882	1	0.00	0.00	1.00	0.00	0.00	0.00	1.00	0.00	0.00
883	1	1.00	0.47	1.00	0.28	0.00	0.00	0.67	0.00	2.04
884	1	2.47	2.47	0.33	0.74	0.67	0.00	0.67	0.00	5.44
885	1	1.74	0.37	0.87	0.05	0.13	0.00	0.67	0.00	2.36
886	1	1.14	0.44	0.45	0.44	0.55	0.00	0.67	0.00	2.10
887	1	1.51	0.51	1.00	0.00	0.00	0.00	0.67	0.00	2.60
888	1	1.76	1.76	0.18	0.13	0.82	0.00	0.67	0.00	2.64
889	1	1.11	1.11	0.35	1.20	0.65	0.00	0.65	0.00	3.86
890	1	1.26	1.26	0.27	0.05	0.73	0.00	0.67	0.00	2.06
891	1	1.22	0.23	1.00	0.08	0.00	0.00	0.67	0.00	1.66
892	1	2.92	0.65	1.00	0.48	0.00	0.00	0.67	0.00	4.21
893	1	1.22	1.01	0.43	0.00	0.57	0.00	0.67	0.00	2.16
894	1	0.94	0.94	0.10	0.00	0.90	0.00	0.67	0.00	1.07
895	1	1.12	1.03	0.51	0.00	0.49	0.00	0.67	0.00	2.29
896	1	0.58	0.58	0.88	13.99	0.12	2.10	0.17	0.00	5.91
897	1	1.16	0.00	0.18	0.00	0.82	0.00	0.67	0.00	1.03
898	1	2.51	2.51	0.56	0.00	0.44	0.00	0.67	0.00	5.69
899	1	2.04	2.04	0.42	0.00	0.58	0.00	0.67	0.00	3.95
900	1	1.40	1.40	0.27	0.00	0.73	0.00	0.67	0.00	2.18
901	1	2.50	0.98	0.74	0.96	0.26	0.00	0.67	0.00	4.63
902	1	3.02	0.64	0.61	0.00	0.39	0.00	0.67	0.00	3.66
903	1	0.62	0.62	0.17	1.32	0.83	0.26	0.50	0.00	3.51
904	1	1.24	1.24	0.50	0.00	0.50	0.00	0.67	0.00	2.64
905	1	2.07	1.48	0.69	0.00	0.31	0.00	0.67	0.00	4.36
906	1	2.18	2.18	0.31	0.00	0.69	0.00	0.67	0.00	3.62
907	1	1.97	0.28	1.00	0.01	0.00	0.00	0.67	0.00	2.45
908	1	3.62	3.62	0.16	0.19	0.84	0.00	0.67	0.00	5.01
909	1	2.96	0.20	0.82	0.20	0.18	0.00	0.67	0.00	3.13
910	1	1.78	0.49	0.29	0.11	0.71	0.00	0.67	0.00	2.12
911	1	2.10	0.95	1.00	0.67	0.00	0.00	0.67	0.00	4.21
912	1	2.76	0.46	1.00	0.10	0.00	0.00	0.67	0.00	3.59
913	1	1.57	0.99	0.55	0.00	0.45	0.00	0.67	0.00	2.75
914	1	1.20	0.24	1.00	0.04	0.00	0.00	0.67	0.00	1.67
915	1	1.23	1.23	0.30	0.00	0.70	0.00	0.67	0.00	2.01
916	1	0.67	0.67	0.51	0.76	0.49	0.00	0.65	0.00	2.35
917	1	1.65	0.08	0.81	0.07	0.19	0.00	0.67	0.00	1.67
918	1	0.00	0.00	1.00	0.00	0.00	0.00	1.00	0.00	0.00
919	1	0.00	0.00	1.00	0.00	0.00	0.00	1.00	0.00	0.00
920	1	0.00	0.00	1.00	0.00	0.00	0.00	1.00	0.00	0.00
921	1	0.00	0.00	1.00	0.00	0.00	0.00	1.00	0.00	0.00
922	1	0.00	0.00	1.00	0.00	0.00	0.00	1.00	0.00	0.00
923	1	1.80	1.80	0.32	0.13	0.68	0.00	0.67	0.00	3.26
924	1	0.48	0.48	0.79	7.67	0.21	1.58	0.23	0.00	5.34
925	1	1.50	1.40	0.07	0.00	0.93	0.00	0.67	0.00	1.58
926	1	0.00	0.00	0.39	11.81	0.61	5.90	0.02	0.00	17.72
927	1	1.21	0.00	0.33	6.50	0.67	2.69	0.13	0.00	11.79
928	1	1.80	0.07	0.03	0.07	0.97	0.00	0.67	0.00	1.78
929	1	4.47	0.93	0.38	0.86	0.62	0.00	0.67	0.00	6.17
930	1	2.26	0.38	0.00	0.38	1.00	0.00	0.67	0.00	2.95
931	1	0.00	0.00	0.62	4.98	0.38	2.49	0.14	2.00	4.71
932	1	1.15	1.15	0.00	1.28	1.00	0.03	0.62	0.00	4.19
933	1	1.08	0.18	0.74	0.16	0.26	0.00	0.67	0.00	1.38
934	1	2.00	1.04	0.80	0.35	0.20	0.00	0.67	0.00	4.01
935	1	0.97	0.97	0.00	1.37	1.00	0.00	0.67	0.00	4.24
936	1	1.97	1.32	0.57	0.41	0.43	0.00	0.67	0.00	4.04
937	1	2.46	2.46	0.37	0.14	0.63	0.00	0.67	0.00	4.68
938	1	0.56	0.40	1.00	0.35	0.00	0.00	0.67	0.00	1.49
939	1	4.76	4.76	0.08	0.45	0.92	0.00	0.67	0.00	6.19
940	1	1.62	0.53	0.27	0.53	0.73	0.00	0.67	0.00	2.74
941	1	2.63	1.35	0.42	0.00	0.58	0.00	0.67	0.00	3.73
942	1	0.47	0.47	0.00	0.62	1.00	0.00	0.67	0.00	1.95
943	1	1.75	0.47	0.46	0.46	0.54	0.00	0.67	0.00	2.70
944	1	1.79	0.33	0.15	0.33	0.85	0.00	0.67	0.00	2.40
945	1	1.30	0.78	0.52	0.30	0.48	0.00	0.67	0.00	2.50
946	1	2.53	0.12	0.00	0.12	1.00	0.00	0.67	0.00	2.54
947	1	1.88	1.24	0.30	0.00	0.70	0.00	0.67	0.00	2.60
948	1	2.74	0.82	0.81	0.00	0.19	0.00	0.67	0.00	4.08
949	1	2.69	0.00	0.21	0.00	0.79	0.00	0.67	0.00	2.40
950	1	1.93	1.93	0.57	0.00	0.43	0.00	0.67	0.00	4.45
951	1	3.94	3.94	0.22	0.00	0.78	0.00	0.67	0.00	5.63
952	1	0.95	0.12	1.00	0.01	0.00	0.00	0.67	0.00	1.15
953	1	2.25	2.25	0.18	0.00	0.82	0.00	0.67	0.00	3.03
954	1	1.84	0.42	1.00	0.00	0.00	0.00	0.67	0.00	2.67
955	1	2.86	1.17	1.00	1.05	0.00	0.00	0.67	0.00	5.43
956	1	8.96	1.00	0.02	1.02	0.98	0.00	0.67	0.00	10.49
957	1	1.86	1.86	0.48	0.00	0.52	0.00	0.67	0.00	3.87
958	1	0.23	0.00	0.66	5.12	0.34	6.65	0.02	4.00	4.54
959	1	5.03	0.39	0.87	0.37	0.13	0.00	0.67	0.00	5.44
960	1	1.44	1.31	0.53	0.00	0.47	0.00	0.67	0.00	3.00
961	1	2.98	2.89	0.04	0.00	0.96	0.00	0.67	0.00	2.95
962	1	0.77	0.76	0.55	0.00	0.45	0.00	0.67	0.00	1.72
963	1	2.99	0.00	0.21	0.00	0.79	0.00	0.67	0.00	2.66
964	1	6.80	6.80	0.38	0.03	0.62	0.00	0.67	0.00	12.53
965	1	6.11	0.04	0.35	0.04	0.65	0.00	0.67	0.00	5.54
966	1	2.94	2.94	0.40	0.04	0.60	0.00	0.67	0.00	5.58
967	1	2.79	2.79	0.26	0.00	0.74	0.00	0.67	0.00	4.30
968	1	2.24	0.28	0.25	0.28	0.75	0.00	0.67	0.00	2.70
969	1	1.46	0.94	0.53	0.93	0.47	0.00	0.67	0.00	3.61
970	1	4.38	4.38	0.45	0.34	0.55	0.00	0.67	0.00	9.25
971	1	0.06	0.05	0.89	0.07	0.11	0.00	0.66	0.00	0.19
972	1	1.27	0.55	0.67	0.00	0.33	0.00	0.67	0.00	2.05
973	1	0.40	0.40	0.00	3.29	1.00	0.00	0.67	0.00	8.48
974	1	1.60	0.65	0.52	0.65	0.48	0.00	0.67	0.00	3.02
975	1	0.62	0.62	0.34	0.19	0.66	0.00	0.67	0.00	1.38
976	1	2.14	2.14	0.45	0.43	0.55	0.00	0.67	0.00	4.87
977	1	3.33	1.02	0.66	0.47	0.34	0.00	0.67	0.00	5.03
978	1	2.47	2.47	0.10	0.00	0.90	0.00	0.67	0.00	2.78
979	1	0.61	0.06	0.39	0.04	0.61	0.00	0.67	0.00	0.66
980	1	2.10	2.10	0.15	0.00	0.85	0.00	0.67	0.00	2.67
981	1	0.00	0.00	1.00	0.00	0.00	0.00	1.00	0.00	0.00
982	1	0.92	0.92	0.00	1.05	1.00	0.03	0.62	0.00	3.41
983	1	2.18	2.18	0.46	0.00	0.54	0.00	0.67	0.00	4.44
984	1	1.95	1.95	0.29	0.18	0.71	0.00	0.67	0.00	3.46
985	1	14.16	0.67	1.00	0.38	0.00	0.00	0.67	0.00	14.27
986	1	0.91	0.91	0.00	1.25	1.00	0.00	0.67	0.00	3.88
987	1	3.11	0.31	0.00	0.31	1.00	0.00	0.67	0.00	3.53
988	1	9999.95	9599.95	1.00	7.11	0.00	0.00	0.67	0.00	32599.22
989	1	1.32	1.32	1.00	1.26	0.00	0.00	0.67	0.00	4.44
990	1	1.74	1.74	0.42	0.00	0.58	0.00	0.67	0.00	3.34
991	1	1.48	1.48	0.34	0.12	0.66	0.00	0.67	0.00	2.77
992	1	5.91	5.87	0.48	0.04	0.52	0.00	0.67	0.00	12.35
993	1	4.69	0.00	0.21	0.00	0.79	0.00	0.67	0.00	4.18
994	1	1.83	1.83	0.72	0.52	0.28	0.00	0.67	0.00	5.22
995	1	4.79	0.72	0.02	0.73	0.98	0.00	0.67	0.00	6.07
996	1	3.19	1.05	0.33	0.00	0.67	0.00	0.67	0.00	3.71
997	1	5.33	0.89	0.78	0.00	0.22	0.00	0.67	0.00	6.46
998	1	0.88	0.88	0.31	1.29	0.69	0.06	0.60	0.00	3.65
999	1	5.21	1.17	0.64	1.02	0.36	0.00	0.67	0.00	7.40
1000	1	1.93	0.76	0.21	0.75	0.79	0.00	0.67	0.00	3.57
1001	1	2.73	2.73	0.49	0.00	0.51	0.00	0.67	0.00	5.74
1002	1	5.59	0.71	0.79	26.65	0.21	0.65	0.39	0.00	20.30
1003	1	0.50	0.46	0.93	5.89	0.07	0.71	0.38	0.00	2.55
1004	1	3.01	0.37	0.17	0.36	0.83	0.00	0.67	0.00	3.58
1005	1	0.00	0.00	0.39	3.37	0.61	6.28	0.02	1.00	5.05
1006	1	0.79	0.79	0.61	0.00	0.39	0.00	0.67	0.00	1.91
1007	1	3.72	0.85	0.57	0.00	0.43	0.00	0.67	0.00	4.51
1008	1	1.17	1.17	0.48	0.00	0.52	0.00	0.67	0.00	2.44
1009	1	1.79	1.79	0.56	0.02	0.44	0.00	0.67	0.00	4.09
1010	1	9.04	2.13	0.63	0.00	0.37	0.00	0.67	0.00	11.33
1011	1	0.46	0.46	0.65	0.58	0.35	0.02	0.63	0.00	1.66
1012	1	4.87	0.00	0.03	0.00	0.97	0.00	0.67	0.00	4.33
1013	1	3.03	0.88	0.80	0.00	0.20	0.00	0.67	0.00	4.44
1014	1	1.93	0.86	1.00	0.73	0.00	0.00	0.67	0.00	3.84
1015	1	0.93	0.31	1.00	0.28	0.00	0.00	0.67	0.00	1.59
1016	1	2.26	0.74	1.00	0.26	0.00	0.00	0.67	0.00	3.85
1017	1	1.23	0.51	1.00	0.09	0.00	0.00	0.67	0.00	2.34
1018	1	1.16	1.16	0.43	0.00	0.57	0.00	0.67	0.00	2.27
1019	1	0.36	0.36	0.00	0.71	1.00	0.00	0.67	0.00	2.07
1020	1	1.03	1.03	0.59	0.00	0.41	0.00	0.67	0.00	2.43
1021	1	2.74	0.22	1.00	0.16	0.00	0.00	0.67	0.00	2.98
1022	1	1.28	0.79	1.00	0.78	0.00	0.00	0.67	0.00	3.08
1023	1	0.32	0.00	0.68	1.53	0.32	2.81	0.12	5.00	1.48
1024	1	0.95	0.19	1.00	0.16	0.00	0.00	0.67	0.00	1.31
1025	1	2.04	2.04	0.40	0.00	0.60	0.00	0.67	0.00	3.82
1026	1	2.02	1.72	1.00	1.65	0.00	0.00	0.67	0.00	6.04
1027	1	0.39	0.00	0.67	2.81	0.33	3.87	0.07	2.00	2.60
1028	1	2.61	0.57	0.13	0.57	0.87	0.00	0.67	0.00	3.73
1029	1	10.18	1.07	0.13	1.08	0.87	0.00	0.67	0.00	11.72
1030	1	1.13	0.86	0.55	0.00	0.45	0.00	0.67	0.00	2.16
1031	1	1.57	1.57	0.35	0.00	0.65	0.00	0.67	0.00	2.74
1032	1	0.88	0.88	0.21	0.16	0.79	0.00	0.67	0.00	1.54
1033	1	2.37	0.90	0.68	0.00	0.32	0.00	0.67	0.00	3.61
1034	1	0.95	0.95	0.81	0.05	0.19	0.00	0.67	0.00	2.78
1035	1	1.27	0.34	1.00	0.23	0.00	0.00	0.67	0.00	1.98
1036	1	1.92	0.32	1.00	0.25	0.00	0.00	0.67	0.00	2.49
1037	1	0.63	0.63	0.00	1.15	1.00	0.00	0.67	0.00	3.41
1038	1	1.24	0.54	0.78	0.00	0.22	0.00	0.67	0.00	2.13
1039	1	0.90	0.90	0.55	0.00	0.45	0.00	0.67	0.00	2.01
1040	1	5.78	5.78	0.18	0.00	0.82	0.00	0.67	0.00	7.72
1041	1	0.59	0.59	0.58	0.00	0.42	0.00	0.67	0.00	1.36
1042	1	2.88	2.88	0.13	0.22	0.87	0.00	0.67	0.00	3.99
1043	1	3.52	3.52	0.18	0.00	0.82	0.00	0.67	0.00	4.69
1044	1	0.58	0.58	0.76	0.00	0.24	0.00	0.67	0.00	1.61
1045	1	0.00	0.00	1.00	0.00	0.00	0.00	1.00	0.00	0.00
1046	1	0.00	0.00	1.00	0.00	0.00	0.00	1.00	0.00	0.00
1047	1	0.00	0.00	1.00	0.00	0.00	0.00	1.00	0.00	0.00
1048	1	0.00	0.00	1.00	0.00	0.00	0.00	1.00	0.00	0.00
1049	1	0.37	0.11	0.61	1.82	0.39	1.64	0.22	0.00	2.25
1050	1	0.39	0.39	0.68	0.76	0.32	0.12	0.56	0.00	1.59
1051	1	0.16	0.00	0.55	2.36	0.45	2.93	0.11	0.00	2.75
1052	1	0.89	0.89	0.43	0.00	0.57	0.00	0.67	0.00	1.73
1053	1	0.23	0.00	0.70	1.82	0.30	1.75	0.21	2.00	1.53
1054	1	0.00	0.00	1.00	0.00	0.00	0.00	1.00	0.00	0.00
1055	1	0.00	0.00	1.00	0.00	0.00	0.00	1.00	0.00	0.00
1056	1	0.72	0.60	0.61	0.00	0.39	0.00	0.67	0.00	1.55
1057	1	0.65	0.65	0.48	0.02	0.52	0.00	0.67	0.00	1.38
1058	1	1.43	0.72	1.00	0.71	0.00	0.00	0.67	0.00	3.03
1059	1	1.13	0.20	0.64	0.17	0.36	0.00	0.67	0.00	1.47
1060	1	1.85	1.85	0.43	0.00	0.57	0.00	0.67	0.00	3.59
1061	1	1.13	0.44	1.00	0.38	0.00	0.00	0.67	0.00	2.10
1062	1	1.20	0.78	1.00	0.73	0.00	0.00	0.67	0.00	3.00
1063	1	15.96	0.00	0.16	0.37	0.84	0.00	0.67	0.00	14.99
1064	1	0.00	0.00	0.57	4.35	0.43	2.50	0.14	1.00	4.57
1065	1	10000.00	0.00	0.71	1.54	0.29	0.00	0.67	0.00	8907.05
1066	1	0.61	0.17	0.13	0.17	0.87	0.00	0.67	0.00	0.96
1067	1	5.00	5.00	0.08	0.00	0.92	0.00	0.67	0.00	5.38
1068	1	3.05	0.55	0.12	0.53	0.88	0.00	0.67	0.00	4.03
1069	1	0.00	0.00	1.00	0.00	0.00	0.00	1.00	0.00	0.00
1070	1	0.00	0.00	1.00	0.00	0.00	0.00	1.00	0.00	0.00
1071	1	1.16	0.82	0.51	0.00	0.49	0.00	0.67	0.00	2.06
1072	1	0.38	0.38	0.00	0.64	1.00	0.00	0.67	0.00	1.92
1073	1	0.00	0.00	0.00	0.45	1.00	0.00	0.67	0.00	1.10
1074	1	0.00	0.00	0.63	1.47	0.37	5.50	0.03	3.00	1.35
1075	1	1.35	1.35	0.73	0.00	0.27	0.00	0.67	0.00	3.63
1076	1	2.92	1.41	1.00	0.85	0.00	0.00	0.67	0.00	6.09
1077	1	0.00	0.00	0.77	10.56	0.23	4.85	0.04	0.00	5.93
1078	1	0.49	0.49	0.00	0.92	1.00	0.00	0.67	0.00	2.70
1079	1	0.00	0.00	1.00	0.00	0.00	0.00	1.00	0.00	0.00
1080	1	0.00	0.00	1.00	0.00	0.00	0.00	1.00	0.00	0.00
1081	1	0.00	0.00	1.00	0.00	0.00	0.00	1.00	0.00	0.00
1082	1	0.00	0.00	1.00	0.00	0.00	0.00	1.00	0.00	0.00
1083	1	0.00	0.00	1.00	0.00	0.00	0.00	1.00	0.00	0.00
1084	1	0.00	0.00	1.00	0.00	0.00	0.00	1.00	0.00	0.00
1085	1	0.00	0.00	1.00	0.00	0.00	0.00	1.00	0.00	0.00
1086	1	0.00	0.00	1.00	0.00	0.00	0.00	1.00	0.00	0.00
1087	1	0.51	0.51	0.88	0.00	0.12	0.00	0.67	0.00	1.58
1088	1	2.24	0.47	0.30	0.00	0.70	0.00	0.67	0.00	2.35
1089	1	1.40	0.00	0.10	0.00	0.90	0.00	0.67	0.00	1.25
1090	1	0.81	0.10	0.72	0.06	0.28	0.00	0.67	0.00	0.94
1091	1	3.25	1.09	0.07	0.00	0.93	0.00	0.67	0.00	3.08
1092	1	1.99	0.75	0.52	0.05	0.48	0.00	0.67	0.00	2.79
1093	1	0.55	0.00	0.00	0.00	1.00	0.00	0.67	0.00	0.49
1094	1	1.13	0.06	0.09	0.06	0.91	0.00	0.67	0.00	1.15
1095	1	40.29	40.29	0.04	0.13	0.96	0.00	0.67	0.00	39.89
1096	1	1.82	0.53	1.00	0.51	0.00	0.00	0.67	0.00	2.92
1097	1	2.66	0.00	0.23	0.87	0.77	0.00	0.67	0.00	4.03
1098	1	1.06	0.05	0.60	0.02	0.40	0.00	0.67	0.00	1.04
1099	1	0.90	0.33	0.28	0.00	0.72	0.00	0.67	0.00	1.04
1100	1	0.72	0.00	0.38	2.72	0.62	1.26	0.27	1.00	4.82
1101	1	0.00	0.00	1.00	0.00	0.00	0.00	1.00	0.00	0.00
1102	1	2.25	1.34	0.07	0.00	0.93	0.00	0.67	0.00	2.22
1103	1	9.53	9.53	0.04	0.20	0.96	0.00	0.67	0.00	9.96
1104	1	0.34	0.00	0.45	1.59	0.55	1.74	0.21	2.00	2.46
1105	1	1.25	0.72	0.19	0.04	0.81	0.00	0.67	0.00	1.54
1106	1	0.87	0.18	0.00	0.18	1.00	0.00	0.67	0.00	1.21
1107	1	1.77	1.08	0.55	0.00	0.45	0.00	0.67	0.00	3.03
1108	1	2.43	0.00	0.21	0.00	0.79	0.00	0.67	0.00	2.16
1109	1	1.62	1.62	0.34	0.00	0.66	0.00	0.67	0.00	2.82
1110	1	0.86	0.86	0.11	0.00	0.89	0.00	0.67	0.00	1.00
1111	1	0.99	0.04	0.02	0.04	0.98	0.00	0.67	0.00	0.98
1112	1	0.81	0.63	0.69	0.00	0.31	0.00	0.67	0.00	1.79
1113	1	1.53	1.04	0.65	0.00	0.35	0.00	0.67	0.00	3.05
1114	1	1.60	1.60	0.18	0.04	0.82	0.00	0.67	0.00	2.24
1115	1	0.00	0.00	1.00	0.00	0.00	0.00	1.00	0.00	0.00
1116	1	0.00	0.00	1.00	0.00	0.00	0.00	1.00	0.00	0.00
1117	1	9.46	6.99	0.30	0.00	0.70	0.00	0.67	0.00	13.66
1118	1	1.50	0.52	0.15	0.03	0.85	0.00	0.67	0.00	1.59
1119	1	0.28	0.18	0.92	34.42	0.08	4.66	0.04	0.00	7.76
1120	1	7.08	0.21	0.39	0.07	0.61	0.00	0.67	0.00	6.61
1121	1	1.65	0.48	0.11	0.50	0.89	0.00	0.67	0.00	2.69
1122	1	0.98	0.14	0.73	0.07	0.27	0.00	0.67	0.00	1.16
1123	1	14.66	12.36	0.03	0.00	0.97	0.00	0.67	0.00	13.96
1124	1	0.64	0.00	0.12	0.00	0.88	0.00	0.67	0.00	0.57
1125	1	1.36	1.36	0.05	0.00	0.95	0.00	0.67	0.00	1.39
1126	1	0.68	0.38	0.35	0.00	0.65	0.00	0.67	0.00	0.93
1127	1	1.70	1.70	0.05	0.00	0.95	0.00	0.67	0.00	1.74
1128	1	0.20	0.00	0.07	0.00	0.93	0.00	0.67	0.00	0.18
1129	1	6.36	6.36	0.03	0.00	0.97	0.00	0.67	0.00	6.21
1130	1	11.49	0.74	0.51	0.00	0.49	0.00	0.67	0.00	11.15
1131	1	0.62	0.62	0.40	0.00	0.60	0.00	0.67	0.00	1.17
1132	1	2.55	2.55	0.04	0.00	0.96	0.00	0.67	0.00	2.53
1133	1	6.32	0.50	0.03	0.47	0.97	0.00	0.67	0.00	6.79
1134	1	0.76	0.76	0.55	0.00	0.45	0.00	0.67	0.00	1.70
1135	1	1.14	0.05	0.93	0.05	0.07	0.00	0.67	0.00	1.13
1136	1	0.43	0.43	0.00	0.47	1.00	0.00	0.67	0.00	1.54
1137	1	9.87	0.26	1.00	0.16	0.00	0.00	0.67	0.00	9.44
1138	1	0.26	0.00	0.10	0.00	0.90	0.00	0.67	0.00	0.23
1139	1	4.03	0.00	0.18	0.00	0.82	0.00	0.67	0.00	3.59
1140	1	1.37	1.37	0.26	0.00	0.74	0.00	0.67	0.00	2.10
1141	1	3.07	0.19	0.10	0.18	0.90	0.00	0.67	0.00	3.18
1142	1	1.19	1.19	0.12	0.00	0.88	0.00	0.67	0.00	1.41
1143	1	1.95	0.96	0.17	0.00	0.83	0.00	0.67	0.00	2.13
1144	1	11.28	0.06	0.07	0.06	0.93	0.00	0.67	0.00	10.19
1145	1	0.86	0.58	1.00	0.38	0.00	0.00	0.67	0.00	2.21
1146	1	1.70	1.70	0.05	0.00	0.95	0.00	0.67	0.00	1.72
1147	1	1.90	0.10	0.66	0.09	0.34	0.00	0.67	0.00	1.92
1148	1	1.80	1.58	0.24	0.00	0.76	0.00	0.67	0.00	2.53
1149	1	0.59	0.00	0.12	0.00	0.88	0.00	0.67	0.00	0.53
1150	1	1.25	0.18	0.90	0.12	0.10	0.00	0.67	0.00	1.54
1151	1	1.20	0.00	0.10	0.00	0.90	0.00	0.67	0.00	1.07
1152	1	0.08	0.08	0.57	0.17	0.43	0.11	0.57	0.00	0.37
1153	1	1.00	0.25	0.07	0.23	0.93	0.00	0.67	0.00	1.47
1154	1	0.79	0.42	0.52	0.00	0.48	0.00	0.67	0.00	1.24
1155	1	1.60	0.71	0.25	0.00	0.75	0.00	0.67	0.00	1.87
1156	1	0.81	0.00	0.32	1.52	0.68	0.29	0.50	1.00	3.26
1157	1	1.38	1.38	0.13	0.00	0.87	0.00	0.67	0.00	1.68
1158	1	0.56	0.00	0.04	0.00	0.96	0.00	0.67	0.00	0.50
1159	1	2.74	2.74	0.28	0.28	0.72	0.00	0.67	0.00	4.84
1160	1	5.37	4.82	0.03	0.00	0.97	0.00	0.67	0.00	5.18
1161	1	7.10	0.86	0.46	0.00	0.54	0.00	0.67	0.00	7.30
1162	1	6.39	6.27	0.03	0.00	0.97	0.00	0.67	0.00	6.23
1163	1	1.28	0.17	0.26	0.00	0.74	0.00	0.67	0.00	1.25
1164	1	0.74	0.74	0.19	0.00	0.81	0.00	0.67	0.00	1.01
1165	1	1.26	1.26	0.20	0.11	0.80	0.00	0.67	0.00	1.94
1166	1	0.34	0.09	0.42	0.01	0.58	0.00	0.67	0.00	0.41
1167	1	0.36	0.18	1.00	0.15	0.00	0.00	0.67	0.00	0.77
1168	1	8.61	0.15	0.41	0.14	0.59	0.00	0.67	0.00	8.03
1169	1	0.46	0.32	1.00	0.27	0.00	0.00	0.67	0.00	1.19
1170	1	0.30	0.00	0.10	0.00	0.90	0.00	0.67	0.00	0.26
1171	1	1.84	1.21	0.06	0.00	0.94	0.00	0.67	0.00	1.81
1172	1	0.31	0.31	0.94	4.27	0.06	0.43	0.45	0.00	1.66
1173	1	4.61	4.60	0.04	0.00	0.96	0.00	0.67	0.00	4.54
1174	1	1.40	0.09	0.52	0.04	0.48	0.00	0.67	0.00	1.41
1175	1	5.36	0.32	0.22	0.31	0.78	0.00	0.67	0.00	5.54
1176	1	1.79	1.79	0.09	0.11	0.91	0.00	0.67	0.00	2.26
1177	1	0.40	0.04	0.99	0.04	0.01	0.00	0.67	0.00	0.46
1178	1	0.00	0.00	0.66	2.40	0.34	3.93	0.07	4.00	2.01
1179	1	4.02	0.30	0.43	0.30	0.57	0.00	0.67	0.00	4.33
1180	1	99.33	6.65	0.04	0.03	0.96	0.00	0.67	0.00	89.16
1181	1	1.57	0.99	0.40	0.00	0.60	0.00	0.67	0.00	2.36
1182	1	1.54	0.07	0.64	0.04	0.36	0.00	0.67	0.00	1.51
1183	1	1.51	1.31	0.28	0.00	0.72	0.00	0.67	0.00	2.25
1184	1	0.62	0.15	0.41	0.12	0.59	0.00	0.67	0.00	0.88
1185	1	0.88	0.88	0.26	0.00	0.74	0.00	0.67	0.00	1.36
1186	1	7.17	0.00	0.00	0.00	1.00	0.00	0.67	0.00	6.39
1187	1	0.57	0.57	0.29	0.00	0.71	0.00	0.67	0.00	0.93
1188	1	0.86	0.86	0.15	0.00	0.85	0.00	0.67	0.00	1.08
1189	1	0.51	0.00	0.38	1.10	0.62	0.51	0.43	0.00	2.11
1190	1	0.89	0.71	0.20	0.00	0.80	0.00	0.67	0.00	1.13
1191	1	1.62	0.19	0.09	0.18	0.91	0.00	0.67	0.00	1.90
1192	1	1.23	1.03	0.73	0.00	0.27	0.00	0.67	0.00	2.95
1193	1	2.65	1.09	0.66	0.00	0.34	0.00	0.67	0.00	4.12
1194	1	1.07	1.07	0.31	0.02	0.69	0.00	0.67	0.00	1.80
1195	1	1.42	1.42	0.15	0.00	0.85	0.00	0.67	0.00	1.79
1196	1	1.36	1.36	0.07	0.00	0.93	0.00	0.67	0.00	1.44
1197	1	1.97	0.30	0.74	0.29	0.26	0.00	0.67	0.00	2.49
1198	1	0.86	0.12	0.88	0.08	0.12	0.00	0.67	0.00	1.05
1199	1	0.84	0.80	0.31	0.00	0.69	0.00	0.67	0.00	1.35
1200	1	1.23	0.00	0.00	0.00	1.00	0.00	0.67	0.00	1.10
1201	1	0.38	0.38	0.28	0.00	0.72	0.00	0.67	0.00	0.61
1202	1	1.78	1.20	0.26	0.00	0.74	0.00	0.67	0.00	2.35
1203	1	0.95	0.95	0.31	0.00	0.69	0.00	0.67	0.00	1.58
1204	1	0.60	0.60	0.60	0.00	0.40	0.00	0.67	0.00	1.42
1205	1	0.57	0.28	1.00	0.11	0.00	0.00	0.67	0.00	1.20
1206	1	1.40	1.40	0.19	0.16	0.81	0.00	0.67	0.00	2.21
1207	1	1.32	0.37	1.00	0.01	0.00	0.00	0.67	0.00	2.08
1208	1	4.78	0.47	1.00	0.36	0.00	0.00	0.67	0.00	5.42
1209	1	0.32	0.00	0.10	0.00	0.90	0.00	0.67	0.00	0.29
1210	1	1.21	0.00	0.10	0.00	0.90	0.00	0.67	0.00	1.08
1211	1	0.29	0.07	1.00	0.06	0.00	0.00	0.67	0.00	0.43
1212	1	0.00	0.00	0.88	11.84	0.12	6.77	0.02	1.00	3.64
1213	1	0.00	0.00	1.00	0.00	0.00	0.00	1.00	0.00	0.00
1214	1	2.40	0.09	0.04	0.09	0.96	0.00	0.67	0.00	2.35
1215	1	1.12	0.57	0.86	0.00	0.14	0.00	0.67	0.00	2.21
1216	1	1.54	1.54	0.39	0.00	0.61	0.00	0.67	0.00	2.85
1217	1	2.14	2.14	0.22	0.00	0.78	0.00	0.67	0.00	3.06
1218	1	3.27	3.27	0.14	0.22	0.86	0.00	0.67	0.00	4.53
1219	1	2.03	2.03	0.47	0.04	0.53	0.00	0.67	0.00	4.21
1220	1	1.71	1.71	0.52	0.00	0.48	0.00	0.67	0.00	3.72
1221	1	2.18	0.00	0.06	0.00	0.94	0.00	0.67	0.00	1.94
1222	1	1.64	1.64	0.47	8.93	0.53	0.45	0.44	0.00	15.02
1223	1	0.00	0.00	0.00	0.86	1.00	0.00	0.67	0.00	2.13
1224	1	0.96	0.41	0.38	0.41	0.62	0.00	0.67	0.00	1.87
1225	1	5.46	0.42	0.77	0.42	0.23	0.00	0.67	0.00	5.90
1226	1	0.53	0.53	0.26	0.60	0.74	0.02	0.63	0.00	1.90
1227	1	0.37	0.00	0.60	1.73	0.40	1.09	0.30	1.00	2.02
1228	1	0.22	0.00	0.10	0.00	0.90	0.00	0.67	0.00	0.19
1229	1	0.00	0.00	1.00	0.00	0.00	0.00	1.00	0.00	0.00
1230	1	1.25	1.25	0.46	0.00	0.54	0.00	0.67	0.00	2.52
1231	1	1.57	0.86	0.46	0.02	0.54	0.00	0.67	0.00	2.40
1232	1	3.07	2.94	0.10	0.00	0.90	0.00	0.67	0.00	3.46
1233	1	1.71	1.62	0.32	0.52	0.68	0.00	0.67	0.00	3.68
1234	1	1.48	1.48	0.43	0.00	0.57	0.00	0.67	0.00	2.89
1235	1	1.16	1.16	0.13	0.00	0.87	0.00	0.67	0.00	1.40
1236	1	1.19	0.22	0.41	0.20	0.59	0.00	0.67	0.00	1.56
1237	1	1.24	1.24	0.32	0.00	0.68	0.00	0.67	0.00	2.07
1238	1	1.48	1.09	0.71	0.00	0.29	0.00	0.67	0.00	3.23
1239	1	2.29	0.63	0.92	0.60	0.08	0.00	0.67	0.00	3.59
1240	1	0.80	0.80	0.00	0.93	1.00	0.00	0.67	0.00	3.00
1241	1	3.98	0.95	1.00	0.57	0.00	0.00	0.67	0.00	5.90
1242	1	1.52	1.52	0.69	0.00	0.31	0.00	0.67	0.00	3.96
1243	1	1.73	0.52	1.00	0.52	0.00	0.00	0.67	0.00	2.82
1244	1	0.00	0.00	1.00	0.00	0.00	0.00	1.00	0.00	0.00
1245	1	0.00	0.00	1.00	0.00	0.00	0.00	1.00	0.00	0.00
1246	1	0.00	0.00	1.00	0.00	0.00	0.00	1.00	0.00	0.00
1247	1	0.00	0.00	1.00	0.00	0.00	0.00	1.00	0.00	0.00
1248	1	0.00	0.00	1.00	0.00	0.00	0.00	1.00	0.00	0.00
1249	1	0.00	0.00	1.00	0.00	0.00	0.00	1.00	0.00	0.00
1250	1	0.00	0.00	1.00	0.00	0.00	0.00	1.00	0.00	0.00
1251	1	1.92	1.43	1.00	1.19	0.00	0.00	0.67	0.00	5.25
1252	1	52.86	1.39	1.00	0.91	0.00	0.00	0.67	0.00	50.51
1253	1	1.87	0.46	1.00	0.11	0.00	0.00	0.67	0.00	2.81
1254	1	1.48	0.78	1.00	0.51	0.00	0.00	0.67	0.00	3.25
1255	1	0.00	0.00	0.51	0.80	0.49	0.37	0.47	0.00	0.96
1256	1	0.00	0.00	0.00	9.20	1.00	0.00	0.67	0.00	22.71
1257	1	3.90	2.58	1.00	1.27	0.00	0.00	0.67	0.00	9.83
1258	1	32.99	0.63	1.00	0.17	0.00	0.00	0.67	0.00	30.95
1259	1	0.00	0.00	0.41	1.63	0.59	0.95	0.33	0.00	2.39
1260	1	1.20	1.20	0.33	0.00	0.67	0.00	0.67	0.00	2.04
1261	1	0.00	0.00	0.56	19.24	0.44	1.95	0.19	1.00	21.00
1262	1	4.39	0.85	1.00	0.02	0.00	0.00	0.67	0.00	6.02
1263	1	6.59	1.39	0.82	1.36	0.18	0.00	0.67	0.00	9.29
1264	1	4.14	2.55	0.52	0.00	0.48	0.00	0.67	0.00	6.96
1265	1	1.92	1.92	0.27	0.00	0.73	0.00	0.67	0.00	3.00
1266	1	8.92	3.97	0.22	0.00	0.78	0.00	0.67	0.00	10.13
1267	1	0.00	0.00	0.00	1.43	1.00	0.00	0.67	0.00	3.53
1268	1	0.00	0.00	0.42	1.42	0.58	0.81	0.36	1.00	2.05
1269	1	0.00	0.00	0.18	1.55	0.82	1.63	0.22	0.00	3.13
1270	1	10.24	10.24	0.14	0.00	0.86	0.00	0.67	0.00	12.76
1271	1	0.26	0.26	0.62	17.71	0.38	2.34	0.15	0.00	17.03
1272	1	4.58	2.57	1.00	2.37	0.00	0.00	0.67	0.00	10.42
1273	1	0.00	0.00	0.00	0.40	1.00	0.00	0.67	0.00	0.99
1274	1	2.53	0.37	0.68	0.38	0.32	0.00	0.67	0.00	3.18
1275	1	0.00	0.00	0.75	10.11	0.25	2.48	0.14	1.00	6.19
1276	1	0.00	0.00	0.00	6.03	1.00	0.00	0.67	0.00	14.87
1277	1	0.00	0.00	0.88	298.43	0.12	2.78	0.12	0.00	91.71
1278	1	2.75	0.73	1.00	0.08	0.00	0.00	0.67	0.00	4.24
1279	1	0.00	0.00	0.00	0.23	1.00	0.00	0.67	0.00	0.57
1280	1	0.26	0.26	0.80	0.30	0.20	0.00	0.66	0.00	0.89
1281	1	0.00	0.00	0.00	0.31	1.00	0.00	0.67	0.00	0.77
1282	1	1.13	0.57	0.82	0.52	0.18	0.00	0.67	0.00	2.38
1283	1	0.00	0.00	0.41	3.93	0.59	4.90	0.04	1.00	5.69
1284	1	2.07	1.47	1.00	1.36	0.00	0.00	0.67	0.00	5.48
1285	1	1.41	0.74	1.00	0.72	0.00	0.00	0.67	0.00	3.08
1286	1	2.79	1.02	0.00	1.02	1.00	0.00	0.67	0.00	5.00
1287	1	3.16	3.16	0.21	0.00	0.79	0.00	0.67	0.00	4.44
1288	1	2.59	0.37	0.37	0.37	0.63	0.00	0.67	0.00	3.22
1289	1	0.52	0.32	1.00	0.20	0.00	0.00	0.67	0.00	1.24
1290	1	0.26	0.00	0.52	18.19	0.48	2.37	0.15	0.00	21.94
1291	1	6.00	0.86	1.00	0.43	0.00	0.00	0.67	0.00	7.46
1292	1	29.09	2.46	1.00	0.44	0.00	0.00	0.67	0.00	31.99
1293	1	3.29	2.84	0.67	0.14	0.33	0.00	0.67	0.00	7.76
1294	1	0.00	0.00	1.00	0.00	0.00	0.00	1.00	0.00	0.00
