# Supplementary material for: Variation in selection constraints on teleost TLRs with emphasis on their repertoire in the Walking catfish, Clarias batrachus
Source: Sci Rep. 2020 Dec 7;10:21394. doi: 10.1038/s41598-020-78347-6 (PMC7721727; doi:10.1038/s41598-020-78347-6)
Supplement: Supplementary file 32 — Supplementary Information 32. [file 41598_2020_78347_MOESM32_ESM.zip › T13/meme/log.txt]

Analysis Description
--------------------
MEME (Mixed Effects Model of Evolution) estimates a site-wise synonymous
(&alpha;) and a two-category mixture of non-synonymous (&beta;-, with
proportion p-, and &beta;+ with proportion [1-p-]) rates, and uses a
likelihood ratio test to determine if &beta;+ > &alpha; at a site. The
estimates aggregate information over a proportion of branches at a site,
so the signal is derived from episodic diversification, which is a
combination of strength of selection [effect size] and the proportion of
the tree affected. A subset of branches can be selected for testing as
well, in which case an additional (nuisance) parameter will be inferred
-- the non-synonymous rate on branches NOT selected for testing.
Multiple partitions within a NEXUS file are also supported for
recombination - aware analysis. 

- __Requirements__: in-frame codon alignment and a phylogenetic tree

- __Citation__: Detecting Individual Sites Subject to Episodic Diversifying Selection.
_PLoS Genet_ 8(7): e1002764.

- __Written by__: Sergei L. Kosakovsky Pond, Steven Weaver

- __Contact Information__: spond@temple.edu

- __Analysis Version__: 2.1.1


####Choose Genetic Code

1. [**Universal**] Universal code. (Genebank transl_table=1).
2. [**Vertebrate-mtDNA**] Vertebrate mitochondrial DNA code. (Genebank transl_table=2).
3. [**Yeast-mtDNA**] Yeast mitochondrial DNA code. (Genebank transl_table=3).
4. [**Mold-Protozoan-mtDNA**] Mold, Protozoan and Coelenterate mitochondrial DNA and the Mycloplasma/Spiroplasma code. (Genebank transl_table=4).
5. [**Invertebrate-mtDNA**] Invertebrate mitochondrial DNA code. (Genebank transl_table=5).
6. [**Ciliate-Nuclear**] Ciliate, Dasycladacean and Hexamita Nuclear code. (Genebank transl_table=6).
7. [**Echinoderm-mtDNA**] Echinoderm mitochondrial DNA code. (Genebank transl_table=9).
8. [**Euplotid-Nuclear**] Euplotid Nuclear code. (Genebank transl_table=10).
9. [**Alt-Yeast-Nuclear**] Alternative Yeast Nuclear code. (Genebank transl_table=12).
10. [**Ascidian-mtDNA**] Ascidian mitochondrial DNA code. (Genebank transl_table=13).
11. [**Flatworm-mtDNA**] Flatworm mitochondrial DNA code. (Genebank transl_table=14).
12. [**Blepharisma-Nuclear**] Blepharisma Nuclear code. (Genebank transl_table=15).
13. [**Chlorophycean-mtDNA**] Chlorophycean Mitochondrial Code (transl_table=16).
14. [**Trematode-mtDNA**] Trematode Mitochondrial Code (transl_table=21).
15. [**Scenedesmus-obliquus-mtDNA**] Scenedesmus obliquus mitochondrial Code (transl_table=22).
16. [**Thraustochytrium-mtDNA**] Thraustochytrium Mitochondrial Code (transl_table=23).
17. [**Pterobranchia-mtDNA**] Pterobranchia Mitochondrial Code (transl_table=24).
18. [**SR1-and-Gracilibacteria**] Candidate Division SR1 and Gracilibacteria Code (transl_table=25).
19. [**Pachysolen-Nuclear**] Pachysolen tannophilus Nuclear Code (transl_table=26).

>Please choose an option (or press q to cancel selection):

>Select a coding sequence alignment file (`/home/datamonkey/`) 

>Please select a tree file for the data: (`/home/datamonkey/`) 
>Loaded a multiple sequence alignment with **22** sequences, **1294** codons, and **1** partitions from `/home/datamonkey/datamonkey-js-server/production/app/meme/output/5e15776421660530addc7cdb`


####Choose the set of branches to test for selection

1. [**All**] Include all branches in the analysis
2. [**Internal**] Include all internal branches in the analysis
3. [**Leaves**] Include all leaf branches in the analysis
4. [**Unlabeled branches**] Set of 41 unlabeled branches

>Please choose an option (or press q to cancel selection):
>Select the p-value threshold to use when testing for selection (permissible range = [0,1], default value = 0.1): 

>Save the resulting JSON file to (`/home/datamonkey/`) 

### Branches to include in the MEME analysis
Selected 41 branches to include in the MEME analysis: `CBTLR13, TFTLR13, Node5, CITLR13, Node4, DRTLR13, Node3, PHTLR13, ATTLR13, PFTLR13, SLTLR13, SLTLR21_13, Node19, LCTLR13, Node18, Node16, SATLR13, Node15, Node13, Node11, MMTLR13, Node10, Node2, LMTLR13, ECTLR13, Node27, SMTLR13, Node26, GMTLR13, TRTLR13, Node31, Node25, Node1, ONTLR13, SSTLR13, OMTLR13, Node36, Node34, CATLR13, CCTLR13, Node39`


### Obtaining branch lengths and nucleotide substitution biases under the nucleotide GTR model
* Log(L) = -55357.74, AIC-c = 110813.53 (49 estimated parameters)

### Obtaining the global omega estimate based on relative GTR branch lengths and nucleotide substitution biases
* Log(L) = -54639.10, AIC-c = 109390.43 (56 estimated parameters)
* non-synonymous/synonymous rate ratio for *test* =   0.7246

### Improving branch lengths, nucleotide substitution biases, and global dN/dS ratios under a full codon model
* Log(L) = -54633.25
* non-synonymous/synonymous rate ratio for *test* =   0.7103

### For partition 1 these sites are significant at p <=0.1

|   Codon    | Partition  |   alpha    |   beta+    |     p+     |    LRT     |Episodic selection detected?| # branches |
|:----------:|:----------:|:----------:|:----------:|:----------:|:----------:|:--------------------------:|:----------:|
|     9      |     1      |    0.712   |   62.791   |    0.069   |    4.433   |      Yes, p =  0.0505      |     1      |
|    104     |     1      |    0.860   |    5.145   |    0.397   |    3.524   |      Yes, p =  0.0811      |     1      |
|    105     |     1      |    0.247   |    7.265   |    0.284   |    4.044   |      Yes, p =  0.0618      |     0      |
|    167     |     1      |    0.112   |    0.867   |    0.762   |    4.007   |      Yes, p =  0.0631      |     0      |
|    171     |     1      |    0.108   |    1.729   |    0.244   |    3.491   |      Yes, p =  0.0825      |     1      |
|    177     |     1      |    0.000   |    1.151   |    0.930   |   11.283   |      Yes, p =  0.0015      |     1      |
|    182     |     1      |    0.144   |    5.710   |    0.283   |    4.879   |      Yes, p =  0.0401      |     0      |
|    190     |     1      |    0.641   |   77.400   |    0.127   |    5.973   |      Yes, p =  0.0229      |     1      |
|    191     |     1      |    0.312   |   15.555   |    0.202   |    7.083   |      Yes, p =  0.0130      |     1      |
|    192     |     1      |    0.097   |    5.031   |    0.590   |    3.134   |      Yes, p =  0.0995      |     1      |
|    196     |     1      |    0.370   |    5.278   |    0.290   |    4.611   |      Yes, p =  0.0461      |     0      |
|    199     |     1      |    0.128   |   72.967   |    0.192   |   14.533   |      Yes, p =  0.0003      |     1      |
|    211     |     1      |    0.415   |   15.834   |    0.301   |    8.053   |      Yes, p =  0.0079      |     0      |
|    215     |     1      |    0.418   |    3.958   |    0.492   |    4.321   |      Yes, p =  0.0536      |     0      |
|    217     |     1      |    0.000   |    0.358   |    0.958   |    3.312   |      Yes, p =  0.0906      |     2      |
|    223     |     1      |    0.000   |    4.586   |    0.523   |    3.850   |      Yes, p =  0.0684      |     3      |
|    226     |     1      |    0.000   |    0.689   |    0.887   |    7.261   |      Yes, p =  0.0118      |     0      |
|    231     |     1      |    0.000   |    3.737   |    0.392   |   12.902   |      Yes, p =  0.0007      |     3      |
|    242     |     1      |    0.493   |   13.857   |    0.200   |    3.296   |      Yes, p =  0.0914      |     0      |
|    245     |     1      |    0.000   |    3.896   |    0.968   |    8.230   |      Yes, p =  0.0072      |     0      |
|    255     |     1      |    0.184   |    5.529   |    0.426   |    9.585   |      Yes, p =  0.0036      |     1      |
|    261     |     1      |    0.185   |    2.688   |    0.939   |   10.078   |      Yes, p =  0.0028      |     0      |
|    266     |     1      |    0.000   |   10.631   |    0.563   |    5.808   |      Yes, p =  0.0249      |     1      |
|    269     |     1      |    0.000   |    1.618   |    0.952   |    5.203   |      Yes, p =  0.0340      |     3      |
|    279     |     1      |    0.000   |    3.706   |    0.664   |    8.385   |      Yes, p =  0.0067      |     3      |
|    290     |     1      |    0.458   |    6.528   |    0.345   |    8.063   |      Yes, p =  0.0079      |     0      |
|    292     |     1      |    0.243   |  591.211   |    0.220   |   11.839   |      Yes, p =  0.0012      |     0      |
|    325     |     1      |    0.044   |    2.582   |    0.510   |    5.661   |      Yes, p =  0.0268      |     0      |
|    326     |     1      |    0.121   |    1.376   |    0.900   |    3.491   |      Yes, p =  0.0825      |     1      |
|    336     |     1      |    0.798   |  123.302   |    0.103   |    5.542   |      Yes, p =  0.0285      |     0      |
|    344     |     1      |    0.000   |    3.991   |    0.486   |    5.327   |      Yes, p =  0.0319      |     1      |
|    353     |     1      |    0.329   |    5.944   |    0.268   |    5.270   |      Yes, p =  0.0328      |     0      |
|    354     |     1      |    0.132   |    1.402   |    0.811   |    5.611   |      Yes, p =  0.0275      |     0      |
|    390     |     1      |    0.190   |    9.213   |    0.306   |    7.819   |      Yes, p =  0.0089      |     0      |
|    391     |     1      |    0.000   |    4.925   |    0.631   |    7.550   |      Yes, p =  0.0102      |     1      |
|    393     |     1      |    0.607   |    8.352   |    0.413   |    4.905   |      Yes, p =  0.0396      |     0      |
|    394     |     1      |    0.524   |    8.486   |    0.436   |    3.937   |      Yes, p =  0.0654      |     0      |
|    395     |     1      |    0.000   |    3.742   |    0.702   |   11.348   |      Yes, p =  0.0015      |     0      |
|    453     |     1      |    0.659   |   12.975   |    0.172   |    3.308   |      Yes, p =  0.0908      |     0      |
|    475     |     1      |    0.000   |    7.760   |    0.561   |    5.670   |      Yes, p =  0.0267      |     0      |
|    491     |     1      |    0.373   |    3.139   |    0.585   |    3.397   |      Yes, p =  0.0867      |     1      |
|    495     |     1      |    0.157   |   15.594   |    0.320   |    8.046   |      Yes, p =  0.0079      |     0      |
|    498     |     1      |    0.132   |    1.917   |    0.877   |    3.977   |      Yes, p =  0.0640      |     0      |
|    529     |     1      |    0.270   |    2.071   |    0.663   |    3.138   |      Yes, p =  0.0993      |     3      |
|    556     |     1      |    0.199   |    4.687   |    0.490   |    5.177   |      Yes, p =  0.0344      |     0      |
|    562     |     1      |    0.310   |   11.224   |    0.119   |    5.012   |      Yes, p =  0.0375      |     1      |
|    564     |     1      |    0.313   |   11.962   |    0.367   |    8.147   |      Yes, p =  0.0075      |     1      |
|    580     |     1      |    0.351   |    1.489   |    1.000   |    3.360   |      Yes, p =  0.0884      |     0      |
|    594     |     1      |    0.677   |  281.931   |    0.165   |    7.428   |      Yes, p =  0.0109      |     0      |
|    595     |     1      |    0.325   |    3.182   |    0.568   |    3.284   |      Yes, p =  0.0919      |     2      |
|    596     |     1      |    0.000   |    1.480   |    0.604   |    9.165   |      Yes, p =  0.0045      |     1      |
|    599     |     1      |    0.000   |    2.321   |    0.598   |   13.862   |      Yes, p =  0.0004      |     0      |
|    600     |     1      |    0.380   |   21.400   |    0.138   |    5.636   |      Yes, p =  0.0272      |     2      |
|    602     |     1      |    0.300   |    7.700   |    0.229   |    3.522   |      Yes, p =  0.0812      |     0      |
|    606     |     1      |    0.000   |    0.824   |    0.724   |    4.910   |      Yes, p =  0.0395      |     2      |
|    609     |     1      |    0.000   |    1.158   |    0.778   |    7.365   |      Yes, p =  0.0112      |     0      |
|    630     |     1      |    0.000   |    1.434   |    0.444   |    7.552   |      Yes, p =  0.0102      |     2      |
|    644     |     1      |    0.000   |    2.771   |    0.735   |    3.631   |      Yes, p =  0.0767      |     0      |
|    648     |     1      |    0.116   |    0.902   |    0.910   |    4.809   |      Yes, p =  0.0416      |     0      |
|    656     |     1      |    0.115   |    1.235   |    0.866   |    6.521   |      Yes, p =  0.0173      |     0      |
|    657     |     1      |    0.000   |    1.942   |    0.931   |   15.412   |      Yes, p =  0.0002      |     0      |
|    664     |     1      |    0.000   |    3.691   |    0.926   |    3.743   |      Yes, p =  0.0724      |     0      |
|    686     |     1      |    0.000   |    4.011   |    0.511   |   13.047   |      Yes, p =  0.0006      |     0      |
|    693     |     1      |    0.000   |    2.201   |    0.508   |    6.669   |      Yes, p =  0.0160      |     1      |
|    697     |     1      |    0.093   |    2.082   |    0.541   |    5.407   |      Yes, p =  0.0306      |     1      |
|    700     |     1      |    0.000   |    1.013   |    0.814   |    9.264   |      Yes, p =  0.0043      |     1      |
|    707     |     1      |    0.233   |   44.025   |    0.128   |    5.140   |      Yes, p =  0.0351      |     0      |
|    713     |     1      |    0.220   |    4.575   |    0.432   |    5.578   |      Yes, p =  0.0280      |     0      |
|    714     |     1      |    0.000   |    5.419   |    0.532   |   15.418   |      Yes, p =  0.0002      |     1      |
|    715     |     1      |    0.000   |    1.144   |    0.977   |    6.767   |      Yes, p =  0.0152      |     1      |
|    718     |     1      |    0.148   |    2.430   |    0.456   |    6.077   |      Yes, p =  0.0217      |     2      |
|    721     |     1      |    0.000   |    0.889   |    0.676   |    7.337   |      Yes, p =  0.0114      |     1      |
|    725     |     1      |    0.209   |    5.149   |    0.347   |    3.418   |      Yes, p =  0.0857      |     0      |
|    742     |     1      |    0.000   |    2.166   |    0.676   |    8.318   |      Yes, p =  0.0069      |     2      |
|    744     |     1      |    0.563   |   94.553   |    0.141   |    3.328   |      Yes, p =  0.0899      |     0      |
|    794     |     1      |    0.000   |   33.882   |    0.542   |    3.606   |      Yes, p =  0.0777      |     0      |
|    821     |     1      |    0.480   |    3.763   |    0.632   |    3.189   |      Yes, p =  0.0967      |     0      |
|    852     |     1      |    0.718   |   22.628   |    0.444   |    5.107   |      Yes, p =  0.0357      |     0      |
|    878     |     1      |    0.624   |   18.683   |    0.283   |    6.780   |      Yes, p =  0.0151      |     0      |
|    926     |     1      |    0.000   |   11.806   |    0.608   |    5.899   |      Yes, p =  0.0237      |     0      |
|    958     |     1      |    0.232   |    5.120   |    0.343   |    6.652   |      Yes, p =  0.0161      |     4      |
|    1005    |     1      |    0.000   |    3.368   |    0.607   |    6.278   |      Yes, p =  0.0196      |     1      |
|    1027    |     1      |    0.391   |    2.809   |    0.326   |    3.872   |      Yes, p =  0.0676      |     2      |
|    1074    |     1      |    0.000   |    1.472   |    0.373   |    5.497   |      Yes, p =  0.0292      |     3      |
|    1077    |     1      |    0.000   |   10.562   |    0.228   |    4.855   |      Yes, p =  0.0406      |     0      |
|    1119    |     1      |    0.282   |   34.424   |    0.084   |    4.662   |      Yes, p =  0.0449      |     0      |
|    1178    |     1      |    0.000   |    2.404   |    0.338   |    3.927   |      Yes, p =  0.0657      |     4      |
|    1212    |     1      |    0.000   |   11.843   |    0.125   |    6.774   |      Yes, p =  0.0152      |     1      |
