# Supplementary material for: Variation in selection constraints on teleost TLRs with emphasis on their repertoire in the Walking catfish, Clarias batrachus
Source: Sci Rep. 2020 Dec 7;10:21394. doi: 10.1038/s41598-020-78347-6 (PMC7721727; doi:10.1038/s41598-020-78347-6)
Supplement: Supplementary file 32 — Supplementary Information 32. [file 41598_2020_78347_MOESM32_ESM.zip › T13/meme/result.json]

{
  "MLE": {
    "content": {
      "0": [
        [
          0,
          0,
          0.9240740029651853,
          26.35229715635421,
          0.07592599703481473,
          0.2777436740925374,
          0.4985796839125332,
          1,
          4.938171580856184
        ],
        [
          3.032056918312781,
          3.032056918312781,
          0.1762228898638002,
          0,
          0.8237771101361998,
          0,
          0.6666666666666666,
          0,
          4.019063446655419
        ],
        [
          3.137940957270354,
          1.882739146973601,
          0.999999999999917,
          1.627973725989015,
          8.304468224196171e-14,
          0,
          0.6666666666666666,
          0,
          7.441359141945961
        ],
        [
          2.955136844451686,
          2.930699846194079,
          0.5624398306858025,
          2.794378989910753,
          0.4375601693141975,
          0,
          0.6666666666666666,
          0,
          9.71777689583188
        ],
        [
          0,
          0,
          0.6611067260662729,
          0.5144879766793338,
          0.3388932739337271,
          0.8380494459579175,
          0.3491388108884239,
          0,
          0.430323806036008
        ],
        [
          1.81568893870251,
          1.81568893870251,
          0.464775096251895,
          0,
          0.5352249037481049,
          0,
          0.6666666666666666,
          0,
          3.699811795442273
        ],
        [
          1.18069182144192,
          0.2413829832934503,
          0.9999999999978669,
          0.203117335356224,
          2.133071497212313e-12,
          0,
          0.6666666666666666,
          0,
          1.647266294457272
        ],
        [
          0,
          0,
          0.386706077933925,
          25.50510107687127,
          0.6132939220660749,
          1.420024662866098,
          0.2502871192293137,
          0,
          38.60583078354456
        ],
        [
          0.7122167301788016,
          0.7122167301788016,
          0.9309588725872597,
          62.79107414373895,
          0.06904112741274027,
          4.432729456974855,
          0.05054519738490226,
          1,
          12.97022241460491
        ],
        [
          51.61697143740555,
          0.4130587682489136,
          0.9292177813737621,
          0.4017474299808366,
          0.0707822186262379,
          0,
          0.6666666666666666,
          0,
          46.98722564102155
        ],
        [
          0,
          0,
          0,
          0.366724570005046,
          1,
          0,
          0.6666666666666666,
          0,
          0.905101316802327
        ],
        [
          0,
          0,
          0,
          1.254623950690186,
          1,
          0,
          0.6666666666666666,
          0,
          3.096497706291675
        ],
        [
          5.679758244921944,
          0.371216858394443,
          3.127966688345182e-8,
          0.3713132932471822,
          0.9999999687203331,
          0,
          0.6666666666666666,
          0,
          5.974782947778486
        ],
        [
          214.5315748319095,
          0,
          0.06854490090309986,
          0,
          0.9314550990969002,
          0,
          0.6666666666666666,
          0,
          191.0604474143656
        ],
        [
          0,
          0,
          0,
          1.327817775767043,
          1,
          0,
          0.6666666666666666,
          0,
          3.277145071855293
        ],
        [
          130.2610083190762,
          120.0750402256918,
          0.9993402808565702,
          790.447939725499,
          0.0006597191434297711,
          0,
          0.6666666666666666,
          0,
          413.4545562827711
        ],
        [
          0,
          0,
          0,
          0.3735834225225511,
          1,
          0,
          0.6666666666666666,
          0,
          0.9220294338501198
        ],
        [
          0,
          0,
          1,
          0,
          0,
          0,
          1,
          0,
          0
        ],
        [
          12.54004884757561,
          1.15180068883612,
          0.9999999999999888,
          0.08018209185588637,
          1.121325254871408e-14,
          0,
          0.6666666666666666,
          0,
          14.01081013282108
        ],
        [
          0,
          0,
          0,
          2.177797761669613,
          1,
          0,
          0.6666666666666666,
          0,
          5.374953801947891
        ],
        [
          1.836068517081218,
          1.287928436315428,
          0.7721298907196382,
          0.1583090737291368,
          0.2278701092803618,
          0,
          0.6666666666666666,
          0,
          4.178589535276007
        ],
        [
          0,
          0,
          0,
          1.424402244864623,
          1,
          0,
          0.6666666666666666,
          0,
          3.515522146403832
        ],
        [
          0,
          0,
          0,
          0.9279798430705343,
          1,
          0,
          0.6666666666666666,
          0,
          2.290317711511941
        ],
        [
          0.5890698927230092,
          0.5890698927230092,
          0.2014681207418297,
          1.349855663770003,
          0.7985318792581704,
          0.494400565864737,
          0.4309521510129324,
          0,
          3.477867082200554
        ],
        [
          0,
          0,
          1,
          0,
          0,
          0,
          1,
          0,
          0
        ],
        [
          0,
          0,
          1,
          0,
          0,
          0,
          1,
          0,
          0
        ],
        [
          0,
          0,
          1,
          0,
          0,
          0,
          1,
          0,
          0
        ],
        [
          0,
          0,
          1,
          0,
          0,
          0,
          1,
          0,
          0
        ],
        [
          0,
          0,
          1,
          0,
          0,
          0,
          1,
          0,
          0
        ],
        [
          0,
          0,
          1,
          0,
          0,
          0,
          1,
          0,
          0
        ],
        [
          0,
          0,
          1,
          0,
          0,
          0,
          1,
          0,
          0
        ],
        [
          0,
          0,
          1,
          0,
          0,
          0,
          1,
          0,
          0
        ],
        [
          0,
          0,
          1,
          0,
          0,
          0,
          1,
          0,
          0
        ],
        [
          0,
          0,
          1,
          0,
          0,
          0,
          1,
          0,
          0
        ],
        [
          0,
          0,
          1,
          0,
          0,
          0,
          1,
          0,
          0
        ],
        [
          0,
          0,
          1,
          0,
          0,
          0,
          1,
          0,
          0
        ],
        [
          0,
          0,
          1,
          0,
          0,
          0,
          1,
          0,
          0
        ],
        [
          0,
          0,
          1,
          0,
          0,
          0,
          1,
          0,
          0
        ],
        [
          0,
          0,
          1,
          0,
          0,
          0,
          1,
          0,
          0
        ],
        [
          0,
          0,
          1,
          0,
          0,
          0,
          1,
          0,
          0
        ],
        [
          0,
          0,
          1,
          0,
          0,
          0,
          1,
          0,
          0
        ],
        [
          0,
          0,
          1,
          0,
          0,
          0,
          1,
          0,
          0
        ],
        [
          0,
          0,
          1,
          0,
          0,
          0,
          1,
          0,
          0
        ],
        [
          0,
          0,
          1,
          0,
          0,
          0,
          1,
          0,
          0
        ],
        [
          0,
          0,
          1,
          0,
          0,
          0,
          1,
          0,
          0
        ],
        [
          0,
          0,
          1,
          0,
          0,
          0,
          1,
          0,
          0
        ],
        [
          0,
          0,
          1,
          0,
          0,
          0,
          1,
          0,
          0
        ],
        [
          0,
          0,
          1,
          0,
          0,
          0,
          1,
          0,
          0
        ],
        [
          0,
          0,
          1,
          0,
          0,
          0,
          1,
          0,
          0
        ],
        [
          0,
          0,
          1,
          0,
          0,
          0,
          1,
          0,
          0
        ],
        [
          0,
          0,
          1,
          0,
          0,
          0,
          1,
          0,
          0
        ],
        [
          0,
          0,
          1,
          0,
          0,
          0,
          1,
          0,
          0
        ],
        [
          0,
          0,
          1,
          0,
          0,
          0,
          1,
          0,
          0
        ],
        [
          0,
          0,
          1,
          0,
          0,
          0,
          1,
          0,
          0
        ],
        [
          0,
          0,
          1,
          0,
          0,
          0,
          1,
          0,
          0
        ],
        [
          0,
          0,
          1,
          0,
          0,
          0,
          1,
          0,
          0
        ],
        [
          0,
          0,
          1,
          0,
          0,
          0,
          1,
          0,
          0
        ],
        [
          0,
          0,
          1,
          0,
          0,
          0,
          1,
          0,
          0
        ],
        [
          0,
          0,
          1,
          0,
          0,
          0,
          1,
          0,
          0
        ],
        [
          0,
          0,
          1,
          0,
          0,
          0,
          1,
          0,
          0
        ],
        [
          0,
          0,
          1,
          0,
          0,
          0,
          1,
          0,
          0
        ],
        [
          0,
          0,
          1,
          0,
          0,
          0,
          1,
          0,
          0
        ],
        [
          0,
          0,
          1,
          0,
          0,
          0,
          1,
          0,
          0
        ],
        [
          0,
          0,
          1,
          0,
          0,
          0,
          1,
          0,
          0
        ],
        [
          0,
          0,
          1,
          0,
          0,
          0,
          1,
          0,
          0
        ],
        [
          0,
          0,
          1,
          0,
          0,
          0,
          1,
          0,
          0
        ],
        [
          0,
          0,
          1,
          0,
          0,
          0,
          1,
          0,
          0
        ],
        [
          0,
          0,
          1,
          0,
          0,
          0,
          1,
          0,
          0
        ],
        [
          0,
          0,
          1,
          0,
          0,
          0,
          1,
          0,
          0
        ],
        [
          0,
          0,
          1,
          0,
          0,
          0,
          1,
          0,
          0
        ],
        [
          0,
          0,
          1,
          0,
          0,
          0,
          1,
          0,
          0
        ],
        [
          0,
          0,
          1,
          0,
          0,
          0,
          1,
          0,
          0
        ],
        [
          0,
          0,
          1,
          0,
          0,
          0,
          1,
          0,
          0
        ],
        [
          0,
          0,
          1,
          0,
          0,
          0,
          1,
          0,
          0
        ],
        [
          0,
          0,
          1,
          0,
          0,
          0,
          1,
          0,
          0
        ],
        [
          0,
          0,
          1,
          0,
          0,
          0,
          1,
          0,
          0
        ],
        [
          0,
          0,
          1,
          0,
          0,
          0,
          1,
          0,
          0
        ],
        [
          0,
          0,
          1,
          0,
          0,
          0,
          1,
          0,
          0
        ],
        [
          0,
          0,
          1,
          0,
          0,
          0,
          1,
          0,
          0
        ],
        [
          0,
          0,
          1,
          0,
          0,
          0,
          1,
          0,
          0
        ],
        [
          0,
          0,
          1,
          0,
          0,
          0,
          1,
          0,
          0
        ],
        [
          0,
          0,
          1,
          0,
          0,
          0,
          1,
          0,
          0
        ],
        [
          0,
          0,
          1,
          0,
          0,
          0,
          1,
          0,
          0
        ],
        [
          0,
          0,
          1,
          0,
          0,
          0,
          1,
          0,
          0
        ],
        [
          0,
          0,
          1,
          0,
          0,
          0,
          1,
          0,
          0
        ],
        [
          0.825684436699281,
          0.825684436699281,
          0,
          1.783532088910078,
          1,
          0,
          0.6666666666666666,
          0,
          5.137228455007964
        ],
        [
          3.89462488173666,
          1.036026731227971,
          0.1138656015258536,
          1.017452931116665,
          0.8861343984741464,
          0,
          0.6666666666666666,
          0,
          5.984891187812214
        ],
        [
          3.632294122769416,
          1.731824053337497,
          0.9999999999999893,
          0.00431572916305056,
          1.06581410364015e-14,
          0,
          0.6666666666666666,
          0,
          7.509158132011872
        ],
        [
          2.246825076424003,
          1.202812427471553,
          0,
          1.20719725096619,
          1,
          0,
          0.6666666666666666,
          0,
          4.980453429873032
        ],
        [
          2.165766058828444,
          0.983142419515043,
          0.9999999999937983,
          0.92970538018963,
          6.201705815556124e-12,
          0,
          0.6666666666666666,
          0,
          4.355280136457944
        ],
        [
          9999.999987339264,
          520.8264752701523,
          0,
          1.28690846442685,
          1,
          0,
          0.6666666666666666,
          0,
          8909.112173666419
        ],
        [
          0.6614769987028263,
          0.6614769987028263,
          0.3707163145206103,
          51.10830962653382,
          0.6292836854793897,
          1.779438619268603,
          0.20528152931857,
          0,
          80.57141940976933
        ],
        [
          0.9668469035077525,
          0.9668469035077525,
          0,
          2.244716403571692,
          1,
          0,
          0.6666666666666666,
          0,
          6.40118127404066
        ],
        [
          0.7420760585026227,
          0.7401874218890087,
          0.7069488338148152,
          0.9661910957383416,
          0.2930511661851848,
          0.007811937966863525,
          0.6441084361989197,
          0,
          2.651183131022254
        ],
        [
          0.9379539599638468,
          0.9379539599638468,
          0,
          0.9446657242777514,
          1,
          0,
          0.6666666666666666,
          0,
          3.166835423800221
        ],
        [
          1.921181898661536,
          0.9612878988955249,
          0.9275722144865571,
          0.5743366000798533,
          0.07242778551344287,
          0,
          0.6666666666666666,
          0,
          4.014346448391562
        ],
        [
          2.156702416748431,
          0.7012673719006977,
          0.9999999999997939,
          0.534277067852985,
          2.060573933704291e-13,
          0,
          0.6666666666666666,
          0,
          3.651521214671158
        ],
        [
          1.785511248733299,
          1.785511248733299,
          0.487887827470289,
          0.04892597813475096,
          0.512112172529711,
          0,
          0.6666666666666666,
          0,
          3.802010265625725
        ],
        [
          1.723586945705236,
          1.723586945705173,
          0.3861777975523028,
          0.2172435572427603,
          0.6138222024476971,
          0,
          0.6666666666666666,
          0,
          3.506903263162767
        ],
        [
          2.116680054501574,
          1.97174269542917,
          0.9021736584150352,
          0,
          0.09782634158496484,
          0,
          0.6666666666666666,
          0,
          6.27543586148597
        ],
        [
          0.9516950776679673,
          0.8118861167072892,
          0.9999999999998899,
          0.6656092401110583,
          1.101341240428155e-13,
          0,
          0.6666666666666666,
          0,
          2.851364020702894
        ],
        [
          0.6603692084521127,
          0.6603692084521127,
          0,
          0.8725954122137263,
          1,
          0,
          0.6666666666666666,
          0,
          2.741745755344196
        ],
        [
          1.430015656384456,
          1.029475555658538,
          0.9382485255040677,
          0.9064184973612871,
          0.06175147449593232,
          0,
          0.6666666666666666,
          0,
          3.795624146597391
        ],
        [
          0.8596492598691587,
          0,
          0.6034023167124202,
          5.144764642758641,
          0.3965976832875798,
          3.523600245969718,
          0.08111992892409137,
          1,
          5.801449199724398
        ],
        [
          0.247441214142521,
          0.130525392900883,
          0.7159060245766633,
          7.265026524944334,
          0.2840939754233367,
          4.043965763029703,
          0.06184284485710423,
          0,
          5.544965987245536
        ],
        [
          0.1324448895948414,
          0.1324448895948414,
          0,
          0.7003175577724267,
          1,
          0,
          0.6666666666666666,
          0,
          1.846386197192832
        ],
        [
          0.5556949461366548,
          0.5556949461366548,
          0,
          0.9129366975122937,
          1,
          0,
          0.6666666666666666,
          0,
          2.74808857552914
        ],
        [
          0.3967697490898113,
          0.3967697490898113,
          0,
          0.785168359042195,
          1,
          0,
          0.6666666666666666,
          0,
          2.291209811701286
        ],
        [
          0,
          0,
          1,
          0,
          0,
          0,
          1,
          0,
          0
        ],
        [
          0,
          0,
          1,
          0,
          0,
          0,
          1,
          0,
          0
        ],
        [
          0,
          0,
          1,
          0,
          0,
          0,
          1,
          0,
          0
        ],
        [
          0,
          0,
          1,
          0,
          0,
          0,
          1,
          0,
          0
        ],
        [
          0,
          0,
          1,
          0,
          0,
          0,
          1,
          0,
          0
        ],
        [
          0,
          0,
          1,
          0,
          0,
          0,
          1,
          0,
          0
        ],
        [
          0,
          0,
          1,
          0,
          0,
          0,
          1,
          0,
          0
        ],
        [
          0,
          0,
          1,
          0,
          0,
          0,
          1,
          0,
          0
        ],
        [
          0,
          0,
          1,
          0,
          0,
          0,
          1,
          0,
          0
        ],
        [
          2.034003083401387,
          0.4436982188159669,
          0.999999999999989,
          0.1346215610452366,
          1.099120794378905e-14,
          0,
          0.6666666666666666,
          0,
          2.906547684007058
        ],
        [
          0.9708317023821919,
          0.9708317023821914,
          0.3514469438139114,
          0,
          0.6485530561860886,
          0,
          0.6666666666666666,
          0,
          1.706711161121137
        ],
        [
          0.4084218690394547,
          0.08726773473419891,
          0.9999999999999691,
          0.03310733369826976,
          3.086420008457935e-14,
          0,
          0.6666666666666666,
          0,
          0.5791206416008436
        ],
        [
          2.86402646820983,
          0.9645601368193846,
          0.3381444143290332,
          0.3145798088312277,
          0.6618555856709667,
          0,
          0.6666666666666666,
          0,
          3.869538016922528
        ],
        [
          1.804123924036931,
          0.6777415756571505,
          0.9999999999999624,
          0.3146816359903244,
          3.763656053479281e-14,
          0,
          0.6666666666666666,
          0,
          3.279453791282761
        ],
        [
          2.147882353023154,
          2.147882353023154,
          0.5194405815552153,
          0,
          0.4805594184447847,
          0,
          0.6666666666666666,
          0,
          4.666507433192946
        ],
        [
          1.429546015315231,
          0.4606582766241036,
          0.9999999999999736,
          0.2766772490973385,
          2.642330798607873e-14,
          0,
          0.6666666666666666,
          0,
          2.410080670940555
        ],
        [
          0,
          0,
          0,
          2.552082008680671,
          1,
          0,
          0.6666666666666666,
          0,
          6.298712918560707
        ],
        [
          0.3795203141861238,
          0.3795203141861238,
          0,
          1.421553922532865,
          1,
          0,
          0.6666666666666666,
          0,
          3.846490664132888
        ],
        [
          0.6135732618842008,
          0.6135732618842008,
          0.5205718110457127,
          1.140476192422203,
          0.4794281889542873,
          0.1331490800361621,
          0.5576075459128003,
          0,
          2.684249191165419
        ],
        [
          5.761224690291719,
          1.296152209632134,
          0.1369859193069945,
          1.296784984172533,
          0.8630140806930056,
          0,
          0.6666666666666666,
          0,
          8.331249950803338
        ],
        [
          1.057475806748964,
          0.818899919498457,
          0.9999999999985069,
          0.7615159702946123,
          1.493138945818373e-12,
          0,
          0.6666666666666666,
          0,
          2.962882206054447
        ],
        [
          0.6814792654277873,
          0,
          0.522541066892698,
          9.356420907328337,
          0.477458933107302,
          1.370057377626765,
          0.257368389324883,
          1,
          11.63253971818292
        ],
        [
          0.3519366623199568,
          0.3519366623199568,
          0,
          1.971525983279,
          1,
          0,
          0.6666666666666666,
          0,
          5.179293494768237
        ],
        [
          0,
          0,
          1,
          0,
          0,
          0,
          1,
          0,
          0
        ],
        [
          0,
          0,
          1,
          0,
          0,
          0,
          1,
          0,
          0
        ],
        [
          0,
          0,
          1,
          0,
          0,
          0,
          1,
          0,
          0
        ],
        [
          0,
          0,
          1,
          0,
          0,
          0,
          1,
          0,
          0
        ],
        [
          0,
          0,
          1,
          0,
          0,
          0,
          1,
          0,
          0
        ],
        [
          0,
          0,
          1,
          0,
          0,
          0,
          1,
          0,
          0
        ],
        [
          0,
          0,
          1,
          0,
          0,
          0,
          1,
          0,
          0
        ],
        [
          0,
          0,
          1,
          0,
          0,
          0,
          1,
          0,
          0
        ],
        [
          0,
          0,
          1,
          0,
          0,
          0,
          1,
          0,
          0
        ],
        [
          0,
          0,
          1,
          0,
          0,
          0,
          1,
          0,
          0
        ],
        [
          0,
          0,
          1,
          0,
          0,
          0,
          1,
          0,
          0
        ],
        [
          0.5073722034562934,
          0.5073722034562934,
          0,
          1.246043019061002,
          1,
          0,
          0.6666666666666666,
          0,
          3.527181829667519
        ],
        [
          326.5278202101811,
          326.5278202101811,
          0.2132629490457806,
          0.6728833839276679,
          0.7867370509542194,
          0,
          0.6666666666666666,
          0,
          463.9772556837561
        ],
        [
          101.2994555709161,
          1.3361093350084,
          0.0074,
          1.316401956227661,
          0.9926,
          0,
          0.6666666666666666,
          0,
          93.46597676493963
        ],
        [
          1.428429695154759,
          1.263872576686734,
          0.999999999999187,
          1.19561104610815,
          8.130163209330021e-13,
          0,
          0.6666666666666666,
          0,
          4.391474322597527
        ],
        [
          0.4799441948646145,
          0.4799441948644523,
          0.8468883039940379,
          38.4537261349849,
          0.1531116960059621,
          1.994715712060525,
          0.1826006008900309,
          0,
          15.96188810254023
        ],
        [
          0,
          0,
          0,
          0.6820740680330539,
          1,
          0,
          0.6666666666666666,
          0,
          1.683405442741245
        ],
        [
          0,
          0,
          0,
          0.8748838612003268,
          1,
          0,
          0.6666666666666666,
          0,
          2.159273197349784
        ],
        [
          2.24095587712807,
          1.983439580419174,
          0.9999999999940745,
          1.864472894122288,
          5.925482327029385e-12,
          0,
          0.6666666666666666,
          0,
          6.891045529322961
        ],
        [
          1.859646375245769,
          1.713284732999282,
          0.4278118780976942,
          0,
          0.5721881219023058,
          0,
          0.6666666666666666,
          0,
          3.465193364336474
        ],
        [
          0,
          0,
          0,
          0.4071766942219007,
          1,
          0,
          0.6666666666666666,
          0,
          1.004939925640624
        ],
        [
          0,
          0,
          0.7014589803000001,
          3795.250709685726,
          0.2985410196999999,
          2.451921754450396,
          0.1428220335540301,
          0,
          2796.415335117315
        ],
        [
          0,
          0,
          0,
          2.092707992929839,
          1,
          0,
          0.6666666666666666,
          0,
          5.164946433934029
        ],
        [
          0,
          0,
          0,
          0.5959024416495851,
          1,
          0,
          0.6666666666666666,
          0,
          1.470727976081178
        ],
        [
          1.839179721539569,
          0.575391155485232,
          0.4124905542917471,
          9472.790469332402,
          0.5875094457082529,
          0.1171362013367911,
          0.5654569233300183,
          0,
          13737.8978298106
        ],
        [
          14.32733426904614,
          0,
          0.4302979668641235,
          6.363113039744881,
          0.5697020331358765,
          0,
          0.6666666666666666,
          0,
          21.70677376227102
        ],
        [
          0.3863396716908972,
          0.3863396716908972,
          0,
          0.7009702017816195,
          1,
          0,
          0.6666666666666666,
          0,
          2.074114041359757
        ],
        [
          0.264876706043048,
          0.264876706043048,
          0,
          1.699832466142129,
          1,
          0,
          0.6666666666666666,
          0,
          4.431200273058824
        ],
        [
          1.933642152572099,
          1.933642152572099,
          0.7828898360227752,
          0,
          0.2171101639772248,
          0,
          0.6666666666666666,
          0,
          5.458322331555735
        ],
        [
          0.3017414799152739,
          0.3017414799152739,
          0.4492605571151395,
          2.902025169924167,
          0.5507394428848604,
          2.953022650274335,
          0.1094739805022162,
          0,
          4.547916066815882
        ],
        [
          0.94961435645327,
          0.94961435645327,
          0.9462075639045823,
          22.61842346484815,
          0.05379243609541773,
          0.6152044186094372,
          0.3994266505481992,
          0,
          6.066258695507045
        ],
        [
          0,
          0,
          0,
          0.5076286871318828,
          1,
          0,
          0.6666666666666666,
          0,
          1.252862313434253
        ],
        [
          0.9376071204583164,
          0,
          0.4997351170026769,
          5.318706481898364,
          0.5002648829973231,
          2.9591092035256,
          0.1091228293954886,
          1,
          7.401969722229023
        ],
        [
          1.351914478249966,
          1.317512768775504,
          0.6710589857184596,
          1.280098544656282,
          0.3289410142815404,
          0,
          0.6666666666666666,
          0,
          4.425343326032465
        ],
        [
          0,
          0,
          0,
          1.230950769479269,
          1,
          0,
          0.6666666666666666,
          0,
          3.038070676200381
        ],
        [
          0.1122990882669715,
          0.1122990882669715,
          0.238223180180476,
          0.8665156058444476,
          0.7617768198195239,
          4.006509913448113,
          0.0630591440493039,
          0,
          1.795190206440202
        ],
        [
          0.86438470852073,
          0.86438470852073,
          0,
          1.250368670248113,
          1,
          0,
          0.6666666666666666,
          0,
          3.855810893329129
        ],
        [
          1.065373648218217,
          0.8809028040593732,
          0.9999999999998516,
          0.7935152911941459,
          1.484368183923834e-13,
          0,
          0.6666666666666666,
          0,
          3.122943333737414
        ],
        [
          0,
          0,
          0,
          0.7601603220128611,
          1,
          0,
          0.6666666666666666,
          0,
          1.876127657400361
        ],
        [
          0.1075309012738373,
          0.107530901273834,
          0.7558872194550824,
          1.728829977770037,
          0.2441127805449176,
          3.491162566858662,
          0.08250845626293601,
          1,
          1.337971637217039
        ],
        [
          53.25893402187161,
          17.67763426008863,
          0.1409291614153553,
          1.268739636370377,
          0.8590708385846447,
          0,
          0.6666666666666666,
          0,
          56.2707898213664
        ],
        [
          0.7304623539700454,
          0.7304623539700454,
          0.7569890116898066,
          7.288936216231465,
          0.2430109883101934,
          0.5874386330042398,
          0.4063681483128473,
          0,
          6.386937223486492
        ],
        [
          2.219239131871829,
          0.6292563665095517,
          0.9999999999999751,
          0.3765805060963117,
          2.486899575160351e-14,
          0,
          0.6666666666666666,
          0,
          3.52948792541676
        ],
        [
          1.616765466367083,
          1.260938159192709,
          0.644042860914381,
          0.7907354772677987,
          0.355957139085619,
          0,
          0.6666666666666666,
          0,
          4.138877062619342
        ],
        [
          0.8255832166988986,
          0.8255832166988986,
          0,
          1.877067167357092,
          1,
          0,
          0.6666666666666666,
          0,
          5.367989279014932
        ],
        [
          0,
          0,
          0.06971373905303588,
          1.150793778182121,
          0.9302862609469641,
          11.28333651291345,
          0.001535164587899263,
          1,
          2.64223417398799
        ],
        [
          0.3931005556703875,
          0.3225751961404291,
          0.6163929711976477,
          2.564084065249454,
          0.3836070288023523,
          1.280641506989383,
          0.2706124883777019,
          0,
          3.268420230853077
        ],
        [
          0,
          0,
          0,
          1.064348909564239,
          1,
          0,
          0.6666666666666666,
          0,
          2.626885893057174
        ],
        [
          0.4007105096275804,
          0.4007105096275796,
          0.7419470734315898,
          5.483168072134493,
          0.2580529265684102,
          2.050336698949366,
          0.1771883180089329,
          0,
          4.582829128429792
        ],
        [
          4.077163435769277,
          4.077163435769219,
          0.6833790737505637,
          0.09842549599351574,
          0.3166209262494363,
          0,
          0.6666666666666666,
          0,
          10.58466057866367
        ],
        [
          0.1438140094754363,
          0.1438140094754363,
          0.7168502736698315,
          5.710120485716688,
          0.2831497263301685,
          4.87916848220415,
          0.04012708217626992,
          0,
          4.372940715924744
        ],
        [
          3.492594625180392,
          1.669400919515255,
          0.6263358670593281,
          0.3945560515955652,
          0.3736641329406719,
          0,
          0.6666666666666666,
          0,
          6.054979637893676
        ],
        [
          0.2051774173547053,
          0.2051774173547053,
          0,
          1.166834328504347,
          1,
          0,
          0.6666666666666666,
          0,
          3.062556615047924
        ],
        [
          2.934704803596344,
          2.6963818163354,
          0.7151506823103411,
          2.615582617882311,
          0.2848493176896589,
          0,
          0.6666666666666666,
          0,
          9.211680025637685
        ],
        [
          0.4611589073898278,
          0.4611589073898278,
          0,
          1.478590934767533,
          1,
          0,
          0.6666666666666666,
          0,
          4.059968721323362
        ],
        [
          0,
          0,
          1,
          0,
          0,
          0,
          1,
          0,
          0
        ],
        [
          0,
          0,
          1,
          0,
          0,
          0,
          1,
          0,
          0
        ],
        [
          0,
          0,
          1,
          0,
          0,
          0,
          1,
          0,
          0
        ],
        [
          0.6409149955834356,
          0.6409149955834356,
          0.8729090635619741,
          77.39976189809052,
          0.1270909364380259,
          5.972966859318575,
          0.02286172795786146,
          1,
          26.22949720757288
        ],
        [
          0.3120201064336141,
          0.3120201064336141,
          0.7975514123059407,
          15.5545798126185,
          0.2024485876940593,
          7.08327329433196,
          0.01295502578656682,
          1,
          8.66402117799772
        ],
        [
          0.09730662962096993,
          0.09730662962096993,
          0.4098838077737935,
          5.031376801881303,
          0.5901161922262065,
          3.134355409383232,
          0.09949643677368847,
          1,
          7.513032428455845
        ],
        [
          0,
          0,
          0,
          1.088576016457982,
          1,
          0,
          0.6666666666666666,
          0,
          2.68668004961324
        ],
        [
          0,
          0,
          0,
          0.4236622023380702,
          1,
          0,
          0.6666666666666666,
          0,
          1.04562728701348
        ],
        [
          0.3487031911528456,
          0.080887057282972,
          0.5873430345239444,
          2.373510373139729,
          0.4126569654760556,
          1.38915206246088,
          0.2546360688934795,
          1,
          2.845145647776041
        ],
        [
          0.3697261917442264,
          0.3697261917442125,
          0.7104428073499628,
          5.277847526022827,
          0.2895571926500372,
          4.611045236560557,
          0.04608911499697632,
          0,
          4.749359302606505
        ],
        [
          0,
          0,
          0,
          0.9906286277245396,
          1,
          0,
          0.6666666666666666,
          0,
          2.444939196201732
        ],
        [
          0.4408105105740349,
          0.4408105105740349,
          0,
          1.072641305105083,
          1,
          0,
          0.6666666666666666,
          0,
          3.039935122462439
        ],
        [
          0.1283875153798216,
          0.1283875153798216,
          0.8081246498417456,
          72.96653823631169,
          0.1918753501582544,
          14.53258761496329,
          0.0002975155666155027,
          1,
          34.92455346151799
        ],
        [
          0,
          0,
          0,
          0.7933994887226402,
          1,
          0,
          0.6666666666666666,
          0,
          1.95816419386155
        ],
        [
          0.4264493651716206,
          0.4264493651716206,
          0,
          2.247452575121004,
          1,
          0,
          0.6666666666666666,
          0,
          5.926659730423531
        ],
        [
          0.2960794255816785,
          0.2960794255816785,
          0,
          3.446502157270393,
          1,
          0,
          0.6666666666666666,
          0,
          8.76988945779796
        ],
        [
          0,
          0,
          0,
          0.7766219141289077,
          1,
          0,
          0.6666666666666666,
          0,
          1.916755992449446
        ],
        [
          0.4168411672133908,
          0.4168411672133908,
          0,
          1.350859624073814,
          1,
          0,
          0.6666666666666666,
          0,
          3.705250014940525
        ],
        [
          0.174175632534582,
          0.174175632534582,
          0.1927244947946403,
          1.038503051622115,
          0.8072755052053597,
          2.553534893524358,
          0.1352914293524091,
          0,
          2.307092685200108
        ],
        [
          2.190785166423159,
          1.024771050953469,
          0.7656971473161539,
          0.8002742068177434,
          0.2343028526838461,
          0,
          0.6666666666666666,
          0,
          4.350483285916384
        ],
        [
          1.109009002014324,
          0,
          0.07405558313032438,
          3.49767229255367,
          0.9259444168696757,
          0.9191014537003923,
          0.332887990498283,
          0,
          8.980886394217496
        ],
        [
          0.3393169453865552,
          0.3393169453865552,
          0,
          0.6952170116297599,
          1,
          0,
          0.6666666666666666,
          0,
          2.018036634406294
        ],
        [
          1.555491711761253,
          1.280550983894099,
          0.9060902162330192,
          0,
          0.09390978376698078,
          0,
          0.6666666666666666,
          0,
          4.2489977002069
        ],
        [
          0.1735121414757097,
          0.1735121414757097,
          0,
          0.8074708801937602,
          1,
          0,
          0.6666666666666666,
          0,
          2.147422157166631
        ],
        [
          0.4148947861778975,
          0.400162320284027,
          0.6994548664290768,
          15.83374702086907,
          0.3005451335709232,
          8.053241955067108,
          0.007901982472450442,
          0,
          12.80523823154041
        ],
        [
          0.3361266690044157,
          0.3361266690044157,
          0,
          1.554779390629992,
          1,
          0,
          0.6666666666666666,
          0,
          4.136654126139657
        ],
        [
          0,
          0,
          0,
          1.161867998424902,
          1,
          0,
          0.6666666666666666,
          0,
          2.867569673093878
        ],
        [
          0.3348716079685218,
          0.3348716079685218,
          0.3030962436963655,
          1.338420024526435,
          0.6969037563036344,
          1.690365932021436,
          0.2155413708687668,
          0,
          2.850829990198443
        ],
        [
          0.4175516776617292,
          0,
          0.5081512020285237,
          3.957824053296487,
          0.4918487979714763,
          4.321018810474115,
          0.0535576557364168,
          0,
          5.17633669492472
        ],
        [
          7.075631428446068,
          7.075631428446038,
          0.0763013728925953,
          0.4135898316594969,
          0.9236986271074047,
          0,
          0.6666666666666666,
          0,
          8.576855799907804
        ],
        [
          0,
          0,
          0.04211708350420909,
          0.3575123605142476,
          0.9578829164957909,
          3.311748707393036,
          0.09064172806557647,
          2,
          0.8452023238239867
        ],
        [
          0,
          0,
          0,
          0.493267257630426,
          1,
          0,
          0.6666666666666666,
          0,
          1.217417323335135
        ],
        [
          1.304251814356509,
          1.304251814356509,
          0.5209209238498416,
          1.544463993806036,
          0.4790790761501584,
          0.009723101146931867,
          0.6413238067522024,
          0,
          4.664567882516788
        ],
        [
          1.353114206196218,
          0.595416412038114,
          0.999999999999978,
          0.00376146003024497,
          2.19824158875781e-14,
          0,
          0.6666666666666666,
          0,
          2.674603287753464
        ],
        [
          0.04551511017565427,
          0.04551511017565427,
          0,
          1.616597282770338,
          1,
          0,
          0.6666666666666666,
          0,
          4.030408109909266
        ],
        [
          1.978452638107488,
          1.97845263810742,
          0.6971336693701808,
          0.1590400819103357,
          0.3028663306298192,
          0,
          0.6666666666666666,
          0,
          5.284952244074312
        ],
        [
          0,
          0,
          0.4773588478210326,
          4.585999003955401,
          0.5226411521789674,
          3.850376361101226,
          0.06839816190047554,
          3,
          5.915544854279855
        ],
        [
          0,
          0,
          1,
          0,
          0,
          0,
          1,
          0,
          0
        ],
        [
          0,
          0,
          1,
          0,
          0,
          0,
          1,
          0,
          0
        ],
        [
          0,
          0,
          0.1131678930936678,
          0.6892711546836158,
          0.8868321069063322,
          7.260923285838018,
          0.01183224518259018,
          0,
          1.508650722471636
        ],
        [
          1.292604767699818,
          1.292604767699818,
          0.9265513387510584,
          67.64287903996195,
          0.07344866124894156,
          2.492313584559298,
          0.1397773030733402,
          1,
          16.36915610714718
        ],
        [
          0.6631303577637312,
          0.6631303577637312,
          0,
          1.208907380227279,
          1,
          0,
          0.6666666666666666,
          0,
          3.574245752673438
        ],
        [
          0,
          0,
          0,
          0.8510600470354863,
          1,
          0,
          0.6666666666666666,
          0,
          2.100474394827349
        ],
        [
          0.6336267132721349,
          0.6336267132721349,
          0,
          0.6477707850820427,
          1,
          0,
          0.6666666666666666,
          0,
          2.163046505515316
        ],
        [
          0,
          0,
          0.6081497125994646,
          3.737068982756583,
          0.3918502874005354,
          12.90175518849735,
          0.0006774986741155953,
          3,
          3.614169173038314
        ],
        [
          0.5653007701601489,
          0,
          0.3175501650272709,
          1.724871095557185,
          0.682449834972729,
          1.412807310607207,
          0.2512962943201307,
          2,
          3.408710344350926
        ],
        [
          2.393675532704743,
          1.108175161001298,
          0.8546574379485881,
          54.11273201486149,
          0.1453425620514119,
          1.634840982602469,
          0.2222191468018356,
          0,
          23.88039427598907
        ],
        [
          0,
          0,
          1,
          0,
          0,
          0,
          1,
          0,
          0
        ],
        [
          0,
          0,
          1,
          0,
          0,
          0,
          1,
          0,
          0
        ],
        [
          0,
          0,
          1,
          0,
          0,
          0,
          1,
          0,
          0
        ],
        [
          258.4271539459122,
          258.4271539459122,
          0.9985921873201861,
          256.7829713054432,
          0.001407812679813936,
          0,
          0.6666666666666666,
          0,
          867.9637509290789
        ],
        [
          0,
          0,
          0,
          0.691578482566307,
          1,
          0,
          0.6666666666666666,
          0,
          1.706862987757561
        ],
        [
          1.323740584416423,
          1.323740584416423,
          0.2195903477455645,
          0,
          0.7804096522544355,
          0,
          0.6666666666666666,
          0,
          1.896334633950618
        ],
        [
          0,
          0,
          0,
          0.6450060505396505,
          1,
          0,
          0.6666666666666666,
          0,
          1.591919040714598
        ],
        [
          1.41903584984086,
          1.41637306925931,
          0.3660249899408968,
          1.379781627381116,
          0.6339750100591032,
          0,
          0.6666666666666666,
          0,
          4.702235473722497
        ],
        [
          0.4930300548996843,
          0.4930300548996843,
          0.7998105485328058,
          13.85684737242132,
          0.2001894514671942,
          3.296268255886787,
          0.09138105363081928,
          0,
          8.258733024597355
        ],
        [
          4.875261302575517,
          2.761340804148343,
          0.9999999999999867,
          230.9487474345877,
          1.332267629550188e-14,
          -0.00006723614445647286,
          0.6666666666666666,
          0,
          11.15705451532485
        ],
        [
          1.825538290684219,
          0.8951654198156542,
          1,
          0.4607689730350437,
          0,
          0,
          0.6666666666666666,
          0,
          3.835142210178152
        ],
        [
          0,
          0,
          0.03247858361968281,
          3.896155719786603,
          0.9675214163803172,
          8.229883552062773,
          0.007222711907992174,
          0,
          9.303665473579706
        ],
        [
          1.539642839985063,
          1.539642839985059,
          0.313584737500343,
          0,
          0.6864152624996569,
          0,
          0.6666666666666666,
          0,
          2.562800454547107
        ],
        [
          2.200242904227489,
          0.9920698248747415,
          0.7361903158489108,
          0.5497646230390079,
          0.2638096841510892,
          0,
          0.6666666666666666,
          0,
          4.120033370903736
        ],
        [
          2.267145332717596,
          2.267145332717586,
          0.3030068932952907,
          0.1872981311002204,
          0.6969931067047093,
          0,
          0.6666666666666666,
          0,
          4.036766274636177
        ],
        [
          0.7676658456690723,
          0.7676658456690723,
          0,
          1.232584902055178,
          1,
          0,
          0.6666666666666666,
          0,
          3.725782134722865
        ],
        [
          0.1787646823295602,
          0.1787646823295602,
          0,
          0.7087852390861338,
          1,
          0,
          0.6666666666666666,
          0,
          1.908537125805773
        ],
        [
          0.3852527850489533,
          0.3852527850489533,
          0,
          0.6963566866280839,
          1,
          0,
          0.6666666666666666,
          0,
          2.061759596157593
        ],
        [
          0.4280002065245359,
          0.4280002065245359,
          0.05095032949866875,
          0.4455224458803038,
          0.9490496705013313,
          0.002503999685757208,
          0.6542350457395772,
          0,
          1.47855071613033
        ],
        [
          0.09440106178139743,
          0.09440106178139743,
          0,
          0.6111694406262135,
          1,
          0,
          0.6666666666666666,
          0,
          1.592480957300226
        ],
        [
          0.4227994959043782,
          0.4227994959043782,
          0,
          0.5523762272449355,
          1,
          0,
          0.6666666666666666,
          0,
          1.739844837758049
        ],
        [
          0.1835397698591068,
          0,
          0.5742913260862376,
          5.528598766528119,
          0.4257086739137624,
          9.58549354884505,
          0.003627902767832203,
          1,
          5.972237154018688
        ],
        [
          0.4672256845202423,
          0.4672256845202423,
          0,
          0.6271934183676812,
          1,
          0,
          0.6666666666666666,
          0,
          1.964064462058372
        ],
        [
          0.6313460962342274,
          0.3871019320163454,
          0.9999999999999253,
          0.3364859511902585,
          7.471800955727304e-14,
          0,
          0.6666666666666666,
          0,
          1.517666841594144
        ],
        [
          1.152015844729216,
          1.104939280497203,
          0.9372967851495012,
          380.1298611667705,
          0.06270321485049879,
          2.019265888690313,
          0.1801902514121454,
          0,
          62.40935765267893
        ],
        [
          1.543587316661907,
          1.543587316661907,
          8.106725351983943e-9,
          1.627684398297894,
          0.9999999918932746,
          0.004678642198939542,
          0.6494499411527799,
          0,
          5.391945424718869
        ],
        [
          1.364210127413303,
          1.364210127413299,
          0.4843777577337675,
          0,
          0.5156222422662325,
          0,
          0.6666666666666666,
          0,
          2.845839240698963
        ],
        [
          0.1849376739259981,
          0.1849376739259981,
          0.06120986964343997,
          2.687895865656088,
          0.93879013035656,
          10.07794721383846,
          0.00282630856572208,
          0,
          6.420492921727864
        ],
        [
          12.6899451133904,
          0.6677354279021769,
          0.2595862412724422,
          0.6581319863987979,
          0.7404137587275579,
          0,
          0.6666666666666666,
          0,
          12.93205135923849
        ],
        [
          0.8858694009130851,
          0.2305414385089057,
          0.3265628201916807,
          2.855748407522839,
          0.6734371798083193,
          0.9728588791757886,
          0.322623630166437,
          0,
          5.721269360595247
        ],
        [
          0.2149001256550251,
          0.2149001256550199,
          0.5393793699592959,
          0.9458335896868114,
          0.4606206300407041,
          1.437192792540856,
          0.2479047569210637,
          0,
          1.552733644269637
        ],
        [
          0.9442650301682366,
          0.2639598507474939,
          0.2124095671383578,
          0.2557712211510255,
          0.7875904328616422,
          0,
          0.6666666666666666,
          0,
          1.476510080904395
        ],
        [
          0,
          0,
          0.4372426992376864,
          10.63050211163496,
          0.5627573007623137,
          5.808311490909517,
          0.02487669237520185,
          1,
          14.76495436621893
        ],
        [
          0.4424651596921854,
          0.4424651596921854,
          0,
          0.656200105612774,
          1,
          0,
          0.6666666666666666,
          0,
          2.013603384226825
        ],
        [
          3.227000641176174,
          0.8738462058280598,
          0.9999999999999911,
          0.1921596257661125,
          8.881784197001252e-15,
          0,
          0.6666666666666666,
          0,
          5.030658330788455
        ],
        [
          0,
          0,
          0.048476486508563,
          1.617848163409583,
          0.951523513491437,
          5.202755731353292,
          0.03396147976002961,
          3,
          3.799395273123265
        ],
        [
          0.6181910299355724,
          0.6181910299355724,
          0,
          0.8587563726369549,
          1,
          0,
          0.6666666666666666,
          0,
          2.670026442440081
        ],
        [
          1.494516235941544,
          1.494516235941541,
          0.4259471218209285,
          0.09550230890993003,
          0.5740528781790715,
          0,
          0.6666666666666666,
          0,
          3.037449488962733
        ],
        [
          0.7692698106709187,
          0,
          0.4851086082117319,
          2.361185430810373,
          0.5148913917882681,
          1.205979088856921,
          0.2822692180549168,
          1,
          3.685670939678864
        ],
        [
          0.5628566628437187,
          0.5223382642630012,
          0.8941842883680731,
          14.03722406361499,
          0.1058157116319269,
          1.481601752997136,
          0.2418589427498644,
          0,
          5.319996293962273
        ],
        [
          0,
          0,
          0,
          0.5100342989189176,
          1,
          0,
          0.6666666666666666,
          0,
          1.258799527829598
        ],
        [
          0.4678974242385032,
          0.4678974242385032,
          0,
          0.7091912156285854,
          1,
          0,
          0.6666666666666666,
          0,
          2.167038880131662
        ],
        [
          5.360912526087879,
          1.78634561687161,
          0.6626206698740751,
          0,
          0.3373793301259249,
          0,
          0.6666666666666666,
          0,
          7.695771753999212
        ],
        [
          1.237511534259347,
          1.237511534259324,
          0.7941171244812281,
          0,
          0.2058828755187719,
          0,
          0.6666666666666666,
          0,
          3.527562500137165
        ],
        [
          1.573817440709444,
          1.473454713473732,
          0.7439393803194961,
          0,
          0.2560606196805039,
          0,
          0.6666666666666666,
          0,
          4.107032040666323
        ],
        [
          0,
          0,
          0.3362813685860693,
          3.70634237605618,
          0.6637186314139307,
          8.384596084129996,
          0.006676132833978277,
          3,
          6.071370514583727
        ],
        [
          0.9287968300680728,
          0.9214960056331317,
          0.4096203965823995,
          0.9043565116537862,
          0.5903796034176005,
          0,
          0.6666666666666666,
          0,
          3.076521782557775
        ],
        [
          0.7404204280825908,
          0.7404204280825908,
          0.8603380492390937,
          0,
          0.1396619507609063,
          0,
          0.6666666666666666,
          0,
          2.231602558195184
        ],
        [
          0.2713781014486739,
          0,
          0.4502995419911479,
          1.689590104496962,
          0.549700458008852,
          2.453065967703253,
          0.1427348324838182,
          3,
          2.533951681017854
        ],
        [
          1.000735145725677,
          1.000735145725677,
          0,
          2.375420716459612,
          1,
          0,
          0.6666666666666666,
          0,
          6.753949108759844
        ],
        [
          13.18965804772904,
          0.9758973317328719,
          0.1708598805462552,
          0.983304755456774,
          0.8291401194537448,
          0,
          0.6666666666666666,
          0,
          14.1703647732505
        ],
        [
          1.485368791811118,
          1.485368791811118,
          0.6523839490174215,
          0,
          0.3476160509825785,
          0,
          0.6666666666666666,
          0,
          3.714494139795137
        ],
        [
          0.6648682189865112,
          0.6648682189865112,
          0.4728862277895265,
          0.7130850922348958,
          0.5271137722104735,
          0.0008553023726491915,
          0.6595105199613787,
          0,
          2.295795505992097
        ],
        [
          1.213342969122707,
          1.213342969122707,
          0.04831019604136083,
          1.287792136851423,
          0.9516898039586392,
          0.006468390102099875,
          0.6462521732876255,
          0,
          4.250077784028107
        ],
        [
          0.09798988416268921,
          0.09798988416268921,
          0,
          1.182311771159561,
          1,
          0,
          0.6666666666666666,
          0,
          3.005295468286087
        ],
        [
          6.633279190244759,
          1.305893953152316,
          0.3782275844566058,
          0,
          0.6217724155433942,
          0,
          0.6666666666666666,
          0,
          7.126596963490099
        ],
        [
          0.4576813633165956,
          0.01492624028105063,
          0.6553773546511045,
          6.527864127496746,
          0.3446226453488955,
          8.062544524582933,
          0.00786465818792248,
          0,
          5.984041139064934
        ],
        [
          0,
          0,
          0.5315775723234577,
          5.260451800240777,
          0.4684224276765423,
          1.90909493519257,
          0.1912808009286783,
          0,
          6.081600938402844
        ],
        [
          0.2434979632081734,
          0.2434979632081734,
          0.7804036184963254,
          591.2110809614758,
          0.2195963815036746,
          11.83854085132168,
          0.001159343791511946,
          0,
          321.109783088255
        ],
        [
          0.5097958309876324,
          0.5097958309876324,
          0,
          0.8251787306430804,
          1,
          0,
          0.6666666666666666,
          0,
          2.490618452767585
        ],
        [
          1.159201871842227,
          0.4976795208576978,
          0.2633504624419563,
          0.4955240925694332,
          0.7366495375580437,
          0,
          0.6666666666666666,
          0,
          2.256766083164897
        ],
        [
          0.2332306893323018,
          0.2332306893323018,
          0,
          1.071434140114011,
          1,
          0,
          0.6666666666666666,
          0,
          2.852086491428341
        ],
        [
          0.6872322186539773,
          0.5339592891704329,
          0.6611623378835376,
          3.037655062942597,
          0.3388376621164624,
          0.762168777544332,
          0.3652726192677219,
          0,
          4.023669673444233
        ],
        [
          0.6084960213781607,
          0.6084960213781306,
          0.3302336904629953,
          0.6942927036296681,
          0.6697663095370047,
          0.007281533400828266,
          0.644933405152632,
          0,
          2.185556878807344
        ],
        [
          0.5856270460171323,
          0.05245999908496559,
          0.5166083643329987,
          1.945676670914505,
          0.4833916356670013,
          1.102832187362964,
          0.2993425226779456,
          1,
          2.909720646201768
        ],
        [
          1.709441831842678,
          0.8255035245648674,
          0.9999999999936982,
          0.8051430439309052,
          6.301847932377314e-12,
          0,
          0.6666666666666666,
          0,
          3.559817124075327
        ],
        [
          1.401583270188729,
          1.03332837003746,
          0.999999999999692,
          0.9233332540574871,
          3.079758670310184e-13,
          0,
          0.6666666666666666,
          0,
          3.798566195160337
        ],
        [
          1.397651206660228,
          0.9203310939630289,
          0.9999999999989873,
          0.8833471814509951,
          1.012745443063068e-12,
          0,
          0.6666666666666666,
          0,
          3.516179317222588
        ],
        [
          1.70885971067339,
          0.9150426172400797,
          0.9975764041246175,
          0.6708715016955933,
          0.002423595875382545,
          0,
          0.6666666666666666,
          0,
          3.778826762600336
        ],
        [
          0,
          0,
          0.6514436864924762,
          1.1419130524292,
          0.3485563135075238,
          0.2225476919938281,
          0.5191860164528382,
          0,
          0.9823430656505397
        ],
        [
          0.8830247617225286,
          0.8830247617225286,
          0,
          1.31724078007042,
          1,
          0,
          0.6666666666666666,
          0,
          4.037456545875467
        ],
        [
          0.5708613431052991,
          0,
          0.6168679067860084,
          1.835141730258649,
          0.3831320932139916,
          1.002115814854619,
          0.3171991518635603,
          1,
          2.243708533439445
        ],
        [
          0.9031311974959814,
          0.6424252896624334,
          1,
          0.5558550533120233,
          0,
          0,
          0.6666666666666666,
          0,
          2.389872426150622
        ],
        [
          1.313732000248843,
          1.065912721421713,
          0.9999999999945752,
          0.9950417832074232,
          5.42477174292344e-12,
          0,
          0.6666666666666666,
          0,
          3.800746824715119
        ],
        [
          0.6307866891932319,
          0.6307866891932319,
          0,
          1.043254833001705,
          1,
          0,
          0.6666666666666666,
          0,
          3.136598873157199
        ],
        [
          2.329379940447744,
          2.329379940447744,
          0.5818131611984854,
          0,
          0.4181868388015146,
          0,
          0.6666666666666666,
          0,
          5.419414899058127
        ],
        [
          3.889470196703559,
          3.889470196703559,
          0.5695910925133298,
          0,
          0.4304089074866702,
          0,
          0.6666666666666666,
          0,
          8.93171471904672
        ],
        [
          12.80119815978374,
          0.4215802691801793,
          0.9999999999999978,
          0.1206385145140777,
          2.220446049250313e-15,
          0,
          0.6666666666666666,
          0,
          12.44115408976053
        ],
        [
          0,
          0,
          1,
          0,
          0,
          0,
          1,
          0,
          0
        ],
        [
          0,
          0,
          1,
          0,
          0,
          0,
          1,
          0,
          0
        ],
        [
          0,
          0,
          1,
          0,
          0,
          0,
          1,
          0,
          0
        ],
        [
          0,
          0,
          1,
          0,
          0,
          0,
          1,
          0,
          0
        ],
        [
          0,
          0,
          1,
          0,
          0,
          0,
          1,
          0,
          0
        ],
        [
          0,
          0,
          1,
          0,
          0,
          0,
          1,
          0,
          0
        ],
        [
          0,
          0,
          1,
          0,
          0,
          0,
          1,
          0,
          0
        ],
        [
          0,
          0,
          1,
          0,
          0,
          0,
          1,
          0,
          0
        ],
        [
          0,
          0,
          1,
          0,
          0,
          0,
          1,
          0,
          0
        ],
        [
          0.1765564565980566,
          0.1765564565980566,
          0,
          1.282586249839041,
          1,
          0,
          0.6666666666666666,
          0,
          3.322750627296495
        ],
        [
          4.496683103427209,
          4.496683103427186,
          0.2254590388721424,
          0.7269131654811435,
          0.7745409611278576,
          0,
          0.6666666666666666,
          0,
          7.896470801070482
        ],
        [
          0.5856635637872495,
          0.4778352502577098,
          0.7458824668250081,
          0,
          0.2541175331749919,
          0,
          0.6666666666666666,
          0,
          1.401229854783117
        ],
        [
          4.718098693897447,
          0.7266634922682821,
          0.1277661747698405,
          0.726870993079575,
          0.8722338252301596,
          0,
          0.6666666666666666,
          0,
          5.995810400795337
        ],
        [
          0.0437780961272302,
          0.0437780961272302,
          0.4895887264093927,
          2.581573732742463,
          0.5104112735906072,
          5.66125293496998,
          0.02682761371804465,
          0,
          3.343972972514129
        ],
        [
          0.1212279359854551,
          0,
          0.09995484669482183,
          1.376099217979517,
          0.9000451533051782,
          3.491111154525328,
          0.08251067627052111,
          1,
          3.164794484525528
        ],
        [
          0.2431938309364017,
          0.2431938309364017,
          0,
          1.088579745733954,
          1,
          0,
          0.6666666666666666,
          0,
          2.903276128968924
        ],
        [
          0,
          0,
          0,
          0.7165986846596639,
          1,
          0,
          0.6666666666666666,
          0,
          1.768614557501159
        ],
        [
          33.81182499464492,
          8.58842627083999,
          0.2703051332814483,
          0.4914870610953599,
          0.7296948667185517,
          0,
          0.6666666666666666,
          0,
          36.72734230003244
        ],
        [
          0.05991671644936482,
          0.05991671644936482,
          0,
          1.120238378834331,
          1,
          0,
          0.6666666666666666,
          0,
          2.818186370797225
        ],
        [
          0.2367261032842831,
          0.2367261032842831,
          0,
          0.9343699261750452,
          1,
          0,
          0.6666666666666666,
          0,
          2.516915631830515
        ],
        [
          0.3830047509126973,
          0.3830047509126973,
          0,
          0.8803023901886434,
          1,
          0,
          0.6666666666666666,
          0,
          2.51374808658792
        ],
        [
          0.6162521688842135,
          0.2289594322149469,
          0.5281853504822408,
          2.319024609224156,
          0.4718146495177592,
          0.6434226233231612,
          0.3925416298327513,
          0,
          3.547737712525922
        ],
        [
          0.3217712277622107,
          0.3217712277622107,
          0,
          1.058026946721804,
          1,
          0,
          0.6666666666666666,
          0,
          2.897850260299464
        ],
        [
          0.629842992958035,
          0.4598066888833295,
          0.8192214281790207,
          2.882097975556234,
          0.1807785718209793,
          0.3293231406387349,
          0.4808169676923581,
          0,
          2.776531607831476
        ],
        [
          0.7979148805396441,
          0.5791312517485053,
          0.8968754609429287,
          123.3024883014254,
          0.1031245390570713,
          5.541754246286473,
          0.02852631262581684,
          0,
          33.37530799612539
        ],
        [
          0.3441748639439187,
          0.3441748639439187,
          0,
          0.6278890682046278,
          1,
          0,
          0.6666666666666666,
          0,
          1.856193097184062
        ],
        [
          2.315981471074779,
          2.082403360646123,
          0.9999999999105335,
          2.087673556448575,
          8.9466545283301e-11,
          0,
          0.6666666666666666,
          0,
          7.20211222265066
        ],
        [
          0.2776400647467798,
          0.2776400647467798,
          0,
          2.54734773385984,
          1,
          0,
          0.6666666666666666,
          0,
          6.534292876007716
        ],
        [
          0,
          0,
          0.05089006069444397,
          3.275508994552122,
          0.949109939305556,
          1.023262603520124,
          0.3133467298052806,
          0,
          7.67277584657152
        ],
        [
          4770.317205586545,
          4579.504517363083,
          0.9960409289384703,
          9999.99999999834,
          0.003959071061529706,
          0,
          0.6666666666666666,
          0,
          15603.9094573348
        ],
        [
          0,
          0,
          0,
          0.3655111502696395,
          1,
          0,
          0.6666666666666666,
          0,
          0.9021065139170578
        ],
        [
          0,
          0,
          0,
          1.457246388994314,
          1,
          0,
          0.6666666666666666,
          0,
          3.596583740124206
        ],
        [
          0,
          0,
          0.5144698195828074,
          3.991338456661203,
          0.4855301804171926,
          5.32713928796727,
          0.03185503735106643,
          1,
          4.782907483325073
        ],
        [
          0,
          0,
          0,
          1.602403989517692,
          1,
          0,
          0.6666666666666666,
          0,
          3.954842624648272
        ],
        [
          0,
          0,
          0,
          1.918186255260977,
          1,
          0,
          0.6666666666666666,
          0,
          4.734214850902807
        ],
        [
          0.7104458023854482,
          0.7104458023854482,
          0.722451007105619,
          0.838085631588839,
          0.277548992894381,
          0.002529242821992739,
          0.6541702757339106,
          0,
          2.473581871938406
        ],
        [
          2.391653135529753,
          0.8771800618269752,
          0.6246555045819164,
          0.8643237756881704,
          0.3753444954180836,
          0,
          0.6666666666666666,
          0,
          4.28302162012242
        ],
        [
          0,
          0,
          0,
          0.6051825404230529,
          1,
          0,
          0.6666666666666666,
          0,
          1.493631894462773
        ],
        [
          0.5903032222069288,
          0.5903032222069271,
          0.8511858437759175,
          24.09614646284968,
          0.1488141562240825,
          1.182142032152484,
          0.2861118721223029,
          0,
          10.61593779786478
        ],
        [
          0.4778307170909884,
          0.4778307170909884,
          0,
          1.361510250711718,
          1,
          0,
          0.6666666666666666,
          0,
          3.785853394069992
        ],
        [
          0.2327266098064028,
          0.2327266098064028,
          0,
          1.172092163995754,
          1,
          0,
          0.6666666666666666,
          0,
          3.10006844773767
        ],
        [
          0.3287103411471743,
          0.2381464702919605,
          0.7319509606592332,
          5.944261168618598,
          0.2680490393407668,
          5.270282198873176,
          0.03280099395994884,
          0,
          4.655465552003759
        ],
        [
          0.1317164574003732,
          0.1317164574003732,
          0.1894729769298715,
          1.401702760688283,
          0.8105270230701285,
          5.61062413303658,
          0.02753446474582188,
          0,
          2.982917559538976
        ],
        [
          0.6069767756297695,
          0.6069767756297695,
          0,
          0.912903507692143,
          1,
          0,
          0.6666666666666666,
          0,
          2.79367793116109
        ],
        [
          2.697479647334018,
          2.016755834277391,
          0.9999999999997551,
          1.696571679591108,
          2.449151992323095e-13,
          0,
          0.6666666666666666,
          0,
          7.37984947068091
        ],
        [
          0.404208572414702,
          0.404208572414702,
          0.7576690686248028,
          22.29044369763547,
          0.2423309313751972,
          0.5105145053472349,
          0.4265378285383963,
          0,
          14.44752337417822
        ],
        [
          0.9183536346662879,
          0.9183536346662879,
          0,
          1.157682476335761,
          1,
          0,
          0.6666666666666666,
          0,
          3.675119410040395
        ],
        [
          34.14662532237728,
          34.14662532237728,
          0.9990637836754928,
          790.447939725499,
          0.0009362163245072441,
          0,
          0.6666666666666666,
          0,
          116.434517725575
        ],
        [
          0,
          0,
          1,
          0,
          0,
          0,
          1,
          0,
          0
        ],
        [
          40.21699992372233,
          1.030946632592687,
          0.2418092714850647,
          1.026504846696096,
          0.7581907285149353,
          0,
          0.6666666666666666,
          0,
          38.35313776834781
        ],
        [
          1102.198576915746,
          1102.198576915746,
          0.9989770787677712,
          790.447939725499,
          0.001022921232228802,
          0,
          0.6666666666666666,
          0,
          3701.125427460092
        ],
        [
          2.35019005125769,
          0.6367236794569673,
          0.9999999999997041,
          0.4460944621902399,
          2.958744360626042e-13,
          0,
          0.6666666666666666,
          0,
          3.664541815239111
        ],
        [
          0.5677805036830008,
          0.5677805036830008,
          0,
          1.782251076400385,
          1,
          0,
          0.6666666666666666,
          0,
          4.904379230164036
        ],
        [
          8.392248097146366,
          0,
          0.001399999994985435,
          0,
          0.9986000000050146,
          0,
          0.6666666666666666,
          0,
          7.4740824398901
        ],
        [
          0,
          0,
          0,
          1.017123324450741,
          1,
          0,
          0.6666666666666666,
          0,
          2.510329919530777
        ],
        [
          0,
          0,
          0,
          1.52837270189568,
          1,
          0,
          0.6666666666666666,
          0,
          3.772128344254317
        ],
        [
          2.739655651193028,
          1.103376519563785,
          0.9999999999925494,
          1.039755235327531,
          7.450595695956963e-12,
          0,
          0.6666666666666666,
          0,
          5.163128518135162
        ],
        [
          13.26143104351906,
          0.2307110078350999,
          1,
          0.1305888798458033,
          0,
          0,
          0.6666666666666666,
          0,
          12.37995615616717
        ],
        [
          1.58221695569405,
          1.582216955694029,
          0.6001090371638814,
          0,
          0.3998909628361186,
          0,
          0.6666666666666666,
          0,
          3.75254989612651
        ],
        [
          0.865155877558823,
          0.4238017416733112,
          0.9999999999999049,
          0.35111498016528,
          9.514611321037592e-14,
          0,
          0.6666666666666666,
          0,
          1.816473977131422
        ],
        [
          0.4223785622145283,
          0.4223785622145283,
          0,
          1.801733173062739,
          1,
          0,
          0.6666666666666666,
          0,
          4.822968334986387
        ],
        [
          1.530262644952344,
          1.245186879543774,
          0.5228003022435229,
          0,
          0.4771996977564771,
          0,
          0.6666666666666666,
          0,
          2.969515351818993
        ],
        [
          2.12781662611784,
          0.280998438342308,
          0.9999999999999274,
          0.186209350247338,
          7.260858581048524e-14,
          0,
          0.6666666666666666,
          0,
          2.588543236428986
        ],
        [
          33.23377817264465,
          0.3786112332865549,
          0.07317738953944598,
          0.3792293916528983,
          0.926822610460554,
          0,
          0.6666666666666666,
          0,
          30.53364256192577
        ],
        [
          1.881708005083278,
          0.7933356263900626,
          0.9999999999999637,
          0.6287281654991238,
          3.630429290524262e-14,
          0,
          0.6666666666666666,
          0,
          3.633843702103376
        ],
        [
          0,
          0,
          0,
          0.3748803313144399,
          1,
          0,
          0.6666666666666666,
          0,
          0.9252302934360889
        ],
        [
          5.018201487633013,
          0.258606367370345,
          0.9999999999999762,
          0.05950748364104005,
          2.375877272697835e-14,
          0,
          0.6666666666666666,
          0,
          5.107436330928257
        ],
        [
          0,
          0,
          0,
          0.6674364890304884,
          1,
          0,
          0.6666666666666666,
          0,
          1.64727889678923
        ],
        [
          4.113567367325449,
          0.872269875824123,
          0.4092368265462155,
          0.8737633822175486,
          0.5907631734537846,
          0,
          0.6666666666666666,
          0,
          5.818516090177716
        ],
        [
          0,
          0,
          0,
          0.6700851511998946,
          1,
          0,
          0.6666666666666666,
          0,
          1.653815976148983
        ],
        [
          0.3032696163843881,
          0.3032696163843881,
          0,
          0.3565767062837349,
          1,
          0,
          0.6666666666666666,
          0,
          1.150145681917505
        ],
        [
          0.3128868518417687,
          0,
          0.5458630659239534,
          1.736094318921742,
          0.4541369340760466,
          2.062771073468667,
          0.1760019494430056,
          1,
          2.224540755048686
        ],
        [
          1.060585304665539,
          1.060585304665539,
          0.6136280435667105,
          0,
          0.3863719564332895,
          0,
          0.6666666666666666,
          0,
          2.55078146205034
        ],
        [
          0.4798074096541028,
          0.4798074096541028,
          0.3259429020580946,
          1.002567187707295,
          0.6740570979419054,
          0.3023297867851653,
          0.489953164667875,
          0,
          2.481184032262868
        ],
        [
          0.3609252680382192,
          0.3609252680382192,
          0,
          1.352951086178669,
          1,
          0,
          0.6666666666666666,
          0,
          3.660613543147379
        ],
        [
          0.1001998969236049,
          0.1001998969236049,
          0,
          1.415672977672308,
          1,
          0,
          0.6666666666666666,
          0,
          3.583215107366132
        ],
        [
          0.6969446594692422,
          0.6969446594692422,
          0.2302329432208042,
          0.976360970759768,
          0.7697670567791959,
          0.1402960941456826,
          0.5542231733010027,
          0,
          2.871647206855654
        ],
        [
          0.5482344241600109,
          0.516171560241293,
          0.9999999999934657,
          0.496909305926314,
          6.534328633733821e-12,
          0,
          0.6666666666666666,
          0,
          1.762200790329103
        ],
        [
          0.1902178756000916,
          0.1902178756000916,
          0.6938143718816098,
          9.213071536990519,
          0.3061856281183902,
          7.819012019920265,
          0.008902798053699867,
          0,
          7.457331451637833
        ],
        [
          0,
          0,
          0.368988886730018,
          4.924769780101221,
          0.631011113269982,
          7.550199817875409,
          0.01020952896442695,
          1,
          7.669731036299051
        ],
        [
          0.3216767122668198,
          0.3216767122668198,
          0,
          0.6965671871396619,
          1,
          0,
          0.6666666666666666,
          0,
          2.00565868075118
        ],
        [
          0.6072910508188835,
          0,
          0.5871874346534964,
          8.351996374261212,
          0.4128125653465036,
          4.905288085407847,
          0.03958980766036313,
          0,
          9.05027811529658
        ],
        [
          0.5238084169111673,
          0.3398590245328933,
          0.5637015474763292,
          8.486414669298027,
          0.4362984525236708,
          3.936880984861205,
          0.06538547237027725,
          0,
          10.07762439674092
        ],
        [
          0,
          0,
          0.2975729543580846,
          3.742267344241448,
          0.7024270456419154,
          11.34764613447624,
          0.001486024274330533,
          0,
          6.487736876496726
        ],
        [
          0.6784428128782282,
          0.6784428128782282,
          0,
          0.7355410113236655,
          1,
          0,
          0.6666666666666666,
          0,
          2.419582358509009
        ],
        [
          0.2174364796248419,
          0.2174364796248419,
          0,
          0.9091161604610473,
          1,
          0,
          0.6666666666666666,
          0,
          2.437408395257199
        ],
        [
          0.2986845286042433,
          0.2986845286042433,
          0,
          1.618410973411448,
          1,
          0,
          0.6666666666666666,
          0,
          4.260355492303191
        ],
        [
          1.772350730408409,
          1.772350730408363,
          0.8595434394623581,
          0.0216392240067919,
          0.1404565605376419,
          0,
          0.6666666666666666,
          0,
          5.345831714959091
        ],
        [
          0.5993341382417928,
          0.5993341382417928,
          0,
          1.116064420833349,
          1,
          0,
          0.6666666666666666,
          0,
          3.288286473585615
        ],
        [
          0.6013655523360109,
          0.6013655523360109,
          0,
          1.975699139202072,
          1,
          0,
          0.6666666666666666,
          0,
          5.411732908072416
        ],
        [
          804.9923548895862,
          804.9923548895862,
          0.9959952313385564,
          29.7725701888581,
          0.004004768661443614,
          0,
          0.6666666666666666,
          0,
          2696.034933324618
        ],
        [
          0,
          0,
          0,
          0.2356274356712965,
          1,
          0,
          0.6666666666666666,
          0,
          0.5815446243427639
        ],
        [
          0,
          0,
          1,
          0,
          0,
          0,
          1,
          0,
          0
        ],
        [
          0,
          0,
          1,
          0,
          0,
          0,
          1,
          0,
          0
        ],
        [
          0,
          0,
          1,
          0,
          0,
          0,
          1,
          0,
          0
        ],
        [
          0,
          0,
          1,
          0,
          0,
          0,
          1,
          0,
          0
        ],
        [
          0,
          0,
          1,
          0,
          0,
          0,
          1,
          0,
          0
        ],
        [
          0,
          0,
          1,
          0,
          0,
          0,
          1,
          0,
          0
        ],
        [
          0,
          0,
          1,
          0,
          0,
          0,
          1,
          0,
          0
        ],
        [
          0,
          0,
          1,
          0,
          0,
          0,
          1,
          0,
          0
        ],
        [
          0,
          0,
          1,
          0,
          0,
          0,
          1,
          0,
          0
        ],
        [
          0,
          0,
          1,
          0,
          0,
          0,
          1,
          0,
          0
        ],
        [
          7.150189298378495,
          1.871769492037278,
          0.9999999999999972,
          4.518330176028493,
          2.775557561562891e-15,
          0,
          0.6666666666666666,
          0,
          10.98756797493711
        ],
        [
          0,
          0,
          0,
          1.04190705706501,
          1,
          0,
          0.6666666666666666,
          0,
          2.571497866429298
        ],
        [
          0,
          0,
          0.6948427394184163,
          9999.99999999834,
          0.3051572605815837,
          1.728957636738667,
          0.2110292747170833,
          0,
          7531.489944682963
        ],
        [
          1.255505353723893,
          1.255505353723893,
          0.8279919532111882,
          0,
          0.1720080467888118,
          0,
          0.6666666666666666,
          0,
          3.683821424668253
        ],
        [
          0.622904486868386,
          0.622904486868386,
          0,
          1.200656337072163,
          1,
          0,
          0.6666666666666666,
          0,
          3.518056709786235
        ],
        [
          1.431108645454382,
          1.431108645454382,
          0.4088938944017161,
          1.49095219022645,
          0.5911061055982838,
          0.001484578331371722,
          0.6571740746671011,
          0,
          4.89391540397919
        ],
        [
          2.736515896147008,
          2.736515896147008,
          0.4463147709895876,
          0,
          0.5536852290104124,
          0,
          0.6666666666666666,
          0,
          5.451492637171309
        ],
        [
          1.531420453566479,
          1.531420453566466,
          0.776538569673325,
          0,
          0.223461430326675,
          0,
          0.6666666666666666,
          0,
          4.298917601714005
        ],
        [
          2.340622671901938,
          1.097659957688379,
          0.9999999999999902,
          0.5864743192305689,
          9.769962616701378e-15,
          0,
          0.6666666666666666,
          0,
          4.793643435060438
        ],
        [
          0.1400983385748964,
          0.1400983385748964,
          0,
          0.7867478290156541,
          1,
          0,
          0.6666666666666666,
          0,
          2.066518129917768
        ],
        [
          0,
          0,
          1,
          0,
          0,
          0,
          1,
          0,
          0
        ],
        [
          16.3929168983871,
          2.28434232761964,
          1,
          302.6463020387369,
          0,
          -0.01099091572447009,
          0.6666666666666666,
          0,
          20.23733999820629
        ],
        [
          0,
          0,
          1,
          0,
          0,
          0,
          1,
          0,
          0
        ],
        [
          0,
          0,
          1,
          0,
          0,
          0,
          1,
          0,
          0
        ],
        [
          0.6065688944228566,
          0.6065688944227862,
          0.5169175016297083,
          0.2197298969828065,
          0.4830824983702917,
          0,
          0.6666666666666666,
          0,
          1.576039248429639
        ],
        [
          1.590912463583193,
          0.5056280951875882,
          0.07337124614820795,
          0.509552810317253,
          0.9266287538517921,
          0,
          0.6666666666666666,
          0,
          2.673756942843719
        ],
        [
          0.6666536112967899,
          0.5423881498722494,
          0.9999999999975943,
          0.5080021716942545,
          2.405742272060252e-12,
          0,
          0.6666666666666666,
          0,
          1.932368497086298
        ],
        [
          2.69033254523543,
          2.69033254523543,
          1,
          2.924957299511919,
          0,
          0,
          0.6666666666666666,
          0,
          9.035917708320492
        ],
        [
          37.36230154556844,
          37.34735662495021,
          0.006913903371619585,
          587.296732405439,
          0.9930860966283804,
          1.090683099391754e-12,
          0.6666664166833906,
          0,
          1473.378809566444
        ],
        [
          0,
          0,
          0,
          4.050551036455386,
          1,
          0,
          0.6666666666666666,
          0,
          9.99703695015678
        ],
        [
          0.5929195101688022,
          0.5248031150088612,
          0.9999999999971283,
          0.5108303196773205,
          2.87170287549543e-12,
          0,
          0.6666666666666666,
          0,
          1.823300309555501
        ],
        [
          9.848754082493533,
          4.336056053386047,
          0.1581592093457872,
          0.3750593344381009,
          0.8418407906542128,
          0,
          0.6666666666666666,
          0,
          11.24307559204698
        ],
        [
          11.90844415098725,
          2.18326062547583,
          0.6849903689367971,
          0,
          0.3150096310632029,
          0,
          0.6666666666666666,
          0,
          14.29661129873599
        ],
        [
          0.8533735707040955,
          0.85002489269469,
          0.83035340664627,
          1.082592179917377,
          0.16964659335373,
          0.002005103814042286,
          0.6555844345982895,
          0,
          2.955304407148586
        ],
        [
          0,
          0,
          1,
          0,
          0,
          0,
          1,
          0,
          0
        ],
        [
          0,
          0,
          1,
          0,
          0,
          0,
          1,
          0,
          0
        ],
        [
          0,
          0,
          1,
          0,
          0,
          0,
          1,
          0,
          0
        ],
        [
          0,
          0,
          1,
          0,
          0,
          0,
          1,
          0,
          0
        ],
        [
          0,
          0,
          1,
          0,
          0,
          0,
          1,
          0,
          0
        ],
        [
          0,
          0,
          1,
          0,
          0,
          0,
          1,
          0,
          0
        ],
        [
          0,
          0,
          1,
          0,
          0,
          0,
          1,
          0,
          0
        ],
        [
          0.6167964007354273,
          0.6167964007353937,
          0.9534541777548016,
          10.66904642193495,
          0.04654582224519843,
          0.7180642867613045,
          0.3750962425943707,
          0,
          3.226395764300806
        ],
        [
          3.243491169804174,
          2.403652821375859,
          0.6414658302133672,
          0,
          0.3585341697866328,
          0,
          0.6666666666666666,
          0,
          6.694051276595777
        ],
        [
          0.869940330681878,
          0.869940330681878,
          0,
          1.069695269229842,
          1,
          0,
          0.6666666666666666,
          0,
          3.414844386151796
        ],
        [
          0.5292224320215461,
          0.5292224320215461,
          0,
          1.056987817595082,
          1,
          0,
          0.6666666666666666,
          0,
          3.080040338376177
        ],
        [
          0.6890868699322005,
          0.6890868699322005,
          0.6468167954673797,
          7.41628692691947,
          0.3531832045326203,
          1.429377636468971,
          0.2489860771126958,
          0,
          8.178377718085791
        ],
        [
          0.147732784806544,
          0.09583201018421235,
          0.6193363611741898,
          1.035606948325934,
          0.3806636388258102,
          1.081771725366167,
          0.3029756209347521,
          0,
          1.251012050114463
        ],
        [
          0.5927106635620175,
          0,
          0.3656346840382447,
          2.050330702841448,
          0.6343653159617553,
          1.218964216678941,
          0.2802010637974967,
          1,
          3.737978931827784
        ],
        [
          0.5776435431426191,
          0.5776435431426191,
          0,
          0.8032392196230943,
          1,
          0,
          0.6666666666666666,
          0,
          2.496894979116163
        ],
        [
          0.6585929810484707,
          0.6585929810484707,
          0.8281669708326485,
          12.97516750046177,
          0.1718330291673515,
          3.308234587364097,
          0.09080901592242852,
          0,
          7.435397157214661
        ],
        [
          2.688045999037648,
          2.434612673602564,
          0.3818919323195503,
          0,
          0.6181080676804497,
          0,
          0.6666666666666666,
          0,
          4.688665224957788
        ],
        [
          0.3598928224222006,
          0.3598928224222006,
          0,
          1.728365060615454,
          1,
          0,
          0.6666666666666666,
          0,
          4.586241414819141
        ],
        [
          0.9909216808425579,
          0,
          0.268657797460288,
          2.310403652225115,
          0.731342202539712,
          0.5215984605792983,
          0.4235412334356913,
          0,
          5.052793073197422
        ],
        [
          0.1476556523677273,
          0.1476556523677273,
          0,
          2.12638011400185,
          1,
          0,
          0.6666666666666666,
          0,
          5.379552713926362
        ],
        [
          0.5156152715836072,
          0.5156152715836072,
          0,
          1.90399823477958,
          1,
          0,
          0.6666666666666666,
          0,
          5.158401519474235
        ],
        [
          0.379529940269782,
          0.379529940269782,
          0.1037141296938946,
          1.627152866206517,
          0.8962858703061054,
          2.165245309803495,
          0.1665408469139575,
          0,
          4.03457302984336
        ],
        [
          1.476186609298238,
          1.476186609298238,
          0,
          1.999554974415506,
          1,
          0,
          0.6666666666666666,
          0,
          6.249720796274034
        ],
        [
          1.884923830135268,
          1.722547541555238,
          0.7702066712066378,
          0,
          0.2297933287933622,
          0,
          0.6666666666666666,
          0,
          4.953130913732508
        ],
        [
          0.5848821744655531,
          0,
          0.3178113432126178,
          1.184294472617745,
          0.6821886567873822,
          0.3529946317530062,
          0.4730672224974097,
          1,
          2.5148750356673
        ],
        [
          3.056801386532658,
          1.782369321351672,
          0.9999999999999967,
          0.695069238001497,
          3.33066907387547e-15,
          0,
          0.6666666666666666,
          0,
          7.121377163804001
        ],
        [
          7.809003597609287,
          7.809003597609285,
          0.1887483467826139,
          0.7796268190456506,
          0.8112516532173861,
          0,
          0.6666666666666666,
          0,
          12.15341275829036
        ],
        [
          0,
          0,
          0,
          1.004238726921861,
          1,
          0,
          0.6666666666666666,
          0,
          2.478529851731401
        ],
        [
          0.3325637440838002,
          0,
          0.517309335403857,
          2.136721475121872,
          0.482690664596143,
          2.140976886401518,
          0.1687315365051614,
          1,
          2.841684452657951
        ],
        [
          0.2440512036589916,
          0.2440512036589916,
          0,
          1.820067130497028,
          1,
          0,
          0.6666666666666666,
          0,
          4.709400587151803
        ],
        [
          1.657438317452318,
          1.127923485623834,
          0.5619576182453588,
          0,
          0.4380423817546412,
          0,
          0.6666666666666666,
          0,
          3.040477259929801
        ],
        [
          0.4979502001923367,
          0.4979502001923367,
          0,
          1.315005936241519,
          1,
          0,
          0.6666666666666666,
          0,
          3.688995849184351
        ],
        [
          0.7041861858564927,
          0.7041861858564927,
          0,
          0.7647365508401861,
          1,
          0,
          0.6666666666666666,
          0,
          2.514565830375288
        ],
        [
          1.626628878381337,
          1.626628878381325,
          0.5926461637379119,
          0,
          0.4073538362620881,
          0,
          0.6666666666666666,
          0,
          3.82792113436577
        ],
        [
          1.240195855816817,
          0.8953033848766496,
          0.9519322127310457,
          0.709608172837195,
          0.04806778726895433,
          0,
          0.6666666666666666,
          0,
          3.292150616606886
        ],
        [
          0.8275440530207402,
          0.8275440530207402,
          0.7183407245730112,
          16.82562383767422,
          0.2816592754269888,
          2.305804938993219,
          0.1544311084883933,
          0,
          13.90057567899752
        ],
        [
          0.8562992525526549,
          0.7840220473802525,
          0.7626582343226336,
          3.207644642165992,
          0.2373417656773664,
          0.3556563647397013,
          0.4722101799582499,
          0,
          4.117333935862845
        ],
        [
          0,
          0,
          0.4390448786597086,
          7.760449548314184,
          0.5609551213402914,
          5.670191124962102,
          0.02670474155330904,
          0,
          10.74415314998953
        ],
        [
          2.879414333333443,
          2.879414333333443,
          0.5398916359095556,
          0,
          0.4601083640904444,
          0,
          0.6666666666666666,
          0,
          6.40117731355376
        ],
        [
          0.433415809912395,
          0.433415809912395,
          0.1068482178426786,
          0.7058445100214681,
          0.8931517821573214,
          0.2418417790905636,
          0.5117685323138821,
          0,
          2.056228061354586
        ],
        [
          0.8499468008098995,
          0.4824516073431093,
          0.8939007540798842,
          7.13657612512097,
          0.1060992459201158,
          0.9625469536601656,
          0.3245622942636013,
          0,
          3.690131108583328
        ],
        [
          0.9613655963265119,
          0.9613655963265119,
          0.6482867723133243,
          1.304687382490783,
          0.3517132276866757,
          0.01860046132412663,
          0.6307278234435001,
          0,
          3.526923372308644
        ],
        [
          21.68489029174092,
          0.2503821364407858,
          0.9999999999999897,
          0.02128563204944578,
          1.032507412901396e-14,
          0,
          0.6666666666666666,
          0,
          19.93038473850638
        ],
        [
          130.224035190052,
          119.1719489623919,
          0.0004,
          1683.148707177679,
          0.9996,
          1.499245172453811e-12,
          0.6666663735786561,
          0,
          4268.55884258404
        ],
        [
          387.3233488799034,
          387.3233488799034,
          0.9960937499999999,
          3860.650398611594,
          0.003906250000000111,
          -3.552713678800501e-15,
          0.6666666666666666,
          0,
          1334.374188392434
        ],
        [
          1.199082980791967,
          1.199082980791967,
          0.47482125,
          0,
          0.52517875,
          0,
          0.6666666666666666,
          0,
          2.473090573161883
        ],
        [
          1.393961819636685,
          1.393961819636685,
          0.3116510602526805,
          1.617782797824696,
          0.6883489397473195,
          0.01502401486065708,
          0.6346562760478056,
          0,
          5.062094334292439
        ],
        [
          1.364295237597051,
          1.364295237597051,
          0,
          1.717524430957715,
          1,
          0,
          0.6666666666666666,
          0,
          5.454000386465419
        ],
        [
          0.9362923057776201,
          0.9190978948998967,
          0.585716794918238,
          0.8956082741590378,
          0.414283205081762,
          0,
          0.6666666666666666,
          0,
          3.078234762669115
        ],
        [
          4.929234944410756,
          4.929234944410756,
          0.4301348022769749,
          0,
          0.5698651977230251,
          0,
          0.6666666666666666,
          0,
          9.622831343111239
        ],
        [
          1.951172771127547,
          1.256526594000708,
          0.9374789059781423,
          0.9635349705666896,
          0.06252109402185768,
          0,
          0.6666666666666666,
          0,
          4.793685108202673
        ],
        [
          0.9492322839413158,
          0.9492322839413158,
          0,
          1.193381739853819,
          1,
          0,
          0.6666666666666666,
          0,
          3.790727961819798
        ],
        [
          0.4542288803723336,
          0.4542288803723336,
          0,
          1.602482747832765,
          1,
          0,
          0.6666666666666666,
          0,
          4.359570350288291
        ],
        [
          0.3732620385888439,
          0.002262525525531021,
          0.4149713688143242,
          3.138539006976826,
          0.5850286311856758,
          3.39726181235622,
          0.08666715135663683,
          1,
          4.8664492401851
        ],
        [
          1.208491775762484,
          1.088698367641838,
          0.3477738326659638,
          0,
          0.6522261673340362,
          0,
          0.6666666666666666,
          0,
          2.010737085409483
        ],
        [
          1.613025428559463,
          1.613025428559463,
          0.4998072985709754,
          0,
          0.5001927014290246,
          0,
          0.6666666666666666,
          0,
          3.42631151812513
        ],
        [
          1.235024409216002,
          0,
          0.5452624485622332,
          4.775321619700504,
          0.4547375514377668,
          1.588344605915267,
          0.2279857336678298,
          0,
          6.459359957996246
        ],
        [
          0.1569020464967986,
          0,
          0.6804334165000024,
          15.59395886438928,
          0.3195665834999976,
          8.046166421506825,
          0.007930490496068088,
          0,
          12.43888139181139
        ],
        [
          0.3385917507051125,
          0.3385917507051125,
          0,
          0.8184737358849014,
          1,
          0,
          0.6666666666666666,
          0,
          2.32159680487509
        ],
        [
          0.6268723957352621,
          0.4224142110480594,
          0.999999999999797,
          0.371129691642733,
          2.029487689014786e-13,
          0,
          0.6666666666666666,
          0,
          1.600835712874732
        ],
        [
          0.1317437199509174,
          0,
          0.1229390955945461,
          1.916807893339269,
          0.8770609044054538,
          3.977394015659499,
          0.06402146361747052,
          0,
          4.266541248005484
        ],
        [
          0.3855179759035376,
          0.3855179759035376,
          0,
          0.8359674640382557,
          1,
          0,
          0.6666666666666666,
          0,
          2.406564719209526
        ],
        [
          1.606776540099599,
          1.606776540099599,
          0.6258720942985546,
          0,
          0.3741279057014454,
          0,
          0.6666666666666666,
          0,
          3.912964820789313
        ],
        [
          1.355897288638984,
          0.5557129581264189,
          0.9999999999999943,
          0.2514837746428457,
          5.662137425588298e-15,
          0,
          0.6666666666666666,
          0,
          2.579091042855492
        ],
        [
          220.3719643729403,
          220.3719643729403,
          0.997066873150561,
          197.9115043771155,
          0.002933126849439027,
          0,
          0.6666666666666666,
          0,
          739.992349535168
        ],
        [
          0.7233317347473719,
          0,
          0.104895,
          0,
          0.895105,
          0,
          0.6666666666666666,
          0,
          0.6441946132084525
        ],
        [
          2.240174226031587,
          2.174513287679432,
          0.5132835886275999,
          0,
          0.4867164113724001,
          0,
          0.6666666666666666,
          0,
          4.749799596915683
        ],
        [
          1.180222194081201,
          0.5931175222771872,
          0.9999999999999969,
          0.337926411600708,
          3.108624468950438e-15,
          0,
          0.6666666666666666,
          0,
          2.514952951182996
        ],
        [
          24.09596119749737,
          7.538039202112317,
          0.1665692879423201,
          0,
          0.8334307120576798,
          0,
          0.6666666666666666,
          0,
          24.55862987761518
        ],
        [
          2.238423470252495,
          2.238423470252495,
          0,
          3.581921198438956,
          1,
          0,
          0.6666666666666666,
          0,
          10.83395213382807
        ],
        [
          10.54616978847442,
          10.54616978847442,
          0.1027676179546566,
          0,
          0.8972323820453434,
          0,
          0.6666666666666666,
          0,
          12.06725557060127
        ],
        [
          4.329824505139528,
          0.7752173313948498,
          0.8881152086468704,
          0.7676991364952671,
          0.1118847913531296,
          0,
          0.6666666666666666,
          0,
          5.767327326924588
        ],
        [
          3.616285560171011,
          0.6815097112832248,
          0.9999999999999736,
          0.2502682900226948,
          2.642330798607873e-14,
          0,
          0.6666666666666666,
          0,
          4.90265336199856
        ],
        [
          0,
          0,
          0.3597415453624728,
          9.705478650724585,
          0.6402584546375272,
          1.91103448624186,
          0.1910793408156518,
          0,
          15.33661352516039
        ],
        [
          1.483043525577912,
          0.2748561188193538,
          0.999999999999978,
          0.01717726161825534,
          2.19824158875781e-14,
          0,
          0.6666666666666666,
          0,
          1.999152775253674
        ],
        [
          1.432095203091352,
          0.4261236203585076,
          0.2201879884586924,
          0.4267999913487144,
          0.7798120115413076,
          0,
          0.6666666666666666,
          0,
          2.3284188306163
        ],
        [
          1.587699256181831,
          1.356897224689994,
          0.8916175492007538,
          0,
          0.1083824507992462,
          0,
          0.6666666666666666,
          0,
          4.399946335116318
        ],
        [
          2.966373353175589,
          0.1337434683234776,
          0.9999999999999515,
          0.001481616463076165,
          4.851674617611934e-14,
          0,
          0.6666666666666666,
          0,
          2.971921150780551
        ],
        [
          2.027883290454832,
          0.6866236314832441,
          0.1472770102951699,
          2.504551004347943,
          0.8527229897048301,
          0.02786557184853677,
          0.6218209787484728,
          0,
          7.32662514856408
        ],
        [
          1.582171827655061,
          0.3045924589510522,
          0.1995783656773707,
          0.3074786923129881,
          0.8004216343226294,
          0,
          0.6666666666666666,
          0,
          2.166528868849724
        ],
        [
          3.288444513259007,
          1.450068359170787,
          0.999999999902328,
          1.305161030439128,
          9.767198161370061e-11,
          0,
          0.6666666666666666,
          0,
          6.50753554290078
        ],
        [
          0.8688131129354708,
          0.8688131129354708,
          0.6827248393252517,
          14.16500541317174,
          0.3172751606747483,
          2.309533472464494,
          0.1541228380822651,
          0,
          13.32972340070841
        ],
        [
          59.35018811537844,
          0.8109914236357713,
          0.4432418238245161,
          3.288753115799762e-13,
          0.5567581761754838,
          0,
          0.6666666666666666,
          0,
          53.74408265332026
        ],
        [
          1.524932623546445,
          1.293780496037364,
          0.7497004786906628,
          0.8718640009075683,
          0.2502995213093372,
          0,
          0.6666666666666666,
          0,
          4.290592413533257
        ],
        [
          2.135544548847613,
          0.9815647918441364,
          0.6917108803109192,
          0,
          0.3082891196890808,
          0,
          0.6666666666666666,
          0,
          3.577619679153448
        ],
        [
          1.331400723929218,
          1.326873961467859,
          0.7057733230435458,
          2.690399075928416,
          0.2942266769564542,
          0.07143816999212049,
          0.5905770753920948,
          0,
          5.450705837445702
        ],
        [
          1.511838329767581,
          0,
          0.4230597267619458,
          4.907655522065199,
          0.5769402732380542,
          1.294341720227692,
          0.2685339062582527,
          0,
          8.33458195619353
        ],
        [
          3.13245997689696,
          0.6784345007524892,
          0.210555949433658,
          0.6786207309535348,
          0.789444050566342,
          0,
          0.6666666666666666,
          0,
          4.464534415630185
        ],
        [
          2.173908218989542,
          1.094931411790125,
          0.813163365935061,
          0.7708423135263482,
          0.186836634064939,
          0,
          0.6666666666666666,
          0,
          4.488988594462408
        ],
        [
          7.863887097790231,
          7.86388709779022,
          0.1115959734983648,
          0.9637494016293037,
          0.8884040265016352,
          0,
          0.6666666666666666,
          0,
          11.2826077200285
        ],
        [
          0,
          0,
          0,
          1.495111913447992,
          1,
          0,
          0.6666666666666666,
          0,
          3.69003844386539
        ],
        [
          0.2702108643732425,
          0,
          0.3369460990932144,
          2.070834787101404,
          0.6630539009067856,
          3.13818521519174,
          0.0992961418915761,
          3,
          3.629491302941175
        ],
        [
          2.402678157964272,
          0.6025776387609068,
          0.9999999999929323,
          0.5830677506292539,
          7.067679774763747e-12,
          0,
          0.6666666666666666,
          0,
          3.627012622798787
        ],
        [
          0.8764263340470554,
          0.7102819318423446,
          0.7788424967339227,
          5.108994227954739,
          0.2211575032660773,
          0.4647588544551695,
          0.4392590977077373,
          0,
          4.934521338079167
        ],
        [
          18.69731495291306,
          18.69731495291295,
          0.05779479700817089,
          0.6859048353982768,
          0.9422052029918291,
          0,
          0.6666666666666666,
          0,
          20.91374386302689
        ],
        [
          4.441597216017825,
          4.441597216017802,
          0.04333735544303757,
          0,
          0.9566626445569624,
          0,
          0.6666666666666666,
          0,
          4.430729326189704
        ],
        [
          2.808274883433816,
          0.4138139625042694,
          0.2229003524862353,
          0.3981526417414696,
          0.7770996475137647,
          0,
          0.6666666666666666,
          0,
          3.492315407745415
        ],
        [
          9.687039211000812,
          1.626403398757651,
          1,
          1.405106887798488,
          0,
          0,
          0.6666666666666666,
          0,
          12.64128996641276
        ],
        [
          2.568135615997307,
          0.5374453129530735,
          0.148346959036369,
          0.5257581108378658,
          0.851653040963631,
          0,
          0.6666666666666666,
          0,
          3.589051166361833
        ],
        [
          1.298646555762569,
          1.298646555762567,
          0.2330873128173074,
          0,
          0.7669126871826926,
          0,
          0.6666666666666666,
          0,
          1.903645770369309
        ],
        [
          1.323125478172423,
          1.041521949216538,
          0.7932176390217801,
          0,
          0.2067823609782199,
          0,
          0.6666666666666666,
          0,
          3.217370637254708
        ],
        [
          0,
          0,
          1,
          0,
          0,
          0,
          1,
          0,
          0
        ],
        [
          0,
          0,
          1,
          0,
          0,
          0,
          1,
          0,
          0
        ],
        [
          0,
          0,
          1,
          0,
          0,
          0,
          1,
          0,
          0
        ],
        [
          0,
          0,
          1,
          0,
          0,
          0,
          1,
          0,
          0
        ],
        [
          0,
          0,
          1,
          0,
          0,
          0,
          1,
          0,
          0
        ],
        [
          0,
          0,
          1,
          0,
          0,
          0,
          1,
          0,
          0
        ],
        [
          0,
          0,
          0,
          0.8345653896239611,
          1,
          0,
          0.6666666666666666,
          0,
          2.059764452367892
        ],
        [
          0.2985289714678563,
          0,
          0.5909458237716805,
          2.824752928298945,
          0.4090541762283195,
          3.054297336652411,
          0.1037802653589945,
          3,
          3.117664227587936
        ],
        [
          0.2848477674605217,
          0,
          0.3137802652201678,
          1.43868774310559,
          0.6862197347798322,
          2.832377008746931,
          0.1166813842543403,
          0,
          2.690298749482825
        ],
        [
          0.4595467122853588,
          0.4595467122853588,
          0,
          1.39422473377819,
          1,
          0,
          0.6666666666666666,
          0,
          3.850311357317081
        ],
        [
          2.367456491181435,
          2.36745649118143,
          0.6781816079666902,
          0,
          0.3218183920333098,
          0,
          0.6666666666666666,
          0,
          6.071086962792631
        ],
        [
          16.56855562978057,
          1.069839967507222,
          0.4713198328185824,
          0,
          0.5286801671814176,
          0,
          0.6666666666666666,
          0,
          16.00034049840431
        ],
        [
          0.3393475653367694,
          0,
          0.5409285588421122,
          5.213914890571733,
          0.4590714411578878,
          2.390098902405455,
          0.1476177323345541,
          1,
          6.209689165181842
        ],
        [
          0,
          0,
          0,
          1.595403462038404,
          1,
          0,
          0.6666666666666666,
          0,
          3.937564844106524
        ],
        [
          17.5840804658992,
          2.861584621554178,
          0.1511885707126404,
          0.1419833806501172,
          0.8488114292873596,
          0,
          0.6666666666666666,
          0,
          17.02549637559199
        ],
        [
          0,
          0,
          0,
          0.3105096826943454,
          1,
          0,
          0.6666666666666666,
          0,
          0.7663591307303398
        ],
        [
          0.3976497530824762,
          0.3976497530824762,
          0.8480817775347588,
          5.376358518463974,
          0.1519182224652412,
          2.082751160245024,
          0.1741133368860144,
          0,
          3.202310913134358
        ],
        [
          0.1993312531349525,
          0,
          0.510466947784635,
          4.68685368499604,
          0.489533052215365,
          5.177153208577209,
          0.03441226696381439,
          0,
          5.840184733604511
        ],
        [
          0.4147824106900919,
          0.4147824106900919,
          0,
          1.625558245983773,
          1,
          0,
          0.6666666666666666,
          0,
          4.381391483324399
        ],
        [
          0.1584603597409402,
          0.1584603597409402,
          0,
          0.9757560036580815,
          1,
          0,
          0.6666666666666666,
          0,
          2.549356329013462
        ],
        [
          0.4585394402231536,
          0,
          0.6169365082556864,
          2.555543881621407,
          0.3830634917443136,
          2.660880334961334,
          0.1277854600333389,
          2,
          2.824452226552818
        ],
        [
          1.315347934229727,
          1.315347934229727,
          0,
          3.019617104158765,
          1,
          0,
          0.6666666666666666,
          0,
          8.624061989712004
        ],
        [
          1.485518289724118,
          1.485518289724118,
          0,
          3.285234342555814,
          1,
          0,
          0.6666666666666666,
          0,
          9.431176131610172
        ],
        [
          0.309945328469126,
          0.309945328469126,
          0.8808799999999999,
          11.22395313284403,
          0.1191200000000001,
          5.011658009804435,
          0.03747605763711825,
          1,
          4.249679608193502
        ],
        [
          0.2070613149731882,
          0,
          0.1577364078114352,
          1.75765252759319,
          0.8422635921885648,
          2.951660355138728,
          0.109552735427311,
          0,
          3.838152568075078
        ],
        [
          0.3128270043109639,
          0.3128270043109639,
          0.6325178962081511,
          11.96226165166783,
          0.3674821037918489,
          8.147291771103426,
          0.007532686757443563,
          1,
          11.61637922885094
        ],
        [
          0.4475208195578273,
          0,
          0.5333408904609089,
          1.831214102583811,
          0.4666591095390911,
          1.887695441277387,
          0.1935187800355084,
          3,
          2.50765380463314
        ],
        [
          0.5180931026407776,
          0.5180931026407776,
          0,
          0.5975065047869021,
          1,
          0,
          0.6666666666666666,
          0,
          1.936097327487783
        ],
        [
          0,
          0,
          0,
          0.8426460994076225,
          1,
          0,
          0.6666666666666666,
          0,
          2.079708196703836
        ],
        [
          0.4565365897661839,
          0.4565365897661839,
          0,
          1.118459531905102,
          1,
          0,
          0.6666666666666666,
          0,
          3.167023185290923
        ],
        [
          0.1735923134074062,
          0.1735923134074062,
          0,
          1.109574392514275,
          1,
          0,
          0.6666666666666666,
          0,
          2.893105685179448
        ],
        [
          21.32797449134623,
          2.864515345816679,
          0.4118484957090799,
          0,
          0.5881515042909201,
          0,
          0.6666666666666666,
          0,
          21.90625223235324
        ],
        [
          2.326181541495724,
          0.819730398393385,
          0.7742384891582524,
          0.7908665864997688,
          0.2257615108417476,
          0,
          0.6666666666666666,
          0,
          4.078750324247583
        ],
        [
          0.1019817974377971,
          0.1019817974377971,
          0,
          1.299375294627332,
          1,
          0,
          0.6666666666666666,
          0,
          3.297771421967077
        ],
        [
          1.265890172196755,
          0.9738320915237005,
          0.9999999999998294,
          0.8525207936236171,
          1.706412788848866e-13,
          0,
          0.6666666666666666,
          0,
          3.530877905182409
        ],
        [
          0.1583579574232296,
          0.1583579574232296,
          0,
          1.341719002322641,
          1,
          0,
          0.6666666666666666,
          0,
          3.452486836817062
        ],
        [
          0.739308378006363,
          0.6710288315420606,
          0.9999999999288832,
          0.6561789047866841,
          7.111677913229641e-11,
          0,
          0.6666666666666666,
          0,
          2.314568369759564
        ],
        [
          0.3927394714991881,
          0.3927394714991881,
          0,
          2.300405174341338,
          1,
          0,
          0.6666666666666666,
          0,
          6.02732855002766
        ],
        [
          0,
          0,
          0.3270565883684963,
          0.908933430664605,
          0.6729434116315037,
          0.5480548617049763,
          0.4165148505629255,
          0,
          1.509620607803135
        ],
        [
          1.245990504694784,
          0.8040427357489237,
          0.7035569636443444,
          0.7723279303425415,
          0.2964430363556556,
          0,
          0.6666666666666666,
          0,
          3.070899769667121
        ],
        [
          0,
          0,
          0,
          0.8725445389077496,
          1,
          0,
          0.6666666666666666,
          0,
          2.153499589959889
        ],
        [
          0.3507345311533705,
          0,
          4.600122108014856e-9,
          1.488736599749116,
          0.9999999953998779,
          3.359990020151812,
          0.08837700751404809,
          0,
          3.98666566222174
        ],
        [
          3.00706188602556,
          3.007061886025418,
          0.3623675096788529,
          0.542351566171165,
          0.6376324903211471,
          0,
          0.6666666666666666,
          0,
          6.220939094831412
        ],
        [
          0.4732350026096422,
          0.4732350026096422,
          0,
          0.6694370224520174,
          1,
          0,
          0.6666666666666666,
          0,
          2.073676426093352
        ],
        [
          0.6529641239172483,
          0.6445088503391087,
          0.7839156732765716,
          0.5769869131396578,
          0.2160843267234284,
          0,
          0.6666666666666666,
          0,
          2.136207416802359
        ],
        [
          1.126780937325599,
          1.126780937325599,
          0,
          2.094100418651975,
          1,
          0,
          0.6666666666666666,
          0,
          6.171886954352786
        ],
        [
          0.5675874151191336,
          0,
          0.5585708723555655,
          3.772891944681968,
          0.4414291276444345,
          1.921355552128517,
          0.1900111253390478,
          1,
          4.615969789739772
        ],
        [
          0.3243269085090295,
          0.3243269085090295,
          0,
          2.528364781393459,
          1,
          0,
          0.6666666666666666,
          0,
          6.529020656576815
        ],
        [
          0.6304899734726481,
          0,
          0.5681986373177466,
          3.691508206937518,
          0.4318013626822534,
          2.397916305822307,
          0.1470020928346317,
          3,
          4.495607118404188
        ],
        [
          2.76799815941915,
          1.17352100988245,
          0.3795111985029454,
          1.173252428378864,
          0.6204888014970547,
          0,
          0.6666666666666666,
          0,
          5.361080267059397
        ],
        [
          0,
          0,
          0,
          1.415185637857188,
          1,
          0,
          0.6666666666666666,
          0,
          3.492774930042612
        ],
        [
          0.1339854005245512,
          0.1339854005245512,
          0.6598925390910653,
          120.4388032431557,
          0.3401074609089347,
          1.96685955829421,
          0.1853773713157348,
          1,
          101.4348959283334
        ],
        [
          1.776094193057166,
          1.776094193057166,
          0.5586694368532814,
          0,
          0.4413305631467186,
          0,
          0.6666666666666666,
          0,
          4.030717869798235
        ],
        [
          3.891901371321844,
          1.743458993538552,
          0.9999999999999916,
          0.4814190553947398,
          8.43769498715119e-15,
          0,
          0.6666666666666666,
          0,
          7.76907851427547
        ],
        [
          0,
          0,
          0,
          0.7472825941954836,
          1,
          0,
          0.6666666666666666,
          0,
          1.844344544518751
        ],
        [
          0.6771089411511578,
          0.6771089411511578,
          0.8348392158391176,
          281.9305276425426,
          0.1651607841608824,
          7.427593382834232,
          0.01086801642337776,
          0,
          116.9209806161517
        ],
        [
          0.3246055623321045,
          0,
          0.4324299379248565,
          3.182192688386447,
          0.5675700620751436,
          3.284457009328975,
          0.09194931494576153,
          2,
          4.746712690485868
        ],
        [
          0,
          0,
          0.396079644339456,
          1.480205159754543,
          0.603920355660544,
          9.165481413448731,
          0.004489705589377002,
          1,
          2.206270585621133
        ],
        [
          0.3975071297655166,
          0.3975071297655166,
          0.1766002992928224,
          2.002493008976785,
          0.8233997007071776,
          2.24684040591751,
          0.1593937033340241,
          0,
          4.596755294422962
        ],
        [
          0.4842116798731402,
          0.4842116798731402,
          0,
          1.39116726773642,
          1,
          0,
          0.6666666666666666,
          0,
          3.864731784916582
        ],
        [
          0,
          0,
          0.4022558121344092,
          2.320814578372786,
          0.5977441878655908,
          13.86161811182883,
          0.0004173432281223688,
          0,
          3.423836353667231
        ],
        [
          0.3800035797121965,
          0.3800035797121965,
          0.8624395698673358,
          21.39970922218079,
          0.1375604301326642,
          5.636387799905719,
          0.02717244549758224,
          2,
          8.4126734094834
        ],
        [
          0.1109982662854699,
          0,
          0.1859763650385614,
          0.546273741893996,
          0.8140236349614386,
          2.107650990252836,
          0.1717898379300391,
          1,
          1.196354356441272
        ],
        [
          0.3001558202688953,
          0.3001558202688953,
          0.7712521658990974,
          7.700300260397033,
          0.2287478341009026,
          3.522379972577255,
          0.0811717274786189,
          0,
          5.185986737032311
        ],
        [
          1.553208320471733,
          1.045328594802744,
          0.6967090125911366,
          9.495796390989927,
          0.3032909874088634,
          0.6361043171026353,
          0.3943112775137666,
          0,
          10.28875757955359
        ],
        [
          0,
          0,
          0,
          0.4123069268504704,
          1,
          0,
          0.6666666666666666,
          0,
          1.017601690592879
        ],
        [
          1.012677268817117,
          0.6018552174555448,
          0.8638835636123502,
          0.567204749496151,
          0.1361164363876498,
          0,
          0.6666666666666666,
          0,
          2.375663102313708
        ],
        [
          0,
          0,
          0.2763261793598146,
          0.8235026676221274,
          0.7236738206401854,
          4.910162240836442,
          0.03949035779791366,
          2,
          1.470838758034053
        ],
        [
          1.051510438218019,
          1.051510438218019,
          0.1183235558644974,
          1.05543063232308,
          0.8816764441355026,
          0.0000210413751347005,
          0.665564822974777,
          0,
          3.540198650232352
        ],
        [
          0,
          0,
          0,
          1.305402410865246,
          1,
          0,
          0.6666666666666666,
          0,
          3.221822418429201
        ],
        [
          0,
          0,
          0.2220485026524628,
          1.158006611171975,
          0.7779514973475372,
          7.365226459800724,
          0.01121920414802713,
          0,
          2.223416134858542
        ],
        [
          3.316823975912719,
          0.8434844739091035,
          0.6313523571282662,
          0.839632413198052,
          0.3686476428717338,
          0,
          0.6666666666666666,
          0,
          5.032214798206969
        ],
        [
          0.5935753476825939,
          0.5935753476825939,
          0.3564651329076487,
          0.592417556734803,
          0.6435348670923513,
          0,
          0.6666666666666666,
          0,
          1.991780063536267
        ],
        [
          3.638832088145285,
          1.105335868685112,
          0.9999999999999523,
          0.004443437611086534,
          4.773959005888173e-14,
          0,
          0.6666666666666666,
          0,
          5.9687651052842
        ],
        [
          1.278064815298899,
          1.278064815298899,
          0.6901836682416255,
          0,
          0.3098163317583745,
          0,
          0.6666666666666666,
          0,
          3.31531816061609
        ],
        [
          0,
          0,
          0,
          0.4755622557682375,
          1,
          0,
          0.6666666666666666,
          0,
          1.173720168003454
        ],
        [
          10.90086729921194,
          1.18450422201442,
          0.9999999999999213,
          0.0007822788073463878,
          7.87148124459236e-14,
          0,
          0.6666666666666666,
          0,
          12.63168009467863
        ],
        [
          0,
          0,
          0.6015697576037635,
          5.805787620448386,
          0.3984302423962365,
          2.918346450684183,
          0.1114970025228801,
          1,
          5.709139221141125
        ],
        [
          1.452539788323901,
          1.452539788323882,
          0.4747515481416793,
          0,
          0.5252484518583207,
          0,
          0.6666666666666666,
          0,
          2.995591539241317
        ],
        [
          0,
          0,
          1,
          0,
          0,
          0,
          1,
          0,
          0
        ],
        [
          0,
          0,
          1,
          0,
          0,
          0,
          1,
          0,
          0
        ],
        [
          0,
          0,
          1,
          0,
          0,
          0,
          1,
          0,
          0
        ],
        [
          0,
          0,
          1,
          0,
          0,
          0,
          1,
          0,
          0
        ],
        [
          0,
          0,
          1,
          0,
          0,
          0,
          1,
          0,
          0
        ],
        [
          0,
          0,
          1,
          0,
          0,
          0,
          1,
          0,
          0
        ],
        [
          2.218595346674881,
          2.218595346674871,
          0.1817796043595029,
          0.2487077119948428,
          0.8182203956404971,
          0,
          0.6666666666666666,
          0,
          3.473473712946951
        ],
        [
          0,
          0,
          0,
          1.097112571027825,
          1,
          0,
          0.6666666666666666,
          0,
          2.707748850053892
        ],
        [
          11.86543947217574,
          1.745697834196008,
          0.9999999999999925,
          0.7823695361312172,
          7.549516567451064e-15,
          0,
          0.6666666666666666,
          0,
          14.87578612336132
        ],
        [
          0.6092952578075856,
          0,
          0.2385926731408751,
          1.942317651898325,
          0.7614073268591249,
          1.173896607368675,
          0.2874551636498271,
          2,
          4.192648217329862
        ],
        [
          0,
          0,
          0,
          0.8736062525224755,
          1,
          0,
          0.6666666666666666,
          0,
          2.156119971765075
        ],
        [
          0.9314632953536031,
          0.9314632953536031,
          0.1719097170141614,
          1.339000119441635,
          0.8280902829858385,
          0.1878633948143573,
          0.5332034072907179,
          0,
          3.961387405060503
        ],
        [
          0,
          0,
          0.5556234534350835,
          1.43422982248208,
          0.4443765465649165,
          7.552237754815906,
          0.0101989297499897,
          2,
          1.572994019030223
        ],
        [
          1.430179747961905,
          1.430179747961905,
          0,
          1.436535710170064,
          1,
          0,
          0.6666666666666666,
          0,
          4.819177333333756
        ],
        [
          0.7951141252195651,
          0.7951141252195651,
          0,
          0.9170205966225997,
          1,
          0,
          0.6666666666666666,
          0,
          2.971393112179751
        ],
        [
          0,
          0,
          0,
          0.3347713309950453,
          1,
          0,
          0.6666666666666666,
          0,
          0.8262385378408489
        ],
        [
          2.213924028910127,
          2.213924028910122,
          0.4929837825344414,
          0,
          0.5070162174655586,
          0,
          0.6666666666666666,
          0,
          4.66542712120492
        ],
        [
          0,
          0,
          0,
          0.222719180440628,
          1,
          0,
          0.6666666666666666,
          0,
          0.5496861677175701
        ],
        [
          0,
          0,
          0,
          0.9336548360623014,
          1,
          0,
          0.6666666666666666,
          0,
          2.304323982293366
        ],
        [
          4.499907047436275,
          1.934146057506569,
          0.9999999999997906,
          1.153961282374468,
          2.093880624443045e-13,
          0,
          0.6666666666666666,
          0,
          8.78119319631181
        ],
        [
          0,
          0,
          0,
          1.036244837792282,
          1,
          0,
          0.6666666666666666,
          0,
          2.557523122059978
        ],
        [
          0,
          0,
          1,
          0,
          0,
          0,
          1,
          0,
          0
        ],
        [
          0,
          0,
          1,
          0,
          0,
          0,
          1,
          0,
          0
        ],
        [
          0,
          0,
          1,
          0,
          0,
          0,
          1,
          0,
          0
        ],
        [
          0,
          0,
          1,
          0,
          0,
          0,
          1,
          0,
          0
        ],
        [
          1.102068394931309,
          1.102068394931309,
          0,
          1.346423650162707,
          1,
          0,
          0.6666666666666666,
          0,
          4.304560728030666
        ],
        [
          0,
          0,
          0.2651738289706816,
          2.770679747004146,
          0.7348261710293184,
          3.631175659596664,
          0.07668416930430277,
          0,
          5.024908275964026
        ],
        [
          1.119766204822668,
          1.119766204822621,
          0.4056371374065825,
          0.2731084390635722,
          0.5943628625934175,
          0,
          0.6666666666666666,
          0,
          2.518930053846751
        ],
        [
          0.1600996923072227,
          0.1600996923072227,
          0,
          0.4303478635109064,
          1,
          0,
          0.6666666666666666,
          0,
          1.204711721165134
        ],
        [
          1.036581722089934,
          0.5856283422540296,
          0.6209121362358877,
          0.5796999165188529,
          0.3790878637641123,
          0,
          0.6666666666666666,
          0,
          2.362997134848531
        ],
        [
          0.1158043586713039,
          0,
          0.09012136607472608,
          0.9021988032639229,
          0.9098786339252739,
          4.808601751488425,
          0.04161589968265789,
          0,
          2.129150787910997
        ],
        [
          0.2951974127368694,
          0.2951974127368694,
          0,
          0.8330615473407121,
          1,
          0,
          0.6666666666666666,
          0,
          2.318953800402726
        ],
        [
          2.049331532410914,
          1.050566959364442,
          0.7957517015288504,
          0,
          0.2042482984711496,
          0,
          0.6666666666666666,
          0,
          3.88840315412713
        ],
        [
          1.51475201535836,
          1.421671639619904,
          0.987664478778591,
          1.362006153392636,
          0.01233552122140902,
          0,
          0.6666666666666666,
          0,
          4.855994800201945
        ],
        [
          0,
          0,
          0,
          0.8433206243290935,
          1,
          0,
          0.6666666666666666,
          0,
          2.081372970336623
        ],
        [
          10.69434408294916,
          10.69434408294903,
          0.1064819254088735,
          0.4938688615075552,
          0.8935180745911265,
          0,
          0.6666666666666666,
          0,
          13.4239491125228
        ],
        [
          1.421912459596842,
          0.7440563884775747,
          0.9999999999999899,
          0.1784739860162119,
          1.010302952408892e-14,
          0,
          0.6666666666666666,
          0,
          3.102728201973625
        ],
        [
          0,
          0,
          0,
          0.6241420016201855,
          1,
          0,
          0.6666666666666666,
          0,
          1.540425141217827
        ],
        [
          0.11506779032313,
          0.11506779032313,
          0.1335508021559729,
          1.23479745870028,
          0.8664491978440272,
          6.521335283551366,
          0.01726398994142464,
          0,
          2.780966323349924
        ],
        [
          0,
          0,
          0.06884557371005673,
          1.941675406686561,
          0.9311544262899433,
          15.41221764789441,
          0.0001909537432157604,
          0,
          4.46226681716644
        ],
        [
          1.141297079110422,
          1.126878551615421,
          0.2290609117718854,
          1.204776472965758,
          0.7709390882281146,
          0.002999800458425739,
          0.6530135220353676,
          0,
          3.945863970852204
        ],
        [
          0.3539545489393851,
          0.243638940198913,
          0.7090745282526263,
          7.852047811800979,
          0.2909254717473737,
          1.904848746182367,
          0.1917226478343586,
          0,
          6.379567140469962
        ],
        [
          0,
          0,
          0,
          0.3598112437745515,
          1,
          0,
          0.6666666666666666,
          0,
          0.8880387549057557
        ],
        [
          1.751733048946564,
          0.7876024292767168,
          0.6621953043542134,
          0.7038994708444173,
          0.3378046956457866,
          0,
          0.6666666666666666,
          0,
          3.434153658224815
        ],
        [
          0,
          0,
          0,
          1.441264537155181,
          1,
          0,
          0.6666666666666666,
          0,
          3.557139436885021
        ],
        [
          0.8458558980476448,
          0.8458558980463731,
          0.7777166038934087,
          4.06439456912616,
          0.2222833961065913,
          0.4348264270005586,
          0.4479081019216966,
          0,
          4.606668589444873
        ],
        [
          0,
          0,
          0.07436000306424738,
          3.690738782786833,
          0.9256399969357526,
          3.742587869177697,
          0.07235160402093721,
          0,
          8.43165083871036
        ],
        [
          0,
          0,
          0,
          1.805573019281744,
          1,
          0,
          0.6666666666666666,
          0,
          4.456277683581915
        ],
        [
          3.82235364014859,
          1.640784953768291,
          0.6641784092760462,
          0.9940663796202144,
          0.3358215907239538,
          0,
          0.6666666666666666,
          0,
          6.917713014135526
        ],
        [
          1.221546581454453,
          0.7191328458272386,
          0.6997238630557027,
          0.2924907148308271,
          0.3002761369442973,
          0,
          0.6666666666666666,
          0,
          2.546585268320995
        ],
        [
          6.025011819300433,
          6.025011819300433,
          0.3583568227417714,
          0.2580135479173317,
          0.6416431772582285,
          0,
          0.6666666666666666,
          0,
          11.10324878668604
        ],
        [
          0.1696668812825771,
          0,
          0.1223866174620439,
          0.8714511561753522,
          0.8776133825379561,
          2.318236514718166,
          0.1534058035767115,
          0,
          2.038676039054661
        ],
        [
          0.711722154851356,
          0.4643702892098021,
          0.9999999999994795,
          0.4248620911297006,
          5.204725539442734e-13,
          0,
          0.6666666666666666,
          0,
          1.779952836309991
        ],
        [
          0.7142897541493112,
          0.7142897541488991,
          0.6076925903823208,
          10.18256471248378,
          0.3923074096176792,
          0.8370788044434079,
          0.3493393793213231,
          0,
          11.56663483616576
        ],
        [
          1.253171170213969,
          0.7305646265864604,
          0.9999999999999324,
          0.6368564551587836,
          6.761258219967203e-14,
          0,
          0.6666666666666666,
          0,
          2.919149698396261
        ],
        [
          0.3613935826117801,
          0.3613935826117801,
          0,
          1.028317863937615,
          1,
          0,
          0.6666666666666666,
          0,
          2.859813628967345
        ],
        [
          0.8518274998417472,
          0,
          0.3255681065247759,
          2.573102114446002,
          0.6744318934752241,
          1.094326176088799,
          0.3008036553182555,
          0,
          5.041673933735277
        ],
        [
          1.479178266488827,
          1.479178266488817,
          0.5091977061644918,
          0.004554904807976208,
          0.4908022938355082,
          0,
          0.6666666666666666,
          0,
          3.18179896779135
        ],
        [
          0,
          0,
          0,
          0.9710964399167409,
          1,
          0,
          0.6666666666666666,
          0,
          2.396732421006316
        ],
        [
          0.5693724192746002,
          0.1727635907452492,
          0.5175834007157281,
          3.020605661784614,
          0.4824165992842719,
          2.040016049423826,
          0.1781794926509877,
          0,
          4.324218412347864
        ],
        [
          4.704458844732172,
          1.261274328303913,
          0.9999999999998754,
          0.9502776937544548,
          1.245670233629426e-13,
          0,
          0.6666666666666666,
          0,
          7.302672259905878
        ],
        [
          0,
          0,
          0,
          0.842065592253643,
          1,
          0,
          0.6666666666666666,
          0,
          2.078275465350513
        ],
        [
          0,
          0,
          0,
          1.16376433813182,
          1,
          0,
          0.6666666666666666,
          0,
          2.87224996916952
        ],
        [
          0,
          0,
          0,
          0.9496486192212915,
          1,
          0,
          0.6666666666666666,
          0,
          2.343797732845868
        ],
        [
          0.5564587093313084,
          0,
          0.373961919634037,
          2.215049459243063,
          0.6260380803659631,
          1.668693743084631,
          0.2181213247091165,
          1,
          3.918062135788977
        ],
        [
          4.016619762255932,
          4.016619762255914,
          0.387684335700176,
          0,
          0.612315664299824,
          0,
          0.6666666666666666,
          0,
          7.420404008554782
        ],
        [
          0,
          0,
          0,
          0.3733978980567308,
          1,
          0,
          0.6666666666666666,
          0,
          0.921571546781602
        ],
        [
          2.245925021759713,
          2.245925021759713,
          0.2592740983706248,
          0.3810478256841786,
          0.7407259016293752,
          0,
          0.6666666666666666,
          0,
          4.134005050954242
        ],
        [
          0,
          0,
          0.4891621721595686,
          4.011226392553564,
          0.5108378278404314,
          13.04746350056776,
          0.0006294412901582946,
          0,
          5.057284860624841
        ],
        [
          0.6580532675665912,
          0.6580532675665912,
          0,
          1.503408731728759,
          1,
          0,
          0.6666666666666666,
          0,
          4.296573603150369
        ],
        [
          1.676613495041388,
          1.33355836595691,
          0.9999999999998002,
          1.236078981671293,
          1.998401444325282e-13,
          0,
          0.6666666666666666,
          0,
          4.78449452127097
        ],
        [
          0.1753986407130453,
          0.1753986407130453,
          0.1511320283278861,
          0.821554355584483,
          0.8488679716721139,
          1.798147697891409,
          0.2031946495114719,
          0,
          1.942842472083504
        ],
        [
          1.466567749007032,
          1.263738359248768,
          0.9621273024144718,
          1.264309039507672,
          0.03787269758552825,
          0,
          0.6666666666666666,
          0,
          4.425161914291792
        ],
        [
          0,
          0,
          0.4193257329020114,
          2.347285266709657,
          0.5806742670979885,
          2.109163470452941,
          0.1716497694946322,
          1,
          3.363997360284842
        ],
        [
          1.245496744419956,
          1.039676428973569,
          0.8343608100874178,
          0,
          0.1656391899125822,
          0,
          0.6666666666666666,
          0,
          3.250195050866068
        ],
        [
          0,
          0,
          0.4921498732642102,
          2.201003616358046,
          0.5078501267357898,
          6.669088306549725,
          0.01600761645713611,
          1,
          2.758757420547326
        ],
        [
          0,
          0,
          0,
          0.3797862901887922,
          1,
          0,
          0.6666666666666666,
          0,
          0.9373385354262376
        ],
        [
          4.075174088657551,
          1.195883089742077,
          0.1056156806192486,
          1.185485952979216,
          0.8943843193807514,
          0,
          0.6666666666666666,
          0,
          6.557894576662306
        ],
        [
          4.291962972922415,
          0.9275532136723942,
          0.5934468467760395,
          0.7399485338448771,
          0.4065531532239605,
          0,
          0.6666666666666666,
          0,
          5.923416814229083
        ],
        [
          0.09317672619607316,
          0,
          0.458828916273361,
          2.081991502727834,
          0.541171083726639,
          5.406551394354295,
          0.03057982667888215,
          1,
          2.863788832231296
        ],
        [
          1.043713666163488,
          1.043713666163421,
          0.9043998896515506,
          27.44800406811658,
          0.0956001103484494,
          1.318183932293209,
          0.2649597890805848,
          0,
          9.7355107098785
        ],
        [
          0.3651928791331529,
          0.1753896468290467,
          0.6275887342228572,
          5.958001814965102,
          0.3724112657771428,
          1.845572821497626,
          0.1980068088148822,
          0,
          6.073121880861612
        ],
        [
          0,
          0,
          0.1860192475145545,
          1.013012849771249,
          0.8139807524854455,
          9.263605872202959,
          0.004271559201418085,
          1,
          2.035102477366584
        ],
        [
          1.161459871977076,
          1.161459871977076,
          0,
          1.286622925237061,
          1,
          0,
          0.6666666666666666,
          0,
          4.209862120293351
        ],
        [
          8.345280613625677,
          2.270717582697102,
          0.9745682959037582,
          0.5826538847755572,
          0.02543170409624185,
          0,
          0.6666666666666666,
          0,
          12.93058482299992
        ],
        [
          0,
          0,
          0,
          0.8001392075458394,
          1,
          0,
          0.6666666666666666,
          0,
          1.974798280804978
        ],
        [
          0.1345036601760528,
          0.1345036601760528,
          0,
          0.8642882718568169,
          1,
          0,
          0.6666666666666666,
          0,
          2.252910660451266
        ],
        [
          0,
          0,
          0,
          0.9866161960081097,
          1,
          0,
          0.6666666666666666,
          0,
          2.435036240340142
        ],
        [
          0.6347108819047701,
          0.2862888352764921,
          0.6361160555875305,
          2.713653874987711,
          0.3638839444124695,
          0.6859335618400166,
          0.3824746155523219,
          0,
          3.451843282420365
        ],
        [
          0.2326377060760073,
          0.2326377060760073,
          0.8715183123851505,
          44.0254952797094,
          0.1284816876148495,
          5.140031915749447,
          0.03507665100895307,
          0,
          14.66813637942102
        ],
        [
          0,
          0,
          0.3659718003862388,
          1.204268656905725,
          0.6340281996137611,
          2.828767722044105,
          0.1169044368380462,
          1,
          1.884469664396948
        ],
        [
          0.9455148901546402,
          0.2042510125373829,
          0.6471462110512793,
          4.17243932416497,
          0.3528537889487207,
          0.9552489260840673,
          0.3259429086027372,
          0,
          4.801940379243669
        ],
        [
          0.13985384309037,
          0.13985384309037,
          0.1327294545092078,
          0.8204560652608457,
          0.8672705454907922,
          0.7730251403771291,
          0.3629063152504153,
          0,
          1.926539299556672
        ],
        [
          2.94095537016155,
          2.94095537016155,
          0.5221776753123822,
          0,
          0.4778223246876178,
          0,
          0.6666666666666666,
          0,
          6.409411740159029
        ],
        [
          1.29705645829357,
          1.29705645829357,
          0.7641908661364689,
          12.60517351252861,
          0.2358091338635311,
          1.31798759094147,
          0.2649890003744989,
          0,
          10.93762005103381
        ],
        [
          0.220477261921027,
          0.220477261921027,
          0.5679351487046866,
          4.574759491706816,
          0.4320648512953134,
          5.578478099619147,
          0.02799301073747162,
          0,
          5.38376542890278
        ],
        [
          0,
          0,
          0.4684273839258941,
          5.419127704671499,
          0.5315726160741059,
          15.41795533755153,
          0.0001904023839556235,
          1,
          7.109665672170557
        ],
        [
          0,
          0,
          0.02322576944992762,
          1.144471315479313,
          0.9767742305500724,
          6.766564666907868,
          0.01522960063795242,
          1,
          2.759029211769488
        ],
        [
          2.433061450990612,
          1.284555473397635,
          0.7969622420690506,
          0.5247506598128934,
          0.2030377579309494,
          0,
          0.6666666666666666,
          0,
          4.956493130317957
        ],
        [
          0.3110159500733609,
          0.3110159500733609,
          0,
          0.8540977131293536,
          1,
          0,
          0.6666666666666666,
          0,
          2.384960384596785
        ],
        [
          0.1478861547243681,
          0,
          0.5440494443093944,
          2.430054209983314,
          0.4559505556906056,
          6.077215349239509,
          0.02167199088570115,
          2,
          2.866288170752735
        ],
        [
          4.321649031755417,
          1.492404893226866,
          0.7253136912985589,
          0,
          0.2746863087014411,
          0,
          0.6666666666666666,
          0,
          6.520422496703906
        ],
        [
          0.2614389359710946,
          0.2614389359710946,
          0,
          0.6975380349781768,
          1,
          0,
          0.6666666666666666,
          0,
          1.954407420109192
        ],
        [
          0,
          0,
          0.3239631678204227,
          0.8890887812684015,
          0.6760368321795773,
          7.337440093032541,
          0.01137932479066028,
          1,
          1.483449209011577
        ],
        [
          0.7935008893281943,
          0,
          0.2094874133086697,
          1.332057651196609,
          0.7905125866913303,
          0.2953074589777742,
          0.4923860470439256,
          0,
          3.305583429693905
        ],
        [
          1.889324772533564,
          1.257106461451077,
          0.6171075361474395,
          0.2610765305498284,
          0.3828924638525605,
          0,
          0.6666666666666666,
          0,
          3.843992233684337
        ],
        [
          0.1447665710642238,
          0.1447665710642238,
          0,
          0.7001045961650325,
          1,
          0,
          0.6666666666666666,
          0,
          1.85683420433723
        ],
        [
          0.2088900210925812,
          0.1057313841137392,
          0.653424772101351,
          5.148990328978557,
          0.346575227898649,
          3.417856424810694,
          0.0857369857074245,
          0,
          4.760847723407459
        ],
        [
          1.257966961779741,
          1.257966961779741,
          0,
          2.02350258767044,
          1,
          0,
          0.6666666666666666,
          0,
          6.114480116687703
        ],
        [
          0,
          0,
          1,
          0,
          0,
          0,
          1,
          0,
          0
        ],
        [
          0,
          0,
          1,
          0,
          0,
          0,
          1,
          0,
          0
        ],
        [
          0,
          0,
          1,
          0,
          0,
          0,
          1,
          0,
          0
        ],
        [
          0,
          0,
          1,
          0,
          0,
          0,
          1,
          0,
          0
        ],
        [
          9999.995163112893,
          0,
          0,
          0.9309806812319258,
          1,
          0,
          0.6666666666666666,
          0,
          8908.229410278307
        ],
        [
          0,
          0,
          0,
          1.920791980336323,
          1,
          0,
          0.6666666666666666,
          0,
          4.740645958578218
        ],
        [
          9999.99999999834,
          9151.302122411566,
          0,
          0.8007972471455034,
          1,
          0,
          0.6666666666666666,
          0,
          8907.912642220157
        ],
        [
          1.646507734303592,
          1.646507734303592,
          0,
          2.352755164718087,
          1,
          0,
          0.6666666666666666,
          0,
          7.273129927097736
        ],
        [
          1.242541280825064,
          1.242541280825064,
          3.87893328653619e-9,
          1.430655508589648,
          0.9999999961210667,
          0.004097601587254474,
          0.6506042881704696,
          0,
          4.637554971258367
        ],
        [
          30.2936949485108,
          30.29369494850933,
          0.1852759114903066,
          0.8527637663583347,
          0.8147240885096934,
          0,
          0.6666666666666666,
          0,
          42.5466114307691
        ],
        [
          2.125654459353648,
          0.901332844564146,
          0.9999999999997313,
          0.8818742251825128,
          2.686739719592879e-13,
          0,
          0.6666666666666666,
          0,
          4.117645375255002
        ],
        [
          1.591652093751101,
          0.6970541891301755,
          0.9999999999998966,
          0.4726547120085263,
          1.033617635926021e-13,
          0,
          0.6666666666666666,
          0,
          3.137892590376018
        ],
        [
          1.6662030963531,
          0.9343713887372511,
          0.5735903731317991,
          0.9217161590049034,
          0.4264096268682009,
          0,
          0.6666666666666666,
          0,
          3.776683852621488
        ],
        [
          5.951575749011539,
          1.063423745210087,
          0.9999999999998943,
          0.8326398405109722,
          1.056932319443149e-13,
          0,
          0.6666666666666666,
          0,
          7.925037818821004
        ],
        [
          1.306778512341042,
          1.306778512341038,
          0.6222208471296382,
          0.3278459922130942,
          0.3777791528703618,
          0,
          0.6666666666666666,
          0,
          3.476285547408781
        ],
        [
          0,
          0,
          0.3235163406613166,
          2.166139352265107,
          0.6764836593386834,
          8.318221830712005,
          0.006905341237927076,
          2,
          3.616603480070295
        ],
        [
          1.634434583114243,
          1.634434583114238,
          0.5845815296526552,
          0.2201554420059375,
          0.4154184703473448,
          0,
          0.6666666666666666,
          0,
          4.039479519578338
        ],
        [
          0.5627326412735107,
          0.5627326412735107,
          0.859369848659068,
          94.55338215274111,
          0.140630151340932,
          3.328260442744082,
          0.08985992996428349,
          0,
          34.51275770807996
        ],
        [
          1.062005478942982,
          0.5292026783307313,
          0.818182642585759,
          10.9250811851536,
          0.181817357414241,
          1.224023251223201,
          0.2794000403899514,
          0,
          6.916946054797136
        ],
        [
          0.546471551200495,
          0,
          0.3269069601807896,
          3.05135209258052,
          0.6730930398192104,
          1.586576581702374,
          0.2282082315240836,
          0,
          5.55571120165459
        ],
        [
          1.256928187230292,
          0.6032811776181417,
          0.6265193736392487,
          0.572224659603994,
          0.3734806263607513,
          0,
          0.6666666666666666,
          0,
          2.579724269656653
        ],
        [
          1.568593626041028,
          0.8351999462950102,
          0.8120665456995377,
          0,
          0.1879334543004623,
          0,
          0.6666666666666666,
          0,
          3.070917065115569
        ],
        [
          0,
          0,
          1,
          0,
          0,
          0,
          1,
          0,
          0
        ],
        [
          1.250551668597744,
          0.6754031278826502,
          0.9999999999999637,
          0.3694066228077211,
          3.630429290524262e-14,
          0,
          0.6666666666666666,
          0,
          2.780674434706364
        ],
        [
          2.780391356464282,
          2.535991971488356,
          0.8377055650154284,
          2.470966489008344,
          0.1622944349845716,
          0,
          0.6666666666666666,
          0,
          8.709154212939751
        ],
        [
          4.659147940545469,
          1.819003437632975,
          1,
          0.3212428620107673,
          0,
          0,
          0.6666666666666666,
          0,
          8.638832253894972
        ],
        [
          0.4988121034686916,
          0,
          0.2280060430495432,
          1.655061852290103,
          0.7719939569504568,
          0.9904350208143597,
          0.3193515448200742,
          1,
          3.597684314970374
        ],
        [
          2.257771759348876,
          2.257771759348876,
          0.5049866674578579,
          0,
          0.4950133325421421,
          0,
          0.6666666666666666,
          0,
          4.824712036587746
        ],
        [
          3.599695079906943,
          3.262216652034426,
          0.1813866705402535,
          0,
          0.8186133294597465,
          0,
          0.6666666666666666,
          0,
          4.666277295802997
        ],
        [
          0.6174620186996346,
          0.03194638174961352,
          0.5139243010695245,
          4.431709880963169,
          0.4860756989304755,
          2.732777965037513,
          0.1230020535758177,
          1,
          5.907009392210589
        ],
        [
          1.63923866116776,
          1.639238661167742,
          0.4490736870713785,
          0,
          0.5509263129286215,
          0,
          0.6666666666666666,
          0,
          3.276736745207066
        ],
        [
          0.8546913023990419,
          0.353060844911999,
          0.9632689512032511,
          0.3486352677810336,
          0.03673104879674893,
          0,
          0.6666666666666666,
          0,
          1.632159721438312
        ],
        [
          3.100808631774298,
          1.22918107823685,
          0.4717218438988467,
          0,
          0.5282781561011533,
          0,
          0.6666666666666666,
          0,
          4.192624287540949
        ],
        [
          1.629886645056748,
          1.629886645056748,
          0.5797720830675658,
          0,
          0.4202279169324342,
          0,
          0.6666666666666666,
          0,
          3.78379938693776
        ],
        [
          3.510578416367778,
          0.11346131011368,
          0.9999999999999234,
          0.06950694726165728,
          7.66053886991358e-14,
          0,
          0.6666666666666666,
          0,
          3.406528942886279
        ],
        [
          44.61955902691815,
          0,
          0.0004,
          0,
          0.9996,
          0,
          0.6666666666666666,
          0,
          39.73789367739569
        ],
        [
          0,
          0,
          0.5766895751904626,
          11.09236322643094,
          0.4233104248095374,
          2.699044294697931,
          0.1252227209071201,
          0,
          11.58884727118126
        ],
        [
          3.670811862989083,
          0.8395204289081404,
          0.9999999999999956,
          0.7161503825127181,
          4.440892098500626e-15,
          0,
          0.6666666666666666,
          0,
          5.341195398663093
        ],
        [
          9999.999972759122,
          0,
          0,
          0.2698082869307162,
          1,
          0,
          0.6666666666666666,
          0,
          8906.60187503582
        ],
        [
          5.517436999642237,
          3.237602243732055,
          0.9999999999907787,
          3.145441307881394,
          9.221290397931625e-12,
          0,
          0.6666666666666666,
          0,
          12.90441789404007
        ],
        [
          0.5527722207364105,
          0,
          0.21,
          0,
          0.79,
          0,
          0.6666666666666666,
          0,
          0.4922954017136231
        ],
        [
          3.314609755356481,
          2.298997833723177,
          0.2255901818628388,
          0,
          0.7744098181371613,
          0,
          0.6666666666666666,
          0,
          4.231987857092146
        ],
        [
          6.614283727742248,
          0.2320576114564855,
          0.9999999999999672,
          0.08868564685363944,
          3.275157922644212e-14,
          0,
          0.6666666666666666,
          0,
          6.463372812328348
        ],
        [
          21.96137694419518,
          0.7432942929558811,
          0.9999999999999979,
          0.0007088569228245467,
          2.109423746787797e-15,
          0,
          0.6666666666666666,
          0,
          21.39316290316625
        ],
        [
          1.105850881828928,
          1.105850881828928,
          0,
          5.726231702361136,
          1,
          0,
          0.6666666666666666,
          0,
          15.11759516761055
        ],
        [
          0.5917832387099945,
          0.5917832387099865,
          0.3728753911270094,
          0,
          0.6271246088729906,
          0,
          0.6666666666666666,
          0,
          1.071645811224575
        ],
        [
          3.871630823702533,
          0.1254327976384481,
          0.8716602095171747,
          0.1147311620200258,
          0.1283397904828253,
          0,
          0.6666666666666666,
          0,
          3.754236598192528
        ],
        [
          0.3636437128235542,
          0,
          0.5383095800973132,
          1.823343524738577,
          0.4616904199026868,
          1.610896057990871,
          0.2251685767126326,
          0,
          2.401528697075877
        ],
        [
          2.133561299881704,
          2.133561299881667,
          0.2792068901547155,
          0.4590680160212072,
          0.7207931098452844,
          0,
          0.6666666666666666,
          0,
          4.187043482266962
        ],
        [
          1.541329305265454,
          0.3990261020268899,
          0.3514285696266731,
          0,
          0.6485714303733269,
          0,
          0.6666666666666666,
          0,
          1.718793203889238
        ],
        [
          2.001845232126914,
          2.001845232126911,
          0.4758923660879429,
          0,
          0.5241076339120571,
          0,
          0.6666666666666666,
          0,
          4.134067669463047
        ],
        [
          0.7784208776173723,
          0.6378332443178976,
          0.9999999999997511,
          0.5433257679814754,
          2.489120021209601e-13,
          0,
          0.6666666666666666,
          0,
          2.267472731442341
        ],
        [
          1.628371523730946,
          1.628371523730917,
          0.5879977569663698,
          0.4860455261841197,
          0.4120022430336302,
          0,
          0.6666666666666666,
          0,
          4.307575700456202
        ],
        [
          2.679356577016208,
          1.975154398295103,
          0.6577118758065095,
          0,
          0.3422881241934905,
          0,
          0.6666666666666666,
          0,
          5.592442306933306
        ],
        [
          2.843995748364039,
          0.3817015671883117,
          0.7934301288298704,
          0,
          0.2065698711701296,
          0,
          0.6666666666666666,
          0,
          3.280307624285743
        ],
        [
          1.45436498202557,
          1.45436498202557,
          0,
          2.378351103863088,
          1,
          0,
          0.6666666666666666,
          0,
          7.165181345163898
        ],
        [
          2.764090162999916,
          2.764090162999913,
          0.3425128401561002,
          0.05034068406805506,
          0.6574871598438998,
          0,
          0.6666666666666666,
          0,
          4.879980139067347
        ],
        [
          2.567979578778196,
          2.567979578778196,
          0.2906803345599557,
          2.654596474234101,
          0.7093196654400443,
          0.000671159024904,
          0.6603431594267258,
          0,
          8.776611269392495
        ],
        [
          1.125450011837248,
          0.9506848313952359,
          0.999999999999246,
          0.9000556342992782,
          7.539524560229438e-13,
          0,
          0.6666666666666666,
          0,
          3.348673775800973
        ],
        [
          13.6539606848481,
          0,
          0.1503122369093367,
          1.717134298819403,
          0.8496877630906633,
          0,
          0.6666666666666666,
          0,
          15.76111090948988
        ],
        [
          0.9613922854889665,
          0.785028142466599,
          0.9999999999993344,
          0.7121894710631038,
          6.655787032627813e-13,
          0,
          0.6666666666666666,
          0,
          2.793712974180258
        ],
        [
          2.895386604255704,
          2.895386604255704,
          0.9999999999999993,
          167.5605520899719,
          6.661338147750939e-16,
          0,
          0.6666666666666666,
          0,
          9.724624985919466
        ],
        [
          2.872729269458556,
          1.517099636631384,
          0.3107550490789441,
          0,
          0.6892449509210559,
          0,
          0.6666666666666666,
          0,
          3.721996197322533
        ],
        [
          4.631375241211784,
          2.143198986713132,
          0.7839777973105291,
          0.9771655572399871,
          0.2160222026894709,
          0,
          0.6666666666666666,
          0,
          8.792555304039997
        ],
        [
          3.064754773801499,
          0.88952470672759,
          1,
          0.8730615686500938,
          0,
          0,
          0.6666666666666666,
          0,
          4.924858812538489
        ],
        [
          0.7002414295367898,
          0.7002414295367898,
          0.8008758328809927,
          174.8506475927331,
          0.1991241671190073,
          1.042352478147166,
          0.3099171024346701,
          0,
          87.93845123066416
        ],
        [
          3.275206034188221,
          2.438575306515663,
          0.9602670050040258,
          0,
          0.03973299499597416,
          0,
          0.6666666666666666,
          0,
          8.696312367998914
        ],
        [
          0,
          0,
          0.4579575,
          33.88233948118963,
          0.5420425,
          3.606358213612026,
          0.07768492404860694,
          0,
          45.32772498759489
        ],
        [
          7.040173707149334,
          4.790810468220374,
          0.4363250260022713,
          0,
          0.5636749739977287,
          0,
          0.6666666666666666,
          0,
          11.42906167923489
        ],
        [
          0,
          0,
          0.57893528714536,
          4.590539517667987,
          0.42106471285464,
          1.965410599428537,
          0.1855230388269328,
          3,
          4.770564482891383
        ],
        [
          0,
          0,
          0,
          1.926314114765377,
          1,
          0,
          0.6666666666666666,
          0,
          4.754274963973812
        ],
        [
          0.4713706823672882,
          0.01178014949349419,
          0.5608210656959274,
          2.203156986806983,
          0.4391789343040726,
          1.265074333377022,
          0.2729966520478118,
          0,
          2.824159115034211
        ],
        [
          1.15117064046792,
          1.15117064046792,
          0.5128173369091842,
          0,
          0.4871826630908158,
          0,
          0.6666666666666666,
          0,
          2.482225355556548
        ],
        [
          1.15617973326454,
          1.156179733264539,
          0.3477423761219331,
          0,
          0.6522576238780669,
          0,
          0.6666666666666666,
          0,
          2.021979807193561
        ],
        [
          1.957720512714289,
          0.2572376720660005,
          0.08181654380149228,
          0.2620165432385969,
          0.9181834561985077,
          0,
          0.6666666666666666,
          0,
          2.389243119059494
        ],
        [
          0.802308393708237,
          0.802308393708237,
          0,
          1.564308234335132,
          1,
          0,
          0.6666666666666666,
          0,
          4.575350435706617
        ],
        [
          0.9752537296318362,
          0.9752537296317793,
          0.7304059216711326,
          0,
          0.2695940783288674,
          0,
          0.6666666666666666,
          0,
          2.626636611869695
        ],
        [
          5.236718596151808,
          3.666776017951444,
          0.1334660379202931,
          0,
          0.8665339620797069,
          0,
          0.6666666666666666,
          0,
          5.871636227530043
        ],
        [
          0,
          0,
          0,
          0.9572799900718202,
          1,
          0,
          0.6666666666666666,
          0,
          2.362632477967324
        ],
        [
          1.412244278823366,
          1.412244278823351,
          0.462916049414998,
          0.0004001600640256103,
          0.537083950585002,
          0,
          0.6666666666666666,
          0,
          2.871767212303982
        ],
        [
          2.511766975212062,
          0.7545271996273816,
          0.9268522569881202,
          0,
          0.07314774301187976,
          0,
          0.6666666666666666,
          0,
          3.962970799007228
        ],
        [
          0.607671809191667,
          0,
          0.3988473366232249,
          2.382540036942291,
          0.6011526633767752,
          1.329465984164187,
          0.2632873883514522,
          1,
          4.076129676058086
        ],
        [
          0.8048490754097161,
          0.5615533657055628,
          0.1661525722157611,
          0,
          0.8338474277842389,
          0,
          0.6666666666666666,
          0,
          0.9470729450123901
        ],
        [
          1.464159950074101,
          0.6014551091247553,
          0.09620843667155245,
          0.6023885068641511,
          0.9037915633284476,
          0,
          0.6666666666666666,
          0,
          2.79048588911016
        ],
        [
          5.405553547660972,
          5.405553547660933,
          0.4058015900998408,
          0,
          0.5941984099001592,
          0,
          0.6666666666666666,
          0,
          10.22806238177211
        ],
        [
          1.711583407582907,
          0.1887536928134719,
          0.4412746800364367,
          0.1697070055333484,
          0.5587253199635633,
          0,
          0.6666666666666666,
          0,
          1.963917399473701
        ],
        [
          1.412453837407194,
          1.347127631280444,
          0.2014251075568876,
          1.499620927567401,
          0.7985748924431124,
          0.003814061836052929,
          0.651194731737569,
          0,
          4.88328024667469
        ],
        [
          4.503463554330613,
          0.8616147380183579,
          0.9999999999998204,
          1.128091775224705,
          1.796340853843503e-13,
          0,
          0.6666666666666666,
          0,
          6.137279931823792
        ],
        [
          18.65740204620993,
          1.759640675512743,
          0.4121115480499163,
          0,
          0.5878884519500838,
          0,
          0.6666666666666666,
          0,
          18.40592767467661
        ],
        [
          3.591528345546011,
          2.364508396224356,
          0.6380749308554754,
          0,
          0.3619250691445246,
          0,
          0.6666666666666666,
          0,
          6.922249722379809
        ],
        [
          3.560959640794742,
          3.560959640794742,
          0.4436638737001583,
          0,
          0.5563361262998417,
          0,
          0.6666666666666666,
          0,
          7.070592998369337
        ],
        [
          2.8208224712993,
          2.820822471298157,
          0.2066569246955492,
          0.3752671194872738,
          0.7933430753044508,
          0,
          0.6666666666666666,
          0,
          4.685730793483877
        ],
        [
          4.165641669243563,
          4.16564166924345,
          0.5645286904598501,
          0,
          0.4354713095401499,
          0,
          0.6666666666666666,
          0,
          9.513863294716996
        ],
        [
          18.71883114036293,
          0.8181367043847383,
          0.06750871086626092,
          0.7766322789951807,
          0.9324912891337391,
          0,
          0.6666666666666666,
          0,
          18.59456810084049
        ],
        [
          0.4797107638440525,
          0,
          0.3684370283724846,
          3.763347808444934,
          0.6315629716275154,
          3.189212952242556,
          0.0966667852214882,
          0,
          6.293310425496559
        ],
        [
          5.805923991873719,
          0.8076169920524721,
          6.630911535851402e-8,
          0.8084571709123809,
          0.9999999336908847,
          0,
          0.6666666666666666,
          0,
          7.166046348785531
        ],
        [
          1.600838931827124,
          1.600838931827124,
          0,
          2.754298707362108,
          1,
          0,
          0.6666666666666666,
          0,
          8.22349450512277
        ],
        [
          1.518967920675847,
          1.518967920675845,
          0.3191945690722256,
          0,
          0.6808054309277745,
          0,
          0.6666666666666666,
          0,
          2.549416970698552
        ],
        [
          12.12697735797468,
          12.12697735797452,
          0.2676632585904792,
          0.2104313697466159,
          0.7323367414095208,
          0,
          0.6666666666666666,
          0,
          19.19177156506559
        ],
        [
          1.656794546685442,
          1.654573280762306,
          0.3719228490621459,
          1.634265678740919,
          0.6280771509378541,
          0,
          0.6666666666666666,
          0,
          5.527651089733162
        ],
        [
          0,
          0,
          1,
          0,
          0,
          0,
          1,
          0,
          0
        ],
        [
          0,
          0,
          1,
          0,
          0,
          0,
          1,
          0,
          0
        ],
        [
          0.729580107661695,
          0.729580107661695,
          0,
          2.337789272976904,
          1,
          0,
          0.6666666666666666,
          0,
          6.419583184825401
        ],
        [
          2.62081572145892,
          0.7551267282863166,
          0.6468176443516863,
          0,
          0.3531823556483137,
          0,
          0.6666666666666666,
          0,
          3.539558611068342
        ],
        [
          1.264430936490688,
          1.264430936490681,
          0.3277311024240462,
          0,
          0.6722688975759538,
          0,
          0.6666666666666666,
          0,
          2.148845221807567
        ],
        [
          2.048969925187492,
          1.78960175841819,
          0.5622295417044412,
          0,
          0.4377704582955588,
          0,
          0.6666666666666666,
          0,
          4.308088429041307
        ],
        [
          2.199145488277986,
          0.6558398489545786,
          0.9999999999999863,
          0.004862311392454374,
          1.365574320288943e-14,
          0,
          0.6666666666666666,
          0,
          3.577202508254178
        ],
        [
          4.608557312312083,
          2.124512525657477,
          0.4784566362839721,
          0,
          0.5215433637160279,
          0,
          0.6666666666666666,
          0,
          6.613111385364424
        ],
        [
          4.997388656263119,
          0.2277758903215585,
          0.08826253949679193,
          0.2258684410796832,
          0.911737460503208,
          0,
          0.6666666666666666,
          0,
          5.008516629786875
        ],
        [
          1.72151018394376,
          0.8042073307803445,
          0.9999999999960533,
          0.7786146604066755,
          3.946731830239969e-12,
          0,
          0.6666666666666666,
          0,
          3.518004658110859
        ],
        [
          1.410561674709816,
          1.410561674709813,
          0.3246053113577085,
          0.08800647788039913,
          0.6753946886422915,
          0,
          0.6666666666666666,
          0,
          2.533005808715405
        ],
        [
          0.7509690633353074,
          0.3164405229887767,
          0.6425917842786153,
          0.04054446891578371,
          0.3574082157213847,
          0,
          0.6666666666666666,
          0,
          1.206435003018909
        ],
        [
          1.335299735551748,
          1.114916898862562,
          0.6006596056377234,
          2.971200418341099,
          0.3993403943622766,
          0.08605691029882223,
          0.5819995234715848,
          0,
          5.770452518456431
        ],
        [
          1.151946655732094,
          1.151946655732077,
          0.897559290912101,
          18.32529771027192,
          0.102440709087899,
          0.6917001056867775,
          0.3811361615984915,
          0,
          8.210949455734417
        ],
        [
          1.7437411153993,
          0.1357368852550655,
          0.9999999999999983,
          0.01194996035160031,
          1.665334536937735e-15,
          0,
          0.6666666666666666,
          0,
          1.887972594751514
        ],
        [
          3.824136663790528,
          3.824136663790525,
          0.2053335662236025,
          0.1118204017278896,
          0.7946664337763975,
          0,
          0.6666666666666666,
          0,
          5.563049604428717
        ],
        [
          1.094259196685913,
          1.094259196685913,
          0,
          2.03797558362063,
          1,
          0,
          0.6666666666666666,
          0,
          6.004403368606678
        ],
        [
          1.674774230877824,
          1.6747742308777,
          0.1873310299090058,
          0.4110051844369369,
          0.8126689700909941,
          0,
          0.6666666666666666,
          0,
          3.090230428714112
        ],
        [
          1.549238497010782,
          1.549238497010782,
          0.76712809289636,
          0,
          0.23287190710364,
          0,
          0.6666666666666666,
          0,
          4.312953264633031
        ],
        [
          2.712012103973342,
          1.358606971278358,
          0.3357972637338585,
          0,
          0.6642027362661416,
          0,
          0.6666666666666666,
          0,
          3.541274160885162
        ],
        [
          0.89613403571803,
          0.5482477726349916,
          0.9999999999999558,
          0.3270795770756063,
          4.418687638008123e-14,
          0,
          0.6666666666666666,
          0,
          2.151204244089988
        ],
        [
          1.888133659501011,
          1.888133659500937,
          0.289922293185233,
          0.07292573756008001,
          0.710077706814767,
          0,
          0.6666666666666666,
          0,
          3.16041395485132
        ],
        [
          2.014199011395156,
          0.9488858622413239,
          0.5902635402557792,
          0.9431430435741418,
          0.4097364597442208,
          0,
          0.6666666666666666,
          0,
          4.129940498251135
        ],
        [
          5.936944538673774,
          5.936944538673774,
          0.5320930074471083,
          0.3492358114893378,
          0.4679069925528917,
          0,
          0.6666666666666666,
          0,
          13.4873561401895
        ],
        [
          1.619902641504177,
          0.512947328928728,
          0.8329529731634798,
          0,
          0.1670470268365202,
          0,
          0.6666666666666666,
          0,
          2.4971843071437
        ],
        [
          0.7183766670194774,
          0.7183766670194774,
          0.5563827394542705,
          22.62810924449043,
          0.4436172605457295,
          5.106974625469633,
          0.03567922834700854,
          0,
          26.40126304363455
        ],
        [
          1.785404063264104,
          0,
          0.1677500305436301,
          3.131848052660821,
          0.8322499694563699,
          0.3278026641818599,
          0.4813228653166736,
          0,
          8.023041477669551
        ],
        [
          3.685456516092471,
          3.685456516092461,
          0.1471476507723246,
          0.05890656852932168,
          0.8528523492276754,
          0,
          0.6666666666666666,
          0,
          4.744685267552964
        ],
        [
          2.525852366452409,
          2.195247355669016,
          0.2363252620413485,
          0.2891079929907374,
          0.7636747379586515,
          0,
          0.6666666666666666,
          0,
          4.074834277273327
        ],
        [
          1.302747679518478,
          1.302747679518475,
          0.325131165435321,
          0,
          0.6748688345646789,
          0,
          0.6666666666666666,
          0,
          2.205603354777341
        ],
        [
          1.486126227169532,
          0.1608572564510287,
          0.9999999999999604,
          0.0139119071092339,
          3.963496197911809e-14,
          0,
          0.6666666666666666,
          0,
          1.720541218742849
        ],
        [
          27.88567015258517,
          27.88567015258511,
          0.1574437826674882,
          0.08473456917210731,
          0.8425562173325117,
          0,
          0.6666666666666666,
          0,
          35.8468739431074
        ],
        [
          7.094492279082119,
          0.142114559491029,
          0.5851429648525803,
          0.1468976798922723,
          0.4148570351474197,
          0,
          0.6666666666666666,
          0,
          6.673955285065753
        ],
        [
          1.573846016921172,
          1.497459629972712,
          0.5438047540297587,
          0,
          0.4561952459702413,
          0,
          0.6666666666666666,
          0,
          3.411468638977579
        ],
        [
          2.902761326665665,
          0.6616337318271605,
          0.9999999999456688,
          0.6274227621527885,
          5.433120620068621e-11,
          0,
          0.6666666666666666,
          0,
          4.218137969634118
        ],
        [
          0.4844816786496962,
          0,
          0.10495989356895,
          0,
          0.89504010643105,
          0,
          0.6666666666666666,
          0,
          0.431476282031682
        ],
        [
          0.8802323278216334,
          0.3890522779540977,
          0.9999999999999161,
          0.2580511613113931,
          8.393286066166183e-14,
          0,
          0.6666666666666666,
          0,
          1.744136913619129
        ],
        [
          1.93048309652619,
          1.930483096526184,
          0.3920226280416608,
          0,
          0.6079773719583392,
          0,
          0.6666666666666666,
          0,
          3.587092925004222
        ],
        [
          7.975118440812662,
          2.835943299441965,
          0.2459185339797547,
          0,
          0.7540814660202453,
          0,
          0.6666666666666666,
          0,
          8.823847540711723
        ],
        [
          11.49384490679648,
          2.07595938673004,
          0.6073637999082764,
          0,
          0.3926362000917236,
          0,
          0.6666666666666666,
          0,
          13.34823981154918
        ],
        [
          4.215657348665514,
          0.08740108572156541,
          0.17371622497493,
          0.05420998122404447,
          0.82628377502507,
          0,
          0.6666666666666666,
          0,
          3.902461865271504
        ],
        [
          4.812233146048722,
          4.812233146048717,
          0.2324524647481703,
          0.07501645533441914,
          0.7675475352518297,
          0,
          0.6666666666666666,
          0,
          7.188671665382577
        ],
        [
          2.475257304030302,
          2.475257304030214,
          0.5069655930201158,
          0,
          0.4930344069798842,
          0,
          0.6666666666666666,
          0,
          5.301554023993847
        ],
        [
          2.259871483140226,
          0,
          0.0004,
          0,
          0.9996,
          0,
          0.6666666666666666,
          0,
          2.012627078349847
        ],
        [
          1.399568272399851,
          1.399568272399848,
          0.5159642347641609,
          0,
          0.4840357652358391,
          0,
          0.6666666666666666,
          0,
          3.028705807111673
        ],
        [
          2.822165163035288,
          1.752133861239904,
          0.3844601965957964,
          0,
          0.6155398034042036,
          0,
          0.6666666666666666,
          0,
          4.175956610944513
        ],
        [
          4.58660612502797,
          2.713745099747107,
          0.6256931826403315,
          0,
          0.3743068173596685,
          0,
          0.6666666666666666,
          0,
          8.275512636606544
        ],
        [
          2.680802759680621,
          2.332042013768802,
          0.6079129801725758,
          0,
          0.3920870198274242,
          0,
          0.6666666666666666,
          0,
          5.886433570962419
        ],
        [
          1.758816369953325,
          1.25411120031449,
          0.4449924619680717,
          0,
          0.5550075380319284,
          0,
          0.6666666666666666,
          0,
          2.94374561388242
        ],
        [
          125.0104881187725,
          125.0104881187716,
          0.07565833036562318,
          0.3778192428470519,
          0.9243416696343768,
          0,
          0.6666666666666666,
          0,
          135.5386744738266
        ],
        [
          1.606292616055768,
          0.4178772513418715,
          0,
          0.4145085530091835,
          1,
          0,
          0.6666666666666666,
          0,
          2.453589387443441
        ],
        [
          0.6244256997101999,
          0.5109078793148624,
          0.7170688841482656,
          18.68338936459448,
          0.2829311158517344,
          6.779864688131994,
          0.01512644080254866,
          0,
          14.5067880807418
        ],
        [
          3.337424271798966,
          2.224571864383179,
          0.734225716542236,
          0,
          0.265774283457764,
          0,
          0.6666666666666666,
          0,
          7.00347829509205
        ],
        [
          0,
          0,
          1,
          0,
          0,
          0,
          1,
          0,
          0
        ],
        [
          0,
          0,
          1,
          0,
          0,
          0,
          1,
          0,
          0
        ],
        [
          0,
          0,
          1,
          0,
          0,
          0,
          1,
          0,
          0
        ],
        [
          0.9980878966362854,
          0.4681592493072785,
          0.9999999999999929,
          0.2833143986670766,
          7.105427357601002e-15,
          0,
          0.6666666666666666,
          0,
          2.044339745748631
        ],
        [
          2.467742904889665,
          2.467742904889615,
          0.3304608891170626,
          0.7418659603085438,
          0.6695391108829374,
          0,
          0.6666666666666666,
          0,
          5.43635735128304
        ],
        [
          1.739717435816827,
          0.3688332107236694,
          0.8715546729308519,
          0.05212100597276838,
          0.1284453270691481,
          0,
          0.6666666666666666,
          0,
          2.359285285298006
        ],
        [
          1.139624156257182,
          0.4395187150312908,
          0.4524551562961482,
          0.4409016725246916,
          0.5475448437038517,
          0,
          0.6666666666666666,
          0,
          2.101573133313227
        ],
        [
          1.512018163850126,
          0.506517973263407,
          0.9999999999999033,
          0.004364319890671976,
          9.670042544485113e-14,
          0,
          0.6666666666666666,
          0,
          2.59671470705359
        ],
        [
          1.76345541552203,
          1.763455415522028,
          0.1846943414263247,
          0.1309498635563945,
          0.8153056585736753,
          0,
          0.6666666666666666,
          0,
          2.637873832670296
        ],
        [
          1.109490909445411,
          1.109490909445411,
          0.3530573106116804,
          1.195515774315584,
          0.6469426893883197,
          0.004150559718752334,
          0.6504961057837183,
          0,
          3.863760765368591
        ],
        [
          1.263468150901186,
          1.263468150901173,
          0.2725144333989702,
          0.04928156626653992,
          0.7274855666010298,
          0,
          0.6666666666666666,
          0,
          2.063509715367584
        ],
        [
          1.219363311963688,
          0.2308047910333433,
          0.9999999999999662,
          0.07967706484593606,
          3.375077994860476e-14,
          0,
          0.6666666666666666,
          0,
          1.655599174259081
        ],
        [
          2.916219823879065,
          0.6529636101006482,
          0.9999999999999587,
          0.4800960213940322,
          4.130029651605582e-14,
          0,
          0.6666666666666666,
          0,
          4.208725567583348
        ],
        [
          1.219455409801097,
          1.005371808687029,
          0.4327050539367198,
          0,
          0.5672949460632801,
          0,
          0.6666666666666666,
          0,
          2.159721656392923
        ],
        [
          0.9438333938434704,
          0.943833393843462,
          0.09815319497256522,
          0,
          0.9018468050274348,
          0,
          0.6666666666666666,
          0,
          1.06921448623737
        ],
        [
          1.117296460649571,
          1.033677149022408,
          0.5093334955280542,
          0,
          0.4906665044719458,
          0,
          0.6666666666666666,
          0,
          2.294461516874927
        ],
        [
          0.5790061872027199,
          0.579006187202665,
          0.8802674119948204,
          13.98644939441737,
          0.1197325880051796,
          2.10468908174164,
          0.17206448791305,
          0,
          5.906695732389966
        ],
        [
          1.161587920914873,
          0,
          0.1814645620191001,
          0,
          0.8185354379809,
          0,
          0.6666666666666666,
          0,
          1.034502767506408
        ],
        [
          2.510603216738948,
          2.510603216738943,
          0.557859668671319,
          0,
          0.442140331328681,
          0,
          0.6666666666666666,
          0,
          5.692615605693498
        ],
        [
          2.039213360577987,
          2.039213360577974,
          0.4238030331600902,
          0,
          0.5761969668399098,
          0,
          0.6666666666666666,
          0,
          3.949076311915239
        ],
        [
          1.401637197300918,
          1.401637197300918,
          0.2704621156609068,
          0,
          0.7295378843390932,
          0,
          0.6666666666666666,
          0,
          2.183908581612386
        ],
        [
          2.502190653631711,
          0.976927352765277,
          0.7374370163382666,
          0.9594586992162462,
          0.2625629836617334,
          0,
          0.6666666666666666,
          0,
          4.62823842101177
        ],
        [
          3.024149952649932,
          0.6447180529322282,
          0.6050782261530165,
          0.001812076924344801,
          0.3949217738469835,
          0,
          0.6666666666666666,
          0,
          3.657860282573267
        ],
        [
          0.6220671886554857,
          0.6220671886554857,
          0.1720936015558963,
          1.315588953217665,
          0.8279063984441036,
          0.2606018651031263,
          0.5047835385096999,
          0,
          3.506407001542584
        ],
        [
          1.238693775757747,
          1.238693775757747,
          0.5012092534047519,
          0,
          0.4987907465952481,
          0,
          0.6666666666666666,
          0,
          2.635460142691514
        ],
        [
          2.06859834260401,
          1.476144834758335,
          0.6906293132757798,
          0,
          0.3093706867242202,
          0,
          0.6666666666666666,
          0,
          4.358399413216862
        ],
        [
          2.182487080522179,
          2.182487080522179,
          0.31153683395835,
          0,
          0.68846316604165,
          0,
          0.6666666666666666,
          0,
          3.621810721713074
        ],
        [
          1.968296331617393,
          0.2812492576620478,
          0.9999999999999891,
          0.01017739251119816,
          1.088018564132653e-14,
          0,
          0.6666666666666666,
          0,
          2.447094522411888
        ],
        [
          3.618987711096965,
          3.618987711096956,
          0.156405292618829,
          0.1886207730865666,
          0.8435947073811709,
          0,
          0.6666666666666666,
          0,
          5.012762946492826
        ],
        [
          2.959327860889806,
          0.1984242305517381,
          0.8223813835512173,
          0.2011928592754829,
          0.1776186164487827,
          0,
          0.6666666666666666,
          0,
          3.126496723668946
        ],
        [
          1.775432001630064,
          0.4870011134410026,
          0.2864447514488128,
          0.1083359879146053,
          0.7135552485511872,
          0,
          0.6666666666666666,
          0,
          2.116272088138984
        ],
        [
          2.097455169315874,
          0.9494528927507264,
          0.9999999999999204,
          0.671753662649225,
          7.960299086562372e-14,
          0,
          0.6666666666666666,
          0,
          4.21129483878492
        ],
        [
          2.758111833155502,
          0.4594828977633248,
          1,
          0.09843915613368766,
          0,
          0,
          0.6666666666666666,
          0,
          3.590391969255584
        ],
        [
          1.571101994892981,
          0.9886096569138317,
          0.5545142598906545,
          0,
          0.4454857401093455,
          0,
          0.6666666666666666,
          0,
          2.7522039217629
        ],
        [
          1.201584345957732,
          0.2427897461613536,
          0.9999999999999973,
          0.03979449271648808,
          2.664535259100376e-15,
          0,
          0.6666666666666666,
          0,
          1.669345030059083
        ],
        [
          1.225253585941863,
          1.225253585941863,
          0.3022003545848463,
          0,
          0.6977996454151536,
          0,
          0.6666666666666666,
          0,
          2.005059795180759
        ],
        [
          0.6685718288518988,
          0.6685718288518988,
          0.5070783132759213,
          0.7571573388688683,
          0.4929216867240787,
          0.003450804094825344,
          0.6519814772826439,
          0,
          2.353276782762764
        ],
        [
          1.646303537820046,
          0.08466694484626197,
          0.8125523560551742,
          0.06569720554398628,
          0.1874476439448258,
          0,
          0.6666666666666666,
          0,
          1.666375166329723
        ],
        [
          0,
          0,
          1,
          0,
          0,
          0,
          1,
          0,
          0
        ],
        [
          0,
          0,
          1,
          0,
          0,
          0,
          1,
          0,
          0
        ],
        [
          0,
          0,
          1,
          0,
          0,
          0,
          1,
          0,
          0
        ],
        [
          0,
          0,
          1,
          0,
          0,
          0,
          1,
          0,
          0
        ],
        [
          0,
          0,
          1,
          0,
          0,
          0,
          1,
          0,
          0
        ],
        [
          1.795322393846139,
          1.795322393846137,
          0.3247158376057445,
          0.1340605580222504,
          0.6752841623942555,
          0,
          0.6666666666666666,
          0,
          3.261143217393423
        ],
        [
          0.4842321923304039,
          0.4842321923304028,
          0.7908888304271309,
          7.673507022527736,
          0.2091111695728691,
          1.580821706838236,
          0.2289341141925686,
          0,
          5.336761834770442
        ],
        [
          1.496502410482017,
          1.401089681814846,
          0.07029006660983882,
          0,
          0.9297099333901612,
          0,
          0.6666666666666666,
          0,
          1.575837476981607
        ],
        [
          0,
          0,
          0.3918955216127706,
          11.80628858108131,
          0.6081044783872294,
          5.898951010989919,
          0.02374626536318158,
          0,
          17.71939091146455
        ],
        [
          1.210797457221586,
          0,
          0.3319637215321214,
          6.497120413663229,
          0.6680362784678786,
          2.689538088573187,
          0.1258560197497456,
          0,
          11.79051574606322
        ],
        [
          1.80407561686549,
          0.07300458089503019,
          0.03403738654081344,
          0.06929834198942715,
          0.9659626134591865,
          0,
          0.6666666666666666,
          0,
          1.778042594362431
        ],
        [
          4.465934233630731,
          0.927819393155817,
          0.3754402800044331,
          0.8635189986823347,
          0.6245597199955669,
          0,
          0.6666666666666666,
          0,
          6.168137940656238
        ],
        [
          2.261633992390493,
          0.3792990296979696,
          2.08767930966269e-8,
          0.3794197905366631,
          0.9999999791232069,
          0,
          0.6666666666666666,
          0,
          2.95063075638727
        ],
        [
          0,
          0,
          0.6170558734190476,
          4.983161740163286,
          0.3829441265809524,
          2.493621205048498,
          0.1396798792579514,
          2,
          4.709747121926806
        ],
        [
          1.152886923612183,
          1.152886923612183,
          7.54880115309779e-9,
          1.281989189449131,
          0.9999999924511989,
          0.02642875554079183,
          0.6231105518376718,
          0,
          4.190790730342806
        ],
        [
          1.07676042395999,
          0.1759860848056715,
          0.7414318233885778,
          0.1600958317829366,
          0.2585681766114222,
          0,
          0.6666666666666666,
          0,
          1.383161051305369
        ],
        [
          1.999328839505769,
          1.035460472059631,
          0.80470895267193,
          0.3517961015384251,
          0.19529104732807,
          0,
          0.6666666666666666,
          0,
          4.00665621908677
        ],
        [
          0.9724320500676511,
          0.9724320500676511,
          0,
          1.365626215671045,
          1,
          0,
          0.6666666666666666,
          0,
          4.236500670665564
        ],
        [
          1.970106320858966,
          1.323935575815038,
          0.5660465046233912,
          0.4075305556605712,
          0.4339534953766088,
          0,
          0.6666666666666666,
          0,
          4.040633209543305
        ],
        [
          2.458708451666481,
          2.458708451666451,
          0.3747215860263379,
          0.1404500459312815,
          0.6252784139736621,
          0,
          0.6666666666666666,
          0,
          4.680364977359813
        ],
        [
          0.5552845959807391,
          0.4042387572283726,
          0.9999999999996039,
          0.349512246313597,
          3.961275751862559e-13,
          0,
          0.6666666666666666,
          0,
          1.492221813235566
        ],
        [
          4.762200926397721,
          4.762200926397638,
          0.07869596522038384,
          0.4520816376680071,
          0.9213040347796162,
          0,
          0.6666666666666666,
          0,
          6.194095721691635
        ],
        [
          1.62040023305832,
          0.5254336220432693,
          0.267204344734045,
          0.5258697388797486,
          0.732795655265955,
          0,
          0.6666666666666666,
          0,
          2.740712955825175
        ],
        [
          2.633845626146729,
          1.345917695679459,
          0.4173225486196482,
          0,
          0.5826774513803518,
          0,
          0.6666666666666666,
          0,
          3.731955170054039
        ],
        [
          0.4690431941387175,
          0.4690431941387175,
          0,
          0.620969609977816,
          1,
          0,
          0.6666666666666666,
          0,
          1.95032233982226
        ],
        [
          1.75052945873242,
          0.4729873363752856,
          0.4627618986002163,
          0.4566321581904211,
          0.5372381013997838,
          0,
          0.6666666666666666,
          0,
          2.704689442765496
        ],
        [
          1.785834571560678,
          0.3271132725331036,
          0.1511525332832739,
          0.3262806686678093,
          0.8488474667167262,
          0,
          0.6666666666666666,
          0,
          2.396046456526131
        ],
        [
          1.300674056809322,
          0.7768883770950488,
          0.5188320097598722,
          0.2954072953692441,
          0.4811679902401278,
          0,
          0.6666666666666666,
          0,
          2.504000135941334
        ],
        [
          2.528447950332673,
          0.1191403796352028,
          4.333658264781972e-9,
          0.1179179130734219,
          0.9999999956663418,
          0,
          0.6666666666666666,
          0,
          2.542849037064677
        ],
        [
          1.876134610366662,
          1.243230861451474,
          0.3034432218033224,
          0,
          0.6965567781966775,
          0,
          0.6666666666666666,
          0,
          2.601952228525509
        ],
        [
          2.736173689847346,
          0.8229242754922449,
          0.8108699973600075,
          0,
          0.1891300026399925,
          0,
          0.6666666666666666,
          0,
          4.083722828344264
        ],
        [
          2.692987758608744,
          0,
          0.2099197865061433,
          0,
          0.7900802134938567,
          0,
          0.6666666666666666,
          0,
          2.398357661077805
        ],
        [
          1.934845680749936,
          1.934845680749936,
          0.5715402841050146,
          0,
          0.4284597158949854,
          0,
          0.6666666666666666,
          0,
          4.452455501305984
        ],
        [
          3.938784849392188,
          3.938784849392187,
          0.2183899401095074,
          0,
          0.7816100598904927,
          0,
          0.6666666666666666,
          0,
          5.630866777474287
        ],
        [
          0.9481707777379244,
          0.123765339304357,
          0.9999999999999699,
          0.009986521210851243,
          3.008704396734174e-14,
          0,
          0.6666666666666666,
          0,
          1.149896149796337
        ],
        [
          2.250119293251531,
          2.250119293251514,
          0.1825692257833422,
          0.004877621792576875,
          0.8174307742166578,
          0,
          0.6666666666666666,
          0,
          3.027671085240561
        ],
        [
          1.835564691553048,
          0.4199451218690553,
          0.9999999999999882,
          0.00375257810717918,
          1.176836406102666e-14,
          0,
          0.6666666666666666,
          0,
          2.671195454172905
        ],
        [
          2.858019930355308,
          1.170469011442542,
          0.9999999999999413,
          1.052339637581476,
          5.873079800267078e-14,
          0,
          0.6666666666666666,
          0,
          5.434131847209837
        ],
        [
          8.958355935329841,
          1.001258266644407,
          0.01880238268150988,
          1.015949803539349,
          0.9811976173184901,
          0,
          0.6666666666666666,
          0,
          10.48500630279674
        ],
        [
          1.856213653982036,
          1.856213653982017,
          0.4849495200564399,
          0,
          0.5150504799435601,
          0,
          0.6666666666666666,
          0,
          3.874812942727949
        ],
        [
          0.2323115414082849,
          0,
          0.6571041834503354,
          5.119899176090895,
          0.3428958165496646,
          6.652466160980708,
          0.0161442296797859,
          4,
          4.539816346593476
        ],
        [
          5.027397452311014,
          0.3915169559967858,
          0.8671769135906615,
          0.3708252949052552,
          0.1328230864093385,
          0,
          0.6666666666666666,
          0,
          5.436875555993288
        ],
        [
          1.439722887177613,
          1.314150539007806,
          0.5301761107955331,
          0,
          0.4698238892044669,
          0,
          0.6666666666666666,
          0,
          3.001788305903771
        ],
        [
          2.978532502057115,
          2.893106187859374,
          0.04113171057813302,
          0,
          0.958868289421867,
          0,
          0.6666666666666666,
          0,
          2.946358189411149
        ],
        [
          0.7653270547540901,
          0.762220943195274,
          0.5505676130922316,
          0,
          0.4494323869077684,
          0,
          0.6666666666666666,
          0,
          1.71733056439555
        ],
        [
          2.991570661258654,
          0,
          0.21,
          0,
          0.79,
          0,
          0.6666666666666666,
          0,
          2.664273683067899
        ],
        [
          6.795085811246951,
          6.795085811246951,
          0.3831087565380256,
          0.03399346701159548,
          0.6168912434619744,
          0,
          0.6666666666666666,
          0,
          12.52843205122603
        ],
        [
          6.11268797186981,
          0.0411330871002795,
          0.3457267575930745,
          0.03962350089291085,
          0.6542732424069255,
          0,
          0.6666666666666666,
          0,
          5.543002389286692
        ],
        [
          2.935547665266139,
          2.935547665266099,
          0.4014901445940406,
          0.03549727648051829,
          0.5985098554059594,
          0,
          0.6666666666666666,
          0,
          5.575664510974438
        ],
        [
          2.788636612610095,
          2.788636612610095,
          0.263700113503279,
          0,
          0.736299886496721,
          0,
          0.6666666666666666,
          0,
          4.298470060222735
        ],
        [
          2.243472703059399,
          0.2810738648128136,
          0.2471712453245596,
          0.2838362367557857,
          0.7528287546754404,
          0,
          0.6666666666666666,
          0,
          2.696864533833166
        ],
        [
          1.46153635915434,
          0.935831151756702,
          0.5255508064092633,
          0.9346627543606499,
          0.4744491935907367,
          0,
          0.6666666666666666,
          0,
          3.609962066219882
        ],
        [
          4.377947877250967,
          4.377947877250924,
          0.4528625305902882,
          0.3414421895131878,
          0.5471374694097118,
          0,
          0.6666666666666666,
          0,
          9.253260110239706
        ],
        [
          0.05625062977021985,
          0.05266386113081351,
          0.8895665241317232,
          0.07084083387908284,
          0.1104334758682768,
          0.000227069981676209,
          0.663018217259179,
          0,
          0.185028730704532
        ],
        [
          1.271154002070796,
          0.5511664554571905,
          0.6713253660815299,
          0,
          0.3286746339184701,
          0,
          0.6666666666666666,
          0,
          2.045296601550483
        ],
        [
          0.4034328401875243,
          0.4034328401875243,
          0,
          3.288432791745665,
          1,
          0,
          0.6666666666666666,
          0,
          8.475371720865834
        ],
        [
          1.600591515341998,
          0.6467739002110825,
          0.516478556326208,
          0.6484373153928116,
          0.483521443673792,
          0,
          0.6666666666666666,
          0,
          3.023743849170239
        ],
        [
          0.6248861566811007,
          0.624886156681095,
          0.3354182167721761,
          0.1861448633217478,
          0.6645817832278239,
          0,
          0.6666666666666666,
          0,
          1.37914331248029
        ],
        [
          2.142497604989942,
          2.142497604989942,
          0.4496291690415231,
          0.4323104948872253,
          0.5503708309584769,
          0,
          0.6666666666666666,
          0,
          4.872887754311123
        ],
        [
          3.329984266725296,
          1.024241827365645,
          0.6637482527097717,
          0.466842975779618,
          0.3362517472902283,
          0,
          0.6666666666666666,
          0,
          5.030980547634798
        ],
        [
          2.473647265374703,
          2.473647265374681,
          0.09530979860897008,
          0,
          0.90469020139103,
          0,
          0.6666666666666666,
          0,
          2.784893196302607
        ],
        [
          0.613353756924373,
          0.06065729579909821,
          0.3862957376991579,
          0.03848081448313264,
          0.6137042623008422,
          0,
          0.6666666666666666,
          0,
          0.66236536543482
        ],
        [
          2.103232584635883,
          2.103232584635834,
          0.1541612999217048,
          0,
          0.8458387000782952,
          0,
          0.6666666666666666,
          0,
          2.673364745494986
        ],
        [
          0,
          0,
          1,
          0,
          0,
          0,
          1,
          0,
          0
        ],
        [
          0.9233112599050252,
          0.9233112599050252,
          8.508058116214334e-9,
          1.047268434773786,
          0.9999999914919419,
          0.03241844474536038,
          0.6179049000479044,
          0,
          3.407025234358823
        ],
        [
          2.179483197455911,
          2.179483197455759,
          0.4642874445239692,
          0,
          0.5357125554760308,
          0,
          0.6666666666666666,
          0,
          4.438488705111783
        ],
        [
          1.948139571565845,
          1.948139571565794,
          0.2937766945381983,
          0.1791675484272308,
          0.7062233054618017,
          0,
          0.6666666666666666,
          0,
          3.459810986100923
        ],
        [
          14.15716069880968,
          0.6740556477658568,
          0.9999999999999942,
          0.3790158284211962,
          5.773159728050814e-15,
          0,
          0.6666666666666666,
          0,
          14.2718921538559
        ],
        [
          0.907963934463569,
          0.907963934463569,
          0,
          1.24594965759628,
          1,
          0,
          0.6666666666666666,
          0,
          3.883715848682443
        ],
        [
          3.113722418837357,
          0.3069342220146168,
          0,
          0.3057971994714584,
          1,
          0,
          0.6666666666666666,
          0,
          3.527789663976836
        ],
        [
          9999.95267428556,
          9599.954567314137,
          0.9999990463256835,
          7.114592390332629,
          9.536743165172723e-7,
          0,
          0.6666666666666666,
          0,
          32599.21585773249
        ],
        [
          1.321279967277829,
          1.321279967277829,
          1,
          1.261495334922813,
          0,
          0,
          0.6666666666666666,
          0,
          4.437732827905878
        ],
        [
          1.738835007815339,
          1.738835007815339,
          0.4174441681894392,
          0,
          0.5825558318105608,
          0,
          0.6666666666666666,
          0,
          3.340083588388644
        ],
        [
          1.476117717660055,
          1.476117717660045,
          0.3438710648690685,
          0.1237301194755116,
          0.6561289351309315,
          0,
          0.6666666666666666,
          0,
          2.767763109462219
        ],
        [
          5.914698645669177,
          5.873295755149492,
          0.4848297401067554,
          0.04373483617489232,
          0.5151702598932446,
          0,
          0.6666666666666666,
          0,
          12.35114490877426
        ],
        [
          4.689031130260376,
          0,
          0.21,
          0,
          0.79,
          0,
          0.6666666666666666,
          0,
          4.176021111994286
        ],
        [
          1.825626030436941,
          1.825626030436813,
          0.7175977660969696,
          0.5244955059902207,
          0.2824022339030304,
          0,
          0.6666666666666666,
          0,
          5.224788385482054
        ],
        [
          4.791398219156793,
          0.7242062217125955,
          0.0154,
          0.7319355534704037,
          0.9846,
          0,
          0.6666666666666666,
          0,
          6.073361824338347
        ],
        [
          3.188956607141483,
          1.052724022297807,
          0.3339878826228391,
          0,
          0.6660121173771609,
          0,
          0.6666666666666666,
          0,
          3.707829957146936
        ],
        [
          5.329871726408405,
          0.8925349634221841,
          0.7781578081104098,
          0,
          0.2218421918895902,
          0,
          0.6666666666666666,
          0,
          6.460904726499876
        ],
        [
          0.8762565209035738,
          0.8762565209035738,
          0.3104297974643942,
          1.294043073667765,
          0.6895702025356059,
          0.06022927378606369,
          0.5976294191469379,
          0,
          3.654083107429508
        ],
        [
          5.206871379885428,
          1.173412437527217,
          0.641522144627262,
          1.019140756349715,
          0.358477855372738,
          0,
          0.6666666666666666,
          0,
          7.39677694971128
        ],
        [
          1.926697402924066,
          0.7552478821382489,
          0.2142220385824206,
          0.7504315997150663,
          0.7857779614175795,
          0,
          0.6666666666666666,
          0,
          3.570567338082459
        ],
        [
          2.731585819770894,
          2.731585819770876,
          0.4899394633711502,
          0,
          0.5100605366288498,
          0,
          0.6666666666666666,
          0,
          5.73577765182965
        ],
        [
          5.586577930161241,
          0.706572674781092,
          0.7878036086615889,
          26.64744150914026,
          0.2121963913384111,
          0.6470937161321615,
          0.3916580539600033,
          0,
          20.30486780967518
        ],
        [
          0.5041660063496275,
          0.4562580699616482,
          0.9272646909341151,
          5.89416128949136,
          0.07273530906588488,
          0.7084585749366141,
          0.3772819543025477,
          0,
          2.551272250414593
        ],
        [
          3.008250448895794,
          0.3691717287749888,
          0.1667055203753636,
          0.364778333307184,
          0.8332944796246364,
          0,
          0.6666666666666666,
          0,
          3.581234097112662
        ],
        [
          0,
          0,
          0.3926801974149354,
          3.368052919430411,
          0.6073198025850646,
          6.277830876820943,
          0.01955531063059801,
          1,
          5.048397486413485
        ],
        [
          0.7912181187126437,
          0.791218118712643,
          0.6148640683194231,
          0,
          0.3851359316805769,
          0,
          0.6666666666666666,
          0,
          1.905348319992936
        ],
        [
          3.71957301808112,
          0.8490848498238205,
          0.569871415754523,
          0,
          0.430128584245477,
          0,
          0.6666666666666666,
          0,
          4.506850172898127
        ],
        [
          1.171259132946122,
          1.171259132946115,
          0.4841394721336256,
          0,
          0.5158605278663744,
          0,
          0.6666666666666666,
          0,
          2.442640935257866
        ],
        [
          1.787551110432509,
          1.787551110432052,
          0.5607558645039706,
          0.02086714532734517,
          0.4392441354960294,
          0,
          0.6666666666666666,
          0,
          4.088545167320953
        ],
        [
          9.036643304705148,
          2.125885001974231,
          0.6263449191188974,
          0,
          0.3736550808811026,
          0,
          0.6666666666666666,
          0,
          11.3343017571206
        ],
        [
          0.4645571496588037,
          0.4621612239288345,
          0.6485265244200009,
          0.582623708888692,
          0.3514734755799991,
          0.01597013508205691,
          0.6335814692339959,
          0,
          1.658873597710894
        ],
        [
          4.867173720107319,
          0,
          0.02907607562190527,
          0,
          0.9709239243780947,
          0,
          0.6666666666666666,
          0,
          4.334673762292401
        ],
        [
          3.026601057233384,
          0.8811141204951901,
          0.8022408391362594,
          0,
          0.1977591608637406,
          0,
          0.6666666666666666,
          0,
          4.440064510235201
        ],
        [
          1.926901604520943,
          0.8617384172576141,
          0.9999999999993721,
          0.7285065755888784,
          6.279421427279885e-13,
          0,
          0.6666666666666666,
          0,
          3.84291559969021
        ],
        [
          0.9324096703685407,
          0.3070570063220401,
          1,
          0.2846635187393836,
          0,
          0,
          0.6666666666666666,
          0,
          1.58823578136294
        ],
        [
          2.261599427191809,
          0.7437405830669691,
          0.9999999999999637,
          0.2591655933404655,
          3.630429290524262e-14,
          0,
          0.6666666666666666,
          0,
          3.849768611455589
        ],
        [
          1.229562269878576,
          0.5060919923886085,
          0.9999999999999971,
          0.08983876139697484,
          2.886579864025407e-15,
          0,
          0.6666666666666666,
          0,
          2.344109945830298
        ],
        [
          1.159386048878212,
          1.159386048878205,
          0.4320628797679776,
          0.004360880607174795,
          0.5679371202320225,
          0,
          0.6666666666666666,
          0,
          2.274978243851416
        ],
        [
          0.3638192101896335,
          0.3638192101896335,
          0,
          0.709127116496641,
          1,
          0,
          0.6666666666666666,
          0,
          2.074189285253117
        ],
        [
          1.034299672466998,
          1.034299672466992,
          0.5907823661901114,
          0,
          0.4092176338098886,
          0,
          0.6666666666666666,
          0,
          2.42924401627911
        ],
        [
          2.742399343165874,
          0.2172221635057565,
          0.9999999999999416,
          0.1576549742626909,
          5.839773109528323e-14,
          0,
          0.6666666666666666,
          0,
          2.978482461396995
        ],
        [
          1.27745933613403,
          0.7883435680747555,
          0.9999999996930253,
          0.7779276638055833,
          3.069746679074115e-10,
          0,
          0.6666666666666666,
          0,
          3.083382963662268
        ],
        [
          0.3233880774516121,
          0,
          0.6830961443484467,
          1.52787753817059,
          0.3169038556515533,
          2.805758430319713,
          0.1183368509525528,
          5,
          1.483022092609829
        ],
        [
          0.946273085617594,
          0.188332960639668,
          0.9999999999998987,
          0.1592672207505412,
          1.012523398458143e-13,
          0,
          0.6666666666666666,
          0,
          1.307563383770565
        ],
        [
          2.038079381307073,
          2.038079381307063,
          0.3983126441679425,
          0,
          0.6016873558320575,
          0,
          0.6666666666666666,
          0,
          3.818660584878644
        ],
        [
          2.016938049536041,
          1.720633073408597,
          0.9999999999966656,
          1.645534993339475,
          3.334443832159195e-12,
          0,
          0.6666666666666666,
          0,
          6.042912248415981
        ],
        [
          0.3906023384394763,
          0,
          0.6744182249825789,
          2.808591901133164,
          0.3255817750174211,
          3.872300952342798,
          0.06762142987401798,
          2,
          2.604734695475658
        ],
        [
          2.61404403703083,
          0.5707170686565304,
          0.1276463020958239,
          0.5670881650468381,
          0.8723536979041762,
          0,
          0.6666666666666666,
          0,
          3.728806522006916
        ],
        [
          10.17961549237708,
          1.074815809387595,
          0.1323844421422754,
          1.076569130193793,
          0.8676155578577246,
          0,
          0.6666666666666666,
          0,
          11.72237379239071
        ],
        [
          1.128205735550912,
          0.8570886857699249,
          0.5479456873379416,
          0,
          0.4520543126620584,
          0,
          0.6666666666666666,
          0,
          2.163871639141155
        ],
        [
          1.567243861290954,
          1.567243861290954,
          0.346848754358126,
          0,
          0.653151245641874,
          0,
          0.6666666666666666,
          0,
          2.737410900261461
        ],
        [
          0.8760223286432898,
          0.8760223286432859,
          0.2123637356763981,
          0.1554264296153841,
          0.7876362643236019,
          0,
          0.6666666666666666,
          0,
          1.541467590640463
        ],
        [
          2.368523662029894,
          0.8952252861332367,
          0.68138479201923,
          0,
          0.31861520798077,
          0,
          0.6666666666666666,
          0,
          3.614896207986743
        ],
        [
          0.9499502053408647,
          0.9499502053408609,
          0.8146138160019267,
          0.05053649475430984,
          0.1853861839980733,
          0,
          0.6666666666666666,
          0,
          2.779038712642437
        ],
        [
          1.265384392977051,
          0.3439701875338799,
          0.9999999999995923,
          0.2291835426102546,
          4.076738946423575e-13,
          0,
          0.6666666666666666,
          0,
          1.975885194486239
        ],
        [
          1.921000654451834,
          0.3172044720212046,
          0.9999999999999253,
          0.2488356843321605,
          7.471800955727304e-14,
          0,
          0.6666666666666666,
          0,
          2.493713223729966
        ],
        [
          0.6304183826163757,
          0.6304183826163757,
          0,
          1.153006669855644,
          1,
          0,
          0.6666666666666666,
          0,
          3.407145900274386
        ],
        [
          1.238768079653676,
          0.5358795328510547,
          0.7775609223848343,
          0,
          0.2224390776151657,
          0,
          0.6666666666666666,
          0,
          2.131631159411472
        ],
        [
          0.8981629747548918,
          0.8981629747548866,
          0.5472276842546022,
          0,
          0.4527723157453978,
          0,
          0.6666666666666666,
          0,
          2.012952942555448
        ],
        [
          5.775300412354111,
          5.775300412354092,
          0.1807173555527568,
          0,
          0.8192826444472432,
          0,
          0.6666666666666666,
          0,
          7.719361220138564
        ],
        [
          0.5901376617281409,
          0.5901376617281352,
          0.5752855076826893,
          0,
          0.4247144923173107,
          0,
          0.6666666666666666,
          0,
          1.363476235033407
        ],
        [
          2.881151028351974,
          2.881151028351947,
          0.1333048975330094,
          0.2228290596315108,
          0.8666951024669907,
          0,
          0.6666666666666666,
          0,
          3.990494858388699
        ],
        [
          3.519361006384968,
          3.519361006384924,
          0.1791015806050272,
          0,
          0.8208984193949729,
          0,
          0.6666666666666666,
          0,
          4.690000963327935
        ],
        [
          0.5808116728327756,
          0.5808116728327196,
          0.7629564963094042,
          0,
          0.2370435036905958,
          0,
          0.6666666666666666,
          0,
          1.610952280474704
        ],
        [
          0,
          0,
          1,
          0,
          0,
          0,
          1,
          0,
          0
        ],
        [
          0,
          0,
          1,
          0,
          0,
          0,
          1,
          0,
          0
        ],
        [
          0,
          0,
          1,
          0,
          0,
          0,
          1,
          0,
          0
        ],
        [
          0,
          0,
          1,
          0,
          0,
          0,
          1,
          0,
          0
        ],
        [
          0.3690434385953923,
          0.1119884141182954,
          0.6092068100610619,
          1.819955780372028,
          0.3907931899389381,
          1.64445178439253,
          0.2210472710016967,
          0,
          2.252404705331642
        ],
        [
          0.3866458063275015,
          0.3866458063275015,
          0.6793233926637418,
          0.7607531199288954,
          0.3206766073362582,
          0.1233969657952088,
          0.5623413555550837,
          0,
          1.594700488436472
        ],
        [
          0.1631734829585844,
          0,
          0.5533627414801034,
          2.360389403752829,
          0.4466372585198966,
          2.933156838340224,
          0.1106282623443298,
          0,
          2.747252397908096
        ],
        [
          0.8882739740942138,
          0.888273974094175,
          0.4263544502238767,
          0,
          0.5736455497761233,
          0,
          0.6666666666666666,
          0,
          1.725796902184551
        ],
        [
          0.2256436418419319,
          0,
          0.7036398186223917,
          1.821582943320243,
          0.2963601813776083,
          1.752667927148465,
          0.2083081540190779,
          2,
          1.533330312981658
        ],
        [
          0,
          0,
          1,
          0,
          0,
          0,
          1,
          0,
          0
        ],
        [
          0,
          0,
          1,
          0,
          0,
          0,
          1,
          0,
          0
        ],
        [
          0.7199930945759054,
          0.6017214799849712,
          0.6113602027261551,
          0,
          0.3886397972738449,
          0,
          0.6666666666666666,
          0,
          1.549146027840102
        ],
        [
          0.650990219363484,
          0.6509902193634768,
          0.4848348396386684,
          0.01866103138722049,
          0.5151651603613316,
          0,
          0.6666666666666666,
          0,
          1.382473041101141
        ],
        [
          1.425706755074874,
          0.7151216425510859,
          0.999999999821735,
          0.7074118659131495,
          1.782649583503826e-10,
          0,
          0.6666666666666666,
          0,
          3.034694444907823
        ],
        [
          1.126147732454742,
          0.1972814237926281,
          0.6416520835236753,
          0.171119636528269,
          0.3583479164763247,
          0,
          0.6666666666666666,
          0,
          1.466705816628152
        ],
        [
          1.849684434896123,
          1.849684434896109,
          0.4254796678511321,
          0,
          0.5745203321488679,
          0,
          0.6666666666666666,
          0,
          3.589694654001596
        ],
        [
          1.131960840792515,
          0.4430243073176228,
          0.9999999999998213,
          0.3761991927755086,
          1.787459069646502e-13,
          0,
          0.6666666666666666,
          0,
          2.101531376672527
        ],
        [
          1.198590456247111,
          0.7845397331634651,
          0.9999999999995662,
          0.7272453859454855,
          4.337641357210487e-13,
          0,
          0.6666666666666666,
          0,
          3.003754719275272
        ],
        [
          15.95891229117371,
          0,
          0.1649228495973678,
          0.3749931349168386,
          0.8350771504026322,
          0,
          0.6666666666666666,
          0,
          14.98577631586087
        ],
        [
          0,
          0,
          0.5738760305253359,
          4.349678080617722,
          0.4261239694746641,
          2.502735138692806,
          0.1390028215291724,
          1,
          4.574569952569181
        ],
        [
          9999.999999809563,
          0,
          0.7075515027672226,
          1.54389150380212,
          0.2924484972327774,
          0,
          0.6666666666666666,
          0,
          8907.05034830658
        ],
        [
          0.6130705123134653,
          0.171221465133645,
          0.1259411720944492,
          0.1676695038839392,
          0.8740588279055508,
          0,
          0.6666666666666666,
          0,
          0.9609205410411941
        ],
        [
          4.99907525046129,
          4.999075250461242,
          0.07547390197472804,
          0,
          0.924526098025272,
          0,
          0.6666666666666666,
          0,
          5.38334592913808
        ],
        [
          3.052017359644303,
          0.5507177284371114,
          0.118942678267617,
          0.526830519394328,
          0.8810573217323829,
          0,
          0.6666666666666666,
          0,
          4.025373184547007
        ],
        [
          0,
          0,
          1,
          0,
          0,
          0,
          1,
          0,
          0
        ],
        [
          0,
          0,
          1,
          0,
          0,
          0,
          1,
          0,
          0
        ],
        [
          1.160481305837075,
          0.8247894622781952,
          0.5062209570731581,
          0,
          0.4937790429268419,
          0,
          0.6666666666666666,
          0,
          2.063999240206799
        ],
        [
          0.3809466929209038,
          0.3809466929209038,
          0,
          0.6416742528227989,
          1,
          0,
          0.6666666666666666,
          0,
          1.922964631938066
        ],
        [
          0,
          0,
          0,
          0.4464367614187577,
          1,
          0,
          0.6666666666666666,
          0,
          1.101836456236145
        ],
        [
          0,
          0,
          0.6271899063127069,
          1.472306681600379,
          0.3728100936872931,
          5.496597891964484,
          0.02919617516057926,
          3,
          1.354700023219176
        ],
        [
          1.351599797076417,
          1.351599797076414,
          0.7278145217685266,
          0,
          0.2721854782314734,
          0,
          0.6666666666666666,
          0,
          3.631599475741804
        ],
        [
          2.92072825752005,
          1.414262093851234,
          0.9999999999999185,
          0.8479664597935214,
          8.149037000748649e-14,
          0,
          0.6666666666666666,
          0,
          6.09167748691752
        ],
        [
          0,
          0,
          0.7724052632009454,
          10.56185974521297,
          0.2275947367990546,
          4.854605038814618,
          0.04063909237500607,
          0,
          5.932801306001837
        ],
        [
          0.4886009075465202,
          0.4886009075465202,
          0,
          0.9180140106992022,
          1,
          0,
          0.6666666666666666,
          0,
          2.700866208698386
        ],
        [
          0,
          0,
          1,
          0,
          0,
          0,
          1,
          0,
          0
        ],
        [
          0,
          0,
          1,
          0,
          0,
          0,
          1,
          0,
          0
        ],
        [
          0,
          0,
          1,
          0,
          0,
          0,
          1,
          0,
          0
        ],
        [
          0,
          0,
          1,
          0,
          0,
          0,
          1,
          0,
          0
        ],
        [
          0,
          0,
          1,
          0,
          0,
          0,
          1,
          0,
          0
        ],
        [
          0,
          0,
          1,
          0,
          0,
          0,
          1,
          0,
          0
        ],
        [
          0,
          0,
          1,
          0,
          0,
          0,
          1,
          0,
          0
        ],
        [
          0,
          0,
          1,
          0,
          0,
          0,
          1,
          0,
          0
        ],
        [
          0.5149444815700371,
          0.514944481570026,
          0.8819607494388952,
          0,
          0.1180392505611048,
          0,
          0.6666666666666666,
          0,
          1.579506233740697
        ],
        [
          2.243667886728409,
          0.4747659470678061,
          0.3012892844019486,
          0,
          0.6987107155980514,
          0,
          0.6666666666666666,
          0,
          2.351233434948523
        ],
        [
          1.398407012379389,
          0,
          0.10495989356895,
          0,
          0.89504010643105,
          0,
          0.6666666666666666,
          0,
          1.24541233458028
        ],
        [
          0.8118544437955693,
          0.09749887622512476,
          0.7202411166987108,
          0.06350084695995167,
          0.2797588833012892,
          0,
          0.6666666666666666,
          0,
          0.940191850182392
        ],
        [
          3.249716199248535,
          1.092752925817271,
          0.06957598522449042,
          0,
          0.9304240147755096,
          0,
          0.6666666666666666,
          0,
          3.081822111956657
        ],
        [
          1.98626111153006,
          0.7455398390075889,
          0.5224316286224687,
          0.04860941492738873,
          0.4775683713775313,
          0,
          0.6666666666666666,
          0,
          2.787542790772314
        ],
        [
          0.5469626711921383,
          0,
          0.0007816673255632046,
          0,
          0.9992183326744368,
          0,
          0.6666666666666666,
          0,
          0.4871214540741008
        ],
        [
          1.12825460207681,
          0.06342921867739776,
          0.09458419061420381,
          0.05973026152369305,
          0.9054158093857962,
          0,
          0.6666666666666666,
          0,
          1.153098184094126
        ],
        [
          40.29167062526064,
          40.29167062526052,
          0.03732444125558731,
          0.1254614707607416,
          0.9626755587444127,
          0,
          0.6666666666666666,
          0,
          39.89323350025951
        ],
        [
          1.815150848198047,
          0.5263593605392661,
          0.9999999999754361,
          0.5092947335099682,
          2.456390646443651e-11,
          0,
          0.6666666666666666,
          0,
          2.915652636618216
        ],
        [
          2.659917416359288,
          0,
          0.228430257387415,
          0.8706800044064249,
          0.7715697426125849,
          0,
          0.6666666666666666,
          0,
          4.026929958259934
        ],
        [
          1.060516304994852,
          0.04977249672776495,
          0.5994040431821743,
          0.02413935382531086,
          0.4005959568178257,
          0,
          0.6666666666666666,
          0,
          1.041987517169314
        ],
        [
          0.9042535425831882,
          0.3306313447852456,
          0.2848920989598772,
          0,
          0.7151079010401228,
          0,
          0.6666666666666666,
          0,
          1.037800289192444
        ],
        [
          0.7217427017624309,
          0,
          0.3769040502332267,
          2.717346994043753,
          0.6230959497667733,
          1.262508042427754,
          0.2733919897418796,
          1,
          4.82163364994779
        ],
        [
          0,
          0,
          1,
          0,
          0,
          0,
          1,
          0,
          0
        ],
        [
          2.247610607315961,
          1.341624676973714,
          0.0654455340148477,
          0,
          0.9345544659851523,
          0,
          0.6666666666666666,
          0,
          2.218412278903777
        ],
        [
          9.526239476257727,
          9.526239476257615,
          0.04312751072065523,
          0.1954261964888198,
          0.9568724892793448,
          0,
          0.6666666666666666,
          0,
          9.959520256639609
        ],
        [
          0.3407623973428018,
          0,
          0.4491902367882308,
          1.587229109013228,
          0.5508097632117692,
          1.736684336381202,
          0.2101382957156021,
          2,
          2.461217479876065
        ],
        [
          1.246093522495372,
          0.7246477450297445,
          0.1902286897202786,
          0.04312864077283722,
          0.8097713102797214,
          0,
          0.6666666666666666,
          0,
          1.536178811962909
        ],
        [
          0.8707487686651273,
          0.1768796827636452,
          0,
          0.1770260318474347,
          1,
          0,
          0.6666666666666666,
          0,
          1.212395636740718
        ],
        [
          1.766360333890844,
          1.081217507123863,
          0.5463705317169522,
          0,
          0.4536294682830478,
          0,
          0.6666666666666666,
          0,
          3.031109227982549
        ],
        [
          2.430791350397996,
          0,
          0.21,
          0,
          0.79,
          0,
          0.6666666666666666,
          0,
          2.164847218139808
        ],
        [
          1.620487601436538,
          1.620487601436522,
          0.3442865068375938,
          0,
          0.6557134931624062,
          0,
          0.6666666666666666,
          0,
          2.820160906353335
        ],
        [
          0.8610546972857323,
          0.8610546972856398,
          0.1077986918697222,
          0,
          0.8922013081302778,
          0,
          0.6666666666666666,
          0,
          0.9959373186015105
        ],
        [
          0.9860902607801048,
          0.04089098630166588,
          0.02389060052626662,
          0.04212321571287945,
          0.9761093994737334,
          0,
          0.6666666666666666,
          0,
          0.9820959959195787
        ],
        [
          0.8091918136234212,
          0.6288426246205893,
          0.6867552283664505,
          0,
          0.3132447716335495,
          0,
          0.6666666666666666,
          0,
          1.786523442829371
        ],
        [
          1.529066478336383,
          1.043268468526894,
          0.65437358721393,
          0,
          0.34562641278607,
          0,
          0.6666666666666666,
          0,
          3.046695851161738
        ],
        [
          1.599128686749086,
          1.599128686748908,
          0.1847120554790056,
          0.04251511446352117,
          0.8152879445209944,
          0,
          0.6666666666666666,
          0,
          2.238736075050266
        ],
        [
          0,
          0,
          1,
          0,
          0,
          0,
          1,
          0,
          0
        ],
        [
          0,
          0,
          1,
          0,
          0,
          0,
          1,
          0,
          0
        ],
        [
          9.463284027237451,
          6.987938250824523,
          0.3033304633107284,
          0,
          0.6966695366892717,
          0,
          0.6666666666666666,
          0,
          13.65939260887492
        ],
        [
          1.498584919217491,
          0.523603967334168,
          0.1522844262493361,
          0.03020944214571202,
          0.8477155737506639,
          0,
          0.6666666666666666,
          0,
          1.594630640759757
        ],
        [
          0.2818422518911556,
          0.1776101764582732,
          0.9163603481361833,
          34.42441937714636,
          0.08363965186381672,
          4.66199136688428,
          0.04489082581078319,
          0,
          7.758874398963244
        ],
        [
          7.079609489406201,
          0.20973226980915,
          0.3916388731720562,
          0.07004434474060368,
          0.6083611268279439,
          0,
          0.6666666666666666,
          0,
          6.612950297234354
        ],
        [
          1.6517328650877,
          0.4826934460984889,
          0.112120032915372,
          0.4966092578897389,
          0.887879967084628,
          0,
          0.6666666666666666,
          0,
          2.692837556132093
        ],
        [
          0.9774745139405718,
          0.1372146429804451,
          0.726052959182005,
          0.06667734490496824,
          0.273947040817995,
          0,
          0.6666666666666666,
          0,
          1.161495990628294
        ],
        [
          14.65713665441254,
          12.36310561924437,
          0.02968634742342316,
          0,
          0.9703136525765769,
          0,
          0.6666666666666666,
          0,
          13.95937132417792
        ],
        [
          0.6392491697756411,
          0,
          0.1172053132820568,
          0,
          0.8827946867179433,
          0,
          0.6666666666666666,
          0,
          0.5693112190235472
        ],
        [
          1.358074948266502,
          1.358074948266489,
          0.05283739008347589,
          0,
          0.9471626099165241,
          0,
          0.6666666666666666,
          0,
          1.386594376394066
        ],
        [
          0.6765485545631579,
          0.3792995365563265,
          0.3524548450895914,
          0.0004001600640256103,
          0.6475451549104086,
          0,
          0.6666666666666666,
          0,
          0.9331154355399526
        ],
        [
          1.699521795904625,
          1.699521795904581,
          0.05389280022999447,
          0,
          0.9461071997700056,
          0,
          0.6666666666666666,
          0,
          1.739638527090476
        ],
        [
          0.199876459083787,
          0,
          0.0729711751936976,
          0,
          0.9270288248063024,
          0,
          0.6666666666666666,
          0,
          0.1780086951306308
        ],
        [
          6.360356906746604,
          6.360356906746564,
          0.03450754752014294,
          0,
          0.965492452479857,
          0,
          0.6666666666666666,
          0,
          6.206185590694346
        ],
        [
          11.49081280684898,
          0.7376201595341975,
          0.5052939411379391,
          0,
          0.4947060588620609,
          0,
          0.6666666666666666,
          0,
          11.15353044831852
        ],
        [
          0.6211229100572947,
          0.6211229100572939,
          0.4000192044607686,
          0,
          0.5999807955392313,
          0,
          0.6666666666666666,
          0,
          1.16638706091848
        ],
        [
          2.54560505798533,
          2.54560505798533,
          0.04203298954611116,
          0,
          0.9579670104538889,
          0,
          0.6666666666666666,
          0,
          2.531181387380896
        ],
        [
          6.317218342072954,
          0.4988941086609081,
          0.0341364147988974,
          0.470968420902921,
          0.9658635852011026,
          0,
          0.6666666666666666,
          0,
          6.790809269807378
        ],
        [
          0.758568897434682,
          0.758568897434682,
          0.548499470809908,
          0,
          0.451500529190092,
          0,
          0.6666666666666666,
          0,
          1.702477276401598
        ],
        [
          1.135870117435827,
          0.04891825668659899,
          0.9324076489998471,
          0.04541817813539845,
          0.06759235100015293,
          0,
          0.6666666666666666,
          0,
          1.131748368249194
        ],
        [
          0.4251073913044559,
          0.4251073913044559,
          0,
          0.4722882669312264,
          1,
          0,
          0.6666666666666666,
          0,
          1.544237671910874
        ],
        [
          9.865454281621549,
          0.2635971340911318,
          0.9999999999999857,
          0.1550293346971969,
          1.432187701766452e-14,
          0,
          0.6666666666666666,
          0,
          9.43668619760298
        ],
        [
          0.2630724374556598,
          0,
          0.1048549336753811,
          0,
          0.895145066324619,
          0,
          0.6666666666666666,
          0,
          0.2342906289764018
        ],
        [
          4.032457095562416,
          0,
          0.1812832787403597,
          0,
          0.8187167212596403,
          0,
          0.6666666666666666,
          0,
          3.591280479160462
        ],
        [
          1.372680605761075,
          1.372680605761071,
          0.2590593756537202,
          0,
          0.7409406243462797,
          0,
          0.6666666666666666,
          0,
          2.100159954740227
        ],
        [
          3.066441169559806,
          0.1887920822775593,
          0.09827040308286779,
          0.17908762264616,
          0.9017295969171322,
          0,
          0.6666666666666666,
          0,
          3.175307083333198
        ],
        [
          1.192770544071743,
          1.192770544071742,
          0.1194239093110387,
          0,
          0.8805760906889614,
          0,
          0.6666666666666666,
          0,
          1.413838609503543
        ],
        [
          1.945693095594563,
          0.9579621559386585,
          0.1691122367746999,
          0,
          0.8308877632253001,
          0,
          0.6666666666666666,
          0,
          2.132656607130876
        ],
        [
          11.27531642713823,
          0.05830790652004624,
          0.07148866599532346,
          0.05857198431216124,
          0.9285113340046766,
          0,
          0.6666666666666666,
          0,
          10.18623771171645
        ],
        [
          0.8585463436768925,
          0.5849460965171593,
          0.9999999999999292,
          0.3827071938270699,
          7.083222897108499e-14,
          0,
          0.6666666666666666,
          0,
          2.208302859960738
        ],
        [
          1.703911830216678,
          1.703911830216674,
          0.04742952166946991,
          0,
          0.9525704783305301,
          0,
          0.6666666666666666,
          0,
          1.716951702961871
        ],
        [
          1.901299000848824,
          0.09624015610183664,
          0.6551710229258138,
          0.08922360913543013,
          0.3448289770741862,
          0,
          0.6666666666666666,
          0,
          1.924840496586542
        ],
        [
          1.800834164619416,
          1.58114802959675,
          0.2362124270254972,
          0,
          0.7637875729745027,
          0,
          0.6666666666666666,
          0,
          2.52560238612588
        ],
        [
          0.5924786889486331,
          0,
          0.1171776065985,
          0,
          0.8828223934015,
          0,
          0.6666666666666666,
          0,
          0.5276577281581832
        ],
        [
          1.254185307643536,
          0.1772322522745295,
          0.9029251475589337,
          0.1208171344808596,
          0.09707485244106628,
          0,
          0.6666666666666666,
          0,
          1.540874380184553
        ],
        [
          1.203280990779559,
          0,
          0.1048549336753811,
          0,
          0.895145066324619,
          0,
          0.6666666666666666,
          0,
          1.071634348667208
        ],
        [
          0.0804739494998502,
          0.0804739494998502,
          0.5670357651611696,
          0.1712325264286219,
          0.4329642348388304,
          0.1066311205267994,
          0.5708334165048747,
          0,
          0.3672680825061789
        ],
        [
          0.9992952271315881,
          0.2506474337465278,
          0.07272314617551139,
          0.2338773252080467,
          0.9272768538244887,
          0,
          0.6666666666666666,
          0,
          1.470201165670316
        ],
        [
          0.7856716587943828,
          0.4191225775882353,
          0.5222831389600697,
          0,
          0.4777168610399303,
          0,
          0.6666666666666666,
          0,
          1.239975942824854
        ],
        [
          1.599448073740946,
          0.7143315611555032,
          0.2548022497646965,
          0,
          0.7451977502353035,
          0,
          0.6666666666666666,
          0,
          1.873679465210313
        ],
        [
          0.8069154120523123,
          0,
          0.3207189253220015,
          1.515427825901623,
          0.6792810746779985,
          0.285404516759769,
          0.4958586407799059,
          1,
          3.259266880336746
        ],
        [
          1.380871862801685,
          1.380871862801678,
          0.1313348591250469,
          0,
          0.8686651408749531,
          0,
          0.6666666666666666,
          0,
          1.677396166293915
        ],
        [
          0.5641104150878058,
          0,
          0.04361411343285791,
          0,
          0.9563858865671421,
          0,
          0.6666666666666666,
          0,
          0.5023931250317218
        ],
        [
          2.735412388281556,
          2.73541238828147,
          0.2829710176261553,
          0.2766220203746639,
          0.7170289823738447,
          0,
          0.6666666666666666,
          0,
          4.836061936787202
        ],
        [
          5.371757155323435,
          4.820763574182855,
          0.03349260578228696,
          0,
          0.966507394217713,
          0,
          0.6666666666666666,
          0,
          5.182546702304672
        ],
        [
          7.097980317618599,
          0.8557091496135268,
          0.4645152071965625,
          0,
          0.5354847928034374,
          0,
          0.6666666666666666,
          0,
          7.302448136343902
        ],
        [
          6.393603784711044,
          6.266295814480375,
          0.03450579750353261,
          0,
          0.9654942024964674,
          0,
          0.6666666666666666,
          0,
          6.227757082364893
        ],
        [
          1.278978535148662,
          0.1668903898769774,
          0.258357119438352,
          0.004136475630541142,
          0.741642880561648,
          0,
          0.6666666666666666,
          0,
          1.253038103399399
        ],
        [
          0.7423484618708427,
          0.742348461870841,
          0.1883584658823221,
          0,
          0.8116415341176779,
          0,
          0.6666666666666666,
          0,
          1.006234913877438
        ],
        [
          1.258101515141812,
          1.258101515141799,
          0.1975213088057001,
          0.1056399706332,
          0.8024786911942999,
          0,
          0.6666666666666666,
          0,
          1.943004341940233
        ],
        [
          0.3431507643550538,
          0.08757766287337578,
          0.4154457938337903,
          0.009775884224697762,
          0.5845542061662097,
          0,
          0.6666666666666666,
          0,
          0.4095093732492834
        ],
        [
          0.3580724376394869,
          0.1840837991385915,
          0.9999999999999495,
          0.1549310128793603,
          5.051514762044462e-14,
          0,
          0.6666666666666666,
          0,
          0.7732284302552468
        ],
        [
          8.61013897151896,
          0.1520934008237836,
          0.4064321982513527,
          0.1440571708171077,
          0.5935678017486473,
          0,
          0.6666666666666666,
          0,
          8.031738772445465
        ],
        [
          0.4616228032584573,
          0.3154715103179466,
          0.999999999999484,
          0.2731253400156161,
          5.160316618457728e-13,
          0,
          0.6666666666666666,
          0,
          1.18972358231893
        ],
        [
          0.2950465002276539,
          0,
          0.10495989356895,
          0,
          0.89504010643105,
          0,
          0.6666666666666666,
          0,
          0.2627665246279335
        ],
        [
          1.844691992269636,
          1.205876835871141,
          0.0569381325403816,
          0,
          0.9430618674596184,
          0,
          0.6666666666666666,
          0,
          1.812329383899525
        ],
        [
          0.3134693684787923,
          0.3134693684787829,
          0.9374713746045311,
          4.271178625935698,
          0.06252862539546888,
          0.4291754431691004,
          0.4495719573926347,
          0,
          1.663610842746961
        ],
        [
          4.606413013889201,
          4.597743901167081,
          0.03874471875005993,
          0,
          0.9612552812499401,
          0,
          0.6666666666666666,
          0,
          4.542099442954786
        ],
        [
          1.404613018432108,
          0.08684548427048346,
          0.5209455032824295,
          0.03697421817335149,
          0.4790544967175705,
          0,
          0.6666666666666666,
          0,
          1.406315203681793
        ],
        [
          5.362824610130266,
          0.3170705841895418,
          0.2174996456611644,
          0.3086308955127846,
          0.7825003543388356,
          0,
          0.6666666666666666,
          0,
          5.54234989426513
        ],
        [
          1.788920955978587,
          1.788920955978464,
          0.09441279729152172,
          0.1124095199618448,
          0.9055872027084783,
          0,
          0.6666666666666666,
          0,
          2.261292009855124
        ],
        [
          0.3954652038869827,
          0.04226779412564436,
          0.9936407117699987,
          0.03946179277127438,
          0.006359288230001314,
          0,
          0.6666666666666666,
          0,
          0.4564745461100861
        ],
        [
          0,
          0,
          0.6620045047940313,
          2.403588987162115,
          0.3379954952059687,
          3.927497650879431,
          0.0657056039595949,
          4,
          2.005064328195354
        ],
        [
          4.022160704199781,
          0.3036048721646419,
          0.4277884837663111,
          0.3034984186085945,
          0.5722115162336889,
          0,
          0.6666666666666666,
          0,
          4.331277832777427
        ],
        [
          99.3307029200115,
          6.645887709986724,
          0.03773645652805478,
          0.03345204546368428,
          0.9622635434719452,
          0,
          0.6666666666666666,
          0,
          89.1617070219643
        ],
        [
          1.567839623997813,
          0.9856945222433524,
          0.3967902885328912,
          0,
          0.6032097114671088,
          0,
          0.6666666666666666,
          0,
          2.361604075814752
        ],
        [
          1.537522086074232,
          0.06665960088600416,
          0.6443727464757014,
          0.04376191913797711,
          0.3556272535242986,
          0,
          0.6666666666666666,
          0,
          1.513730204899413
        ],
        [
          1.508307936045627,
          1.308005906505447,
          0.2807076486665893,
          0,
          0.7192923513334106,
          0,
          0.6666666666666666,
          0,
          2.249483314874585
        ],
        [
          0.6226009366576649,
          0.148338931300655,
          0.4107617593202925,
          0.1211637088774536,
          0.5892382406797075,
          0,
          0.6666666666666666,
          0,
          0.8810746490000696
        ],
        [
          0.8830252209386237,
          0.8830252209386223,
          0.2619464780246374,
          0,
          0.7380535219753626,
          0,
          0.6666666666666666,
          0,
          1.357294028617219
        ],
        [
          7.174582966246499,
          0,
          0.00225,
          0,
          0.99775,
          0,
          0.6666666666666666,
          0,
          6.389637668098881
        ],
        [
          0.574877513442684,
          0.574877513442676,
          0.2939184789579793,
          0,
          0.7060815210420207,
          0,
          0.6666666666666666,
          0,
          0.9290046555663701
        ],
        [
          0.8576699841079555,
          0.8576699841079455,
          0.1496191286337472,
          0,
          0.8503808713662527,
          0,
          0.6666666666666666,
          0,
          1.080547403137911
        ],
        [
          0.5067480856355101,
          0,
          0.3848478063999673,
          1.095286287315633,
          0.6151521936000327,
          0.5078767262736505,
          0.4272556944624344,
          0,
          2.11421153028583
        ],
        [
          0.8861471076135018,
          0.7137499023133445,
          0.1960473896783898,
          0,
          0.8039526103216103,
          0,
          0.6666666666666666,
          0,
          1.134550805799647
        ],
        [
          1.615796812401483,
          0.1850931734425891,
          0.08638545236511544,
          0.1849465240716023,
          0.9136145476348846,
          0,
          0.6666666666666666,
          0,
          1.895510238788598
        ],
        [
          1.234133375822467,
          1.034321431421676,
          0.7262264000487235,
          0,
          0.2737735999512765,
          0,
          0.6666666666666666,
          0,
          2.953004645606682
        ],
        [
          2.649099256384454,
          1.089345850107725,
          0.6559235612620274,
          0,
          0.3440764387379726,
          0,
          0.6666666666666666,
          0,
          4.122773861797032
        ],
        [
          1.074722832756546,
          1.074722832756542,
          0.3066191928828131,
          0.01644780224637288,
          0.693380807117187,
          0,
          0.6666666666666666,
          0,
          1.79859276611169
        ],
        [
          1.424522013548201,
          1.4245220135482,
          0.1480967879666546,
          0,
          0.8519032120333454,
          0,
          0.6666666666666666,
          0,
          1.789351507595246
        ],
        [
          1.359347115770666,
          1.359347115770664,
          0.06763983520582176,
          0,
          0.9323601647941783,
          0,
          0.6666666666666666,
          0,
          1.437554895325946
        ],
        [
          1.974958585333912,
          0.297786404966745,
          0.7423019001457429,
          0.2936058260007386,
          0.2576980998542571,
          0,
          0.6666666666666666,
          0,
          2.491183776393237
        ],
        [
          0.8569422064177821,
          0.1197453501435781,
          0.8812862948870825,
          0.08421152051716553,
          0.1187137051129175,
          0,
          0.6666666666666666,
          0,
          1.048315777127595
        ],
        [
          0.8388948740119196,
          0.7951461379751947,
          0.3083517055622387,
          0,
          0.6916482944377613,
          0,
          0.6666666666666666,
          0,
          1.352246938250993
        ],
        [
          1.233373019619558,
          0,
          0.0014,
          0,
          0.9986,
          0,
          0.6666666666666666,
          0,
          1.098434116945052
        ],
        [
          0.3832500139620618,
          0.383250013962058,
          0.2826981141691221,
          0,
          0.717301885830878,
          0,
          0.6666666666666666,
          0,
          0.6087205517670609
        ],
        [
          1.782741980828472,
          1.196802727824503,
          0.2583749744521667,
          0,
          0.7416250255478334,
          0,
          0.6666666666666666,
          0,
          2.350884272640057
        ],
        [
          0.9541304722076297,
          0.9541304722076264,
          0.3115699240521608,
          0,
          0.6884300759478392,
          0,
          0.6666666666666666,
          0,
          1.58344581733275
        ],
        [
          0.6009112551252118,
          0.600911255125171,
          0.5999477999169928,
          0,
          0.4000522000830072,
          0,
          0.6666666666666666,
          0,
          1.424944351251004
        ],
        [
          0.5660408096883971,
          0.2838387652726644,
          0.9999999999999737,
          0.1093079734674159,
          2.631228568361621e-14,
          0,
          0.6666666666666666,
          0,
          1.204645811786852
        ],
        [
          1.400700033738358,
          1.400700033738342,
          0.186215903819182,
          0.160515334758809,
          0.813784096180818,
          0,
          0.6666666666666666,
          0,
          2.213598248820925
        ],
        [
          1.319085349348454,
          0.3668864684478607,
          0.9999999999999926,
          0.01341272302253228,
          7.438494264988549e-15,
          0,
          0.6666666666666666,
          0,
          2.080269871476648
        ],
        [
          4.781291092325559,
          0.4703514861430674,
          0.9999999999999857,
          0.3555774009603558,
          1.432187701766452e-14,
          0,
          0.6666666666666666,
          0,
          5.419046887535121
        ],
        [
          0.3205934175593493,
          0,
          0.1048549336753811,
          0,
          0.895145066324619,
          0,
          0.6666666666666666,
          0,
          0.2855184456879261
        ],
        [
          1.208130702507508,
          0,
          0.1048549336753811,
          0,
          0.895145066324619,
          0,
          0.6666666666666666,
          0,
          1.075953470891052
        ],
        [
          0.2912954945071158,
          0.06914843495605547,
          0.9999999999607284,
          0.06237501996752765,
          3.927158598315827e-11,
          0,
          0.6666666666666666,
          0,
          0.4300889707541047
        ],
        [
          0,
          0,
          0.8753888820762162,
          11.84271040337745,
          0.1246111179237838,
          6.773829828005212,
          0.0151731618621147,
          1,
          3.642210941007358
        ],
        [
          0,
          0,
          1,
          0,
          0,
          0,
          1,
          0,
          0
        ],
        [
          2.398280858304092,
          0.08596223961576287,
          0.03677963600417514,
          0.08680465658610553,
          0.9632203639958249,
          0,
          0.6666666666666666,
          0,
          2.350056942487132
        ],
        [
          1.120830327707989,
          0.5728910482655688,
          0.8562875588699308,
          0,
          0.1437124411300692,
          0,
          0.6666666666666666,
          0,
          2.208938664085061
        ],
        [
          1.541470816105886,
          1.541470816105884,
          0.3878225881022583,
          0,
          0.6121774118977417,
          0,
          0.6666666666666666,
          0,
          2.848277791289314
        ],
        [
          2.142552478578076,
          2.142552478578065,
          0.2184028804467838,
          0,
          0.7815971195532162,
          0,
          0.6666666666666666,
          0,
          3.063050548675329
        ],
        [
          3.269327119606169,
          3.269327119606157,
          0.1432716347243754,
          0.2169308347735125,
          0.8567283652756246,
          0,
          0.6666666666666666,
          0,
          4.526382079841122
        ],
        [
          2.026373403127523,
          2.026373403127517,
          0.4710501214028365,
          0.03573690204278251,
          0.5289498785971635,
          0,
          0.6666666666666666,
          0,
          4.207158295378968
        ],
        [
          1.70542828413159,
          1.705428284129465,
          0.523190765539252,
          0,
          0.476809234460748,
          0,
          0.6666666666666666,
          0,
          3.721012917873769
        ],
        [
          2.177518958386425,
          0,
          0.05870609760411436,
          0,
          0.9412939023958856,
          0,
          0.6666666666666666,
          0,
          1.939284446909733
        ],
        [
          1.643489410058424,
          1.64348941005837,
          0.4714076480449381,
          8.925139676348289,
          0.5285923519550619,
          0.4541521061294063,
          0.4422929902841297,
          0,
          15.01958156043624
        ],
        [
          0,
          0,
          0,
          0.8614152269615468,
          1,
          0,
          0.6666666666666666,
          0,
          2.126031687011709
        ],
        [
          0.9643054599771214,
          0.4136472764440663,
          0.3818996426426441,
          0.4051336918253329,
          0.6181003573573559,
          0,
          0.6666666666666666,
          0,
          1.866726453548214
        ],
        [
          5.458749269148235,
          0.4213871939087122,
          0.7653236744560669,
          0.4193211165177571,
          0.2346763255439331,
          0,
          0.6666666666666666,
          0,
          5.900342914573476
        ],
        [
          0.5289146374325852,
          0.5289146374325852,
          0.264990110805757,
          0.599180953446631,
          0.735009889194243,
          0.01529293399438814,
          0.6343479058462576,
          0,
          1.903912438107166
        ],
        [
          0.3656696887617514,
          0,
          0.6038111659175152,
          1.727774343855994,
          0.3961888340824848,
          1.09447656699156,
          0.3007777487842661,
          1,
          2.015117371866896
        ],
        [
          0.218451147918639,
          0,
          0.1048549336753811,
          0,
          0.895145066324619,
          0,
          0.6666666666666666,
          0,
          0.194551194117785
        ],
        [
          0,
          0,
          1,
          0,
          0,
          0,
          1,
          0,
          0
        ],
        [
          1.250577444773801,
          1.250577444773799,
          0.4568081778080496,
          0,
          0.5431918221919504,
          0,
          0.6666666666666666,
          0,
          2.523699589138599
        ],
        [
          1.567786696168232,
          0.8592580842450233,
          0.4619294826046772,
          0.01870532676053765,
          0.5380705173953229,
          0,
          0.6666666666666666,
          0,
          2.400718799973483
        ],
        [
          3.070420679240101,
          2.936453805701178,
          0.1003617349450731,
          0,
          0.8996382650549269,
          0,
          0.6666666666666666,
          0,
          3.461855518064722
        ],
        [
          1.708763136402503,
          1.616369876177807,
          0.3214958865412371,
          0.522176587419841,
          0.6785041134587629,
          0,
          0.6666666666666666,
          0,
          3.678794802912035
        ],
        [
          1.482443950564865,
          1.482443950564855,
          0.4292163179094179,
          0,
          0.5707836820905821,
          0,
          0.6666666666666666,
          0,
          2.890660204066406
        ],
        [
          1.157983212401445,
          1.157983212401436,
          0.1299860336503507,
          0,
          0.8700139663496493,
          0,
          0.6666666666666666,
          0,
          1.402790153538221
        ],
        [
          1.187009171480975,
          0.2150998661019694,
          0.4117148444367174,
          0.1976232345298889,
          0.5882851555632826,
          0,
          0.6666666666666666,
          0,
          1.562649143891284
        ],
        [
          1.24165329987675,
          1.241653299876748,
          0.3158261825523775,
          0,
          0.6841738174476224,
          0,
          0.6666666666666666,
          0,
          2.073653170196845
        ],
        [
          1.47987802350337,
          1.092948196915131,
          0.7096817220973584,
          0,
          0.2903182779026416,
          0,
          0.6666666666666666,
          0,
          3.232315701267277
        ],
        [
          2.294367627480696,
          0.628653526144361,
          0.9213360734195213,
          0.602866822402588,
          0.07866392658047872,
          0,
          0.6666666666666666,
          0,
          3.589902595755412
        ],
        [
          0.795071089616352,
          0.7950710891371839,
          0,
          0.9299585955567569,
          1,
          0,
          0.6666666666666666,
          0,
          3.003286651065311
        ],
        [
          3.978929545974433,
          0.9542267900393088,
          0.9999999999999505,
          0.5671600926327353,
          4.951594689828198e-14,
          0,
          0.6666666666666666,
          0,
          5.898706181154376
        ],
        [
          1.522697389589615,
          1.52269738958961,
          0.692906935428985,
          0,
          0.307093064571015,
          0,
          0.6666666666666666,
          0,
          3.960132877856343
        ],
        [
          1.727500833613284,
          0.5206025520418558,
          0.9999999999892272,
          0.5182695237141719,
          1.077282707484528e-11,
          0,
          0.6666666666666666,
          0,
          2.823383897456444
        ],
        [
          0,
          0,
          1,
          0,
          0,
          0,
          1,
          0,
          0
        ],
        [
          0,
          0,
          1,
          0,
          0,
          0,
          1,
          0,
          0
        ],
        [
          0,
          0,
          1,
          0,
          0,
          0,
          1,
          0,
          0
        ],
        [
          0,
          0,
          1,
          0,
          0,
          0,
          1,
          0,
          0
        ],
        [
          0,
          0,
          1,
          0,
          0,
          0,
          1,
          0,
          0
        ],
        [
          0,
          0,
          1,
          0,
          0,
          0,
          1,
          0,
          0
        ],
        [
          0,
          0,
          1,
          0,
          0,
          0,
          1,
          0,
          0
        ],
        [
          1.923023934006754,
          1.433120270970057,
          0.9999999999999571,
          1.191717098238998,
          4.285460875053104e-14,
          0,
          0.6666666666666666,
          0,
          5.249671673492616
        ],
        [
          52.85787708284249,
          1.393164880015717,
          0.9999999999999838,
          0.9061475230150751,
          1.620925615952729e-14,
          0,
          0.6666666666666666,
          0,
          50.51331323602857
        ],
        [
          1.873567704497635,
          0.4627390956951118,
          0.9999999999999694,
          0.1137649411700269,
          3.064215547965432e-14,
          0,
          0.6666666666666666,
          0,
          2.810659149133863
        ],
        [
          1.478640116502785,
          0.7848159580361451,
          0.9999999999999989,
          0.5060777433636598,
          1.110223024625157e-15,
          0,
          0.6666666666666666,
          0,
          3.25384689609491
        ],
        [
          0,
          0,
          0.5116145664782673,
          0.799438922512372,
          0.4883854335217327,
          0.3685701469636093,
          0.4680915889467571,
          0,
          0.9636186225013749
        ],
        [
          0,
          0,
          0,
          9.20347405792563,
          1,
          0,
          0.6666666666666666,
          0,
          22.7148033437463
        ],
        [
          3.895802589794469,
          2.575190270332706,
          0.9999999999999925,
          1.27420820004982,
          7.549516567451064e-15,
          0,
          0.6666666666666666,
          0,
          9.825322603101196
        ],
        [
          32.99276975061774,
          0.6335093930448428,
          0.9999999999999989,
          0.1739974033463239,
          1.110223024625157e-15,
          0,
          0.6666666666666666,
          0,
          30.94669408582473
        ],
        [
          0,
          0,
          0.4081905285799199,
          1.633523238008604,
          0.5918094714200801,
          0.9484084283933782,
          0.3272434763951552,
          0,
          2.385966938193463
        ],
        [
          1.198529041785518,
          1.198529041785391,
          0.3294391604953045,
          0,
          0.6705608395046955,
          0,
          0.6666666666666666,
          0,
          2.041900350432428
        ],
        [
          0,
          0,
          0.5578833769951587,
          19.24283398989066,
          0.4421166230048413,
          1.945635030902274,
          0.1875234372282697,
          1,
          20.99728148529122
        ],
        [
          4.394306278325578,
          0.8524939932252936,
          0.9999999999999987,
          0.0179924549468653,
          1.332267629550188e-15,
          0,
          0.6666666666666666,
          0,
          6.017554538399885
        ],
        [
          6.5926480201699,
          1.390711804866586,
          0.8246873934692032,
          1.36273590824914,
          0.1753126065307968,
          0,
          0.6666666666666666,
          0,
          9.291637291761276
        ],
        [
          4.137504959862112,
          2.551595086140895,
          0.5204751990694262,
          0,
          0.4795248009305738,
          0,
          0.6666666666666666,
          0,
          6.962533842382621
        ],
        [
          1.915237693242725,
          1.915237693242687,
          0.2747374770779267,
          0,
          0.7252625229220733,
          0,
          0.6666666666666666,
          0,
          3.004365353953435
        ],
        [
          8.91757390997694,
          3.968112528420346,
          0.2232245266046352,
          0,
          0.7767754733953648,
          0,
          0.6666666666666666,
          0,
          10.1280999816627
        ],
        [
          0,
          0,
          0,
          1.429109483549386,
          1,
          0,
          0.6666666666666666,
          0,
          3.527139933376825
        ],
        [
          0,
          0,
          0.4173318609596041,
          1.423236515734419,
          0.5826681390403958,
          0.8086149920931547,
          0.3552865938654245,
          1,
          2.046706373224745
        ],
        [
          0,
          0,
          0.1841359445115247,
          1.552807295569784,
          0.8158640554884753,
          1.628759017426201,
          0.2229642583151621,
          0,
          3.126745660195258
        ],
        [
          10.23998126423678,
          10.23998126423677,
          0.1440839379121624,
          0,
          0.8559160620878377,
          0,
          0.6666666666666666,
          0,
          12.76109142631789
        ],
        [
          0.2611317580610248,
          0.2611317580610248,
          0.6249381220340149,
          17.70741093579796,
          0.3750618779659851,
          2.340802281170163,
          0.1515629608005286,
          0,
          17.02669662581518
        ],
        [
          4.575802208054994,
          2.569928992349091,
          0.9999999999999459,
          2.366976297291592,
          5.406786129924512e-14,
          0,
          0.6666666666666666,
          0,
          10.41794071673829
        ],
        [
          0,
          0,
          0,
          0.3992002574950426,
          1,
          0,
          0.6666666666666666,
          0,
          0.9852535343394624
        ],
        [
          2.530780270583361,
          0.374699314963404,
          0.6828152372234088,
          0.3755504345337846,
          0.3171847627765912,
          0,
          0.6666666666666666,
          0,
          3.179346537494907
        ],
        [
          0,
          0,
          0.751915935328968,
          10.10787316789576,
          0.2480840646710319,
          2.482493313681342,
          0.1405112381587617,
          1,
          6.18893392066635
        ],
        [
          0,
          0,
          0,
          6.025886625745528,
          1,
          0,
          0.6666666666666666,
          0,
          14.87230026553378
        ],
        [
          0,
          0,
          0.8754827418614798,
          298.4270190464958,
          0.1245172581385202,
          2.776710615888348,
          0.1201712678692769,
          0,
          91.7117293752494
        ],
        [
          2.747944499785912,
          0.7274422519779147,
          0.9999999999999853,
          0.083373963806422,
          1.465494392505207e-14,
          0,
          0.6666666666666666,
          0,
          4.242679024135031
        ],
        [
          0,
          0,
          0,
          0.2306185309038362,
          1,
          0,
          0.6666666666666666,
          0,
          0.5691823048485904
        ],
        [
          0.2592814783794934,
          0.2592814783794934,
          0.804042712261918,
          0.2992519693537816,
          0.195957287738082,
          0.000247299620991015,
          0.6628572833037495,
          0,
          0.8901700188118399
        ],
        [
          0,
          0,
          0,
          0.3118682257937437,
          1,
          0,
          0.6666666666666666,
          0,
          0.7697121080020325
        ],
        [
          1.125667851850519,
          0.5651141105245225,
          0.8176616981536318,
          0.5228103911696892,
          0.1823383018463682,
          0,
          0.6666666666666666,
          0,
          2.378215203575428
        ],
        [
          0,
          0,
          0.4126797105540467,
          3.927656403382583,
          0.5873202894459533,
          4.899342036389498,
          0.03971147182288515,
          1,
          5.693321189956057
        ],
        [
          2.072848879383934,
          1.472871213131177,
          0.9999999999983545,
          1.358773009243079,
          1.645461544796945e-12,
          0,
          0.6666666666666666,
          0,
          5.481212855431764
        ],
        [
          1.409836125327405,
          0.7398977738684492,
          0.9999999999926277,
          0.7175061723654742,
          7.37232497272089e-12,
          0,
          0.6666666666666666,
          0,
          3.081709350628719
        ],
        [
          2.787827657586625,
          1.020756718335171,
          6.793961569497536e-7,
          1.021068049132763,
          0.999999320603843,
          0,
          0.6666666666666666,
          0,
          5.002887262555191
        ],
        [
          3.163074506961517,
          3.163074506961517,
          0.2083729652707214,
          0,
          0.7916270347292786,
          0,
          0.6666666666666666,
          0,
          4.443715859426579
        ],
        [
          2.58806055588913,
          0.368842012114225,
          0.3664603802868622,
          0.3700095126035017,
          0.6335396197131378,
          0,
          0.6666666666666666,
          0,
          3.217063009851441
        ],
        [
          0.5194392161142198,
          0.316774000294928,
          0.9999999999999565,
          0.2026061941982671,
          4.352074256530614e-14,
          0,
          0.6666666666666666,
          0,
          1.244429143913132
        ],
        [
          0.2580760578170679,
          0,
          0.516322171762424,
          18.18549843264691,
          0.483677828237576,
          2.366952377471158,
          0.149456526663389,
          0,
          21.93877905308903
        ],
        [
          6.000333487874498,
          0.8584581084098378,
          0.9999999999999847,
          0.4285588371594558,
          1.532107773982716e-14,
          0,
          0.6666666666666666,
          0,
          7.462591935957049
        ],
        [
          29.08662153731179,
          2.464109696276734,
          1,
          0.4354590972178741,
          0,
          0,
          0.6666666666666666,
          0,
          31.98595026576199
        ],
        [
          3.286236974640255,
          2.840834625812639,
          0.6735948937735079,
          0.1358177728076954,
          0.3264051062264921,
          0,
          0.6666666666666666,
          0,
          7.758940928375436
        ],
        [
          0,
          0,
          1,
          0,
          0,
          0,
          1,
          0,
          0
        ]
      ]
    },
    "headers": [
      [
        "alpha;",
        "Synonymous substitution rate at a site"
      ],
      [
        "&beta;<sup>-</sup>",
        "Non-synonymous substitution rate at a site for the negative/neutral evolution component"
      ],
      [
        "p<sup>-</sup>",
        "Mixture distribution weight allocated to &beta;<sup>-</sup>; loosely -- the proportion of the tree evolving neutrally or under negative selection"
      ],
      [
        "&beta;<sup>+</sup>",
        "Non-synonymous substitution rate at a site for the positive/neutral evolution component"
      ],
      [
        "p<sup>+</sup>",
        "Mixture distribution weight allocated to &beta;<sup>+</sup>; loosely -- the proportion of the tree evolving neutrally or under positive selection"
      ],
      [
        "LRT",
        "Likelihood ratio test statistic for episodic diversification, i.e., p<sup>+</sup> &gt; 0 <emph>and<emph> &beta;<sup>+</sup> &gt; &alpha;"
      ],
      [
        "p-value",
        "Asymptotic p-value for episodic diversification, i.e., p<sup>+</sup> &gt; 0 <emph>and<emph> &beta;<sup>+</sup> &gt; &alpha;"
      ],
      [
        "# branches under selection",
        "The (very approximate and rough) estimate of how many branches may have been under selection at this site, i.e., had an empirical Bayes factor of 100 or more for the &beta;<sup>+</sup> rate"
      ],
      [
        "Total branch length",
        "The total length of branches contributing to inference at this site, and used to scale dN-dS"
      ]
    ]
  },
  "analysis": {
    "authors": "Sergei L. Kosakovsky Pond, Steven Weaver",
    "citation": "Detecting Individual Sites Subject to Episodic Diversifying Selection. _PLoS Genet_ 8(7): e1002764.",
    "contact": "spond@temple.edu",
    "info": "MEME (Mixed Effects Model of Evolution)\n    estimates a site-wise synonymous (&alpha;) and a two-category mixture of non-synonymous\n    (&beta;-, with proportion p-, and &beta;+ with proportion [1-p-]) rates, and\n    uses a likelihood ratio test to determine if &beta;+ > &alpha; at a site.\n    The estimates aggregate information over a proportion of branches at a site,\n    so the signal is derived from\n    episodic diversification, which is a combination of strength of selection [effect size] and\n    the proportion of the tree affected. A subset of branches can be selected\n    for testing as well, in which case an additional (nuisance) parameter will be\n    inferred -- the non-synonymous rate on branches NOT selected for testing. Multiple partitions within a NEXUS file are also supported\n    for recombination - aware analysis.\n    ",
    "requirements": "in-frame codon alignment and a phylogenetic tree",
    "version": "2.1.1"
  },
  "branch attributes": {
    "0": {
      "ATTLR13": {
        "EBF site 1 (partition 1)": 1,
        "EBF site 10 (partition 1)": 1,
        "EBF site 100 (partition 1)": 1,
        "EBF site 1000 (partition 1)": 1,
        "EBF site 1001 (partition 1)": 1,
        "EBF site 1002 (partition 1)": 0.8181402750565697,
        "EBF site 1003 (partition 1)": 0.3123398782498623,
        "EBF site 1004 (partition 1)": 1,
        "EBF site 1005 (partition 1)": 0.5417156812427936,
        "EBF site 1006 (partition 1)": 1,
        "EBF site 1007 (partition 1)": 1,
        "EBF site 1008 (partition 1)": 1,
        "EBF site 1009 (partition 1)": 1,
        "EBF site 101 (partition 1)": 1,
        "EBF site 1010 (partition 1)": 1,
        "EBF site 1011 (partition 1)": 0.9734773722089627,
        "EBF site 1012 (partition 1)": 1,
        "EBF site 1013 (partition 1)": 1,
        "EBF site 1014 (partition 1)": 1,
        "EBF site 1015 (partition 1)": 1,
        "EBF site 1016 (partition 1)": 1,
        "EBF site 1017 (partition 1)": 1,
        "EBF site 1018 (partition 1)": 1,
        "EBF site 1019 (partition 1)": 1,
        "EBF site 102 (partition 1)": 1,
        "EBF site 1020 (partition 1)": 1,
        "EBF site 1021 (partition 1)": 1,
        "EBF site 1022 (partition 1)": 1,
        "EBF site 1023 (partition 1)": 0.5995142032258256,
        "EBF site 1024 (partition 1)": 1,
        "EBF site 1025 (partition 1)": 1,
        "EBF site 1026 (partition 1)": 1,
        "EBF site 1027 (partition 1)": 0.5457478414245676,
        "EBF site 1028 (partition 1)": 1,
        "EBF site 1029 (partition 1)": 1,
        "EBF site 103 (partition 1)": 1,
        "EBF site 1030 (partition 1)": 1,
        "EBF site 1031 (partition 1)": 1,
        "EBF site 1032 (partition 1)": 1,
        "EBF site 1033 (partition 1)": 1,
        "EBF site 1034 (partition 1)": 1,
        "EBF site 1035 (partition 1)": 1,
        "EBF site 1036 (partition 1)": 1,
        "EBF site 1037 (partition 1)": 1,
        "EBF site 1038 (partition 1)": 1,
        "EBF site 1039 (partition 1)": 1,
        "EBF site 104 (partition 1)": 0.5236287045652251,
        "EBF site 1040 (partition 1)": 1,
        "EBF site 1041 (partition 1)": 1,
        "EBF site 1042 (partition 1)": 1,
        "EBF site 1043 (partition 1)": 1,
        "EBF site 1044 (partition 1)": 1,
        "EBF site 1049 (partition 1)": 0.631724989044976,
        "EBF site 105 (partition 1)": 0.2520005155169453,
        "EBF site 1050 (partition 1)": 0.9208256091955528,
        "EBF site 1051 (partition 1)": 0.6203521812789627,
        "EBF site 1052 (partition 1)": 1,
        "EBF site 1053 (partition 1)": 0.7462265537255661,
        "EBF site 1056 (partition 1)": 1,
        "EBF site 1057 (partition 1)": 1,
        "EBF site 1058 (partition 1)": 1,
        "EBF site 1059 (partition 1)": 1,
        "EBF site 106 (partition 1)": 1,
        "EBF site 1060 (partition 1)": 1,
        "EBF site 1061 (partition 1)": 1,
        "EBF site 1062 (partition 1)": 1,
        "EBF site 1063 (partition 1)": 1,
        "EBF site 1064 (partition 1)": 0.4052323613149719,
        "EBF site 1065 (partition 1)": 1,
        "EBF site 1066 (partition 1)": 1,
        "EBF site 1067 (partition 1)": 1,
        "EBF site 1068 (partition 1)": 1,
        "EBF site 107 (partition 1)": 1,
        "EBF site 1071 (partition 1)": 1,
        "EBF site 1072 (partition 1)": 1,
        "EBF site 1073 (partition 1)": 1,
        "EBF site 1074 (partition 1)": 0.6982688531939255,
        "EBF site 1075 (partition 1)": 1,
        "EBF site 1076 (partition 1)": 1,
        "EBF site 1077 (partition 1)": 1,
        "EBF site 1078 (partition 1)": 1,
        "EBF site 108 (partition 1)": 1,
        "EBF site 1087 (partition 1)": 1,
        "EBF site 1088 (partition 1)": 1,
        "EBF site 1089 (partition 1)": 1,
        "EBF site 1090 (partition 1)": 1,
        "EBF site 1091 (partition 1)": 1,
        "EBF site 1092 (partition 1)": 1,
        "EBF site 1093 (partition 1)": 1,
        "EBF site 1094 (partition 1)": 1,
        "EBF site 1095 (partition 1)": 1,
        "EBF site 1096 (partition 1)": 1,
        "EBF site 1097 (partition 1)": 1,
        "EBF site 1098 (partition 1)": 1,
        "EBF site 1099 (partition 1)": 1,
        "EBF site 11 (partition 1)": 1,
        "EBF site 1100 (partition 1)": 0.547806249583718,
        "EBF site 1102 (partition 1)": 1,
        "EBF site 1103 (partition 1)": 1,
        "EBF site 1104 (partition 1)": 0.6181393226856844,
        "EBF site 1105 (partition 1)": 1,
        "EBF site 1106 (partition 1)": 1,
        "EBF site 1107 (partition 1)": 1,
        "EBF site 1108 (partition 1)": 1,
        "EBF site 1109 (partition 1)": 1,
        "EBF site 1110 (partition 1)": 1,
        "EBF site 1111 (partition 1)": 1,
        "EBF site 1112 (partition 1)": 1,
        "EBF site 1113 (partition 1)": 1,
        "EBF site 1114 (partition 1)": 1,
        "EBF site 1117 (partition 1)": 1,
        "EBF site 1118 (partition 1)": 1,
        "EBF site 1119 (partition 1)": 0.05289807166326229,
        "EBF site 1120 (partition 1)": 1,
        "EBF site 1121 (partition 1)": 1,
        "EBF site 1122 (partition 1)": 1,
        "EBF site 1123 (partition 1)": 1,
        "EBF site 1124 (partition 1)": 1,
        "EBF site 1125 (partition 1)": 1,
        "EBF site 1126 (partition 1)": 1,
        "EBF site 1127 (partition 1)": 1,
        "EBF site 1128 (partition 1)": 1,
        "EBF site 1129 (partition 1)": 1,
        "EBF site 1130 (partition 1)": 1,
        "EBF site 1131 (partition 1)": 1,
        "EBF site 1132 (partition 1)": 1,
        "EBF site 1133 (partition 1)": 1,
        "EBF site 1134 (partition 1)": 1,
        "EBF site 1135 (partition 1)": 1,
        "EBF site 1136 (partition 1)": 1,
        "EBF site 1137 (partition 1)": 1,
        "EBF site 1138 (partition 1)": 1,
        "EBF site 1139 (partition 1)": 1,
        "EBF site 1140 (partition 1)": 1,
        "EBF site 1141 (partition 1)": 1,
        "EBF site 1142 (partition 1)": 1,
        "EBF site 1143 (partition 1)": 1,
        "EBF site 1144 (partition 1)": 1,
        "EBF site 1145 (partition 1)": 1,
        "EBF site 1146 (partition 1)": 1,
        "EBF site 1147 (partition 1)": 1,
        "EBF site 1148 (partition 1)": 1,
        "EBF site 1149 (partition 1)": 1,
        "EBF site 1150 (partition 1)": 1,
        "EBF site 1151 (partition 1)": 1,
        "EBF site 1152 (partition 1)": 0.9795097640248198,
        "EBF site 1153 (partition 1)": 1,
        "EBF site 1154 (partition 1)": 1,
        "EBF site 1155 (partition 1)": 1,
        "EBF site 1156 (partition 1)": 0.6701149831959179,
        "EBF site 1157 (partition 1)": 1,
        "EBF site 1158 (partition 1)": 1,
        "EBF site 1159 (partition 1)": 1,
        "EBF site 1160 (partition 1)": 1,
        "EBF site 1161 (partition 1)": 1,
        "EBF site 1162 (partition 1)": 1,
        "EBF site 1163 (partition 1)": 1,
        "EBF site 1164 (partition 1)": 1,
        "EBF site 1165 (partition 1)": 1,
        "EBF site 1166 (partition 1)": 1,
        "EBF site 1167 (partition 1)": 1,
        "EBF site 1168 (partition 1)": 1,
        "EBF site 1169 (partition 1)": 1,
        "EBF site 1170 (partition 1)": 1,
        "EBF site 1171 (partition 1)": 1,
        "EBF site 1172 (partition 1)": 0.4945127845471493,
        "EBF site 1173 (partition 1)": 1,
        "EBF site 1174 (partition 1)": 1,
        "EBF site 1175 (partition 1)": 1,
        "EBF site 1176 (partition 1)": 1,
        "EBF site 1177 (partition 1)": 1,
        "EBF site 1178 (partition 1)": 0.4912754177085388,
        "EBF site 1179 (partition 1)": 1,
        "EBF site 118 (partition 1)": 1,
        "EBF site 1180 (partition 1)": 1,
        "EBF site 1181 (partition 1)": 1,
        "EBF site 1182 (partition 1)": 1,
        "EBF site 1183 (partition 1)": 1,
        "EBF site 1184 (partition 1)": 1,
        "EBF site 1185 (partition 1)": 1,
        "EBF site 1186 (partition 1)": 1,
        "EBF site 1187 (partition 1)": 1,
        "EBF site 1188 (partition 1)": 1,
        "EBF site 1189 (partition 1)": 0.7421459263544649,
        "EBF site 119 (partition 1)": 1,
        "EBF site 1190 (partition 1)": 1,
        "EBF site 1191 (partition 1)": 1,
        "EBF site 1192 (partition 1)": 1,
        "EBF site 1193 (partition 1)": 1,
        "EBF site 1194 (partition 1)": 1,
        "EBF site 1195 (partition 1)": 1,
        "EBF site 1196 (partition 1)": 1,
        "EBF site 1197 (partition 1)": 1,
        "EBF site 1198 (partition 1)": 1,
        "EBF site 1199 (partition 1)": 1,
        "EBF site 12 (partition 1)": 1,
        "EBF site 120 (partition 1)": 1,
        "EBF site 1200 (partition 1)": 1,
        "EBF site 1201 (partition 1)": 1,
        "EBF site 1202 (partition 1)": 1,
        "EBF site 1203 (partition 1)": 1,
        "EBF site 1204 (partition 1)": 1,
        "EBF site 1205 (partition 1)": 1,
        "EBF site 1206 (partition 1)": 1,
        "EBF site 1207 (partition 1)": 1,
        "EBF site 1208 (partition 1)": 1,
        "EBF site 1209 (partition 1)": 1,
        "EBF site 121 (partition 1)": 1,
        "EBF site 1210 (partition 1)": 1,
        "EBF site 1211 (partition 1)": 1,
        "EBF site 1212 (partition 1)": 0.1234961553886787,
        "EBF site 1214 (partition 1)": 1,
        "EBF site 1215 (partition 1)": 1,
        "EBF site 1216 (partition 1)": 1,
        "EBF site 1217 (partition 1)": 1,
        "EBF site 1218 (partition 1)": 1,
        "EBF site 1219 (partition 1)": 1,
        "EBF site 122 (partition 1)": 1,
        "EBF site 1220 (partition 1)": 1,
        "EBF site 1221 (partition 1)": 1,
        "EBF site 1222 (partition 1)": 2.550333853298633,
        "EBF site 1223 (partition 1)": 1,
        "EBF site 1224 (partition 1)": 1,
        "EBF site 1225 (partition 1)": 1,
        "EBF site 1226 (partition 1)": 1.088949716438855,
        "EBF site 1227 (partition 1)": 0.7574726339258462,
        "EBF site 1228 (partition 1)": 1,
        "EBF site 123 (partition 1)": 1,
        "EBF site 1230 (partition 1)": 1,
        "EBF site 1231 (partition 1)": 1,
        "EBF site 1232 (partition 1)": 1,
        "EBF site 1233 (partition 1)": 1,
        "EBF site 1234 (partition 1)": 1,
        "EBF site 1235 (partition 1)": 1,
        "EBF site 1236 (partition 1)": 1,
        "EBF site 1237 (partition 1)": 1,
        "EBF site 1238 (partition 1)": 1,
        "EBF site 1239 (partition 1)": 1,
        "EBF site 124 (partition 1)": 1,
        "EBF site 1240 (partition 1)": 1,
        "EBF site 1241 (partition 1)": 1,
        "EBF site 1242 (partition 1)": 1,
        "EBF site 1243 (partition 1)": 1,
        "EBF site 125 (partition 1)": 1,
        "EBF site 1251 (partition 1)": 1,
        "EBF site 1252 (partition 1)": 1,
        "EBF site 1253 (partition 1)": 1,
        "EBF site 1254 (partition 1)": 1,
        "EBF site 1255 (partition 1)": 35.24071375150557,
        "EBF site 1256 (partition 1)": 1,
        "EBF site 1257 (partition 1)": 1,
        "EBF site 1258 (partition 1)": 1,
        "EBF site 1259 (partition 1)": 12.15237808901081,
        "EBF site 126 (partition 1)": 1,
        "EBF site 1260 (partition 1)": 1,
        "EBF site 1261 (partition 1)": 0.2604769834351407,
        "EBF site 1262 (partition 1)": 1,
        "EBF site 1263 (partition 1)": 1,
        "EBF site 1264 (partition 1)": 1,
        "EBF site 1265 (partition 1)": 1,
        "EBF site 1266 (partition 1)": 1,
        "EBF site 1267 (partition 1)": 1,
        "EBF site 1268 (partition 1)": 33.68542477171168,
        "EBF site 1269 (partition 1)": 2.041934845852404,
        "EBF site 127 (partition 1)": 1.506190492976021,
        "EBF site 1270 (partition 1)": 1,
        "EBF site 1271 (partition 1)": 3.60151905233787,
        "EBF site 1272 (partition 1)": 1,
        "EBF site 1273 (partition 1)": 1,
        "EBF site 1274 (partition 1)": 1,
        "EBF site 1275 (partition 1)": 1,
        "EBF site 1276 (partition 1)": 1,
        "EBF site 1277 (partition 1)": 0.9999999999999714,
        "EBF site 1278 (partition 1)": 1,
        "EBF site 1279 (partition 1)": 1,
        "EBF site 128 (partition 1)": 1,
        "EBF site 1280 (partition 1)": 1,
        "EBF site 1281 (partition 1)": 1,
        "EBF site 1282 (partition 1)": 1,
        "EBF site 1283 (partition 1)": 0.3545646839721317,
        "EBF site 1284 (partition 1)": 1,
        "EBF site 1285 (partition 1)": 1,
        "EBF site 1286 (partition 1)": 1,
        "EBF site 1287 (partition 1)": 1,
        "EBF site 1288 (partition 1)": 1,
        "EBF site 1289 (partition 1)": 1,
        "EBF site 129 (partition 1)": 1,
        "EBF site 1290 (partition 1)": 1,
        "EBF site 1291 (partition 1)": 1,
        "EBF site 1292 (partition 1)": 1,
        "EBF site 1293 (partition 1)": 1,
        "EBF site 13 (partition 1)": 1,
        "EBF site 130 (partition 1)": 0.169759714458829,
        "EBF site 131 (partition 1)": 1,
        "EBF site 14 (partition 1)": 1,
        "EBF site 143 (partition 1)": 1,
        "EBF site 144 (partition 1)": 1,
        "EBF site 145 (partition 1)": 1,
        "EBF site 146 (partition 1)": 1,
        "EBF site 147 (partition 1)": 0.03236732979604311,
        "EBF site 148 (partition 1)": 1,
        "EBF site 149 (partition 1)": 1,
        "EBF site 15 (partition 1)": 1,
        "EBF site 150 (partition 1)": 1,
        "EBF site 151 (partition 1)": 1,
        "EBF site 152 (partition 1)": 1,
        "EBF site 153 (partition 1)": 0.999999999999905,
        "EBF site 154 (partition 1)": 1,
        "EBF site 155 (partition 1)": 1,
        "EBF site 156 (partition 1)": 0.9999999999997278,
        "EBF site 157 (partition 1)": 1,
        "EBF site 158 (partition 1)": 1,
        "EBF site 159 (partition 1)": 1,
        "EBF site 16 (partition 1)": 1,
        "EBF site 160 (partition 1)": 1,
        "EBF site 161 (partition 1)": 0.825987790659205,
        "EBF site 162 (partition 1)": 1.663367139563708,
        "EBF site 163 (partition 1)": 1,
        "EBF site 164 (partition 1)": 0.3642995547674396,
        "EBF site 165 (partition 1)": 1,
        "EBF site 166 (partition 1)": 1,
        "EBF site 167 (partition 1)": 1.3740412866534,
        "EBF site 168 (partition 1)": 1,
        "EBF site 169 (partition 1)": 1,
        "EBF site 17 (partition 1)": 1,
        "EBF site 170 (partition 1)": 1,
        "EBF site 171 (partition 1)": 0.6485389319787123,
        "EBF site 172 (partition 1)": 1,
        "EBF site 173 (partition 1)": 1.088052083381931,
        "EBF site 174 (partition 1)": 1,
        "EBF site 175 (partition 1)": 1,
        "EBF site 176 (partition 1)": 1,
        "EBF site 177 (partition 1)": 0.772307820883092,
        "EBF site 178 (partition 1)": 0.5170215506451449,
        "EBF site 179 (partition 1)": 1,
        "EBF site 180 (partition 1)": 0.3647609598628928,
        "EBF site 181 (partition 1)": 1,
        "EBF site 182 (partition 1)": 1,
        "EBF site 183 (partition 1)": 1,
        "EBF site 184 (partition 1)": 1,
        "EBF site 185 (partition 1)": 1,
        "EBF site 186 (partition 1)": 1,
        "EBF site 19 (partition 1)": 1,
        "EBF site 190 (partition 1)": 0.02676767567704323,
        "EBF site 191 (partition 1)": 0.1172615264059631,
        "EBF site 192 (partition 1)": 0.4939320184480341,
        "EBF site 193 (partition 1)": 1,
        "EBF site 194 (partition 1)": 1,
        "EBF site 195 (partition 1)": 0.5760703085107122,
        "EBF site 196 (partition 1)": 1,
        "EBF site 197 (partition 1)": 1,
        "EBF site 198 (partition 1)": 1,
        "EBF site 199 (partition 1)": 3.048554032683264,
        "EBF site 2 (partition 1)": 1,
        "EBF site 20 (partition 1)": 1,
        "EBF site 200 (partition 1)": 1,
        "EBF site 201 (partition 1)": 1,
        "EBF site 202 (partition 1)": 1,
        "EBF site 203 (partition 1)": 1,
        "EBF site 204 (partition 1)": 1,
        "EBF site 205 (partition 1)": 0.943178829250354,
        "EBF site 206 (partition 1)": 1,
        "EBF site 207 (partition 1)": 0.9948925814970383,
        "EBF site 208 (partition 1)": 1,
        "EBF site 209 (partition 1)": 1,
        "EBF site 21 (partition 1)": 1,
        "EBF site 210 (partition 1)": 1,
        "EBF site 211 (partition 1)": 1.913123545221937,
        "EBF site 212 (partition 1)": 1,
        "EBF site 213 (partition 1)": 1,
        "EBF site 214 (partition 1)": 2.174053989820801,
        "EBF site 215 (partition 1)": 1,
        "EBF site 216 (partition 1)": 1,
        "EBF site 217 (partition 1)": 0.9065412563790923,
        "EBF site 218 (partition 1)": 1,
        "EBF site 219 (partition 1)": 1.04344319028927,
        "EBF site 22 (partition 1)": 1,
        "EBF site 220 (partition 1)": 1,
        "EBF site 221 (partition 1)": 1,
        "EBF site 222 (partition 1)": 1,
        "EBF site 223 (partition 1)": 0.5441611785080396,
        "EBF site 226 (partition 1)": 4.112128368661518,
        "EBF site 227 (partition 1)": 0.7481584267051274,
        "EBF site 228 (partition 1)": 1,
        "EBF site 229 (partition 1)": 1,
        "EBF site 23 (partition 1)": 1,
        "EBF site 230 (partition 1)": 1,
        "EBF site 231 (partition 1)": 0.4806399710622047,
        "EBF site 232 (partition 1)": 0.6845910677910871,
        "EBF site 233 (partition 1)": 0.2625941431497732,
        "EBF site 237 (partition 1)": 1,
        "EBF site 238 (partition 1)": 1,
        "EBF site 239 (partition 1)": 1,
        "EBF site 24 (partition 1)": 0.8483940962163463,
        "EBF site 240 (partition 1)": 1,
        "EBF site 241 (partition 1)": 1,
        "EBF site 242 (partition 1)": 0.9385756864741038,
        "EBF site 243 (partition 1)": 1,
        "EBF site 244 (partition 1)": 1,
        "EBF site 245 (partition 1)": 1.804454718252249,
        "EBF site 246 (partition 1)": 1,
        "EBF site 247 (partition 1)": 1,
        "EBF site 248 (partition 1)": 1,
        "EBF site 249 (partition 1)": 1,
        "EBF site 250 (partition 1)": 1,
        "EBF site 251 (partition 1)": 1,
        "EBF site 252 (partition 1)": 1.020775561038761,
        "EBF site 253 (partition 1)": 1,
        "EBF site 254 (partition 1)": 1,
        "EBF site 255 (partition 1)": 0.2967205126809444,
        "EBF site 256 (partition 1)": 1,
        "EBF site 257 (partition 1)": 1,
        "EBF site 258 (partition 1)": 0.02872469465419183,
        "EBF site 259 (partition 1)": 0.9804651704796729,
        "EBF site 260 (partition 1)": 1,
        "EBF site 261 (partition 1)": 1.163259531770965,
        "EBF site 262 (partition 1)": 1,
        "EBF site 263 (partition 1)": 1.958611295997141,
        "EBF site 264 (partition 1)": 0.8264999062121081,
        "EBF site 265 (partition 1)": 1,
        "EBF site 266 (partition 1)": 0.6656158320248816,
        "EBF site 267 (partition 1)": 1,
        "EBF site 268 (partition 1)": 1,
        "EBF site 269 (partition 1)": 0.6159680480532977,
        "EBF site 270 (partition 1)": 1,
        "EBF site 271 (partition 1)": 1,
        "EBF site 272 (partition 1)": 3.607113315802625,
        "EBF site 273 (partition 1)": 0.5926225028113585,
        "EBF site 274 (partition 1)": 1,
        "EBF site 275 (partition 1)": 1,
        "EBF site 276 (partition 1)": 1,
        "EBF site 277 (partition 1)": 1,
        "EBF site 278 (partition 1)": 1,
        "EBF site 279 (partition 1)": 5.204810769976569,
        "EBF site 280 (partition 1)": 1,
        "EBF site 281 (partition 1)": 1,
        "EBF site 282 (partition 1)": 0.7336002206226476,
        "EBF site 283 (partition 1)": 1,
        "EBF site 284 (partition 1)": 1,
        "EBF site 285 (partition 1)": 1,
        "EBF site 286 (partition 1)": 1,
        "EBF site 287 (partition 1)": 0.9804213259531399,
        "EBF site 288 (partition 1)": 1,
        "EBF site 289 (partition 1)": 1,
        "EBF site 290 (partition 1)": 0.2775645306309387,
        "EBF site 291 (partition 1)": 1,
        "EBF site 292 (partition 1)": 5.238673645222596,
        "EBF site 293 (partition 1)": 1,
        "EBF site 294 (partition 1)": 1,
        "EBF site 295 (partition 1)": 1,
        "EBF site 296 (partition 1)": 1.49137763829852,
        "EBF site 297 (partition 1)": 0.9867808886398236,
        "EBF site 298 (partition 1)": 0.7441698710733284,
        "EBF site 299 (partition 1)": 1,
        "EBF site 3 (partition 1)": 1,
        "EBF site 300 (partition 1)": 1,
        "EBF site 301 (partition 1)": 1,
        "EBF site 302 (partition 1)": 1,
        "EBF site 303 (partition 1)": 0.8772252340547256,
        "EBF site 304 (partition 1)": 1,
        "EBF site 305 (partition 1)": 1,
        "EBF site 306 (partition 1)": 1,
        "EBF site 307 (partition 1)": 1,
        "EBF site 308 (partition 1)": 1,
        "EBF site 309 (partition 1)": 1,
        "EBF site 310 (partition 1)": 1,
        "EBF site 311 (partition 1)": 1,
        "EBF site 321 (partition 1)": 1,
        "EBF site 322 (partition 1)": 1,
        "EBF site 323 (partition 1)": 1,
        "EBF site 324 (partition 1)": 1,
        "EBF site 325 (partition 1)": 0.584194238792961,
        "EBF site 326 (partition 1)": 0.6578601190691564,
        "EBF site 327 (partition 1)": 1,
        "EBF site 328 (partition 1)": 1,
        "EBF site 329 (partition 1)": 1,
        "EBF site 330 (partition 1)": 1,
        "EBF site 331 (partition 1)": 1,
        "EBF site 332 (partition 1)": 1,
        "EBF site 333 (partition 1)": 0.6367289741415156,
        "EBF site 334 (partition 1)": 1,
        "EBF site 335 (partition 1)": 0.7174097040103149,
        "EBF site 336 (partition 1)": 0.02147846468633225,
        "EBF site 337 (partition 1)": 1,
        "EBF site 338 (partition 1)": 1,
        "EBF site 339 (partition 1)": 1,
        "EBF site 340 (partition 1)": 0.999999999999999,
        "EBF site 341 (partition 1)": 1.000000000000901,
        "EBF site 342 (partition 1)": 1,
        "EBF site 343 (partition 1)": 1,
        "EBF site 344 (partition 1)": 0.6600773883385687,
        "EBF site 345 (partition 1)": 1,
        "EBF site 346 (partition 1)": 1,
        "EBF site 347 (partition 1)": 1,
        "EBF site 348 (partition 1)": 1,
        "EBF site 349 (partition 1)": 1,
        "EBF site 350 (partition 1)": 0.8114821432270832,
        "EBF site 351 (partition 1)": 1,
        "EBF site 352 (partition 1)": 1,
        "EBF site 353 (partition 1)": 0.298186750815183,
        "EBF site 354 (partition 1)": 1.062770820407613,
        "EBF site 355 (partition 1)": 1,
        "EBF site 356 (partition 1)": 1,
        "EBF site 357 (partition 1)": 1,
        "EBF site 358 (partition 1)": 1,
        "EBF site 359 (partition 1)": 1,
        "EBF site 361 (partition 1)": 1,
        "EBF site 362 (partition 1)": 1,
        "EBF site 363 (partition 1)": 1,
        "EBF site 364 (partition 1)": 1,
        "EBF site 365 (partition 1)": 1,
        "EBF site 366 (partition 1)": 1,
        "EBF site 367 (partition 1)": 1,
        "EBF site 368 (partition 1)": 1,
        "EBF site 369 (partition 1)": 1,
        "EBF site 370 (partition 1)": 1,
        "EBF site 371 (partition 1)": 1,
        "EBF site 372 (partition 1)": 1,
        "EBF site 373 (partition 1)": 1,
        "EBF site 374 (partition 1)": 1,
        "EBF site 375 (partition 1)": 1,
        "EBF site 376 (partition 1)": 1,
        "EBF site 377 (partition 1)": 1,
        "EBF site 378 (partition 1)": 1,
        "EBF site 379 (partition 1)": 1,
        "EBF site 380 (partition 1)": 1,
        "EBF site 381 (partition 1)": 1,
        "EBF site 382 (partition 1)": 1,
        "EBF site 383 (partition 1)": 0.6449143733218082,
        "EBF site 384 (partition 1)": 1,
        "EBF site 385 (partition 1)": 0.9999999999999998,
        "EBF site 386 (partition 1)": 1,
        "EBF site 387 (partition 1)": 1,
        "EBF site 388 (partition 1)": 0.9421608398241202,
        "EBF site 389 (partition 1)": 1,
        "EBF site 390 (partition 1)": 0.3212074727848299,
        "EBF site 391 (partition 1)": 0.4076303482164478,
        "EBF site 392 (partition 1)": 1,
        "EBF site 393 (partition 1)": 1.270538242570355,
        "EBF site 394 (partition 1)": 5.503516337825589,
        "EBF site 395 (partition 1)": 7.971795545759622,
        "EBF site 396 (partition 1)": 1,
        "EBF site 397 (partition 1)": 1,
        "EBF site 398 (partition 1)": 1,
        "EBF site 399 (partition 1)": 1,
        "EBF site 4 (partition 1)": 1,
        "EBF site 400 (partition 1)": 1,
        "EBF site 401 (partition 1)": 1,
        "EBF site 402 (partition 1)": 1,
        "EBF site 403 (partition 1)": 1,
        "EBF site 414 (partition 1)": 1,
        "EBF site 415 (partition 1)": 1,
        "EBF site 416 (partition 1)": 1.000000000000187,
        "EBF site 417 (partition 1)": 1,
        "EBF site 418 (partition 1)": 1,
        "EBF site 419 (partition 1)": 0.9870580470529006,
        "EBF site 420 (partition 1)": 1,
        "EBF site 421 (partition 1)": 1,
        "EBF site 422 (partition 1)": 1,
        "EBF site 423 (partition 1)": 1,
        "EBF site 425 (partition 1)": 1,
        "EBF site 428 (partition 1)": 1,
        "EBF site 429 (partition 1)": 1,
        "EBF site 430 (partition 1)": 1,
        "EBF site 431 (partition 1)": 1,
        "EBF site 432 (partition 1)": 1.000000000000019,
        "EBF site 433 (partition 1)": 1,
        "EBF site 434 (partition 1)": 1,
        "EBF site 435 (partition 1)": 1,
        "EBF site 436 (partition 1)": 1,
        "EBF site 437 (partition 1)": 1,
        "EBF site 445 (partition 1)": 1.806526727604365,
        "EBF site 446 (partition 1)": 1,
        "EBF site 447 (partition 1)": 1,
        "EBF site 448 (partition 1)": 1,
        "EBF site 449 (partition 1)": 0.4047237613525422,
        "EBF site 450 (partition 1)": 0.8042546100537218,
        "EBF site 451 (partition 1)": 0.5853934319797398,
        "EBF site 452 (partition 1)": 1,
        "EBF site 453 (partition 1)": 0.09707477805054751,
        "EBF site 454 (partition 1)": 1,
        "EBF site 455 (partition 1)": 1,
        "EBF site 456 (partition 1)": 2.866314005213998,
        "EBF site 457 (partition 1)": 1,
        "EBF site 458 (partition 1)": 1,
        "EBF site 459 (partition 1)": 1.125704176895859,
        "EBF site 460 (partition 1)": 1,
        "EBF site 461 (partition 1)": 1,
        "EBF site 462 (partition 1)": 0.7714198182508851,
        "EBF site 463 (partition 1)": 1,
        "EBF site 464 (partition 1)": 1,
        "EBF site 465 (partition 1)": 1,
        "EBF site 466 (partition 1)": 0.9627736769377598,
        "EBF site 467 (partition 1)": 1,
        "EBF site 468 (partition 1)": 1,
        "EBF site 469 (partition 1)": 1,
        "EBF site 470 (partition 1)": 1,
        "EBF site 471 (partition 1)": 1,
        "EBF site 472 (partition 1)": 1,
        "EBF site 473 (partition 1)": 0.7169413814422806,
        "EBF site 474 (partition 1)": 0.5653210588471046,
        "EBF site 475 (partition 1)": 0.930313084291158,
        "EBF site 476 (partition 1)": 1,
        "EBF site 477 (partition 1)": 0.9410703287335936,
        "EBF site 478 (partition 1)": 0.214947818323407,
        "EBF site 479 (partition 1)": 0.9190780064828218,
        "EBF site 480 (partition 1)": 1,
        "EBF site 481 (partition 1)": 1.00000000000011,
        "EBF site 482 (partition 1)": 1,
        "EBF site 483 (partition 1)": 1,
        "EBF site 484 (partition 1)": 0.9434654471725328,
        "EBF site 485 (partition 1)": 1,
        "EBF site 486 (partition 1)": 1,
        "EBF site 487 (partition 1)": 1,
        "EBF site 488 (partition 1)": 1,
        "EBF site 489 (partition 1)": 1,
        "EBF site 490 (partition 1)": 1,
        "EBF site 491 (partition 1)": 0.76504101540431,
        "EBF site 492 (partition 1)": 1,
        "EBF site 493 (partition 1)": 1,
        "EBF site 494 (partition 1)": 15.66684786130117,
        "EBF site 495 (partition 1)": 0.61356641808675,
        "EBF site 496 (partition 1)": 1,
        "EBF site 497 (partition 1)": 1,
        "EBF site 498 (partition 1)": 6.103551688017462,
        "EBF site 499 (partition 1)": 1,
        "EBF site 5 (partition 1)": 0.9999999999999948,
        "EBF site 500 (partition 1)": 1,
        "EBF site 501 (partition 1)": 1,
        "EBF site 502 (partition 1)": 1,
        "EBF site 503 (partition 1)": 1,
        "EBF site 504 (partition 1)": 1,
        "EBF site 505 (partition 1)": 1,
        "EBF site 506 (partition 1)": 1,
        "EBF site 507 (partition 1)": 1,
        "EBF site 508 (partition 1)": 1,
        "EBF site 509 (partition 1)": 1,
        "EBF site 510 (partition 1)": 1,
        "EBF site 511 (partition 1)": 1.171588006457474,
        "EBF site 512 (partition 1)": 1,
        "EBF site 513 (partition 1)": 1,
        "EBF site 514 (partition 1)": 1,
        "EBF site 515 (partition 1)": 1,
        "EBF site 516 (partition 1)": 0.8056267875512938,
        "EBF site 517 (partition 1)": 1,
        "EBF site 518 (partition 1)": 1,
        "EBF site 519 (partition 1)": 0.2710439590114177,
        "EBF site 520 (partition 1)": 1,
        "EBF site 521 (partition 1)": 1,
        "EBF site 522 (partition 1)": 1,
        "EBF site 523 (partition 1)": 0.7964506245995137,
        "EBF site 524 (partition 1)": 0.3296750889520925,
        "EBF site 525 (partition 1)": 1,
        "EBF site 526 (partition 1)": 1,
        "EBF site 527 (partition 1)": 1,
        "EBF site 528 (partition 1)": 1,
        "EBF site 529 (partition 1)": 0.5975927027548043,
        "EBF site 530 (partition 1)": 1,
        "EBF site 531 (partition 1)": 2.413808553051469,
        "EBF site 532 (partition 1)": 1,
        "EBF site 533 (partition 1)": 1,
        "EBF site 534 (partition 1)": 1,
        "EBF site 535 (partition 1)": 1,
        "EBF site 536 (partition 1)": 1,
        "EBF site 537 (partition 1)": 1,
        "EBF site 538 (partition 1)": 1,
        "EBF site 545 (partition 1)": 1,
        "EBF site 546 (partition 1)": 0.497199675308298,
        "EBF site 547 (partition 1)": 18.48976136428648,
        "EBF site 548 (partition 1)": 1,
        "EBF site 549 (partition 1)": 1,
        "EBF site 550 (partition 1)": 1,
        "EBF site 551 (partition 1)": 1,
        "EBF site 552 (partition 1)": 1,
        "EBF site 553 (partition 1)": 1,
        "EBF site 554 (partition 1)": 1,
        "EBF site 555 (partition 1)": 0.3359181842496089,
        "EBF site 556 (partition 1)": 16.87563392586528,
        "EBF site 557 (partition 1)": 1,
        "EBF site 558 (partition 1)": 1,
        "EBF site 559 (partition 1)": 0.5751112378939038,
        "EBF site 560 (partition 1)": 1,
        "EBF site 561 (partition 1)": 1,
        "EBF site 562 (partition 1)": 0.1378695231193968,
        "EBF site 563 (partition 1)": 0.7779066273538983,
        "EBF site 564 (partition 1)": 0.7439741931448848,
        "EBF site 565 (partition 1)": 0.5694794370379258,
        "EBF site 566 (partition 1)": 1,
        "EBF site 567 (partition 1)": 1,
        "EBF site 568 (partition 1)": 1,
        "EBF site 569 (partition 1)": 1,
        "EBF site 570 (partition 1)": 1,
        "EBF site 571 (partition 1)": 1,
        "EBF site 572 (partition 1)": 1,
        "EBF site 573 (partition 1)": 1,
        "EBF site 574 (partition 1)": 1,
        "EBF site 575 (partition 1)": 1,
        "EBF site 576 (partition 1)": 1,
        "EBF site 577 (partition 1)": 1,
        "EBF site 578 (partition 1)": 1,
        "EBF site 579 (partition 1)": 1,
        "EBF site 580 (partition 1)": 0.6429297656690768,
        "EBF site 581 (partition 1)": 1,
        "EBF site 582 (partition 1)": 1,
        "EBF site 583 (partition 1)": 1,
        "EBF site 584 (partition 1)": 1,
        "EBF site 585 (partition 1)": 0.5606079044620703,
        "EBF site 586 (partition 1)": 1,
        "EBF site 587 (partition 1)": 0.3965088713122185,
        "EBF site 588 (partition 1)": 1,
        "EBF site 589 (partition 1)": 1,
        "EBF site 590 (partition 1)": 0.1444937866762964,
        "EBF site 591 (partition 1)": 1,
        "EBF site 592 (partition 1)": 1,
        "EBF site 593 (partition 1)": 1,
        "EBF site 594 (partition 1)": 8.051162541850061,
        "EBF site 595 (partition 1)": 1,
        "EBF site 596 (partition 1)": 9.922824063978057,
        "EBF site 597 (partition 1)": 1.54464400512026,
        "EBF site 598 (partition 1)": 1,
        "EBF site 599 (partition 1)": 45.08370213476184,
        "EBF site 6 (partition 1)": 1,
        "EBF site 600 (partition 1)": 0.06028948223269048,
        "EBF site 601 (partition 1)": 0.9140536155593845,
        "EBF site 602 (partition 1)": 0.356274185063342,
        "EBF site 603 (partition 1)": 0.3656851126349441,
        "EBF site 604 (partition 1)": 1,
        "EBF site 605 (partition 1)": 1,
        "EBF site 606 (partition 1)": 0.7891886486539192,
        "EBF site 607 (partition 1)": 0.9989473664231094,
        "EBF site 608 (partition 1)": 1,
        "EBF site 609 (partition 1)": 0.7000680967241523,
        "EBF site 610 (partition 1)": 1,
        "EBF site 611 (partition 1)": 1,
        "EBF site 612 (partition 1)": 1,
        "EBF site 613 (partition 1)": 1,
        "EBF site 614 (partition 1)": 1,
        "EBF site 615 (partition 1)": 1,
        "EBF site 616 (partition 1)": 0.4592791546286094,
        "EBF site 617 (partition 1)": 1,
        "EBF site 624 (partition 1)": 1,
        "EBF site 625 (partition 1)": 1,
        "EBF site 626 (partition 1)": 1,
        "EBF site 627 (partition 1)": 4.964980376128848,
        "EBF site 628 (partition 1)": 1,
        "EBF site 629 (partition 1)": 0.9067441749156401,
        "EBF site 630 (partition 1)": 0.6902852947601599,
        "EBF site 631 (partition 1)": 1,
        "EBF site 632 (partition 1)": 1,
        "EBF site 633 (partition 1)": 1,
        "EBF site 634 (partition 1)": 1,
        "EBF site 635 (partition 1)": 1,
        "EBF site 636 (partition 1)": 1,
        "EBF site 637 (partition 1)": 1,
        "EBF site 638 (partition 1)": 1,
        "EBF site 643 (partition 1)": 1,
        "EBF site 644 (partition 1)": 0.9999999999999903,
        "EBF site 645 (partition 1)": 1,
        "EBF site 646 (partition 1)": 1,
        "EBF site 647 (partition 1)": 1,
        "EBF site 648 (partition 1)": 0.7711093930204799,
        "EBF site 649 (partition 1)": 1,
        "EBF site 650 (partition 1)": 1,
        "EBF site 651 (partition 1)": 1,
        "EBF site 652 (partition 1)": 1,
        "EBF site 653 (partition 1)": 1,
        "EBF site 654 (partition 1)": 1,
        "EBF site 655 (partition 1)": 1,
        "EBF site 656 (partition 1)": 0.7363171477101655,
        "EBF site 657 (partition 1)": 1.206280805699672,
        "EBF site 658 (partition 1)": 1.040306655375322,
        "EBF site 659 (partition 1)": 0.2245482658989518,
        "EBF site 660 (partition 1)": 1,
        "EBF site 661 (partition 1)": 1,
        "EBF site 662 (partition 1)": 1,
        "EBF site 663 (partition 1)": 0.4428797153794689,
        "EBF site 664 (partition 1)": 0.9999999999999999,
        "EBF site 665 (partition 1)": 1,
        "EBF site 666 (partition 1)": 1,
        "EBF site 667 (partition 1)": 1,
        "EBF site 668 (partition 1)": 1,
        "EBF site 669 (partition 1)": 0.7616604339168449,
        "EBF site 670 (partition 1)": 1,
        "EBF site 671 (partition 1)": 1,
        "EBF site 672 (partition 1)": 1,
        "EBF site 673 (partition 1)": 1,
        "EBF site 674 (partition 1)": 1.746932850079689,
        "EBF site 675 (partition 1)": 1,
        "EBF site 676 (partition 1)": 1,
        "EBF site 677 (partition 1)": 3.747331761296942,
        "EBF site 678 (partition 1)": 1,
        "EBF site 679 (partition 1)": 1,
        "EBF site 680 (partition 1)": 1,
        "EBF site 681 (partition 1)": 1,
        "EBF site 682 (partition 1)": 0.5753267868364328,
        "EBF site 683 (partition 1)": 1,
        "EBF site 684 (partition 1)": 1,
        "EBF site 685 (partition 1)": 1,
        "EBF site 686 (partition 1)": 0.5441621918851539,
        "EBF site 687 (partition 1)": 1,
        "EBF site 688 (partition 1)": 1,
        "EBF site 689 (partition 1)": 0.8313056489454866,
        "EBF site 690 (partition 1)": 1,
        "EBF site 691 (partition 1)": 0.5766838309004557,
        "EBF site 692 (partition 1)": 1,
        "EBF site 693 (partition 1)": 0.5199044412017371,
        "EBF site 694 (partition 1)": 1,
        "EBF site 695 (partition 1)": 1,
        "EBF site 696 (partition 1)": 1,
        "EBF site 697 (partition 1)": 7.026769321889706,
        "EBF site 698 (partition 1)": 0.9773575962516331,
        "EBF site 699 (partition 1)": 1.391858782516063,
        "EBF site 7 (partition 1)": 1,
        "EBF site 700 (partition 1)": 1.372310892918929,
        "EBF site 701 (partition 1)": 1,
        "EBF site 702 (partition 1)": 1,
        "EBF site 703 (partition 1)": 1,
        "EBF site 704 (partition 1)": 1,
        "EBF site 705 (partition 1)": 1,
        "EBF site 706 (partition 1)": 4.591141911472072,
        "EBF site 707 (partition 1)": 0.02354148678655835,
        "EBF site 708 (partition 1)": 1.261835371685726,
        "EBF site 709 (partition 1)": 1,
        "EBF site 710 (partition 1)": 0.8232325078762227,
        "EBF site 711 (partition 1)": 1,
        "EBF site 712 (partition 1)": 0.2994376325988768,
        "EBF site 713 (partition 1)": 4.90145326352805,
        "EBF site 714 (partition 1)": 1,
        "EBF site 715 (partition 1)": 0.7311062712049253,
        "EBF site 716 (partition 1)": 1,
        "EBF site 717 (partition 1)": 1,
        "EBF site 718 (partition 1)": 4.062935689094228,
        "EBF site 719 (partition 1)": 1,
        "EBF site 720 (partition 1)": 1,
        "EBF site 721 (partition 1)": 0.7932442519072878,
        "EBF site 722 (partition 1)": 0.7449928084363846,
        "EBF site 723 (partition 1)": 1,
        "EBF site 724 (partition 1)": 1,
        "EBF site 725 (partition 1)": 4.132587622611819,
        "EBF site 726 (partition 1)": 1,
        "EBF site 731 (partition 1)": 1,
        "EBF site 732 (partition 1)": 1,
        "EBF site 733 (partition 1)": 1,
        "EBF site 734 (partition 1)": 1,
        "EBF site 735 (partition 1)": 1.000000000219782,
        "EBF site 736 (partition 1)": 1,
        "EBF site 737 (partition 1)": 1,
        "EBF site 738 (partition 1)": 1,
        "EBF site 739 (partition 1)": 1,
        "EBF site 740 (partition 1)": 1,
        "EBF site 741 (partition 1)": 1,
        "EBF site 742 (partition 1)": 0.5690184302491266,
        "EBF site 743 (partition 1)": 1,
        "EBF site 744 (partition 1)": 0.04138034182699638,
        "EBF site 745 (partition 1)": 0.2990063886808214,
        "EBF site 746 (partition 1)": 0.4565063669271858,
        "EBF site 747 (partition 1)": 1,
        "EBF site 748 (partition 1)": 1,
        "EBF site 750 (partition 1)": 1,
        "EBF site 751 (partition 1)": 1,
        "EBF site 752 (partition 1)": 1,
        "EBF site 753 (partition 1)": 0.6969142629159688,
        "EBF site 754 (partition 1)": 1,
        "EBF site 755 (partition 1)": 1,
        "EBF site 756 (partition 1)": 0.3959322051244002,
        "EBF site 757 (partition 1)": 1,
        "EBF site 758 (partition 1)": 1,
        "EBF site 759 (partition 1)": 1,
        "EBF site 760 (partition 1)": 1,
        "EBF site 761 (partition 1)": 1,
        "EBF site 762 (partition 1)": 1,
        "EBF site 763 (partition 1)": 1,
        "EBF site 764 (partition 1)": 1,
        "EBF site 765 (partition 1)": 1,
        "EBF site 766 (partition 1)": 1,
        "EBF site 767 (partition 1)": 1,
        "EBF site 768 (partition 1)": 1,
        "EBF site 769 (partition 1)": 1,
        "EBF site 770 (partition 1)": 1,
        "EBF site 771 (partition 1)": 1,
        "EBF site 772 (partition 1)": 1,
        "EBF site 773 (partition 1)": 1,
        "EBF site 774 (partition 1)": 0.6321878462986443,
        "EBF site 775 (partition 1)": 1,
        "EBF site 776 (partition 1)": 1,
        "EBF site 777 (partition 1)": 1,
        "EBF site 778 (partition 1)": 1,
        "EBF site 779 (partition 1)": 1,
        "EBF site 780 (partition 1)": 1,
        "EBF site 781 (partition 1)": 1,
        "EBF site 782 (partition 1)": 1,
        "EBF site 783 (partition 1)": 1,
        "EBF site 784 (partition 1)": 0.9803955769396666,
        "EBF site 785 (partition 1)": 1,
        "EBF site 786 (partition 1)": 1,
        "EBF site 787 (partition 1)": 1,
        "EBF site 788 (partition 1)": 1,
        "EBF site 789 (partition 1)": 1,
        "EBF site 790 (partition 1)": 1,
        "EBF site 791 (partition 1)": 1,
        "EBF site 792 (partition 1)": 4.063150248671792,
        "EBF site 793 (partition 1)": 1,
        "EBF site 794 (partition 1)": 1,
        "EBF site 795 (partition 1)": 1,
        "EBF site 796 (partition 1)": 1,
        "EBF site 797 (partition 1)": 1,
        "EBF site 798 (partition 1)": 1.000000000000008,
        "EBF site 799 (partition 1)": 1,
        "EBF site 8 (partition 1)": 0.7023859452369798,
        "EBF site 800 (partition 1)": 1,
        "EBF site 801 (partition 1)": 1,
        "EBF site 802 (partition 1)": 1,
        "EBF site 803 (partition 1)": 1,
        "EBF site 804 (partition 1)": 1,
        "EBF site 805 (partition 1)": 1,
        "EBF site 806 (partition 1)": 1,
        "EBF site 807 (partition 1)": 1,
        "EBF site 808 (partition 1)": 1,
        "EBF site 809 (partition 1)": 1,
        "EBF site 810 (partition 1)": 1,
        "EBF site 811 (partition 1)": 1,
        "EBF site 812 (partition 1)": 1,
        "EBF site 813 (partition 1)": 0.9571426181821872,
        "EBF site 814 (partition 1)": 1,
        "EBF site 815 (partition 1)": 1,
        "EBF site 816 (partition 1)": 1,
        "EBF site 817 (partition 1)": 1,
        "EBF site 818 (partition 1)": 1,
        "EBF site 819 (partition 1)": 1,
        "EBF site 820 (partition 1)": 1,
        "EBF site 821 (partition 1)": 0.4600075478321602,
        "EBF site 822 (partition 1)": 1,
        "EBF site 823 (partition 1)": 1,
        "EBF site 824 (partition 1)": 1,
        "EBF site 825 (partition 1)": 1,
        "EBF site 826 (partition 1)": 1,
        "EBF site 829 (partition 1)": 1,
        "EBF site 830 (partition 1)": 1,
        "EBF site 831 (partition 1)": 1,
        "EBF site 832 (partition 1)": 1,
        "EBF site 833 (partition 1)": 1,
        "EBF site 834 (partition 1)": 1,
        "EBF site 835 (partition 1)": 1,
        "EBF site 836 (partition 1)": 1,
        "EBF site 837 (partition 1)": 1,
        "EBF site 838 (partition 1)": 1,
        "EBF site 839 (partition 1)": 1.35030760397461,
        "EBF site 840 (partition 1)": 0.1754580704966109,
        "EBF site 841 (partition 1)": 1,
        "EBF site 842 (partition 1)": 1,
        "EBF site 843 (partition 1)": 1,
        "EBF site 844 (partition 1)": 1,
        "EBF site 845 (partition 1)": 1,
        "EBF site 846 (partition 1)": 1,
        "EBF site 847 (partition 1)": 1,
        "EBF site 848 (partition 1)": 1,
        "EBF site 849 (partition 1)": 1,
        "EBF site 850 (partition 1)": 1,
        "EBF site 851 (partition 1)": 1,
        "EBF site 852 (partition 1)": 1.665816515438321,
        "EBF site 853 (partition 1)": 1.250488565683168,
        "EBF site 854 (partition 1)": 1,
        "EBF site 855 (partition 1)": 1,
        "EBF site 856 (partition 1)": 1,
        "EBF site 857 (partition 1)": 1,
        "EBF site 858 (partition 1)": 1,
        "EBF site 859 (partition 1)": 1,
        "EBF site 86 (partition 1)": 1,
        "EBF site 860 (partition 1)": 1,
        "EBF site 861 (partition 1)": 1,
        "EBF site 862 (partition 1)": 1,
        "EBF site 863 (partition 1)": 1,
        "EBF site 864 (partition 1)": 1,
        "EBF site 865 (partition 1)": 1,
        "EBF site 866 (partition 1)": 1,
        "EBF site 867 (partition 1)": 1,
        "EBF site 868 (partition 1)": 1,
        "EBF site 869 (partition 1)": 1,
        "EBF site 87 (partition 1)": 1,
        "EBF site 870 (partition 1)": 1,
        "EBF site 871 (partition 1)": 1,
        "EBF site 872 (partition 1)": 1,
        "EBF site 873 (partition 1)": 1,
        "EBF site 874 (partition 1)": 1,
        "EBF site 875 (partition 1)": 1,
        "EBF site 876 (partition 1)": 1,
        "EBF site 877 (partition 1)": 1,
        "EBF site 878 (partition 1)": 1.9395096549067,
        "EBF site 879 (partition 1)": 1,
        "EBF site 88 (partition 1)": 1,
        "EBF site 883 (partition 1)": 1,
        "EBF site 884 (partition 1)": 1,
        "EBF site 885 (partition 1)": 1,
        "EBF site 886 (partition 1)": 1,
        "EBF site 887 (partition 1)": 1,
        "EBF site 888 (partition 1)": 1,
        "EBF site 889 (partition 1)": 0.9786464911957004,
        "EBF site 89 (partition 1)": 1,
        "EBF site 890 (partition 1)": 1,
        "EBF site 891 (partition 1)": 1,
        "EBF site 892 (partition 1)": 1,
        "EBF site 893 (partition 1)": 1,
        "EBF site 894 (partition 1)": 1,
        "EBF site 895 (partition 1)": 1,
        "EBF site 896 (partition 1)": 0.1177831736625204,
        "EBF site 897 (partition 1)": 1,
        "EBF site 898 (partition 1)": 1,
        "EBF site 899 (partition 1)": 1,
        "EBF site 9 (partition 1)": 0.04645712288214352,
        "EBF site 90 (partition 1)": 1,
        "EBF site 900 (partition 1)": 1,
        "EBF site 901 (partition 1)": 1,
        "EBF site 902 (partition 1)": 1,
        "EBF site 903 (partition 1)": 0.8261955671642154,
        "EBF site 904 (partition 1)": 1,
        "EBF site 905 (partition 1)": 1,
        "EBF site 906 (partition 1)": 1,
        "EBF site 907 (partition 1)": 1,
        "EBF site 908 (partition 1)": 1,
        "EBF site 909 (partition 1)": 1,
        "EBF site 91 (partition 1)": 1,
        "EBF site 910 (partition 1)": 1,
        "EBF site 911 (partition 1)": 1,
        "EBF site 912 (partition 1)": 1,
        "EBF site 913 (partition 1)": 1,
        "EBF site 914 (partition 1)": 1,
        "EBF site 915 (partition 1)": 1,
        "EBF site 916 (partition 1)": 1.097409783932141,
        "EBF site 917 (partition 1)": 1,
        "EBF site 92 (partition 1)": 1,
        "EBF site 923 (partition 1)": 1,
        "EBF site 924 (partition 1)": 1.564707558786541,
        "EBF site 925 (partition 1)": 1,
        "EBF site 926 (partition 1)": 1.517113398311263,
        "EBF site 927 (partition 1)": 0.3285006726983928,
        "EBF site 928 (partition 1)": 1,
        "EBF site 929 (partition 1)": 1,
        "EBF site 93 (partition 1)": 1,
        "EBF site 930 (partition 1)": 1,
        "EBF site 931 (partition 1)": 0.2671366152212703,
        "EBF site 932 (partition 1)": 0.9695165669756921,
        "EBF site 933 (partition 1)": 1,
        "EBF site 934 (partition 1)": 1,
        "EBF site 935 (partition 1)": 1,
        "EBF site 936 (partition 1)": 1,
        "EBF site 937 (partition 1)": 1,
        "EBF site 938 (partition 1)": 1,
        "EBF site 939 (partition 1)": 1,
        "EBF site 94 (partition 1)": 1,
        "EBF site 940 (partition 1)": 1,
        "EBF site 941 (partition 1)": 1,
        "EBF site 942 (partition 1)": 1,
        "EBF site 943 (partition 1)": 1,
        "EBF site 944 (partition 1)": 1,
        "EBF site 945 (partition 1)": 1,
        "EBF site 946 (partition 1)": 1,
        "EBF site 947 (partition 1)": 1,
        "EBF site 948 (partition 1)": 1,
        "EBF site 949 (partition 1)": 1,
        "EBF site 95 (partition 1)": 1,
        "EBF site 950 (partition 1)": 1,
        "EBF site 951 (partition 1)": 1,
        "EBF site 952 (partition 1)": 1,
        "EBF site 953 (partition 1)": 1,
        "EBF site 954 (partition 1)": 1,
        "EBF site 955 (partition 1)": 1,
        "EBF site 956 (partition 1)": 1,
        "EBF site 957 (partition 1)": 1,
        "EBF site 958 (partition 1)": 0.2772499139990778,
        "EBF site 959 (partition 1)": 1,
        "EBF site 96 (partition 1)": 1,
        "EBF site 960 (partition 1)": 1,
        "EBF site 961 (partition 1)": 1,
        "EBF site 962 (partition 1)": 1,
        "EBF site 963 (partition 1)": 1,
        "EBF site 964 (partition 1)": 1,
        "EBF site 965 (partition 1)": 1,
        "EBF site 966 (partition 1)": 1,
        "EBF site 967 (partition 1)": 1,
        "EBF site 968 (partition 1)": 1,
        "EBF site 969 (partition 1)": 1,
        "EBF site 97 (partition 1)": 1,
        "EBF site 970 (partition 1)": 1,
        "EBF site 971 (partition 1)": 0.9961989198788196,
        "EBF site 972 (partition 1)": 1,
        "EBF site 973 (partition 1)": 1,
        "EBF site 974 (partition 1)": 1,
        "EBF site 975 (partition 1)": 1,
        "EBF site 976 (partition 1)": 1,
        "EBF site 977 (partition 1)": 1,
        "EBF site 978 (partition 1)": 1,
        "EBF site 979 (partition 1)": 1,
        "EBF site 98 (partition 1)": 1,
        "EBF site 980 (partition 1)": 1,
        "EBF site 982 (partition 1)": 0.9735512098658015,
        "EBF site 983 (partition 1)": 1,
        "EBF site 984 (partition 1)": 1,
        "EBF site 985 (partition 1)": 1,
        "EBF site 986 (partition 1)": 1,
        "EBF site 987 (partition 1)": 1,
        "EBF site 988 (partition 1)": 1,
        "EBF site 989 (partition 1)": 1,
        "EBF site 99 (partition 1)": 1,
        "EBF site 990 (partition 1)": 1,
        "EBF site 991 (partition 1)": 1,
        "EBF site 992 (partition 1)": 1,
        "EBF site 993 (partition 1)": 1,
        "EBF site 994 (partition 1)": 1,
        "EBF site 995 (partition 1)": 1,
        "EBF site 996 (partition 1)": 1,
        "EBF site 997 (partition 1)": 1,
        "EBF site 998 (partition 1)": 1,
        "EBF site 999 (partition 1)": 1,
        "Global MG94xREV": 0.09132870158379564,
        "Nucleotide GTR": 0.08915602822953482,
        "original name": "ATTLR13"
      },
      "CATLR13": {
        "EBF site 1 (partition 1)": 0.01911009228674583,
        "EBF site 10 (partition 1)": 1,
        "EBF site 100 (partition 1)": 1,
        "EBF site 1000 (partition 1)": 1,
        "EBF site 1001 (partition 1)": 1,
        "EBF site 1002 (partition 1)": 5.260825144386313,
        "EBF site 1003 (partition 1)": 0.293225713422345,
        "EBF site 1004 (partition 1)": 1,
        "EBF site 1005 (partition 1)": 2.006592887590077,
        "EBF site 1006 (partition 1)": 1,
        "EBF site 1007 (partition 1)": 1,
        "EBF site 1008 (partition 1)": 1,
        "EBF site 1009 (partition 1)": 1,
        "EBF site 101 (partition 1)": 1,
        "EBF site 1010 (partition 1)": 1,
        "EBF site 1011 (partition 1)": 0.9204967890306759,
        "EBF site 1012 (partition 1)": 1,
        "EBF site 1013 (partition 1)": 1,
        "EBF site 1014 (partition 1)": 1,
        "EBF site 1015 (partition 1)": 1,
        "EBF site 1016 (partition 1)": 1,
        "EBF site 1017 (partition 1)": 1,
        "EBF site 1018 (partition 1)": 1,
        "EBF site 1019 (partition 1)": 1,
        "EBF site 102 (partition 1)": 1,
        "EBF site 1020 (partition 1)": 1,
        "EBF site 1021 (partition 1)": 1,
        "EBF site 1022 (partition 1)": 1,
        "EBF site 1023 (partition 1)": 0.3259389976841616,
        "EBF site 1024 (partition 1)": 1,
        "EBF site 1025 (partition 1)": 1,
        "EBF site 1026 (partition 1)": 1,
        "EBF site 1027 (partition 1)": 0.557794770670733,
        "EBF site 1028 (partition 1)": 1,
        "EBF site 1029 (partition 1)": 1,
        "EBF site 103 (partition 1)": 1,
        "EBF site 1030 (partition 1)": 1,
        "EBF site 1031 (partition 1)": 1,
        "EBF site 1032 (partition 1)": 1,
        "EBF site 1033 (partition 1)": 1,
        "EBF site 1034 (partition 1)": 1,
        "EBF site 1035 (partition 1)": 1,
        "EBF site 1036 (partition 1)": 1,
        "EBF site 1037 (partition 1)": 1,
        "EBF site 1038 (partition 1)": 1,
        "EBF site 1039 (partition 1)": 1,
        "EBF site 104 (partition 1)": 1,
        "EBF site 1040 (partition 1)": 1,
        "EBF site 1041 (partition 1)": 1,
        "EBF site 1042 (partition 1)": 1,
        "EBF site 1043 (partition 1)": 1,
        "EBF site 1044 (partition 1)": 1,
        "EBF site 1049 (partition 1)": 78.57312698944219,
        "EBF site 105 (partition 1)": 0.2273662027070737,
        "EBF site 1050 (partition 1)": 0.8389295239720526,
        "EBF site 1051 (partition 1)": 0.1405232758541273,
        "EBF site 1052 (partition 1)": 1,
        "EBF site 1053 (partition 1)": 0.3588401007629854,
        "EBF site 1056 (partition 1)": 1,
        "EBF site 1057 (partition 1)": 1,
        "EBF site 1058 (partition 1)": 1,
        "EBF site 1059 (partition 1)": 1,
        "EBF site 106 (partition 1)": 1,
        "EBF site 1060 (partition 1)": 1,
        "EBF site 1061 (partition 1)": 1,
        "EBF site 1062 (partition 1)": 1,
        "EBF site 1063 (partition 1)": 1,
        "EBF site 1064 (partition 1)": 1,
        "EBF site 1065 (partition 1)": 1,
        "EBF site 1066 (partition 1)": 1,
        "EBF site 1067 (partition 1)": 1,
        "EBF site 1068 (partition 1)": 1,
        "EBF site 107 (partition 1)": 1,
        "EBF site 1071 (partition 1)": 1,
        "EBF site 1072 (partition 1)": 1,
        "EBF site 1073 (partition 1)": 1,
        "EBF site 1074 (partition 1)": 413.2656279316072,
        "EBF site 1075 (partition 1)": 1,
        "EBF site 1076 (partition 1)": 1,
        "EBF site 1077 (partition 1)": 7.206066554395644,
        "EBF site 1078 (partition 1)": 1,
        "EBF site 108 (partition 1)": 1,
        "EBF site 1087 (partition 1)": 1,
        "EBF site 1088 (partition 1)": 1,
        "EBF site 1089 (partition 1)": 1,
        "EBF site 1090 (partition 1)": 1,
        "EBF site 1091 (partition 1)": 1,
        "EBF site 1092 (partition 1)": 1,
        "EBF site 1093 (partition 1)": 1,
        "EBF site 1094 (partition 1)": 1,
        "EBF site 1095 (partition 1)": 1,
        "EBF site 1096 (partition 1)": 1,
        "EBF site 1097 (partition 1)": 1,
        "EBF site 1098 (partition 1)": 1,
        "EBF site 1099 (partition 1)": 1,
        "EBF site 11 (partition 1)": 1,
        "EBF site 1100 (partition 1)": 53.0726504009669,
        "EBF site 1102 (partition 1)": 1,
        "EBF site 1103 (partition 1)": 1,
        "EBF site 1104 (partition 1)": 0.3755357467355178,
        "EBF site 1105 (partition 1)": 1,
        "EBF site 1106 (partition 1)": 1,
        "EBF site 1107 (partition 1)": 1,
        "EBF site 1108 (partition 1)": 1,
        "EBF site 1109 (partition 1)": 1,
        "EBF site 1110 (partition 1)": 1,
        "EBF site 1111 (partition 1)": 1,
        "EBF site 1112 (partition 1)": 1,
        "EBF site 1113 (partition 1)": 1,
        "EBF site 1114 (partition 1)": 1,
        "EBF site 1117 (partition 1)": 1,
        "EBF site 1118 (partition 1)": 1,
        "EBF site 1119 (partition 1)": 0.01801647062610812,
        "EBF site 1120 (partition 1)": 1,
        "EBF site 1121 (partition 1)": 1,
        "EBF site 1122 (partition 1)": 1,
        "EBF site 1123 (partition 1)": 1,
        "EBF site 1124 (partition 1)": 1,
        "EBF site 1125 (partition 1)": 1,
        "EBF site 1126 (partition 1)": 1,
        "EBF site 1127 (partition 1)": 1,
        "EBF site 1128 (partition 1)": 1,
        "EBF site 1129 (partition 1)": 1,
        "EBF site 1130 (partition 1)": 1,
        "EBF site 1131 (partition 1)": 1,
        "EBF site 1132 (partition 1)": 1,
        "EBF site 1133 (partition 1)": 1,
        "EBF site 1134 (partition 1)": 1,
        "EBF site 1135 (partition 1)": 1,
        "EBF site 1136 (partition 1)": 1,
        "EBF site 1137 (partition 1)": 1,
        "EBF site 1138 (partition 1)": 1,
        "EBF site 1139 (partition 1)": 1,
        "EBF site 1140 (partition 1)": 1,
        "EBF site 1141 (partition 1)": 1,
        "EBF site 1142 (partition 1)": 1,
        "EBF site 1143 (partition 1)": 1,
        "EBF site 1144 (partition 1)": 1,
        "EBF site 1145 (partition 1)": 1,
        "EBF site 1146 (partition 1)": 1,
        "EBF site 1147 (partition 1)": 1,
        "EBF site 1148 (partition 1)": 1,
        "EBF site 1149 (partition 1)": 1,
        "EBF site 1150 (partition 1)": 1,
        "EBF site 1151 (partition 1)": 1,
        "EBF site 1152 (partition 1)": 0.9255964605058393,
        "EBF site 1153 (partition 1)": 1,
        "EBF site 1154 (partition 1)": 1,
        "EBF site 1155 (partition 1)": 1,
        "EBF site 1156 (partition 1)": 0.7823173971704049,
        "EBF site 1157 (partition 1)": 1,
        "EBF site 1158 (partition 1)": 1,
        "EBF site 1159 (partition 1)": 1,
        "EBF site 1160 (partition 1)": 1,
        "EBF site 1161 (partition 1)": 1,
        "EBF site 1162 (partition 1)": 1,
        "EBF site 1163 (partition 1)": 1,
        "EBF site 1164 (partition 1)": 1,
        "EBF site 1165 (partition 1)": 1,
        "EBF site 1166 (partition 1)": 1,
        "EBF site 1167 (partition 1)": 1,
        "EBF site 1168 (partition 1)": 1,
        "EBF site 1169 (partition 1)": 1,
        "EBF site 1170 (partition 1)": 1,
        "EBF site 1171 (partition 1)": 1,
        "EBF site 1172 (partition 1)": 0.1070180361694465,
        "EBF site 1173 (partition 1)": 1,
        "EBF site 1174 (partition 1)": 1,
        "EBF site 1175 (partition 1)": 1,
        "EBF site 1176 (partition 1)": 1,
        "EBF site 1177 (partition 1)": 1,
        "EBF site 1178 (partition 1)": 19322.78962577597,
        "EBF site 1179 (partition 1)": 1,
        "EBF site 118 (partition 1)": 1,
        "EBF site 1180 (partition 1)": 1,
        "EBF site 1181 (partition 1)": 1,
        "EBF site 1182 (partition 1)": 1,
        "EBF site 1183 (partition 1)": 1,
        "EBF site 1184 (partition 1)": 1,
        "EBF site 1185 (partition 1)": 1,
        "EBF site 1186 (partition 1)": 1,
        "EBF site 1187 (partition 1)": 1,
        "EBF site 1188 (partition 1)": 1,
        "EBF site 1189 (partition 1)": 46.0584638396442,
        "EBF site 119 (partition 1)": 1,
        "EBF site 1190 (partition 1)": 1,
        "EBF site 1191 (partition 1)": 1,
        "EBF site 1192 (partition 1)": 1,
        "EBF site 1193 (partition 1)": 1,
        "EBF site 1194 (partition 1)": 1,
        "EBF site 1195 (partition 1)": 1,
        "EBF site 1196 (partition 1)": 1,
        "EBF site 1197 (partition 1)": 1,
        "EBF site 1198 (partition 1)": 1,
        "EBF site 1199 (partition 1)": 1,
        "EBF site 12 (partition 1)": 1,
        "EBF site 120 (partition 1)": 1,
        "EBF site 1200 (partition 1)": 1,
        "EBF site 1201 (partition 1)": 1,
        "EBF site 1202 (partition 1)": 1,
        "EBF site 1203 (partition 1)": 1,
        "EBF site 1204 (partition 1)": 1,
        "EBF site 1205 (partition 1)": 1,
        "EBF site 1206 (partition 1)": 1,
        "EBF site 1207 (partition 1)": 1,
        "EBF site 1208 (partition 1)": 1,
        "EBF site 1209 (partition 1)": 1,
        "EBF site 121 (partition 1)": 1,
        "EBF site 1210 (partition 1)": 1,
        "EBF site 1211 (partition 1)": 1,
        "EBF site 1212 (partition 1)": 0.02270492827605624,
        "EBF site 1214 (partition 1)": 1,
        "EBF site 1215 (partition 1)": 1,
        "EBF site 1216 (partition 1)": 1,
        "EBF site 1217 (partition 1)": 1,
        "EBF site 1218 (partition 1)": 1,
        "EBF site 1219 (partition 1)": 1,
        "EBF site 122 (partition 1)": 1,
        "EBF site 1220 (partition 1)": 1,
        "EBF site 1221 (partition 1)": 1,
        "EBF site 1222 (partition 1)": 1,
        "EBF site 1223 (partition 1)": 1,
        "EBF site 1224 (partition 1)": 1,
        "EBF site 1225 (partition 1)": 1,
        "EBF site 1226 (partition 1)": 0.9768160015844997,
        "EBF site 1227 (partition 1)": 0.2683009940129453,
        "EBF site 1228 (partition 1)": 1,
        "EBF site 123 (partition 1)": 1,
        "EBF site 1230 (partition 1)": 1,
        "EBF site 1231 (partition 1)": 1,
        "EBF site 1232 (partition 1)": 1,
        "EBF site 1233 (partition 1)": 1,
        "EBF site 1234 (partition 1)": 1,
        "EBF site 1235 (partition 1)": 1,
        "EBF site 1236 (partition 1)": 1,
        "EBF site 1237 (partition 1)": 1,
        "EBF site 1238 (partition 1)": 1,
        "EBF site 1239 (partition 1)": 1,
        "EBF site 124 (partition 1)": 1,
        "EBF site 1240 (partition 1)": 1,
        "EBF site 1241 (partition 1)": 1,
        "EBF site 1242 (partition 1)": 1,
        "EBF site 1243 (partition 1)": 1,
        "EBF site 125 (partition 1)": 1,
        "EBF site 1251 (partition 1)": 1,
        "EBF site 1252 (partition 1)": 1,
        "EBF site 1253 (partition 1)": 1,
        "EBF site 1254 (partition 1)": 1,
        "EBF site 1255 (partition 1)": 1,
        "EBF site 1256 (partition 1)": 1,
        "EBF site 1257 (partition 1)": 1,
        "EBF site 1258 (partition 1)": 1,
        "EBF site 1259 (partition 1)": 1,
        "EBF site 126 (partition 1)": 1,
        "EBF site 1260 (partition 1)": 1,
        "EBF site 1261 (partition 1)": 0.9999999999999919,
        "EBF site 1262 (partition 1)": 1,
        "EBF site 1263 (partition 1)": 1,
        "EBF site 1264 (partition 1)": 1,
        "EBF site 1265 (partition 1)": 1,
        "EBF site 1266 (partition 1)": 1,
        "EBF site 1267 (partition 1)": 1,
        "EBF site 1268 (partition 1)": 0.9999999999999967,
        "EBF site 1269 (partition 1)": 1,
        "EBF site 127 (partition 1)": 0.7926461320730561,
        "EBF site 1270 (partition 1)": 1,
        "EBF site 1271 (partition 1)": 1,
        "EBF site 1272 (partition 1)": 1,
        "EBF site 1273 (partition 1)": 1,
        "EBF site 1274 (partition 1)": 1,
        "EBF site 1275 (partition 1)": 1,
        "EBF site 1276 (partition 1)": 1,
        "EBF site 1277 (partition 1)": 1.000000000000028,
        "EBF site 1278 (partition 1)": 1,
        "EBF site 1279 (partition 1)": 1,
        "EBF site 128 (partition 1)": 1,
        "EBF site 1280 (partition 1)": 1,
        "EBF site 1281 (partition 1)": 1,
        "EBF site 1282 (partition 1)": 1,
        "EBF site 1283 (partition 1)": 11.17881183160224,
        "EBF site 1284 (partition 1)": 1,
        "EBF site 1285 (partition 1)": 1,
        "EBF site 1286 (partition 1)": 1,
        "EBF site 1287 (partition 1)": 1,
        "EBF site 1288 (partition 1)": 1,
        "EBF site 1289 (partition 1)": 1,
        "EBF site 129 (partition 1)": 1,
        "EBF site 1290 (partition 1)": 3.117611759994032,
        "EBF site 1291 (partition 1)": 1,
        "EBF site 1292 (partition 1)": 1,
        "EBF site 1293 (partition 1)": 1,
        "EBF site 13 (partition 1)": 1,
        "EBF site 130 (partition 1)": 1.272199150882647,
        "EBF site 131 (partition 1)": 1,
        "EBF site 14 (partition 1)": 1,
        "EBF site 143 (partition 1)": 1,
        "EBF site 144 (partition 1)": 1,
        "EBF site 145 (partition 1)": 1,
        "EBF site 146 (partition 1)": 1,
        "EBF site 147 (partition 1)": 0.8466848723461929,
        "EBF site 148 (partition 1)": 1,
        "EBF site 149 (partition 1)": 1,
        "EBF site 15 (partition 1)": 1,
        "EBF site 150 (partition 1)": 1,
        "EBF site 151 (partition 1)": 1,
        "EBF site 152 (partition 1)": 1,
        "EBF site 153 (partition 1)": 0.9999999999998929,
        "EBF site 154 (partition 1)": 1,
        "EBF site 155 (partition 1)": 1,
        "EBF site 156 (partition 1)": 0.9999999999996189,
        "EBF site 157 (partition 1)": 1,
        "EBF site 158 (partition 1)": 1,
        "EBF site 159 (partition 1)": 1,
        "EBF site 16 (partition 1)": 1,
        "EBF site 160 (partition 1)": 1,
        "EBF site 161 (partition 1)": 0.6034662006312167,
        "EBF site 162 (partition 1)": 2.144042309525118,
        "EBF site 163 (partition 1)": 1,
        "EBF site 164 (partition 1)": 5.304346882694995,
        "EBF site 165 (partition 1)": 1,
        "EBF site 166 (partition 1)": 1,
        "EBF site 167 (partition 1)": 3.453268992936189,
        "EBF site 168 (partition 1)": 1,
        "EBF site 169 (partition 1)": 1,
        "EBF site 17 (partition 1)": 1,
        "EBF site 170 (partition 1)": 1,
        "EBF site 171 (partition 1)": 0.4296355450614114,
        "EBF site 172 (partition 1)": 1,
        "EBF site 173 (partition 1)": 0.8397518898151519,
        "EBF site 174 (partition 1)": 1,
        "EBF site 175 (partition 1)": 1,
        "EBF site 176 (partition 1)": 1,
        "EBF site 177 (partition 1)": 0.7260920157067313,
        "EBF site 178 (partition 1)": 1.292985277485781,
        "EBF site 179 (partition 1)": 1,
        "EBF site 180 (partition 1)": 0.2021811990170855,
        "EBF site 181 (partition 1)": 1,
        "EBF site 182 (partition 1)": 1,
        "EBF site 183 (partition 1)": 1,
        "EBF site 184 (partition 1)": 1,
        "EBF site 185 (partition 1)": 1,
        "EBF site 186 (partition 1)": 1,
        "EBF site 19 (partition 1)": 1,
        "EBF site 190 (partition 1)": 4.436197538383598,
        "EBF site 191 (partition 1)": 1.795339334123193,
        "EBF site 192 (partition 1)": 0.190692553718177,
        "EBF site 193 (partition 1)": 1,
        "EBF site 194 (partition 1)": 1,
        "EBF site 195 (partition 1)": 27.50074842891904,
        "EBF site 196 (partition 1)": 0.2636416270548579,
        "EBF site 197 (partition 1)": 1,
        "EBF site 198 (partition 1)": 1,
        "EBF site 199 (partition 1)": 1,
        "EBF site 2 (partition 1)": 1,
        "EBF site 20 (partition 1)": 1,
        "EBF site 200 (partition 1)": 1,
        "EBF site 201 (partition 1)": 1,
        "EBF site 202 (partition 1)": 1,
        "EBF site 203 (partition 1)": 1,
        "EBF site 204 (partition 1)": 1,
        "EBF site 205 (partition 1)": 9.271710742007263,
        "EBF site 206 (partition 1)": 1,
        "EBF site 207 (partition 1)": 2.218840804978266,
        "EBF site 208 (partition 1)": 1,
        "EBF site 209 (partition 1)": 1,
        "EBF site 21 (partition 1)": 1,
        "EBF site 210 (partition 1)": 1,
        "EBF site 211 (partition 1)": 6.392772388433315,
        "EBF site 212 (partition 1)": 1,
        "EBF site 213 (partition 1)": 1,
        "EBF site 214 (partition 1)": 0.5848045003415375,
        "EBF site 215 (partition 1)": 0.07820252556873668,
        "EBF site 216 (partition 1)": 1,
        "EBF site 217 (partition 1)": 0.7022670785808577,
        "EBF site 218 (partition 1)": 1,
        "EBF site 219 (partition 1)": 1.159389779810076,
        "EBF site 22 (partition 1)": 1,
        "EBF site 220 (partition 1)": 1,
        "EBF site 221 (partition 1)": 1,
        "EBF site 222 (partition 1)": 1,
        "EBF site 223 (partition 1)": 0.2268687903522956,
        "EBF site 226 (partition 1)": 1.120378992681445,
        "EBF site 227 (partition 1)": 1.002851635989324,
        "EBF site 228 (partition 1)": 1,
        "EBF site 229 (partition 1)": 1,
        "EBF site 23 (partition 1)": 1,
        "EBF site 230 (partition 1)": 1,
        "EBF site 231 (partition 1)": 0.099649240676435,
        "EBF site 232 (partition 1)": 0.1940242890812025,
        "EBF site 233 (partition 1)": 0.4119068200296654,
        "EBF site 237 (partition 1)": 1,
        "EBF site 238 (partition 1)": 1,
        "EBF site 239 (partition 1)": 1,
        "EBF site 24 (partition 1)": 1.673053779723088,
        "EBF site 240 (partition 1)": 1,
        "EBF site 241 (partition 1)": 1,
        "EBF site 242 (partition 1)": 0.1516960375786009,
        "EBF site 243 (partition 1)": 1,
        "EBF site 244 (partition 1)": 1,
        "EBF site 245 (partition 1)": 3.718384586404717,
        "EBF site 246 (partition 1)": 1,
        "EBF site 247 (partition 1)": 1,
        "EBF site 248 (partition 1)": 1,
        "EBF site 249 (partition 1)": 1,
        "EBF site 250 (partition 1)": 1,
        "EBF site 251 (partition 1)": 1,
        "EBF site 252 (partition 1)": 0.9905449218472239,
        "EBF site 253 (partition 1)": 1,
        "EBF site 254 (partition 1)": 1,
        "EBF site 255 (partition 1)": 35.11789748887959,
        "EBF site 256 (partition 1)": 1,
        "EBF site 257 (partition 1)": 1,
        "EBF site 258 (partition 1)": 0.4450684201394045,
        "EBF site 259 (partition 1)": 1.002955777707451,
        "EBF site 260 (partition 1)": 1,
        "EBF site 261 (partition 1)": 0.5358312608381762,
        "EBF site 262 (partition 1)": 1,
        "EBF site 263 (partition 1)": 0.667854058772924,
        "EBF site 264 (partition 1)": 2.32992582541068,
        "EBF site 265 (partition 1)": 1,
        "EBF site 266 (partition 1)": 25.95149444431467,
        "EBF site 267 (partition 1)": 1,
        "EBF site 268 (partition 1)": 1,
        "EBF site 269 (partition 1)": 0.5432713557307306,
        "EBF site 270 (partition 1)": 1,
        "EBF site 271 (partition 1)": 1,
        "EBF site 272 (partition 1)": 2.030496281961093,
        "EBF site 273 (partition 1)": 0.5035895563134858,
        "EBF site 274 (partition 1)": 1,
        "EBF site 275 (partition 1)": 1,
        "EBF site 276 (partition 1)": 1,
        "EBF site 277 (partition 1)": 1,
        "EBF site 278 (partition 1)": 1,
        "EBF site 279 (partition 1)": 0.2451015447356442,
        "EBF site 280 (partition 1)": 1,
        "EBF site 281 (partition 1)": 1,
        "EBF site 282 (partition 1)": 17.18192439091763,
        "EBF site 283 (partition 1)": 1,
        "EBF site 284 (partition 1)": 1,
        "EBF site 285 (partition 1)": 1,
        "EBF site 286 (partition 1)": 0.9660344000695497,
        "EBF site 287 (partition 1)": 0.9574646533587473,
        "EBF site 288 (partition 1)": 1,
        "EBF site 289 (partition 1)": 1,
        "EBF site 290 (partition 1)": 0.09390688920416357,
        "EBF site 291 (partition 1)": 1,
        "EBF site 292 (partition 1)": 8.493870683512773,
        "EBF site 293 (partition 1)": 1,
        "EBF site 294 (partition 1)": 1,
        "EBF site 295 (partition 1)": 1,
        "EBF site 296 (partition 1)": 0.4394910647063288,
        "EBF site 297 (partition 1)": 0.9389107562796398,
        "EBF site 298 (partition 1)": 0.131004588743805,
        "EBF site 299 (partition 1)": 1,
        "EBF site 3 (partition 1)": 1,
        "EBF site 300 (partition 1)": 1,
        "EBF site 301 (partition 1)": 1,
        "EBF site 302 (partition 1)": 1,
        "EBF site 303 (partition 1)": 1,
        "EBF site 304 (partition 1)": 1,
        "EBF site 305 (partition 1)": 0.4162678715577839,
        "EBF site 306 (partition 1)": 1,
        "EBF site 307 (partition 1)": 1,
        "EBF site 308 (partition 1)": 1,
        "EBF site 309 (partition 1)": 1,
        "EBF site 310 (partition 1)": 1,
        "EBF site 311 (partition 1)": 1,
        "EBF site 321 (partition 1)": 1,
        "EBF site 322 (partition 1)": 1,
        "EBF site 323 (partition 1)": 1,
        "EBF site 324 (partition 1)": 1,
        "EBF site 325 (partition 1)": 1.340131412471999,
        "EBF site 326 (partition 1)": 0.421515767635218,
        "EBF site 327 (partition 1)": 1,
        "EBF site 328 (partition 1)": 1,
        "EBF site 329 (partition 1)": 1,
        "EBF site 330 (partition 1)": 1,
        "EBF site 331 (partition 1)": 1,
        "EBF site 332 (partition 1)": 1,
        "EBF site 333 (partition 1)": 0.3961188607756461,
        "EBF site 334 (partition 1)": 1,
        "EBF site 335 (partition 1)": 0.2670189178963077,
        "EBF site 336 (partition 1)": 0.7173296644629767,
        "EBF site 337 (partition 1)": 1,
        "EBF site 338 (partition 1)": 1,
        "EBF site 339 (partition 1)": 1,
        "EBF site 340 (partition 1)": 0.999999999999999,
        "EBF site 341 (partition 1)": 1.000000000000901,
        "EBF site 342 (partition 1)": 1,
        "EBF site 343 (partition 1)": 1,
        "EBF site 344 (partition 1)": 0.466347684382409,
        "EBF site 345 (partition 1)": 1,
        "EBF site 346 (partition 1)": 1,
        "EBF site 347 (partition 1)": 1.144976263257,
        "EBF site 348 (partition 1)": 1,
        "EBF site 349 (partition 1)": 1,
        "EBF site 350 (partition 1)": 0.4113173508421183,
        "EBF site 351 (partition 1)": 1,
        "EBF site 352 (partition 1)": 1,
        "EBF site 353 (partition 1)": 0.06426838995513769,
        "EBF site 354 (partition 1)": 2.257958252797805,
        "EBF site 355 (partition 1)": 1,
        "EBF site 356 (partition 1)": 1,
        "EBF site 357 (partition 1)": 1,
        "EBF site 358 (partition 1)": 1,
        "EBF site 359 (partition 1)": 1,
        "EBF site 361 (partition 1)": 1,
        "EBF site 362 (partition 1)": 1,
        "EBF site 363 (partition 1)": 1,
        "EBF site 364 (partition 1)": 1,
        "EBF site 365 (partition 1)": 1,
        "EBF site 366 (partition 1)": 1,
        "EBF site 367 (partition 1)": 1,
        "EBF site 368 (partition 1)": 1,
        "EBF site 369 (partition 1)": 1,
        "EBF site 370 (partition 1)": 1,
        "EBF site 371 (partition 1)": 1,
        "EBF site 372 (partition 1)": 1,
        "EBF site 373 (partition 1)": 1,
        "EBF site 374 (partition 1)": 1,
        "EBF site 375 (partition 1)": 1,
        "EBF site 376 (partition 1)": 1,
        "EBF site 377 (partition 1)": 1,
        "EBF site 378 (partition 1)": 1,
        "EBF site 379 (partition 1)": 1,
        "EBF site 380 (partition 1)": 1,
        "EBF site 381 (partition 1)": 1,
        "EBF site 382 (partition 1)": 1,
        "EBF site 383 (partition 1)": 0.2704381382065984,
        "EBF site 384 (partition 1)": 1,
        "EBF site 385 (partition 1)": 0.5937654032849942,
        "EBF site 386 (partition 1)": 1,
        "EBF site 387 (partition 1)": 1,
        "EBF site 388 (partition 1)": 0.8806295220274619,
        "EBF site 389 (partition 1)": 1,
        "EBF site 390 (partition 1)": 0.8845425816438726,
        "EBF site 391 (partition 1)": 1.095321228470167,
        "EBF site 392 (partition 1)": 1,
        "EBF site 393 (partition 1)": 1,
        "EBF site 394 (partition 1)": 0.9999999999999676,
        "EBF site 395 (partition 1)": 1.409296462664798,
        "EBF site 396 (partition 1)": 1,
        "EBF site 397 (partition 1)": 1,
        "EBF site 398 (partition 1)": 1,
        "EBF site 399 (partition 1)": 1,
        "EBF site 4 (partition 1)": 1,
        "EBF site 400 (partition 1)": 1,
        "EBF site 401 (partition 1)": 1,
        "EBF site 402 (partition 1)": 1,
        "EBF site 403 (partition 1)": 1,
        "EBF site 414 (partition 1)": 1,
        "EBF site 415 (partition 1)": 1,
        "EBF site 416 (partition 1)": 0.9999999999997906,
        "EBF site 417 (partition 1)": 1,
        "EBF site 418 (partition 1)": 1,
        "EBF site 419 (partition 1)": 1.006156965911116,
        "EBF site 420 (partition 1)": 1,
        "EBF site 421 (partition 1)": 1,
        "EBF site 422 (partition 1)": 1,
        "EBF site 423 (partition 1)": 1,
        "EBF site 425 (partition 1)": 1,
        "EBF site 428 (partition 1)": 1,
        "EBF site 429 (partition 1)": 1,
        "EBF site 430 (partition 1)": 1,
        "EBF site 431 (partition 1)": 1,
        "EBF site 432 (partition 1)": 0.9999999999999378,
        "EBF site 433 (partition 1)": 1,
        "EBF site 434 (partition 1)": 1,
        "EBF site 435 (partition 1)": 1,
        "EBF site 436 (partition 1)": 1,
        "EBF site 437 (partition 1)": 0.9786051808392158,
        "EBF site 445 (partition 1)": 5.122790184433599,
        "EBF site 446 (partition 1)": 1,
        "EBF site 447 (partition 1)": 1,
        "EBF site 448 (partition 1)": 1,
        "EBF site 449 (partition 1)": 2.886381733451814,
        "EBF site 450 (partition 1)": 0.4530884643655756,
        "EBF site 451 (partition 1)": 9.52802056143409,
        "EBF site 452 (partition 1)": 1,
        "EBF site 453 (partition 1)": 0.3913315677283795,
        "EBF site 454 (partition 1)": 1,
        "EBF site 455 (partition 1)": 1,
        "EBF site 456 (partition 1)": 12.41490315814371,
        "EBF site 457 (partition 1)": 1,
        "EBF site 458 (partition 1)": 1,
        "EBF site 459 (partition 1)": 1.131724089888991,
        "EBF site 460 (partition 1)": 1,
        "EBF site 461 (partition 1)": 1,
        "EBF site 462 (partition 1)": 0.3461501000760659,
        "EBF site 463 (partition 1)": 1,
        "EBF site 464 (partition 1)": 1,
        "EBF site 465 (partition 1)": 1,
        "EBF site 466 (partition 1)": 333.2396533861348,
        "EBF site 467 (partition 1)": 1,
        "EBF site 468 (partition 1)": 1,
        "EBF site 469 (partition 1)": 1,
        "EBF site 470 (partition 1)": 1,
        "EBF site 471 (partition 1)": 1,
        "EBF site 472 (partition 1)": 1,
        "EBF site 473 (partition 1)": 0.2241047279325944,
        "EBF site 474 (partition 1)": 0.2537907467792778,
        "EBF site 475 (partition 1)": 2.778669142344506,
        "EBF site 476 (partition 1)": 1,
        "EBF site 477 (partition 1)": 0.7990972954149921,
        "EBF site 478 (partition 1)": 0.7754742370832876,
        "EBF site 479 (partition 1)": 1.093163751001254,
        "EBF site 480 (partition 1)": 1,
        "EBF site 481 (partition 1)": 1.00000000000011,
        "EBF site 482 (partition 1)": 1,
        "EBF site 483 (partition 1)": 1,
        "EBF site 484 (partition 1)": 0.9016387948618271,
        "EBF site 485 (partition 1)": 1,
        "EBF site 486 (partition 1)": 1,
        "EBF site 487 (partition 1)": 1,
        "EBF site 488 (partition 1)": 1,
        "EBF site 489 (partition 1)": 1,
        "EBF site 490 (partition 1)": 1,
        "EBF site 491 (partition 1)": 9.42210130086864,
        "EBF site 492 (partition 1)": 1,
        "EBF site 493 (partition 1)": 1,
        "EBF site 494 (partition 1)": 4.131045278718593,
        "EBF site 495 (partition 1)": 0.02579972907147211,
        "EBF site 496 (partition 1)": 1,
        "EBF site 497 (partition 1)": 1,
        "EBF site 498 (partition 1)": 0.9999999999999997,
        "EBF site 499 (partition 1)": 1,
        "EBF site 5 (partition 1)": 0.9830199222312253,
        "EBF site 500 (partition 1)": 1,
        "EBF site 501 (partition 1)": 1,
        "EBF site 502 (partition 1)": 1,
        "EBF site 503 (partition 1)": 1,
        "EBF site 504 (partition 1)": 1,
        "EBF site 505 (partition 1)": 1,
        "EBF site 506 (partition 1)": 1,
        "EBF site 507 (partition 1)": 1,
        "EBF site 508 (partition 1)": 1,
        "EBF site 509 (partition 1)": 1,
        "EBF site 510 (partition 1)": 1,
        "EBF site 511 (partition 1)": 1.259750319135754,
        "EBF site 512 (partition 1)": 1,
        "EBF site 513 (partition 1)": 1,
        "EBF site 514 (partition 1)": 1,
        "EBF site 515 (partition 1)": 1,
        "EBF site 516 (partition 1)": 0.8395556438981613,
        "EBF site 517 (partition 1)": 1,
        "EBF site 518 (partition 1)": 1,
        "EBF site 519 (partition 1)": 1.070576820686497,
        "EBF site 520 (partition 1)": 1,
        "EBF site 521 (partition 1)": 1,
        "EBF site 522 (partition 1)": 1,
        "EBF site 523 (partition 1)": 1.062315119527389,
        "EBF site 524 (partition 1)": 4.606839626100346,
        "EBF site 525 (partition 1)": 1,
        "EBF site 526 (partition 1)": 1,
        "EBF site 527 (partition 1)": 1,
        "EBF site 528 (partition 1)": 1,
        "EBF site 529 (partition 1)": 37.29218209742516,
        "EBF site 530 (partition 1)": 1,
        "EBF site 531 (partition 1)": 0.2014691662160179,
        "EBF site 532 (partition 1)": 1,
        "EBF site 533 (partition 1)": 1,
        "EBF site 534 (partition 1)": 1,
        "EBF site 535 (partition 1)": 1,
        "EBF site 536 (partition 1)": 1,
        "EBF site 537 (partition 1)": 1,
        "EBF site 538 (partition 1)": 1,
        "EBF site 545 (partition 1)": 1,
        "EBF site 546 (partition 1)": 1,
        "EBF site 547 (partition 1)": 1.697296662277435,
        "EBF site 548 (partition 1)": 1,
        "EBF site 549 (partition 1)": 1,
        "EBF site 550 (partition 1)": 1,
        "EBF site 551 (partition 1)": 0.417614379432746,
        "EBF site 552 (partition 1)": 1,
        "EBF site 553 (partition 1)": 1,
        "EBF site 554 (partition 1)": 1,
        "EBF site 555 (partition 1)": 1,
        "EBF site 556 (partition 1)": 0.9999999999999855,
        "EBF site 557 (partition 1)": 1,
        "EBF site 558 (partition 1)": 1,
        "EBF site 559 (partition 1)": 1,
        "EBF site 560 (partition 1)": 1,
        "EBF site 561 (partition 1)": 1,
        "EBF site 562 (partition 1)": 1,
        "EBF site 563 (partition 1)": 1,
        "EBF site 564 (partition 1)": 1,
        "EBF site 565 (partition 1)": 1,
        "EBF site 566 (partition 1)": 1,
        "EBF site 567 (partition 1)": 1,
        "EBF site 568 (partition 1)": 1,
        "EBF site 569 (partition 1)": 1,
        "EBF site 570 (partition 1)": 1,
        "EBF site 571 (partition 1)": 1,
        "EBF site 572 (partition 1)": 1,
        "EBF site 573 (partition 1)": 1,
        "EBF site 574 (partition 1)": 1,
        "EBF site 575 (partition 1)": 1,
        "EBF site 576 (partition 1)": 1,
        "EBF site 577 (partition 1)": 1.000000000000006,
        "EBF site 578 (partition 1)": 1,
        "EBF site 579 (partition 1)": 1,
        "EBF site 580 (partition 1)": 2.151097398403924,
        "EBF site 581 (partition 1)": 1,
        "EBF site 582 (partition 1)": 1,
        "EBF site 583 (partition 1)": 1,
        "EBF site 584 (partition 1)": 1,
        "EBF site 585 (partition 1)": 0.1600385516250265,
        "EBF site 586 (partition 1)": 1,
        "EBF site 587 (partition 1)": 0.230436702146779,
        "EBF site 588 (partition 1)": 1,
        "EBF site 589 (partition 1)": 1,
        "EBF site 590 (partition 1)": 0.9999999999999686,
        "EBF site 591 (partition 1)": 1,
        "EBF site 592 (partition 1)": 1,
        "EBF site 593 (partition 1)": 1,
        "EBF site 594 (partition 1)": 0.808004444588658,
        "EBF site 595 (partition 1)": 129.5003240284735,
        "EBF site 596 (partition 1)": 0.3045541141099856,
        "EBF site 597 (partition 1)": 2.664918031817549,
        "EBF site 598 (partition 1)": 1,
        "EBF site 599 (partition 1)": 6.816023016883699,
        "EBF site 6 (partition 1)": 1,
        "EBF site 600 (partition 1)": 0.0351604472230357,
        "EBF site 601 (partition 1)": 1.364032673694141,
        "EBF site 602 (partition 1)": 0.6846998149684435,
        "EBF site 603 (partition 1)": 0.660566520595522,
        "EBF site 604 (partition 1)": 1,
        "EBF site 605 (partition 1)": 1,
        "EBF site 606 (partition 1)": 26.11134205618022,
        "EBF site 607 (partition 1)": 1.000988314871886,
        "EBF site 608 (partition 1)": 1,
        "EBF site 609 (partition 1)": 3.977122633772356,
        "EBF site 610 (partition 1)": 1,
        "EBF site 611 (partition 1)": 1,
        "EBF site 612 (partition 1)": 1,
        "EBF site 613 (partition 1)": 1,
        "EBF site 614 (partition 1)": 1,
        "EBF site 615 (partition 1)": 1,
        "EBF site 616 (partition 1)": 1,
        "EBF site 617 (partition 1)": 1,
        "EBF site 624 (partition 1)": 1,
        "EBF site 625 (partition 1)": 1,
        "EBF site 626 (partition 1)": 1,
        "EBF site 627 (partition 1)": 42.73700784169634,
        "EBF site 628 (partition 1)": 1,
        "EBF site 629 (partition 1)": 1.168892905172519,
        "EBF site 630 (partition 1)": 62.91529732507981,
        "EBF site 631 (partition 1)": 1,
        "EBF site 632 (partition 1)": 1,
        "EBF site 633 (partition 1)": 1,
        "EBF site 634 (partition 1)": 1,
        "EBF site 635 (partition 1)": 1,
        "EBF site 636 (partition 1)": 1,
        "EBF site 637 (partition 1)": 1,
        "EBF site 638 (partition 1)": 1,
        "EBF site 643 (partition 1)": 1,
        "EBF site 644 (partition 1)": 21.93560799773966,
        "EBF site 645 (partition 1)": 1,
        "EBF site 646 (partition 1)": 1,
        "EBF site 647 (partition 1)": 1,
        "EBF site 648 (partition 1)": 71.94425429327877,
        "EBF site 649 (partition 1)": 1,
        "EBF site 650 (partition 1)": 1,
        "EBF site 651 (partition 1)": 1,
        "EBF site 652 (partition 1)": 1,
        "EBF site 653 (partition 1)": 1,
        "EBF site 654 (partition 1)": 1,
        "EBF site 655 (partition 1)": 1,
        "EBF site 656 (partition 1)": 8.215808640988227,
        "EBF site 657 (partition 1)": 4.351090257632253,
        "EBF site 658 (partition 1)": 0.9587770393455561,
        "EBF site 659 (partition 1)": 1.993795807997258,
        "EBF site 660 (partition 1)": 1,
        "EBF site 661 (partition 1)": 1,
        "EBF site 662 (partition 1)": 1,
        "EBF site 663 (partition 1)": 0.7433583495460958,
        "EBF site 664 (partition 1)": 4.13849792906628,
        "EBF site 665 (partition 1)": 1,
        "EBF site 666 (partition 1)": 1,
        "EBF site 667 (partition 1)": 1,
        "EBF site 668 (partition 1)": 1,
        "EBF site 669 (partition 1)": 0.4975959500133396,
        "EBF site 670 (partition 1)": 1,
        "EBF site 671 (partition 1)": 0.6183667473222899,
        "EBF site 672 (partition 1)": 1,
        "EBF site 673 (partition 1)": 1,
        "EBF site 674 (partition 1)": 3.894748045571168,
        "EBF site 675 (partition 1)": 1,
        "EBF site 676 (partition 1)": 1,
        "EBF site 677 (partition 1)": 1,
        "EBF site 678 (partition 1)": 1,
        "EBF site 679 (partition 1)": 1,
        "EBF site 680 (partition 1)": 1,
        "EBF site 681 (partition 1)": 1,
        "EBF site 682 (partition 1)": 1.813137569285865,
        "EBF site 683 (partition 1)": 1,
        "EBF site 684 (partition 1)": 1,
        "EBF site 685 (partition 1)": 1,
        "EBF site 686 (partition 1)": 0.0860480667895621,
        "EBF site 687 (partition 1)": 1,
        "EBF site 688 (partition 1)": 1,
        "EBF site 689 (partition 1)": 6.758185979054192,
        "EBF site 690 (partition 1)": 1,
        "EBF site 691 (partition 1)": 1,
        "EBF site 692 (partition 1)": 1,
        "EBF site 693 (partition 1)": 5.60213593500084,
        "EBF site 694 (partition 1)": 1,
        "EBF site 695 (partition 1)": 1,
        "EBF site 696 (partition 1)": 1,
        "EBF site 697 (partition 1)": 0.3690693039642808,
        "EBF site 698 (partition 1)": 0.4484455469231833,
        "EBF site 699 (partition 1)": 0.2447235376197611,
        "EBF site 7 (partition 1)": 1,
        "EBF site 700 (partition 1)": 1.278942034037036,
        "EBF site 701 (partition 1)": 1,
        "EBF site 702 (partition 1)": 1,
        "EBF site 703 (partition 1)": 1,
        "EBF site 704 (partition 1)": 1,
        "EBF site 705 (partition 1)": 1,
        "EBF site 706 (partition 1)": 0.2464930352913616,
        "EBF site 707 (partition 1)": 0.02949274857558029,
        "EBF site 708 (partition 1)": 0.409241115916129,
        "EBF site 709 (partition 1)": 0.1970766581022181,
        "EBF site 710 (partition 1)": 0.5547906790382339,
        "EBF site 711 (partition 1)": 1,
        "EBF site 712 (partition 1)": 1.949113579697553,
        "EBF site 713 (partition 1)": 1.55055263320564,
        "EBF site 714 (partition 1)": 0.09064710384386845,
        "EBF site 715 (partition 1)": 0.4847071447346341,
        "EBF site 716 (partition 1)": 1,
        "EBF site 717 (partition 1)": 1,
        "EBF site 718 (partition 1)": 1.00991524154327,
        "EBF site 719 (partition 1)": 1,
        "EBF site 720 (partition 1)": 1,
        "EBF site 721 (partition 1)": 0.4262032850367891,
        "EBF site 722 (partition 1)": 1.192997231497332,
        "EBF site 723 (partition 1)": 1,
        "EBF site 724 (partition 1)": 1,
        "EBF site 725 (partition 1)": 8.682893121433997,
        "EBF site 726 (partition 1)": 1,
        "EBF site 731 (partition 1)": 1,
        "EBF site 732 (partition 1)": 1,
        "EBF site 733 (partition 1)": 1,
        "EBF site 734 (partition 1)": 1,
        "EBF site 735 (partition 1)": 1.000000000219782,
        "EBF site 736 (partition 1)": 1,
        "EBF site 737 (partition 1)": 1,
        "EBF site 738 (partition 1)": 1,
        "EBF site 739 (partition 1)": 1,
        "EBF site 740 (partition 1)": 1,
        "EBF site 741 (partition 1)": 1,
        "EBF site 742 (partition 1)": 15.19342844070864,
        "EBF site 743 (partition 1)": 1,
        "EBF site 744 (partition 1)": 12.30755857189647,
        "EBF site 745 (partition 1)": 0.6138489376066183,
        "EBF site 746 (partition 1)": 4.090276651775393,
        "EBF site 747 (partition 1)": 1,
        "EBF site 748 (partition 1)": 1,
        "EBF site 750 (partition 1)": 1,
        "EBF site 751 (partition 1)": 1,
        "EBF site 752 (partition 1)": 1,
        "EBF site 753 (partition 1)": 10.48217455142953,
        "EBF site 754 (partition 1)": 1,
        "EBF site 755 (partition 1)": 1,
        "EBF site 756 (partition 1)": 0.9171577848588859,
        "EBF site 757 (partition 1)": 1,
        "EBF site 758 (partition 1)": 1,
        "EBF site 759 (partition 1)": 1,
        "EBF site 760 (partition 1)": 1,
        "EBF site 761 (partition 1)": 1,
        "EBF site 762 (partition 1)": 1,
        "EBF site 763 (partition 1)": 1,
        "EBF site 764 (partition 1)": 1,
        "EBF site 765 (partition 1)": 1,
        "EBF site 766 (partition 1)": 1,
        "EBF site 767 (partition 1)": 1,
        "EBF site 768 (partition 1)": 1,
        "EBF site 769 (partition 1)": 1,
        "EBF site 770 (partition 1)": 1,
        "EBF site 771 (partition 1)": 1,
        "EBF site 772 (partition 1)": 1,
        "EBF site 773 (partition 1)": 1,
        "EBF site 774 (partition 1)": 0.225744715544546,
        "EBF site 775 (partition 1)": 1,
        "EBF site 776 (partition 1)": 1,
        "EBF site 777 (partition 1)": 1,
        "EBF site 778 (partition 1)": 1,
        "EBF site 779 (partition 1)": 1,
        "EBF site 780 (partition 1)": 1,
        "EBF site 781 (partition 1)": 1,
        "EBF site 782 (partition 1)": 1,
        "EBF site 783 (partition 1)": 1,
        "EBF site 784 (partition 1)": 0.9983827643458506,
        "EBF site 785 (partition 1)": 1,
        "EBF site 786 (partition 1)": 1,
        "EBF site 787 (partition 1)": 1,
        "EBF site 788 (partition 1)": 1,
        "EBF site 789 (partition 1)": 1,
        "EBF site 790 (partition 1)": 1,
        "EBF site 791 (partition 1)": 1,
        "EBF site 792 (partition 1)": 0.1756770935981267,
        "EBF site 793 (partition 1)": 1,
        "EBF site 794 (partition 1)": 1.373437944000234,
        "EBF site 795 (partition 1)": 1,
        "EBF site 796 (partition 1)": 0.2649353609049041,
        "EBF site 797 (partition 1)": 1,
        "EBF site 798 (partition 1)": 1.000000000000008,
        "EBF site 799 (partition 1)": 1,
        "EBF site 8 (partition 1)": 0.9999999999999999,
        "EBF site 800 (partition 1)": 1,
        "EBF site 801 (partition 1)": 1,
        "EBF site 802 (partition 1)": 1,
        "EBF site 803 (partition 1)": 1,
        "EBF site 804 (partition 1)": 1,
        "EBF site 805 (partition 1)": 1,
        "EBF site 806 (partition 1)": 1,
        "EBF site 807 (partition 1)": 1,
        "EBF site 808 (partition 1)": 1.000000000000012,
        "EBF site 809 (partition 1)": 1,
        "EBF site 810 (partition 1)": 1,
        "EBF site 811 (partition 1)": 1,
        "EBF site 812 (partition 1)": 1,
        "EBF site 813 (partition 1)": 0.9770791215146553,
        "EBF site 814 (partition 1)": 1,
        "EBF site 815 (partition 1)": 1,
        "EBF site 816 (partition 1)": 1,
        "EBF site 817 (partition 1)": 1,
        "EBF site 818 (partition 1)": 1,
        "EBF site 819 (partition 1)": 1,
        "EBF site 820 (partition 1)": 1,
        "EBF site 821 (partition 1)": 1.426490237578946,
        "EBF site 822 (partition 1)": 1,
        "EBF site 823 (partition 1)": 1,
        "EBF site 824 (partition 1)": 1,
        "EBF site 825 (partition 1)": 1,
        "EBF site 826 (partition 1)": 1,
        "EBF site 829 (partition 1)": 1,
        "EBF site 830 (partition 1)": 1,
        "EBF site 831 (partition 1)": 1,
        "EBF site 832 (partition 1)": 1,
        "EBF site 833 (partition 1)": 1,
        "EBF site 834 (partition 1)": 1,
        "EBF site 835 (partition 1)": 1,
        "EBF site 836 (partition 1)": 1,
        "EBF site 837 (partition 1)": 1,
        "EBF site 838 (partition 1)": 1,
        "EBF site 839 (partition 1)": 1.977316300874574,
        "EBF site 840 (partition 1)": 1.014414939985976,
        "EBF site 841 (partition 1)": 1,
        "EBF site 842 (partition 1)": 1,
        "EBF site 843 (partition 1)": 1,
        "EBF site 844 (partition 1)": 1,
        "EBF site 845 (partition 1)": 1,
        "EBF site 846 (partition 1)": 1,
        "EBF site 847 (partition 1)": 1,
        "EBF site 848 (partition 1)": 1,
        "EBF site 849 (partition 1)": 1,
        "EBF site 850 (partition 1)": 1,
        "EBF site 851 (partition 1)": 1,
        "EBF site 852 (partition 1)": 1.564984824313842,
        "EBF site 853 (partition 1)": 0.2825444111183774,
        "EBF site 854 (partition 1)": 1,
        "EBF site 855 (partition 1)": 1,
        "EBF site 856 (partition 1)": 1,
        "EBF site 857 (partition 1)": 1,
        "EBF site 858 (partition 1)": 1,
        "EBF site 859 (partition 1)": 1,
        "EBF site 86 (partition 1)": 1,
        "EBF site 860 (partition 1)": 1,
        "EBF site 861 (partition 1)": 1,
        "EBF site 862 (partition 1)": 1,
        "EBF site 863 (partition 1)": 1,
        "EBF site 864 (partition 1)": 1,
        "EBF site 865 (partition 1)": 1,
        "EBF site 866 (partition 1)": 1,
        "EBF site 867 (partition 1)": 1,
        "EBF site 868 (partition 1)": 1,
        "EBF site 869 (partition 1)": 1,
        "EBF site 87 (partition 1)": 1,
        "EBF site 870 (partition 1)": 1,
        "EBF site 871 (partition 1)": 1,
        "EBF site 872 (partition 1)": 1,
        "EBF site 873 (partition 1)": 1,
        "EBF site 874 (partition 1)": 1,
        "EBF site 875 (partition 1)": 1,
        "EBF site 876 (partition 1)": 1,
        "EBF site 877 (partition 1)": 1,
        "EBF site 878 (partition 1)": 3.327056319189587,
        "EBF site 879 (partition 1)": 1,
        "EBF site 88 (partition 1)": 1,
        "EBF site 883 (partition 1)": 1,
        "EBF site 884 (partition 1)": 1,
        "EBF site 885 (partition 1)": 1,
        "EBF site 886 (partition 1)": 1,
        "EBF site 887 (partition 1)": 1,
        "EBF site 888 (partition 1)": 1,
        "EBF site 889 (partition 1)": 1.037886463992274,
        "EBF site 89 (partition 1)": 1,
        "EBF site 890 (partition 1)": 1,
        "EBF site 891 (partition 1)": 1,
        "EBF site 892 (partition 1)": 1,
        "EBF site 893 (partition 1)": 1,
        "EBF site 894 (partition 1)": 1,
        "EBF site 895 (partition 1)": 1,
        "EBF site 896 (partition 1)": 0.4816347128172263,
        "EBF site 897 (partition 1)": 1,
        "EBF site 898 (partition 1)": 1,
        "EBF site 899 (partition 1)": 1,
        "EBF site 9 (partition 1)": 1,
        "EBF site 90 (partition 1)": 1,
        "EBF site 900 (partition 1)": 1,
        "EBF site 901 (partition 1)": 1,
        "EBF site 902 (partition 1)": 1,
        "EBF site 903 (partition 1)": 1.10409941098642,
        "EBF site 904 (partition 1)": 1,
        "EBF site 905 (partition 1)": 1,
        "EBF site 906 (partition 1)": 1,
        "EBF site 907 (partition 1)": 1,
        "EBF site 908 (partition 1)": 1,
        "EBF site 909 (partition 1)": 1,
        "EBF site 91 (partition 1)": 1,
        "EBF site 910 (partition 1)": 1,
        "EBF site 911 (partition 1)": 1,
        "EBF site 912 (partition 1)": 1,
        "EBF site 913 (partition 1)": 1,
        "EBF site 914 (partition 1)": 1,
        "EBF site 915 (partition 1)": 1,
        "EBF site 916 (partition 1)": 1.006629948067554,
        "EBF site 917 (partition 1)": 1,
        "EBF site 92 (partition 1)": 1.069975341027759,
        "EBF site 923 (partition 1)": 1,
        "EBF site 924 (partition 1)": 0.2636535099875611,
        "EBF site 925 (partition 1)": 1,
        "EBF site 926 (partition 1)": 0.78609234306308,
        "EBF site 927 (partition 1)": 1.35664523404217,
        "EBF site 928 (partition 1)": 1,
        "EBF site 929 (partition 1)": 1,
        "EBF site 93 (partition 1)": 1,
        "EBF site 930 (partition 1)": 1,
        "EBF site 931 (partition 1)": 0.4416744681616175,
        "EBF site 932 (partition 1)": 0.9899930913072015,
        "EBF site 933 (partition 1)": 1,
        "EBF site 934 (partition 1)": 1,
        "EBF site 935 (partition 1)": 1,
        "EBF site 936 (partition 1)": 1,
        "EBF site 937 (partition 1)": 1,
        "EBF site 938 (partition 1)": 1,
        "EBF site 939 (partition 1)": 1,
        "EBF site 94 (partition 1)": 0.9440349378785151,
        "EBF site 940 (partition 1)": 1,
        "EBF site 941 (partition 1)": 1,
        "EBF site 942 (partition 1)": 1,
        "EBF site 943 (partition 1)": 1,
        "EBF site 944 (partition 1)": 1,
        "EBF site 945 (partition 1)": 1,
        "EBF site 946 (partition 1)": 1,
        "EBF site 947 (partition 1)": 1,
        "EBF site 948 (partition 1)": 1,
        "EBF site 949 (partition 1)": 1,
        "EBF site 95 (partition 1)": 1,
        "EBF site 950 (partition 1)": 1,
        "EBF site 951 (partition 1)": 1,
        "EBF site 952 (partition 1)": 1,
        "EBF site 953 (partition 1)": 1,
        "EBF site 954 (partition 1)": 1,
        "EBF site 955 (partition 1)": 1,
        "EBF site 956 (partition 1)": 1,
        "EBF site 957 (partition 1)": 1,
        "EBF site 958 (partition 1)": 7.638318425849684,
        "EBF site 959 (partition 1)": 1,
        "EBF site 96 (partition 1)": 1,
        "EBF site 960 (partition 1)": 1,
        "EBF site 961 (partition 1)": 1,
        "EBF site 962 (partition 1)": 1,
        "EBF site 963 (partition 1)": 1,
        "EBF site 964 (partition 1)": 1,
        "EBF site 965 (partition 1)": 1,
        "EBF site 966 (partition 1)": 1,
        "EBF site 967 (partition 1)": 1,
        "EBF site 968 (partition 1)": 1,
        "EBF site 969 (partition 1)": 1,
        "EBF site 97 (partition 1)": 1,
        "EBF site 970 (partition 1)": 1,
        "EBF site 971 (partition 1)": 0.9852748597374845,
        "EBF site 972 (partition 1)": 1,
        "EBF site 973 (partition 1)": 1,
        "EBF site 974 (partition 1)": 1,
        "EBF site 975 (partition 1)": 1,
        "EBF site 976 (partition 1)": 1,
        "EBF site 977 (partition 1)": 1,
        "EBF site 978 (partition 1)": 1,
        "EBF site 979 (partition 1)": 1,
        "EBF site 98 (partition 1)": 1,
        "EBF site 980 (partition 1)": 1,
        "EBF site 982 (partition 1)": 1.100407184926621,
        "EBF site 983 (partition 1)": 1,
        "EBF site 984 (partition 1)": 1,
        "EBF site 985 (partition 1)": 1,
        "EBF site 986 (partition 1)": 1,
        "EBF site 987 (partition 1)": 1,
        "EBF site 988 (partition 1)": 1,
        "EBF site 989 (partition 1)": 1,
        "EBF site 99 (partition 1)": 1,
        "EBF site 990 (partition 1)": 1,
        "EBF site 991 (partition 1)": 1,
        "EBF site 992 (partition 1)": 1,
        "EBF site 993 (partition 1)": 1,
        "EBF site 994 (partition 1)": 1,
        "EBF site 995 (partition 1)": 1,
        "EBF site 996 (partition 1)": 1,
        "EBF site 997 (partition 1)": 1,
        "EBF site 998 (partition 1)": 1.332103525879289,
        "EBF site 999 (partition 1)": 1,
        "Global MG94xREV": 0.3579589228766666,
        "Nucleotide GTR": 0.345353643646611,
        "original name": "CATLR13"
      },
      "CBTLR13": {
        "EBF site 1 (partition 1)": 1,
        "EBF site 10 (partition 1)": 1,
        "EBF site 100 (partition 1)": 1,
        "EBF site 1000 (partition 1)": 1,
        "EBF site 1001 (partition 1)": 1,
        "EBF site 1002 (partition 1)": 1,
        "EBF site 1003 (partition 1)": 3.058690843721835,
        "EBF site 1004 (partition 1)": 1,
        "EBF site 1005 (partition 1)": 5.670108364695448,
        "EBF site 1006 (partition 1)": 1,
        "EBF site 1007 (partition 1)": 1,
        "EBF site 1008 (partition 1)": 1,
        "EBF site 1009 (partition 1)": 1,
        "EBF site 101 (partition 1)": 1,
        "EBF site 1010 (partition 1)": 1,
        "EBF site 1011 (partition 1)": 0.9240009117742983,
        "EBF site 1012 (partition 1)": 1,
        "EBF site 1013 (partition 1)": 1,
        "EBF site 1014 (partition 1)": 1,
        "EBF site 1015 (partition 1)": 1,
        "EBF site 1016 (partition 1)": 1,
        "EBF site 1017 (partition 1)": 1,
        "EBF site 1018 (partition 1)": 1,
        "EBF site 1019 (partition 1)": 1,
        "EBF site 102 (partition 1)": 1,
        "EBF site 1020 (partition 1)": 1,
        "EBF site 1021 (partition 1)": 1,
        "EBF site 1022 (partition 1)": 1,
        "EBF site 1023 (partition 1)": 0.2662582591972191,
        "EBF site 1024 (partition 1)": 1,
        "EBF site 1025 (partition 1)": 1,
        "EBF site 1026 (partition 1)": 1,
        "EBF site 1027 (partition 1)": 0.1508795423506545,
        "EBF site 1028 (partition 1)": 1,
        "EBF site 1029 (partition 1)": 1,
        "EBF site 103 (partition 1)": 1,
        "EBF site 1030 (partition 1)": 1,
        "EBF site 1031 (partition 1)": 1,
        "EBF site 1032 (partition 1)": 1,
        "EBF site 1033 (partition 1)": 1,
        "EBF site 1034 (partition 1)": 1,
        "EBF site 1035 (partition 1)": 1,
        "EBF site 1036 (partition 1)": 1,
        "EBF site 1037 (partition 1)": 1,
        "EBF site 1038 (partition 1)": 1,
        "EBF site 1039 (partition 1)": 1,
        "EBF site 104 (partition 1)": 6.690686479113896,
        "EBF site 1040 (partition 1)": 1,
        "EBF site 1041 (partition 1)": 1,
        "EBF site 1042 (partition 1)": 1,
        "EBF site 1043 (partition 1)": 1,
        "EBF site 1044 (partition 1)": 1,
        "EBF site 1049 (partition 1)": 0.2097652983517465,
        "EBF site 105 (partition 1)": 16.92949139765426,
        "EBF site 1050 (partition 1)": 0.7029223701523732,
        "EBF site 1051 (partition 1)": 0.2905944787809436,
        "EBF site 1052 (partition 1)": 1,
        "EBF site 1053 (partition 1)": 0.7593047659412973,
        "EBF site 1056 (partition 1)": 1,
        "EBF site 1057 (partition 1)": 1,
        "EBF site 1058 (partition 1)": 1,
        "EBF site 1059 (partition 1)": 1,
        "EBF site 106 (partition 1)": 1,
        "EBF site 1060 (partition 1)": 1,
        "EBF site 1061 (partition 1)": 1,
        "EBF site 1062 (partition 1)": 1,
        "EBF site 1063 (partition 1)": 1,
        "EBF site 1064 (partition 1)": 1,
        "EBF site 1065 (partition 1)": 1,
        "EBF site 1066 (partition 1)": 1,
        "EBF site 1067 (partition 1)": 1,
        "EBF site 1068 (partition 1)": 1,
        "EBF site 107 (partition 1)": 1,
        "EBF site 1071 (partition 1)": 1,
        "EBF site 1072 (partition 1)": 1,
        "EBF site 1073 (partition 1)": 1,
        "EBF site 1074 (partition 1)": 0.4715199225184709,
        "EBF site 1075 (partition 1)": 1,
        "EBF site 1076 (partition 1)": 1,
        "EBF site 1077 (partition 1)": 0.2514548369016111,
        "EBF site 1078 (partition 1)": 1,
        "EBF site 108 (partition 1)": 1,
        "EBF site 1087 (partition 1)": 1,
        "EBF site 1088 (partition 1)": 1,
        "EBF site 1089 (partition 1)": 1,
        "EBF site 1090 (partition 1)": 1,
        "EBF site 1091 (partition 1)": 1,
        "EBF site 1092 (partition 1)": 1,
        "EBF site 1093 (partition 1)": 1,
        "EBF site 1094 (partition 1)": 1,
        "EBF site 1095 (partition 1)": 1,
        "EBF site 1096 (partition 1)": 1,
        "EBF site 1097 (partition 1)": 1,
        "EBF site 1098 (partition 1)": 1,
        "EBF site 1099 (partition 1)": 1,
        "EBF site 11 (partition 1)": 1,
        "EBF site 1100 (partition 1)": 2.203161720257228,
        "EBF site 1102 (partition 1)": 1,
        "EBF site 1103 (partition 1)": 1,
        "EBF site 1104 (partition 1)": 0.3078242430701056,
        "EBF site 1105 (partition 1)": 1,
        "EBF site 1106 (partition 1)": 1,
        "EBF site 1107 (partition 1)": 1,
        "EBF site 1108 (partition 1)": 1,
        "EBF site 1109 (partition 1)": 1,
        "EBF site 1110 (partition 1)": 1,
        "EBF site 1111 (partition 1)": 1,
        "EBF site 1112 (partition 1)": 1,
        "EBF site 1113 (partition 1)": 1,
[truncated: 2,100,896 more chars]
