# Supplementary material for: Variation in selection constraints on teleost TLRs with emphasis on their repertoire in the Walking catfish, Clarias batrachus
Source: Sci Rep. 2020 Dec 7;10:21394. doi: 10.1038/s41598-020-78347-6 (PMC7721727; doi:10.1038/s41598-020-78347-6)
Supplement: Supplementary file 32 — Supplementary Information 32. [file 41598_2020_78347_MOESM32_ESM.zip › T13/meme/tree.new]

((((((CBTLR13:0.3887427950026889,TFTLR13:0.4707875219953122):0.05133152453652137,CITLR13:0.4714923513244917):0.2474024541226668,DRTLR13:0.611016793109015):0.2048179486782006,((PHTLR13:0.2736787120678256,(ATTLR13:0.09132870158379564,((PFTLR13:0.08155744895755321,((SLTLR13:0,SLTLR21_13:0.001071179842775898):0.07418467524060468,LCTLR13:0.07764206021018379):0.02740944802286582):0.008550444341845258,SATLR13:0.1406683224050402):0.02958216133463645):0.2594349111284935):0.2775566566214197,MMTLR13:0.5498803575663122):0.07336225155474276):0.2463835187753756,(((LMTLR13:0.2963258666370948,ECTLR13:0.1522333325028863):0.02937130895955642,SMTLR13:0.21716198570515):0.1145398635046765,(GMTLR13:0.2958213406381214,TRTLR13:0.3579335531050285):0.07686052483144085):0.1330687917635604):0.06057642299277911,(ONTLR13:0.4046736871460808,(SSTLR13:0.01689701039561383,OMTLR13:0.01973233924115917):0.1840801459516033):0.0544664151227158,(CATLR13:0.3579589228766666,CCTLR13:0.4181148597996147):0.0836445720203955):0
