# Supplementary material for: Variation in selection constraints on teleost TLRs with emphasis on their repertoire in the Walking catfish, Clarias batrachus
Source: Sci Rep. 2020 Dec 7;10:21394. doi: 10.1038/s41598-020-78347-6 (PMC7721727; doi:10.1038/s41598-020-78347-6)
Supplement: Supplementary file 32 — Supplementary Information 32. [file 41598_2020_78347_MOESM32_ESM.zip › T13/slac/datamonkey-table.csv]

Partition	Site	ES	EN	S	N	P[S]	dS	dN	dN-dS	P [dN/dS > 1]	P [dN/dS < 1]	Total branch length
1	1	0.001860448154854284	1.711671968237574	0	1	0.001085738522981178	0	0.5842240911555335	0.09420321528478286	0.9989142614770188	1	6.20174257735666
1	2	0.5650644994798855	0.865376471313655	2	2	0.395028184327253	3.539418954545726	2.311132861012466	-0.1980549947393634	0.8264799747835487	0.5161912999796113	6.20174257735666
1	3	0.5284001137699206	1.028987548904881	3	6.5	0.339286181876128	5.677515810123916	6.316888874814614	0.09654522634974745	0.5888958738295884	0.6776905903676946	6.622523856068111
1	4	0.2901500104992313	1.106736430697761	3	7.75	0.207711952770192	10.3394792053883	7.002570607632278	-0.4749334610466389	0.8327364322072126	0.392686661104884	7.026054955998009
1	5	0.4536284952706447	0.9172571871060881	0	3.5	0.3309017674502076	0	3.815723713261237	0.5208333370716871	0.2450273648138204	1	7.326189476876831
1	6	0.478658108834778	1.830557956228448	3	7	0.2072816468222832	6.26752152450327	3.823970705861892	-0.3313828586129731	0.8659517870062758	0.3442789387286995	7.37379968556321
1	7	0.5686569303288409	1.610553093940884	3	3	0.2609463631296408	5.275588566669135	1.862714126771977	-0.4908478937052699	0.9563309543160636	0.1871227001242464	6.953018406851759
1	8	0.6018706861628517	1.832325181479926	5.875	14.125	0.2472564735498012	9.761232994175707	7.708784522947817	-0.292486478573853	0.7735765650470268	0.3970282646282987	7.017242237095912
1	9	0.3693526242530221	1.696874283098127	1	8	0.1787570488695856	2.70743981316607	4.714550794767025	0.2979021434333335	0.5027934269162428	0.8300798453623088	6.737484190173738
1	10	0.07291180025519216	1.368203230254057	2	2	0.05059401832026358	27.4304021159809	1.461771143186547	-3.854351303809844	0.9995016239295331	0.01434211896559723	6.737484190173738
1	11	0.2392886100692724	0.5893111735087326	0	1	0.2887867156276485	0	1.696896385055868	0.2437608629419913	0.7112132843723515	1	6.961315957679741
1	12	0.2949660139561851	0.5514419725617656	0	2	0.348491529681389	0	3.626854863275728	0.5210013286747275	0.4244632868968964	1	6.961315957679741
1	13	0.1613991958899858	0.7297439223378693	1	1	0.1811147868267753	6.195817733079835	1.370343718377695	-0.693184168631028	0.9671974339926918	0.3294270076462423	6.961315957679741
1	14	0.1689629434941106	0.5873735452585933	1	0	0.2233965252327733	5.918457499143037	0	-0.8501923393685041	1	0.2233965252327733	6.961315957679741
1	15	0.2927293466380863	0.5984137715897688	0	2	0.3284874681187167	0	3.342169072557812	0.4801059300965535	0.4509290804736116	1	6.961315957679741
1	16	0.1411968062982046	0.6610356642134222	0	2	0.1760048508235472	0	3.025555364520059	0.4346240542612147	0.6789680058663247	1	6.961315957679741
1	17	0.1788256632606639	0.6529581860579114	0	1	0.2149905452085464	0	1.531491635072799	0.2200003051697796	0.7850094547914537	1	6.961315957679741
1	18	0.4368615809933783	1.424795258572055	1	4	0.2346627862390337	2.289054573593088	2.807420909028602	0.08022326602586648	0.6651368202398522	0.7374184818673422	6.461546146330867
1	19	0.6081164694532761	1.639775422429276	2.383333333333333	8.15	0.2705274535885238	3.919205371096192	4.970192801112989	0.1697850958771966	0.5266213696077398	0.7276241882854758	6.190104170138485
1	20	0.8056010684647016	1.465131332734722	1	6	0.3547758723305199	1.241309177885998	4.095196018230514	0.4679994644144658	0.2257466441368157	0.9534441571077003	6.098055782852524
1	21	1.080362968614633	1.423962911519265	5.833333333333334	6.916666666666666	0.4313987157920795	5.39941991978262	4.857336248517235	-0.0820614131420359	0.6810444525642297	0.5306160582166427	6.60582910419931
1	22	0.559673454835957	1.78082123629095	0	11	0.2391261372895847	0	6.17692544082107	0.9350719407643189	0.04948109726859659	1	6.60582910419931
1	23	0.8420130766568195	1.753967915747237	0	7	0.32435255848197	0	3.990950995826974	0.6041559557285453	0.06427483284750288	1	6.60582910419931
1	24	0.8997929154884868	1.809455351235821	3	6	0.3321190333643386	3.334100489523566	3.315914922079797	-0.002883991161238973	0.6532895728570332	0.6198313581013097	6.305694583320488
1	25	0.862709944526766	1.730733352230231	0.6153846153846154	5.769230769230769	0.3326503978728019	0.7133157781346553	3.333402434174226	0.3966325217789828	0.2236817861588766	0.9243926436646765	6.60582910419931
1	26	0.2084201639043952	0.4168403278087903	0	0	0.3333333333333334	0	0	0	1	1	7.093336644895022
1	27	0.1207392666345121	0.4099356779227355	0	0	0.2275201945613755	0	0	0	1	1	7.093336644895022
1	28	0.2084201639043952	0.4168403278087903	0	0	0.3333333333333334	0	0	0	1	1	7.093336644895022
1	29	0.1859399677327401	0.4393205239804453	0	0	0.2973800043295124	0	0	0	1	1	7.093336644895022
1	30	0.2084201639043952	0.303005711060333	0	0	0.4075276088030731	0	0	0	1	1	7.093336644895022
1	31	0.09831165903517385	0.4820410289070183	0	0	0.1693998512934715	0	0	0	1	1	7.093336644895022
1	32	0.2084201639043952	0.4168403278087903	0	0	0.3333333333333334	0	0	0	1	1	7.093336644895022
1	33	0.2084201639043952	0.4168403278087903	0	0	0.3333333333333334	0	0	0	1	1	7.093336644895022
1	34	0.1152613166345044	0.5099991750786811	0	0	0.1843412756156936	0	0	0	1	1	7.093336644895022
1	35	0.1207392666345121	0.4099356779227355	0	0	0.2275201945613755	0	0	0	1	1	7.093336644895022
1	36	0.2084201639043952	0.4168403278087903	0	0	0.3333333333333334	0	0	0	1	1	7.093336644895022
1	37	0.09458554715593782	0.5306749445572476	0	0	0.1512738265243302	0	0	0	1	1	7.093336644895022
1	38	0.1207392666345121	0.45961342130768	0	0	0.2080446410313495	0	0	0	1	1	7.093336644895022
1	39	0.2084201639043952	0.4168403278087903	0	0	0.3333333333333334	0	0	0	1	1	7.093336644895022
1	40	0.09831165903517385	0.4925457865309181	0	0	0.1663881191189575	0	0	0	1	1	7.093336644895022
1	41	0.1207392666345121	0.45961342130768	0	0	0.2080446410313495	0	0	0	1	1	7.093336644895022
1	42	0.2084201639043952	0.4168403278087903	0	0	0.3333333333333334	0	0	0	1	1	7.093336644895022
1	43	0.1207392666345121	0.4099356779227355	0	0	0.2275201945613755	0	0	0	1	1	7.093336644895022
1	44	0.09458554715593782	0.5306749445572476	0	0	0.1512738265243302	0	0	0	1	1	7.093336644895022
1	45	0.1859399677327401	0.4393205239804453	0	0	0.2973800043295124	0	0	0	1	1	7.093336644895022
1	46	0.2360005832690166	0.3318883206656761	0	0	0.415575267686788	0	0	0	1	1	7.093336644895022
1	47	0.09458554715593782	0.5306749445572476	0	0	0.1512738265243302	0	0	0	1	1	7.093336644895022
1	48	0.1859399677327401	0.4393205239804453	0	0	0.2973800043295124	0	0	0	1	1	7.093336644895022
1	49	0.09831165903517385	0.4820410289070183	0	0	0.1693998512934715	0	0	0	1	1	7.093336644895022
1	50	0.09458554715593782	0.5306749445572476	0	0	0.1512738265243302	0	0	0	1	1	7.093336644895022
1	51	0.1859399677327401	0.4393205239804453	0	0	0.2973800043295124	0	0	0	1	1	7.093336644895022
1	52	0.1101085048692213	0.5151519868439642	0	0	0.1761002115574726	0	0	0	1	1	7.093336644895022
1	53	0.1207392666345121	0.4099356779227355	0	0	0.2275201945613755	0	0	0	1	1	7.093336644895022
1	54	0.09458554715593782	0.4168403278087903	0	0	0.1849447823938536	0	0	0	1	1	7.093336644895022
1	55	0.2084201639043952	0.4168403278087903	0	0	0.3333333333333334	0	0	0	1	1	7.093336644895022
1	56	0.2084201639043952	0.3824372816616967	0	0	0.3527418761808289	0	0	0	1	1	7.093336644895022
1	57	0.09831165903517385	0.4323632855220738	0	0	0.1852577741675691	0	0	0	1	1	7.093336644895022
1	58	0.09458554715593782	0.5306749445572476	0	0	0.1512738265243302	0	0	0	1	1	7.093336644895022
1	59	0.2084201639043952	0.4168403278087903	0	0	0.3333333333333334	0	0	0	1	1	7.093336644895022
1	60	0.09831165903517385	0.4323632855220738	0	0	0.1852577741675691	0	0	0	1	1	7.093336644895022
1	61	0.09458554715593782	0.5306749445572476	0	0	0.1512738265243302	0	0	0	1	1	7.093336644895022
1	62	0.1152613166345044	0.5099991750786811	0	0	0.1843412756156936	0	0	0	1	1	7.093336644895022
1	63	0.2084201639043952	0.4168403278087903	0	0	0.3333333333333334	0	0	0	1	1	7.093336644895022
1	64	0.2084201639043952	0.4168403278087903	0	0	0.3333333333333334	0	0	0	1	1	7.093336644895022
1	65	0.1207392666345121	0.4701181789315796	0	0	0.2043458494778443	0	0	0	1	1	7.093336644895022
1	66	0	0	0	0					1	1	7.932531741771959
1	67	0.303005711060333	0.3222547806528525	0	0	0.4846071598576637	0	0	0	1	1	7.093336644895022
1	68	0	0.3837819584441612	0	0	0		0		1	1	7.093336644895022
1	69	0.2084201639043952	0.4168403278087903	0	0	0.3333333333333334	0	0	0	1	1	7.093336644895022
1	70	0.09458554715593782	0.5306749445572476	0	0	0.1512738265243302	0	0	0	1	1	7.093336644895022
1	71	0.2084201639043952	0.303005711060333	0	0	0.4075276088030731	0	0	0	1	1	7.093336644895022
1	72	0.1207392666345121	0.45961342130768	0	0	0.2080446410313495	0	0	0	1	1	7.093336644895022
1	73	0.1207392666345121	0.45961342130768	0	0	0.2080446410313495	0	0	0	1	1	7.093336644895022
1	74	0.2084201639043952	0.4168403278087903	0	0	0.3333333333333334	0	0	0	1	1	7.093336644895022
1	75	0.2767748861552772	0.2539000584019705	0	0	0.5215525793971596	0	0	0	1	1	7.093336644895022
1	76	0.1207392666345121	0.4099356779227355	0	0	0.2275201945613755	0	0	0	1	1	7.093336644895022
1	77	0.2084201639043952	0.4168403278087903	0	0	0.3333333333333334	0	0	0	1	1	7.093336644895022
1	78	0.2767748861552772	0.2539000584019705	0	0	0.5215525793971596	0	0	0	1	1	7.093336644895022
1	79	0.2084201639043952	0.4168403278087903	0	0	0.3333333333333334	0	0	0	1	1	7.093336644895022
1	80	0	0	0	0					1	1	7.932531741771959
1	81	0.09458554715593782	0.5306749445572476	0	0	0.1512738265243302	0	0	0	1	1	7.093336644895022
1	82	0.2084201639043952	0.303005711060333	0	0	0.4075276088030731	0	0	0	1	1	7.093336644895022
1	83	0.2084201639043952	0.4168403278087903	0	0	0.3333333333333334	0	0	0	1	1	7.093336644895022
1	84	0.09458554715593782	0.4623202223063657	0	0	0.1698412053573459	0	0	0	1	1	7.093336644895022
1	85	0.475715771588765	1.763622973094142	2.5	9	0.2124358240656113	5.255238840727648	5.103131529416509	-0.02182637429196038	0.6654321510367738	0.5958734325149097	6.968968335119522
1	86	0.749523968517518	2.651676057105193	2.5	9.5	0.2203704465691608	3.335450372514097	3.582639732536202	0.04106391865828743	0.6126492037722061	0.6455755488866838	6.019624237011717
1	87	0.9334943976393697	2.18447191864979	6.5	12.5	0.2993920725706767	6.963084102526236	5.722206769188491	-0.1822783051124655	0.7436398212210884	0.428071424762333	6.807597495336184
1	88	1.043653293088276	2.466864683327752	5.809523809523809	15.76190476190476	0.2972932484891492	5.566526592689456	6.389448464048811	0.1242593492625286	0.4939396984970844	0.6861612939348217	6.622615330301853
1	89	1.069967258321171	2.494610251615632	8	11	0.300166641162515	7.476864303822131	4.40950645211045	-0.463164127573128	0.9158278069764444	0.1824055136424448	6.622615330301853
1	90	0.8770910174511609	2.780494636808781	4	10	0.2398005406734972	4.560530116502683	3.596482391160863	-0.1538523491997442	0.7708360142343138	0.4425226448179558	6.266057881834556
1	91	0.9814309420904881	1.759357888054906	5.5	6.5	0.3580833850809385	5.604062154678734	3.694529716853804	-0.2902849468643037	0.8372988652201884	0.3355484776513689	6.578131103427687
1	92	0.977920390488187	2.066753577553614	4.766666666666667	13.9	0.3211905119408046	4.8742890658892	6.725523618763118	0.2770468400954226	0.3724836802112219	0.796278165828281	6.682027314357029
1	93	0.5255909983948592	2.221597122729566	3.916666666666667	13.83333333333333	0.1913196240014807	7.451928740461806	6.226751552656409	-0.1692056865764499	0.7409686898037307	0.469557704172636	7.240756576179503
1	94	0.5878029544090494	2.246515910189165	2.5	8.5	0.207387729641483	4.253125951898944	3.783636680002088	-0.06826336045294416	0.7075017556847686	0.5531572035142733	6.877617345259291
1	95	0.7758005736176811	2.082457224091608	3.166666666666667	8.833333333333332	0.2714242830858139	4.081805008083454	4.241783807677748	0.02326078808449066	0.6173284167755143	0.6302826215797965	6.877617345259291
1	96	0.6731005187484382	2.30294651133178	5	8	0.2261726753458917	7.428311018534037	3.473810599002428	-0.5749811629542647	0.9477874853242548	0.1501461129125188	6.877617345259291
1	97	0.9884141577333656	1.697602642463287	6	8	0.3679850988500893	6.070329884548819	4.712528008551926	-0.1974232947014447	0.7752991567425336	0.4145266575670246	6.877617345259291
1	98	0.6047367282241797	2.035891458823294	3.5	9.5	0.2290124490795294	5.787642517228635	4.666260550791257	-0.1630480310467317	0.7489879595517323	0.4731298123299394	6.877617345259291
1	99	0.7818163508612622	2.440946901516769	5.333333333333333	8.666666666666668	0.2425919279935847	6.821721402293572	3.55053469671189	-0.4575975108108218	0.9230259624243069	0.1910574100652598	7.148611232140296
1	100	0.8248924431969166	2.432962838458722	5.666666666666666	13.33333333333333	0.2532010699928043	6.869582469085526	5.480286473171114	-0.1943448805368111	0.7627262862105779	0.4120801380671619	7.148611232140296
1	101	0.8890508839477708	1.783665282422086	4	8	0.3326394680940998	4.499180049445841	4.485146444705471	-0.001979619230330767	0.6335050663469433	0.6049378682710246	7.089042440765423
1	102	0.7273949701061166	2.256471197217374	4	15	0.2437760037872561	5.499075693933458	6.647547736703946	0.1447800122529285	0.4908058855194458	0.7162580164121835	7.932531741771959
1	103	0.9590957442215639	1.871820808489786	8	12	0.3387933647507118	8.341190176475116	6.410870071308688	-0.2433422478477515	0.7946128886618664	0.3580708323041684	7.932531741771959
1	104	1.11280142342104	1.998638617916104	6	12	0.3576483585210958	5.391797560389927	6.004086928187094	0.08370936617377306	0.5216920915419849	0.6700348020121318	7.314466657483826
1	105	0.7780095897230987	2.08270740467719	3.5	10.5	0.2719631446403171	4.498659201933082	5.041514701690636	0.07088737826631102	0.5600167467647778	0.6660322487171362	7.657999393321393
1	106	0.9424321777942098	2.057567822205791	1	11	0.3141440592647365	1.061084313080788	5.346117819925654	0.5401848547646254	0.07038281805667511	0.9891658496783035	7.932531741771959
1	107	0.9230038763755903	1.930004825317245	4	12	0.3235194746612322	4.333676274152843	6.21760103528627	0.2374935042759247	0.3703695113304978	0.8127508705763016	7.932531741771959
1	108	0.6960225539891447	2.201394543204508	2	14	0.2402217321984089	2.873470103141503	6.359605116318948	0.4394731879634075	0.2226276349942977	0.9252906879592959	7.932531741771959
1	109	0.1799922385682094	0.5107027995670668	0	0	0.2605958181691136	0	0	0	1	1	7.344892594175247
1	110	0.1044840813800914	0.5107027995670668	0	0	0.1698412053573459	0	0	0	1	1	7.344892594175247
1	111	0.127323604391287	0.5633714337439892	0	0	0.1843412756156936	0	0	0	1	1	7.344892594175247
1	112	0.2302316793784254	0.4604633587568508	0	0	0.3333333333333333	0	0	0	1	1	7.344892594175247
1	113	0.2302316793784254	0.4604633587568508	0	0	0.3333333333333333	0	0	0	1	1	7.344892594175247
1	114	0.2359237414323936	0.3518632217157442	0	0	0.4013762744393066	0	0	0	1	1	7.344892594175247
1	115	0.2302316793784254	0.4604633587568508	0	0	0.3333333333333333	0	0	0	1	1	7.344892594175247
1	116	0.3057398365665435	0.2804711201886414	0	0	0.5215525793971596	0	0	0	1	1	7.344892594175247
1	117	0.8990478201271267	1.889870497549785	8.583333333333332	9.166666666666668	0.3223643426301591	9.547137695211402	4.850420533338788	-0.5920829962948837	0.9477213428495067	0.1236808509754814	7.932531741771959
1	118	0.5189362129782867	2.294897175326002	4	9	0.1844232196317122	7.708076445548362	3.921744336419562	-0.4773169818143096	0.9256732177307629	0.2063809509909622	7.932531741771959
1	119	0.5039086229156836	2.441781333237655	3.5	7.5	0.1710664158198503	6.945703726498121	3.071528108561405	-0.4883908119189331	0.934769469456669	0.195297760486658	7.932531741771959
1	120	0.4803242507212411	2.215688832051425	2	2	0.1781609495111427	4.163853890360225	0.9026538253335299	-0.4111171781202621	0.9804022772936776	0.1482299632370037	7.932531741771959
1	121	0.9074414560394298	2.066692081082469	7	9	0.3051112011996511	7.713996262141057	4.354785157586745	-0.4234727592535212	0.9188105140729405	0.1875721561002002	7.932531741771959
1	122	0.9514546987632535	2.246608461547563	6.5	10.5	0.2975096647780973	6.831644226939035	4.673711587806953	-0.2921988227785006	0.8408625583013336	0.3060802125300927	7.385151721736706
1	123	0.9812106007689587	1.996449189265263	2.020833333333333	7.229166666666666	0.3295240792964067	2.05953067746072	3.621012097646801	0.2148121644064674	0.3714257319670713	0.8578264060163134	7.269054918284084
1	124	0.08299431999063633	1.635505205189526	0.3020833333333333	4.197916666666667	0.04829464237526364	3.639807318951649	2.566740022194061	-0.1567738123422989	0.8555230246355207	0.1996843420890104	6.844684585552213
1	125	0.1053658300988594	1.090261035786937	0.5	5.5	0.08812601414806596	4.745371431429669	5.04466345165694	0.04372619607030799	0.741608188576233	0.4250779606841285	6.844684585552213
1	126	0.2440336300652753	2.99788483500097	1.385416666666667	9.864583333333334	0.07527445020437573	5.677154686819552	3.290514438100535	-0.3600311134235808	0.8553577956691106	0.4390455722080524	6.628983328757776
1	127	0.7527450149560302	2.234591628848795	4.499999999999999	14.5	0.251978636728834	5.97811996172815	6.488881374477374	0.06783920430431252	0.5588511132630998	0.6429112601424678	7.529000641842061
1	128	0.9359988303353268	2.208226809192591	11	13.5	0.2976881870589478	11.75215143811578	6.113502446307177	-0.7489239621620009	0.9646621456268877	0.08151354015608603	7.529000641842061
1	129	0.9139151910870283	2.275792631492479	5.5	11.5	0.2865200331571272	6.01806387905446	5.053184477734349	-0.1308523524930005	0.7279919311061512	0.459469291188271	7.373802479949485
1	130	0.3057232058509072	1.88451003645998	6	18	0.1395847711307416	19.62559558833762	9.551554330701626	-1.31548482990601	0.9591002939253445	0.1073973074637007	7.65804441724788
1	131	0.6179322725319839	2.146147199450505	2.5	15.5	0.2235580701624265	4.045750822749917	7.22224458973205	0.4362653075601692	0.3008911963185992	0.8682571579792241	7.281105584000704
1	132	0	0.6906950381352761	0	0	0		0		1	1	7.344892594175247
1	133	0.2302316793784254	0.4604633587568508	0	0	0.3333333333333333	0	0	0	1	1	7.344892594175247
1	134	0	0.4239453762653767	0	0	0		0		1	1	7.344892594175247
1	135	0.2302316793784254	0.4604633587568508	0	0	0.3333333333333333	0	0	0	1	1	7.344892594175247
1	136	0.2302316793784254	0.4604633587568508	0	0	0.3333333333333333	0	0	0	1	1	7.344892594175247
1	137	0.1044840813800914	0.5862109567551848	0	0	0.1512738265243302	0	0	0	1	1	7.344892594175247
1	138	0.1044840813800914	0.5107027995670668	0	0	0.1698412053573459	0	0	0	1	1	7.344892594175247
1	139	0.2302316793784254	0.4604633587568508	0	0	0.3333333333333333	0	0	0	1	1	7.344892594175247
1	140	0.127323604391287	0.5633714337439892	0	0	0.1843412756156936	0	0	0	1	1	7.344892594175247
1	141	0.127323604391287	0.4604633587568508	0	0	0.2166152234975618	0	0	0	1	1	7.344892594175247
1	142	0.8685540898426056	1.836174506901191	3.517361111111111	17.04930555555556	0.3211243046301398	4.049674225526365	9.285231600524021	0.7055982316686416	0.1142734108763275	0.9569781970344858	7.420026213240773
1	143	0.9118240033204177	1.969057713529466	3.5	13.5	0.3165086570501259	3.838460039716776	6.856071260502429	0.4066847116255241	0.2485125256106143	0.8886787151645082	7.420026213240773
1	144	0.8550923083974732	2.312112411141642	7.571428571428571	18.28571428571428	0.2699832767747025	8.854516052913832	7.908661446389374	-0.1265539676427694	0.6900727362120063	0.4714213548945859	7.473922976436206
1	145	0.5282006856602784	2.52263694656706	5.833333333333333	16.16666666666666	0.1731330045495252	11.04378220569964	6.408637869459232	-0.6201755558431763	0.9121365632830821	0.1947822821688103	7.473922976436206
1	146	0.8903528782667122	2.112434893504815	6.5	14.25	0.2965087598386745	7.300476202934084	6.745770032399592	-0.07132343814717736	0.662957248495103	0.5161193162741143	7.777333579879383
1	147	0.6694727081233386	2.310684072763094	3	13	0.2246434524576279	4.481138608935352	5.62603955825719	0.1550257692845661	0.5003943960492052	0.7319800056755928	7.385229917616165
1	148	0.6041386424169924	2.370336315701766	8.375	12.375	0.2031076579643108	13.86271198692726	5.220778130944779	-1.089429470603297	0.9893468555665131	0.03270035770487512	7.932531741771959
1	149	0.4212747237482922	0.8855933878790311	0	2	0.322354428882435	0	2.258372778493682	0.3234708954949589	0.4592035200552508	1	6.981687718884363
1	150	0.2455829424168902	0.963166394194427	1	3	0.2031711083336539	4.071944045293041	3.114726612226893	-0.1371040171958745	0.8143100484895088	0.596855917045436	6.981687718884363
1	151	0.2637213559279524	0.967019334757083	1	2	0.2142785705583229	3.791881004408288	2.068210973777896	-0.2468844354020786	0.8819314147858122	0.5149284603670975	6.981687718884363
1	152	0.2188822366167498	1.084392137376617	0	1	0.16794793251867	0	0.922175627738523	0.139944436525084	0.83205206748133	1	6.589584056621145
1	153	0.422752231258399	0.8888649213392071	0.5	2.5	0.3223137410342301	1.182725868794729	2.812575836869992	0.2334464149215349	0.5332713548955358	0.6887667130180096	6.981687718884363
1	154	0.2245780478493088	1.093061676380362	0	4	0.1704396457693346	0	3.659445835889032	0.5241491718386098	0.4735784737141498	1	6.981687718884363
1	155	0.2116327666803488	1.095235344946975	0	2	0.1619388864089903	0	1.826091542084801	0.2615544572618898	0.7023464301134033	1	6.981687718884363
1	156	0.2203946936294522	1.090067471558712	1	3	0.1681808902875167	4.537314322464096	2.752123220143643	-0.255696211890399	0.8659467558260935	0.5212425187803269	6.981687718884363
1	157	1.058564174181551	2.093659116352848	7	17	0.3358150983022817	6.612730877097919	8.119755440233261	0.2047419555170239	0.4136784236313115	0.7451108376202022	7.360604519624392
1	158	0.9728700496313522	1.975814619684693	4.5	8.5	0.3299335665678391	4.625489295004175	4.302023031571887	-0.04289759944946801	0.6648169299670275	0.5527805033548127	7.540428079508741
1	159	0.736756998035441	2.153818294190975	3.5	15.5	0.254882479628464	4.750548701040822	7.196521657284076	0.3309816160068141	0.3466990009773023	0.8248322725597471	7.390056842893949
1	160	1.008056135897741	2.152046664750804	6	14	0.3189947288078282	5.952049480514894	6.505435141956426	0.0800534694247005	0.5346173691717577	0.6538305894920725	6.912700541505628
1	161	0.6354324500022249	2.214915317497661	2	18	0.2229315514575189	3.147462802683428	8.126721530977454	0.6277010783422047	0.1441986259032522	0.9565788874775628	7.932531741771959
1	162	0.6870096699202899	3.056918040181697	1.75	12.25	0.1834997155705166	2.547271278151068	4.007304035953769	0.2576567784133535	0.4444583317510306	0.8033484450536494	5.666580040290656
1	163	0.9100355954969899	2.083161157788626	0	10	0.3040346727952477	0	4.800396725242071	0.6051531694431977	0.0266609755872215	1	7.932531741771959
1	164	0.6391751259374571	2.455568109690945	3	18	0.2065357534605515	4.693549354881417	7.330279265707461	0.3527906186803276	0.3427771033543174	0.839331260027248	7.473922976436206
1	165	0.5823758816459164	2.388260411051135	4.25	18.75	0.1960441549433758	7.297692321990755	7.850902654182357	0.07490845862561483	0.5679436990488542	0.6352806035159553	7.385151721736706
1	166	0.9829924279745051	2.128416068719853	2	14	0.3159316525036369	2.034603668434231	6.577661297408063	0.6197493409657387	0.07814165341876891	0.980710243219627	7.330475933858206
1	167	0.9139197468956719	2.029850493546539	1	10	0.3104589258835579	1.094187978098425	4.926471201594792	0.4831097243917635	0.0997404021031914	0.9832443395277629	7.932531741771959
1	168	0.824473831906052	2.092150276223727	5	13	0.2826808671051984	6.064473857758224	6.213702785951225	0.0202839356970177	0.5992667796915612	0.606617375509668	7.357000654214372
1	169	1.094003983358118	1.558657906811929	5.5	9.5	0.412417423951451	5.027403998217069	6.094987205647485	0.1457243886039556	0.4681851210469069	0.7225022694550516	7.326043482891909
1	170	0.8002853293837917	2.170974536665855	0	14	0.2693420856681204	0	6.448716815214683	0.8129456049014404	0.01235939748878827	1	7.932531741771959
1	171	0.9847197911199732	2.003803650466656	1.5	7.5	0.329500440725062	1.523275975081167	3.742881693150605	0.2798105056902837	0.2675915678172277	0.9120405022669272	7.932531741771959
1	172	0.9450699241761051	2.335999709434017	9.333333333333334	16.66666666666667	0.2880371432825263	9.875812460617626	7.13470408380521	-0.3800962778368872	0.8405207182891757	0.2780203137442685	7.211615942181687
1	173	0.8790470699950111	2.479025677584572	3	14	0.2617713004069394	3.412786530324281	5.647379987463801	0.348069865189365	0.3127627067188892	0.8613971077260502	6.419956682902741
1	174	0.6085047657557846	2.164713596952569	7	11	0.2194218724130734	11.50360752114365	5.081503629618964	-0.809590695705193	0.9721487152639111	0.07893639548663522	7.932531741771959
1	175	0.6496471893851108	2.771160514627936	4.5	16.5	0.1899104672335107	6.926836710029081	5.954184145199304	-0.1416759193180613	0.7185949062391106	0.4763246325120141	6.865334416120354
1	176	0.532209194809513	2.361943829844276	3.5	20.5	0.1838911730913669	6.576361389721407	8.679291920905492	0.2679433039375009	0.4364121834206441	0.7561715626123495	7.848416065193418
1	177	0.9040543677698339	2.081599055223773	0	15	0.30279950137795	0	7.205998658751069	0.9084109453738413	0.00447059507696691	1	7.932531741771959
1	178	1.026220621312825	2.004430088883386	5	11	0.3386139543762815	4.872246665247863	5.487844181249447	0.08176350956598821	0.5288350203327081	0.6771388792629403	7.529000641842061
1	179	0.6780328824391741	2.287772328628513	0	15	0.2286167951654124	0	6.55659648134318	0.8265452562662643	0.02037289197755516	1	7.932531741771959
1	180	0.8858517702271798	2.051750474700645	4.5	12.5	0.3015560638805764	5.07985664333657	6.09235877078268	0.1276392153736202	0.4872855248955336	0.7093171962496125	7.932531741771959
1	181	1.063092569064574	1.792117874532888	9.5	17.5	0.3723342254678488	8.936192648170936	9.764982677024713	0.1044798881155997	0.4982487960368951	0.6541071143615242	7.932531741771959
1	182	0.7397995914249217	2.619337410661836	2.25	10.75	0.2202350160071901	3.041364210091404	4.104091346247662	0.1621030659058187	0.4927237971072028	0.7546291017207226	6.55587314291575
1	183	1.004591863348701	1.9719196220322	9	11	0.3375064629458819	8.958862129342204	5.57832067651101	-0.4730654469377745	0.9011404527620428	0.201837158392962	7.146033333683445
1	184	0.718354358303568	2.243503584870253	1.5	15.5	0.2425350479617551	2.088105936382609	6.908836742909151	0.6077165479390434	0.1193301815034271	0.9668946836854625	7.932531741771959
1	185	0.7131015537044418	2.224693761232883	8.666666666666666	20.33333333333333	0.2427335730568606	12.15348167683102	9.139834743845816	-0.3799098485941917	0.8186940100936027	0.3066296567252715	7.932531741771959
1	186	0.89953456849507	2.04863606544925	4.666666666666666	17.33333333333334	0.3051161822650659	5.187868071011484	8.460913885908901	0.4126104907544043	0.247544922850424	0.8779475559492659	7.932531741771959
1	187	0.6344052642830007	2.142814603114789	7.166666666666666	17.33333333333333	0.2284317751469307	11.29666960561302	8.089049471726414	-0.4043627228108749	0.837726713274987	0.2957625693991148	7.932531741771959
1	188	0.1448377977184641	0.7079458210372161	0	0	0.1698412053573459	0	0	0	1	1	6.92211892750949
1	189	0.5659444931347879	2.434055506865211	0	1	0.1886481643782627	0	0.4108369744155453	0.05179140629871253	0.8113518356217373	1	7.932531741771959
1	190	0.9201182540944861	2.028528175148458	5.666666666666667	16.33333333333333	0.3120476721011016	6.158628677835971	8.051814874170027	0.2386610300422396	0.38713525508547	0.7734484687877197	7.932531741771959
1	191	0.7516985496413348	2.041521589859551	3.25	16.75	0.2691153980350629	4.323541666470827	8.204664639942573	0.4892666174954108	0.2143811603904764	0.9085094963258353	7.932531741771959
1	192	0.7939660083239837	2.396748092764388	2.833333333333333	17.16666666666667	0.2488364620487799	3.568582664280976	7.162482664945728	0.5192569150000504	0.2061131015569825	0.9182211837143611	6.921236668874026
1	193	0.8356177572708365	2.32607096609183	1	12	0.2642947583980062	1.19671942260543	5.158913969061706	0.5526076870147465	0.1048919871722231	0.9815009233046742	7.169995350337106
1	194	0.8545823580475476	2.141217178287033	0	7	0.2852601943764054	0	3.269168616328764	0.4121217188597724	0.09528746822209544	1	7.932531741771959
1	195	0.7809617004428713	2.265412087816975	3.25	10.75	0.2563578059437589	4.161535704192633	4.745273523440519	0.08216739805698023	0.5549436818440059	0.6778461920880672	7.104250993113896
1	196	0.9826058067786929	1.857433239420767	3	13	0.3459832033272979	3.053106321277495	6.998905653294972	0.5032597039772879	0.1411335657829171	0.9517649554834673	7.840483354485998
1	197	0.862316833095148	2.134517370304595	0	13	0.2877425892019309	0	6.090369739246911	0.7677712409489144	0.01214173349498902	1	7.932531741771959
1	198	0.8876344263567338	2.090401898122831	4	14	0.2980603087545801	4.506359691813518	6.697276735431554	0.276193920798435	0.3392092136004691	0.8310596427712917	7.932531741771959
1	199	0.5129187416286753	2.405935751349237	1.5	15.5	0.1757260400827239	2.924439834732958	6.442399798626241	0.4643574314926481	0.2887621207413049	0.8947436117463915	7.575974293304662
1	200	0.985600084071154	2.014399915928847	0	13	0.3285333613570512	0	6.453534820569953	0.8135529778703879	0.005640501498574218	1	7.932531741771959
1	201	0.6424260744235275	2.50911169258074	2	17	0.2038452723459486	3.113198669270504	6.775306197116597	0.5205374911975184	0.2245449479809778	0.9228744146802952	7.035242590156687
1	202	0.838048800470047	2.236365462609334	4.583333333333334	19.41666666666666	0.2725881188277615	5.469053032189321	8.682242232453275	0.426774993537231	0.2639566990541528	0.8663447813082896	7.529000641842061
1	203	0.8868408451619846	2.109331768980609	0	12	0.2959912392817091	0	5.689005483380795	0.7171739954626379	0.01482302232430788	1	7.932531741771959
1	204	0.6271651754112061	2.386440004160182	2	17	0.2081112614428161	3.188952573281326	7.123581556781064	0.5324399979381766	0.2114097137799329	0.9288322909228354	7.389807299857664
1	205	0.6348252569706715	2.356738155176735	1	13	0.2122051815425102	1.575236632474122	5.516098583733038	0.4967975016736096	0.1692015950217419	0.9645363297509242	7.932531741771959
1	206	0.6563363507850891	1.952654270343701	5.666666666666666	10.33333333333333	0.2515671560755257	8.633784582993728	5.29194209659782	-0.4634821497501134	0.8808080165685404	0.2543668067213555	7.21029383374886
1	207	0.6828489606883	2.19689688118545	4.166666666666666	20.83333333333333	0.2371212593691929	6.101886224541863	9.483072925157792	0.4575473437150458	0.2886302504368997	0.8542933434810971	7.389807299857664
1	208	0.5329699973436266	2.326313246746635	1.5	10.5	0.1863998603304521	2.814417335827801	4.513579594099945	0.2232891405855545	0.4611303388513516	0.8002309868320828	7.609695007183299
1	209	0.7283946697448938	1.968529278296317	5	12	0.2700835039393418	6.864410473721827	6.095921524919109	-0.09974669467433667	0.7008117031587524	0.5025732159463147	7.704405156599534
1	210	0.6966210463451341	2.296575706940481	1	12	0.2327347995351315	1.435500700483516	5.225170658966217	0.4777377616438216	0.1578730393776181	0.9680631914953614	7.932531741771959
1	211	0.7473614503913423	2.194877906759004	5.166666666666666	17.83333333333334	0.254011098238855	6.913210019009188	8.124977375013243	0.1527592193073748	0.4817461812697549	0.7010521402405917	7.932531741771959
1	212	0.758956774191226	2.133288162339259	3	20	0.2624109613280765	3.952794285546654	9.375198509548277	0.6835653988559235	0.1102429109864132	0.9624435557780202	7.932531741771959
1	213	0.5712641248940269	2.152870150826548	0	16	0.2097048335632864	0	7.431939169139924	0.9368937195679959	0.02315416969092944	1	7.932531741771959
1	214	1.023518086387468	1.818743955145046	3.5	9.5	0.360106869609953	3.41957806759755	5.223385058202087	0.2563790345361904	0.3614329769058943	0.8235633955083936	7.035703968024391
1	215	0.826402789487885	1.818040644917047	6	11	0.3125053758897464	7.260382075571345	6.05046979051555	-0.1548720971680582	0.7389577956485586	0.4479759158730227	7.812332286963663
1	216	0.2971862434533337	1.932011069451078	4	9	0.1333153605259514	13.45957320742576	4.658358402965607	-1.109508929931386	0.9785954830712277	0.08371723609537418	7.932531741771959
1	217	0.5044841478726275	2.408279109414895	0	8	0.1731977861951	0	3.321874100358594	0.4187659386051896	0.2183800929064761	1	7.932531741771959
1	218	0.6308108165978427	2.369189183402157	0	8	0.2102702721992809	0	3.376682645710882	0.425675276901773	0.1512961552243707	1	7.932531741771959
1	219	0.7228278461756632	2.816598310902622	3.5	13.5	0.2042217619740769	4.842093478437219	4.793015726716714	-0.008099999286574563	0.637482572407787	0.5870183370580542	6.058982227547783
1	220	0.9498154338018426	1.997886738810331	7	10	0.3222223203642524	7.369852869184258	5.005288741219954	-0.3212459141990373	0.8527613000545665	0.2907337492601336	7.360604519624392
1	221	0.9232636131939149	2.059433910793712	1	16	0.309539806087875	1.083114276041514	7.769125251430647	0.842859656039097	0.01588282410471872	0.9981577143037239	7.932531741771959
1	222	0.925406978555883	2.062582953778386	6.833333333333333	18.16666666666667	0.3097088676710966	7.384138537616058	8.807726561197297	0.179462001530326	0.4416482297793426	0.7197833613023878	7.932531741771959
1	223	0.7997261085797932	2.123377158718238	3.5	16.5	0.2735880451185768	4.376498356688058	7.770640242716047	0.4447019445917686	0.2428975959176684	0.8896472780969662	7.632397220893138
1	224	0.5001569159610699	1.00031383192214	0	0	0.3333333333333333	0	0	0	1	1	6.130975291285391
1	225	0.5001569159610699	1.00031383192214	0	0	0.3333333333333333	0	0	0	1	1	6.130975291285391
1	226	0.952735370198897	2.039307477455345	0	10	0.3184230369380707	0	4.903625427038611	0.6181665055579401	0.02163460801363022	1	7.932531741771959
1	227	0.623036544055188	2.618585004914158	2.5	18.5	0.1921990382416105	4.01260571928595	7.064884265846646	0.4406384949986288	0.3035290301024129	0.8649743164539788	6.926944833928308
1	228	0.8687908431253888	2.068483472260809	5.5	14.5	0.2957813094182041	6.330637625293444	7.00996657428053	0.08563835243290668	0.5283881515013709	0.6585257432337439	7.932531741771959
1	229	0.9844973262591393	2.015502673740862	0	13	0.328165775419713	0	6.45000384736351	0.8131078522381955	0.005680775291626197	1	7.932531741771959
1	230	0.6297255337222059	2.410660633958303	2.5	9.5	0.2071202469002875	3.969983534291367	3.940828446018554	-0.004165706992149599	0.6542808387068485	0.6057640432883981	6.998833169917262
1	231	0.7759358883826744	2.208308660421283	0.6666666666666666	13.33333333333333	0.2600108254176617	0.8591775127919865	6.03780330725584	0.6528339202468868	0.0631748887706207	0.9852376625078545	7.932531741771959
1	232	0.8009541841789858	2.17901608040847	4.333333333333333	15.66666666666667	0.2687792538392557	5.410213741220661	7.189789376740097	0.2243389239967815	0.4082318494527759	0.7706002024836559	7.932531741771959
1	233	0.9312088410598893	2.258564913230044	5.5	16.5	0.2919357022759074	5.906301312324284	7.305523920675292	0.1914537625744056	0.4354655436143747	0.7356365678999564	7.308410080513414
1	234	0.630032885255432	2.25859402771674	1.5	10.5	0.218108085341896	2.380828104539115	4.648909839992214	0.285921545514857	0.361048731178026	0.8604041476435004	7.932531741771959
1	235	0	0	0	0					1	1	7.932531741771959
1	236	0	0	0	0					1	1	7.932531741771959
1	237	0.2427636359519857	1.034306080068301	0.5	2.5	0.1900942704275428	2.059616540340873	2.417079477899724	0.05309093813652072	0.7182932016355266	0.4687445308881704	6.733031099199144
1	238	0.5701100480543978	2.309049683054393	0	2	0.1980126499736933	0	0.8661571964767844	0.1223071583799556	0.6431837096022178	1	7.081819314172987
1	239	0.6531175542011697	2.428865719581695	3	4	0.2119146978366061	4.593353800862557	1.646859259345506	-0.4462612808627986	0.9593584097348471	0.1691241540210455	6.602621979259141
1	240	0.7844665868190721	2.211504273302126	0	11	0.2618405263085027	0	4.973989936530964	0.6270368778152384	0.0354529336147156	1	7.932531741771959
1	241	0.5846372398923497	2.383433954780727	4.5	19.5	0.196975477185865	7.697080673185637	8.181472769944648	0.06106399728705129	0.5723481587426419	0.6246607702626483	7.932531741771959
1	242	0.5951310652193826	2.267547888360873	2	14	0.2078930522317469	3.360604271703985	6.17407026853139	0.3731175428186966	0.3234117700836117	0.875122148039856	7.540428079508741
1	243	0.4259675151557707	0.8861736125228936	1	3	0.3246354421565603	2.347596857554532	3.385341153929358	0.1486380282475097	0.6080528609728566	0.7919570214201451	6.981687718884363
1	244	0.2696795103934925	1.047960213836178	1	2	0.2046686248406443	3.708105219194771	1.908469399500169	-0.2577651553831134	0.8914790907639915	0.4969115509126879	6.981687718884363
1	245	0.9423449251084012	2.021525175824416	5.625	17.95833333333334	0.3179440707647131	5.969151899823663	8.883556607703184	0.3673990603192349	0.2826911460196921	0.8481136218315591	7.932531741771959
1	246	0.8608892801242196	1.971974195108005	4	7	0.3038936707155109	4.646358239497222	3.549742191031363	-0.1468881964319735	0.78104541163985	0.4418646324588973	7.46565125791929
1	247	0.7617282569105249	2.216037670929055	5.5	12.5	0.2558052833464891	7.220422703376288	5.640698334681052	-0.2113648178708548	0.7722736200653698	0.4035421065229219	7.473922976436206
1	248	0.9368503335654678	2.033814877466141	7.5	11.5	0.3153671878225995	8.005547664648288	5.654398602063256	-0.2963932750756111	0.8328450482372899	0.3073192307879228	7.932531741771959
1	249	0.6415668967082215	2.343222206518601	3.5	15.5	0.2149454700215271	5.455393689976755	6.61482293778226	0.146161312119315	0.5015729919736961	0.7082720641175395	7.932531741771959
1	250	0.6099167220483465	2.258570760344513	1	11	0.2126265935591815	1.639568098152149	4.870336671817227	0.4072808882254019	0.2407634770743714	0.9432234618408676	7.932531741771959
1	251	0.7046210333935883	2.122933508030734	2	11	0.249198034227361	2.838405192600654	5.1815094341809	0.2953791195365386	0.3350286558876497	0.8719679566153067	7.932531741771959
1	252	0.6503740874964659	2.340744411786154	3	9	0.2174350791024994	4.61272990064553	3.84493067875461	-0.09679119439860054	0.7463664819515125	0.5025736415284756	7.932531741771959
1	253	0.9347329028210777	2.065267097178923	1	12	0.3115776342736925	1.069824328406481	5.810386470782181	0.5976102329868217	0.0536957729261003	0.992199640328367	7.932531741771959
1	254	0.664829978810803	2.547448399349674	1.5	7.5	0.2069652441490828	2.256215946644111	2.944122441072659	0.1057315096047596	0.5675458253956651	0.7302444845769135	6.506163555216856
1	255	0.9748354725759575	1.992775443247264	3.5	17.5	0.3284916723341867	3.590349447124049	8.781722024576654	0.6544408199610887	0.09069157539490344	0.967471941231569	7.932531741771959
1	256	0.8785609875881836	2.121439012411817	4	12	0.2928536625293945	4.552899635323847	5.656537816921482	0.1391281141411614	0.4751011750825945	0.7342067072577887	7.932531741771959
1	257	0.932785285022727	1.51507316835893	4	4	0.3810617741128401	4.288232312651181	2.64013651851062	-0.2241912681007089	0.854250861057441	0.3623543014409822	7.351293420581485
1	258	0.7322904965425765	2.12738380189389	7	17	0.2560747903853799	9.559047991268052	7.991035742993744	-0.2054416460377596	0.7439097871254851	0.4196859911661031	7.632397220893138
1	259	0.6904019518307551	2.20379360395336	6	18	0.2385470983296105	8.690589567555042	8.16773402359913	-0.06591282089709208	0.6578062795603817	0.5258694655624585	7.932531741771959
1	260	0.5972050616722451	2.31854240571211	3	7	0.204820571175179	5.023400156053004	3.01913822354698	-0.2762796460674891	0.8704816074022464	0.3367986405859935	7.254468293391495
1	261	0.7256457720306813	2.247832509292833	3	21	0.2440393718657638	4.134248576415817	9.342333075610956	0.6565475775873496	0.1281303504232349	0.9544873162017509	7.932531741771959
1	262	0.3624813852665258	2.610957911784145	2	8	0.1219064352939937	5.517524709660435	3.064009559056187	-0.4391755936154227	0.8872459173022017	0.3491239616323292	5.586638206386174
1	263	0.9121880305055391	1.997833680839935	7	17	0.3134643384099636	7.673856448347131	8.509216839738535	0.1053081687643903	0.5071009089015072	0.665005213620711	7.932531741771959
1	264	0.9507804717312243	2.030736214993721	2	10	0.3188915480381267	2.103535000417403	4.924322482736105	0.3555973772490191	0.2101787593889566	0.9340303346184142	7.932531741771959
1	265	1.038437120522153	2.207954442595719	6	5	0.3198742666534121	5.777913637161817	2.26453947759986	-0.4792832268003619	0.9691358602213304	0.1028859165032036	7.330475933858206
1	266	0.6791181138024649	2.269247756835131	5	22	0.2303371235455262	7.362489526312871	9.694842678034814	0.2940238032001804	0.3860866741099648	0.7789067050029295	7.932531741771959
1	267	0.9234134275901009	1.675642318155336	3	7	0.355288042244456	3.248815655441916	4.177502515994038	0.1217664944022866	0.4994911613743632	0.7496715774817113	7.626784897690896
1	268	0.5532949893087049	2.221963503476825	1.666666666666667	16.33333333333333	0.199367010585512	3.012256931422829	7.35085581188696	0.5469374749069682	0.2157440795595878	0.9271259104696884	7.932531741771959
1	269	0.6343973534790578	2.240633837124343	1.5	17.5	0.2206575551432236	2.364448703598693	7.810289976902123	0.6865199472983066	0.1160153342196996	0.96765279361365	7.932531741771959
1	270	0.861898207457149	2.081298860902659	3	12	0.2928442056166731	3.480689452703324	5.765630407732795	0.3030253628754635	0.3181489385744853	0.8605420098996408	7.540428079508741
1	271	0.9142402559130818	2.013357768562043	6.833333333333334	10.91666666666667	0.3122833969246825	7.474329957729393	5.422119623808063	-0.258708114978549	0.8178694547921466	0.3358445641399374	7.932531741771959
1	272	0.9125747351756793	2.215025068180918	5	12	0.2917811716819676	5.479003315862621	5.417545910599991	-0.008632086251209438	0.6260028042106422	0.5823724998223881	7.11964680079729
1	273	0.6268947580300649	2.251395018332763	5	12	0.2178011273146531	7.975820400399979	5.330028672128101	-0.3335368599080908	0.8543743949788944	0.3047208317693106	7.932531741771959
1	274	0.7251149711254588	2.078209597581856	0	8	0.2586625106559916	0	3.849467353682019	0.485276010105461	0.09122790531910496	1	7.932531741771959
1	275	0.933278482232506	1.756005845785343	3	9	0.3470360022959654	3.214474625862654	5.125267675845866	0.2408806056105843	0.354714519548044	0.8436890144008904	7.932531741771959
1	276	0.7701237026789212	2.194425096434809	9.166666666666666	15.83333333333333	0.2597777115050878	11.90284967827879	7.215253488969431	-0.5909331776921761	0.9194533500759209	0.1634393434962278	7.932531741771959
1	277	0.9077126645494399	2.228528653649908	6.5	13.5	0.2894269198234392	7.160856352297779	6.057808580513226	-0.1475861840244065	0.7257965964676202	0.4471443361700957	7.473922976436206
1	278	0.257752805232275	2.199117115593074	1	14	0.1049110508649505	3.879686194293194	6.366191186786512	0.3599112774666143	0.5231240375482608	0.8103324956749997	6.908660962211633
1	279	1.151529076625272	1.809316033704457	5.333333333333334	12.66666666666667	0.3889190530797588	4.631522939015541	7.000803856655429	0.3142103992846844	0.2954685013494055	0.8468041358121186	7.540428079508741
1	280	0.9431808037330429	2.047751251456193	5.166666666666667	14.83333333333333	0.3153467836544913	5.47791753841614	7.243718358264991	0.2226024272364789	0.3908034095959845	0.7779584104674886	7.932531741771959
1	281	0.4158098950318624	2.138830916851315	1	6	0.1627664809462369	2.404945173138251	2.805270838721984	0.06378109208534377	0.680766520583402	0.7116458206002223	6.276557087609426
1	282	0.7153849619164169	2.094541557256123	2.5	13.5	0.2545920532210507	3.494621963121572	6.445324492718672	0.3719748783429356	0.2872481702627637	0.8776851098190172	7.932531741771959
1	283	0.686155192056557	2.181799055598781	4.5	20.5	0.2392490021824842	6.558283099939122	9.39591569965819	0.3577209259404994	0.3389366257661018	0.8153055768753881	7.932531741771959
1	284	0.2636561518065292	2.303925793395856	3	11	0.1026865577938729	11.37845629409549	4.774459330040584	-1.083504654242314	0.9520209967913669	0.1676607950233391	6.09503331452972
1	285	0.9424437466830043	2.077355413992366	7	13	0.3120882206193571	7.427499014808026	6.257956588668641	-0.149016364120416	0.7340765837227015	0.4386189488065988	7.848416065193418
1	286	0.4802199676855134	1.988224553539576	1	7	0.1945435530579315	2.082379049791783	3.520729078382073	0.2044740128063856	0.5194436577017946	0.8228519011098092	7.034390379731288
1	287	0.9431893098751052	2.011551339000683	7	16	0.319212215878902	7.421627796997533	7.954059978378988	0.06712008205119652	0.538956633716171	0.6373176210432637	7.932531741771959
1	288	0.5993535872066031	2.54831249953981	1.5	12.16666666666667	0.1904120610919455	2.502696291501356	4.774401361239565	0.3206350817981276	0.3684415828695968	0.8546399149942199	7.085017200857885
1	289	0.9724814784707375	2.022213753298757	7.5	8.5	0.3247347069424895	7.712229143730349	4.203314306479366	-0.4423448845181887	0.923084759704254	0.1749032251020375	7.932531741771959
1	290	0.8318023151057249	2.157126503368801	4	12	0.2782944545097116	4.808834896656409	5.562956081277343	0.09506689782907563	0.5274047523304205	0.6905719639799139	7.932531741771959
1	291	0.7269538917316591	2.014129106601063	2	7	0.2652068150339966	2.751206125653786	3.475447515781561	0.1136407742094925	0.5581189649038074	0.7347192146758865	6.373076874614235
1	292	0.7465077296244602	2.205720945175593	4	17	0.2528624344030597	5.358283432660836	7.707230616448928	0.3015522129925349	0.3561059449578957	0.8162440022844104	7.78952062887445
1	293	0.6720955433839957	2.279828848277244	3	13	0.2276804735522931	4.463651082843109	5.702182429099214	0.1561331724314593	0.4886013372189388	0.7412921046986125	7.932531741771959
1	294	1.087887330895893	1.91087637129114	6	6	0.3627786110997958	5.515277023273081	3.1399205569463	-0.3364929158659937	0.8993340510116788	0.2416805500057339	7.059157427470931
1	295	1.017388317356684	2.156010409738988	3	12	0.3205989555204142	2.94872660597717	5.565835835390401	0.3781944176759865	0.2404349652760744	0.9045798014920149	6.920010203998855
1	296	0.6674093938395878	2.187942941585296	4	15	0.2337397684899981	5.993322894345419	6.855754651961627	0.1087208706742041	0.5323997250041566	0.680884386449392	7.932531741771959
1	297	0.731473905323393	2.143106188917063	4.5	8.5	0.2544628715647837	6.151962451771261	3.966205708311239	-0.276253110978442	0.848126952510572	0.32405967320392	7.912152502892876
1	298	0.5955172772762375	2.224618431936384	3.833333333333333	13.16666666666667	0.2111661773335387	6.436980889733612	5.918617987537731	-0.06534646429036413	0.6831331996634089	0.5360118056860586	7.932531741771959
1	299	1.027976712745737	2.122722594774443	6.5	12.5	0.3262693809885736	6.323100435454838	5.888663940720066	-0.0577017476025186	0.6561415170556978	0.5270222485354072	7.529000641842061
1	300	0.7763392412213042	2.160074361600135	4.5	13.5	0.2643834780207265	5.796435064805935	6.249784840740159	0.0571507043012419	0.5644058877184609	0.6393695891050629	7.932531741771959
1	301	0.4416955655294293	2.161600757777509	2.5	12.5	0.169667802153367	5.660007016378863	5.782751488694015	0.0167687427501355	0.6388542166965514	0.6152724571696987	7.319837518180094
1	302	0.5639313244371105	2.213744267531564	5.5	15.5	0.2030227453730206	9.752960620674582	7.00171208903153	-0.3468310775430293	0.8212719765533187	0.3348636673437235	7.932531741771959
1	303	0.05284429248717926	2.151458280646755	0	3	0.02397324810633809	0	1.394403055353769	0.1851989202009166	0.9297906277310536	1	7.529218063696181
1	304	0.5449876375545163	2.43638744216696	4.625	7.875	0.1827974082366818	8.486431033102749	3.232244537016599	-0.662359340892152	0.9670360951828529	0.1064520062219699	7.932531741771959
1	305	0.6374922689599688	2.715661423325581	2	7	0.1901172232059087	3.137292948293918	2.577640916454101	-0.09022906323556437	0.7639666436249709	0.5334056950577453	6.202569457899751
1	306	0.5013365447007225	2.180987248537084	1.5	13.5	0.1869038130163861	2.992002110868337	6.189857372644081	0.404543359181244	0.3241817098645084	0.8777254365001808	7.904851703035959
1	307	0.8316155849738329	2.155079002664623	7	16	0.2784401151747429	8.417350668362303	7.424321790624371	-0.1251843560245383	0.7034314647578795	0.46832971739645	7.932531741771959
1	308	0.3054027682764962	1.362978027557577	1	6	0.1830533946681017	3.274364556822389	4.40212525711207	0.1623236024898493	0.6237834257899343	0.7571401584186986	6.947607636789629
1	309	0.7997781594142982	2.18592985314688	5.5	16.5	0.2678688458648836	6.876906971337923	7.548275154505294	0.08666601406966365	0.5337741965369182	0.6507378678213637	7.746614291361246
1	310	0.771801283757837	2.195071516764089	7	17	0.2601396607303365	9.069692092137467	7.744622382536725	-0.1670424717777114	0.7285377737813256	0.4378794639040104	7.932531741771959
1	311	0.6482769079368271	2.694039017403806	4	5	0.1939603922602731	6.170202811527245	1.855949363650421	-0.7449649875004821	0.9828010300189922	0.07787325608366813	5.791216393071134
1	312	0.9393090984703184	2.034788559488883	5.416666666666667	15	0.3158299445737985	5.766649844537655	7.371773312784814	0.2023469329211418	0.4129415130275912	0.7564620293687359	7.932531741771959
1	313	0.1282504004516346	0.5674722477902342	0	0	0.1843412756156936	0	0	0	1	1	7.194652038741919
1	314	0.1052446271991881	0.5904780210426808	0	0	0.1512738265243302	0	0	0	1	1	7.194652038741919
1	315	0.1093906438732381	0.5363634287423725	0	0	0.1693998512934715	0	0	0	1	1	7.194652038741919
1	316	0.1093906438732381	0.4810873771694427	0	0	0.1852577741675691	0	0	0	1	1	7.194652038741919
1	317	0.1282504004516346	0.5674722477902342	0	0	0.1843412756156936	0	0	0	1	1	7.194652038741919
1	318	0.2319075494139562	0.4638150988279124	0	0	0.3333333333333333	0	0	0	1	1	7.194652038741919
1	319	0.1343456742318467	0.5230969632141017	0	0	0.2043458494778442	0	0	0	1	1	7.194652038741919
1	320	0.6059650018032285	2.072656675908228	1	6.5	0.2262226901415018	1.650260323655993	3.13607172647237	0.1873060772000741	0.4664225769108453	0.8539101887911718	7.932531741771959
1	321	0.5672087292393949	2.194178880338203	2	12	0.20540713924843	3.526038822924892	5.469016271886804	0.2802684458833986	0.4279737365888905	0.8152513489840947	6.932558686147129
1	322	0.8728018068444768	2.279221690463128	8.5	12.5	0.2769020623069614	9.738751608146707	5.484328291672257	-0.5928247274403596	0.93041750810639	0.1502862883250367	7.176528102739204
1	323	0.6109355637862324	2.402706630920922	2	5	0.2027233242417483	3.273667664074315	2.080986474026408	-0.1856159804065157	0.8472512958647571	0.4307661365698416	6.425530751370802
1	324	0.788727112942867	2.450745417231575	7	10	0.2434739315108176	8.875059428199293	4.080391186162558	-0.742001575631897	0.9652813632667456	0.0952919322187763	6.461803316190456
1	325	0.6855770503091009	2.303915935493222	1	13	0.2293288706697216	1.458625255249046	5.64256698767829	0.5274409064633179	0.1346853564132875	0.9739284255867524	7.932531741771959
1	326	0.5699270217977522	2.686017074551629	1	17	0.1750420169795802	1.75461061110183	6.329073690954766	0.632074784455972	0.1509232915444781	0.968683520710055	7.237218114609942
1	327	0.7836242026795872	2.543021993274826	2	14	0.2355598270812703	2.552243783641496	5.505261077970949	0.4169856873387774	0.2355952009547274	0.9193552086333295	7.081819314172987
1	328	0.7860604901409707	2.208285480565357	0	11	0.2625149190611227	0	4.981240014848	0.6279508455815264	0.0350982635132831	1	7.932531741771959
1	329	0.9795423306798996	1.656828342006835	6.333333333333333	11.66666666666667	0.3715495475761929	6.465604532820313	7.041566329397409	0.0742158798543632	0.5347613889057896	0.6514371082022589	7.760627479015666
1	330	0.8465956508691164	2.068249479505035	1.666666666666667	20	0.2904427552761429	1.968669062917656	9.67001331231391	0.9708557746881372	0.02060332662436933	0.9959165048704507	7.932531741771959
1	331	0.9110005928024659	2.065963446620692	2.5	13.5	0.3060166601740306	2.74423531636722	6.534481537939127	0.4778104071885185	0.1603475785794168	0.9429135469636067	7.932531741771959
1	332	0.6342681393292154	2.31610984106241	2	13	0.2149786039431545	3.153240523976413	5.612859878025836	0.3221447626346959	0.3440083075656511	0.8646516883818286	7.635136868074958
1	333	1.345242849568313	2.025775758746072	5.5	8.5	0.3990612351561525	4.088481125742423	4.195923444785116	0.01595891956253997	0.5918994975632638	0.6147740467443928	6.732430639909387
1	334	0.9227731069969364	2.069121242496032	2.666666666666667	15.33333333333333	0.3084243623620324	2.889840033748968	7.410553339463257	0.5698953944184857	0.1148601765683541	0.9616118323979289	7.932531741771959
1	335	0.9378243841182214	2.037461901112684	5	11	0.3152047548410754	5.331488586427823	5.398873958817467	0.008494812826880891	0.6088651476807563	0.6021990292387135	7.932531741771959
1	336	0.7914722525800171	2.351267022571596	4.25	14.75	0.2518415252699684	5.36973973016234	6.273213488048596	0.1223365195364997	0.5086891239019248	0.6926206180719982	7.385151721736706
1	337	0.6130219045503735	2.37177126486384	1.5	7.5	0.2053817031049703	2.446894619695831	3.16219363608428	0.1103586627414133	0.5720029381410645	0.726786019584922	6.481584667843438
1	338	1.144084617620358	1.762120395892244	4.705128205128205	18.37179487179487	0.3936696180416925	4.112570112964766	10.42595892688273	0.7958857297314369	0.04834674278145542	0.9831795970866746	7.932531741771959
1	339	0.2207023071297669	0.9923330556909046	1	4	0.1819421872554216	4.530990242036879	4.030904722018989	-0.0659417764130306	0.7737873064914014	0.6336299334987398	7.583743526798116
1	340	0.2230532851953778	0.9672408537728009	0.5	4.5	0.1873934163775135	2.241616838604452	4.652408944935884	0.3178894562840361	0.5586001265840874	0.6456750920406438	7.583743526798116
1	341	0.3990442277256504	0.7039570698685776	1.25	4.75	0.3617803792216849	3.132484855436616	6.747570559788229	0.4766888135888628	0.3788650254257913	0.8749567443510421	7.583743526798116
1	342	0.4554337635374298	0.9108675270748595	0	1	0.3333333333333333	0	1.097854485175664	0.1630550147475552	0.6666666666666667	1	6.733031099199144
1	343	0.180258311717988	0.7005842754913387	0	2	0.2046430478447686	0	2.854760048100346	0.3794117160331686	0.6325926813416592	1	7.524174735423244
1	344	0.72342008647223	2.236589739941803	2.041666666666667	15.79166666666667	0.2443978665262178	2.822242158940993	7.060600513654136	0.5343008377003208	0.1593137415583406	0.9498687586834961	7.932531741771959
1	345	0.4841533198205168	2.370628799612144	0.4375	12.0625	0.1695937901967573	0.9036393681286499	5.088312435069351	0.5275331008011743	0.2074097053207307	0.9020211467144431	7.932531741771959
1	346	0.2557104285205439	0.9490018200843313	0	4	0.2122585113720484	0	4.214955035222743	0.5557881830165625	0.3850657375995099	1	7.583743526798116
1	347	0.5310236607216939	2.126036071373191	3.5	8.75	0.1998538664025528	6.59104341084027	4.11564042483458	-0.323094792832675	0.8524059007622549	0.3360809739461763	7.661537854890955
1	348	0.5094530872363234	1.978649650379396	5.5	10.5	0.2047556475600033	10.79589100114468	5.30664941010991	-0.7164673326688011	0.9400751937021505	0.1530050597009491	7.661537854890955
1	349	0.9658242194536446	2.034175780546356	0	11	0.3219414064845481	0	5.407595599749755	0.681698576921397	0.01392962641512602	1	7.932531741771959
1	350	0.9454735914660549	2.08243421746353	4.5	13.5	0.3122530972302937	4.759519504952309	6.482797817471241	0.245874168380615	0.3907610414568621	0.78421850781221	7.008781458698354
1	351	0.7094901008802732	2.141242226246445	3	19	0.2488799436302655	4.228388805253044	8.873353872395194	0.5855589638150712	0.165298852358525	0.9379697345402033	7.932531741771959
1	352	1.030141179519059	2.188750338444877	2	13	0.3200297909295993	1.941481458816876	5.939462245491458	0.5413539135434863	0.09619505434368121	0.9752444823929084	7.385151721736706
1	353	1.014574831999129	2.452564737495861	3	12	0.2926258985723231	2.956903626407495	4.892837206920109	0.2950740719706839	0.3188112893299614	0.8601419403251399	6.560839343095357
1	354	0.9763664758839586	2.219705953184546	1	13	0.3054894710782636	1.024205587450803	5.856631587327722	0.6543434965125559	0.04348108073370008	0.9939255959331236	7.385151721736706
1	355	0.6038555189645627	2.680836519899982	2	12	0.1838393102975048	3.312050543860924	4.476214760177805	0.1643135342248596	0.5103718080553441	0.7583025591363313	7.085017200857885
1	356	1.013276876120915	2.311032669653647	6	11	0.3048082202239147	5.921382537583951	4.75977693627696	-0.1787705542177949	0.761553812281185	0.4203707176779534	6.497745707561077
1	357	0.4160607884909019	0.7031772365765485	1	3	0.3717357516206869	2.40349494031175	4.2663497109287	0.2456378916341668	0.5245416373331134	0.8441993063491862	7.583743526798116
1	358	0.2722816748153391	0.7916334470981249	2	3	0.2559242454657824	7.345334574412311	3.789632703111574	-0.4688584020195587	0.8901377070318661	0.37968240815767	7.583743526798116
1	359	0.233910859993272	0.8272746514062179	1	5	0.2204240987843782	4.275132843463373	6.04394198649856	0.2332369411999332	0.6052706754871295	0.775534069675551	7.583743526798116
1	360	0.5187016458794417	0.7736060437168853	0	0	0.4013762744393067	0	0	0	1	1	6.057937435810757
1	361	0.2784308301184499	0.9346045327022214	1	3	0.2295323274591226	3.591556292722974	3.209913813841778	-0.05032375864671772	0.7723057574330937	0.6476147798264771	7.583743526798116
1	362	0.3831866487192578	0.8835129800830931	0.5	4.5	0.3025079032205576	1.304847133038619	5.093303778713904	0.5267862013443987	0.3440728726107807	0.8349192417143556	7.191639864534898
1	363	0.05961216169889809	0.8220298324039511	1	1	0.06761492998023408	16.77510044093041	1.216500862353853	-2.310786828301916	0.995428221243768	0.1306580812042363	6.733031099199144
1	364	0.08760166199792103	1.12543370082275	0	5	0.0722169070110379	0	4.44273171875406	0.5858230441278909	0.6874359979961889	1	7.583743526798116
1	365	0.2107108400054492	1.012292637474579	1	0	0.1722896491182627	4.745840318296576	0	-0.6797554558992702	1	0.1722896491182627	6.981687718884363
1	366	0.268453249418276	0.9740774670345744	0	2	0.2160536120866698	0	2.053224787232462	0.2940871705961316	0.6145719391223577	1	6.981687718884363
1	367	0.2886778454056225	1.107366123610155	0	2	0.2067827746207325	0	1.80608739725552	0.2740821547667766	0.6291935666383837	1	6.589584056621145
1	368	1.078588591585427	1.728350932063223	6.656250000000001	9.84375	0.3842578660844836	6.171259414320263	5.695457917362304	-0.0680392145043807	0.6614585261751749	0.5280410492797448	6.993048059473487
1	369	0.5901268015975486	2.624093923043998	6.5	5.5	0.1835987171239959	11.01458192104421	2.095961562846766	-1.207642130350183	0.9986757687636112	0.007573588184549118	7.385151721736706
1	370	1.014870533550357	2.201747508862971	6.5	11.5	0.3155085621508644	6.404757833751288	5.223123883963809	-0.1600013099676176	0.7469208564630988	0.4264681408941999	7.385151721736706
1	371	1.235021665615033	1.809469116436039	6.5	5.5	0.405657876481728	5.263065564734881	3.03956555546684	-0.3010770926646797	0.8846971669526924	0.2591354711867315	7.385151721736706
1	372	0.6343742896605425	2.430079583310782	2.5	18.5	0.2070105525998494	3.940891112308106	7.612919398629439	0.4972177180210744	0.2501177580185679	0.8954432202129126	7.385151721736706
1	373	0.7740484040172687	2.420917613934933	6.5	9.5	0.2422712478530183	8.397407663739576	3.924131885082534	-0.6057121027711395	0.9543406544619222	0.1192515194438688	7.385151721736706
1	374	0.2316519043026733	1.038743845360256	1	1	0.1823462526257167	4.316821840986956	0.9627012515806346	-0.4663916231327082	0.9667498441533583	0.3314423494047917	7.191639864534898
1	375	0.5583639393731613	0.6930357354946215	2	1	0.4461915330385199	3.581893204359273	1.442927036491556	-0.2974239823125585	0.9111691179509003	0.4195988883675943	7.191639864534898
1	376	0.2316519043026733	0.8797344539514538	1	2	0.2084350798282016	4.316821840986956	2.273413290813736	-0.2841366626616212	0.8877754526573562	0.5040251920587998	7.191639864534898
1	377	0.1550999913255652	0.7257425958837616	0	1	0.1760813947665165	0	1.377899003960579	0.1831295859562558	0.8239186052334835	1	7.524174735423244
1	378	0.4263908859848252	0.8299198130440912	1	1	0.3393992316665059	2.345265888341687	1.204935686897347	-0.1585633072462102	0.8848081615441854	0.5636066248771974	7.191639864534898
1	379	0.1935053427540717	0.9525959483938342	0	2	0.1688379066044517	0	2.099526040785904	0.291939819058457	0.69083042549767	1	7.191639864534898
1	380	0.4263908859848252	0.8527817719696503	1	2	0.3333333333333333	2.345265888341687	2.345265888341687	0	0.7407407407407408	0.7037037037037037	7.191639864534898
1	381	0.1623756461427951	0.6486570707132374	0	1	0.2002085030209929	0	1.541646649901526	0.2048924571944842	0.7997914969790071	1	7.524174735423244
1	382	0.7609182410551414	2.459461114516611	2	5.75	0.2362821758059763	2.628403279209949	2.337910514649515	-0.03933470502785023	0.7306050427065596	0.5793521582807352	7.385151721736706
1	383	0.7153965799280441	2.142077112530951	2	11	0.2503598132210311	2.795652168481381	5.135202619761459	0.3167911153936191	0.3315161709515773	0.8738861292141283	7.385151721736706
1	384	0.6110896895628797	2.53738910819528	2	10	0.1940904572703489	3.272841997106228	3.941058928526932	0.09048113790999612	0.5793549109948779	0.7079977905890006	7.385151721736706
1	385	0.734701539259726	2.34166241536335	3	11	0.2388213976293789	4.0832907509936	4.697517425155051	0.08786734274294268	0.5609631222616649	0.6854554144077712	6.990386359564571
1	386	0.6903155445665694	2.338330200130194	2.5	18.5	0.2279287849281579	3.621532239390151	7.911628562540034	0.5711180562036364	0.1863514414143331	0.9284944497968219	7.511750463060508
1	387	0.712503856142763	2.406142859648813	1.666666666666667	15.33333333333333	0.2284657164067124	2.339168626664555	6.37257811681693	0.5559896779515372	0.1700895989365819	0.9470180504546927	7.254468293391495
1	388	0.6383917843585187	2.232644496791401	4	13	0.2223558749674968	6.265744794976267	5.822691439986384	-0.05585270496389013	0.6785347399036789	0.542735512284372	7.932531741771959
1	389	0.7567495373369756	2.219958442302829	3	8	0.2542236398440891	3.964323533724369	3.603671063185022	-0.0454649892719855	0.7016127587731258	0.5578055622927275	7.932531741771959
1	390	0.892922916889983	2.031635047156076	2.5	16.5	0.3053189329353024	2.799793747826975	8.121537390830621	0.6708758081584281	0.08235595113662264	0.9744927828580435	7.932531741771959
1	391	1.062210779775801	2.167332225215874	3.666666666666667	18.33333333333333	0.3289043614325671	3.451920029883885	8.45894003698822	0.695478307239078	0.08193464983888525	0.9709120970827152	7.19939062798564
1	392	0.8596285000188642	2.129724181057141	2	11	0.2875634265105998	2.326586426527402	5.164988075845521	0.3578178747613912	0.2309004389740518	0.9238992810145378	7.932531741771959
1	393	0.5989149323282462	1.994776287947852	3	12	0.2309121948080203	5.009058612610773	6.015712174093033	0.1366973591013101	0.5315449719557239	0.7083731792936612	7.364103945389329
1	394	0.7235172158573989	2.326101143752786	2.5	19.5	0.2372484457202317	3.455342796559986	8.383126439867494	0.6504488337113925	0.137933137501174	0.95084393693343	7.575974293304662
1	395	0.7753639482483173	2.126062220738577	0.5	18.5	0.2672354570094248	0.6448584579275157	8.701532730106669	1.0156497993892	0.01213688245753299	0.9972815303795245	7.932531741771959
1	396	0.9272904897563594	2.214728405268505	4.5	11.5	0.2951256885261415	4.852848217156148	5.192510274687963	0.04832733226278938	0.5714047733380861	0.6368016888362757	7.028363487660278
1	397	0.7604162378479307	2.224751345304231	1.5	12.5	0.2547315072492432	1.972603852128645	5.618605434887667	0.4596264725370746	0.181022052885274	0.944676481151658	7.932531741771959
1	398	0.9569340364310163	2.124467598749459	4.333333333333333	16.16666666666666	0.3105515443055736	4.52835113849116	7.609749697374989	0.4035813125719042	0.2422368028416319	0.8839058067411653	7.635136868074958
1	399	0.9585884103006964	1.76836844806769	7	13.66666666666667	0.3515231300264304	7.302404165103763	7.728404497151227	0.05370294704327334	0.5520706871639303	0.6294185447023585	7.932531741771959
1	400	1.033010946421058	2.351867171518968	2.1875	12.3125	0.3051840894790414	2.117596147048348	5.23520211902439	0.5153842602303685	0.1667500272885906	0.9444214210198042	6.049090382741843
1	401	0.4664069746133611	1.784276372995318	0.5	5.25	0.2072290511719084	1.072025135161168	2.9423692873244	0.3089846622227866	0.4608022854718072	0.7369129748101217	6.053194157626701
1	402	0.4080548771438395	0.8995065193094088	0.5	3.5	0.3120732060847664	1.225325386378729	3.891022382680568	0.3818126939552952	0.4271542599716246	0.7760408038158431	6.981687718884363
1	403	0.1993244030646855	1.118315321164985	0	1	0.1512738265243302	0	0.8942021816872432	0.1280782265967823	0.8487261734756698	1	6.981687718884363
1	404	0	0.920981910488188	0	0	0		0		1	1	6.130975291285391
1	405	0.2269819516201167	1.273488796263093	0	0	0.1512738265243302	0	0	0	1	1	6.130975291285391
1	406	0.2897444186975108	1.102958691851971	0	0	0.2080446410313495	0	0	0	1	1	6.130975291285391
1	407	0.5001569159610699	1.00031383192214	0	0	0.3333333333333333	0	0	0	1	1	6.130975291285391
1	408	0.5001569159610699	1.00031383192214	0	0	0.3333333333333333	0	0	0	1	1	6.130975291285391
1	409	0.5663431103863353	0.7964499969580087	0	0	0.415575267686788	0	0	0	1	1	6.130975291285391
1	410	0.5001569159610699	1.00031383192214	0	0	0.3333333333333333	0	0	0	1	1	6.130975291285391
1	411	0.7271388675811866	0.7733318803020233	0	0	0.4846071598576634	0	0	0	1	1	6.130975291285391
1	412	0.2765986916888247	1.223872056194385	0	0	0.1843412756156936	0	0	0	1	1	6.130975291285391
1	413	0.4257532797575789	0.8883754798799838	0.4583333333333333	2.291666666666667	0.3239814033710074	1.076523317904457	2.579614947247601	0.2152905844352675	0.5465188960093225	0.6592889110024789	6.981687718884363
1	414	0.4194776685750245	0.7260269723392367	0	3	0.3661946478368057	0	4.132077890073549	0.5918451320727123	0.2546054564575103	1	6.981687718884363
1	415	0.06277174632177178	0.8079498109301871	0	2	0.07209164146559387	0	2.475401284762247	0.3545562884553942	0.861013921838016	1	6.981687718884363
1	416	0.2307864923802397	0.8787131691555301	0	2	0.2080095203100693	0	2.276055566484864	0.3260036338102739	0.6272489199194864	1	6.981687718884363
1	417	0.405993702072435	2.634082367608183	3.791666666666666	13.45833333333334	0.1335472181507246	9.339225331111614	5.109306185270835	-0.5960370795015694	0.9051996919338373	0.236302200550083	7.096738258931827
1	418	0.4826053404360905	2.131702367323414	2.5	11.5	0.1846015826689696	5.180216194335846	5.39474936852442	0.03022982761391355	0.628659503175458	0.6265795863930952	7.096738258931827
1	419	0.7560007556539399	2.185249946527867	5	15	0.2570337697133882	6.613750003034065	6.864203348378261	0.03308764144350256	0.588600291383772	0.6132041892550131	7.569392510851747
1	420	0.734222212161183	2.387720351542062	5	12	0.2351812043877737	6.809927454091182	5.02571416801387	-0.2692655831540338	0.8087852076053291	0.3695618641256915	6.626221090634704
1	421	0.8507302038570865	1.877180657833175	6	13	0.3118614379246832	7.052764757612785	6.9252791124568	-0.01653094106569111	0.6226543464663081	0.571005023009005	7.711941180443312
1	422	0.4955176015183479	2.265715731286877	5	15	0.1794551715826695	10.09045891544351	6.62042452760847	-0.4601906352326241	0.865885870326431	0.2826250335912194	7.540428079508741
1	423	0.854261151160814	2.121057450781287	1	12	0.2871158573079219	1.170602219989928	5.657555383792091	0.5656394843243165	0.07658387718501775	0.9877186415370102	7.932531741771959
1	424	0.4669434405630894	1.705150697919341	4.5	15.25	0.2149738504839054	9.637141480290264	8.94349104663204	-0.08810538523152055	0.6691071887676241	0.53255691383935	7.872962950397087
1	425	0.2713907311835642	0.9445614363981859	0	2	0.2231919465412016	0	2.117384770255311	0.3245989793061506	0.6034307519184474	1	6.523078953548609
1	426	0.5061870852934005	1.012374170586801	0	0	0.3333333333333333	0	0	0	1	1	6.057937435810757
1	427	0.7756146940885016	2.425888611594882	5.083333333333333	12.25	0.2422657795516288	6.553941502239383	5.04969599240846	-0.2124094732013913	0.784167079764567	0.3989014602876721	7.081819314172987
1	428	0.3628533929638147	2.038234523011973	2	7	0.1511204111059604	5.511867985204284	3.434344733625573	-0.2779695827918925	0.8567422745007716	0.4043965181728368	7.473922976436206
1	429	0.5907756003559412	2.579259560380179	4	10	0.1863624756195941	6.770760331994089	3.87708168406518	-0.3871699851673751	0.897697151400298	0.25582733688378	7.473922976436206
1	430	1.035790580735917	2.116778411374929	5	8	0.3285544529962495	4.827230613014032	3.77932803783826	-0.1402078370996866	0.7704135612255338	0.4331507869671811	7.473922976436206
1	431	0.5133810603289811	2.458701912059102	1.708333333333333	14.29166666666666	0.1727344307337681	3.327612694240437	5.81268782383536	0.364871359003985	0.3871999470997151	0.8380103200847764	6.810825427291983
1	432	0.3142585592369767	1.515454119631488	1.5	3.5	0.1717529549127469	4.773139683584169	2.309538741331934	-0.3892202688131592	0.8776879223897921	0.4081764085055751	6.32958029078095
1	433	0.4903669886133511	2.348586230872498	2.238095238095238	8.261904761904763	0.1727280975422904	4.564122973334878	3.517820488471258	-0.1452606948999176	0.7746525762530468	0.49338148116087	7.202929089555201
1	434	0.7847714198126339	2.008813561977919	3	7	0.2809191146602003	3.822769183816936	3.484643937343621	-0.04943503433024977	0.6996957668346828	0.5647699187669791	6.839789858634989
1	435	0.5216909946733105	2.322780490323208	3	8	0.1834052467831116	5.750530545152764	3.444148094634127	-0.3542454224400062	0.8736312600554079	0.3276354244473854	6.510690906413161
1	436	0.6253121626460967	2.178775554287683	4.25	13.75	0.2230002146045076	6.796605365895211	6.310884098612604	-0.06743385381746164	0.6712111001567684	0.5391524574458453	7.202929089555201
1	437	0.6138853745688646	2.236016488492958	3	8	0.2154057943277142	4.886905804046754	3.577791148307623	-0.1817475417934417	0.8031671642260039	0.4336520089440152	7.202929089555201
1	438	1.161352486351678	1.811895912852383	6.125	10.375	0.390600558857636	5.274023237545506	5.726046361938705	0.06577879247488287	0.5420776616946476	0.6527107422264087	6.871867168522452
1	439	0.2897444186975108	1.102958691851971	0	0	0.2080446410313495	0	0	0	1	1	6.130975291285391
1	440	0.2765986916888247	1.223872056194385	0	0	0.1843412756156936	0	0	0	1	1	6.130975291285391
1	441	0.5001569159610699	1.00031383192214	0	0	0.3333333333333333	0	0	0	1	1	6.130975291285391
1	442	0.6641913665244	0.609297429738693	0	0	0.5215525793971595	0	0	0	1	1	6.130975291285391
1	443	0.2269819516201167	1.273488796263093	0	0	0.1512738265243302	0	0	0	1	1	6.130975291285391
1	444	0.6128517643260293	2.316082798245648	2	1	0.2092405109207801	3.263431903797255	0.4317634934111446	-0.4120668140031814	0.9908391174443654	0.113023009119898	6.871867168522452
1	445	0.6065064175998935	2.246714395361903	3.25	14.75	0.2125690429722848	5.358558303242875	6.565142427737931	0.1521058047762102	0.50290394365082	0.7152250015576512	7.932531741771959
1	446	0.6220873063801013	2.205032521197103	7.5	17.5	0.2200427800448841	12.05618555961569	7.936390883930965	-0.5206920208095621	0.8775929916810365	0.2343832000119677	7.912152502892876
1	447	0.629041451210995	2.147061183885587	4	16	0.2265915687908672	6.358881425539488	7.452046602158036	0.1378078540627886	0.5132824121087955	0.6960378167918657	7.932531741771959
1	448	0.4834166257734817	2.420535767129316	2	17	0.1664685092479279	4.137218071058142	7.02323850399513	0.3638208489906795	0.3652081455297116	0.849246025055389	7.932531741771959
1	449	0.7218368781499405	2.212053265102988	5	16	0.246034051346452	6.926772725736792	7.233098882569212	0.04013498616055707	0.5834362646202423	0.6166175691329746	7.632397220893138
1	450	0.9676316927169275	2.219237415679514	1	6	0.3036308237974095	1.03345106152134	2.703631417534858	0.2236631950260176	0.3217815566912752	0.9205897110893305	7.467390224034108
1	451	1.005031179722264	2.109873829479295	4	14	0.3226522724620367	3.97997602532628	6.635467867505197	0.3527017686014194	0.2612546214362962	0.8806589183506499	7.529000641842061
1	452	0.9271279724174694	2.059681677462065	4	12	0.3104074517955515	4.314399003160343	5.826143006130139	0.1905752226630365	0.4139892423654443	0.7814045041498476	7.932531741771959
1	453	0.717656308898689	2.30503630944687	2.5	18.5	0.2374228542270669	3.483561656186768	8.025903940940248	0.6033127769321243	0.1617612629408896	0.9402507455372596	7.529000641842061
1	454	0.40436540514245	2.372840185015459	4.333333333333334	10.66666666666667	0.1456015379543645	10.71637998262187	4.495316091672299	-0.8798754014782537	0.9582409692250987	0.1277766905386185	7.070391876506307
1	455	0.5321661386850016	2.408252529955888	2	16	0.1809831179350312	3.758224837345081	6.643821526595915	0.3637674305235434	0.3422887844044604	0.8631361813218486	7.932531741771959
1	456	0.9880616765485234	1.842828889025784	5	11	0.349028566686425	5.060412845345745	5.969083763286986	0.131496646938842	0.4932656666704494	0.7079995555662757	6.910221204072653
1	457	0.6348085321496204	2.323159260103276	2	18	0.2146096836524805	3.150556268088426	7.748069755320954	0.6271780343752859	0.164690080031873	0.9484436197286236	7.330475933858206
1	458	0.6750957765504167	2.464517322689946	3	15	0.2150251496637461	4.443813906419776	6.086384486690463	0.2361818052375418	0.4377415799407061	0.7770385372116759	6.954687210636982
1	459	0.681791033945298	2.612348700286456	2	13	0.2069708904149758	2.933450134165985	4.976364755047629	0.2873343962442555	0.3723324343315877	0.8483493641148564	7.109885372529559
1	460	1.023401168510276	1.86044491455586	6.5	14.5	0.3548737134480439	6.351370508460325	7.793834628778328	0.1999429326133723	0.4284908209245285	0.7362508988779826	7.214379130405583
1	461	1.134194873164339	2.454322621135784	4.833333333333333	15.16666666666667	0.3160622387840814	4.261466391439955	6.179573351953217	0.3032826086099438	0.3293221157109364	0.8257251951234019	6.324487148487199
1	462	0.7829955386574494	2.450440750466492	3	11	0.2421558579308183	3.831439455126272	4.488988357668277	0.08970071090539972	0.5491018237858636	0.6956721281489935	7.330475933858206
1	463	1.140851644587235	1.824301880370127	6.5	12.5	0.3847529765271228	5.697498032140477	6.85193614856326	0.1753469188359388	0.4502595467017276	0.7218957916889905	6.583737678920485
1	464	0.7278817388005655	2.654464120473818	2.25	10.75	0.2152002690099582	3.091161489650291	4.049781617722955	0.1677390085104882	0.5099798831457341	0.7416241337583573	5.714950485192144
1	465	0.7737708533951265	2.21046152850356	1.5	8.5	0.2592863940786083	1.93855841612326	3.845350796833065	0.2888697145592894	0.3608208900094648	0.863266489379237	6.600873281641447
1	466	1.101983368491882	2.354825252727969	2	9	0.3187863400152624	1.814909423485309	3.82193964905628	0.2920647585803832	0.2666890910577167	0.9098790029754367	6.871867168522452
1	467	0.9655290683785785	2.408729380584136	2.5	15.5	0.2861455584931241	2.589253997498254	6.43492794372821	0.5596257686477997	0.1368961846198718	0.9524799357242735	6.871867168522452
1	468	0.6794275273248369	2.640679271205906	4.5	10.5	0.2046402626642932	6.623222962010682	3.976249639436529	-0.3851898265290959	0.8781812397134273	0.2728513154401271	6.871867168522452
1	469	0.8846180269033147	2.292340892866138	3	14	0.2784480533879582	3.391294218253466	6.107294095554721	0.3633968246480815	0.2605695006270308	0.8916561743580008	7.473922976436206
1	470	1.214031604734201	2.078035423111829	4	9	0.36877487440726	3.294807140441582	4.331013754579134	0.1603687100970387	0.4433771405973813	0.7670054669728542	6.461401438663101
1	471	0.7835601525584822	2.596128004523028	5.5	11.5	0.2318439205453547	7.019244128279608	4.429673721775067	-0.3694751251361555	0.8708198163245138	0.2694611496236599	7.008781458698354
1	472	0.7707936159186156	2.612891391047982	5	11	0.2277970952767899	6.486820721836292	4.209895611309013	-0.3248674714634549	0.8644438332943479	0.2915362973123972	7.008781458698354
1	473	0.8465134511563187	2.497268889115269	2	18	0.2531604527487167	2.36263227390899	7.207874201474968	0.6913101736897099	0.08629878476599434	0.9773275424029763	7.008781458698354
1	474	1.082169752945651	2.292309864442645	4.833333333333334	15.16666666666667	0.3206923364922276	4.4663356374331	6.616324826728565	0.3067564885515425	0.3136475351277023	0.8365626849841832	7.008781458698354
1	475	0.8356758011292099	2.725340043315371	1	16	0.2346734296150126	1.19663630160015	5.870827032848359	0.7737931880301545	0.06586862836276293	0.9893978131923369	6.04062015995165
1	476	0.8834404237218412	2.641885041255093	5.5	13.5	0.2505982589405036	6.225660330131919	5.109987675158829	-0.1662357905989802	0.744491225363593	0.4357502876388564	6.711386585001352
1	477	0.8012502531199681	2.463067785824264	2.5	9.5	0.2454571654969973	3.120123819325252	3.856978705448348	0.105133094884648	0.5338374296798682	0.7140620231899109	7.008781458698354
1	478	0.6437349837248968	2.738213886899696	2.166666666666667	12.83333333333333	0.1903443867281202	3.365774303781822	4.686753432495258	0.1884748634977075	0.476603357114062	0.7686007992457359	7.008781458698354
1	479	1.39688944031619	2.261774950526508	6	10	0.3818031093019837	4.29525761082558	4.421306371649464	0.01968871165028338	0.5871165622092351	0.6151057135344871	6.40208272957619
1	480	1.23562231927518	1.924467761742208	4.265625	7.234375	0.3910085749446019	3.452207793156592	3.759156242477541	0.04498821154109221	0.5688032349316053	0.659161845531501	6.822864008287641
1	481	0.4501860109639384	0.9935055857483067	0.7051282051282051	4.333333333333333	0.3118297647428012	1.566304123085443	4.361659758630823	0.4016100548007143	0.3970579773726811	0.847862261260558	6.960372635422394
1	482	0.6227033927410328	1.292839852785342	0.5	3.5	0.3250792662579222	0.8029504991117622	2.70721852552694	0.3076184097968338	0.4073804358726039	0.7925033545594794	6.190357812696742
1	483	0.7077229645816132	2.324929019485031	4.354166666666667	10.14583333333333	0.2333676822464113	6.152360294314787	4.363932510757092	-0.260947843793074	0.8129942085184453	0.373240139745086	6.853583296805778
1	484	1.396585931434477	2.177443451661164	5.5	14.5	0.3907594990796707	3.938175142829039	6.659185564124755	0.4455858208633168	0.2106833840466584	0.8980456496253961	6.106591129905778
1	485	0.593003610236659	2.33636506108415	5	17	0.2024339292088089	8.431651871401884	7.276260154357661	-0.1730071659051892	0.7227654859489034	0.4686454522407086	6.678288214243089
1	486	0.7733155994941308	2.405293282887584	4.5	13.5	0.2432874342547893	5.819098959006779	5.612621170168939	-0.02762642717737705	0.6428560910935561	0.5627359853335709	7.473922976436206
1	487	0.5229756394173931	1.279227863644002	2	5	0.2901867844164194	3.824269907156758	3.908607795453285	0.01203973704394944	0.6692205340546291	0.6494155526081347	7.004960987824153
1	488	0.8427695338393616	2.190037021744538	7	13	0.2778843682884037	8.305948090114818	5.935972712298932	-0.323823540011549	0.8348061222455049	0.3091898309705747	7.318724814543629
1	489	0.9981524314380882	2.169179680262107	6.125	14.625	0.3151398073321364	6.136337303887951	6.742180066075867	0.08446811579456462	0.5268587970439091	0.6564750013862454	7.172443193374764
1	490	0.8701429665393763	2.047883542776405	4	18	0.298195703075846	4.596945736294691	8.789562308605015	0.5285344841713527	0.1690696625867977	0.9295828765395013	7.932531741771959
1	491	0.9176834731001577	2.079830862255221	4	17	0.3061481515788511	4.358801392038835	8.173741580873747	0.4809234066780722	0.1820339791890266	0.9232410727473741	7.932531741771959
1	492	0.8467379373221505	2.646657987410125	4	4	0.2423824712588345	4.724011791239911	1.511339968755911	-0.514037885385655	0.9760588552630866	0.1035392872686938	6.249873625703104
1	493	1.096755993645466	2.197022764151348	4	6	0.3329780395994413	3.647119343934059	2.730968516986505	-0.1572758027947881	0.7875991456234883	0.4397652504773393	5.825122559653619
1	494	1.032686577927258	2.422177998924806	4.5	13.5	0.2989079759728821	4.35756607685568	5.573496252543204	0.1825436469832848	0.4374044880678553	0.7483258400110964	6.661038035461536
1	495	0.8055038969586076	2.561576594523471	3.833333333333333	13.16666666666667	0.2392291776202984	4.758925869641469	5.140063621293377	0.0559909561812249	0.5779003062209314	0.6416159781746669	6.807130609062774
1	496	0.9855529836436218	2.090790382690956	2	12	0.3203650783683146	2.029317584333147	5.739456283778853	0.4920329005627784	0.124797286846974	0.9659095378558822	7.540428079508741
1	497	1.069369584906437	2.086630972938058	5	8	0.3388369441977545	4.675651964084491	3.833931396472893	-0.1116276899316883	0.7448776982968146	0.4650167515658957	7.540428079508741
1	498	0.6724575222620968	2.179634827506066	2.072916666666667	12.42708333333333	0.2357769103503113	3.082598674327458	5.701451993934405	0.3512734418494936	0.3173678987218862	0.8753287891298425	7.455312607233825
1	499	0.6487450511671832	2.657732032407523	2	8	0.1962043089274372	3.082875154734082	3.01008525406271	-0.01116429631618742	0.6892332962397905	0.6126193485011666	6.519882544306239
1	500	0.7770209878638789	2.333686711304063	2	10	0.2497891357878845	2.573933048447292	4.285065322419394	0.2563463049043075	0.3913283813418859	0.8412259954608626	6.675080706198815
1	501	1.047069763616036	2.263944043202765	2.166666666666667	5.967948717948718	0.31623841660209	2.069266768991709	2.636084904954611	0.08491554797779839	0.5423805558004258	0.7368519674343745	6.675080706198815
1	502	0.0890327576723344	1.14122876205937	0.8333333333333333	4.916666666666667	0.07236896890975722	9.359850858492269	4.308221830822458	-0.7898001225131124	0.8919447395044995	0.3507562280243844	6.396085393853485
1	503	0.8371232085257592	1.224001534513067	2	0	0.4061487357099715	2.389134573776971	0	-0.3848185423207297	1	0.1649567955188082	6.208470515398736
1	504	0.8117716516254162	1.275475043706748	3	3	0.3889198404006725	3.69562055288957	2.352064836393418	-0.2164068772113452	0.8357615943491036	0.4327140184851896	6.208470515398736
1	505	0.7895625792593133	1.27690497377123	1	3	0.3820832212445792	1.266524055557569	2.349430898635907	0.1744240937268571	0.5063726076935844	0.8542126128739047	6.208470515398736
1	506	0.1318258811696921	1.568492766099821	3	4	0.07753010377283517	22.75729146189638	2.550218965909744	-3.25475855057497	0.9989558497479117	0.01285518506364425	6.208470515398736
1	507	0.7093383720377787	1.869792071819118	1	4	0.2750300488784182	1.409764421917867	2.139275302471684	0.1354317285095874	0.5801284654509296	0.7997373168732711	5.386558146912917
1	508	0.4319201341823667	2.012372839551801	1.32051282051282	2.371794871794872	0.1767055499580799	3.0573078585757	1.178606083911927	-0.3318621697007773	0.910095037368286	0.3883510510936953	5.661090495363482
1	509	0.4139244594701344	0.8278489189402688	2	1	0.3333333333333333	4.831799508925383	1.207949877231346	-0.5454537874718165	0.962962962962963	0.2592592592592592	6.643733557137105
1	510	0.1982861545849824	0.9542998915938523	1	1	0.172035879874097	5.043216467095363	1.04788862370069	-0.6013678617654146	0.9704036560359454	0.3144754157841392	6.643733557137105
1	511	0.4213072016516936	1.931917508033742	3.986607142857143	26.72767857142857	0.1790339868171838	9.462470917250027	13.83479287303077	0.5511887122690612	0.3323059478309106	0.8268874412156323	7.932531741771959
1	512	1.096272551042999	1.841476111065544	10	4	0.3731675773298316	9.12181919586142	2.172170453889546	-0.8760946653860435	0.9979625176248252	0.01012991171849864	7.932531741771959
1	513	0.5981515248135088	2.211171221427628	4	8	0.2129166275444263	6.687268750584757	3.617992095082919	-0.3869227070771515	0.9090290901969714	0.240804579327798	7.932531741771959
1	514	0.6989459062748231	2.23805392231468	4	16	0.2379795529680002	5.722903538156233	7.149068143743469	0.1797868135941	0.4645605344961299	0.7363109805868174	7.932531741771959
1	515	1.144939961315661	1.671134301275169	10	3	0.4065730710745886	8.734082430408757	1.795187853968907	-0.874738961320544	0.998455984514224	0.008920575597689884	7.932531741771959
1	516	0.8474549562103677	2.035706611500031	6.5	21.5	0.2939325238312455	7.670024173398633	10.56144332318964	0.364501428284877	0.3164005187136901	0.816160863186157	7.932531741771959
1	517	1.27464333703954	1.667061995152984	10.5	4.5	0.433300821496461	8.237598467652196	2.699359719724786	-0.6981678647138051	0.9885442291316018	0.03904423218110054	7.932531741771959
1	518	0.759506072727026	2.334803447669666	6.5	14.5	0.2454525210618416	8.558193585815033	6.210372875058173	-0.3389599581689151	0.8200455063235709	0.3272821261412077	6.926542956400953
1	519	0.6524009407532302	2.574441244284063	4	19	0.2021793764127608	6.131199006828218	7.380242233993494	0.1803270744189944	0.4901750917731177	0.7122833498074137	6.926542956400953
1	520	0.5832004310184788	2.844597589297639	7	6	0.170138505116674	12.00273461351095	2.109261437390679	-1.428342138119207	0.9996003228296835	0.002712643210161514	6.926542956400953
1	521	0.6903888249810928	2.570480446411186	5	15	0.2117192587381219	7.242295673219989	5.835484965832932	-0.2031043070464171	0.7642487647415053	0.4217282739798057	6.926542956400953
1	522	0.8865723941358463	2.442485730704498	7	7	0.2663132816818465	7.895576318753971	2.865932812627305	-0.7261405202834518	0.984685214008535	0.05262877368822927	6.926542956400953
1	523	0.7415318070744564	2.640018255014058	4	19	0.2192875437178863	5.39423927852951	7.196919931865708	0.2602569080540106	0.4100897054126213	0.7755092299723663	6.926542956400953
1	524	0.7159722517135827	2.907798406301071	5	16	0.1975765905963378	6.98351086656386	5.502444724272737	-0.2266554291230216	0.7781112732292692	0.4028884650882397	6.534439294137734
1	525	0.9589096361039736	2.667731749846954	8.5	7.5	0.2644070736683941	8.864234626461041	2.811377118569088	-0.9263009778546992	0.9931858555694818	0.0242019908986113	6.534439294137734
1	526	1.0330423609119	2.588073262788601	6	12	0.2852828984941968	5.80808709015921	4.636653904870615	-0.1792706508635757	0.7673485479430162	0.4104532204709872	6.534439294137734
1	527	0.7316500384280784	3.068833270111197	4	14	0.1925149984961491	5.467094635290178	4.561994337181022	-0.1525694183814912	0.7441355149110823	0.4664663479547422	5.93238348622398
1	528	0.66958975635836	3.242285161337941	2.25	13.5	0.1711684985962385	3.360266459625787	4.163730001598371	0.1354368853325759	0.5395077883900385	0.7145647469510614	5.93238348622398
1	529	1.455787349081259	2.519478629998579	3	11	0.3662113068012201	2.060740534593385	4.365982655707703	0.3885861604307087	0.1850958587621567	0.9333953115455804	5.93238348622398
1	530	1.372961783315914	2.62816871864455	6.5	6.5	0.3431434647390766	4.734290552721357	2.47320499399	-0.3811428516012137	0.9202453332357571	0.1922578553060628	5.93238348622398
1	531	0.757805154801677	2.71893881151764	2.25	12.5	0.2179640382331442	2.969100943353758	4.59738187084204	0.2744733092979291	0.4077418082932767	0.811570054896531	5.93238348622398
1	532	0.8796855753129765	2.474700643027975	5.5	11.5	0.2622493410278978	6.252233928063669	4.647026715089433	-0.2477262034985782	0.7975650771880982	0.3731387102263555	6.479763506259234
1	533	0.6104134362525175	2.685258671931607	6	2	0.1852166769675542	9.829403554475336	0.7448072027121785	-1.401995048582829	0.9999498742197203	0.000800577613121467	6.479763506259234
1	534	1.196778835872019	2.395940525552538	7	6	0.3331122516058369	5.849033915192471	2.504235783822853	-0.5161913900312342	0.9654820226580234	0.1032197525445807	6.479763506259234
1	535	0.7085713231133806	2.772231228120814	3	16	0.2035655032665214	4.233871597877186	5.771524336678714	0.2373007498369666	0.4396356814526217	0.7745731298516456	6.479763506259234
1	536	1.126664776680377	2.533639933590706	6.5	7.5	0.3078062800397117	5.76924044714676	2.96016805725465	-0.433514647128501	0.9292197486253952	0.1722818223534336	6.479763506259234
1	537	1.200918542959779	2.460923020816153	3.5	5.5	0.3279548069036182	2.914435804591637	2.234933784387921	-0.1048652500276191	0.7633784326379034	0.4730110976280205	6.479763506259234
1	538	0.7715865129916929	2.722938516491098	3.5	12.5	0.2207986797867898	4.536108318468861	4.590628809389376	0.008413963081808475	0.6237809661287914	0.6022180337767064	6.479763506259234
1	539	0.2133903172842429	0.8308702724439537	0	0	0.2043458494778442	0	0	0	1	1	7.465645925622924
1	540	0.2319075494139562	0.4638150988279124	0	0	0.3333333333333333	0	0	0	1	1	7.194652038741919
1	541	0	0	0	0					1	1	7.932531741771959
1	542	0.1052446271991881	0.4638150988279124	0	0	0.1849447823938536	0	0	0	1	1	7.194652038741919
1	543	0.1343456742318467	0.456132346810834	0	0	0.2275201945613755	0	0	0	1	1	7.194652038741919
1	544	0.1751346349555994	0.9095839898428474	1	3.5	0.1614562808748135	5.709892850454866	3.84791293501627	-0.2494064055526762	0.84504773187094	0.5472424548828361	7.465645925622924
1	545	0.9283327910215601	2.0680167982231	0	9.75	0.3098212552880322	0	4.714661896546239	0.5943451662121031	0.02690762755987953	1	7.932531741771959
1	546	1.090107516581238	2.490813847993538	3	11	0.3044209591881627	2.752022121091789	4.416227253939909	0.2619319258839233	0.3417961939695019	0.8475848013639011	6.35357880576048
1	547	0.8573216370902186	2.140932374087799	2	13	0.2859402952164736	2.332846756076371	6.072120799957073	0.4713846935134265	0.1525439502937553	0.9551741932112561	7.932531741771959
1	548	0.7482478417285277	2.193450098242538	5	16	0.254359168411386	6.682277877941482	7.294444497652218	0.07717165712519307	0.5480741787967078	0.6497388844187864	7.932531741771959
1	549	0.7887152179837054	2.341430826448741	7	16	0.2519739356528057	8.875193276852201	6.833428440107827	-0.2806225673746013	0.7973317975787924	0.3545834361608807	7.27583977242584
1	550	0.525240558794631	1.832707340992713	4.5	5.5	0.2227532503334789	8.567502879684314	3.001024700987363	-0.7861968045315879	0.9693271381244276	0.1072694764124816	7.080260497895856
1	551	1.041871339060718	1.956866011470646	2	10	0.3474366765986033	1.919622821953301	5.110211910975289	0.5274434584820156	0.1556248822107988	0.9559385510449437	6.049158516828544
1	552	0.5226523886964256	1.089512320156402	0.6666666666666666	7.333333333333334	0.3241929226129326	1.275545048841036	6.730840209572499	0.7176443057604183	0.1548262566004321	0.9564907211704253	7.601669959536589
1	553	0.3266838142678032	1.286846425106327	0.5	4.25	0.2024652567989802	1.53053190321244	3.302647399940393	0.2331218674529227	0.5472985723023331	0.658562943113885	7.601669959536589
1	554	0.4499553104969546	0.8999106209939093	0	1	0.3333333333333334	0	1.111221466522472	0.1651484885163315	0.6666666666666666	1	6.728620264741831
1	555	0.6761233679036469	2.889077122769076	1	10	0.1896452582884247	1.479020024260585	3.461312929720395	0.3011772525860612	0.3536862693205582	0.9010474581507604	6.58181482312769
1	556	1.078721351090335	2.508921261976295	2.5	13.5	0.3006769256116819	2.317558651706563	5.380798594438932	0.4654096210620389	0.1711953213725329	0.9379225555202888	6.58181482312769
1	557	1.313936353644712	2.419984917136348	3	10	0.3518918205176466	2.283215615184357	4.132257159616245	0.325655455414399	0.2734941838246528	0.8894611478658079	5.677907474569922
1	558	1.068650237864983	2.532554785524637	1	12	0.2967479582318032	0.9357598628320745	4.738298286216191	0.5777340331761481	0.06674054674063855	0.989709344902945	6.58181482312769
1	559	0.9606651673329223	2.094749279973878	3.5	9.5	0.314414029225954	3.643308947816843	4.535148951152029	0.1289839309265803	0.493586416473054	0.7252880362723386	6.914349694016035
1	560	1.224626984408568	2.63298687284463	4.833333333333334	13.16666666666667	0.3174571197959559	3.946780035773577	5.000657922932082	0.1862778548193767	0.4373853220359049	0.7479073074712994	5.657558640990323
1	561	1.128114437027639	2.449427619009227	4	13	0.3153322642633986	3.545739571013041	5.307362380954286	0.2984614771213768	0.3371637168644808	0.8337940392587363	5.902345679354919
1	562	0.6067237559378907	2.891317264767415	1.25	9.75	0.1734467241369164	2.060245684739531	3.372165385933292	0.1993249181948778	0.481473300065233	0.8059873114423345	6.58181482312769
1	563	0.8879220608177604	2.603330268623496	1.5	11.5	0.2543276672757321	1.689337461239027	4.417418772640244	0.4144877035760827	0.2197121992385955	0.9291123162541904	6.58181482312769
1	564	0.7630998619306038	2.446466478052474	2.25	17.75	0.2377579339689322	2.948500074823254	7.255362033053487	0.6543578137592763	0.1506881522541851	0.94800798006604	6.58181482312769
1	565	0.8842190085151437	2.731439569677309	2	11	0.2445526836654981	2.261883063742965	4.027180437054126	0.2682083013195878	0.3492886914376889	0.8640577871235946	6.58181482312769
1	566	0.7113272146864529	2.934754616860109	1	7	0.1950935956872719	1.405822776569559	2.385207935200147	0.1503205834737044	0.5178084344320053	0.8238173803180351	6.515309720055154
1	567	0.7487591682863649	3.636538985837833	0	9	0.1707430468740619	0	2.474880658518903	0.4869778631695568	0.1854394348188657	1	5.08212147963119
1	568	1.257414664584698	2.588548204506854	3	11	0.3269440468835595	2.385847791103064	4.249486249028774	0.305272085727114	0.2779379469757152	0.8853990454314067	6.104843990195803
1	569	1.123351868429512	2.458379364102026	1	12	0.3136337696772228	0.8901930268723707	4.881264533549015	0.6074703668458908	0.0520722876268452	0.9924971407177766	6.569985507933655
1	570	0.8093804734204326	2.51368442962253	6	13	0.2435644493970838	7.41307728199084	5.171691341522993	-0.3301770278100948	0.8422204820274222	0.3081630605744481	6.788436964660685
1	571	0.8135521191347014	2.49920147150466	6.5	12.5	0.2455818390578473	7.989654070243756	5.001597567271876	-0.4198261970991654	0.8830941413852521	0.2393503481700709	7.117365527968908
1	572	1.081394741081064	2.262201303241677	1	15	0.323422664324902	0.9247317025051423	6.630709644851402	0.8016980327796347	0.01667312529219608	0.9980721238630312	7.117365527968908
1	573	0.7860012576116043	2.376404134632031	4	13	0.2485453824292777	5.089050381617284	5.470450000716295	0.05358719003544725	0.5794550758224731	0.641821580554097	7.117365527968908
1	574	0.8550475004124174	2.652797807331766	1	13	0.2437529096635904	1.169525669062441	4.90048655953755	0.5547681212980715	0.110315899152559	0.9799879290475939	6.72526186570569
1	575	0.9612066227913267	2.336612066733269	4.5	10.5	0.2914673950525435	4.681615683142175	4.493685601255866	-0.02746378246496098	0.6456111701314032	0.5663800190232433	6.842833179518342
1	576	1.099281869447709	2.655420805474504	3	16	0.2927746787488261	2.729054379389731	6.02541034815042	0.5345626109684976	0.1481313603069513	0.9471151652368603	6.166454408003757
1	577	0.5337297522014849	2.360708737017627	1	6	0.1843983743960921	1.873607375034428	2.541609604741002	0.1087514249204703	0.6200223308123752	0.7599251981957305	6.142468755651541
1	578	1.169203991004351	2.12448833636008	6	8	0.3549827594066542	5.13169647569025	3.765612577429598	-0.2118181589253915	0.8054505771550327	0.3745896209939239	6.449323821862817
1	579	1.031719017403014	2.149004481922074	0	12	0.3243661442504929	0	5.583980908810006	0.7471285061961689	0.009047671943396035	1	7.473922976436206
1	580	0.7521865952122221	2.592090848149111	3	14	0.2249175219314936	3.988372059666364	5.401045264287991	0.199478854507685	0.4471108409281577	0.771388257851794	7.081819314172987
1	581	0.7395392258138361	2.345051520109368	8	13	0.2397527862622486	10.81754654892888	5.543588227602653	-0.7614041832777174	0.955906998052003	0.1070530801293897	6.926621152280411
1	582	0.5992604087106576	1.842251929394553	2	9	0.2454463978567181	3.337447244851554	4.885325321905242	0.2011882368726551	0.4693882160910747	0.7933280031699852	7.69368080914909
1	583	0.8287716326723659	1.728044474357737	5	9	0.3241420571442795	6.033025025093523	5.208199287431553	-0.1072082086744634	0.7160126768537142	0.4947723668114045	7.69368080914909
1	584	0.9724811102700377	2.275154516572528	4	19	0.2994428014744711	4.113190433991344	8.351081151456517	0.5984183624939142	0.1368437587738766	0.945545856384693	7.081819314172987
1	585	0.7804558714777441	2.543662299574116	3.5	12.5	0.2347858383237869	4.484558484226623	4.914174339138049	0.06332384694983573	0.5728145008128649	0.6504240883921921	6.784424440475986
1	586	0.7588476969517085	2.490576173776926	3	13	0.2335329975838296	3.953362462653575	5.219675726796051	0.1814020135218827	0.4661197107352696	0.7586034330070329	6.980701258807798
1	587	0.4934239030465913	1.830176513894356	2.333333333333333	12.66666666666667	0.2123531651350755	4.728861571007047	6.921008203582394	0.2903247951189821	0.4359540138012107	0.7885995056436919	7.550669696251581
1	588	0.5543344706701949	2.345760510473471	7	13	0.1911435571160468	12.62775520984099	5.541912715282288	-1.000568099835259	0.9750342798408528	0.07080737112448676	7.081819314172987
1	589	0.2459169335531201	1.215148192597951	0	5	0.1683134647125187	0	4.114724467729443	0.5985046982455536	0.3979223679506635	1	6.87500779825334
1	590	0.2989554634463606	1.048445886922199	0	7	0.2218755854479337	0	6.676548677728222	0.9711332515760145	0.1727202643982416	1	6.87500779825334
1	591	0.3411583814364016	1.225782631903465	2	4	0.2177225425411754	5.862379788470293	3.263221305223237	-0.3780589869159708	0.8781556905849427	0.3881260063496831	6.87500779825334
1	592	0.2342793118737786	0.980850359861564	1	3	0.1928019019889468	4.268409327319369	3.058570524889664	-0.1791214209957892	0.8301547017378084	0.5754581387000068	6.754294353538797
1	593	0.913258887462735	2.079937865822881	0	12	0.3051115455274552	0	5.769403113997576	0.7273091746505654	0.01267596850817869	1	7.932531741771959
1	594	0.791073524635466	2.122525836629382	4.5	16.5	0.2715107420575649	5.688472512177223	7.773756962224952	0.2723014645138681	0.3814643919042811	0.7875268954305894	7.657999393321393
1	595	0.5826099891761857	2.299896762397487	3	17	0.2021192105996339	5.149242298852479	7.391636128170662	0.2860019883895524	0.4022501611365666	0.8003658582916475	7.840483354485998
1	596	0.9572406841435388	2.042759315856462	0	12	0.3190802280478462	0	5.874407183877556	0.7405463192720031	0.009934621837503562	1	7.932531741771959
1	597	0.5910268109922084	2.354934107014308	2.25	15.75	0.2006227602612416	3.806933895642954	6.688085222039849	0.4009281001730685	0.3264880175798091	0.8591909059825799	7.186204521841172
1	598	0.7249903411272918	2.224190775953043	3	16	0.2458276763432645	4.13798616314706	7.193627530958609	0.3852037996546337	0.2768251348060708	0.8808435909255048	7.932531741771959
1	599	0.8938685669312281	2.103441266490536	0	16	0.2982236127089928	0	7.606582724648654	0.9589098376490713	0.003460828051999292	1	7.932531741771959
1	600	0.7997836784775274	2.214395454374781	3.5	13.5	0.2653404602800413	4.376183328300247	6.096472052148258	0.2301721236988581	0.408226934271029	0.7836367966917573	7.473922976436206
1	601	1.045384076370929	1.954615923629072	1	8	0.3484613587903094	0.956586218025742	4.092875691479407	0.3953705545151824	0.1229974051844113	0.9788426339451122	7.932531741771959
1	602	0.6678647062184024	2.259508315173677	2.5	13.5	0.228144722704593	3.743273116130889	5.974751192257649	0.3021573774251454	0.3720550387681417	0.8258863886882999	7.385151721736706
1	603	1.06371651805238	2.280275228919839	7	14	0.3180978299409712	6.580700667144573	6.139609737650733	-0.06593285005237447	0.6581660799276343	0.5219443998367663	6.690002466804542
1	604	0.5173041347830458	2.292292741911675	0	7	0.1841204121039653	0	3.053711191425881	0.4089395491342322	0.2406481209919697	1	7.467390224034108
1	605	0.9314457042238431	2.509432024754168	4	8	0.2707000299311697	4.29439953596987	3.187972386215046	-0.1754808600194017	0.7967742959644816	0.4159455353876262	6.305115837889634
1	606	0.581366166478201	2.311117118600682	0	10	0.2009920574052154	0	4.326911829572153	0.5454641683672119	0.1060500712668875	1	7.932531741771959
1	607	0.703513594109925	2.174167880180058	3.5	14.5	0.244472364434811	4.975028242955488	6.669218201677761	0.2266801469674919	0.432793107744489	0.7640718307775941	7.473922976436206
1	608	0.623597329466003	2.622189656761727	0	14	0.1921251555052757	0	5.339049356669837	0.8024253973896615	0.05044489178142672	1	6.653639545854467
1	609	0.7271502342001509	2.249659190091392	0	12	0.2442716783501204	0	5.334141301426418	0.6724386961274086	0.034704706631535	1	7.932531741771959
1	610	0.598107438633099	1.760699161036393	5.5	10.5	0.253563576902364	9.19567229019852	5.963540071104156	-0.4637891957129879	0.8579589234588851	0.2909319228270684	6.968968335119522
1	611	1.128730685334893	1.975988514673913	5.666666666666666	8.333333333333334	0.3635532274003046	5.020388601365411	4.217298466792223	-0.1060048653125614	0.7236022285777814	0.4734578519671127	7.575974293304662
1	612	1.148458189254516	2.28348891886525	9.5	12.5	0.3346374967543462	8.271959823079508	5.474079552885113	-0.4238421864490621	0.8763961383864445	0.2320244275536969	6.601231212105043
1	613	0.608862439528972	1.955424370104586	2.916666666666667	11.08333333333333	0.2374392900363512	4.790354072297607	5.667993865055768	0.1183483362107282	0.5452995757993477	0.697688701417463	7.41573410204481
1	614	0.6508141186810876	2.349185881318912	0	7	0.2169380395603625	0	2.979755691392953	0.375637411660371	0.1805397727011944	1	7.932531741771959
1	615	0.7679912109931405	1.856066863730036	9.5	11.5	0.2926730998795289	12.36993322842187	6.195897478008459	-0.7842073929869074	0.9599986003385537	0.09434972626774607	7.872962950397087
1	616	0.8275024730183607	2.067623656591992	4	11	0.2858260524662296	4.833822411925587	5.320117113639047	0.06490975425347353	0.5644078485508539	0.6601788001360678	7.491858616726121
1	617	0.6160479160279473	2.266578690894476	5	10	0.2137106188323357	8.116251788072233	4.411935945649268	-0.4669777522498132	0.9195740605760953	0.2013492273548824	7.932531741771959
1	618	0.560556756353032	2.425894845966282	0.4423076923076923	10.09615384615385	0.1876999298825727	0.7890506845111187	4.161826660764575	0.4251827898138419	0.2322761622434158	0.888171960824846	7.932531741771959
1	619	0.3191514818883072	0.6383029637766143	0	0	0.3333333333333334	0	0	0	1	1	6.92211892750949
1	620	0.3191514818883072	0.6383029637766143	0	0	0.3333333333333334	0	0	0	1	1	6.92211892750949
1	621	0.1764983738577884	0.6383029637766143	0	0	0.2166152234975618	0	0	0	1	1	6.92211892750949
1	622	0.1764983738577884	0.7809560718071332	0	0	0.1843412756156936	0	0	0	1	1	6.92211892750949
1	623	0.5863405316460478	2.372745553862846	0.5625	10.27083333333333	0.1981491969826254	0.9593401268387165	4.328670352626873	0.4247484076295067	0.2290707993478107	0.9085858009589974	7.932531741771959
1	624	0.5911129070315179	2.315626790392714	3.75	10.25	0.2033594227771151	6.343965688098318	4.426447319803928	-0.2486427636607264	0.818772121905421	0.3761767299225754	7.711941180443312
1	625	0.938324021365693	2.028516335472769	0	16	0.3162704791994922	0	7.887538157917281	0.9943279667426043	0.002281126151483516	1	7.932531741771959
1	626	0.601092558494156	2.305736918864241	4	20	0.2067863158730602	6.654549192924153	8.674016465786389	0.2762572585735137	0.4270734732591115	0.7618391381831625	7.310096694979122
1	627	0.6618669786256274	2.19017950912225	3.5	19.5	0.2320673879156407	5.288071641325544	8.903379800048874	0.4557571625822133	0.2692048416432319	0.8721588136330306	7.932531741771959
1	628	0.9699795877699111	2.021406634704952	0	15	0.324257556741509	0	7.420575228392592	0.9354611453133616	0.002797164231321759	1	7.932531741771959
1	629	1.015531496699018	1.887119096689103	6	13	0.3498635002822156	5.908236248213846	6.888807401084611	0.1271497188486592	0.4816692928405253	0.7028036868147087	7.711941180443312
1	630	0.9845008830603733	2.004913231665085	0.5	9.5	0.3293290408347416	0.5078715607097511	4.738359670612892	0.5333086897876238	0.06361665097897662	0.9815882523904397	7.932531741771959
1	631	0.7575593363840626	2.000865297397556	6	12	0.2746347778026831	7.920171677427732	5.997405230431008	-0.2569402012190724	0.7981448505780476	0.3708546832469765	7.483322725965074
1	632	0.8308081031093131	2.096758627909368	5	12	0.2837879301969741	6.018236920520415	5.723119409297453	-0.03895439712404712	0.6540201243523895	0.5534805605882258	7.575974293304662
1	633	0.5255555918329701	2.471168535641869	0	6	0.17537670118331	0	2.428001131230631	0.3410283121009223	0.3144369730706891	1	7.11964680079729
1	634	1.106310157581291	2.635730507725936	6	10	0.2956435422623771	5.423433888664377	3.794014589385252	-0.2637504795306257	0.8347887247735082	0.3259274008225842	6.177881845670436
1	635	0.5530238268470807	2.446976173152919	0	5	0.1843412756156936	0	2.043338245324032	0.2575896714744937	0.3610292831757388	1	7.932531741771959
1	636	0.9629167125315529	2.535637390522299	1	11	0.2752327630694728	1.038511417431891	4.33815972311963	0.4968618484881682	0.1167417348242645	0.9789921003508577	6.640977397897986
1	637	0.7996419959081564	2.650579779018146	3.5	16.5	0.2317653901900949	4.376958711410644	6.225053148980141	0.2787830976941582	0.3881018956286467	0.7950296913727564	6.629148082703951
1	638	0.8695705549669354	2.109336955954163	0	14	0.2919092156365937	0	6.637156742777055	0.8367009372085356	0.007966089666822194	1	7.932531741771959
1	639	0.8227622697988067	2.079382071606165	10.02083333333334	21.0625	0.2835014985507217	12.17950032611944	10.12921111882571	-0.2584659316895139	0.7560790197005186	0.3792936845327405	7.932531741771959
1	640	0.2269819516201167	1.109454345699763	0	0	0.1698412053573459	0	0	0	1	1	6.130975291285391
1	641	0.2359236998230375	1.181988234468174	0	0	0.1663881191189575	0	0	0	1	1	6.130975291285391
1	642	0.9861134418722399	1.53618352464494	2.781944444444445	5.751388888888888	0.3909585013036264	2.821120092595666	3.743946472943858	0.1163344075244824	0.4969994438648273	0.7553654162681318	7.932531741771959
1	643	0.8614245811382587	2.058063454462872	7	16	0.2950601511750635	8.12607412566568	7.774298681269666	-0.04434592332528556	0.6381437296762337	0.5393778685421305	7.932531741771959
1	644	0.5447326315649481	2.5007797215976	1	16	0.1788640361282009	1.835762981790032	6.398004535072984	0.5985715233660377	0.1649809198201433	0.9649202691942749	7.621882056178365
1	645	0.6240701991054531	2.190980237367287	4.25	10.75	0.2216905924738647	6.810131305888315	4.906479673644776	-0.2399803359397972	0.808341584664928	0.3814343610951709	7.932531741771959
1	646	0.768468135233236	2.231531864766764	1	7	0.2561560450777453	1.301290130522448	3.136858635326558	0.2313975619080325	0.3519315121048395	0.9062751609143193	7.932531741771959
1	647	0.9752225901458065	2.07640952517622	5	7	0.3195741011012709	5.127034638576661	3.371203953327042	-0.2574255724567032	0.8486812452578824	0.3295767063225959	6.820731400121232
1	648	0.7749259472871056	1.987361114782208	1	14	0.2805378043173344	1.290445885185344	7.04451742356559	0.7253764278155801	0.04906151043845942	0.9928365921016589	7.932531741771959
1	649	0.9115561767118239	2.065524064870941	2	13	0.3061913360545481	2.194050187026787	6.293802246652725	0.5168276904631889	0.116637098359102	0.9683379536476913	7.932531741771959
1	650	0.5668951800683577	2.398698972762302	3.5	13.5	0.1911573704470844	6.173980875226282	5.6280509364848	-0.07208058100161314	0.6868309044987732	0.5357703456071891	7.573883716742852
1	651	0.8560679532712474	2.103496230203683	6.75	18.25	0.2892547348867114	7.884888079511189	8.67603171232346	0.1046937325869261	0.5156750387474558	0.6546506061694648	7.556743018550736
1	652	0.8993566390917749	2.100643360908225	0	13	0.299785546363925	0	6.188580242568817	0.7801519671179303	0.0097275601388461	1	7.932531741771959
1	653	0.8576165386167275	2.985357987490657	3.5	10.5	0.2231647732220131	4.081078013776697	3.517166130158406	-0.09724726870106735	0.7161623032719638	0.5089609708427556	5.79874263977248
1	654	0.5743524973799314	2.460311335115258	4.5	13.5	0.1892639610456233	7.83490978193357	5.487110434894439	-0.3030742539559914	0.823931534772077	0.3481443091366887	7.746614291361246
1	655	0.937104075060738	2.062895924939263	0	11	0.3123680250202459	0	5.332309723925539	0.6722078016840579	0.01625236980267019	1	7.932531741771959
1	656	0.8947861032344783	1.938220101242914	2	15	0.3158433263648783	2.235171056826193	7.739059145233822	0.6938375121053316	0.059636900376396	0.9860525394067249	7.932531741771959
1	657	0.8638765296106206	2.109982186385712	0	19	0.2904901046454709	0	9.004815359387463	1.135175458796964	0.001473026906462979	1	7.932531741771959
1	658	0.7774244763870102	2.301099906455876	4.5	13.5	0.2525315312491018	5.788343609804037	5.866759614445651	0.01145691807966042	0.6086538696616961	0.5971208190185009	6.844423962568671
1	659	0.5776056064207283	2.311506191531795	2.75	15.25	0.1999249758455419	4.761034119874692	6.597429873157333	0.2339829766959972	0.4439115489413	0.7714975444806355	7.848416065193418
1	660	0.4611709593298774	2.136935991623143	0	5	0.1775026848531827	0	2.33979867417656	0.3287207063359655	0.3764197872038439	1	7.117892572867598
1	661	0.9397120555074902	2.095167918188229	6	12	0.3096373048200511	6.384934581646618	5.727464560633809	-0.08719266520152838	0.6901452509625149	0.5015975282339701	7.540428079508741
1	662	0.8164881961497361	2.183511803850264	0	17	0.272162732049912	0	7.785623127854539	0.9814802362348185	0.004514222052940647	1	7.932531741771959
1	663	0.7782047586975197	2.2110806526414	4.5	15.5	0.2603313674049468	5.782539813212713	7.010146817341736	0.1547560153670185	0.4745523750348888	0.7153724382609878	7.932531741771959
1	664	0.8076327307480972	2.57464095542289	2	13	0.2387839677345579	2.47637313825485	5.049247730103292	0.4023507013389604	0.2677627108396837	0.9047426806088691	6.39460695181173
1	665	0.8594951806860572	2.140504819313942	0	20	0.2864983935620191	0	9.343590268771383	1.17788249362671	0.001169227725764539	1	7.932531741771959
1	666	1.14641497216944	1.859439662396764	8	14	0.3813940165256485	6.978275924695096	7.529149927862893	0.07496106262647967	0.5260950729926969	0.6459437051858856	7.3488019495231
1	667	1.090694116253358	1.848230215325493	6.5	7.5	0.371120176363103	5.959507714525998	4.057936039466366	-0.282686347544768	0.8324329721560072	0.328269224812148	6.726789926628794
1	668	0.5103347925168	1.968663918306411	3.5	12.5	0.2058632746716238	6.858242963877054	6.349483974264849	-0.06640429105070927	0.6775060266949375	0.5473680832165853	7.661537854890955
1	669	0.651275325477314	2.480835895291781	1	11	0.2079349293724609	1.535448927482565	4.43398937466045	0.4107941641104305	0.2530502287215408	0.9390280141046619	7.05594358540764
1	670	0.8117247201660959	2.255136544218463	3.5	7.5	0.2646760483079721	4.31180659286048	3.325740970864001	-0.1354750103214001	0.7663095308737708	0.4585587268406962	7.27857941960766
1	671	0.4473942834261044	1.675093336580234	2.5	14.5	0.2107876998711391	5.587912256846979	8.656234063710322	0.3906184013232227	0.388287538423387	0.8142353649722405	7.855036517658614
1	672	0.894114299181606	2.276555657313213	8	10	0.2819953862905525	8.947401923134995	4.392600711463379	-0.6357404326229796	0.9587799444327275	0.1049385985370161	7.164561160408059
1	673	0.8845767203115078	2.120826569702259	3	14	0.2943287921626837	3.391452579651357	6.601199834065379	0.4093812982304896	0.2163749793604699	0.9152810432765237	7.840483354485998
1	674	0.8610178417571857	2.061285591534627	5.5	16.5	0.2946367006068555	6.387788653456321	8.004713207991598	0.2057956703554755	0.4247651292379002	0.7443158250258028	7.856941556361837
1	675	0.5362962582538301	2.334270058284359	3.583333333333333	11.41666666666667	0.1868259427291637	6.681630308219183	4.890893676225999	-0.2400267141739956	0.7967821361727409	0.4062966106032421	7.460572204038409
1	676	0.8780581622464297	2.121941837753571	0	14	0.2926860540821432	0	6.597730319894787	0.8317307178427997	0.007844605254011051	1	7.932531741771959
1	677	0.6859203360485105	2.272413876852988	3.833333333333333	16.16666666666667	0.2318603263475657	5.58859845943134	7.114314355911036	0.2013887372648639	0.456297964309098	0.7418469314756083	7.575974293304662
1	678	0.5994744142923949	2.379296962724439	5.166666666666667	19.83333333333334	0.2012488836564402	8.618660852715918	8.335795675804574	-0.03565887740754976	0.6379986960578755	0.5527612010681818	7.932531741771959
1	679	0.9339062684333561	2.066093731566645	0	13	0.3113020894777853	0	6.292066909347122	0.7931978231128525	0.007841045060645521	1	7.932531741771959
1	680	0.7190327152608912	2.068006867764126	0.5	13.5	0.257991569133174	0.6953786516077809	6.528024742294904	0.764758173847676	0.052663015065941	0.9846635883166163	7.626784897690896
1	681	0.8335637178960792	2.152326378699649	0	13	0.2791675818364652	0	6.039976152619607	0.7614184662903605	0.01418554515335521	1	7.932531741771959
1	682	0.8527172807298985	2.290027138550453	4	16	0.2713288664196116	4.69088652287676	6.986816763284176	0.3132034346914515	0.3326507742584802	0.8332249478633676	7.330475933858206
1	683	0.8632110427140276	2.08808628907834	5.5	14.5	0.2924852855099443	6.371558897934639	6.944157468894711	0.08169730706176324	0.5410731211220693	0.6469491180952327	7.008781458698354
1	684	0.484174899883334	2.195724249640635	0	5	0.1806690747931086	0	2.277152971653126	0.3266689315381444	0.3692297930816349	1	6.970828113132724
1	685	0.6840766906443789	2.473503597806786	2.5	10.5	0.216645857952175	3.654561007838285	4.244990793346802	0.0890060066499916	0.5682671693381856	0.6830240938375962	6.633594829507755
1	686	0.7315519294112287	2.259711546525878	0	16	0.244562852886788	0	7.080549738571144	0.8925964583646909	0.01125054044572428	1	7.932531741771959
1	687	1.013911110348356	2.818061005873208	2.5	13.5	0.264592507355743	2.465699383786275	4.790527945230509	0.3758473139380609	0.2585887918459466	0.8937025618596266	6.185566519247129
1	688	0.6972998186511322	2.215985790624987	3.833333333333333	16.16666666666666	0.2393516847201241	5.497396142664419	7.2954739759893	0.24134448078876	0.4255012720671575	0.7658049732776326	7.450254621313146
1	689	0.6397289973667865	2.335836079185078	1	12	0.2149941207497016	1.563161907801802	5.137346797120515	0.4505730333857216	0.1960421155440595	0.95701194242085	7.932531741771959
1	690	0.65573141151988	2.0332430870645	4	12	0.2438592898017784	6.100058544898197	5.901901290772385	-0.02705003219669013	0.6522103155589886	0.5726226852750121	7.325582930361833
1	691	0.580748855573612	2.569521708265652	1	14	0.1843488817245741	1.721914714773375	5.448484811381324	0.5334563012114513	0.2065629359025946	0.9529492512265207	6.985708272908399
1	692	0.8864516203553859	1.999425375421575	7	14	0.3071688854558154	7.896652044240882	7.002011764029017	-0.1139280794781121	0.6978596599340348	0.478309118384132	7.852675866301627
1	693	0.5938603426041053	2.38642541329806	1	14	0.199262886596704	1.683897590492326	5.866514797398123	0.537795783599482	0.168834812767301	0.9643262001258561	7.777333579879383
1	694	0.8874004556065077	2.112599544393493	0	6	0.2958001518688358	0	2.840102856181645	0.3580323342705246	0.1219482471988927	1	7.932531741771959
1	695	1.042070780865432	2.056562688270357	6.5	10.5	0.3363001114023552	6.23758013309019	5.105606583201642	-0.1735965001209235	0.7427440328476942	0.4342540458359812	6.520716426310669
1	696	0.5561179254837638	2.100983565744303	6.333333333333333	15.66666666666667	0.209294950651936	11.38847183863747	7.456824947184452	-0.4956358221359941	0.8703039791212002	0.2568377708825603	7.932531741771959
1	697	0.9514262457961499	2.039334046771575	1	12	0.318121866256055	1.051053620202798	5.884273848610989	0.6092910038994123	0.04867427589331844	0.993110496422054	7.932531741771959
1	698	0.6778130354187912	2.18922692200776	5.75	17	0.2364156222040221	8.483165267612955	7.765298256248895	-0.09141686522993513	0.6753266132934075	0.5073391971279507	7.852675866301627
1	699	0.556577501298384	2.408590078314395	3	13	0.1877052430780548	5.39008492618117	5.397348480775026	0.000999677790971872	0.6472219253515443	0.6010311793088333	7.265895731058175
1	700	1.041851686675148	2.114148871169348	0	13	0.3301177130927753	0	6.149046633981658	0.815477127975242	0.005469913086448478	1	7.540428079508741
1	701	0.6869665269292234	2.383963327879224	3.5	15.5	0.2236998431773277	5.094862504648057	6.501777866603684	0.2010466954608605	0.4657345933154555	0.737378652177205	6.997953180630731
1	702	0.8953538697732706	2.388539845060748	9	15	0.2726500756491522	10.05189155241945	6.279987344995915	-0.5436295516839499	0.9089149166029071	0.182927774137402	6.938372271594988
1	703	0.8591854772423106	2.296815080602184	0	11	0.272238696253312	0	4.789240584886789	0.6351417365681987	0.03033042926589395	1	7.540428079508741
1	704	1.024048759275149	2.061862995102727	2.25	12.5	0.3318464171317818	2.197161003927796	6.062478462288529	0.522522588061092	0.1215491668200293	0.9619230282090917	7.397416966611232
1	705	0.7490013131257656	2.673456137150279	0	12	0.2188489773818381	0	4.488571865177925	0.6469200108437099	0.05162024574360661	1	6.938372271594988
1	706	0.8289028099735912	1.974889196269339	6.166666666666667	9.833333333333334	0.2956363411151591	7.439553337819106	4.979182301421759	-0.3383857045872026	0.8508653933165967	0.2991190683847216	7.270907142483333
1	707	0.9257829229548917	2.537948991615893	2	9	0.2672790348064832	2.160333648860629	3.546170561241172	0.2146900142918116	0.4030141682505275	0.8361741916985387	6.455059947487273
1	708	0.5057606692594472	1.919978085348485	1.5	8.5	0.2084975837973914	2.965829672355412	4.427133864112418	0.2018461643385165	0.5013579781505421	0.7764023435562752	7.239692646852835
1	709	0.985287799317803	2.21831026987538	5	9	0.3075566216600776	5.074659407598387	4.0571421059623	-0.158119266093358	0.7610733871372874	0.4405532381355569	6.43512537577373
1	710	0.6607502106573033	2.75122370428299	1.5	9.5	0.1936562902090258	2.270146835833506	3.453008922978818	0.1704812081052255	0.4898455471206482	0.7825391808026195	6.938372271594988
1	711	0.5974374291553557	2.301411266941514	3.666666666666667	11.33333333333333	0.2060947264890956	6.137323320787788	4.92451457769862	-0.1739164851717175	0.7548674158448557	0.4580169108031551	6.973512268786331
1	712	1.146378837968553	2.123940083910556	6.166666666666667	15.83333333333333	0.3505403801137074	5.379257242391481	7.454698676895497	0.3089474359269901	0.3288278961655737	0.8152746294216874	6.71778171026634
1	713	0.6947332053877602	2.429659447069678	1	13	0.2223578412403862	1.439401474184406	5.350544091962689	0.5636974299851444	0.1479652538750017	0.9704255170254651	6.938372271594988
1	714	1.305101505795636	2.118092501357999	1.833333333333333	17.16666666666666	0.3812525679433577	1.404743864896293	8.104776659027115	1.052978033579125	0.007304513016903781	0.9988240048999196	6.362936908908796
1	715	0.900023077248677	2.214505611165093	2	12	0.2889756901571707	2.222165242822322	5.418816705407476	0.4699647502460333	0.1833433599534632	0.9435320344033518	6.801896229263281
1	716	0.8463637788432964	2.698918429094237	4.5	10.5	0.2387295930767859	5.31686269248199	3.890447331349626	-0.2468343076055666	0.7992041790642752	0.3872270605385117	5.778837532632334
1	717	0.6682930086754741	2.169183670050183	2.5	12.5	0.2355237009298036	3.740874088979151	5.762536465946573	0.2548571430633602	0.3959109949924255	0.8112243854532754	7.932531741771959
1	718	0.8382194604507255	2.161780539549274	1	13	0.2794064868169085	1.193004991153847	6.013561396343436	0.6076945623557982	0.0654289176178943	0.9898219430705599	7.932531741771959
1	719	0.8731773037593112	1.765699776151814	4	10	0.3308897221498165	4.580971107218092	5.663476959709488	0.155875521612291	0.4833696874790603	0.7324764080367236	6.944681508004262
1	720	0.8929639919623437	2.308355117392575	2.5	9.5	0.2789362639147461	2.799664961300506	4.115484627309344	0.1886772363005449	0.432372998536072	0.7909815189649663	6.973918485390908
1	721	0.973717695698756	2.026282304301245	0	10	0.3245725652329186	0	4.935146489101112	0.6221401501759015	0.01976000135135737	1	7.932531741771959
1	722	0.8706076520663228	2.09628225835788	4.5	14.5	0.2934411718505066	5.168803638837291	6.917007450780294	0.2290504229991359	0.4013847135718634	0.7748369404824662	7.632397220893138
1	723	0.5780749541213372	2.301438223699046	4.333333333333333	12.66666666666667	0.200754404798003	7.496144405564008	5.503804767050337	-0.2746792128765448	0.8013521347371108	0.3843032840261233	7.253332415107558
1	724	0.7987928140350022	2.190761136638594	1	11	0.2671946475008491	1.251889078656861	5.02108596689729	0.4751568617610689	0.128906999866833	0.9760192040500325	7.932531741771959
1	725	0.7182552174678158	2.554623422615803	2.5	11.5	0.2194567218812199	3.48065692973824	4.501641963426685	0.1460509080631413	0.5039634987776683	0.7341354710524602	6.990610652328491
1	726	0.6683197816135218	2.376225472832869	3.833333333333333	18.16666666666666	0.2195138274385895	5.735777151588318	7.645177982630107	0.2706088573313724	0.4194352696449941	0.7685142919561379	7.05594358540764
1	727	0.897727645386651	2.091637854150276	3.541666666666667	15.95833333333333	0.3003070870810929	3.945146041638578	7.62958716857626	0.4644722828571571	0.194375605918272	0.917113445190036	7.932531741771959
1	728	0.09655850269295616	0.5417442685893326	0	0	0.1512738265243302	0	0	0	1	1	6.948400285908776
1	729	0.4003424437865635	1.701207792696169	1	1.75	0.1904986313611033	2.497861557075209	1.028680921586012	-0.259511117819085	0.9211541347891927	0.440759822041447	5.661339860257621
1	730	0.3815090755343613	1.54401380514794	0.5	1.5	0.1981327146832839	1.310584811906963	0.9714939043930874	-0.05540747615034068	0.8018672853167161	0.3570088567388001	6.119948625593375
1	731	0.4811400720432472	0.9149038969725304	1	1	0.3446453569671268	2.078396828917869	1.093010974495854	-0.1495368821393073	0.8812195779210017	0.5705102918552554	6.589584056621145
1	732	0.4811400720432472	0.9149038969725304	0	2	0.3446453569671268	0	2.186021948991709	0.3317389884108416	0.4294897081447446	1	6.589584056621145
1	733	0.2780870318778673	0.9988035481776885	1	1	0.2177845433441667	3.595996523991772	1.001197885034043	-0.3937727505502418	0.9525698926803728	0.3881389793687061	6.589584056621145
1	734	0.4245328948262338	0.893106829403437	1	2	0.3221919368546874	2.355530071254694	2.239373761519579	-0.01663728233231202	0.7554690393510747	0.6885988639783371	6.981687718884363
1	735	0.2406111984495465	0.9005492270398766	1	2	0.2108478291703401	4.156082536655869	2.220866933142611	-0.2771844977080262	0.8853768213258211	0.5085466875751636	6.981687718884363
1	736	0.5639196958036262	1.697692200394095	1.5	5.25	0.2493441499629986	2.659953201071283	3.092433362644469	0.06930094012837897	0.6222703214124171	0.6939583341318484	6.240610311664212
1	737	0.7505421197596482	1.190505514343018	2.5	4.5	0.3866685734925918	3.33092565251447	3.779906893151461	0.07194508521030521	0.5923989782703047	0.6870176708853459	6.240610311664212
1	738	1.014178118664106	1.800122637056658	7	9	0.3603659333859531	6.902140631095971	4.999659364717344	-0.2511203434335783	0.8178492996624018	0.3439648148452065	7.575974293304662
1	739	0.6937013118172045	2.290589463676241	6.5	13.5	0.2324509788100332	9.370026968772402	5.893679427972838	-0.4382393482894557	0.8832031033672764	0.2377149900844212	7.932531741771959
1	740	0.4956664197471479	2.161672363106259	3.666666666666667	12.33333333333333	0.186527372025523	7.397448204252222	5.705459136097157	-0.2396760919421217	0.7752273779307606	0.4308488702443047	7.059482046977201
1	741	0.7090301748163018	2.238652320371004	5	14	0.2405381773559189	7.051886051669689	6.253762530520964	-0.1030286898418015	0.7029896349685228	0.4958524751897344	7.746614291361246
1	742	0.8263156591422542	2.030948810469853	1.666666666666667	14.33333333333333	0.2891981711634948	2.016985456135162	7.057456721431285	0.6354177240481094	0.08811534781793662	0.9773271318095934	7.932531741771959
1	743	0.8491545997989282	2.522490825547115	6.5	14.5	0.2518516903988433	7.654672072128137	5.748286516306764	-0.2710598014602831	0.8013568271289688	0.352118130745788	7.033081060161204
1	744	0.8581673749102472	2.468033036071914	3	16	0.2580023055967477	3.495821546832586	6.482895393274546	0.4247176764906353	0.2380186018083599	0.9024681692750383	7.033081060161204
1	745	1.01830649298754	2.334233408179143	5.333333333333333	11.66666666666667	0.3037417966697933	5.237453919876551	4.998072011901946	-0.03642101594594262	0.6438363044835067	0.5549815621795094	6.572631261299925
1	746	0.8580423279258005	2.508718100493127	4.5	15.5	0.2548569600269265	5.244496516713962	6.178454245996487	0.1327949615955539	0.4964232236170115	0.6969337597200758	7.033081060161204
1	747	0.6712853588193172	2.807983319335768	3	9	0.1929386376608525	4.469038331591973	3.205147245008906	-0.1948734730083276	0.8129937076938787	0.4165362144302421	6.485701040125951
1	748	1.330040496255521	2.264044418547793	7.083333333333334	8.666666666666666	0.3700637374418594	5.325652379213358	3.827957877357217	-0.2309225313640199	0.8186617679269187	0.3422372119910743	6.485701040125951
1	749	0.7335497023279958	2.99922833596639	1.672275641025641	8.654647435897436	0.1965157571124095	2.279703250807002	2.885624722903533	0.09571458756932467	0.5702927592633944	0.718323314290775	6.330502878233375
1	750	0.1342154512950737	0.4721659693689848	1	2	0.2213383304984709	7.450706981579136	4.23579870161514	-0.4085019158171257	0.8747150506170995	0.5278865319821868	7.869995599734753
1	751	0.3615633986915728	1.862470246413975	2.19047619047619	8.05952380952381	0.1625710112287504	6.05834605605295	4.327330235230186	-0.2579631198680363	0.8045133611555644	0.459643529834403	6.710322862075334
1	752	1.163491967059102	2.488850820000299	3.833333333333333	13.16666666666667	0.318560451439954	3.294679672797956	5.290259488780885	0.3375612495964055	0.2988583068541616	0.8577455701882942	5.911756217186899
1	753	0.7443156231165632	2.906328583003007	2	9	0.2038861036824317	2.687032137825744	3.096690461166169	0.0692955372803515	0.6044943604832498	0.6892129690122977	5.911756217186899
1	754	1.267116223800796	2.105383957710834	6.875	13.875	0.3757201350936166	5.425705922522243	6.590246852211302	0.166528375006869	0.4329397852981821	0.7335258175066484	6.993048059473487
1	755	0.5918511510401607	2.775193719400666	5	4	0.1757776251323533	8.44807007845241	1.441340823178227	-1.001956399510534	0.9984788984480362	0.01127922050569785	6.993048059473487
1	756	0.9922697679583122	2.246983486768185	4.5	14.5	0.3063267024615812	4.535057043266742	6.453095933008039	0.2742779505344494	0.3561090737712826	0.8082538702034847	6.993048059473487
1	757	1.019735320334399	2.061054744175794	7.5	11.25	0.3309979904445465	7.354849685446365	5.458370298892191	-0.2567962660770081	0.8055461381255731	0.3449072726500875	7.385151721736706
1	758	1.152925644822262	2.059849271981394	6	5	0.3588566503031876	5.204151739486179	2.427362073531934	-0.3759962923688249	0.9428117876166446	0.1640798372030119	7.385151721736706
1	759	0.8834374140023349	2.183800384600835	6	8	0.2880237764429791	6.791652588967827	3.66333848844993	-0.4235951024960442	0.9229663123170767	0.1902344364092965	7.385151721736706
1	760	0.5748434060131045	2.52776132452354	3	12	0.185277679865355	5.218812582033185	4.74728364722563	-0.06384823935569321	0.7027100660172487	0.5448018319638319	7.385151721736706
1	761	0.3253298946714004	1.759915073098231	1	1	0.1560151923154486	3.073802980848257	0.5682092365056891	-0.3522130308080992	0.9756592597667736	0.2876896443976708	7.113858730876209
1	762	0.4555371127947717	0.6577505997131934	3	1	0.4091818383305048	6.585632467121418	1.520333087398235	-0.6679154380451169	0.9719672698341622	0.1899387049836135	7.583743526798116
1	763	0.3737835331201292	0.8288194146079172	0.5	3.5	0.3108120879183606	1.337672625185729	4.222874052311765	0.3804455434088471	0.429094939204236	0.7743940203476489	7.583743526798116
1	764	0.2197687924955342	0.9047427162909542	1.5	3.5	0.1954348984233134	6.825354878493409	3.868503097044489	-0.3898934307312095	0.8460638774385438	0.4581308126212534	7.583743526798116
1	765	0.4001693947550894	0.8081218756246688	2	2	0.3311862003516079	4.997883461887521	2.474874224205382	-0.3326865193643175	0.8907882312429902	0.4035903217650021	7.583743526798116
1	766	0.2312440540574254	0.9639369911726211	1	5	0.1934803559513579	4.324435515006443	5.187061027627483	0.1137466621297047	0.6713790864728638	0.7247738477136406	7.583743526798116
1	767	0.3175180902287221	0.8955172725919495	1	0	0.2617550155260084	3.149426854009032	0	-0.4152865722423409	1	0.2617550155260084	7.583743526798116
1	768	0.2239197749981433	0.9891155878225283	2	2	0.1845945978668442	8.931770318260561	2.022008372553167	-0.9111281151967859	0.978322984787781	0.1576136122211373	7.583743526798116
1	769	0.4043451209402238	0.6403947919033149	2	1	0.3870294567761755	4.946269650414972	1.561536746774445	-0.446314263091855	0.9420261608568397	0.333427722951064	7.583743526798116
1	770	0.368605114742288	0.8240322260232305	1.5	3.25	0.3090672261742964	4.06939551299697	3.944020509591549	-0.0165320732382883	0.6935743290005504	0.6438038954017616	7.583743526798116
1	771	0.2606561986668096	1.054591005882359	1	3	0.1981803859877091	3.836471202736581	2.844704708523424	-0.1420525429017092	0.8219885362407899	0.586660696991329	6.981687718884363
1	772	0.9206509984405244	1.130651270088056	2	1	0.448812938280869	2.172375855115312	0.8844460059927401	-0.197783910901383	0.9095942393611206	0.4234876394271621	6.511802922962455
1	773	1.084489767611782	1.681702790297988	11.5	3.5	0.3920514370956373	10.60406501144296	2.081223876294943	-1.074416266154668	0.9991060390921703	0.004703786152915002	7.932531741771959
1	774	0.4826680900832784	2.554425461507023	2	10	0.1589243406185301	4.143634188982588	3.914774633549239	-0.03098914742127064	0.7047846104387827	0.5905235302888024	7.385151721736706
1	775	0.8083085580675137	2.180440447161024	6.5	13.5	0.2704504649448492	8.041483583373232	6.191409638166116	-0.233226163529205	0.7854249863631304	0.3743652020446077	7.932531741771959
1	776	1.180565682259081	1.798365410036155	11.5	2.5	0.3963051328419508	9.741092912335112	1.390151292973178	-1.052746070385911	0.9996984827712471	0.002066932785144249	7.932531741771959
1	777	0.7447121136623058	2.451230418331158	3.5	12.5	0.2330179927227267	4.699802696625794	5.099479798602625	0.05411901028389994	0.5792627074251266	0.644514706627987	7.385151721736706
1	778	1.132406140440419	1.793770199732979	5	7	0.3869917629001523	4.415376976016204	3.90239507883564	-0.06946125367617101	0.6990633831436757	0.5245500859618699	7.385151721736706
1	779	0.6853996089121018	2.457544682438255	5	14	0.2180756467107541	7.295014375535219	5.696742810026912	-0.2164168896901762	0.7812950547992444	0.4018719410732819	7.385151721736706
1	780	0.7441708226104815	2.433289787417916	7.5	15.5	0.2342030048340491	10.07833117360165	6.369977008142468	-0.5021364902422233	0.8914440714386718	0.2153760360049368	7.385151721736706
1	781	0.6297982746188124	2.578048703624094	5	6	0.1963305228991264	7.939050012523879	2.327341602028502	-0.7598636591281454	0.989376214767214	0.04693543143268797	7.385151721736706
1	782	0.6564724164306915	2.442891903060473	4	18	0.2118087287455343	6.093172995368814	7.368316206480308	0.1815922732662676	0.4874329099960232	0.7155030092621102	7.022012490816494
1	783	0.9531221169005959	2.425830913973777	7.5	8.5	0.2820761662537689	7.868876261510779	3.50395402706616	-0.6216055924356638	0.9646999030827664	0.09467965754069818	7.022012490816494
1	784	0.8235649045591547	2.401978990648603	7	17	0.2553259020231404	8.499633679445123	7.077497374533452	-0.2025254592998184	0.7467033334450361	0.4163377148845075	7.022012490816494
1	785	0.5743762708522326	2.571974116773191	3	12	0.1825531806982626	5.2230569963288	4.665676812897032	-0.07937613101097724	0.7126048792610689	0.5338251957639317	7.022012490816494
1	786	0.6821024841447216	2.560217885587356	5.25	18	0.2103747953201447	7.696790617296899	7.030651610290779	-0.09486440075082568	0.6782914416950098	0.5098981557743666	7.022012490816494
1	787	0.7019960470325697	2.408314859719099	1.75	8	0.2256996384215869	2.492891530368984	3.32182478869607	0.1278205209164406	0.5417356120704173	0.7414044816434833	6.485134408652421
1	788	0.4880832276096344	2.087167951771938	3.238095238095238	7.761904761904763	0.1895283968870345	6.634309590914778	3.718869272266832	-0.4308381727881966	0.8845608219806462	0.298061405769047	6.766903451893524
1	789	0.857193455020449	1.696193358197631	4	3	0.3357084209031816	4.666391205593815	1.768666281766242	-0.4282202257543261	0.9533494701796862	0.1769651752286054	6.766903451893524
1	790	0.55097397167321	2.628426875917446	3.8125	20.4375	0.1732949062055944	6.91956461831058	7.775563470019056	0.1159080928816961	0.5461726017513538	0.6621408867097226	7.385151721736706
1	791	0.65692609158905	2.543119731853728	5	16	0.2052864639551612	7.611206289440282	6.291485139135506	-0.1786992603578397	0.7496069112994623	0.4382012263740602	7.385151721736706
1	792	0.5371601579994081	2.652847260506249	3.333333333333333	20.66666666666666	0.1683883726674962	6.205473886499613	7.790371867365933	0.2146060149585678	0.4779925107054	0.7273648449244479	7.385151721736706
1	793	0.9867608066583416	2.227230979104908	7	16	0.3070203262588639	7.093917748623853	7.183808123228498	0.01217177087101277	0.5893700818603985	0.5889261396671128	7.385151721736706
1	794	0.4169461865583154	1.723990245017662	2.75	17.25	0.1947494472086659	6.595575373167194	10.00585708060272	0.4587253998987654	0.3816761227967066	0.813769300285756	7.434255238947163
1	795	0.4856034380857577	1.76119332426716	4.833333333333334	14.16666666666667	0.216131448212173	9.953251880559721	8.043788533301122	-0.2430877746992017	0.7574078954590351	0.4302497615048906	7.855036517658614
1	796	0.442529499074176	1.846582428667896	0.9375	10.3125	0.1933192928275364	2.118502838706484	5.584641031941002	0.4412631545941795	0.3146771651012336	0.9107940564138732	7.855036517658614
1	797	0.4366036103345226	1.803716071059885	0	9.083333333333334	0.1948845131167951	0	5.035899762203626	0.6969977346339737	0.1395977678861249	1	7.225130745723605
1	798	0.4505460284767565	1.692792843818327	2	7	0.2102075571439212	4.43905810636433	4.135178161676616	-0.04205874680781021	0.7109055967131306	0.5940172518771492	7.225130745723605
1	799	1.166965090606815	2.302640272089343	4.833333333333334	9.666666666666666	0.3363394301708107	4.141797704351234	4.198079389055173	0.008295719879812013	0.6090558475898518	0.6043963506294001	6.784424440475986
1	800	0.9834194191429062	2.009106858520119	6	8.5	0.3286251574408545	6.101160789797365	4.230735644524644	-0.2357917000726566	0.8346729263364079	0.3313996469868132	7.932531741771959
1	801	0.5879729505112172	2.394537414762462	5	5	0.1971402873757537	8.50379255653294	2.088085978182972	-0.8087842302055301	0.9940895676129812	0.03094129378563604	7.932531741771959
1	802	0.7574016446158967	2.172359391229026	4	18	0.2585199391176514	5.28121377664625	8.285921782866872	0.3787829792597129	0.2914991826833602	0.8584627728060722	7.932531741771959
1	803	0.6464617204024284	2.333155080399492	3.5	11.5	0.2169613623565429	5.414087005524808	4.928947971187122	-0.06115815859683114	0.6867417838984321	0.5393420238243629	7.932531741771959
1	804	0.2600452122088293	1.296482301108159	2	1	0.1670675333291529	7.690970285559036	0.7713178954662608	-0.9726661862513469	0.9953368844037057	0.07440845088547432	7.114108095770347
1	805	0.2691932036718727	1.288993215561375	0	6	0.1727605890727358	0	4.654795640167054	0.6543048794738636	0.3204699407753823	1	7.114108095770347
1	806	0.7486735315923477	1.590853201009294	4	6	0.3200106761591882	5.342782709964959	3.771561069364153	-0.2073830577616614	0.8133240840887613	0.4043916064320472	7.576422382616038
1	807	0.775566592217124	1.539444837704686	6	8	0.3350163123139823	7.7362795925076	5.196678571430989	-0.33519791965449	0.847271280819098	0.3150737467733029	7.576422382616038
1	808	0.6695625253373345	1.725697666936448	3	11	0.2795364476465204	4.480537494968913	6.374233569851082	0.2499459480014235	0.4202271957146463	0.7956212249977389	7.576422382616038
1	809	1.224938546375272	1.652921824867758	7	2	0.4256421050219981	5.714572392805965	1.209978578484805	-0.567863320432794	0.9939723763579003	0.03608698625321105	7.932531741771959
1	810	0.5756187102113428	2.260670370810221	6	11	0.20294782857748	10.42356666585257	4.865813318930532	-0.7006279366845053	0.9595071179658307	0.1118177533224647	7.932531741771959
1	811	0.6582223094973559	2.140953201328898	4.5	17.5	0.2351486382156378	6.836595987511232	8.173929252231053	0.1685884542607691	0.4829394489803409	0.7061048867595408	7.932531741771959
1	812	1.043321707392459	1.956678292607542	10	3	0.347773902464153	9.584771340560602	1.533210651610025	-1.015005164940195	0.9996737243749096	0.002379944575051085	7.932531741771959
1	813	0.6589071579607977	2.460028288047257	4	20	0.2112602743362763	6.070657985230119	8.129987812406734	0.2725155297885942	0.4059898540082012	0.7777974344150091	7.556743018550736
1	814	0.6085909150074292	2.331450856393702	7.874999999999999	15.625	0.2070007715289684	12.93972651547693	6.701835450295022	-0.7863682451257984	0.9543906477434683	0.1073214973810265	7.932531741771959
1	815	0.9995291137183734	1.766497378083203	13.25	9.75	0.3613591976363745	13.2562421825897	5.519396813698961	-0.9753311579138407	0.9886606918913525	0.03102615992333935	7.932531741771959
1	816	0.5431237533007246	2.315833124568775	6.25	16.75	0.189972698610782	11.50750627645521	7.232818212287629	-0.5388806755928225	0.8883791097960474	0.2294601203291406	7.932531741771959
1	817	0.896936922848043	1.901492278073808	11.5	13.5	0.3205144237890944	12.82141442397539	7.099686996191939	-0.7212990271004371	0.9495557138385519	0.107109861191461	7.932531741771959
1	818	0.5957554672033862	2.393058610113736	5	14	0.1993283796823387	8.392705187366815	5.850253704958197	-0.3205094621960741	0.8388554655296225	0.3239664273147963	7.932531741771959
1	819	0.7860614823556081	2.181065171134228	8	16	0.2649234677700963	10.17732095971198	7.335865159718935	-0.3722887734688081	0.8396947275006701	0.289978382904731	7.632397220893138
1	820	0.6576658715960949	2.186632120936437	6.5	13.25	0.2312225629391653	9.883438202783877	6.059546950369326	-0.5010078932929386	0.8922439855972019	0.2239128570020308	7.632397220893138
1	821	0.8915889499720461	2.201919520839126	6.369047619047619	17.63095238095238	0.2882128684581413	7.143479760765661	8.00708300829879	0.1177372830512111	0.5033414308203004	0.6689127313144659	7.335002347196136
1	822	0.8109992917831067	2.107965958885697	8	14	0.2778379398649188	9.864373595704096	6.641473473983713	-0.4062889663269668	0.8707482633051814	0.248391154859154	7.932531741771959
1	823	0.6291370702934747	2.196996036841114	3	24.5	0.2226140972289008	4.768436230598501	11.15159043947417	0.8046805757186678	0.1095785941792533	0.9619078468958547	7.932531741771959
1	824	0.9111211603274413	2.242470280065059	4.5	7.5	0.2889154088438425	4.938969915244617	3.344525930476282	-0.2228990281439543	0.8256495475988795	0.3603595542152409	7.153211918620838
1	825	0.7518054513999726	2.428298330221314	8.333333333333332	15.16666666666667	0.2364090932330157	11.08442791657794	6.245800393596771	-0.6561916373727319	0.9348499758881152	0.1409823309701957	7.373802479949485
1	826	0.874768070985715	2.105394294227276	7	20	0.2935303395535618	8.00212105605568	9.499408284157255	0.1887527559728507	0.4402719988550488	0.7196355366267045	7.932531741771959
1	827	0.201049377045455	0.4020987540909099	0	0	0.3333333333333334	0	0	0	1	1	7.136824795177071
1	828	0.2922899028034514	0.3108582283329134	0	0	0.4846071598576636	0	0	0	1	1	7.136824795177071
1	829	0.7614691636367636	2.124515414600272	3.5	20.5	0.2638507389744692	4.596377853679669	9.649259242422152	0.6369821833973245	0.1449316176346611	0.9412051552131039	7.932531741771959
1	830	0.8776089341395539	2.009967433765673	9.5	6.5	0.3039257918488263	10.82486701131207	3.233883241492252	-0.9569433841463769	0.9951738915006461	0.01790937686424998	7.932531741771959
1	831	0.9813869558247945	1.977803465488589	5.666666666666666	8.333333333333334	0.3316403529683039	5.774141008328551	4.213428421349589	-0.1967483569918035	0.8007526136643623	0.3765548345693226	7.932531741771959
1	832	0.9854293055179317	1.916956207855806	8.5	11.5	0.3395239195404015	8.625682179740418	5.999093747093587	-0.331116031823165	0.8451169843525644	0.2840618847450296	7.932531741771959
1	833	0.5965747873610154	2.318181457399111	6	12	0.2046739889256542	10.05741463956491	5.176471393858627	-0.6153071181554434	0.9427855197331665	0.144630236071944	7.932531741771959
1	834	0.6253709639476338	2.240817594985285	6	11	0.2181890517979247	9.59430537376599	4.908922539976857	-0.5906541551061624	0.9424889276210406	0.1465740594235119	7.932531741771959
1	835	0.7158408940361973	2.275290962304604	8	6	0.2393210759060019	11.17566775892447	2.63702537363516	-1.076408221643241	0.9984547510070203	0.007805780512890714	7.932531741771959
1	836	0.6708893273744172	2.080423178193154	7	13	0.2438433751225285	10.43391169657609	6.248728689559443	-0.5275973854573912	0.9097415108198098	0.1952473901848564	7.932531741771959
1	837	0.9415382585024157	2.04389012648525	7	9	0.3153779414830296	7.434642126103302	4.403367814823165	-0.3821320115641939	0.9038257486933541	0.2134756566854541	7.932531741771959
1	838	1.113103709741009	1.794521885006611	6.5	3.5	0.3828222284711403	5.839527748508166	1.950380226199975	-0.4902782174609285	0.973938926444365	0.09101039993278748	7.932531741771959
1	839	0.5476963107399471	2.312039761767682	3.5	19.5	0.191519880455152	6.390402731162165	8.434111005552593	0.2576363185070478	0.4373212497288717	0.7561239526855486	7.932531741771959
1	840	0.6932377594230352	2.10021162470719	4.666666666666666	17.33333333333334	0.2481654986703413	6.731697174935506	8.25313655510784	0.1917974525283749	0.4601038610424091	0.7238613497448473	7.932531741771959
1	841	1.085606996370636	1.76605898674733	9	4	0.3806921998570291	8.290292923763841	2.264930010841298	-0.7595762751497803	0.9948503653160248	0.02281400041594417	7.932531741771959
1	842	0.5791384250773586	2.242091066012034	5.5	10.5	0.2052787364184717	9.496865968210166	4.68312824540002	-0.6068349777236263	0.9394190037277199	0.1542728913477478	7.932531741771959
1	843	0.7074702163777921	2.212145473248198	4.666666666666666	20.33333333333333	0.2423162126753816	6.596272971828748	9.191680013465362	0.327185207210637	0.3551239791184964	0.8027649757910352	7.932531741771959
1	844	0.6805877643794674	2.262949274703024	5	9.5	0.2312142688687242	7.346591081546697	4.198061399872396	-0.3969135938144996	0.9047452646437528	0.2290809893680541	7.932531741771959
1	845	0.8740337075437569	2.045350316098209	4.5	12.5	0.2993897686859948	5.148542854995917	6.111422528266694	0.1313529547001719	0.4949021812030283	0.7028801973938724	7.330475933858206
1	846	0.9877161936091119	2.008986218860772	10.95833333333333	6.791666666666666	0.329601027282197	11.09461746626996	3.380643731104332	-0.9724478875444738	0.9966879661159304	0.01247839655122918	7.932531741771959
1	847	0.7392076321175115	1.917489659105516	5	9	0.2782430781857019	6.763999426896004	4.69363678560769	-0.2629712160888413	0.8321258332249323	0.3453358258716299	7.872962950397087
1	848	0.539122030502622	2.3810823016958	3.208333333333333	10.54166666666667	0.1846179133967498	5.951033628401742	4.427258419063852	-0.1920919145288552	0.7914020210734312	0.4297562744459642	7.932531741771959
1	849	0.7057689356388258	2.259743436324572	6	13	0.2379922411760341	8.501365952822942	5.75286547624373	-0.3464846490441217	0.8562666193999039	0.2877228446046539	7.932531741771959
1	850	0.5448258745119603	2.355424730165236	5	19	0.1878547576658813	9.177244022191235	8.06648574105237	-0.1400256963725361	0.7113707661636808	0.4794304687766439	7.932531741771959
1	851	0.7932836684991049	2.206716331500895	5.5	8.5	0.2644278894997016	6.933207146954149	3.851877053095781	-0.3884422015776345	0.9052061213848848	0.2203682191779437	7.932531741771959
1	852	0.9251605350624427	2.053868802722311	8	21	0.3105577119795687	8.647147923857398	10.22460634884051	0.1988593902091015	0.4295006894637557	0.7212534378018159	7.932531741771959
1	853	0.9508664490894958	2.135821541371132	5.5	18.5	0.3080539568716168	5.784198196567496	8.66177236330502	0.3850152290584135	0.2800542362556895	0.849928833916488	7.473922976436206
1	854	1.117938841794113	2.052034262832239	10	7	0.3526650873354604	8.945033150428518	3.411249084281141	-0.7404122418165532	0.9871988062611666	0.04036904009885534	7.473922976436206
1	855	0.5710732760104278	2.428926723989573	6	11	0.1903577586701425	10.50653261507275	4.528749217239548	-0.7535782512353223	0.9706162609328188	0.08709074468485545	7.932531741771959
1	856	0.9893327183917587	1.936935985944778	5	9	0.3380867645290513	5.05391149716337	4.646513909240048	-0.05135782637691886	0.6759599161494313	0.539722384085024	7.932531741771959
1	857	0.6268713166217109	2.369350452264696	6	4	0.2092206001342476	9.571342380657583	1.688226406598771	-0.9937704922814329	0.9988491450504369	0.008038445867611821	7.932531741771959
1	858	0.9191487334054942	2.063436007856749	5	12	0.3081718754507228	5.43981601484097	5.815542597060797	0.04736527939009518	0.5675736762834204	0.6391993434413538	7.932531741771959
1	859	0.5835550052341002	2.402707850996588	7	4	0.1954131412164679	11.99544162455065	1.66478833385461	-1.302314775028987	0.9998017315864651	0.001703079706282029	7.932531741771959
1	860	0.6477341281815274	2.313558046091197	4	11	0.218733610215482	6.175373237210376	4.754581376760666	-0.1791095083764941	0.7842300567851036	0.4225864935316608	7.932531741771959
1	861	0.5528742447239144	2.219977064863639	5	11	0.199388349029848	9.043647895909531	4.955006145829559	-0.5154270897586924	0.9193180371052725	0.1999221040794381	7.932531741771959
1	862	0.5778925931970489	0.614604425144126	1	0	0.4846071598576636	1.730425362380482	0	-0.2501241475819643	1	0.4846071598576636	6.918265905587671
1	863	0.3328838598265378	0.79499801222745	1	1	0.2951407129368276	3.004050723640038	1.257864780313311	-0.25240225905691	0.9128919595671412	0.5031733854407964	6.918265905587671
1	864	0.9095030980861398	2.090496901913861	8.5	10.5	0.3031676993620465	9.345762557473947	5.022729280482165	-0.5449752257815874	0.9380832019408025	0.1396219439433535	7.932531741771959
1	865	1.002447784428974	1.955979337318539	10.5	7.5	0.3388448466619106	10.47436102218644	3.834396333798588	-0.8370549156989099	0.9894895668290227	0.03239050104218899	7.932531741771959
1	866	0.5850385409698077	2.251809215972497	4.5	16.5	0.2062283883716028	7.691800941080621	7.327441367129359	-0.04593231843404786	0.6517638725919641	0.5492301212843721	7.932531741771959
1	867	1.187626666170397	1.771538288013366	11	1	0.4013384466760774	9.262169933814665	0.564481166885429	-1.096458110735067	0.9999825365845623	0.0003300577008470418	7.932531741771959
1	868	0.6985450486459931	2.018045328397158	9.5	11.5	0.2571403677746655	13.59969556496618	5.698583593825383	-0.9960391244997225	0.9834672615852333	0.0454062883596511	7.932531741771959
1	869	0.8449729651953929	2.128430781303599	7	14	0.2841770029348685	8.28428871494286	6.577615829923973	-0.2151485730629618	0.7753415100382972	0.3860596252673018	7.932531741771959
1	870	1.30537284491084	1.667856562782018	11	0	0.4390420872110816	8.42671122115408	0	-1.062297825646233	0.9999999999999997	0.0001168335835530776	7.932531741771959
1	871	0.5436598945209671	2.324679778161191	3	11	0.1895381846504238	5.518155799672106	4.731834510429191	-0.09912614469630454	0.7336464016243751	0.5119656495877394	7.932531741771959
1	872	0.8129106408527256	2.177296382205339	9	8	0.2718576455022058	11.07132758227792	3.674281583978458	-0.932494976269344	0.9940010805388428	0.02157970214945171	7.932531741771959
1	873	0.8886744765560011	2.065355902713107	8.666666666666666	14.33333333333333	0.3008345759720584	9.752352402708535	6.939885428223137	-0.3545484677578047	0.8414493499440837	0.2830136766050345	7.932531741771959
1	874	0.6032815180232969	2.210766748020487	5	19	0.2143820791217056	8.288004605847904	8.5943033189786	0.03861298297966535	0.5880723247377042	0.6084393907652267	7.932531741771959
1	875	0.7972378408238032	2.195798126291927	6	9	0.2663642701200379	7.525984960523285	4.098737444137644	-0.4320496441682145	0.9233477303100823	0.1867007785784627	7.932531741771959
1	876	0.6213150895057648	2.349682892293144	8	14	0.209126728901231	12.87591454822662	5.958250811596485	-0.8720625346133029	0.9734574490344651	0.07035632309055107	7.932531741771959
1	877	1.068050653403572	1.813461441398979	7	8	0.370656314554445	6.55399627133133	4.411453046296077	-0.2700957644774143	0.8500163964816939	0.3021964845150686	7.932531741771959
1	878	0.9109232064231262	1.969173226048947	5	16	0.3162821897741992	5.488936899119339	8.125237428757472	0.3323403694378713	0.3040810011508367	0.8427937165822157	7.932531741771959
1	879	0.5575820373077323	2.271775034769781	4.5	18.5	0.1970702258864472	8.070561278709967	8.143411965029703	0.00918378755878293	0.6111859115420667	0.5881904013489644	7.932531741771959
1	880	0.581322444461614	2.391044151010287	3.52724358974359	11.08814102564103	0.1955756215761541	6.067619826738862	4.637363563929155	-0.1803026208238303	0.7764920212970582	0.4346424511060625	7.932531741771959
1	881	0.0595532581793848	0.334125275296507	0	0	0.1512738265243302	0	0	0	1	1	7.459541388072023
1	882	0.3532801732537363	0.6069030075912982	1	0.75	0.3679299745105125	2.830614553853749	1.235782308900776	-0.230360227487545	0.9044960931822665	0.5519369901672839	6.923210062549538
1	883	0.5097736230763582	1.70347992409754	3.708333333333333	5.541666666666666	0.2303277108613641	7.27447079539827	3.253144688278318	-0.5197567346114861	0.9299786997770003	0.2066782655751058	7.736938916483422
1	884	0.6522326026151153	2.129512072477239	6	15.75	0.2344688958893976	9.199172160273964	7.396060441995143	-0.2273059569095457	0.7675472221802244	0.4030031157520613	7.932531741771959
1	885	0.9929360704271242	1.99331191678894	6.833333333333334	7.166666666666666	0.3325028847831191	6.881946921712581	3.59535635456972	-0.41431798499286	0.9280062440565707	0.1745200103848857	7.932531741771959
1	886	0.6271352217926485	2.2507884090061	4	9	0.217912391795675	6.378209771994805	3.998598874948982	-0.2999812638019483	0.8671876296701684	0.3093073654985559	7.932531741771959
1	887	1.113045658538572	1.868114402848882	8.5	8.5	0.3733599121211064	7.636703790894339	4.550042538635464	-0.389114264239853	0.9001055395377019	0.2090188542073593	7.932531741771959
1	888	0.6626341008069822	2.336234679421251	4.5	6.5	0.2209613522191362	6.791078205180991	2.782254735474702	-0.5053649452918296	0.95375897164209	0.1419352259131694	7.932531741771959
1	889	0.6156310709805976	2.267838612619154	4.5	16.5	0.2135035698423011	7.309572586764101	7.275649999161073	-0.004276388510920669	0.6211190919871875	0.5804722814063685	7.932531741771959
1	890	0.8792173808068753	2.120782619193125	5.5	7.5	0.2930724602689584	6.25556332263648	3.536430340443594	-0.3427824899677602	0.8965130950911095	0.2382366460458656	7.932531741771959
1	891	0.8565839200954749	2.143416079904525	6	4	0.2855279733651583	7.004567631074886	1.866179897361866	-0.6477613832485231	0.9921201111220529	0.03753176591110396	7.932531741771959
1	892	0.9525867919381839	1.884466728333581	9.5	12.5	0.3357662395621406	9.972844553797344	6.633176278497444	-0.421009128487129	0.8740639795188785	0.2354724512309693	7.932531741771959
1	893	0.5051631411643954	2.483181417143315	4	9	0.1690444764008297	7.918234079351167	3.624382792922847	-0.5412964519029033	0.9460523482951405	0.1642310122922759	7.932531741771959
1	894	1.37082637779864	1.592243381350464	10	1	0.4626372273436777	7.294869840525415	0.6280446894694253	-0.8404410304403979	0.999792199617992	0.002862809558070722	7.932531741771959
1	895	0.7421812069612469	2.090615754593319	5.5	8.5	0.2619959061781671	7.410589150483816	4.065787785882957	-0.4216562219332137	0.9087549757752469	0.214226185689023	7.932531741771959
1	896	0.6738364442693405	2.195486761317618	3.5	14.5	0.2348415971255139	5.194138770269611	6.604457952321173	0.1777892894679456	0.469612768790255	0.7354491526739257	7.932531741771959
1	897	1.221210936666579	1.737332485710386	11	0	0.4127743833096859	9.007452905740944	0	-1.135507956218889	0.9999999999999994	0.00005927070725753047	7.932531741771959
1	898	0.5459102671825026	2.298241723687736	4.5	14.5	0.1919413128886504	8.243112962914124	6.309170985170977	-0.2437988325415947	0.7825358114726707	0.4016802630525801	7.932531741771959
1	899	0.915549179178077	2.066468435331529	7.5	10.5	0.3070233974216948	8.191804624556632	5.081132535332173	-0.3921411461669865	0.8877623598729367	0.2287676455118774	7.932531741771959
1	900	0.8672701130983285	2.027302847512058	7	6	0.2996193652397848	8.071303154898827	2.959597283337962	-0.6443977834520481	0.9819207949247876	0.06198392568251743	7.932531741771959
1	901	0.6220562686938965	2.289373996824147	6	16	0.2136600268470491	9.645429685320797	6.988810051217248	-0.3349018599086143	0.8275715154053911	0.3241055185708106	7.932531741771959
1	902	0.4894781379854424	2.502451362279848	5	9	0.1635994892065609	10.2149608163883	3.596473496212365	-0.834347410842822	0.9825238487441476	0.06447664219696303	7.932531741771959
1	903	0.6704986253856129	2.20180378115753	4	17	0.2334359445781921	5.965709471364756	7.720942322600053	0.2212701957424775	0.4361004715718895	0.7575679185512671	7.932531741771959
1	904	0.8591221955336619	2.132541998942956	5.5	9.5	0.2871720018308949	6.401883257810094	4.454777446216251	-0.245458307004379	0.8251078130647759	0.3409172493434638	7.932531741771959
1	905	0.5296454479747131	2.297005528994458	2	15	0.1873756089061326	3.776110995851485	6.530241138151039	0.3471943424816778	0.3570485478186352	0.8554288931197087	7.932531741771959
1	906	0.74468697339741	1.441383517666504	3	7	0.340650942612096	4.028538308268511	4.856445154397556	0.105398217343466	0.5392850025340161	0.7177059053530169	7.855036517658614
1	907	1.046449780722816	1.64660578050069	8.75	4.75	0.3885734092494528	8.361605268774674	2.884722048379819	-0.6904331931701083	0.9838459104295304	0.05355030659815274	7.932531741771959
1	908	0.5900107858492556	2.399837929429864	5.75	10.25	0.1973380067138864	9.745584551854433	4.271121759641127	-0.6901280663505328	0.9620048389343231	0.1064824766652638	7.932531741771959
1	909	0.5320020895121945	2.453785136696473	6	4	0.1781781651560373	11.27815119204051	1.63013457868817	-1.216259439914599	0.9995878573064495	0.003477329107186899	7.932531741771959
1	910	1.208829385219323	1.706460347418236	9.5	3.5	0.4146515427561483	7.858842708622915	2.051029199298579	-0.7321513103743338	0.9938182464207564	0.02569950919187369	7.932531741771959
1	911	0.7549129727565886	2.196134634981408	7.75	14	0.2558118583980541	10.26608401191018	6.374836850618916	-0.4905429045811852	0.8984439327361875	0.2049306335016768	7.932531741771959
1	912	0.6050107295949606	2.405275403826406	4	9	0.2009811369350895	6.611452994689696	3.741775260197834	-0.3885739714792241	0.8991662812443322	0.2556941719784316	7.385151721736706
1	913	0.917983224098688	2.304373759478569	3	9	0.2848794310429259	3.268033577569479	3.905616423108597	0.08633307338324835	0.5395315122698102	0.7092507363717764	7.385151721736706
1	914	0.5218268206131881	0.6840924035461137	2	1	0.4327212056653098	3.832689162373526	1.461790826526246	-0.3126290238415118	0.9189739746682803	0.3996908748338798	7.583743526798116
1	915	0.435345888768538	1.659016743368601	2	3	0.2078655730809618	4.594048207638749	1.808300013843476	-0.3915945338785431	0.9358609018417767	0.2789032541551086	7.113858730876209
1	916	0.7428709174224247	2.166554892560005	2	20	0.2553324834314682	2.692257770622516	9.231245452714086	0.8243254354291306	0.05443262080217103	0.9869742406398964	7.932531741771959
1	917	0.5213578033098973	2.478642196690103	5	2	0.1737859344366325	9.590342694128582	0.8068933881101251	-1.107269355099538	0.9998358896114353	0.002436472713368332	7.932531741771959
1	918	0.9971702273649745	1.99236725440388	4	4	0.3335533451064032	4.011351211888879	2.007661986593333	-0.2525913908096086	0.9118305595052018	0.2591004318601109	7.932531741771959
1	919	0	0.6957226482418687	0	0	0		0		1	1	7.194652038741919
1	920	0.2319075494139562	0.4638150988279124	0	0	0.3333333333333333	0	0	0	1	1	7.194652038741919
1	921	0.2319075494139562	0.4638150988279124	0	0	0.3333333333333333	0	0	0	1	1	7.194652038741919
1	922	0.5211524554731327	2.424787647259563	6.976190476190476	4.523809523809524	0.1769053128370479	13.38608386648986	1.865651835088415	-1.45230204005815	0.9998180242893819	0.001490467033832377	7.932531741771959
1	923	0.884400271989811	2.071575292107718	7	10	0.2991906573016012	7.914968167355613	4.82724428993625	-0.3892482221230458	0.8967431333300646	0.2225210311582588	7.932531741771959
1	924	0.8743762055364697	1.905491063212046	5.5	11.5	0.3145388326148789	6.290198618368737	6.035189679984484	-0.03214723201691085	0.6387867655243007	0.5577647972631106	7.932531741771959
1	925	1.261792308411984	1.688682478945108	11	1	0.4276573769817715	8.717758007135053	0.5921776369851858	-1.024336319684841	0.9999625758784682	0.0006384497378588705	7.932531741771959
1	926	0.6446812961650259	2.136356489257402	6.666666666666666	19.33333333333334	0.2318132099981883	10.34102696374819	9.049675665344413	-0.1627918223892689	0.707413283567444	0.4587267609090887	7.932531741771959
1	927	0.7795379754106578	2.080368296470862	6	20	0.272574658503687	7.696866848390832	9.61368236284316	0.2416398164987553	0.4108014349128228	0.751694801059435	7.932531741771959
1	928	1.149218423016782	1.656676613850512	11	2	0.4095728485623801	9.57172264183183	1.207236212112346	-1.054453571950162	0.999819839040464	0.001659507734388832	7.932531741771959
1	929	0.6026654201915326	2.160383012062402	4.5	14.5	0.218116126071635	7.466829602683789	6.711772828725231	-0.09518484117529602	0.6895601721957082	0.5114977245526192	7.932531741771959
1	930	1.006318291015596	1.989146211174815	10	7	0.3359473264596302	9.93721379138186	3.519097772036431	-0.8090879719457331	0.9914480084899114	0.0288290309083874	7.932531741771959
1	931	0.5752615793946558	2.335770863534347	3	13	0.197614279700656	5.215018884377575	5.565614420041693	0.0441971803047336	0.6076816556531894	0.6392771311008947	7.932531741771959
1	932	0.905483089536938	1.95480666993569	7.833333333333333	16.16666666666666	0.3165704056864115	8.650999034492497	8.27021255621075	-0.04800314586534356	0.633924494757992	0.534567860480768	7.932531741771959
1	933	0.5124098523675638	2.465348467912587	3	4	0.1720790599014616	5.854688363501701	1.622488687526921	-0.5335244552112434	0.9802572407884612	0.1035357297684451	7.932531741771959
1	934	0.61057241434881	2.33341074098421	6	15	0.2073967078387522	9.82684421863235	6.428358169669326	-0.4284238827645555	0.8737608499258543	0.2584177148170925	7.932531741771959
1	935	0.6273921688167978	2.314800773492745	3	17	0.2132396416953919	4.781698193105782	7.344044547880951	0.3230174726288324	0.355698847168924	0.8317275099665606	7.932531741771959
1	936	0.9077445041933229	1.913272745784609	7	13	0.3217791398476645	7.711420964449272	6.794640245956603	-0.1155722723005303	0.7017225905330893	0.476164254307184	7.932531741771959
1	937	0.8300316243253082	2.152060875143937	7.166666666666667	13.83333333333333	0.2783386579970399	8.634209175454124	6.427947040488857	-0.2781283714690103	0.8110079073825678	0.3369027525093166	7.932531741771959
1	938	0.6945822952800055	2.290208345388251	3	8	0.2327072076065266	4.319142627715002	3.493131974699791	-0.1041295112209281	0.7596905591511536	0.4901151720017692	7.932531741771959
1	939	0.6184939681642546	2.381506031835744	5	11	0.2061646560547516	8.084153213070852	4.618925945579417	-0.4368374915216383	0.9077418573754105	0.2206059462013743	7.932531741771959
1	940	0.5879097228062947	2.287741305111681	5	10	0.2044440431396685	8.504707110699387	4.371123595861215	-0.5210925905371564	0.9330407120277054	0.1758861410803472	7.932531741771959
1	941	0.7066695558858354	2.286806255053629	7.5	9.5	0.2360699068632381	10.6131641550604	4.154265355451904	-0.8142291780058751	0.9812366790641348	0.05604668082983644	7.932531741771959
1	942	0.9247455958260511	2.047999524173518	3.5	9.5	0.3110746325356629	3.784824729955639	4.638672952736052	0.1076388031684928	0.5036979013188682	0.716998187002045	7.932531741771959
1	943	0.916741454858207	2.0312753583241	7.5	7.5	0.3109688692272445	8.181150705309852	3.692261597751996	-0.5658835355073075	0.9598020070637363	0.1069107462006879	7.932531741771959
1	944	0.5688144313929338	2.1547989582137	5	7	0.2088455114677956	8.790212983443151	3.248562921991993	-0.6985979056685464	0.9761534344654305	0.08489576662570708	7.932531741771959
1	945	0.872768579400317	2.112745396231209	6	9	0.292334447778192	6.874674617780839	4.259860187628155	-0.3296317638898713	0.8828907999133053	0.2561481717595691	7.932531741771959
1	946	1.053732580720956	1.914129727142056	12	3	0.3550476644179926	11.38808860953098	1.567291891171468	-1.238040645541212	0.9999327008710399	0.0005571164936760686	7.932531741771959
1	947	0.9787873332649926	2.001813193445888	7	6	0.3283859492385895	7.15170677234832	2.997282673350603	-0.5237198203848229	0.9683112703137831	0.09654140398837685	7.932531741771959
1	948	0.7425516726458135	2.174674083435387	6.833333333333334	12.16666666666667	0.2545403526271159	9.202502108688584	5.594708080323779	-0.4548099075817754	0.8981281952102284	0.2144845633302999	7.932531741771959
1	949	1.354863648420861	1.610986829386183	14	0	0.4568212924282852	10.33314312943407	0	-1.30262865196249	0.9999999999999997	0.00001723648613272122	7.932531741771959
1	950	0.7358275238214931	2.128428529825874	5	15	0.2569000501489677	6.795070635619451	7.047452986935457	0.03181611615708816	0.5891450826283705	0.6126790919025011	7.932531741771959
1	951	0.526780785793129	2.038519287358877	6.75	10.25	0.2053486028033629	12.81367920403	5.028159440806658	-0.9814672057630144	0.9796452850981312	0.06141495659501328	7.932531741771959
1	952	1.159985663524659	1.833682743274825	8	3	0.3874796757349602	6.896636959884233	1.636051825760336	-0.6631659734082317	0.9953934171087819	0.02387459348765741	7.932531741771959
1	953	0.6400123922620492	2.354682839507444	6	6	0.2137153675847947	9.374818476238717	2.548113868810921	-0.860595939563534	0.9942215969658688	0.02658328274745658	7.932531741771959
1	954	1.198559353387671	1.794139825101648	9.5	6.5	0.4004944305804535	7.926182356467124	3.622906035003008	-0.5424846015810402	0.9609294391922963	0.1010051345987365	7.932531741771959
1	955	0.7106599770613738	2.111721354743241	6.5	15.5	0.2517944577698089	9.146427560023756	7.339983547159141	-0.2277260364874498	0.7628971094337298	0.3993498665835037	7.932531741771959
1	956	0.7008793397635209	2.280617251466436	8	19	0.2350763511939443	11.41423287309229	8.331077907870343	-0.3886722506241413	0.8366954344047806	0.2905912128381631	7.932531741771959
1	957	0.5582695309933051	2.433773316660936	5.166666666666666	12.83333333333333	0.1865847380598135	9.254788914368723	5.273019161431305	-0.5019544683281626	0.9086551880498174	0.2124867741087801	7.932531741771959
1	958	0.9575940424058886	2.031685868155086	3.5	14.5	0.3203427149872307	3.654993499339754	7.136930087113824	0.4389439211996496	0.1957700004250796	0.9174543660061243	7.932531741771959
1	959	0.8680514960579011	2.075541636398528	10	7	0.2948952035818591	11.5200538740077	3.372613623953298	-1.02709204517276	0.9972179985310489	0.01116361664556076	7.932531741771959
1	960	0.7589676501130824	2.145229382605968	6	11	0.2613347653628377	7.905475284889981	5.127656785419138	-0.3501805715876452	0.8704233847981147	0.2704041835648962	7.932531741771959
1	961	0.4975675141711197	2.200684049298185	7	2	0.1844036786293444	14.06844257439326	0.9088083319537922	-1.658945046906283	0.9999899387971193	0.0001836973259952135	7.932531741771959
1	962	0.53176009722619	2.465944799267464	4	9	0.1773890745043575	7.522189086516877	3.649716734402793	-0.4881760928509131	0.9354965497766212	0.1866169765883576	7.932531741771959
1	963	0.5267341537340305	2.184031668273075	5	0	0.1943119355636652	9.492454522940813	0	-1.196648791577404	1	0.0002770112386738521	7.932531741771959
1	964	0.6967324828460724	2.270990428584277	6.666666666666667	18.33333333333334	0.234770058944037	9.568474028129272	8.072836020168625	-0.1885448500741269	0.7332647869990054	0.4299555147171401	7.932531741771959
1	965	0.5299339551210203	2.47006604487898	6	1	0.1766446517070067	11.32216560576834	0.4048474744524472	-1.376271597354768	0.9999946333478142	0.0001804675236729558	7.932531741771959
1	966	0.8944861900929442	2.095590205536524	8.833333333333334	15.16666666666667	0.2991516174638199	9.875315495273863	7.237420096064829	-0.3325414237321141	0.8292150997406461	0.2984999792107219	7.932531741771959
1	967	0.3057686913790225	1.89004456793978	2.5	9.5	0.1392507719321632	8.176115051953008	5.026336500813501	-0.3970710302428507	0.8492100507948454	0.370671146612753	7.932531741771959
1	968	0.6921855202042145	2.29950806638686	7	5	0.2313691225955177	10.1128957420762	2.174378108556206	-1.000754600415465	0.9983732897930628	0.009168112588398225	7.932531741771959
1	969	0.7316367849179207	2.192661066787987	5	14	0.2501922929947494	6.833992088794345	6.3849357349645	-0.05660946195338319	0.6670289951294703	0.535353646868995	7.932531741771959
1	970	0.5881680967169177	2.34578841185931	6.5	18.5	0.200469262239453	11.05126244738911	7.886474290039059	-0.3989631885977308	0.8339573822419875	0.3036995817249548	7.932531741771959
1	971	0.02512239752735403	1.838182143858286	0	1	0.01348271147810967	0	0.5440157295299539	0.06858034070827838	0.9865172885218904	1	7.932531741771959
1	972	1.029908038739371	2.086130654875995	7.666666666666666	7.333333333333334	0.3305183728461427	7.444030319494181	3.515279983155823	-0.514746576027737	0.9524186332140874	0.12171035215515	7.632397220893138
1	973	0.4842456834189838	2.567220531257166	3	19	0.1586927887616729	6.195202358477837	7.401000330382882	0.1579841741732545	0.5294516374644109	0.701398381974175	7.632397220893138
1	974	0.4951570428319564	2.606906312923054	5	13	0.1596218342585851	10.09780648863127	4.986753814494949	-0.6696523420119149	0.9454356989066548	0.1471433738815779	7.632397220893138
1	975	0.5084769794340152	2.607865172238571	2.5	7.5	0.1631646830439039	4.916643429527027	2.875915549561198	-0.2673770534871381	0.8598420189815946	0.3591265894659139	7.632397220893138
1	976	0.5628708010737318	2.43362785865493	4.5	16.5	0.1878428342513261	7.994729858816276	6.780001281346104	-0.1591542659945607	0.726796204329087	0.4668764698795719	7.632397220893138
1	977	0.5459487352627722	2.282490308419467	4.5	13.5	0.1930212130546826	8.242532145136469	5.914592473931777	-0.3050076671628312	0.8129300846975958	0.3631977455581706	7.632397220893138
1	978	1.031180452640071	2.086790813343267	10	4	0.3307216021809167	9.697623703395063	1.916818865802635	-1.019444430419978	0.9993597649545449	0.003784266918390178	7.632397220893138
1	979	0.5576463699249952	1.99502175451753	3	1	0.218456275057996	5.379753481410643	0.5012476669668381	-0.6149998478737949	0.9977225015160449	0.03486918573537579	7.932531741771959
1	980	0.985356354166385	2.014643645833616	8	4	0.3284521180554615	8.118890151947138	1.985462793021585	-0.7731992204490663	0.9965606535308962	0.01707543047560278	7.932531741771959
1	981	0.7271388675811866	0.7733318803020233	0	0	0.4846071598576634	0	0	0	1	1	6.130975291285391
1	982	0.820580399524779	2.167261409322122	5	14	0.274639841070256	6.093248148378439	6.459765277866934	0.0462043066980054	0.5725471665965112	0.6302558865407298	7.932531741771959
1	983	0.5467987043329585	2.169373647116792	4	12	0.2013122267595081	7.315306287858917	5.53155055421117	-0.2248658803663727	0.7942905108741043	0.4071173567700797	7.932531741771959
1	984	1.005479711839452	1.977075764646362	9.666666666666666	11.33333333333333	0.3371202043906841	9.613984800331979	5.732371786652557	-0.4893283935113951	0.9156317749407438	0.172446084151082	7.932531741771959
1	985	0.4781038229242398	2.093492668342356	7	10	0.1859171236809232	14.64117136145389	4.77670648253002	-1.243545591753328	0.9930413976801068	0.02604820485118053	7.932531741771959
1	986	0.9087661430827522	2.090044121823837	8.4375	16.0625	0.3030422276852716	9.284566842882132	7.685244455979891	-0.2016156302886707	0.7468235250044016	0.4031114058331563	7.932531741771959
1	987	0.4392132414098903	0.8784264828197805	2	1	0.3333333333333334	4.553596775862058	1.138399193965514	-0.4891650442426655	0.9629629629629628	0.2592592592592594	6.981687718884363
1	988	0.06499183747829518	1.240133058737265	0.5	2.5	0.04979740840646781	7.693273792527886	2.015912713870851	-0.8131788913016935	0.9253656307459165	0.1420763662786384	6.981687718884363
1	989	0.2098856501430613	1.019064069154539	0	3	0.1707845706356647	0	2.94387771172124	0.4216570305427033	0.5701670601065235	1	6.981687718884363
1	990	0.5717071113356089	2.441327856939242	3.520833333333333	8.229166666666668	0.1897445988364837	6.15845642554287	3.370774901566803	-0.3652432444612538	0.8907153484781	0.2752327773928614	7.632397220893138
1	991	0.8957009799285941	1.912782266067684	8	7	0.3189269443588417	8.931552135443422	3.659590599608949	-0.690734690983176	0.9769590689533753	0.06986122554974683	7.632397220893138
1	992	0.9444003264022143	2.097871616965783	10	17	0.3104260052954702	10.58872992780083	8.103451070369896	-0.3256223157028125	0.8125151257621381	0.3138441358960915	7.632397220893138
1	993	0.5472989184310642	2.269985564089507	7	0	0.1942646977352483	12.79008557164122	0	-1.675762568623824	0.9999999999999999	0.00001044136329675371	7.632397220893138
1	994	0.6633161266098192	2.343582787082668	5.666666666666666	18.33333333333334	0.2205980798321097	8.542935169733866	7.822780332055171	-0.09435499972503046	0.6750001507128964	0.5064623752812508	7.632397220893138
1	995	0.5695667208068713	2.402224092852877	5	11	0.191657743266745	8.778602782333907	4.579089866231596	-0.5502220068691455	0.9313695981236056	0.1773887462041674	7.632397220893138
1	996	0.8287183609993282	1.772421826207064	5.5	4.5	0.3185981151940013	6.636754124003847	2.538898998795271	-0.5893780782567418	0.9612171934268544	0.1232142354080985	6.952846188866038
1	997	0.5398802531970217	2.056786001428825	5.5	8.5	0.2079128391010006	10.18744428496971	4.132661343520983	-0.8708351626050027	0.9668233092099658	0.09970038234695622	6.952846188866038
1	998	0.5771548537283507	2.190772280787395	2.5	14.5	0.2085151904944655	4.331593131116028	6.618670560679401	0.3106849775499074	0.3967481032586292	0.808554382805893	7.361403334012133
1	999	0.7948712694462433	2.209859346122914	8	15	0.2645399442224802	10.06452278187548	6.787762319043851	-0.4293225795247836	0.8717695071408633	0.2453935540645866	7.632397220893138
1	1000	0.5836110219047713	2.287540983846378	5.5	12.5	0.2032671975345615	9.42408521012724	5.464382972051465	-0.5188019076413339	0.9017859384393764	0.2185399181784183	7.632397220893138
1	1001	0.6961287023500611	2.244104744980775	7.5	15.5	0.2367596705567755	10.773869795457	6.906985974994134	-0.4874715849040003	0.8857855820016282	0.2240576647402923	7.932531741771959
1	1002	0.8099170486031317	1.835676435943226	7	16	0.3061381324583995	8.642860416474672	8.716133021437797	0.00930686520751741	0.592999847680191	0.5853343486887915	7.872962950397087
1	1003	0.5058198687624309	2.386195980806143	2.333333333333333	12.41666666666667	0.1749021772608502	4.612972873213157	5.203540181335764	0.07444877970203828	0.5897845369288744	0.6687459055767369	7.932531741771959
1	1004	1.013022090588127	1.864217494885718	7.5	7.5	0.3520812433217289	7.403589783166275	4.023135723474031	-0.4261507132572939	0.91977416172871	0.1836596782111317	7.932531741771959
1	1005	0.9778674001024701	1.787408357267111	4	14	0.3536238284722276	4.09053415583835	7.832569397518954	0.4717327788271431	0.1801399831724277	0.9261964880381646	7.932531741771959
1	1006	0.5188322258599126	2.45133166304086	2	12	0.1746813459683961	3.854810669644122	4.895298413073196	0.1311671704948831	0.5469429099653803	0.7303855158049894	7.932531741771959
1	1007	0.6446063086279413	2.243809236598487	5.666666666666666	7.333333333333334	0.2231695192519155	8.79089545171888	3.268251691685848	-0.6962019112953957	0.9748965866695362	0.08072629906692108	7.932531741771959
1	1008	0.6009806610349506	2.394264656924674	4.666666666666666	11.33333333333333	0.2006448878933033	7.76508624858275	4.733534073000307	-0.3821670400155573	0.8769307129222654	0.2706116723665153	7.932531741771959
1	1009	0.8554327153647203	2.093337599886257	8.5	12.5	0.2900981168117573	9.936491611004099	5.971325409087955	-0.4998613722572272	0.9100431277540711	0.1843456290473368	7.932531741771959
1	1010	0.5614134664814453	2.241633530124849	5.5	17.5	0.2002868546839064	9.79670123424404	7.806806850817104	-0.2508523694835459	0.76635672400314	0.4036211371320775	7.932531741771959
1	1011	0.884573622454599	2.103151354514255	4	9	0.2960692932828202	4.521952609100438	4.279292586661526	-0.03059048867854978	0.6660786612536653	0.5670784698117453	7.932531741771959
1	1012	0.5033542547643057	2.290586470180701	6	0	0.180159246139416	11.92003433607506	0	-1.561768077720697	1	0.00003419316763475511	7.632397220893138
1	1013	0.6939640088265872	1.922466499245844	6	10	0.2652331130849878	8.64598152596603	5.201651110135264	-0.4342031684151038	0.8960149005309122	0.231860286471389	7.932531741771959
1	1014	0.631453844983272	2.356483696782847	4	13.75	0.2113343522602653	6.33458808078992	5.834965045067775	-0.06298405754762726	0.6843764366512114	0.5350215335916806	7.932531741771959
1	1015	0.5299903124642035	2.577102695794411	3	7	0.1705743313944886	5.660480822850183	2.716228581586345	-0.3857572078670328	0.9250755141324214	0.2357535666503171	7.632397220893138
1	1016	1.063225537695269	2.054745728288068	10	11	0.3409991455966648	9.405342183255662	5.353460454284414	-0.5308793045885393	0.935030661932679	0.141300842717765	7.632397220893138
1	1017	0.8542135432545473	2.173422036464852	6.5	10.5	0.2821388244267217	7.609338497766083	4.831091165836628	-0.3640071725203456	0.8728890355547828	0.258829654331612	7.632397220893138
1	1018	0.5853722212524766	2.476423350949643	4	7	0.191185925855743	6.833259001326546	2.826657242315085	-0.5249467032511984	0.9576652667050185	0.1421687425989184	7.632397220893138
1	1019	0.7222814777644672	2.31189364364675	2.5	9.5	0.238048711383715	3.461254478984769	4.109185570065771	0.08489221306607792	0.5569959849281877	0.6947982000987647	7.632397220893138
1	1020	0.581080782012126	2.235284257811489	3.5	9.5	0.2063229637478096	6.023258913985151	4.250018746743742	-0.2323306971481111	0.8086448198161068	0.3968843265692648	7.632397220893138
1	1021	0.5268826390942126	2.547183380854582	6	4	0.1713960063560994	11.38773524653397	1.570362004583273	-1.286276507605807	0.9996792723969405	0.002830368444679321	7.632397220893138
1	1022	0.9145878807914365	2.2033833851919	6	11	0.2933278734058495	6.560331845648244	4.992322295759698	-0.2054412924940846	0.7935558964642155	0.3794647304443363	7.632397220893138
1	1023	0.9593831162500589	2.13832523553919	3	8	0.3097073730959584	3.127009376323091	3.741245656665862	0.08047750432345739	0.5410912603151581	0.7116082819524416	7.632397220893138
1	1024	0.9697301677952043	2.148241098188133	7	4	0.3110131829548382	7.218502870664862	1.861988397565653	-0.7018128535601026	0.9944979073671479	0.02643401784354693	7.632397220893138
1	1025	0.9969527396595187	2.099963549786277	8	9	0.3219178842699448	8.02445259615032	4.285788675196753	-0.4898413712954096	0.9383790728506333	0.1465949947324136	7.632397220893138
1	1026	0.8951759137142196	2.157096411918419	7	17	0.2932817973667137	7.819692077008582	7.880964386232977	0.008027924576130113	0.5933335245100207	0.5834285535212275	7.632397220893138
1	1027	1.178707202554455	1.926465883607831	4.833333333333334	9.166666666666666	0.3795946859797212	4.100537710178316	4.758281340284931	0.08617785619255888	0.513582692374563	0.6947256211585032	7.632397220893138
1	1028	0.8985462858219172	2.451406747303417	5.5	9.5	0.2682265324130887	6.120997979496456	3.875325875826253	-0.3169607130097422	0.864730684642698	0.2831360854253878	7.085017200857885
1	1029	1.324824908345329	2.000802793473329	8.5	11.5	0.3983683764784713	6.415942172023529	5.747692894828664	-0.09431865276402578	0.6807737125650779	0.4883881249352056	7.085017200857885
1	1030	1.171259910322774	2.181375620174564	7.5	6.5	0.3493549775000524	6.403360973853501	2.979771085678421	-0.4832154659780554	0.9506817425303145	0.1283967835619076	7.085017200857885
1	1031	0.8259725596114966	2.526104333968201	5.5	7.5	0.2464062089964281	6.658816852931498	2.96899850855266	-0.5207917270733031	0.9510254203933336	0.1362816816753762	7.085017200857885
1	1032	0.8183550564852431	2.288759382283836	4.5	6.5	0.2633810477896155	5.498835700150825	2.839966512125876	-0.3483661962386452	0.9095148900278351	0.2306954767325715	7.632397220893138
1	1033	1.120594003719205	1.967899694131927	10	9	0.3628286515523331	8.923838577406638	4.5734038309153	-0.5699958506591266	0.954911260833192	0.1083139740730924	7.632397220893138
1	1034	1.01998601999537	2.074434454667016	4.833333333333333	11.16666666666667	0.3296210157433938	4.738627038589481	5.382993249820041	0.08442514095920661	0.5248512941168936	0.6787093384399101	7.632397220893138
1	1035	1.050172806785299	2.052742789951627	7	6	0.3384471069369973	6.665569661271096	2.922918560167683	-0.4903637733709896	0.962063909870594	0.1111073215743432	7.632397220893138
1	1036	0.8316052642711481	2.230016043527599	7	5	0.2716225099926084	8.417455132556283	2.242136335526376	-0.8090929518350297	0.9951057349920911	0.02260628391417585	7.632397220893138
1	1037	0.9071070647522839	2.196081282278575	4.333333333333334	14.66666666666667	0.2923145369568712	4.777091372909434	6.678562758592006	0.249131607102082	0.3727652752135366	0.7981190473811508	7.632397220893138
1	1038	0.5382767829828657	2.124749169606824	3	7	0.2021297548600352	5.573340881201438	3.294506523466637	-0.298573867656764	0.8753444427865927	0.3286403910092548	7.632397220893138
1	1039	0.6630241620438516	2.389474227896291	3	8	0.2172070472596885	4.524721981099662	3.348016859358744	-0.1541724163045095	0.7987982060912476	0.4395878984857567	7.632397220893138
1	1040	0.5724464281319461	2.498868949273034	5.25	7.75	0.1863847758336099	9.171163871407545	3.101403137709408	-0.7952626885145082	0.9826144871844814	0.06332148701001528	7.632397220893138
1	1041	1.225162340871075	1.892808925112261	4	6	0.3929357381312131	3.264873451102039	3.169892069081481	-0.01244450193977757	0.6507124268255045	0.5998485395646371	7.632397220893138
1	1042	0.8881883328276964	2.126349921198074	6.5	10.5	0.294634951685076	7.318267713904956	4.938039546230407	-0.311858528688581	0.8471656519144187	0.2970369130203475	7.632397220893138
1	1043	0.1693269721352072	2.028314906065199	0.25	7.75	0.07704939272174081	1.476433416646555	3.820905706912397	0.3071737780953037	0.6144475819603546	0.4734644736413861	7.632397220893138
1	1044	0.5671873538899387	2.166095003213455	2.5	7.5	0.2075114385514922	4.407714634069784	3.462452011049177	-0.1238487195652001	0.7602733361758262	0.4957119776409266	7.632397220893138
1	1045	0.2319075494139562	0.4638150988279124	0	0	0.3333333333333333	0	0	0	1	1	7.194652038741919
1	1046	0.1343456742318467	0.456132346810834	0	0	0.2275201945613755	0	0	0	1	1	7.194652038741919
1	1047	0.2319075494139562	0.4638150988279124	0	0	0.3333333333333333	0	0	0	1	1	7.194652038741919
1	1048	0.8653779265593596	2.049425816740225	2	15.75	0.2968906323620074	2.31112897454152	7.685079338490833	0.6774571522545065	0.0674103010935626	0.9836386223634257	7.932531741771959
1	1049	0.8801191597052729	2.220873765747834	2.5	11.5	0.2838184997073712	2.84052445902573	5.178142124672994	0.3086418742447443	0.3004218407964458	0.8721063859469438	7.573883716742852
1	1050	1.116871183132965	1.825138943151643	4	7	0.3796285992201643	3.581433615987383	3.835324442703757	0.032006279329386	0.5888168659387075	0.6535716332111946	7.932531741771959
1	1051	0.7963206945876817	2.148879251307047	2	10	0.2703791624394336	2.511550953771907	4.653588606208348	0.2806507038932365	0.3302524702631702	0.8760301595188724	7.632397220893138
1	1052	1.223974282273486	1.735773683112875	7.5	5.5	0.4135400367151567	6.127579728284022	3.1686158475087	-0.3730163303594109	0.9216368822971768	0.1887476092709364	7.932531741771959
1	1053	1.316175197559306	1.58742526182234	4	5	0.4532907388503444	3.03910908473092	3.149754587034904	0.01394832140681339	0.6136214895778107	0.6461910354313157	7.932531741771959
1	1054	0	0.6957226482418687	0	0	0		0		1	1	7.194652038741919
1	1055	0.4771715922339253	2.012562916825148	3	2	0.1916556124750262	6.287046523359045	0.9937577520085852	-0.6672886971856038	0.9942881976697393	0.05171176505379194	7.932531741771959
1	1056	0.9171328641380566	2.082867135861944	6	6	0.3057109547126854	6.542127356475164	2.880644615633174	-0.4615780762100162	0.9573756178088971	0.1271094304350112	7.932531741771959
1	1057	0.64192262844247	2.354595355115395	4	6	0.2142228519784466	6.231280566795732	2.548208543334169	-0.4642996893497262	0.9568673971567738	0.1472393433009065	7.932531741771959
1	1058	1.115407073043631	1.848285499701829	9.666666666666668	11.33333333333333	0.3763572117098358	8.666492171588136	6.131808822371683	-0.3195301867963604	0.8407812652180934	0.2850041866059428	7.932531741771959
1	1059	1	1.992550402427471	7	4	0.3341631269397599	6.999999999999997	2.007477449567603	-0.6293731576442668	0.9910274041638089	0.03915091112629077	7.932531741771959
1	1060	0.2723735992379281	2.160901765188564	2	10	0.1119370225088046	7.342855568953026	4.627697640446595	-0.3557411714728214	0.8568688022712592	0.3954380746541701	7.632397220893138
1	1061	0.8245165988172325	2.175483401182767	6	8	0.2748388662724108	7.276991158949364	3.67734361735445	-0.4537829357353228	0.9385394342415417	0.1604298379929169	7.932531741771959
1	1062	0.6406684069592828	2.154191604607008	3	12	0.2292309469196779	4.682609548734408	5.570535125258356	0.1119347019877924	0.5378453036614227	0.7031021667141294	7.932531741771959
1	1063	0.5108510624372594	2.326130746712244	4	7.25	0.1800685012465438	7.83007082517571	3.116763754680238	-0.5941743725619961	0.9630049444503397	0.1283851686098816	7.932531741771959
1	1064	0.3319832435951817	1.029593108257363	1	4	0.2438227155924743	3.012200221826237	3.885029889885527	0.1269568986206882	0.6458409268149947	0.752760341526478	6.87500779825334
1	1065	0.0407412868994322	0.9806456771836558	0	2	0.03988819941128402	0	2.039472611294078	0.2966502251549773	0.9218146696297063	1	6.87500779825334
1	1066	0.522313671113289	1.044627342226578	1	1	0.3333333333333333	1.914558349331625	0.9572791746658127	-0.1392404492848748	0.8888888888888891	0.5555555555555555	6.87500779825334
1	1067	0.7285184642715679	1.030483253338085	6.333333333333333	3	0.4141658629313723	8.693442436858366	2.911255462213463	-0.7547326434588653	0.9703367570647082	0.1063484635702711	7.661238750911462
1	1068	0.9826941666650494	2.327598753572179	6	7	0.2968601843835094	6.105663596602071	3.00739119629492	-0.4657852826182742	0.9408017389376726	0.1589960308255172	6.651718111167295
1	1069	0.611130586127267	2.028886559977412	5	12.25	0.2314873549321392	8.181557450241506	6.037794444326341	-0.2808767604556493	0.8091678436925284	0.3685058516582165	7.632397220893138
1	1070	0.127323604391287	0.5633714337439892	0	0	0.1843412756156936	0	0	0	1	1	7.344892594175247
1	1071	0.833177197730809	2.13093450371996	6	8	0.2810883265036924	7.201349264407663	3.754221439483215	-0.4516441853272762	0.9314540310476541	0.1742317293740308	7.632397220893138
1	1072	0.8880869877916333	2.060786552155924	3	11	0.3011614352941792	3.378047467467086	5.337767751100753	0.2567634030195747	0.3516295129281968	0.8414094395828102	7.632397220893138
1	1073	0.8053673064156066	2.164179117666039	0	9	0.2712088620283727	0	4.158620664312694	0.544864286272833	0.05799996709435173	1	7.632397220893138
1	1074	0.851144981512992	2.088097094576045	1.166666666666667	8.833333333333334	0.2895797486151694	1.370702632344497	4.230326911654845	0.3746692155227891	0.2070282008566808	0.9450082177952386	7.632397220893138
1	1075	0.7079901742922478	2.239970570508798	4.166666666666666	14.83333333333333	0.2401626872205956	5.885204086104631	6.622110811913041	0.09654983938613428	0.538810881964121	0.6688957935571163	7.632397220893138
1	1076	0.7505518798666977	1.929232153394213	5.5	13.5	0.2800792416668683	7.327941142425533	6.997602634938799	-0.04487439316909318	0.6426263715785282	0.5494129045556889	7.361403334012133
1	1077	0.7592641062967376	1.621531527072692	2	6	0.3189119198871287	2.634129525435982	3.700205577150659	0.1411105070812411	0.5040208409751953	0.7802414248264264	7.554901996779792
1	1078	0.9197945596576503	2.198176706325687	4	13	0.2949977665581751	4.348797193896003	5.913992247570423	0.2050725359772695	0.4062027969655503	0.7853675455025133	7.632397220893138
1	1079	0.5890803588938105	2.472993129512288	2.807692307692308	9.346153846153847	0.1923795627780457	4.766229709244866	3.779288237649513	-0.1293095004140603	0.7633962036900891	0.4783205354294368	7.632397220893138
1	1080	0.127323604391287	0.4604633587568508	0	0	0.2166152234975618	0	0	0	1	1	7.344892594175247
1	1081	0.2302316793784254	0.4604633587568508	0	0	0.3333333333333333	0	0	0	1	1	7.344892594175247
1	1082	0.1333748309349497	0.5193168252731721	0	0	0.2043458494778442	0	0	0	1	1	7.344892594175247
1	1083	0.1799922385682094	0.5107027995670668	0	0	0.2605958181691136	0	0	0	1	1	7.344892594175247
1	1084	0.1333748309349497	0.5193168252731721	0	0	0.2043458494778442	0	0	0	1	1	7.344892594175247
1	1085	0.1333748309349497	0.5193168252731721	0	0	0.2043458494778442	0	0	0	1	1	7.344892594175247
1	1086	0.5389617271042257	2.564970024522456	5	13	0.1736383948589628	9.27709658877705	5.06828535059404	-0.5514402770680873	0.922921861994154	0.1904016349479988	7.632397220893138
1	1087	0.5974904011743408	2.209527355273083	2.5	8.5	0.2128559392978432	4.184167636980211	3.846976585157262	-0.044178918112374	0.6920259557808047	0.569774133570342	7.632397220893138
1	1088	0.5358539721414363	2.092824211898207	5	2	0.203849210373085	9.330900319761504	0.9556464363464074	-1.097329402679468	0.9995854762607475	0.005100014897315042	7.632397220893138
1	1089	0.5442933073695527	2.455706692630446	4	0	0.1814311024565176	7.348978842549252	0	-0.9264354788333499	1	0.001083545014346932	7.932531741771959
1	1090	0.9915441258894018	2.008455874110599	5	2	0.3305147086298005	5.042639928419794	0.9957898631383457	-0.510158698006983	0.9934599478807158	0.04366410060737902	7.932531741771959
1	1091	0.5242402393949004	2.474621144104104	6.5	1.25	0.1748130948230853	12.39889560462312	0.5051278265273782	-1.499365923172332	0.9999885141765334	0.000231166219051171	7.932531741771959
1	1092	0.9004743974635876	2.21749686851975	6.5	6.5	0.2888013777701054	7.21841733458373	2.931233000720745	-0.561708754115565	0.967041480858952	0.09737964228534812	7.632397220893138
1	1093	1.039323755327779	2.055003336434901	5	0	0.3358803786757171	4.810820472801675	0	-0.6303157885483738	0.9999999999999999	0.004274872544164143	7.632397220893138
1	1094	0.4848657637019346	2.100189232139909	4	1	0.1875649703707886	8.249705999986734	0.4761475702744592	-1.018495002911106	0.9997678553582481	0.005259800886069255	7.632397220893138
1	1095	0.5848999448574547	2.469771796331267	8	6	0.1914771845926206	13.67755300771942	2.429374247820275	-1.473741268222789	0.9997297515745345	0.001786060196025341	7.632397220893138
1	1096	1.013530729140088	2.073926962057582	9	8	0.328273560486241	8.87984916612828	3.857416459865612	-0.6580413153175675	0.9755215716792206	0.0690900130295411	7.632397220893138
1	1097	0.6304258738174408	2.171701561188702	6	11.75	0.2249811575097257	9.517375871120235	5.410504007543524	-0.5177252354314971	0.9174760819672394	0.1916835557137615	7.932531741771959
1	1098	0.5547045563437039	2.445295443656295	4	1	0.1849015187812347	7.211045869833338	0.4089485393653551	-0.8574938685273434	0.9997838763008121	0.004979797359764393	7.932531741771959
1	1099	0.562759320949823	2.272030719580311	4	2	0.1985188719107329	7.107834292728934	0.8802697880640624	-0.7850664462987407	0.9984560907563769	0.01650919642138371	7.932531741771959
1	1100	0.9035381916333435	2.041755429455991	6.75	17	0.3067735539722402	7.470630530623055	8.326168626635912	0.1078518339243038	0.5053547811883432	0.6655922906177428	7.932531741771959
1	1101	0	1.913796145272217	0	0	0		0		1	1	7.632397220893138
1	1102	1.0372793898371	2.080691876146239	10	1	0.3326776616429032	9.640604159280999	0.480609364348629	-1.200146497860141	0.9999944759189451	0.000127413147338884	7.632397220893138
1	1103	0.2168331301773478	2.788613885227759	1	8	0.07214671530255566	4.611841369361314	2.868808780727492	-0.2283728870743777	0.866391152908441	0.4903009949815774	7.632397220893138
1	1104	0.7083961458284646	2.336895212519466	2.166666666666667	14.83333333333333	0.2326201543529054	3.058552307809022	6.347453344876829	0.4309132428360355	0.2419812795201478	0.9086092929118808	7.632397220893138
1	1105	0.5842701847557845	2.289059001133377	6	3	0.203342585188331	10.26922159738119	1.310582208022867	-1.173764825137074	0.9996500171061246	0.003352352381954971	7.632397220893138
1	1106	1.024039977771066	2.077259308251835	6	3	0.3301970830052626	5.859146254289459	1.444210642399151	-0.5784467820679903	0.9921893773728321	0.0405265913105658	7.632397220893138
1	1107	1.306587147168589	1.791977553862052	9.5	7.5	0.4216749602595014	7.27085064366871	4.185320281404237	-0.4042675286629548	0.9108440932274113	0.1906628780639943	7.632397220893138
1	1108	1.039323755327779	2.078647510655559	9	0	0.3333333333333333	8.659476851043015	0	-1.134568419387073	1.000000000000001	0.00005080526342449154	7.632397220893138
1	1109	0.6402311314295878	2.42481635348388	4.666666666666666	9.333333333333334	0.2088813092067521	7.289034283987958	3.84908874435937	-0.4507031591872584	0.9147608571662895	0.2106625080400873	7.632397220893138
1	1110	1.415629745297817	1.636387331424576	9	1	0.4638341495841442	6.35759458283112	0.6111022621578464	-0.7529079205865576	0.9995390782499316	0.005788914575125093	7.632397220893138
1	1111	0.6019852142929862	2.348669231515168	5	1	0.204017524026982	8.305851840351846	0.4257730235410299	-1.03245135030966	0.9999278884491407	0.001760188035662469	7.632397220893138
1	1112	0.9240494151351111	2.047931794912421	5.5	8.5	0.310920342299315	5.952062638550354	4.150528851163962	-0.236037739552499	0.8211459303232537	0.3496943115570609	7.632397220893138
1	1113	0.7138151626295682	2.163029493476816	5	10	0.2481243334131461	7.004614446099588	4.623145468038058	-0.3120211002045897	0.8557309769362774	0.3073346468805024	7.632397220893138
1	1114	0.8603581400154475	1.983100423027069	7	5	0.3025745306078452	8.136146651526209	2.521304489647497	-0.7356590595820257	0.9899630081841545	0.04037875233088351	7.632397220893138
1	1115	0.2319075494139562	0.4638150988279124	0	0	0.3333333333333333	0	0	0	1	1	7.194652038741919
1	1116	0.2319075494139562	0.4638150988279124	0	0	0.3333333333333333	0	0	0	1	1	7.194652038741919
1	1117	0.5034215636556936	1.073585831328129	3	3	0.3192258738018523	5.959220296832175	2.794373689049818	-0.428246514968156	0.9132088365557833	0.292064893077135	7.390244864030457
1	1118	0.6723339236950511	1.288124744714874	5	1	0.3429472574600936	7.436780777802666	0.7763223275563651	-0.9016817627985534	0.9983730882153722	0.02032891613148624	7.386706402460896
1	1119	0.8169787019884935	2.330787469380979	2	9	0.2595423730705694	2.448044233138612	3.86135592293632	0.1920817675098911	0.4260388294396465	0.8218637978432395	7.357864872442572
1	1120	0.5781400695178358	1.864761207087875	6	5	0.2366612499057402	10.37810786061577	2.681308459761615	-0.970282836729608	0.9945396228297699	0.02649774720692677	7.932531741771959
1	1121	0.75133270892333	2.056595626766703	6.5	10.5	0.2675754574550758	8.651293791421098	5.105524811655697	-0.4469908340982385	0.8993752094640599	0.2169432353623713	7.932531741771959
1	1122	1.140816418405291	1.811545098216285	7	2	0.386408104828145	6.135956572035546	1.104029925597367	-0.6343405624134514	0.9970632678260173	0.0203702616029412	7.932531741771959
1	1123	0.5236988326586238	2.191119763274686	8	2	0.1929038033860177	15.27595537952029	0.9127753003381921	-1.810667835534392	0.9999969433172315	0.00005926355766316949	7.932531741771959
1	1124	1.397504295805653	1.602495704194348	8	0	0.4658347652685509	5.724490453453704	0	-0.7216473428412622	1.000000000000001	0.002217456834894382	7.932531741771959
1	1125	0.4783222996967121	2.521677700303288	4	2	0.1594407665655707	8.362562235831914	0.7931227689246152	-0.9542274412905718	0.9994639149695695	0.007385057181200194	7.932531741771959
1	1126	0.462120811550056	2.527546609023918	3	3	0.154572648572842	6.491808905851552	1.186921732437818	-0.6687508283740866	0.9934184354571823	0.05121464107972629	7.932531741771959
1	1127	1.180523154550849	1.585854270859725	10.5	1.5	0.4267397296215432	8.894361757770781	0.9458624462302063	-1.002012922265981	0.9996695623262125	0.002796346478950773	7.932531741771959
1	1128	0.4556981848884183	2.544301815111582	1	0	0.1518993949628061	2.194434898275618	0	-0.2766373926649335	1	0.1518993949628061	7.932531741771959
1	1129	0.5401552513900854	2.457026123906382	5	2	0.1802210756553416	9.256597963516116	0.8139921592775887	-1.064301546980337	0.9997972047160341	0.002885918887456818	7.932531741771959
1	1130	0.5698260963682733	2.221131938504786	7.5	7.5	0.2041686364496665	13.16191035791527	3.376656681209503	-1.233559977475734	0.9971159829133363	0.01250432800352363	7.932531741771959
1	1131	1.12331266135798	1.867075681648946	5	5	0.3756410648084772	4.451120486753411	2.677984641513914	-0.2235271036991043	0.8715760546745631	0.3072527657551447	7.932531741771959
1	1132	0.9915441258894018	1.989960626317987	9	2	0.3325649993196561	9.07675187115563	1.005045011217427	-1.017544854870654	0.9998729990400577	0.001346185665186073	7.932531741771959
1	1133	0.6156690013941063	2.226880753709101	8.833333333333334	11.16666666666667	0.2165904045439488	14.34753627896052	5.014487932534071	-1.176553545607577	0.9931955150100943	0.02225329189545022	7.932531741771959
1	1134	0.7186136175634306	2.274188339261056	5	8	0.2401139894755735	6.957841986008093	3.517738553966649	-0.4336703014910342	0.9323614347283901	0.181835240192177	7.932531741771959
1	1135	0.795436300678455	2.204563699321545	6	1	0.265145433559485	7.543030151983752	0.4536044934005537	-0.8937153848689889	0.9999078725472407	0.00187945582241722	7.932531741771959
1	1136	0.7337145085136204	2.266285491486379	3	9	0.2445715028378735	4.088783805130806	3.971256063637953	-0.01481591821107545	0.6655261447842932	0.5923317967214705	7.932531741771959
1	1137	0.5447461500784233	2.33660299915022	4.25	7.5	0.1890594030314776	7.80179905702529	3.20978788554479	-0.5788834285149349	0.9562776926826145	0.1387305082801354	7.932531741771959
1	1138	0.4767191879154424	2.641252078067895	2	0	0.1528940286000667	4.195341934410973	0	-0.5496755230357412	0.9999999999999999	0.02337658398155806	7.632397220893138
1	1139	0.8157213683041132	2.302249897679223	7	0	0.261619270582615	8.581361567802272	0	-1.124333721037397	0.9999999999999998	0.00008388573484463535	7.632397220893138
1	1140	1.00795974194	2.104092431288132	7	5	0.3238890885606341	6.944721806574573	2.376321460811008	-0.5985537981773141	0.9843878402723727	0.05745191423527163	7.632397220893138
1	1141	0.6387739594186093	2.470951620816403	7.5	4.5	0.2054116811716663	11.74124256227704	1.821160706705054	-1.299733434787235	0.9996095891567933	0.002638573484963436	7.632397220893138
1	1142	0.8790792754631123	2.238891990520225	6	3	0.281939505040907	6.825323002682675	1.339948515918772	-0.718696148537459	0.9971021757672851	0.01851843411637533	7.632397220893138
1	1143	0.8578534573836382	2.260117808599698	7.5	3.5	0.2751319316963272	8.742751964740227	1.548591841842304	-0.9425819850157207	0.9986867196757708	0.007781335538845746	7.632397220893138
1	1144	0.4865363918170479	2.100189232139909	6	1	0.1880896788244534	12.33206827056048	0.4761475702744592	-1.553367881303569	0.9999916717308126	0.0002599776646723395	7.632397220893138
1	1145	0.6843265115940768	2.400180273639859	4.5	12.5	0.2218592985011625	6.575808365976727	5.207942143880645	-0.1792184267285837	0.7623311854916659	0.4301934599181434	7.632397220893138
1	1146	0.5035815126130818	2.610784521788668	5	2	0.1616963154139384	9.928879187909473	0.7660532622699113	-1.200517433835464	0.9998922281738076	0.001739029859242569	7.632397220893138
1	1147	0.9942501176649408	2.084814676086407	7.5	4.5	0.3229065265799769	7.543373510092434	2.158465235119773	-0.7055330218180813	0.9908382376310338	0.03593937714469086	7.632397220893138
1	1148	0.5572100019523127	2.376570819114944	4	7	0.1899289810441974	7.178622038342967	2.945420327346636	-0.554635927413244	0.9587421037349159	0.1395549631883618	7.632397220893138
1	1149	1.039323755327779	2.078647510655559	5	0	0.3333333333333333	4.810820472801675	0	-0.6303157885483738	1	0.004115226337448097	7.632397220893138
1	1150	0.8762059063045607	2.241765359678776	6.5	3.5	0.2810179541626486	7.418347620383036	1.561269552537611	-0.7673969132282706	0.995927271129077	0.02097772813784338	7.632397220893138
1	1151	0.5641052465529579	2.262106892176066	4	0	0.1995976306317337	7.090875372002913	0	-0.9290495720783704	1	0.001587162984392321	7.632397220893138
1	1152	1.175796811190711	1.942174454792627	1	2	0.3771031580754132	0.8504870828721809	1.029773610225734	0.02349019871014695	0.680632885106721	0.758315729033925	7.632397220893138
1	1153	0.8964605348206179	2.103539465179382	7	5	0.2988201782735393	7.808486517926528	2.376946134249788	-0.6847171319939085	0.9907534227842416	0.03780549021253732	7.932531741771959
1	1154	0.511549612657983	2.485972349379181	3.5	5.5	0.1706575028095293	6.841956114118036	2.212413988181932	-0.5836146991454664	0.9691121725696926	0.1197785339563459	7.932531741771959
1	1155	0.9829184010183006	2.001025619167727	7	6	0.3294024265766965	7.12164915495327	2.998462359765058	-0.5197819472282603	0.9677181855230428	0.09795327996725656	7.932531741771959
1	1156	0.5145438880592581	2.430118659316785	2.5	15.5	0.1747378111348489	4.858672035595308	6.378289364831979	0.1915677590339173	0.4900104239239799	0.7402052704365829	7.932531741771959
1	1157	0.4724372964411549	2.136946238187421	4	3	0.1810532220241063	8.466732051283394	1.403872472966203	-0.8903663809026874	0.9970516252614389	0.02360503524019131	7.932531741771959
1	1158	1.412664997153651	1.580712527243637	8	0	0.4719301142738717	5.66305530052704	0	-0.7139026334689501	1.000000000000001	0.002460489564926949	7.932531741771959
1	1159	0.9009288521703231	1.788784387443775	10	11	0.3349534957487075	11.09965562309405	6.149427553825713	-0.624041381795034	0.9424084219951373	0.1281652105993372	7.932531741771959
1	1160	0.5302413702171281	2.466318089179619	6.166666666666666	2.833333333333333	0.1769500580255043	11.62992367823258	1.148810993100974	-1.321282161398619	0.9998823202995746	0.00133782397034643	7.932531741771959
1	1161	0.5475131089370753	2.335995091082191	4	8	0.1898774239426186	7.305761149290972	3.424664730906545	-0.4892632698772502	0.9401334374478189	0.1792390938710555	7.932531741771959
1	1162	0.01989220207492306	1.850455787067226	0.25	2.75	0.01063556204000668	12.5677388083223	1.486120348953841	-1.39698381552181	0.9762393574189667	0.03156854362381323	7.932531741771959
1	1163	0.4840924094083716	2.204737472016886	5	1	0.1800383180626401	10.3286064867464	0.4535687412638764	-1.244878440697755	0.9999659443101226	0.000964669607582791	7.932531741771959
1	1164	0.9909017775643194	1.988452114525213	4	4	0.3325894853227264	4.03672704052684	2.01161494952826	-0.2552920249073233	0.9128158392737817	0.2571275510331837	7.932531741771959
1	1165	1.12047146782675	1.78588123433888	8.833333333333332	5.166666666666667	0.3855249457479285	7.883586139383218	2.893062857328992	-0.6291211235594059	0.9813805813542568	0.05926355020305141	7.932531741771959
1	1166	0.5706875519160703	2.258783957990027	2	1	0.2016940442475104	3.504544637928488	0.4427160890985996	-0.385983775231127	0.9917949879572069	0.1056314383691639	7.932531741771959
1	1167	0.5507500942846655	2.449249905715333	2	4	0.1835833647615552	3.631411089629814	1.633153068891005	-0.2519067160130192	0.92024481897479	0.3043528740688393	7.932531741771959
1	1168	0.6113823713991425	1.962479847363283	6.5	3.5	0.237535003599808	10.63164445701111	1.783457804523432	-1.115430349417194	0.9985811730305191	0.008927919197499468	7.932531741771959
1	1169	1.045908836698045	1.954091163301956	4.5	6.5	0.3486362788993482	4.30247822956214	3.326354533540044	-0.1230532354357841	0.7627405041822081	0.4493946496146646	7.932531741771959
1	1170	1.039323755327779	2.078647510655559	3	0	0.3333333333333333	2.886492283681005	0	-0.3781894731290243	1	0.03703703703703698	7.632397220893138
1	1171	0.6484990526490463	2.46947221333429	7	1	0.2079875012717683	10.79415609229617	0.4049448277248669	-1.361198973781342	0.9999964981470976	0.0001101817735730259	7.632397220893138
1	1172	0.5004570506669487	2.343625936442254	1.75	7.25	0.1759642925101935	3.49680356719485	3.093497083841749	-0.05284139067724081	0.7275784656310773	0.5722875372423221	7.632397220893138
1	1173	1.096305785626728	1.939325481139772	11	4	0.3611458999084871	10.03369693402794	2.062572806318791	-1.044380146500863	0.9993334365207893	0.003765758976312816	7.632397220893138
1	1174	1.280827523417024	1.817525384837624	7	2	0.4133898110846692	5.46521672279904	1.100397285608574	-0.5718805390843766	0.9951447646014269	0.03041283621913149	7.632397220893138
1	1175	0.8109150547265948	2.274430350293827	6.5	5.5	0.2628279651954324	8.015636116401263	2.418187920896091	-0.7333800945504461	0.9886152214791535	0.04329246141379917	7.632397220893138
1	1176	0.6539448983932973	2.452173334494059	4	5	0.2105344514801065	6.116723304712302	2.039007573268314	-0.5342640868168568	0.9757160309211637	0.1001992407731288	7.632397220893138
1	1177	0.5951480577237086	2.357185468669601	2	1	0.2015856448477776	3.360508320651329	0.4242347550888312	-0.3847118383100738	0.9918082100697779	0.1055267367656394	7.632397220893138
1	1178	0.5828533580471421	2.235714906280534	1.5	9.5	0.2067905771252173	2.573546123206307	4.249200098506636	0.2195449118808108	0.4486757091076266	0.8096462616097665	7.632397220893138
1	1179	0.7810927741099264	2.103133908490199	10	6	0.2708153207312307	12.80257650750288	2.852885389645631	-1.25428948055299	0.9993925497000775	0.003161807181825571	7.932531741771959
1	1180	0.5367826109077214	2.463217389092278	9	3	0.1789275369692405	16.76656400023956	1.217919300701889	-1.960111248929517	0.9999984431221063	0.00002444772134346795	7.932531741771959
1	1181	0.9806203348477716	2.01937966515223	7.5	6.5	0.3268734449492571	7.648219941476409	3.218810267414475	-0.5583853703020291	0.9665779952110681	0.09446523152325792	7.932531741771959
1	1182	1.122928867451577	1.832084417536363	11	1	0.3800080605919035	9.795811933273985	0.5458263770098093	-1.166082387991545	0.9999909319541842	0.0001866047634333512	7.932531741771959
1	1183	0.8725808966544443	2.118225074728101	9.5	5.5	0.2917544317497402	10.88724270313948	2.596513498786709	-1.04515550321653	0.9982888488694343	0.007744492916907264	7.932531741771959
1	1184	1.326393110872328	1.665021515833866	7	2	0.4433999550014908	5.27747011245883	1.201185678972065	-0.5138692874081344	0.9918532431386594	0.04572690501580001	7.932531741771959
1	1185	1.057084160196349	1.942915839803651	6.5	4.5	0.3523613867321163	6.148990066025256	2.316106497157779	-0.4831854058249619	0.9676204228895732	0.1023298800484782	7.932531741771959
1	1186	0.4799883531103598	2.52001164688964	5	0	0.1599961177034533	10.41691942648115	0	-1.313189756509468	1	0.0001048448791077794	7.932531741771959
1	1187	1.353510296206862	1.633337950297846	7	3	0.4531567004754182	5.171737532855949	1.836729501970451	-0.4204216433605506	0.9712992356362493	0.1057039642773403	7.932531741771959
1	1188	0.5636725081320049	2.263108689814822	4	3	0.1994043644203579	7.09631912554311	1.325610216381377	-0.7274737873122811	0.9953917097275367	0.03300358216890131	7.932531741771959
1	1189	0.6030056638786451	2.3515695926513	2	12	0.2040921660553186	3.316718432022058	5.102974641915862	0.234036064711629	0.432816875293126	0.8121161884062276	7.632397220893138
1	1190	0.8182253388060018	2.299745927177335	5.5	2.5	0.2624223474195335	6.721864673643442	1.087076607226979	-0.7382723806606445	0.996984380849493	0.01948555235337635	7.632397220893138
1	1191	1.031285034663372	2.086686231319966	7	4	0.330755143870169	6.787648191059916	1.916914934292607	-0.6381655875344155	0.9916281845473098	0.03704001088309938	7.632397220893138
1	1192	0.9055411472434626	2.180996737151196	5.5	13.5	0.2933841025641777	6.073716270919799	6.18983044313657	0.0152133292930453	0.5940878523675428	0.598409658116289	7.632397220893138
1	1193	0.6183866558569586	2.416072188283684	6	13	0.2037881176246717	9.70266732500108	5.380633932645392	-0.5662746929004734	0.9263558674999819	0.1740889338576187	7.632397220893138
1	1194	0.7653248817870341	1.997256181135112	5.25	5.75	0.2770325519344234	6.859831850417886	2.878949658191604	-0.521576914436385	0.9553111100472641	0.1357377699051753	7.632397220893138
1	1195	1.4183169103298	1.676734213475573	11	2	0.4582531446478905	7.755671472211512	1.192794888973103	-0.8598709413699024	0.9993567461011519	0.004927233493472349	7.632397220893138
1	1196	1.027842369508531	2.038335030866402	6	2	0.3352194720967047	5.83747097608842	0.9811929686308205	-0.6362716544893506	0.9973108237171663	0.02024778246768755	7.632397220893138
1	1197	1.039323755327779	2.078647510655559	9	6	0.3333333333333333	8.659476851043015	2.886492283681005	-0.7563789462580487	0.9914957285596748	0.03082792299092763	7.632397220893138
1	1198	0.5237179159588958	2.186842271887491	3	2	0.1932139040140643	5.728274532115598	0.9145607004723642	-0.6306948776808993	0.9941088431582712	0.05284076127159321	7.632397220893138
1	1199	0.5189061372113759	2.567773745191413	3	5	0.1681114197068727	5.781392403878917	1.94721205844687	-0.502355974730489	0.9684317799417842	0.1375681278147591	7.632397220893138
1	1200	0.9913463643216538	2.082858018726827	6	3	0.3224724972054729	6.052375048659815	1.440328612429275	-0.60427232791362	0.9932567971517575	0.03612079235690735	7.632397220893138
1	1201	0.4724621361317304	2.620676607391021	1.5	2.5	0.1527452129721304	3.174857592359051	0.9539521179184489	-0.2909840001986576	0.9371341274452856	0.298907338472489	7.632397220893138
1	1202	0.9152812143991221	2.112588122764465	8	6	0.3022855719581772	8.740483115074051	2.84011821109199	-0.7730683733061268	0.9912471224732469	0.0329053116505198	7.632397220893138
1	1203	0.743946568480378	2.186725396950633	4.5	5.5	0.2538484611227946	6.048821502318268	2.515176348923233	-0.4629797232934806	0.9480142478240664	0.1579428786458308	7.632397220893138
1	1204	1.304652601897932	1.810522710054855	6	5	0.4188055153403532	4.598925408397263	2.761633406878675	-0.2407227963043031	0.8757552687248327	0.2895641050108415	7.632397220893138
1	1205	0.8682505670580957	2.249720698925242	4	6	0.2784665069016501	4.606965030329033	2.666997731258986	-0.2541753583997864	0.8841679787668197	0.2940084033149288	7.632397220893138
1	1206	0.7014604091295813	2.191410578171233	4.5	7.5	0.2424789809876993	6.415187431011109	3.422453133478468	-0.3921093479438211	0.9050068923462736	0.2352824640045168	7.632397220893138
1	1207	0.8214066584147747	2.212937768019321	6	7	0.2707031710899333	7.30454268727179	3.163215930046381	-0.5425984310524123	0.9630005540649644	0.1110976393011394	7.632397220893138
1	1208	0.9067829767024732	2.112304514710367	11.5	11.5	0.3003500161163354	12.68219661756321	5.444290782845221	-0.9483135671849912	0.9855169593270741	0.03833725512193176	7.632397220893138
1	1209	1.039323755327779	2.078647510655559	3	0	0.3333333333333333	2.886492283681005	0	-0.3781894731290243	1	0.03703703703703698	7.632397220893138
1	1210	0.496695726543744	2.078647510655559	4	0	0.1928658360444034	8.053220082713395	0	-1.055136394194511	1	0.001383633972724119	7.632397220893138
1	1211	1.42325788500132	1.693310583984595	4	1	0.4566746725331617	2.810453426714225	0.5905591150601924	-0.2908515172110319	0.9801374670742409	0.1380190440625269	7.632397220893138
1	1212	0.5537678254066429	2.465206223815598	1	6	0.1834291439336177	1.805810944804675	2.433873459362486	0.08228902353752442	0.6227323366333547	0.7579209929452266	7.632397220893138
1	1213	0	1.913796145272217	0	0	0		0		1	1	7.632397220893138
1	1214	1.039323755327779	2.078647510655559	8	2	0.3333333333333333	7.697312756482679	0.9621640945603349	-0.8824421039677233	0.9996443631560238	0.003403952649493669	7.632397220893138
1	1215	0.6840412948987923	2.15158857568834	4	8	0.241230811536471	5.84760018120225	3.718182969734641	-0.2789971682341798	0.8599268846903124	0.3242409605712092	7.632397220893138
1	1216	0.8586919372958646	2.208945210676881	6	8	0.279919656685385	6.987372000830472	3.621638038522731	-0.440979926083287	0.9328191524821242	0.1716055770692636	7.632397220893138
1	1217	0.8449695394569964	2.235259660717548	7	7	0.2743203458395613	8.284322301722755	3.13162722122087	-0.6751083481866945	0.981621317259107	0.06089621455155425	7.632397220893138
1	1218	0.5986393359505734	2.289572376305122	4.833333333333334	9.166666666666666	0.2072698941737327	8.073865252537294	4.003658832336061	-0.5332802135951907	0.9329439803591896	0.1761361267728986	7.632397220893138
1	1219	0.6235301044926992	2.400540357921704	5	13	0.206189013200068	8.018859015745477	5.415447383377843	-0.341100123201264	0.8514599908581055	0.3072226538199481	7.632397220893138
1	1220	0.2894683996580316	1.336405672615734	1.25	3.5	0.1780386344762934	4.318260651168518	2.618965237665809	-0.2560315407425734	0.8406220565792657	0.5046025535520055	6.637054983828197
1	1221	0.397499006113725	0.79499801222745	2	0	0.3333333333333333	5.031459121253242	0	-0.7272717166290886	1	0.1111111111111109	6.918265905587671
1	1222	0.3753659676246371	0.8160329400681162	2	5	0.3150632128340337	5.328133535003854	6.127203639086724	0.1155015021087127	0.6126846337669307	0.7015594796144744	6.918265905587671
1	1223	0.233072655693281	0.7867790590404726	0	2	0.228535827636597	0	2.542009700206215	0.3674345182588475	0.5951569692403504	1	6.918265905587671
1	1224	0.5400979382440698	0.8665290894714993	2.011111111111111	2.522222222222222	0.383966700199992	3.723604495972528	2.910718466197758	-0.1224769166076585	0.773590918929039	0.570651952235431	6.637054983828197
1	1225	0.811046760909726	2.083362277775362	6.5	8.5	0.2802115216162328	8.014334454291083	4.07994331599226	-0.5154856363514088	0.9345763396673568	0.1596944617428379	7.632397220893138
1	1226	0.7434646139130995	2.246745376678278	3	11	0.2486329108164285	4.035161786934298	4.895970907154177	0.1127835849349502	0.5261606651197234	0.7149137270427308	7.632397220893138
1	1227	1.095457538687205	2.022513727296133	4	8	0.3513366369467559	3.651442304914525	3.955473771095277	0.03983433479437984	0.5794495851326759	0.6569539209822473	7.632397220893138
1	1228	0.4804450898367073	2.63752617614663	1	0	0.1540890049495648	2.081403309460147	0	-0.2727063659321157	1	0.1540890049495648	7.632397220893138
1	1229	0	1.913796145272217	0	0	0		0		1	1	7.632397220893138
1	1230	0.5872845376200064	2.337504403121939	3	9	0.2007955273076994	5.108256403544383	3.850260126988306	-0.1648232187277154	0.7924506365296057	0.4444716615536853	7.632397220893138
1	1231	0.6339869687790661	2.269008637582769	6	7	0.2183906056866573	9.46391691859979	3.085047753479367	-0.83576220950067	0.9884490827126391	0.04472885553266781	7.632397220893138
1	1232	1.369485509811179	1.72859777687455	12	2	0.4420428319976603	8.762414727304805	1.157007157336606	-0.9964638042093699	0.9997969178512698	0.001780022790291769	7.632397220893138
1	1233	0.6311430658566025	1.986692652892664	6.166666666666667	12.83333333333333	0.2410934579799171	9.77063204884794	6.459647049405323	-0.4338066931814076	0.8630494088250333	0.2744502966652562	7.632397220893138
1	1234	0.7513817116451428	2.278487547132688	4.833333333333333	12.16666666666667	0.2479914634825631	6.432593791444295	5.339799500759853	-0.143178382761971	0.7397825135366272	0.4553281769826542	7.632397220893138
1	1235	0.887240064723766	2.188530641444793	5	3	0.2884610556126231	5.635453355633465	1.3707827266332	-0.5587589987227127	0.9908387428920344	0.04945336560784719	7.632397220893138
1	1236	1.204813746310619	1.876723451328075	10	3	0.3909781609106773	8.300038101841054	1.598530672101439	-0.8780344151107231	0.9989498485117064	0.00644264494420288	7.632397220893138
1	1237	0.7396655178270327	2.250693617096075	5.666666666666666	7.333333333333334	0.2473500621342767	7.661120506623089	3.258254823148724	-0.5768653748027994	0.9591405342169084	0.1176097932640087	7.632397220893138
1	1238	0.9743454183946566	2.138954313264899	8	13	0.3129622915797055	8.210640547970039	6.077736172006781	-0.2794540580415005	0.8193126972671014	0.3229944265690328	7.632397220893138
1	1239	0.7624084586797855	2.19333541737016	5	13	0.2579413138118949	6.558164384296291	5.927046040038501	-0.08268939967251038	0.6896789161116649	0.5127074655012762	7.632397220893138
1	1240	0.6659382570487937	2.41974578982881	2.5	15.5	0.2158154389535296	3.754101785770844	6.405631560618019	0.3474045831352702	0.3275527675162636	0.8522625476943491	7.632397220893138
1	1241	0.9148294117505016	2.1141303916706	7.666666666666666	16.33333333333334	0.3020275840957792	8.38043308205046	7.725792788223733	-0.08577125572483273	0.6637106403229343	0.5025683972386752	7.632397220893138
1	1242	0.9462574110529417	2.367272029161652	6.166666666666666	12.83333333333333	0.2855738656094932	6.516901843658744	5.421148552107103	-0.1528832424758128	0.7386393436131261	0.4392606840108233	7.167255703155286
1	1243	0.2355311695760419	1.011694614369907	1	1	0.1888440510192732	4.245722558929284	0.9884405687212331	-0.4926530231320074	0.9643379243946302	0.3420260264331766	6.611716232857167
1	1244	0.1563820932405637	0.6877503268062907	0	0	0.1852577741675691	0	0	0	1	1	6.654974340191498
1	1245	0.1504550528361802	0.8441324200468546	0	0	0.1512738265243302	0	0	0	1	1	6.654974340191498
1	1246	0.1563820932405637	0.7834812459727363	0	0	0.1663881191189575	0	0	0	1	1	6.654974340191498
1	1247	0.1563820932405637	0.7834812459727363	0	0	0.1663881191189575	0	0	0	1	1	6.654974340191498
1	1248	0.1920571724446251	0.6520752476022293	0	0	0.2275201945613755	0	0	0	1	1	6.654974340191498
1	1249	0	0.9945874728830344	0	0	0		0		1	1	6.654974340191498
1	1250	0.1920571724446251	0.747806166768675	0	0	0.2043458494778442	0	0	0	1	1	6.654974340191498
1	1251	0.1923497238801768	0.930288307425049	1	3	0.1713372596655603	5.198863714631295	3.224806735778201	-0.2886719237599184	0.861514694628053	0.5284679170977338	6.838410030117339
1	1252	0.2545726608108137	0.9379243575303615	1	3	0.2134786560430461	3.928151580829618	3.198552181648494	-0.1054598665529535	0.7981615837497553	0.617314461678367	6.918265905587671
1	1253	0.1985199637486653	0.9327303422363018	0.5	1.5	0.1754872133058264	2.518638380535981	1.608181842142736	-0.1316018422561494	0.8245127866941736	0.3201786645778082	6.918265905587671
1	1254	0.1926841094371562	0.8476064155073616	1	2	0.1852214403735271	5.189841564626528	2.359585726829164	-0.4090990251634378	0.90978783131007	0.4590977638145501	6.918265905587671
1	1255	0.2198264215289234	0.9726705968122518	0	1	0.1843412756156936	0	1.028097285224119	0.1486062113330678	0.8156587243843064	1	6.918265905587671
1	1256	0.2042850378819839	0.9781547581350805	0.5	5.5	0.1727656989980366	2.447560551589939	5.622832127797579	0.4589692879024887	0.5212385242229779	0.6795419364549466	6.918265905587671
1	1257	0.1871767344876955	0.8528757359266874	1.5	4.5	0.1799685494839694	8.013816482617427	5.276266882080482	-0.3956988120861197	0.8143265351900564	0.4957204378756916	6.918265905587671
1	1258	0.2336928281981021	0.958804190143073	3	2	0.1959693186681346	12.83736442890276	2.085931643354165	-1.554064693706698	0.9937817872789884	0.05487119777058247	6.918265905587671
1	1259	0.1875000289021888	0.9199674783919284	0	2	0.1693052190400682	0	2.173989893094842	0.3142391348876858	0.6900538191140692	1	6.918265905587671
1	1260	0.3945376474167477	0.7979593709244274	1	1	0.3308500074621318	2.53461236601258	1.253196636868254	-0.1852220985188451	0.8905382725623072	0.552238287486571	6.918265905587671
1	1261	0.2206825715128443	0.8300806188591797	1	7	0.2100212241301595	4.531395447971737	8.43291584089801	0.5639448448743687	0.4742758801815457	0.8483217228445621	6.918265905587671
1	1262	0.397499006113725	0.79499801222745	2	2	0.3333333333333333	5.031459121253242	2.515729560626621	-0.3636358583145443	0.8888888888888891	0.4074074074074072	6.918265905587671
1	1263	0.3954107644301718	0.811763673949252	1.5	2.5	0.3275506437669378	3.793523431668981	3.079714059927606	-0.1044474218186551	0.7484171672568339	0.5963268681326986	6.83415022900913
1	1264	0.3993813439992693	0.8077930943801545	2	2	0.3308397952291141	5.007745179012816	2.475881526982679	-0.3704723436255553	0.8910929318551769	0.4029745129102741	6.83415022900913
1	1265	0.1919691411599492	0.9484897476113241	1	1	0.1683262264427402	5.20917056750698	1.054307653317708	-0.6079560406139445	0.9716662814915473	0.3083187343770277	6.83415022900913
1	1266	0.2198606952019225	0.9836608955221012	1	3	0.1826811391639904	4.548334567402278	3.049831515776257	-0.2192669170872596	0.8451965197484775	0.553762479205808	6.83415022900913
1	1267	0.1945475373330877	0.9157696461032712	0	3	0.1752179829649901	0	3.275932995557805	0.4735193819179362	0.5610706486265215	1	6.918265905587671
1	1268	0.1905927645208059	0.9373888633824596	0	2	0.168967968809108	0	2.133586260864281	0.30839899621971	0.6906142368652597	1	6.918265905587671
1	1269	0.2479975109610447	0.8104588276135148	0	2	0.2343011250657982	0	2.467737942825819	0.3566989150897918	0.5862947670755025	1	6.918265905587671
1	1270	0.3395834027621804	0.8338444249270273	1.5	2.5	0.2893943664442582	4.417177011005132	2.998161198018184	-0.2051114878138542	0.7972257370925555	0.5373296094454717	6.918265905587671
1	1271	0.2981042778412544	0.8943927404999207	0	4	0.2499832479714984	0	4.472308214134431	0.6464493089984131	0.3164345199952384	1	6.918265905587671
1	1272	0.2202591377844443	0.843564501234538	2	4	0.2070447860958973	9.080213516305015	4.741783223625566	-0.627097939264727	0.8922739467754177	0.3619488499006643	6.918265905587671
1	1273	0.2333791076140271	0.8209392541044107	0	1	0.2213554426137865	0	1.218116925217485	0.1784468370589719	0.7786445573862135	1	6.82621751830171
1	1274	0.4028590964364319	0.8057181928728638	1	1	0.3333333333333334	2.482257466309421	1.24112873315471	-0.1818179291572721	0.888888888888889	0.5555555555555556	6.82621751830171
1	1275	0.1796897832845389	0.7941427109349937	0	2	0.1845181633916923	0	2.518439031751957	0.3704383537373446	0.6650106258380587	1	6.798537479565709
1	1276	0.06026553939776622	1.14555783069357	0	3	0.04997874555475015	0	2.618811481724734	0.3836402040666683	0.8574325476980152	1	6.82621751830171
1	1277	0.393870998841525	0.7576757072993652	1	2	0.3420364946911111	2.538902338433789	2.639651741150228	0.01475918434276684	0.7290620990216384	0.7151570880332787	6.82621751830171
1	1278	0.5029545880416912	1.920979597350228	2	9	0.207495150269672	3.976502148607927	4.685109624492875	0.100998452268318	0.5925178558223188	0.6994909495545549	7.016023116893149
1	1279	0.3824859227960256	2.053830970688476	0.375	3.125	0.1569935027002917	0.980428239708007	1.521546828633347	0.07712611260108838	0.6845068949050948	0.4499423278480275	7.016023116893149
1	1280	0.1377136013994441	0.7349313630396292	0	1	0.1578117184094048	0	1.360671282096418	0.1885215376269291	0.8421882815905952	1	7.217590622399285
1	1281	0.1582259418682715	0.6723192777104487	0	1	0.1905085215571151	0	1.487388556528458	0.2060782654965845	0.8094914784428848	1	7.217590622399285
1	1282	0.4010882167985446	1.671941533808914	2	9.249999999999998	0.193479238144563	4.986434196356719	5.53249010982293	0.07342614978403202	0.6245510094423059	0.6707799542593984	7.4368043956046
1	1283	0.4650001663837849	1.714935328773201	1.5	14.5	0.213309140301098	3.225805297372699	8.455129331537387	0.703168156104172	0.2098229264363164	0.9317955975618613	7.4368043956046
1	1284	0.439770085229134	1.699515194600143	2.833333333333333	13.16666666666667	0.2055686959451379	6.442760498038601	7.747307413608903	0.1754176721847535	0.535153553186622	0.7020759191864041	7.4368043956046
1	1285	0.4559785974967101	1.754298455654945	4	8	0.2062992948537949	8.772341557168941	4.560227465407705	-0.5663876401335414	0.9187769439783913	0.2224281298449944	7.4368043956046
1	1286	0.8202682599299861	1.453675134304202	9	8	0.360725012772903	10.97202030073453	5.503292868684294	-0.7353598590387077	0.9529484908007476	0.1171765252673242	7.4368043956046
1	1287	0.9874350516612875	1.300153211729794	6.333333333333333	4.666666666666666	0.4316489411418516	6.413923956495124	3.589320569733377	-0.3798141293633032	0.8886577879857697	0.261534001066954	7.4368043956046
1	1288	0.7686368983836807	1.537273796767361	7	5	0.3333333333333333	9.107030920217166	3.252511042934702	-0.7872359639770384	0.9812415677375287	0.06644763953101096	7.4368043956046
1	1289	0.6494900577029288	1.267431892219109	2.5	4	0.3388192501678766	3.849173625292781	3.155988124140161	-0.09673511465433568	0.7356434647173005	0.5463503452353169	7.165810508723595
1	1290	0.8090090767806061	1.232784859643748	4.5	7.5	0.3962246445874774	5.562360335816539	6.083786592063889	0.0773052626558316	0.5620424917742946	0.6588070050319038	6.745029230012144
1	1291	0.4501478575336815	0.9356928977231159	3.5	5.5	0.324819324172833	7.775223054878405	5.87799695111881	-0.2580319684031049	0.7694963893030953	0.4652690140553353	7.352678489805166
1	1292	0.4629119340712538	1.22369411012391	3.5	8.5	0.2744635806710582	7.560833373246458	6.946180364584166	-0.08759468400550442	0.6800656827025355	0.5544772283250887	7.017012683368631
1	1293	0.428832544429209	0.8812252678145049	2.5	4.5	0.3273386414106067	5.829781420455359	5.106526292828947	-0.1041703834991809	0.7101228252829724	0.5704835602167054	6.943001487866256
1	1294	0.2507237854561147	0.5094404348782489	0.7083333333333334	2.041666666666667	0.3298284485763249	2.825154111504574	4.007665129986402	0.166426414764988	0.6515899598219573	0.6673316626622272	7.105308494157375
