# Supplementary material for: Variation in selection constraints on teleost TLRs with emphasis on their repertoire in the Walking catfish, Clarias batrachus
Source: Sci Rep. 2020 Dec 7;10:21394. doi: 10.1038/s41598-020-78347-6 (PMC7721727; doi:10.1038/s41598-020-78347-6)
Supplement: Supplementary file 32 — Supplementary Information 32. [file 41598_2020_78347_MOESM32_ESM.zip › T13/slac/log.txt]

Analysis Description
--------------------
SLAC (Single Likelihood Ancestor Counting) uses a maximum likelihood
ancestral state reconstruction and minimum path substitution counting to
estimate site - level dS and dN, and applies a simple binomial - based
test to test if dS differs drom dN. The estimates aggregate information
over all branches, so the signal is derived from pervasive
diversification or conservation. A subset of branches can be selected
for testing as well. Multiple partitions within a NEXUS file are also
supported for recombination - aware analysis. 

- __Requirements__: in-frame codon alignment and a phylogenetic tree

- __Citation__: Not So Different After All: A Comparison of Methods for Detecting Amino
Acid Sites Under Selection (2005). _Mol Biol Evol_ 22 (5): 1208-1222

- __Written by__: Sergei L Kosakovsky Pond and Simon DW Frost

- __Contact Information__: spond@temple.edu

- __Analysis Version__: 2.00


####Choose Genetic Code

1. [**Universal**] Universal code. (Genebank transl_table=1).
2. [**Vertebrate-mtDNA**] Vertebrate mitochondrial DNA code. (Genebank transl_table=2).
3. [**Yeast-mtDNA**] Yeast mitochondrial DNA code. (Genebank transl_table=3).
4. [**Mold-Protozoan-mtDNA**] Mold, Protozoan and Coelenterate mitochondrial DNA and the Mycloplasma/Spiroplasma code. (Genebank transl_table=4).
5. [**Invertebrate-mtDNA**] Invertebrate mitochondrial DNA code. (Genebank transl_table=5).
6. [**Ciliate-Nuclear**] Ciliate, Dasycladacean and Hexamita Nuclear code. (Genebank transl_table=6).
7. [**Echinoderm-mtDNA**] Echinoderm mitochondrial DNA code. (Genebank transl_table=9).
8. [**Euplotid-Nuclear**] Euplotid Nuclear code. (Genebank transl_table=10).
9. [**Alt-Yeast-Nuclear**] Alternative Yeast Nuclear code. (Genebank transl_table=12).
10. [**Ascidian-mtDNA**] Ascidian mitochondrial DNA code. (Genebank transl_table=13).
11. [**Flatworm-mtDNA**] Flatworm mitochondrial DNA code. (Genebank transl_table=14).
12. [**Blepharisma-Nuclear**] Blepharisma Nuclear code. (Genebank transl_table=15).
13. [**Chlorophycean-mtDNA**] Chlorophycean Mitochondrial Code (transl_table=16).
14. [**Trematode-mtDNA**] Trematode Mitochondrial Code (transl_table=21).
15. [**Scenedesmus-obliquus-mtDNA**] Scenedesmus obliquus mitochondrial Code (transl_table=22).
16. [**Thraustochytrium-mtDNA**] Thraustochytrium Mitochondrial Code (transl_table=23).
17. [**Pterobranchia-mtDNA**] Pterobranchia Mitochondrial Code (transl_table=24).
18. [**SR1-and-Gracilibacteria**] Candidate Division SR1 and Gracilibacteria Code (transl_table=25).
19. [**Pachysolen-Nuclear**] Pachysolen tannophilus Nuclear Code (transl_table=26).

>Please choose an option (or press q to cancel selection):

>Select a coding sequence alignment file (`/home/datamonkey/`) 

>Please select a tree file for the data: (`/home/datamonkey/`) 
>Loaded a multiple sequence alignment with **22** sequences, **1294** codons, and **1** partitions from `/home/datamonkey/datamonkey-js-server/production/app/slac/output/5e15779f21660530addc7d43`


####Choose the set of branches to test for selection

1. [**All**] Include all branches in the analysis
2. [**Internal**] Include all internal branches in the analysis
3. [**Leaves**] Include all leaf branches in the analysis
4. [**Unlabeled branches**] Set of 41 unlabeled branches

>Please choose an option (or press q to cancel selection):
>Select the number of samples used to assess ancestral reconstruction uncertainty [select 0 to skip] (permissible range = [0,100000], default value = 100, integer): 
>Select the p-value threshold to use when testing for selection (permissible range = [0,1], default value = 0.1): 

>Save the resulting JSON file to (`/home/datamonkey/`) 

### Branches to include in the SLAC analysis
Selected 41 branches to include in SLAC calculations: `CBTLR13, TFTLR13, Node5, CITLR13, Node4, DRTLR13, Node3, PHTLR13, ATTLR13, PFTLR13, SLTLR13, SLTLR21_13, Node19, LCTLR13, Node18, Node16, SATLR13, Node15, Node13, Node11, MMTLR13, Node10, Node2, LMTLR13, ECTLR13, Node27, SMTLR13, Node26, GMTLR13, TRTLR13, Node31, Node25, Node1, ONTLR13, SSTLR13, OMTLR13, Node36, Node34, CATLR13, CCTLR13, Node39`


### Obtaining branch lengths and nucleotide substitution biases under the nucleotide GTR model
* Log(L) = -55357.74, AIC-c = 110813.53 (49 estimated parameters)

### Obtaining the global omega estimate based on relative GTR branch lengths and nucleotide substitution biases
* Log(L) = -54639.10, AIC-c = 109390.43 (56 estimated parameters)
* non-synonymous/synonymous rate ratio for *test* =   0.7246

### Performing joint maximum likelihood ancestral state reconstruction

### For partition 1 these sites are significant at p <=0.1

|     Codon      |   Partition    |       S        |       N        |       dS       |       dN       |Selection detected?|
|:--------------:|:--------------:|:--------------:|:--------------:|:--------------:|:--------------:|:-----------------:|
|       7        |       1        |     3.000      |     3.000      |     5.276      |     1.863      |  Neg. p = 0.187   |
|       10       |       1        |     2.000      |     2.000      |     27.430     |     1.462      |  Neg. p = 0.014   |
|       22       |       1        |     0.000      |     11.000     |     0.000      |     6.177      |  Pos. p = 0.049   |
|       23       |       1        |     0.000      |     7.000      |     0.000      |     3.991      |  Pos. p = 0.064   |
|      106       |       1        |     1.000      |     11.000     |     1.061      |     5.346      |  Pos. p = 0.070   |
|      128       |       1        |     11.000     |     13.500     |     11.752     |     6.114      |  Neg. p = 0.082   |
|      142       |       1        |     3.517      |     17.049     |     4.050      |     9.285      |  Pos. p = 0.114   |
|      148       |       1        |     8.375      |     12.375     |     13.863     |     5.221      |  Neg. p = 0.033   |
|      163       |       1        |     0.000      |     10.000     |     0.000      |     4.800      |  Pos. p = 0.027   |
|      166       |       1        |     2.000      |     14.000     |     2.035      |     6.578      |  Pos. p = 0.078   |
|      167       |       1        |     1.000      |     10.000     |     1.094      |     4.926      |  Pos. p = 0.100   |
|      170       |       1        |     0.000      |     14.000     |     0.000      |     6.449      |  Pos. p = 0.012   |
|      174       |       1        |     7.000      |     11.000     |     11.504     |     5.082      |  Neg. p = 0.079   |
|      177       |       1        |     0.000      |     15.000     |     0.000      |     7.206      |  Pos. p = 0.004   |
|      179       |       1        |     0.000      |     15.000     |     0.000      |     6.557      |  Pos. p = 0.020   |
|      189       |       1        |     0.000      |     1.000      |     0.000      |     0.411      |  Pos. p = 0.811   |
|      194       |       1        |     0.000      |     7.000      |     0.000      |     3.269      |  Pos. p = 0.095   |
|      197       |       1        |     0.000      |     13.000     |     0.000      |     6.090      |  Pos. p = 0.012   |
|      200       |       1        |     0.000      |     13.000     |     0.000      |     6.454      |  Pos. p = 0.006   |
|      203       |       1        |     0.000      |     12.000     |     0.000      |     5.689      |  Pos. p = 0.015   |
|      213       |       1        |     0.000      |     16.000     |     0.000      |     7.432      |  Pos. p = 0.023   |
|      216       |       1        |     4.000      |     9.000      |     13.460     |     4.658      |  Neg. p = 0.084   |
|      221       |       1        |     1.000      |     16.000     |     1.083      |     7.769      |  Pos. p = 0.016   |
|      226       |       1        |     0.000      |     10.000     |     0.000      |     4.904      |  Pos. p = 0.022   |
|      229       |       1        |     0.000      |     13.000     |     0.000      |     6.450      |  Pos. p = 0.006   |
|      231       |       1        |     0.667      |     13.333     |     0.859      |     6.038      |  Pos. p = 0.063   |
|      234       |       1        |     1.500      |     10.500     |     2.381      |     4.649      |  Neg. p = 0.860   |
|      238       |       1        |     0.000      |     2.000      |     0.000      |     0.866      |  Pos. p = 0.643   |
|      240       |       1        |     0.000      |     11.000     |     0.000      |     4.974      |  Pos. p = 0.035   |
|      245       |       1        |     5.625      |     17.958     |     5.969      |     8.884      |  Pos. p = 0.283   |
|      253       |       1        |     1.000      |     12.000     |     1.070      |     5.810      |  Pos. p = 0.054   |
|      255       |       1        |     3.500      |     17.500     |     3.590      |     8.782      |  Pos. p = 0.091   |
|      274       |       1        |     0.000      |     8.000      |     0.000      |     3.849      |  Pos. p = 0.091   |
|      311       |       1        |     4.000      |     5.000      |     6.170      |     1.856      |  Neg. p = 0.078   |
|      312       |       1        |     5.417      |     15.000     |     5.767      |     7.372      |  Neg. p = 0.756   |
|      320       |       1        |     1.000      |     6.500      |     1.650      |     3.136      |  Pos. p = 0.466   |
|      324       |       1        |     7.000      |     10.000     |     8.875      |     4.080      |  Neg. p = 0.095   |
|      328       |       1        |     0.000      |     11.000     |     0.000      |     4.981      |  Pos. p = 0.035   |
|      330       |       1        |     1.667      |     20.000     |     1.969      |     9.670      |  Pos. p = 0.021   |
|      338       |       1        |     4.705      |     18.372     |     4.113      |     10.426     |  Pos. p = 0.048   |
|      344       |       1        |     2.042      |     15.792     |     2.822      |     7.061      |  Pos. p = 0.159   |
|      349       |       1        |     0.000      |     11.000     |     0.000      |     5.408      |  Pos. p = 0.014   |
|      352       |       1        |     2.000      |     13.000     |     1.941      |     5.939      |  Pos. p = 0.096   |
|      354       |       1        |     1.000      |     13.000     |     1.024      |     5.857      |  Pos. p = 0.043   |
|      368       |       1        |     6.656      |     9.844      |     6.171      |     5.695      |  Pos. p = 0.661   |
|      369       |       1        |     6.500      |     5.500      |     11.015     |     2.096      |  Neg. p = 0.008   |
|      390       |       1        |     2.500      |     16.500     |     2.800      |     8.122      |  Pos. p = 0.082   |
|      391       |       1        |     3.667      |     18.333     |     3.452      |     8.459      |  Pos. p = 0.082   |
|      395       |       1        |     0.500      |     18.500     |     0.645      |     8.702      |  Pos. p = 0.012   |
|      423       |       1        |     1.000      |     12.000     |     1.171      |     5.658      |  Pos. p = 0.077   |
|      444       |       1        |     2.000      |     1.000      |     3.263      |     0.432      |  Pos. p = 0.991   |
|      466       |       1        |     2.000      |     9.000      |     1.815      |     3.822      |  Pos. p = 0.267   |
|      473       |       1        |     2.000      |     18.000     |     2.363      |     7.208      |  Pos. p = 0.086   |
|      475       |       1        |     1.000      |     16.000     |     1.197      |     5.871      |  Pos. p = 0.066   |
|      506       |       1        |     3.000      |     4.000      |     22.757     |     2.550      |  Neg. p = 0.013   |
|      512       |       1        |     10.000     |     4.000      |     9.122      |     2.172      |  Neg. p = 0.010   |
|      515       |       1        |     10.000     |     3.000      |     8.734      |     1.795      |  Neg. p = 0.009   |
|      517       |       1        |     10.500     |     4.500      |     8.238      |     2.699      |  Neg. p = 0.039   |
|      520       |       1        |     7.000      |     6.000      |     12.003     |     2.109      |  Neg. p = 0.003   |
|      522       |       1        |     7.000      |     7.000      |     7.896      |     2.866      |  Neg. p = 0.053   |
|      525       |       1        |     8.500      |     7.500      |     8.864      |     2.811      |  Neg. p = 0.024   |
|      533       |       1        |     6.000      |     2.000      |     9.829      |     0.745      |  Neg. p = 0.001   |
|      545       |       1        |     0.000      |     9.750      |     0.000      |     4.715      |  Pos. p = 0.027   |
|      558       |       1        |     1.000      |     12.000     |     0.936      |     4.738      |  Pos. p = 0.067   |
|      569       |       1        |     1.000      |     12.000     |     0.890      |     4.881      |  Pos. p = 0.052   |
|      572       |       1        |     1.000      |     15.000     |     0.925      |     6.631      |  Pos. p = 0.017   |
|      579       |       1        |     0.000      |     12.000     |     0.000      |     5.584      |  Pos. p = 0.009   |
|      588       |       1        |     7.000      |     13.000     |     12.628     |     5.542      |  Neg. p = 0.071   |
|      593       |       1        |     0.000      |     12.000     |     0.000      |     5.769      |  Pos. p = 0.013   |
|      596       |       1        |     0.000      |     12.000     |     0.000      |     5.874      |  Pos. p = 0.010   |
|      599       |       1        |     0.000      |     16.000     |     0.000      |     7.607      |  Pos. p = 0.003   |
|      608       |       1        |     0.000      |     14.000     |     0.000      |     5.339      |  Pos. p = 0.050   |
|      609       |       1        |     0.000      |     12.000     |     0.000      |     5.334      |  Pos. p = 0.035   |
|      615       |       1        |     9.500      |     11.500     |     12.370     |     6.196      |  Neg. p = 0.094   |
|      623       |       1        |     0.562      |     10.271     |     0.959      |     4.329      |  Pos. p = 0.229   |
|      625       |       1        |     0.000      |     16.000     |     0.000      |     7.888      |  Pos. p = 0.002   |
|      628       |       1        |     0.000      |     15.000     |     0.000      |     7.421      |  Pos. p = 0.003   |
|      630       |       1        |     0.500      |     9.500      |     0.508      |     4.738      |  Pos. p = 0.064   |
|      638       |       1        |     0.000      |     14.000     |     0.000      |     6.637      |  Pos. p = 0.008   |
|      642       |       1        |     2.782      |     5.751      |     2.821      |     3.744      |  Pos. p = 0.497   |
|      648       |       1        |     1.000      |     14.000     |     1.290      |     7.045      |  Pos. p = 0.049   |
|      652       |       1        |     0.000      |     13.000     |     0.000      |     6.189      |  Pos. p = 0.010   |
|      655       |       1        |     0.000      |     11.000     |     0.000      |     5.332      |  Pos. p = 0.016   |
|      656       |       1        |     2.000      |     15.000     |     2.235      |     7.739      |  Pos. p = 0.060   |
|      657       |       1        |     0.000      |     19.000     |     0.000      |     9.005      |  Pos. p = 0.001   |
|      662       |       1        |     0.000      |     17.000     |     0.000      |     7.786      |  Pos. p = 0.005   |
|      665       |       1        |     0.000      |     20.000     |     0.000      |     9.344      |  Pos. p = 0.001   |
|      676       |       1        |     0.000      |     14.000     |     0.000      |     6.598      |  Pos. p = 0.008   |
|      679       |       1        |     0.000      |     13.000     |     0.000      |     6.292      |  Pos. p = 0.008   |
|      680       |       1        |     0.500      |     13.500     |     0.695      |     6.528      |  Pos. p = 0.053   |
|      681       |       1        |     0.000      |     13.000     |     0.000      |     6.040      |  Pos. p = 0.014   |
|      686       |       1        |     0.000      |     16.000     |     0.000      |     7.081      |  Pos. p = 0.011   |
|      697       |       1        |     1.000      |     12.000     |     1.051      |     5.884      |  Pos. p = 0.049   |
|      700       |       1        |     0.000      |     13.000     |     0.000      |     6.149      |  Pos. p = 0.005   |
|      703       |       1        |     0.000      |     11.000     |     0.000      |     4.789      |  Pos. p = 0.030   |
|      705       |       1        |     0.000      |     12.000     |     0.000      |     4.489      |  Pos. p = 0.052   |
|      714       |       1        |     1.833      |     17.167     |     1.405      |     8.105      |  Pos. p = 0.007   |
|      718       |       1        |     1.000      |     13.000     |     1.193      |     6.014      |  Pos. p = 0.065   |
|      721       |       1        |     0.000      |     10.000     |     0.000      |     4.935      |  Pos. p = 0.020   |
|      727       |       1        |     3.542      |     15.958     |     3.945      |     7.630      |  Neg. p = 0.917   |
|      742       |       1        |     1.667      |     14.333     |     2.017      |     7.057      |  Pos. p = 0.088   |
|      755       |       1        |     5.000      |     4.000      |     8.448      |     1.441      |  Neg. p = 0.011   |
|      773       |       1        |     11.500     |     3.500      |     10.604     |     2.081      |  Neg. p = 0.005   |
|      776       |       1        |     11.500     |     2.500      |     9.741      |     1.390      |  Neg. p = 0.002   |
|      781       |       1        |     5.000      |     6.000      |     7.939      |     2.327      |  Neg. p = 0.047   |
|      783       |       1        |     7.500      |     8.500      |     7.869      |     3.504      |  Neg. p = 0.095   |
|      797       |       1        |     0.000      |     9.083      |     0.000      |     5.036      |  Pos. p = 0.140   |
|      801       |       1        |     5.000      |     5.000      |     8.504      |     2.088      |  Neg. p = 0.031   |
|      804       |       1        |     2.000      |     1.000      |     7.691      |     0.771      |  Neg. p = 0.074   |
|      809       |       1        |     7.000      |     2.000      |     5.715      |     1.210      |  Neg. p = 0.036   |
|      812       |       1        |     10.000     |     3.000      |     9.585      |     1.533      |  Neg. p = 0.002   |
|      815       |       1        |     13.250     |     9.750      |     13.256     |     5.519      |  Neg. p = 0.031   |
|      830       |       1        |     9.500      |     6.500      |     10.825     |     3.234      |  Neg. p = 0.018   |
|      835       |       1        |     8.000      |     6.000      |     11.176     |     2.637      |  Neg. p = 0.008   |
|      838       |       1        |     6.500      |     3.500      |     5.840      |     1.950      |  Neg. p = 0.091   |
|      841       |       1        |     9.000      |     4.000      |     8.290      |     2.265      |  Neg. p = 0.023   |
|      846       |       1        |     10.958     |     6.792      |     11.095     |     3.381      |  Neg. p = 0.012   |
|      854       |       1        |     10.000     |     7.000      |     8.945      |     3.411      |  Neg. p = 0.040   |
|      855       |       1        |     6.000      |     11.000     |     10.507     |     4.529      |  Neg. p = 0.087   |
|      857       |       1        |     6.000      |     4.000      |     9.571      |     1.688      |  Neg. p = 0.008   |
|      859       |       1        |     7.000      |     4.000      |     11.995     |     1.665      |  Neg. p = 0.002   |
|      865       |       1        |     10.500     |     7.500      |     10.474     |     3.834      |  Neg. p = 0.032   |
|      867       |       1        |     11.000     |     1.000      |     9.262      |     0.564      |  Neg. p = 0.000   |
|      868       |       1        |     9.500      |     11.500     |     13.600     |     5.699      |  Neg. p = 0.045   |
|      870       |       1        |     11.000     |     0.000      |     8.427      |     0.000      |  Neg. p = 0.000   |
|      872       |       1        |     9.000      |     8.000      |     11.071     |     3.674      |  Neg. p = 0.022   |
|      876       |       1        |     8.000      |     14.000     |     12.876     |     5.958      |  Neg. p = 0.070   |
|      891       |       1        |     6.000      |     4.000      |     7.005      |     1.866      |  Neg. p = 0.038   |
|      894       |       1        |     10.000     |     1.000      |     7.295      |     0.628      |  Neg. p = 0.003   |
|      897       |       1        |     11.000     |     0.000      |     9.007      |     0.000      |  Neg. p = 0.000   |
|      900       |       1        |     7.000      |     6.000      |     8.071      |     2.960      |  Neg. p = 0.062   |
|      902       |       1        |     5.000      |     9.000      |     10.215     |     3.596      |  Neg. p = 0.064   |
|      907       |       1        |     8.750      |     4.750      |     8.362      |     2.885      |  Neg. p = 0.054   |
|      909       |       1        |     6.000      |     4.000      |     11.278     |     1.630      |  Neg. p = 0.003   |
|      910       |       1        |     9.500      |     3.500      |     7.859      |     2.051      |  Neg. p = 0.026   |
|      913       |       1        |     3.000      |     9.000      |     3.268      |     3.906      |  Neg. p = 0.709   |
|      916       |       1        |     2.000      |     20.000     |     2.692      |     9.231      |  Pos. p = 0.054   |
|      917       |       1        |     5.000      |     2.000      |     9.590      |     0.807      |  Neg. p = 0.002   |
|      918       |       1        |     4.000      |     4.000      |     4.011      |     2.008      |  Neg. p = 0.259   |
|      922       |       1        |     6.976      |     4.524      |     13.386     |     1.866      |  Neg. p = 0.001   |
|      925       |       1        |     11.000     |     1.000      |     8.718      |     0.592      |  Neg. p = 0.001   |
|      928       |       1        |     11.000     |     2.000      |     9.572      |     1.207      |  Neg. p = 0.002   |
|      930       |       1        |     10.000     |     7.000      |     9.937      |     3.519      |  Neg. p = 0.029   |
|      941       |       1        |     7.500      |     9.500      |     10.613     |     4.154      |  Neg. p = 0.056   |
|      944       |       1        |     5.000      |     7.000      |     8.790      |     3.249      |  Neg. p = 0.085   |
|      946       |       1        |     12.000     |     3.000      |     11.388     |     1.567      |  Neg. p = 0.001   |
|      947       |       1        |     7.000      |     6.000      |     7.152      |     2.997      |  Neg. p = 0.097   |
|      949       |       1        |     14.000     |     0.000      |     10.333     |     0.000      |  Neg. p = 0.000   |
|      951       |       1        |     6.750      |     10.250     |     12.814     |     5.028      |  Neg. p = 0.061   |
|      952       |       1        |     8.000      |     3.000      |     6.897      |     1.636      |  Neg. p = 0.024   |
|      953       |       1        |     6.000      |     6.000      |     9.375      |     2.548      |  Neg. p = 0.027   |
|      959       |       1        |     10.000     |     7.000      |     11.520     |     3.373      |  Neg. p = 0.011   |
|      961       |       1        |     7.000      |     2.000      |     14.068     |     0.909      |  Neg. p = 0.000   |
|      963       |       1        |     5.000      |     0.000      |     9.492      |     0.000      |  Neg. p = 0.000   |
|      965       |       1        |     6.000      |     1.000      |     11.322     |     0.405      |  Neg. p = 0.000   |
|      968       |       1        |     7.000      |     5.000      |     10.113     |     2.174      |  Neg. p = 0.009   |
|      978       |       1        |     10.000     |     4.000      |     9.698      |     1.917      |  Neg. p = 0.004   |
|      979       |       1        |     3.000      |     1.000      |     5.380      |     0.501      |  Neg. p = 0.035   |
|      980       |       1        |     8.000      |     4.000      |     8.119      |     1.985      |  Neg. p = 0.017   |
|      985       |       1        |     7.000      |     10.000     |     14.641     |     4.777      |  Neg. p = 0.026   |
|      991       |       1        |     8.000      |     7.000      |     8.932      |     3.660      |  Neg. p = 0.070   |
|      993       |       1        |     7.000      |     0.000      |     12.790     |     0.000      |  Neg. p = 0.000   |
|      997       |       1        |     5.500      |     8.500      |     10.187     |     4.133      |  Neg. p = 0.100   |
|      1007      |       1        |     5.667      |     7.333      |     8.791      |     3.268      |  Neg. p = 0.081   |
|      1012      |       1        |     6.000      |     0.000      |     11.920     |     0.000      |  Neg. p = 0.000   |
|      1021      |       1        |     6.000      |     4.000      |     11.388     |     1.570      |  Neg. p = 0.003   |
|      1024      |       1        |     7.000      |     4.000      |     7.219      |     1.862      |  Neg. p = 0.026   |
|      1036      |       1        |     7.000      |     5.000      |     8.417      |     2.242      |  Neg. p = 0.023   |
|      1040      |       1        |     5.250      |     7.750      |     9.171      |     3.101      |  Neg. p = 0.063   |
|      1048      |       1        |     2.000      |     15.750     |     2.311      |     7.685      |  Pos. p = 0.067   |
|      1055      |       1        |     3.000      |     2.000      |     6.287      |     0.994      |  Neg. p = 0.052   |
|      1059      |       1        |     7.000      |     4.000      |     7.000      |     2.007      |  Neg. p = 0.039   |
|      1063      |       1        |     4.000      |     7.250      |     7.830      |     3.117      |  Neg. p = 0.128   |
|      1073      |       1        |     0.000      |     9.000      |     0.000      |     4.159      |  Pos. p = 0.058   |
|      1088      |       1        |     5.000      |     2.000      |     9.331      |     0.956      |  Neg. p = 0.005   |
|      1089      |       1        |     4.000      |     0.000      |     7.349      |     0.000      |  Neg. p = 0.001   |
|      1090      |       1        |     5.000      |     2.000      |     5.043      |     0.996      |  Neg. p = 0.044   |
|      1091      |       1        |     6.500      |     1.250      |     12.399     |     0.505      |  Neg. p = 0.000   |
|      1092      |       1        |     6.500      |     6.500      |     7.218      |     2.931      |  Neg. p = 0.097   |
|      1093      |       1        |     5.000      |     0.000      |     4.811      |     0.000      |  Neg. p = 0.004   |
|      1094      |       1        |     4.000      |     1.000      |     8.250      |     0.476      |  Neg. p = 0.005   |
|      1095      |       1        |     8.000      |     6.000      |     13.678     |     2.429      |  Neg. p = 0.002   |
|      1096      |       1        |     9.000      |     8.000      |     8.880      |     3.857      |  Neg. p = 0.069   |
|      1098      |       1        |     4.000      |     1.000      |     7.211      |     0.409      |  Neg. p = 0.005   |
|      1099      |       1        |     4.000      |     2.000      |     7.108      |     0.880      |  Neg. p = 0.017   |
|      1102      |       1        |     10.000     |     1.000      |     9.641      |     0.481      |  Neg. p = 0.000   |
|      1105      |       1        |     6.000      |     3.000      |     10.269     |     1.311      |  Neg. p = 0.003   |
|      1106      |       1        |     6.000      |     3.000      |     5.859      |     1.444      |  Neg. p = 0.041   |
|      1108      |       1        |     9.000      |     0.000      |     8.659      |     0.000      |  Neg. p = 0.000   |
|      1110      |       1        |     9.000      |     1.000      |     6.358      |     0.611      |  Neg. p = 0.006   |
|      1111      |       1        |     5.000      |     1.000      |     8.306      |     0.426      |  Neg. p = 0.002   |
|      1114      |       1        |     7.000      |     5.000      |     8.136      |     2.521      |  Neg. p = 0.040   |
|      1118      |       1        |     5.000      |     1.000      |     7.437      |     0.776      |  Neg. p = 0.020   |
|      1120      |       1        |     6.000      |     5.000      |     10.378     |     2.681      |  Neg. p = 0.026   |
|      1122      |       1        |     7.000      |     2.000      |     6.136      |     1.104      |  Neg. p = 0.020   |
|      1123      |       1        |     8.000      |     2.000      |     15.276     |     0.913      |  Neg. p = 0.000   |
|      1124      |       1        |     8.000      |     0.000      |     5.724      |     0.000      |  Neg. p = 0.002   |
|      1125      |       1        |     4.000      |     2.000      |     8.363      |     0.793      |  Neg. p = 0.007   |
|      1126      |       1        |     3.000      |     3.000      |     6.492      |     1.187      |  Neg. p = 0.051   |
|      1127      |       1        |     10.500     |     1.500      |     8.894      |     0.946      |  Neg. p = 0.003   |
|      1129      |       1        |     5.000      |     2.000      |     9.257      |     0.814      |  Neg. p = 0.003   |
|      1130      |       1        |     7.500      |     7.500      |     13.162     |     3.377      |  Neg. p = 0.013   |
|      1132      |       1        |     9.000      |     2.000      |     9.077      |     1.005      |  Neg. p = 0.001   |
|      1133      |       1        |     8.833      |     11.167     |     14.348     |     5.014      |  Neg. p = 0.022   |
|      1135      |       1        |     6.000      |     1.000      |     7.543      |     0.454      |  Neg. p = 0.002   |
|      1138      |       1        |     2.000      |     0.000      |     4.195      |     0.000      |  Neg. p = 0.023   |
|      1139      |       1        |     7.000      |     0.000      |     8.581      |     0.000      |  Neg. p = 0.000   |
|      1140      |       1        |     7.000      |     5.000      |     6.945      |     2.376      |  Neg. p = 0.057   |
|      1141      |       1        |     7.500      |     4.500      |     11.741     |     1.821      |  Neg. p = 0.003   |
|      1142      |       1        |     6.000      |     3.000      |     6.825      |     1.340      |  Neg. p = 0.019   |
|      1143      |       1        |     7.500      |     3.500      |     8.743      |     1.549      |  Neg. p = 0.008   |
|      1144      |       1        |     6.000      |     1.000      |     12.332     |     0.476      |  Neg. p = 0.000   |
|      1146      |       1        |     5.000      |     2.000      |     9.929      |     0.766      |  Neg. p = 0.002   |
|      1147      |       1        |     7.500      |     4.500      |     7.543      |     2.158      |  Neg. p = 0.036   |
|      1149      |       1        |     5.000      |     0.000      |     4.811      |     0.000      |  Neg. p = 0.004   |
|      1150      |       1        |     6.500      |     3.500      |     7.418      |     1.561      |  Neg. p = 0.021   |
|      1151      |       1        |     4.000      |     0.000      |     7.091      |     0.000      |  Neg. p = 0.002   |
|      1153      |       1        |     7.000      |     5.000      |     7.808      |     2.377      |  Neg. p = 0.038   |
|      1155      |       1        |     7.000      |     6.000      |     7.122      |     2.998      |  Neg. p = 0.098   |
|      1157      |       1        |     4.000      |     3.000      |     8.467      |     1.404      |  Neg. p = 0.024   |
|      1158      |       1        |     8.000      |     0.000      |     5.663      |     0.000      |  Neg. p = 0.002   |
|      1160      |       1        |     6.167      |     2.833      |     11.630     |     1.149      |  Neg. p = 0.001   |
|      1162      |       1        |     0.250      |     2.750      |     12.568     |     1.486      |  Neg. p = 0.032   |
|      1163      |       1        |     5.000      |     1.000      |     10.329     |     0.454      |  Neg. p = 0.001   |
|      1165      |       1        |     8.833      |     5.167      |     7.884      |     2.893      |  Neg. p = 0.059   |
|      1168      |       1        |     6.500      |     3.500      |     10.632     |     1.783      |  Neg. p = 0.009   |
|      1170      |       1        |     3.000      |     0.000      |     2.886      |     0.000      |  Neg. p = 0.037   |
|      1171      |       1        |     7.000      |     1.000      |     10.794     |     0.405      |  Neg. p = 0.000   |
|      1173      |       1        |     11.000     |     4.000      |     10.034     |     2.063      |  Neg. p = 0.004   |
|      1174      |       1        |     7.000      |     2.000      |     5.465      |     1.100      |  Neg. p = 0.030   |
|      1175      |       1        |     6.500      |     5.500      |     8.016      |     2.418      |  Neg. p = 0.043   |
|      1179      |       1        |     10.000     |     6.000      |     12.803     |     2.853      |  Neg. p = 0.003   |
|      1180      |       1        |     9.000      |     3.000      |     16.767     |     1.218      |  Neg. p = 0.000   |
|      1181      |       1        |     7.500      |     6.500      |     7.648      |     3.219      |  Neg. p = 0.094   |
|      1182      |       1        |     11.000     |     1.000      |     9.796      |     0.546      |  Neg. p = 0.000   |
|      1183      |       1        |     9.500      |     5.500      |     10.887     |     2.597      |  Neg. p = 0.008   |
|      1184      |       1        |     7.000      |     2.000      |     5.277      |     1.201      |  Neg. p = 0.046   |
|      1186      |       1        |     5.000      |     0.000      |     10.417     |     0.000      |  Neg. p = 0.000   |
|      1188      |       1        |     4.000      |     3.000      |     7.096      |     1.326      |  Neg. p = 0.033   |
|      1190      |       1        |     5.500      |     2.500      |     6.722      |     1.087      |  Neg. p = 0.019   |
|      1191      |       1        |     7.000      |     4.000      |     6.788      |     1.917      |  Neg. p = 0.037   |
|      1195      |       1        |     11.000     |     2.000      |     7.756      |     1.193      |  Neg. p = 0.005   |
|      1196      |       1        |     6.000      |     2.000      |     5.837      |     0.981      |  Neg. p = 0.020   |
|      1197      |       1        |     9.000      |     6.000      |     8.659      |     2.886      |  Neg. p = 0.031   |
|      1198      |       1        |     3.000      |     2.000      |     5.728      |     0.915      |  Neg. p = 0.053   |
|      1200      |       1        |     6.000      |     3.000      |     6.052      |     1.440      |  Neg. p = 0.036   |
|      1202      |       1        |     8.000      |     6.000      |     8.740      |     2.840      |  Neg. p = 0.033   |
|      1208      |       1        |     11.500     |     11.500     |     12.682     |     5.444      |  Neg. p = 0.038   |
|      1209      |       1        |     3.000      |     0.000      |     2.886      |     0.000      |  Neg. p = 0.037   |
|      1210      |       1        |     4.000      |     0.000      |     8.053      |     0.000      |  Neg. p = 0.001   |
|      1214      |       1        |     8.000      |     2.000      |     7.697      |     0.962      |  Neg. p = 0.003   |
|      1217      |       1        |     7.000      |     7.000      |     8.284      |     3.132      |  Neg. p = 0.061   |
|      1231      |       1        |     6.000      |     7.000      |     9.464      |     3.085      |  Neg. p = 0.045   |
|      1232      |       1        |     12.000     |     2.000      |     8.762      |     1.157      |  Neg. p = 0.002   |
|      1235      |       1        |     5.000      |     3.000      |     5.635      |     1.371      |  Neg. p = 0.049   |
|      1236      |       1        |     10.000     |     3.000      |     8.300      |     1.599      |  Neg. p = 0.006   |
|      1258      |       1        |     3.000      |     2.000      |     12.837     |     2.086      |  Neg. p = 0.055   |
|      1288      |       1        |     7.000      |     5.000      |     9.107      |     3.253      |  Neg. p = 0.066   |

### Ancestor sampling analysis

>Generating 100 ancestral sequence samples to obtain confidence intervals
