# Supplementary material for: Variation in selection constraints on teleost TLRs with emphasis on their repertoire in the Walking catfish, Clarias batrachus
Source: Sci Rep. 2020 Dec 7;10:21394. doi: 10.1038/s41598-020-78347-6 (PMC7721727; doi:10.1038/s41598-020-78347-6)
Supplement: Supplementary file 32 — Supplementary Information 32. [file 41598_2020_78347_MOESM32_ESM.zip › T13/slac/result.json]

{
  "MLE": {
    "content": {
      "0": {
        "by-branch": {
          "AVERAGED": [
            [
              755.1924543561098,
              2103.520333163267,
              241.5255265567765,
              539.9015796703297,
              0.2641722028365855,
              0.3198198355447094,
              0.2566657289489698,
              -0.008888299029897247,
              0.9977671554708674,
              0.002848308807464339,
              0.3921036622632186
            ],
            [
              770.5080069795529,
              2133.056190177512,
              269.5247481684982,
              705.3239697802197,
              0.2653662721609434,
              0.3498013592682245,
              0.3306635676210307,
              -0.002693449786582895,
              0.7948515579617981,
              0.2261725805733391,
              0.4651415177378518
            ],
            [
              812.5042042555194,
              2269.113967383776,
              1,
              8,
              0.2636615437088043,
              0.001230762862225776,
              0.003525605198765655,
              0.0003229757495296516,
              0.2687085094455667,
              0.9363648101284433,
              0.05956879137487296
            ],
            [
              780.2080697161051,
              2197.948565352745,
              277.9069368131869,
              623.431891025641,
              0.261976841825201,
              0.3561959272150428,
              0.2836426206022648,
              -0.01021114096206208,
              0.9991871894129178,
              0.001041782763234078,
              0.4586087653357534
            ],
            [
              836.159257377836,
              2347.240611463247,
              74.25,
              238.75,
              0.262662339582944,
              0.08879887335439568,
              0.1017151794468849,
              0.001817838888080674,
              0.1694471867866722,
              0.8615713517680266,
              0.2388509326228689
            ],
            [
              811.3177669403868,
              2255.054352844553,
              293.5383127289377,
              797.6501488095239,
              0.2645855542794619,
              0.3618043690031825,
              0.353716595701278,
              -0.001138271942527902,
              0.6442726801807537,
              0.3814924920269591,
              0.6020558079137533
            ],
            [
              901.9267318214892,
              2567.149169993587,
              57,
              191,
              0.2599904866162157,
              0.06319803814317096,
              0.07440159778501579,
              0.001576787221984437,
              0.156105775286884,
              0.876830929729295,
              0.1955928252885377
            ],
            [
              713.0888013015878,
              2005.474605153649,
              214.4178571428571,
              433.6599816849817,
              0.2623035385558256,
              0.3006888577572446,
              0.2162380817840159,
              -0.01188558892871037,
              0.9999548670414397,
              0.00006400640867221252,
              0.2745323484505658
            ],
            [
              716.451347800206,
              1979.225589735678,
              100.8832646520146,
              216.6262591575091,
              0.2657778971300298,
              0.1408096515719691,
              0.1094500092768299,
              -0.004413551124617025,
              0.9832112657504828,
              0.02260275939527989,
              0.09204838728596197
            ],
            [
              704.0340254240904,
              1954.54292509487,
              76.79649725274726,
              215.9190705128205,
              0.2648161172414669,
              0.1090806615582069,
              0.1104703650866814,
              0.0001955866560357296,
              0.4925768405885639,
              0.560050777493516,
              0.08411567657854115
            ],
            [
              0,
              0,
              0,
              0,
              null,
              null,
              null,
              null,
              1,
              1,
              0
            ],
            [
              686.2890053243706,
              1927.522834167439,
              17.4706043956044,
              66.25686813186813,
              0.2625625130911498,
              0.02545662870898976,
              0.03437410284194464,
              0.00125504390700103,
              0.1612872585286011,
              0.8939497425079053,
              0.001100344375876042
            ],
            [
              745.3649031860826,
              2099.778549465006,
              66.16666666666667,
              129.8333333333333,
              0.2619779689813376,
              0.08877083745670805,
              0.06183191716403286,
              -0.003791379405247048,
              0.9924041177037575,
              0.01149225053332037,
              0.07559018541012284
            ],
            [
              696.4048058845982,
              1937.324068609458,
              86.14332264957265,
              199.7841498778999,
              0.2644178042124319,
              0.1236971972646718,
              0.1031237639148817,
              -0.002895501774019727,
              0.9288644284833247,
              0.09060617892764289,
              0.07985587547033161
            ],
            [
              751.1187102313777,
              2107.999060127577,
              17.5,
              48.5,
              0.2627099583019544,
              0.02329858085229861,
              0.02300760039099105,
              -0.00004095254436127976,
              0.5807404064224284,
              0.5287845922631537,
              0.02768003873600047
            ],
            [
              755.8093472710432,
              2116.154940249471,
              4,
              10,
              0.2631680869275589,
              0.005292339945837621,
              0.004725551900666174,
              -0.00007976966033740984,
              0.7019288178752495,
              0.524562336495592,
              0.00906966807922728
            ],
            [
              701.9839771382065,
              1950.68747079889,
              126.9888202075702,
              323.8523885836386,
              0.264632839352992,
              0.1808998842470285,
              0.1660196179201413,
              -0.002094246342593432,
              0.8093262658453176,
              0.2206262095793519,
              0.1430111128975095
            ],
            [
              762.1582560729271,
              2128.331912039028,
              20,
              44,
              0.2636778579913879,
              0.02624126923855864,
              0.02067346721209768,
              -0.000783611581543477,
              0.847997646707871,
              0.225310464496203,
              0.03121449563049755
            ],
            [
              771.2044746928564,
              2157.858532384916,
              177.4166666666667,
              326.5833333333334,
              0.2632939178260495,
              0.230051396858564,
              0.1513460351695928,
              -0.01107698022593809,
              0.9999953987221119,
              0.000007132944776722105,
              0.2632915653961723
            ],
            [
              809.5150979520399,
              2290.333762410532,
              125.5833333333333,
              343.4166666666667,
              0.261146634696685,
              0.15513402239321,
              0.1499417562203804,
              -0.000730758724564758,
              0.6501032660247171,
              0.3892771246253605,
              0.2709938868810047
            ],
            [
              779.1625099231424,
              2176.428052020538,
              289.8656364468865,
              713.0827152014651,
              0.2636232907073377,
              0.3720220528519515,
              0.3276390021436537,
              -0.006246463576464489,
              0.9676395661004212,
              0.03779148475606231,
              0.5473800200352534
            ],
            [
              901.9184926465755,
              2568.817737131449,
              9,
              50,
              0.2598637386812477,
              0.009978728758061653,
              0.01946420692961816,
              0.001334984706062563,
              0.03650682878987638,
              0.9833303969737985,
              0.07749522411334561
            ],
            [
              958.9492068340359,
              2722.695413187141,
              115.1666666666667,
              366.8333333333334,
              0.2604676186341201,
              0.1200967328049508,
              0.1347316822721366,
              0.002059720486340596,
              0.1526824354731408,
              0.8708981788747447,
              0.2432030339749169
            ],
            [
              748.3840249888347,
              2070.570734893251,
              153.0847336691086,
              439.1255227411478,
              0.2654828078972573,
              0.2045537164845181,
              0.212079459706933,
              0.001059171917532252,
              0.3700082155350069,
              0.6647161520164522,
              0.3001345208788217
            ],
            [
              734.3983400952056,
              2065.428067195909,
              124.8163919413919,
              289.2348901098902,
              0.2623013834653235,
              0.1699573448453207,
              0.1400362930588838,
              -0.004211084122672597,
              0.9674879920785899,
              0.04122145961288093,
              0.155198161892576
            ],
            [
              799.4881925937216,
              2241.55772750016,
              4,
              35,
              0.2628990859069436,
              0.005003200844058859,
              0.01561414170628247,
              0.001493382148143023,
              0.01264336510502521,
              0.9964294222736169,
              0.02815106752233484
            ],
            [
              763.571150955927,
              2113.177808410265,
              177.123054029304,
              400.4300595238095,
              0.2654284964525225,
              0.2319666658536809,
              0.1894918912786858,
              -0.005977893093582302,
              0.9881681534146753,
              0.01496108808831487,
              0.2205905613286474
            ],
            [
              817.5718417545049,
              2286.387313530616,
              70.25,
              157.75,
              0.2633964562202511,
              0.0859251706238364,
              0.0689953093539537,
              -0.002382706012526261,
              0.9438786315395586,
              0.07451842517092666,
              0.116096803452622
            ],
            [
              723.9983327915985,
              1970.352901891241,
              197.0670978327229,
              494.7475541819292,
              0.2687097077292607,
              0.2721927508767458,
              0.2510959096246395,
              -0.002969166119874181,
              0.8415158009929573,
              0.1798318276638828,
              0.2973948736970015
            ],
            [
              728.7933623643344,
              1969.333746451556,
              247.7884539072039,
              580.193231074481,
              0.2701108335419287,
              0.3399982309160095,
              0.2946139688714023,
              -0.006387373902473931,
              0.972090689169517,
              0.03318969668995553,
              0.3631392309202122
            ],
            [
              823.53351488196,
              2281.44648051699,
              28.5,
              93.5,
              0.2652298939453059,
              0.03460697043287304,
              0.04098277158744145,
              0.0008973292517574944,
              0.2493893242503975,
              0.8121465603534781,
              0.08119110421044963
            ],
            [
              960.2316326860226,
              2718.87651245902,
              79.83333333333333,
              225.1666666666667,
              0.2609957616910897,
              0.08313966194804301,
              0.08281606966512073,
              -0.00004554232700640192,
              0.5419276278116835,
              0.5098945985613095,
              0.1322807553901493
            ],
            [
              955.7692277496442,
              2727.73375842627,
              29.5,
              68.5,
              0.2594729069954931,
              0.03086519124439449,
              0.02511242154348677,
              -0.000809643902954835,
              0.8521176890398663,
              0.2050538067537921,
              0.06253614203720666
            ],
            [
              695.6728909812775,
              2000.556699746096,
              258.349503968254,
              628.3481150793651,
              0.2580169334888142,
              0.3713663523726511,
              0.3140866315656602,
              -0.008061538897866495,
              0.9887363096985781,
              0.0136707827293483,
              0.4035310999298984
            ],
            [
              666.2695819982514,
              1899.399056394245,
              29.23562271062271,
              89.1819597069597,
              0.2596865285049819,
              0.04387956992264347,
              0.04695272402433415,
              0.0004325152249501485,
              0.422271104852718,
              0.6579635055824189,
              0.0171356027209613
            ],
            [
              668.723490965901,
              1901.799371948137,
              26.90068681318682,
              97.38869047619046,
              0.2601507656725573,
              0.04022692065794129,
              0.05120870892728758,
              0.00154557515389747,
              0.1568784972942237,
              0.8887237003970627,
              0.02037923887908408
            ],
            [
              746.9841199780326,
              2126.500873405648,
              130.25,
              284.75,
              0.259957550395424,
              0.1743678299397187,
              0.1339054234875367,
              -0.005694672720467212,
              0.9940037190065607,
              0.008089588686445937,
              0.1859174504107129
            ],
            [
              952.7275165528413,
              2730.039521157124,
              21,
              61,
              0.2586988280272191,
              0.02204197909175774,
              0.02234399887886796,
              0.00004250621733856724,
              0.5368552945748346,
              0.5634993724918783,
              0.05389676319543203
            ],
            [
              691.7918156315837,
              1962.914863906112,
              274.5654838217338,
              529.4235271672771,
              0.2605906787984787,
              0.3968903326372318,
              0.2697129340157668,
              -0.01789892708051194,
              0.9999998448902866,
              2.314290357130488e-7,
              0.3565574484672978
            ],
            [
              693.9941752024323,
              1956.463735516337,
              291.5012667887668,
              623.5800518925518,
              0.261839349493473,
              0.4200341691682618,
              0.31872814229699,
              -0.01425779428923808,
              0.9999433410062074,
              0.00007594166956204074,
              0.4207812787114513
            ],
            [
              952.8818884769381,
              2728.248641276341,
              18.5,
              81.5,
              0.2588557729140898,
              0.01941478815340894,
              0.02987264385179803,
              0.001471836966260997,
              0.05559060080600192,
              0.9668940957801577,
              0.0851154722749165
            ]
          ],
          "NAMES": [
            [
              "CBTLR13"
            ],
            [
              "TFTLR13"
            ],
            [
              "Node5"
            ],
            [
              "CITLR13"
            ],
            [
              "Node4"
            ],
            [
              "DRTLR13"
            ],
            [
              "Node3"
            ],
            [
              "PHTLR13"
            ],
            [
              "ATTLR13"
            ],
            [
              "PFTLR13"
            ],
            [
              "SLTLR13"
            ],
            [
              "SLTLR21_13"
            ],
            [
              "Node19"
            ],
            [
              "LCTLR13"
            ],
            [
              "Node18"
            ],
            [
              "Node16"
            ],
            [
              "SATLR13"
            ],
            [
              "Node15"
            ],
            [
              "Node13"
            ],
            [
              "Node11"
            ],
            [
              "MMTLR13"
            ],
            [
              "Node10"
            ],
            [
              "Node2"
            ],
            [
              "LMTLR13"
            ],
            [
              "ECTLR13"
            ],
            [
              "Node27"
            ],
            [
              "SMTLR13"
            ],
            [
              "Node26"
            ],
            [
              "GMTLR13"
            ],
            [
              "TRTLR13"
            ],
            [
              "Node31"
            ],
            [
              "Node25"
            ],
            [
              "Node1"
            ],
            [
              "ONTLR13"
            ],
            [
              "SSTLR13"
            ],
            [
              "OMTLR13"
            ],
            [
              "Node36"
            ],
            [
              "Node34"
            ],
            [
              "CATLR13"
            ],
            [
              "CCTLR13"
            ],
            [
              "Node39"
            ]
          ],
          "RESOLVED": [
            [
              755.1112125664863,
              2103.533067849567,
              233.4761904761905,
              508.8452380952381,
              0.2641501140031965,
              0.3091944426075295,
              0.2419002799967525,
              -0.009470969862337758,
              0.9990299572312786,
              0.001268068458042726,
              0.3921036622632186
            ],
            [
              770.4407877875699,
              2133.0838845792,
              262.8517628205128,
              679.1738782051283,
              0.2653467336165445,
              0.3411706220478396,
              0.3183999856335285,
              -0.003204735787761385,
              0.8383811148629263,
              0.1801370795516175,
              0.4651415177378518
            ],
            [
              812.5042042555194,
              2269.113967383776,
              1,
              8,
              0.2636615437088043,
              0.001230762862225776,
              0.003525605198765655,
              0.0003229757495296516,
              0.2687085094455667,
              0.9363648101284433,
              0.05956879137487296
            ],
            [
              780.1509339109494,
              2197.979948243265,
              273.2029532967034,
              603.0855082417581,
              0.2619599221061203,
              0.35019243254266,
              0.274381715230739,
              -0.01066958843155922,
              0.9995701224395572,
              0.0005595770884518902,
              0.4586087653357534
            ],
            [
              836.159257377836,
              2347.240611463247,
              74.25,
              238.75,
              0.262662339582944,
              0.08879887335439568,
              0.1017151794468849,
              0.001817838888080674,
              0.1694471867866722,
              0.8615713517680266,
              0.2388509326228689
            ],
            [
              811.2247745084306,
              2255.046238556174,
              288.7660256410256,
              771.5224358974363,
              0.2645639511484821,
              0.3559630261736103,
              0.3421315371304381,
              -0.001946641592626937,
              0.7298880213195573,
              0.2934562461791845,
              0.6020558079137533
            ],
            [
              901.9267318214892,
              2567.149169993587,
              57,
              191,
              0.2599904866162157,
              0.06319803814317096,
              0.07440159778501579,
              0.001576787221984437,
              0.156105775286884,
              0.876830929729295,
              0.1955928252885377
            ],
            [
              712.9750272293583,
              2005.550327958721,
              199.2648809523809,
              387.1517857142857,
              0.2622653586322838,
              0.2794836752231422,
              0.1930401747176969,
              -0.01216604466597431,
              0.9999866666832545,
              0.00001968393595475071,
              0.2745323484505658
            ],
            [
              716.4103724051154,
              1979.248487388338,
              87.4404761904762,
              155.9761904761905,
              0.2657644789890098,
              0.1220536155791871,
              0.07880576464757315,
              -0.006086695738429402,
              0.9994596772553036,
              0.0008676237595943714,
              0.09204838728596197
            ],
            [
              704.0040647618721,
              1954.559232639646,
              62.375,
              153.375,
              0.2648062077175165,
              0.08860034071124037,
              0.07847037707466453,
              -0.001425689489049716,
              0.812291019302608,
              0.2310671733307781,
              0.08411567657854115
            ],
            [
              0,
              0,
              0,
              0,
              null,
              null,
              null,
              null,
              1,
              1,
              0
            ],
            [
              686.2884234338778,
              1927.523275047275,
              1,
              2,
              0.2625623046345189,
              0.001457113315414022,
              0.001037600959682807,
              -0.00005904210296796766,
              0.8293846549917894,
              0.5989707956769664,
              0.001100344375876042
            ],
            [
              745.3649031860826,
              2099.778549465006,
              66.16666666666667,
              129.8333333333333,
              0.2619779689813376,
              0.08877083745670805,
              0.06183191716403286,
              -0.003791379405247048,
              0.9924041177037575,
              0.01149225053332037,
              0.07559018541012284
            ],
            [
              696.3735377128941,
              1937.345178041903,
              70.20833333333333,
              136.9583333333333,
              0.2644069518689358,
              0.1008199328824573,
              0.07069382105245627,
              -0.004239944240953569,
              0.9928502817538499,
              0.01072320162519236,
              0.07985587547033161
            ],
            [
              751.1187102313777,
              2107.999060127577,
              17.5,
              48.5,
              0.2627099583019544,
              0.02329858085229861,
              0.02300760039099105,
              -0.00004095254436127976,
              0.5807404064224284,
              0.5287845922631537,
              0.02768003873600047
            ],
            [
              755.8093472710432,
              2116.154940249471,
              4,
              10,
              0.2631680869275589,
              0.005292339945837621,
              0.004725551900666174,
              -0.00007976966033740984,
              0.7019288178752495,
              0.524562336495592,
              0.00906966807922728
            ],
            [
              701.9268723217976,
              1950.719303284326,
              112.1607142857143,
              260.8392857142857,
              0.2646138330761014,
              0.1597897426475707,
              0.1337144125631627,
              -0.003669837855154284,
              0.947699673080329,
              0.06568050298168926,
              0.1430111128975095
            ],
            [
              762.1582560729271,
              2128.331912039028,
              20,
              44,
              0.2636778579913879,
              0.02624126923855864,
              0.02067346721209768,
              -0.000783611581543477,
              0.847997646707871,
              0.225310464496203,
              0.03121449563049755
            ],
            [
              771.2044746928564,
              2157.858532384916,
              177.4166666666667,
              326.5833333333334,
              0.2632939178260495,
              0.230051396858564,
              0.1513460351695928,
              -0.01107698022593809,
              0.9999953987221119,
              0.000007132944776722105,
              0.2632915653961723
            ],
            [
              809.5150979520399,
              2290.333762410532,
              125.5833333333333,
              343.4166666666667,
              0.261146634696685,
              0.15513402239321,
              0.1499417562203804,
              -0.000730758724564758,
              0.6501032660247171,
              0.3892771246253605,
              0.2709938868810047
            ],
            [
              779.0063755737133,
              2176.409318331749,
              285.6816926129426,
              680.8401022588523,
              0.2635860590373627,
              0.3667257439357248,
              0.3128272317730779,
              -0.007585668125031753,
              0.9883896591346032,
              0.01395514687637378,
              0.5473800200352534
            ],
            [
              901.9184926465755,
              2568.817737131449,
              9,
              50,
              0.2598637386812477,
              0.009978728758061653,
              0.01946420692961816,
              0.001334984706062563,
              0.03650682878987638,
              0.9833303969737985,
              0.07749522411334561
            ],
            [
              958.9492068340359,
              2722.695413187141,
              115.1666666666667,
              366.8333333333334,
              0.2604676186341201,
              0.1200967328049508,
              0.1347316822721366,
              0.002059720486340596,
              0.1526824354731408,
              0.8708981788747447,
              0.2432030339749169
            ],
            [
              748.3166132323032,
              2070.604910565292,
              145.2326655982906,
              411.2557959401709,
              0.2654620240098724,
              0.194079167868488,
              0.198616256458068,
              0.0006385491345394494,
              0.4270034417061976,
              0.6103593880246947,
              0.3001345208788217
            ],
            [
              734.3459003658405,
              2065.46632965862,
              116.5152243589744,
              259.0296474358975,
              0.2622839819366833,
              0.1586653160328507,
              0.1254097652023744,
              -0.004680380993706607,
              0.98372467564308,
              0.02146094711202384,
              0.155198161892576
            ],
            [
              799.4881925937216,
              2241.55772750016,
              4,
              35,
              0.2628990859069436,
              0.005003200844058859,
              0.01561414170628247,
              0.001493382148143023,
              0.01264336510502521,
              0.9964294222736169,
              0.02815106752233484
            ],
            [
              763.507780420801,
              2113.213202433932,
              168.5052083333333,
              370.0781249999999,
              0.2654090490427504,
              0.2206987442098666,
              0.1751257869171723,
              -0.006413930842013194,
              0.9938368079264484,
              0.008010961821794726,
              0.2205905613286474
            ],
            [
              817.5718417545049,
              2286.387313530616,
              70.25,
              157.75,
              0.2633964562202511,
              0.0859251706238364,
              0.0689953093539537,
              -0.002382706012526261,
              0.9438786315395586,
              0.07451842517092666,
              0.116096803452622
            ],
            [
              723.8903880248818,
              1970.395115401516,
              188.9961805555556,
              460.8038194444443,
              0.2686761989790206,
              0.2610839758091377,
              0.2338636631011665,
              -0.003830982529520601,
              0.9057119913513092,
              0.1097685133032886,
              0.2973948736970015
            ],
            [
              728.7067768689298,
              1969.37446016851,
              242.3388354700855,
              551.8098824786325,
              0.2700833343584079,
              0.3325601506155256,
              0.2801955106249406,
              -0.007369791196771247,
              0.9874871231293121,
              0.01526656862603959,
              0.3631392309202122
            ],
            [
              823.53351488196,
              2281.44648051699,
              28.5,
              93.5,
              0.2652298939453059,
              0.03460697043287304,
              0.04098277158744145,
              0.0008973292517574944,
              0.2493893242503975,
              0.8121465603534781,
              0.08119110421044963
            ],
            [
              960.2316326860226,
              2718.87651245902,
              79.83333333333333,
              225.1666666666667,
              0.2609957616910897,
              0.08313966194804301,
              0.08281606966512073,
              -0.00004554232700640192,
              0.5419276278116835,
              0.5098945985613095,
              0.1322807553901493
            ],
            [
              955.7692277496442,
              2727.73375842627,
              29.5,
              68.5,
              0.2594729069954931,
              0.03086519124439449,
              0.02511242154348677,
              -0.000809643902954835,
              0.8521176890398663,
              0.2050538067537921,
              0.06253614203720666
            ],
            [
              695.5726120322342,
              2000.607001712161,
              247.9994047619047,
              593.1053571428572,
              0.2579845231698931,
              0.3565399218887186,
              0.2964627018876098,
              -0.008455258494477709,
              0.9929110491136214,
              0.008747953782019424,
              0.4035310999298984
            ],
            [
              666.2614687220713,
              1899.405190705515,
              17.91071428571428,
              54.83928571428572,
              0.2596835665591561,
              0.02688241047477665,
              0.02887182049550797,
              0.0002799892534387769,
              0.4574563535541801,
              0.6465945573549291,
              0.0171356027209613
            ],
            [
              668.713433059091,
              1901.806972438053,
              15.24404761904762,
              63.75595238095238,
              0.2601471015865211,
              0.02279608404053186,
              0.03352388192121273,
              0.001509828586542334,
              0.1079129831355923,
              0.9343915894085489,
              0.02037923887908408
            ],
            [
              746.9841199780326,
              2126.500873405648,
              130.25,
              284.75,
              0.259957550395424,
              0.1743678299397187,
              0.1339054234875367,
              -0.005694672720467212,
              0.9940037190065607,
              0.008089588686445937,
              0.1859174504107129
            ],
            [
              952.7275165528413,
              2730.039521157124,
              21,
              61,
              0.2586988280272191,
              0.02204197909175774,
              0.02234399887886796,
              0.00004250621733856724,
              0.5368552945748346,
              0.5634993724918783,
              0.05389676319543203
            ],
            [
              691.6990584565672,
              1962.949438206716,
              264.2336309523809,
              497.5099587912088,
              0.2605614488419039,
              0.3820066367330071,
              0.253450215837305,
              -0.01809301045850616,
              0.9999999438291997,
              8.584699273672669e-8,
              0.3565574484672978
            ],
            [
              693.820648453869,
              1956.524833246463,
              281.6222374847375,
              590.9559676434676,
              0.261784983597213,
              0.4059006288041629,
              0.3020436835769132,
              -0.01461681013746978,
              0.9999738669934511,
              0.00003570688640297526,
              0.4207812787114513
            ],
            [
              952.8818884769381,
              2728.248641276341,
              18.5,
              81.5,
              0.2588557729140898,
              0.01941478815340894,
              0.02987264385179803,
              0.001471836966260997,
              0.05559060080600192,
              0.9668940957801577,
              0.0851154722749165
            ]
          ]
        },
        "by-site": {
          "AVERAGED": [
            [
              0.001860448154854284,
              1.711671968237574,
              0,
              1,
              0.001085738522981178,
              0,
              0.5842240911555335,
              0.09420321528478286,
              0.9989142614770188,
              1,
              6.20174257735666
            ],
            [
              0.5650644994798855,
              0.865376471313655,
              2,
              2,
              0.395028184327253,
              3.539418954545726,
              2.311132861012466,
              -0.1980549947393634,
              0.8264799747835487,
              0.5161912999796113,
              6.20174257735666
            ],
            [
              0.5284001137699206,
              1.028987548904881,
              3,
              6.5,
              0.339286181876128,
              5.677515810123916,
              6.316888874814614,
              0.09654522634974745,
              0.5888958738295884,
              0.6776905903676946,
              6.622523856068111
            ],
            [
              0.2901500104992313,
              1.106736430697761,
              3,
              7.75,
              0.207711952770192,
              10.3394792053883,
              7.002570607632278,
              -0.4749334610466389,
              0.8327364322072126,
              0.392686661104884,
              7.026054955998009
            ],
            [
              0.4536284952706447,
              0.9172571871060881,
              0,
              3.5,
              0.3309017674502076,
              0,
              3.815723713261237,
              0.5208333370716871,
              0.2450273648138204,
              1,
              7.326189476876831
            ],
            [
              0.478658108834778,
              1.821298407745314,
              3,
              12.25,
              0.2081161558421618,
              6.26752152450327,
              6.725970850194148,
              0.06217273932575799,
              0.6045267717378661,
              0.6435978629691907,
              7.37379968556321
            ],
            [
              0.5686569303288409,
              1.608307603913902,
              6.5,
              3,
              0.2612155234428971,
              11.43044189444979,
              1.865314814591027,
              -1.375679815608274,
              0.9983745096249879,
              0.01039214544608513,
              6.953018406851759
            ],
            [
              0.6027518127476532,
              1.826842105163995,
              6.099786324786326,
              20.23611111111111,
              0.2480874718626836,
              10.1198971048803,
              11.07709913949817,
              0.1364071528780526,
              0.5263889556914265,
              0.6501811904393152,
              7.017242237095912
            ],
            [
              0.3693526242530221,
              1.696874283098127,
              1,
              8,
              0.1787570488695856,
              2.70743981316607,
              4.714550794767025,
              0.2979021434333335,
              0.5027934269162428,
              0.8300798453623088,
              6.737484190173738
            ],
            [
              0.1793578621281881,
              1.382301974120271,
              3.846153846153847,
              12.46153846153846,
              0.1148507875819202,
              21.44402146923996,
              9.01506233431322,
              -1.844747799639177,
              0.9563318996567396,
              0.1359880703274826,
              6.737484190173738
            ],
            [
              0.2392886100692724,
              0.5893111735087326,
              0,
              1,
              0.2887867156276485,
              0,
              1.696896385055868,
              0.2437608629419913,
              0.7112132843723515,
              1,
              6.961315957679741
            ],
            [
              0.2949660139561851,
              0.5514419725617656,
              0,
              2,
              0.348491529681389,
              0,
              3.626854863275728,
              0.5210013286747275,
              0.4244632868968964,
              1,
              6.961315957679741
            ],
            [
              0.1613991958899858,
              0.7297439223378693,
              1,
              1,
              0.1811147868267753,
              6.195817733079835,
              1.370343718377695,
              -0.693184168631028,
              0.9671974339926918,
              0.3294270076462423,
              6.961315957679741
            ],
            [
              0.1689629434941106,
              0.5873735452585933,
              1,
              0,
              0.2233965252327733,
              5.918457499143037,
              0,
              -0.8501923393685041,
              1,
              0.2233965252327733,
              6.961315957679741
            ],
            [
              0.2927293466380863,
              0.5984137715897688,
              0,
              2,
              0.3284874681187167,
              0,
              3.342169072557812,
              0.4801059300965535,
              0.4509290804736116,
              1,
              6.961315957679741
            ],
            [
              0.1411968062982046,
              0.6610356642134222,
              0,
              2,
              0.1760048508235472,
              0,
              3.025555364520059,
              0.4346240542612147,
              0.6789680058663247,
              1,
              6.961315957679741
            ],
            [
              0.1788256632606639,
              0.6529581860579114,
              0,
              1,
              0.2149905452085464,
              0,
              1.531491635072799,
              0.2200003051697796,
              0.7850094547914537,
              1,
              6.961315957679741
            ],
            [
              0.4258209393753808,
              1.431981938969073,
              0.78125,
              8.135416666666666,
              0.2292067389597562,
              1.834691363806541,
              5.681228544351335,
              0.5952967128044139,
              0.3014474290357774,
              0.9018561654844901,
              6.461546146330867
            ],
            [
              0.6201859295555626,
              1.626173355615408,
              2.622916666666667,
              7.410416666666667,
              0.2760849226789473,
              4.229242460476812,
              4.556965984639611,
              0.05294313555234829,
              0.610417702342367,
              0.6507274927539546,
              6.190104170138485
            ],
            [
              0.8056010684647016,
              1.465131332734722,
              1,
              6,
              0.3547758723305199,
              1.241309177885998,
              4.095196018230514,
              0.4679994644144658,
              0.2257466441368157,
              0.9534441571077003,
              6.098055782852524
            ],
            [
              1.080362968614633,
              1.423962911519265,
              5.833333333333334,
              6.916666666666666,
              0.4313987157920795,
              5.39941991978262,
              4.857336248517235,
              -0.0820614131420359,
              0.6810444525642297,
              0.5306160582166427,
              6.60582910419931
            ],
            [
              0.559673454835957,
              1.78082123629095,
              0,
              11,
              0.2391261372895847,
              0,
              6.17692544082107,
              0.9350719407643189,
              0.04948109726859659,
              1,
              6.60582910419931
            ],
            [
              0.8420130766568195,
              1.753967915747237,
              0,
              7,
              0.32435255848197,
              0,
              3.990950995826974,
              0.6041559557285453,
              0.06427483284750288,
              1,
              6.60582910419931
            ],
            [
              0.8997929154884868,
              1.809455351235821,
              3,
              6,
              0.3321190333643386,
              3.334100489523566,
              3.315914922079797,
              -0.002883991161238973,
              0.6532895728570332,
              0.6198313581013097,
              6.305694583320488
            ],
            [
              0.8306111742151592,
              1.758971953829144,
              8.240384615384615,
              16.14423076923077,
              0.3207509213432552,
              9.920868959138334,
              9.178219546983705,
              -0.1124233461750514,
              0.6595894301299305,
              0.5041892285511711,
              6.60582910419931
            ],
            [
              0.2084201639043952,
              0.4168403278087903,
              0,
              0,
              0.3333333333333334,
              0,
              0,
              0,
              1,
              1,
              7.093336644895022
            ],
            [
              0.1207392666345121,
              0.4099356779227355,
              0,
              0,
              0.2275201945613755,
              0,
              0,
              0,
              1,
              1,
              7.093336644895022
            ],
            [
              0.2084201639043952,
              0.4168403278087903,
              0,
              0,
              0.3333333333333334,
              0,
              0,
              0,
              1,
              1,
              7.093336644895022
            ],
            [
              0.1859399677327401,
              0.4393205239804453,
              0,
              0,
              0.2973800043295124,
              0,
              0,
              0,
              1,
              1,
              7.093336644895022
            ],
            [
              0.2084201639043952,
              0.303005711060333,
              0,
              0,
              0.4075276088030731,
              0,
              0,
              0,
              1,
              1,
              7.093336644895022
            ],
            [
              0.09831165903517385,
              0.4820410289070183,
              0,
              0,
              0.1693998512934715,
              0,
              0,
              0,
              1,
              1,
              7.093336644895022
            ],
            [
              0.2084201639043952,
              0.4168403278087903,
              0,
              0,
              0.3333333333333334,
              0,
              0,
              0,
              1,
              1,
              7.093336644895022
            ],
            [
              0.2084201639043952,
              0.4168403278087903,
              0,
              0,
              0.3333333333333334,
              0,
              0,
              0,
              1,
              1,
              7.093336644895022
            ],
            [
              0.1152613166345044,
              0.5099991750786811,
              0,
              0,
              0.1843412756156936,
              0,
              0,
              0,
              1,
              1,
              7.093336644895022
            ],
            [
              0.1207392666345121,
              0.4099356779227355,
              0,
              0,
              0.2275201945613755,
              0,
              0,
              0,
              1,
              1,
              7.093336644895022
            ],
            [
              0.2084201639043952,
              0.4168403278087903,
              0,
              0,
              0.3333333333333334,
              0,
              0,
              0,
              1,
              1,
              7.093336644895022
            ],
            [
              0.09458554715593782,
              0.5306749445572476,
              0,
              0,
              0.1512738265243302,
              0,
              0,
              0,
              1,
              1,
              7.093336644895022
            ],
            [
              0.1207392666345121,
              0.45961342130768,
              0,
              0,
              0.2080446410313495,
              0,
              0,
              0,
              1,
              1,
              7.093336644895022
            ],
            [
              0.2084201639043952,
              0.4168403278087903,
              0,
              0,
              0.3333333333333334,
              0,
              0,
              0,
              1,
              1,
              7.093336644895022
            ],
            [
              0.09831165903517385,
              0.4925457865309181,
              0,
              0,
              0.1663881191189575,
              0,
              0,
              0,
              1,
              1,
              7.093336644895022
            ],
            [
              0.1207392666345121,
              0.45961342130768,
              0,
              0,
              0.2080446410313495,
              0,
              0,
              0,
              1,
              1,
              7.093336644895022
            ],
            [
              0.2084201639043952,
              0.4168403278087903,
              0,
              0,
              0.3333333333333334,
              0,
              0,
              0,
              1,
              1,
              7.093336644895022
            ],
            [
              0.1207392666345121,
              0.4099356779227355,
              0,
              0,
              0.2275201945613755,
              0,
              0,
              0,
              1,
              1,
              7.093336644895022
            ],
            [
              0.09458554715593782,
              0.5306749445572476,
              0,
              0,
              0.1512738265243302,
              0,
              0,
              0,
              1,
              1,
              7.093336644895022
            ],
            [
              0.1859399677327401,
              0.4393205239804453,
              0,
              0,
              0.2973800043295124,
              0,
              0,
              0,
              1,
              1,
              7.093336644895022
            ],
            [
              0.2360005832690166,
              0.3318883206656761,
              0,
              0,
              0.415575267686788,
              0,
              0,
              0,
              1,
              1,
              7.093336644895022
            ],
            [
              0.09458554715593782,
              0.5306749445572476,
              0,
              0,
              0.1512738265243302,
              0,
              0,
              0,
              1,
              1,
              7.093336644895022
            ],
            [
              0.1859399677327401,
              0.4393205239804453,
              0,
              0,
              0.2973800043295124,
              0,
              0,
              0,
              1,
              1,
              7.093336644895022
            ],
            [
              0.09831165903517385,
              0.4820410289070183,
              0,
              0,
              0.1693998512934715,
              0,
              0,
              0,
              1,
              1,
              7.093336644895022
            ],
            [
              0.09458554715593782,
              0.5306749445572476,
              0,
              0,
              0.1512738265243302,
              0,
              0,
              0,
              1,
              1,
              7.093336644895022
            ],
            [
              0.1859399677327401,
              0.4393205239804453,
              0,
              0,
              0.2973800043295124,
              0,
              0,
              0,
              1,
              1,
              7.093336644895022
            ],
            [
              0.1101085048692213,
              0.5151519868439642,
              0,
              0,
              0.1761002115574726,
              0,
              0,
              0,
              1,
              1,
              7.093336644895022
            ],
            [
              0.1207392666345121,
              0.4099356779227355,
              0,
              0,
              0.2275201945613755,
              0,
              0,
              0,
              1,
              1,
              7.093336644895022
            ],
            [
              0.09458554715593782,
              0.4168403278087903,
              0,
              0,
              0.1849447823938536,
              0,
              0,
              0,
              1,
              1,
              7.093336644895022
            ],
            [
              0.2084201639043952,
              0.4168403278087903,
              0,
              0,
              0.3333333333333334,
              0,
              0,
              0,
              1,
              1,
              7.093336644895022
            ],
            [
              0.2084201639043952,
              0.3824372816616967,
              0,
              0,
              0.3527418761808289,
              0,
              0,
              0,
              1,
              1,
              7.093336644895022
            ],
            [
              0.09831165903517385,
              0.4323632855220738,
              0,
              0,
              0.1852577741675691,
              0,
              0,
              0,
              1,
              1,
              7.093336644895022
            ],
            [
              0.09458554715593782,
              0.5306749445572476,
              0,
              0,
              0.1512738265243302,
              0,
              0,
              0,
              1,
              1,
              7.093336644895022
            ],
            [
              0.2084201639043952,
              0.4168403278087903,
              0,
              0,
              0.3333333333333334,
              0,
              0,
              0,
              1,
              1,
              7.093336644895022
            ],
            [
              0.09831165903517385,
              0.4323632855220738,
              0,
              0,
              0.1852577741675691,
              0,
              0,
              0,
              1,
              1,
              7.093336644895022
            ],
            [
              0.09458554715593782,
              0.5306749445572476,
              0,
              0,
              0.1512738265243302,
              0,
              0,
              0,
              1,
              1,
              7.093336644895022
            ],
            [
              0.1152613166345044,
              0.5099991750786811,
              0,
              0,
              0.1843412756156936,
              0,
              0,
              0,
              1,
              1,
              7.093336644895022
            ],
            [
              0.2084201639043952,
              0.4168403278087903,
              0,
              0,
              0.3333333333333334,
              0,
              0,
              0,
              1,
              1,
              7.093336644895022
            ],
            [
              0.2084201639043952,
              0.4168403278087903,
              0,
              0,
              0.3333333333333334,
              0,
              0,
              0,
              1,
              1,
              7.093336644895022
            ],
            [
              0.1207392666345121,
              0.4701181789315796,
              0,
              0,
              0.2043458494778443,
              0,
              0,
              0,
              1,
              1,
              7.093336644895022
            ],
            [
              0,
              0,
              0,
              0,
              null,
              null,
              null,
              null,
              1,
              1,
              7.932531741771959
            ],
            [
              0.303005711060333,
              0.3222547806528525,
              0,
              0,
              0.4846071598576637,
              0,
              0,
              0,
              1,
              1,
              7.093336644895022
            ],
            [
              0,
              0.3837819584441612,
              0,
              0,
              0,
              null,
              0,
              null,
              1,
              1,
              7.093336644895022
            ],
            [
              0.2084201639043952,
              0.4168403278087903,
              0,
              0,
              0.3333333333333334,
              0,
              0,
              0,
              1,
              1,
              7.093336644895022
            ],
            [
              0.09458554715593782,
              0.5306749445572476,
              0,
              0,
              0.1512738265243302,
              0,
              0,
              0,
              1,
              1,
              7.093336644895022
            ],
            [
              0.2084201639043952,
              0.303005711060333,
              0,
              0,
              0.4075276088030731,
              0,
              0,
              0,
              1,
              1,
              7.093336644895022
            ],
            [
              0.1207392666345121,
              0.45961342130768,
              0,
              0,
              0.2080446410313495,
              0,
              0,
              0,
              1,
              1,
              7.093336644895022
            ],
            [
              0.1207392666345121,
              0.45961342130768,
              0,
              0,
              0.2080446410313495,
              0,
              0,
              0,
              1,
              1,
              7.093336644895022
            ],
            [
              0.2084201639043952,
              0.4168403278087903,
              0,
              0,
              0.3333333333333334,
              0,
              0,
              0,
              1,
              1,
              7.093336644895022
            ],
            [
              0.2767748861552772,
              0.2539000584019705,
              0,
              0,
              0.5215525793971596,
              0,
              0,
              0,
              1,
              1,
              7.093336644895022
            ],
            [
              0.1207392666345121,
              0.4099356779227355,
              0,
              0,
              0.2275201945613755,
              0,
              0,
              0,
              1,
              1,
              7.093336644895022
            ],
            [
              0.2084201639043952,
              0.4168403278087903,
              0,
              0,
              0.3333333333333334,
              0,
              0,
              0,
              1,
              1,
              7.093336644895022
            ],
            [
              0.2767748861552772,
              0.2539000584019705,
              0,
              0,
              0.5215525793971596,
              0,
              0,
              0,
              1,
              1,
              7.093336644895022
            ],
            [
              0.2084201639043952,
              0.4168403278087903,
              0,
              0,
              0.3333333333333334,
              0,
              0,
              0,
              1,
              1,
              7.093336644895022
            ],
            [
              0,
              0,
              0,
              0,
              null,
              null,
              null,
              null,
              1,
              1,
              7.932531741771959
            ],
            [
              0.09458554715593782,
              0.5306749445572476,
              0,
              0,
              0.1512738265243302,
              0,
              0,
              0,
              1,
              1,
              7.093336644895022
            ],
            [
              0.2084201639043952,
              0.303005711060333,
              0,
              0,
              0.4075276088030731,
              0,
              0,
              0,
              1,
              1,
              7.093336644895022
            ],
            [
              0.2084201639043952,
              0.4168403278087903,
              0,
              0,
              0.3333333333333334,
              0,
              0,
              0,
              1,
              1,
              7.093336644895022
            ],
            [
              0.09458554715593782,
              0.4623202223063657,
              0,
              0,
              0.1698412053573459,
              0,
              0,
              0,
              1,
              1,
              7.093336644895022
            ],
            [
              0.4871352114526985,
              1.762752473278331,
              2.5,
              15,
              0.2165153464142521,
              5.132045356657108,
              8.509419346950798,
              0.4846304112581057,
              0.345790891289939,
              0.8413314641519334,
              6.968968335119522
            ],
            [
              0.749523968517518,
              2.647419412860611,
              2.5,
              10.25,
              0.2206465885261351,
              3.335450372514097,
              3.871694809748557,
              0.08908270950491488,
              0.5689083036706866,
              0.6829718585008394,
              6.019624237011717
            ],
            [
              0.9334943976393697,
              2.18447191864979,
              6.5,
              12.5,
              0.2993920725706767,
              6.963084102526236,
              5.722206769188491,
              -0.1822783051124655,
              0.7436398212210884,
              0.428071424762333,
              6.807597495336184
            ],
            [
              1.043653293088276,
              2.466864683327752,
              5.809523809523809,
              15.76190476190476,
              0.2972932484891492,
              5.566526592689456,
              6.389448464048811,
              0.1242593492625286,
              0.4939396984970844,
              0.6861612939348217,
              6.622615330301853
            ],
            [
              1.069967258321171,
              2.494610251615632,
              8,
              11,
              0.300166641162515,
              7.476864303822131,
              4.40950645211045,
              -0.463164127573128,
              0.9158278069764444,
              0.1824055136424448,
              6.622615330301853
            ],
            [
              0.8770910174511609,
              2.780494636808781,
              4,
              10,
              0.2398005406734972,
              4.560530116502683,
              3.596482391160863,
              -0.1538523491997442,
              0.7708360142343138,
              0.4425226448179558,
              6.266057881834556
            ],
            [
              0.9582176381387337,
              1.774907801339869,
              7.017857142857142,
              9.410714285714285,
              0.3505940943279692,
              7.323865543206662,
              5.302086270965839,
              -0.3073485828197204,
              0.8189653316519122,
              0.3404331608466737,
              6.578131103427687
            ],
            [
              0.977920390488187,
              2.066545356642228,
              4.766666666666667,
              13.65,
              0.3212124792042523,
              4.8742890658892,
              6.605226425893137,
              0.2590437420518827,
              0.3867675634414239,
              0.7860467792433037,
              6.682027314357029
            ],
            [
              0.5255909983948592,
              2.221597122729566,
              3.916666666666667,
              13.83333333333333,
              0.1913196240014807,
              7.451928740461806,
              6.226751552656409,
              -0.1692056865764499,
              0.7409686898037307,
              0.469557704172636,
              7.240756576179503
            ],
            [
              0.5878029544090494,
              2.246515910189165,
              2.5,
              8.5,
              0.207387729641483,
              4.253125951898944,
              3.783636680002088,
              -0.06826336045294416,
              0.7075017556847686,
              0.5531572035142733,
              6.877617345259291
            ],
            [
              0.7758005736176811,
              2.082457224091608,
              3.166666666666667,
              8.833333333333332,
              0.2714242830858139,
              4.081805008083454,
              4.241783807677748,
              0.02326078808449066,
              0.6173284167755143,
              0.6302826215797965,
              6.877617345259291
            ],
            [
              0.6731005187484382,
              2.30294651133178,
              5,
              8,
              0.2261726753458917,
              7.428311018534037,
              3.473810599002428,
              -0.5749811629542647,
              0.9477874853242548,
              0.1501461129125188,
              6.877617345259291
            ],
            [
              0.9884141577333656,
              1.697602642463287,
              6,
              8,
              0.3679850988500893,
              6.070329884548819,
              4.712528008551926,
              -0.1974232947014447,
              0.7752991567425336,
              0.4145266575670246,
              6.877617345259291
            ],
            [
              0.6047367282241797,
              2.035891458823294,
              3.5,
              9.5,
              0.2290124490795294,
              5.787642517228635,
              4.666260550791257,
              -0.1630480310467317,
              0.7489879595517323,
              0.4731298123299394,
              6.877617345259291
            ],
            [
              0.7752173004226182,
              2.453323843089802,
              6.583333333333333,
              11.16666666666667,
              0.240113805574501,
              8.492242536053254,
              4.551648041949072,
              -0.551239166061681,
              0.9295790711296626,
              0.1633267689716031,
              7.148611232140296
            ],
            [
              0.8248924431969166,
              2.432962838458722,
              5.666666666666666,
              13.33333333333333,
              0.2532010699928043,
              6.869582469085526,
              5.480286473171114,
              -0.1943448805368111,
              0.7627262862105779,
              0.4120801380671619,
              7.148611232140296
            ],
            [
              0.8890508839477708,
              1.783665282422086,
              4,
              8,
              0.3326394680940998,
              4.499180049445841,
              4.485146444705471,
              -0.001979619230330767,
              0.6335050663469433,
              0.6049378682710246,
              7.089042440765423
            ],
            [
              0.7237785643457533,
              2.259247480508332,
              4,
              14.5,
              0.2426323315528265,
              5.52655217637694,
              6.418066247765601,
              0.112387078981863,
              0.5215687715020842,
              0.6910281172486377,
              7.932531741771959
            ],
            [
              0.9590957442215639,
              1.871820808489786,
              8,
              12,
              0.3387933647507118,
              8.341190176475116,
              6.410870071308688,
              -0.2433422478477515,
              0.7946128886618664,
              0.3580708323041684,
              7.932531741771959
            ],
            [
              1.11280142342104,
              1.998638617916104,
              6,
              12,
              0.3576483585210958,
              5.391797560389927,
              6.004086928187094,
              0.08370936617377306,
              0.5216920915419849,
              0.6700348020121318,
              7.314466657483826
            ],
            [
              0.7780095897230987,
              2.08270740467719,
              3.5,
              10.5,
              0.2719631446403171,
              4.498659201933082,
              5.041514701690636,
              0.07088737826631102,
              0.5600167467647778,
              0.6660322487171362,
              7.657999393321393
            ],
            [
              0.9424321777942098,
              2.057567822205791,
              1,
              11,
              0.3141440592647365,
              1.061084313080788,
              5.346117819925654,
              0.5401848547646254,
              0.07038281805667511,
              0.9891658496783035,
              7.932531741771959
            ],
            [
              0.9230038763755903,
              1.930004825317245,
              4,
              12,
              0.3235194746612322,
              4.333676274152843,
              6.21760103528627,
              0.2374935042759247,
              0.3703695113304978,
              0.8127508705763016,
              7.932531741771959
            ],
            [
              0.6960225539891447,
              2.201394543204508,
              2,
              14,
              0.2402217321984089,
              2.873470103141503,
              6.359605116318948,
              0.4394731879634075,
              0.2226276349942977,
              0.9252906879592959,
              7.932531741771959
            ],
            [
              0.1799922385682094,
              0.5107027995670668,
              0,
              0,
              0.2605958181691136,
              0,
              0,
              0,
              1,
              1,
              7.344892594175247
            ],
            [
              0.1044840813800914,
              0.5107027995670668,
              0,
              0,
              0.1698412053573459,
              0,
              0,
              0,
              1,
              1,
              7.344892594175247
            ],
            [
              0.127323604391287,
              0.5633714337439892,
              0,
              0,
              0.1843412756156936,
              0,
              0,
              0,
              1,
              1,
              7.344892594175247
            ],
            [
              0.2302316793784254,
              0.4604633587568508,
              0,
              0,
              0.3333333333333333,
              0,
              0,
              0,
              1,
              1,
              7.344892594175247
            ],
            [
              0.2302316793784254,
              0.4604633587568508,
              0,
              0,
              0.3333333333333333,
              0,
              0,
              0,
              1,
              1,
              7.344892594175247
            ],
            [
              0.2359237414323936,
              0.3518632217157442,
              0,
              0,
              0.4013762744393066,
              0,
              0,
              0,
              1,
              1,
              7.344892594175247
            ],
            [
              0.2302316793784254,
              0.4604633587568508,
              0,
              0,
              0.3333333333333333,
              0,
              0,
              0,
              1,
              1,
              7.344892594175247
            ],
            [
              0.3057398365665435,
              0.2804711201886414,
              0,
              0,
              0.5215525793971596,
              0,
              0,
              0,
              1,
              1,
              7.344892594175247
            ],
            [
              0.9168355912934151,
              1.896681391021906,
              9.208333333333332,
              16.79166666666667,
              0.3258681561391983,
              10.04360369599394,
              8.853182588362689,
              -0.1500682438322441,
              0.7004076097784208,
              0.4524874448126164,
              7.932531741771959
            ],
            [
              0.5189362129782867,
              2.294897175326002,
              4,
              9,
              0.1844232196317122,
              7.708076445548362,
              3.921744336419562,
              -0.4773169818143096,
              0.9256732177307629,
              0.2063809509909622,
              7.932531741771959
            ],
            [
              0.5039086229156836,
              2.441781333237655,
              3.5,
              7.5,
              0.1710664158198503,
              6.945703726498121,
              3.071528108561405,
              -0.4883908119189331,
              0.934769469456669,
              0.195297760486658,
              7.932531741771959
            ],
            [
              0.4803242507212411,
              2.215688832051425,
              2,
              2,
              0.1781609495111427,
              4.163853890360225,
              0.9026538253335299,
              -0.4111171781202621,
              0.9804022772936776,
              0.1482299632370037,
              7.932531741771959
            ],
            [
              0.9074414560394298,
              2.066692081082469,
              7,
              9,
              0.3051112011996511,
              7.713996262141057,
              4.354785157586745,
              -0.4234727592535212,
              0.9188105140729405,
              0.1875721561002002,
              7.932531741771959
            ],
            [
              0.9514546987632535,
              2.246608461547563,
              6.5,
              10.5,
              0.2975096647780973,
              6.831644226939035,
              4.673711587806953,
              -0.2921988227785006,
              0.8408625583013336,
              0.3060802125300927,
              7.385151721736706
            ],
            [
              0.937676610854994,
              2.018499737649977,
              9.580929487179487,
              17.43830128205128,
              0.3171923797202443,
              10.2177332528785,
              8.63923881523695,
              -0.2171526361248304,
              0.7343924890737739,
              0.4091867482826375,
              7.269054918284084
            ],
            [
              0.08299431999063633,
              1.635505205189526,
              0.3020833333333333,
              4.197916666666667,
              0.04829464237526364,
              3.639807318951649,
              2.566740022194061,
              -0.1567738123422989,
              0.8555230246355207,
              0.1996843420890104,
              6.844684585552213
            ],
            [
              0.1053658300988594,
              1.090261035786937,
              0.5,
              5.5,
              0.08812601414806596,
              4.745371431429669,
              5.04466345165694,
              0.04372619607030799,
              0.741608188576233,
              0.4250779606841285,
              6.844684585552213
            ],
            [
              0.3063178732003989,
              2.924663723852389,
              1.661607142857143,
              21.16934523809524,
              0.09480644318117243,
              5.424453772470824,
              7.238215137503335,
              0.2736107899327599,
              0.5350087560855874,
              0.7343369871167236,
              6.628983328757776
            ],
            [
              0.7583595504568402,
              2.230586672525425,
              4.053571428571428,
              15.19642857142857,
              0.2537213766596897,
              5.345184122926299,
              6.812749649500724,
              0.1949216896620382,
              0.4483993844934498,
              0.7480053953140875,
              7.529000641842061
            ],
            [
              0.9361467122325905,
              2.207494252592074,
              11.1875,
              14.3125,
              0.2977905946345256,
              11.95058408453867,
              6.483595589521486,
              -0.7261240575056747,
              0.9562842375751629,
              0.09562007477922141,
              7.529000641842061
            ],
            [
              0.9139151910870283,
              2.275792631492479,
              5.5,
              11.5,
              0.2865200331571272,
              6.01806387905446,
              5.053184477734349,
              -0.1308523524930005,
              0.7279919311061512,
              0.459469291188271,
              7.373802479949485
            ],
            [
              0.3190641459585327,
              1.882591533610159,
              6.3125,
              19.1875,
              0.1449200930551675,
              19.78442291294117,
              10.19206750771104,
              -1.25258550128355,
              0.9475700255984368,
              0.1262927839992657,
              7.65804441724788
            ],
            [
              0.6179322725319839,
              2.146147199450505,
              2.5,
              15.5,
              0.2235580701624265,
              4.045750822749917,
              7.22224458973205,
              0.4362653075601692,
              0.3008911963185992,
              0.8682571579792241,
              7.281105584000704
            ],
            [
              0,
              0.6906950381352761,
              0,
              0,
              0,
              null,
              0,
              null,
              1,
              1,
              7.344892594175247
            ],
            [
              0.2302316793784254,
              0.4604633587568508,
              0,
              0,
              0.3333333333333333,
              0,
              0,
              0,
              1,
              1,
              7.344892594175247
            ],
            [
              0,
              0.4239453762653767,
              0,
              0,
              0,
              null,
              0,
              null,
              1,
              1,
              7.344892594175247
            ],
            [
              0.2302316793784254,
              0.4604633587568508,
              0,
              0,
              0.3333333333333333,
              0,
              0,
              0,
              1,
              1,
              7.344892594175247
            ],
            [
              0.2302316793784254,
              0.4604633587568508,
              0,
              0,
              0.3333333333333333,
              0,
              0,
              0,
              1,
              1,
              7.344892594175247
            ],
            [
              0.1044840813800914,
              0.5862109567551848,
              0,
              0,
              0.1512738265243302,
              0,
              0,
              0,
              1,
              1,
              7.344892594175247
            ],
            [
              0.1044840813800914,
              0.5107027995670668,
              0,
              0,
              0.1698412053573459,
              0,
              0,
              0,
              1,
              1,
              7.344892594175247
            ],
            [
              0.2302316793784254,
              0.4604633587568508,
              0,
              0,
              0.3333333333333333,
              0,
              0,
              0,
              1,
              1,
              7.344892594175247
            ],
            [
              0.127323604391287,
              0.5633714337439892,
              0,
              0,
              0.1843412756156936,
              0,
              0,
              0,
              1,
              1,
              7.344892594175247
            ],
            [
              0.127323604391287,
              0.4604633587568508,
              0,
              0,
              0.2166152234975618,
              0,
              0,
              0,
              1,
              1,
              7.344892594175247
            ],
            [
              0.859930851722269,
              1.874735913849925,
              5.267361111111112,
              26.29930555555556,
              0.3144554439130501,
              6.125331008373108,
              14.02827212156392,
              1.065082640690445,
              0.05300059329142901,
              0.9793500619169316,
              7.420026213240773
            ],
            [
              0.9118240033204177,
              1.969057713529466,
              3.5,
              13.5,
              0.3165086570501259,
              3.838460039716776,
              6.856071260502429,
              0.4066847116255241,
              0.2485125256106143,
              0.8886787151645082,
              7.420026213240773
            ],
            [
              0.8475980099320345,
              2.31862344505394,
              7.571428571428571,
              19.78571428571428,
              0.2677001662651513,
              8.932805979612546,
              8.533388346400507,
              -0.05344149711889237,
              0.6345367977760497,
              0.529509624919734,
              7.473922976436206
            ],
            [
              0.5282006856602784,
              2.52263694656706,
              5.833333333333333,
              16.16666666666666,
              0.1731330045495252,
              11.04378220569964,
              6.408637869459232,
              -0.6201755558431763,
              0.9121365632830821,
              0.1947822821688103,
              7.473922976436206
            ],
            [
              0.8854043810081257,
              2.111971807936602,
              6.535714285714286,
              15.64285714285714,
              0.2953931456030702,
              7.381615029138087,
              7.406754713331249,
              0.003232429718354939,
              0.5977343277574938,
              0.5808582369490332,
              7.777333579879383
            ],
            [
              0.6694727081233386,
              2.310684072763094,
              3,
              13,
              0.2246434524576279,
              4.481138608935352,
              5.62603955825719,
              0.1550257692845661,
              0.5003943960492052,
              0.7319800056755928,
              7.385229917616165
            ],
            [
              0.6170736743330035,
              2.359579699795573,
              8.875,
              15.625,
              0.2073045117366591,
              14.38239932953388,
              6.621942035419997,
              -0.9783077517670752,
              0.9770868652551596,
              0.05884429710583294,
              7.932531741771959
            ],
            [
              0.4212747237482922,
              0.8855933878790311,
              0,
              2,
              0.322354428882435,
              0,
              2.258372778493682,
              0.3234708954949589,
              0.4592035200552508,
              1,
              6.981687718884363
            ],
            [
              0.2455829424168902,
              0.963166394194427,
              1,
              3,
              0.2031711083336539,
              4.071944045293041,
              3.114726612226893,
              -0.1371040171958745,
              0.8143100484895088,
              0.596855917045436,
              6.981687718884363
            ],
            [
              0.2637213559279524,
              0.967019334757083,
              1,
              2,
              0.2142785705583229,
              3.791881004408288,
              2.068210973777896,
              -0.2468844354020786,
              0.8819314147858122,
              0.5149284603670975,
              6.981687718884363
            ],
            [
              0.2188822366167498,
              1.084392137376617,
              0,
              1,
              0.16794793251867,
              0,
              0.922175627738523,
              0.139944436525084,
              0.83205206748133,
              1,
              6.589584056621145
            ],
            [
              0.422752231258399,
              0.8888649213392071,
              0.5,
              2.5,
              0.3223137410342301,
              1.182725868794729,
              2.812575836869992,
              0.2334464149215349,
              0.5332713548955358,
              0.6887667130180096,
              6.981687718884363
            ],
            [
              0.2245780478493088,
              1.093061676380362,
              0,
              4,
              0.1704396457693346,
              0,
              3.659445835889032,
              0.5241491718386098,
              0.4735784737141498,
              1,
              6.981687718884363
            ],
            [
              0.2116327666803488,
              1.095235344946975,
              0,
              2,
              0.1619388864089903,
              0,
              1.826091542084801,
              0.2615544572618898,
              0.7023464301134033,
              1,
              6.981687718884363
            ],
            [
              0.2203946936294522,
              1.090067471558712,
              1,
              3,
              0.1681808902875167,
              4.537314322464096,
              2.752123220143643,
              -0.255696211890399,
              0.8659467558260935,
              0.5212425187803269,
              6.981687718884363
            ],
            [
              1.058564174181551,
              2.093659116352848,
              7,
              17,
              0.3358150983022817,
              6.612730877097919,
              8.119755440233261,
              0.2047419555170239,
              0.4136784236313115,
              0.7451108376202022,
              7.360604519624392
            ],
            [
              0.9728700496313522,
              1.975814619684693,
              4.5,
              8.5,
              0.3299335665678391,
              4.625489295004175,
              4.302023031571887,
              -0.04289759944946801,
              0.6648169299670275,
              0.5527805033548127,
              7.540428079508741
            ],
            [
              0.736756998035441,
              2.153818294190975,
              3.5,
              15.5,
              0.254882479628464,
              4.750548701040822,
              7.196521657284076,
              0.3309816160068141,
              0.3466990009773023,
              0.8248322725597471,
              7.390056842893949
            ],
            [
              1.008056135897741,
              2.152046664750804,
              6,
              14,
              0.3189947288078282,
              5.952049480514894,
              6.505435141956426,
              0.0800534694247005,
              0.5346173691717577,
              0.6538305894920725,
              6.912700541505628
            ],
            [
              0.6354324500022249,
              2.214915317497661,
              2,
              18,
              0.2229315514575189,
              3.147462802683428,
              8.126721530977454,
              0.6277010783422047,
              0.1441986259032522,
              0.9565788874775628,
              7.932531741771959
            ],
            [
              0.6870096699202899,
              3.056918040181697,
              1.75,
              12.25,
              0.1834997155705166,
              2.547271278151068,
              4.007304035953769,
              0.2576567784133535,
              0.4444583317510306,
              0.8033484450536494,
              5.666580040290656
            ],
            [
              0.9100355954969899,
              2.083161157788626,
              0,
              10,
              0.3040346727952477,
              0,
              4.800396725242071,
              0.6051531694431977,
              0.0266609755872215,
              1,
              7.932531741771959
            ],
            [
              0.6391751259374571,
              2.455568109690945,
              3,
              18,
              0.2065357534605515,
              4.693549354881417,
              7.330279265707461,
              0.3527906186803276,
              0.3427771033543174,
              0.839331260027248,
              7.473922976436206
            ],
            [
              0.5823758816459164,
              2.388260411051135,
              4.25,
              18.75,
              0.1960441549433758,
              7.297692321990755,
              7.850902654182357,
              0.07490845862561483,
              0.5679436990488542,
              0.6352806035159553,
              7.385151721736706
            ],
            [
              0.9829924279745051,
              2.128416068719853,
              2,
              14,
              0.3159316525036369,
              2.034603668434231,
              6.577661297408063,
              0.6197493409657387,
              0.07814165341876891,
              0.980710243219627,
              7.330475933858206
            ],
            [
              0.9139197468956719,
              2.029850493546539,
              1,
              10,
              0.3104589258835579,
              1.094187978098425,
              4.926471201594792,
              0.4831097243917635,
              0.0997404021031914,
              0.9832443395277629,
              7.932531741771959
            ],
            [
              0.824473831906052,
              2.092150276223727,
              5,
              13,
              0.2826808671051984,
              6.064473857758224,
              6.213702785951225,
              0.0202839356970177,
              0.5992667796915612,
              0.606617375509668,
              7.357000654214372
            ],
            [
              1.090415707049925,
              1.566789057005615,
              6.1875,
              10.3125,
              0.4103619419173724,
              5.674441371300519,
              6.581932618108043,
              0.1238719438298089,
              0.4887803221695751,
              0.6989376751887054,
              7.326043482891909
            ],
            [
              0.8002853293837917,
              2.173938268987,
              0,
              13.75,
              0.2690736936598071,
              0,
              6.324926607233953,
              0.7973402203898522,
              0.01343574950503945,
              1,
              7.932531741771959
            ],
            [
              0.9847197911199732,
              2.003803650466656,
              1.5,
              7.5,
              0.329500440725062,
              1.523275975081167,
              3.742881693150605,
              0.2798105056902837,
              0.2675915678172277,
              0.9120405022669272,
              7.932531741771959
            ],
            [
              0.9450699241761051,
              2.335999709434017,
              9.333333333333334,
              16.66666666666667,
              0.2880371432825263,
              9.875812460617626,
              7.13470408380521,
              -0.3800962778368872,
              0.8405207182891757,
              0.2780203137442685,
              7.211615942181687
            ],
            [
              0.8790470699950111,
              2.479025677584572,
              3,
              14,
              0.2617713004069394,
              3.412786530324281,
              5.647379987463801,
              0.348069865189365,
              0.3127627067188892,
              0.8613971077260502,
              6.419956682902741
            ],
            [
              0.6085047657557846,
              2.164713596952569,
              7,
              11,
              0.2194218724130734,
              11.50360752114365,
              5.081503629618964,
              -0.809590695705193,
              0.9721487152639111,
              0.07893639548663522,
              7.932531741771959
            ],
            [
              0.6496471893851108,
              2.771160514627936,
              4.5,
              16.5,
              0.1899104672335107,
              6.926836710029081,
              5.954184145199304,
              -0.1416759193180613,
              0.7185949062391106,
              0.4763246325120141,
              6.865334416120354
            ],
            [
              0.532209194809513,
              2.361943829844276,
              3.5,
              20.5,
              0.1838911730913669,
              6.576361389721407,
              8.679291920905492,
              0.2679433039375009,
              0.4364121834206441,
              0.7561715626123495,
              7.848416065193418
            ],
            [
              0.9040543677698339,
              2.081599055223773,
              0,
              15,
              0.30279950137795,
              0,
              7.205998658751069,
              0.9084109453738413,
              0.00447059507696691,
              1,
              7.932531741771959
            ],
            [
              1.026220621312825,
              2.004430088883386,
              5,
              11,
              0.3386139543762815,
              4.872246665247863,
              5.487844181249447,
              0.08176350956598821,
              0.5288350203327081,
              0.6771388792629403,
              7.529000641842061
            ],
            [
              0.6780328824391741,
              2.287772328628513,
              0,
              15,
              0.2286167951654124,
              0,
              6.55659648134318,
              0.8265452562662643,
              0.02037289197755516,
              1,
              7.932531741771959
            ],
            [
              0.8858517702271798,
              2.051750474700645,
              4.5,
              12.5,
              0.3015560638805764,
              5.07985664333657,
              6.09235877078268,
              0.1276392153736202,
              0.4872855248955336,
              0.7093171962496125,
              7.932531741771959
            ],
            [
              1.063092569064574,
              1.792117874532888,
              9.5,
              17.5,
              0.3723342254678488,
              8.936192648170936,
              9.764982677024713,
              0.1044798881155997,
              0.4982487960368951,
              0.6541071143615242,
              7.932531741771959
            ],
            [
              0.7397995914249217,
              2.619337410661836,
              2.25,
              10.75,
              0.2202350160071901,
              3.041364210091404,
              4.104091346247662,
              0.1621030659058187,
              0.4927237971072028,
              0.7546291017207226,
              6.55587314291575
            ],
            [
              0.9964412606100964,
              1.971451516250265,
              8.76923076923077,
              11.76923076923077,
              0.3357403166243087,
              8.800549631858466,
              5.969830184622573,
              -0.3961245791973922,
              0.861131439583552,
              0.2597247970403419,
              7.146033333683445
            ],
            [
              0.718354358303568,
              2.239263062899999,
              1.5,
              16.25,
              0.2428827857022976,
              2.088105936382609,
              7.256851715740418,
              0.6515884143443996,
              0.1027541918121674,
              0.9724400569209737,
              7.932531741771959
            ],
            [
              0.7131015537044418,
              2.224693761232883,
              8.666666666666666,
              20.33333333333333,
              0.2427335730568606,
              12.15348167683102,
              9.139834743845816,
              -0.3799098485941917,
              0.8186940100936027,
              0.3066296567252715,
              7.932531741771959
            ],
            [
              0.89953456849507,
              2.04863606544925,
              4.666666666666666,
              17.33333333333334,
              0.3051161822650659,
              5.187868071011484,
              8.460913885908901,
              0.4126104907544043,
              0.247544922850424,
              0.8779475559492659,
              7.932531741771959
            ],
            [
              0.6322035270417733,
              2.157304742653278,
              7.916666666666667,
              20.08333333333333,
              0.2266361902956056,
              12.52233865842316,
              9.309455885510527,
              -0.4050261477043821,
              0.8250974787751947,
              0.3047784379810207,
              7.932531741771959
            ],
            [
              0.1448377977184641,
              0.7079458210372161,
              0,
              0,
              0.1698412053573459,
              0,
              0,
              0,
              1,
              1,
              6.92211892750949
            ],
            [
              0.6633555650278773,
              2.306847752596225,
              0,
              31,
              0.2233367531076972,
              0,
              13.43825138226451,
              1.694068403344666,
              0.0003955627388767199,
              1,
              7.932531741771959
            ],
            [
              0.9201182540944861,
              2.028528175148458,
              5.666666666666667,
              16.33333333333333,
              0.3120476721011016,
              6.158628677835971,
              8.051814874170027,
              0.2386610300422396,
              0.38713525508547,
              0.7734484687877197,
              7.932531741771959
            ],
            [
              0.7516985496413348,
              2.041521589859551,
              3.25,
              16.75,
              0.2691153980350629,
              4.323541666470827,
              8.204664639942573,
              0.4892666174954108,
              0.2143811603904764,
              0.9085094963258353,
              7.932531741771959
            ],
            [
              0.7939660083239837,
              2.396748092764388,
              2.833333333333333,
              17.16666666666667,
              0.2488364620487799,
              3.568582664280976,
              7.162482664945728,
              0.5192569150000504,
              0.2061131015569825,
              0.9182211837143611,
              6.921236668874026
            ],
            [
              0.8356177572708365,
              2.32607096609183,
              1,
              12,
              0.2642947583980062,
              1.19671942260543,
              5.158913969061706,
              0.5526076870147465,
              0.1048919871722231,
              0.9815009233046742,
              7.169995350337106
            ],
            [
              0.8545823580475476,
              2.141217178287033,
              0,
              7,
              0.2852601943764054,
              0,
              3.269168616328764,
              0.4121217188597724,
              0.09528746822209544,
              1,
              7.932531741771959
            ],
            [
              0.7809617004428713,
              2.265412087816975,
              3.25,
              10.75,
              0.2563578059437589,
              4.161535704192633,
              4.745273523440519,
              0.08216739805698023,
              0.5549436818440059,
              0.6778461920880672,
              7.104250993113896
            ],
            [
              0.9826058067786929,
              1.857433239420767,
              3,
              13,
              0.3459832033272979,
              3.053106321277495,
              6.998905653294972,
              0.5032597039772879,
              0.1411335657829171,
              0.9517649554834673,
              7.840483354485998
            ],
            [
              0.862316833095148,
              2.134517370304595,
              0,
              13,
              0.2877425892019309,
              0,
              6.090369739246911,
              0.7677712409489144,
              0.01214173349498902,
              1,
              7.932531741771959
            ],
            [
              0.8876344263567338,
              2.090401898122831,
              4,
              14,
              0.2980603087545801,
              4.506359691813518,
              6.697276735431554,
              0.276193920798435,
              0.3392092136004691,
              0.8310596427712917,
              7.932531741771959
            ],
            [
              0.5129187416286753,
              2.405935751349237,
              1.5,
              15.5,
              0.1757260400827239,
              2.924439834732958,
              6.442399798626241,
              0.4643574314926481,
              0.2887621207413049,
              0.8947436117463915,
              7.575974293304662
            ],
            [
              0.985600084071154,
              2.014399915928847,
              0,
              13,
              0.3285333613570512,
              0,
              6.453534820569953,
              0.8135529778703879,
              0.005640501498574218,
              1,
              7.932531741771959
            ],
            [
              0.6424260744235275,
              2.50911169258074,
              2,
              17,
              0.2038452723459486,
              3.113198669270504,
              6.775306197116597,
              0.5205374911975184,
              0.2245449479809778,
              0.9228744146802952,
              7.035242590156687
            ],
            [
              0.838048800470047,
              2.236365462609334,
              4.583333333333334,
              19.41666666666666,
              0.2725881188277615,
              5.469053032189321,
              8.682242232453275,
              0.426774993537231,
              0.2639566990541528,
              0.8663447813082896,
              7.529000641842061
            ],
            [
              0.8868408451619846,
              2.109331768980609,
              0,
              12,
              0.2959912392817091,
              0,
              5.689005483380795,
              0.7171739954626379,
              0.01482302232430788,
              1,
              7.932531741771959
            ],
            [
              0.6271651754112061,
              2.386440004160182,
              2,
              17,
              0.2081112614428161,
              3.188952573281326,
              7.123581556781064,
              0.5324399979381766,
              0.2114097137799329,
              0.9288322909228354,
              7.389807299857664
            ],
            [
              0.6348252569706715,
              2.356738155176735,
              1,
              13,
              0.2122051815425102,
              1.575236632474122,
              5.516098583733038,
              0.4967975016736096,
              0.1692015950217419,
              0.9645363297509242,
              7.932531741771959
            ],
            [
              0.6563363507850891,
              1.952654270343701,
              5.666666666666666,
              10.33333333333333,
              0.2515671560755257,
              8.633784582993728,
              5.29194209659782,
              -0.4634821497501134,
              0.8808080165685404,
              0.2543668067213555,
              7.21029383374886
            ],
            [
              0.6828489606883,
              2.19689688118545,
              4.166666666666666,
              20.83333333333333,
              0.2371212593691929,
              6.101886224541863,
              9.483072925157792,
              0.4575473437150458,
              0.2886302504368997,
              0.8542933434810971,
              7.389807299857664
            ],
            [
              0.5329699973436266,
              2.326313246746635,
              1.5,
              10.5,
              0.1863998603304521,
              2.814417335827801,
              4.513579594099945,
              0.2232891405855545,
              0.4611303388513516,
              0.8002309868320828,
              7.609695007183299
            ],
            [
              0.7283946697448938,
              1.968529278296317,
              5,
              12,
              0.2700835039393418,
              6.864410473721827,
              6.095921524919109,
              -0.09974669467433667,
              0.7008117031587524,
              0.5025732159463147,
              7.704405156599534
            ],
            [
              0.6966210463451341,
              2.296575706940481,
              1,
              12,
              0.2327347995351315,
              1.435500700483516,
              5.225170658966217,
              0.4777377616438216,
              0.1578730393776181,
              0.9680631914953614,
              7.932531741771959
            ],
            [
              0.7473614503913423,
              2.194877906759004,
              5.166666666666666,
              17.83333333333334,
              0.254011098238855,
              6.913210019009188,
              8.124977375013243,
              0.1527592193073748,
              0.4817461812697549,
              0.7010521402405917,
              7.932531741771959
            ],
            [
              0.758956774191226,
              2.133288162339259,
              3,
              20,
              0.2624109613280765,
              3.952794285546654,
              9.375198509548277,
              0.6835653988559235,
              0.1102429109864132,
              0.9624435557780202,
              7.932531741771959
            ],
            [
              0.5712641248940269,
              2.152870150826548,
              0,
              16,
              0.2097048335632864,
              0,
              7.431939169139924,
              0.9368937195679959,
              0.02315416969092944,
              1,
              7.932531741771959
            ],
            [
              1.023518086387468,
              1.818743955145046,
              3.5,
              9.5,
              0.360106869609953,
              3.41957806759755,
              5.223385058202087,
              0.2563790345361904,
              0.3614329769058943,
              0.8235633955083936,
              7.035703968024391
            ],
            [
              0.826402789487885,
              1.818040644917047,
              6,
              11,
              0.3125053758897464,
              7.260382075571345,
              6.05046979051555,
              -0.1548720971680582,
              0.7389577956485586,
              0.4479759158730227,
              7.812332286963663
            ],
            [
              0.2971862434533337,
              1.932011069451078,
              4,
              9,
              0.1333153605259514,
              13.45957320742576,
              4.658358402965607,
              -1.109508929931386,
              0.9785954830712277,
              0.08371723609537418,
              7.932531741771959
            ],
            [
              0.5044841478726275,
              2.408279109414895,
              0,
              8,
              0.1731977861951,
              0,
              3.321874100358594,
              0.4187659386051896,
              0.2183800929064761,
              1,
              7.932531741771959
            ],
            [
              0.6308108165978427,
              2.369189183402157,
              0,
              8,
              0.2102702721992809,
              0,
              3.376682645710882,
              0.425675276901773,
              0.1512961552243707,
              1,
              7.932531741771959
            ],
            [
              0.7228278461756632,
              2.816598310902622,
              3.5,
              13.5,
              0.2042217619740769,
              4.842093478437219,
              4.793015726716714,
              -0.008099999286574563,
              0.637482572407787,
              0.5870183370580542,
              6.058982227547783
            ],
            [
              0.9498154338018426,
              1.997886738810331,
              7,
              10,
              0.3222223203642524,
              7.369852869184258,
              5.005288741219954,
              -0.3212459141990373,
              0.8527613000545665,
              0.2907337492601336,
              7.360604519624392
            ],
            [
              0.9232636131939149,
              2.059433910793712,
              1,
              16,
              0.309539806087875,
              1.083114276041514,
              7.769125251430647,
              0.842859656039097,
              0.01588282410471872,
              0.9981577143037239,
              7.932531741771959
            ],
            [
              0.925406978555883,
              2.062582953778386,
              6.833333333333333,
              18.16666666666667,
              0.3097088676710966,
              7.384138537616058,
              8.807726561197297,
              0.179462001530326,
              0.4416482297793426,
              0.7197833613023878,
              7.932531741771959
            ],
            [
              0.7997261085797932,
              2.123377158718238,
              3.5,
              16.5,
              0.2735880451185768,
              4.376498356688058,
              7.770640242716047,
              0.4447019445917686,
              0.2428975959176684,
              0.8896472780969662,
              7.632397220893138
            ],
            [
              0.5001569159610699,
              1.00031383192214,
              0,
              0,
              0.3333333333333333,
              0,
              0,
              0,
              1,
              1,
              6.130975291285391
            ],
            [
              0.5001569159610699,
              1.00031383192214,
              0,
              0,
              0.3333333333333333,
              0,
              0,
              0,
              1,
              1,
              6.130975291285391
            ],
            [
              0.952735370198897,
              2.039307477455345,
              0,
              10,
              0.3184230369380707,
              0,
              4.903625427038611,
              0.6181665055579401,
              0.02163460801363022,
              1,
              7.932531741771959
            ],
            [
              0.623036544055188,
              2.618585004914158,
              2.5,
              18.5,
              0.1921990382416105,
              4.01260571928595,
              7.064884265846646,
              0.4406384949986288,
              0.3035290301024129,
              0.8649743164539788,
              6.926944833928308
            ],
            [
              0.8687908431253888,
              2.068483472260809,
              5.5,
              14.5,
              0.2957813094182041,
              6.330637625293444,
              7.00996657428053,
              0.08563835243290668,
              0.5283881515013709,
              0.6585257432337439,
              7.932531741771959
            ],
            [
              0.9844973262591393,
              2.015502673740862,
              0,
              13,
              0.328165775419713,
              0,
              6.45000384736351,
              0.8131078522381955,
              0.005680775291626197,
              1,
              7.932531741771959
            ],
            [
              0.6297255337222059,
              2.410660633958303,
              2.5,
              9.5,
              0.2071202469002875,
              3.969983534291367,
              3.940828446018554,
              -0.004165706992149599,
              0.6542808387068485,
              0.6057640432883981,
              6.998833169917262
            ],
            [
              0.7759358883826744,
              2.208308660421283,
              0.6666666666666666,
              13.33333333333333,
              0.2600108254176617,
              0.8591775127919865,
              6.03780330725584,
              0.6528339202468868,
              0.0631748887706207,
              0.9852376625078545,
              7.932531741771959
            ],
            [
              0.8009541841789858,
              2.17901608040847,
              4.333333333333333,
              15.66666666666667,
              0.2687792538392557,
              5.410213741220661,
              7.189789376740097,
              0.2243389239967815,
              0.4082318494527759,
              0.7706002024836559,
              7.932531741771959
            ],
            [
              0.9312088410598893,
              2.258564913230044,
              5.5,
              16.5,
              0.2919357022759074,
              5.906301312324284,
              7.305523920675292,
              0.1914537625744056,
              0.4354655436143747,
              0.7356365678999564,
              7.308410080513414
            ],
            [
              0.6342087680069822,
              2.225134323733541,
              8.75,
              13,
              0.2218022628480482,
              13.79671874846055,
              5.842343925641025,
              -1.002753607770965,
              0.9823584261322645,
              0.04839473568656238,
              7.932531741771959
            ],
            [
              0,
              0,
              0,
              0,
              null,
              null,
              null,
              null,
              1,
              1,
              7.932531741771959
            ],
            [
              0,
              0,
              0,
              0,
              null,
              null,
              null,
              null,
              1,
              1,
              7.932531741771959
            ],
            [
              0.2427636359519857,
              1.034306080068301,
              0.5,
              2.5,
              0.1900942704275428,
              2.059616540340873,
              2.417079477899724,
              0.05309093813652072,
              0.7182932016355266,
              0.4687445308881704,
              6.733031099199144
            ],
            [
              0.7096765425836962,
              2.258560083615711,
              1.821428571428572,
              25.67857142857142,
              0.2390902855654001,
              2.566561612417618,
              11.36944357374048,
              1.243025495398546,
              0.021372768284059,
              0.9955839427257026,
              7.081819314172987
            ],
            [
              0.6531175542011697,
              2.428865719581695,
              3,
              4,
              0.2119146978366061,
              4.593353800862557,
              1.646859259345506,
              -0.4462612808627986,
              0.9593584097348471,
              0.1691241540210455,
              6.602621979259141
            ],
            [
              0.7844665868190721,
              2.211504273302126,
              0,
              11,
              0.2618405263085027,
              0,
              4.973989936530964,
              0.6270368778152384,
              0.0354529336147156,
              1,
              7.932531741771959
            ],
            [
              0.5846372398923497,
              2.383433954780727,
              4.5,
              19.5,
              0.196975477185865,
              7.697080673185637,
              8.181472769944648,
              0.06106399728705129,
              0.5723481587426419,
              0.6246607702626483,
              7.932531741771959
            ],
            [
              0.5951310652193826,
              2.267547888360873,
              2,
              14,
              0.2078930522317469,
              3.360604271703985,
              6.17407026853139,
              0.3731175428186966,
              0.3234117700836117,
              0.875122148039856,
              7.540428079508741
            ],
            [
              0.4259675151557707,
              0.8861736125228936,
              1,
              3,
              0.3246354421565603,
              2.347596857554532,
              3.385341153929358,
              0.1486380282475097,
              0.6080528609728566,
              0.7919570214201451,
              6.981687718884363
            ],
            [
              0.2696795103934925,
              1.047960213836178,
              1,
              2,
              0.2046686248406443,
              3.708105219194771,
              1.908469399500169,
              -0.2577651553831134,
              0.8914790907639915,
              0.4969115509126879,
              6.981687718884363
            ],
            [
              0.9323654024728278,
              2.022683425309582,
              5.625,
              27.70833333333334,
              0.3155160732733182,
              6.0330423941958,
              13.69879882665891,
              0.9663694621095514,
              0.04848141762180672,
              0.9809255011887649,
              7.932531741771959
            ],
            [
              0.8608892801242196,
              1.971974195108005,
              4,
              7,
              0.3038936707155109,
              4.646358239497222,
              3.549742191031363,
              -0.1468881964319735,
              0.78104541163985,
              0.4418646324588973,
              7.46565125791929
            ],
            [
              0.7617282569105249,
              2.216037670929055,
              5.5,
              12.5,
              0.2558052833464891,
              7.220422703376288,
              5.640698334681052,
              -0.2113648178708548,
              0.7722736200653698,
              0.4035421065229219,
              7.473922976436206
            ],
            [
              0.9368503335654678,
              2.033814877466141,
              7.5,
              11.5,
              0.3153671878225995,
              8.005547664648288,
              5.654398602063256,
              -0.2963932750756111,
              0.8328450482372899,
              0.3073192307879228,
              7.932531741771959
            ],
            [
              0.6415668967082215,
              2.343222206518601,
              3.5,
              15.5,
              0.2149454700215271,
              5.455393689976755,
              6.61482293778226,
              0.146161312119315,
              0.5015729919736961,
              0.7082720641175395,
              7.932531741771959
            ],
            [
              0.6099167220483465,
              2.258570760344513,
              1,
              11,
              0.2126265935591815,
              1.639568098152149,
              4.870336671817227,
              0.4072808882254019,
              0.2407634770743714,
              0.9432234618408676,
              7.932531741771959
            ],
            [
              0.7046210333935883,
              2.122933508030734,
              2,
              11,
              0.249198034227361,
              2.838405192600654,
              5.1815094341809,
              0.2953791195365386,
              0.3350286558876497,
              0.8719679566153067,
              7.932531741771959
            ],
            [
              0.6503740874964659,
              2.340744411786154,
              3,
              9,
              0.2174350791024994,
              4.61272990064553,
              3.84493067875461,
              -0.09679119439860054,
              0.7463664819515125,
              0.5025736415284756,
              7.932531741771959
            ],
            [
              0.9347329028210777,
              2.065267097178923,
              1,
              12,
              0.3115776342736925,
              1.069824328406481,
              5.810386470782181,
              0.5976102329868217,
              0.0536957729261003,
              0.992199640328367,
              7.932531741771959
            ],
            [
              0.664829978810803,
              2.547448399349674,
              1.5,
              7.5,
              0.2069652441490828,
              2.256215946644111,
              2.944122441072659,
              0.1057315096047596,
              0.5675458253956651,
              0.7302444845769135,
              6.506163555216856
            ],
            [
              0.9748354725759575,
              1.992775443247264,
              3.5,
              17.5,
              0.3284916723341867,
              3.590349447124049,
              8.781722024576654,
              0.6544408199610887,
              0.09069157539490344,
              0.967471941231569,
              7.932531741771959
            ],
            [
              0.8785609875881836,
              2.121439012411817,
              4,
              12,
              0.2928536625293945,
              4.552899635323847,
              5.656537816921482,
              0.1391281141411614,
              0.4751011750825945,
              0.7342067072577887,
              7.932531741771959
            ],
            [
              0.932785285022727,
              1.51507316835893,
              4,
              4,
              0.3810617741128401,
              4.288232312651181,
              2.64013651851062,
              -0.2241912681007089,
              0.854250861057441,
              0.3623543014409822,
              7.351293420581485
            ],
            [
              0.7322904965425765,
              2.12738380189389,
              7,
              17,
              0.2560747903853799,
              9.559047991268052,
              7.991035742993744,
              -0.2054416460377596,
              0.7439097871254851,
              0.4196859911661031,
              7.632397220893138
            ],
            [
              0.6904019518307551,
              2.20379360395336,
              6,
              18,
              0.2385470983296105,
              8.690589567555042,
              8.16773402359913,
              -0.06591282089709208,
              0.6578062795603817,
              0.5258694655624585,
              7.932531741771959
            ],
            [
              0.5972050616722451,
              2.31854240571211,
              3,
              7,
              0.204820571175179,
              5.023400156053004,
              3.01913822354698,
              -0.2762796460674891,
              0.8704816074022464,
              0.3367986405859935,
              7.254468293391495
            ],
            [
              0.7256457720306813,
              2.247832509292833,
              3,
              21,
              0.2440393718657638,
              4.134248576415817,
              9.342333075610956,
              0.6565475775873496,
              0.1281303504232349,
              0.9544873162017509,
              7.932531741771959
            ],
            [
              0.3624813852665258,
              2.610957911784145,
              2,
              8,
              0.1219064352939937,
              5.517524709660435,
              3.064009559056187,
              -0.4391755936154227,
              0.8872459173022017,
              0.3491239616323292,
              5.586638206386174
            ],
            [
              0.9121880305055391,
              1.997833680839935,
              7,
              17,
              0.3134643384099636,
              7.673856448347131,
              8.509216839738535,
              0.1053081687643903,
              0.5071009089015072,
              0.665005213620711,
              7.932531741771959
            ],
            [
              0.9507804717312243,
              2.030736214993721,
              2,
              10,
              0.3188915480381267,
              2.103535000417403,
              4.924322482736105,
              0.3555973772490191,
              0.2101787593889566,
              0.9340303346184142,
              7.932531741771959
            ],
            [
              1.038437120522153,
              2.207954442595719,
              6,
              5,
              0.3198742666534121,
              5.777913637161817,
              2.26453947759986,
              -0.4792832268003619,
              0.9691358602213304,
              0.1028859165032036,
              7.330475933858206
            ],
            [
              0.6791181138024649,
              2.269247756835131,
              5,
              22,
              0.2303371235455262,
              7.362489526312871,
              9.694842678034814,
              0.2940238032001804,
              0.3860866741099648,
              0.7789067050029295,
              7.932531741771959
            ],
            [
              0.9234134275901009,
              1.675642318155336,
              3,
              7,
              0.355288042244456,
              3.248815655441916,
              4.177502515994038,
              0.1217664944022866,
              0.4994911613743632,
              0.7496715774817113,
              7.626784897690896
            ],
            [
              0.5532949893087049,
              2.221963503476825,
              1.666666666666667,
              16.33333333333333,
              0.199367010585512,
              3.012256931422829,
              7.35085581188696,
              0.5469374749069682,
              0.2157440795595878,
              0.9271259104696884,
              7.932531741771959
            ],
            [
              0.6343973534790578,
              2.240633837124343,
              1.5,
              17.5,
              0.2206575551432236,
              2.364448703598693,
              7.810289976902123,
              0.6865199472983066,
              0.1160153342196996,
              0.96765279361365,
              7.932531741771959
            ],
            [
              0.8616786926529901,
              2.081167368990872,
              2.730769230769231,
              11.73076923076923,
              0.2928045417950472,
              3.169127023858009,
              5.636629425175598,
              0.3272363817145971,
              0.2977708414389714,
              0.8720655172140096,
              7.540428079508741
            ],
            [
              0.9142402559130818,
              2.013357768562043,
              6.833333333333334,
              10.91666666666667,
              0.3122833969246825,
              7.474329957729393,
              5.422119623808063,
              -0.258708114978549,
              0.8178694547921466,
              0.3358445641399374,
              7.932531741771959
            ],
            [
              0.9125747351756793,
              2.215025068180918,
              5,
              12,
              0.2917811716819676,
              5.479003315862621,
              5.417545910599991,
              -0.008632086251209438,
              0.6260028042106422,
              0.5823724998223881,
              7.11964680079729
            ],
            [
              0.6268947580300649,
              2.251395018332763,
              5,
              12,
              0.2178011273146531,
              7.975820400399979,
              5.330028672128101,
              -0.3335368599080908,
              0.8543743949788944,
              0.3047208317693106,
              7.932531741771959
            ],
            [
              0.7251149711254588,
              2.078209597581856,
              0,
              8,
              0.2586625106559916,
              0,
              3.849467353682019,
              0.485276010105461,
              0.09122790531910496,
              1,
              7.932531741771959
            ],
            [
              0.933278482232506,
              1.756005845785343,
              3,
              9,
              0.3470360022959654,
              3.214474625862654,
              5.125267675845866,
              0.2408806056105843,
              0.354714519548044,
              0.8436890144008904,
              7.932531741771959
            ],
            [
              0.7701237026789212,
              2.194425096434809,
              9.166666666666666,
              15.83333333333333,
              0.2597777115050878,
              11.90284967827879,
              7.215253488969431,
              -0.5909331776921761,
              0.9194533500759209,
              0.1634393434962278,
              7.932531741771959
            ],
            [
              0.9077126645494399,
              2.228528653649908,
              6.5,
              13.5,
              0.2894269198234392,
              7.160856352297779,
              6.057808580513226,
              -0.1475861840244065,
              0.7257965964676202,
              0.4471443361700957,
              7.473922976436206
            ],
            [
              0.257752805232275,
              2.199117115593074,
              1,
              14,
              0.1049110508649505,
              3.879686194293194,
              6.366191186786512,
              0.3599112774666143,
              0.5231240375482608,
              0.8103324956749997,
              6.908660962211633
            ],
            [
              1.151529076625272,
              1.809316033704457,
              5.333333333333334,
              12.66666666666667,
              0.3889190530797588,
              4.631522939015541,
              7.000803856655429,
              0.3142103992846844,
              0.2954685013494055,
              0.8468041358121186,
              7.540428079508741
            ],
            [
              0.9431808037330429,
              2.047751251456193,
              5.166666666666667,
              14.83333333333333,
              0.3153467836544913,
              5.47791753841614,
              7.243718358264991,
              0.2226024272364789,
              0.3908034095959845,
              0.7779584104674886,
              7.932531741771959
            ],
            [
              0.4158098950318624,
              2.138830916851315,
              1,
              6,
              0.1627664809462369,
              2.404945173138251,
              2.805270838721984,
              0.06378109208534377,
              0.680766520583402,
              0.7116458206002223,
              6.276557087609426
            ],
            [
              0.7153849619164169,
              2.094541557256123,
              2.5,
              13.5,
              0.2545920532210507,
              3.494621963121572,
              6.445324492718672,
              0.3719748783429356,
              0.2872481702627637,
              0.8776851098190172,
              7.932531741771959
            ],
            [
              0.686155192056557,
              2.181799055598781,
              4.5,
              20.5,
              0.2392490021824842,
              6.558283099939122,
              9.39591569965819,
              0.3577209259404994,
              0.3389366257661018,
              0.8153055768753881,
              7.932531741771959
            ],
            [
              0.2636561518065292,
              2.303925793395856,
              3,
              11,
              0.1026865577938729,
              11.37845629409549,
              4.774459330040584,
              -1.083504654242314,
              0.9520209967913669,
              0.1676607950233391,
              6.09503331452972
            ],
            [
              0.9424437466830043,
              2.077355413992366,
              7,
              13,
              0.3120882206193571,
              7.427499014808026,
              6.257956588668641,
              -0.149016364120416,
              0.7340765837227015,
              0.4386189488065988,
              7.848416065193418
            ],
            [
              0.4855281999679809,
              1.990183449319474,
              1.461538461538462,
              8.076923076923077,
              0.1961166196829598,
              3.010203035858361,
              4.05838119078164,
              0.1490076749142999,
              0.5541414118572525,
              0.7414776979876863,
              7.034390379731288
            ],
            [
              0.9383109685825135,
              2.011945054550545,
              7.645833333333334,
              17.60416666666666,
              0.3180439125368053,
              8.148506826989065,
              8.74982476626297,
              0.07580403821234293,
              0.5293599199515107,
              0.6356610021753233,
              7.932531741771959
            ],
            [
              0.5993535872066031,
              2.54831249953981,
              1.5,
              12.16666666666667,
              0.1904120610919455,
              2.502696291501356,
              4.774401361239565,
              0.3206350817981276,
              0.3684415828695968,
              0.8546399149942199,
              7.085017200857885
            ],
            [
              0.9724814784707375,
              2.022213753298757,
              7.5,
              8.5,
              0.3247347069424895,
              7.712229143730349,
              4.203314306479366,
              -0.4423448845181887,
              0.923084759704254,
              0.1749032251020375,
              7.932531741771959
            ],
            [
              0.8318023151057249,
              2.157126503368801,
              4,
              12,
              0.2782944545097116,
              4.808834896656409,
              5.562956081277343,
              0.09506689782907563,
              0.5274047523304205,
              0.6905719639799139,
              7.932531741771959
            ],
            [
              0.7269538917316591,
              2.014129106601063,
              2,
              7,
              0.2652068150339966,
              2.751206125653786,
              3.475447515781561,
              0.1136407742094925,
              0.5581189649038074,
              0.7347192146758865,
              6.373076874614235
            ],
            [
              0.7465077296244602,
              2.205720945175593,
              4,
              17,
              0.2528624344030597,
              5.358283432660836,
              7.707230616448928,
              0.3015522129925349,
              0.3561059449578957,
              0.8162440022844104,
              7.78952062887445
            ],
            [
              0.6720955433839957,
              2.279828848277244,
              3,
              13,
              0.2276804735522931,
              4.463651082843109,
              5.702182429099214,
              0.1561331724314593,
              0.4886013372189388,
              0.7412921046986125,
              7.932531741771959
            ],
            [
              1.087887330895893,
              1.91087637129114,
              6,
              6,
              0.3627786110997958,
              5.515277023273081,
              3.1399205569463,
              -0.3364929158659937,
              0.8993340510116788,
              0.2416805500057339,
              7.059157427470931
            ],
            [
              1.017388317356684,
              2.156010409738988,
              3,
              12,
              0.3205989555204142,
              2.94872660597717,
              5.565835835390401,
              0.3781944176759865,
              0.2404349652760744,
              0.9045798014920149,
              6.920010203998855
            ],
            [
              0.6708575024203198,
              2.1885670736767,
              3.955555555555556,
              15.57777777777778,
              0.2346127637106655,
              5.896267897854167,
              7.117797743163417,
              0.1539899095362947,
              0.4926385771591251,
              0.713591392488991,
              7.932531741771959
            ],
            [
              0.731473905323393,
              2.143106188917063,
              4.5,
              8.5,
              0.2544628715647837,
              6.151962451771261,
              3.966205708311239,
              -0.276253110978442,
              0.848126952510572,
              0.32405967320392,
              7.912152502892876
            ],
            [
              0.5955172772762375,
              2.224618431936384,
              3.833333333333333,
              13.16666666666667,
              0.2111661773335387,
              6.436980889733612,
              5.918617987537731,
              -0.06534646429036413,
              0.6831331996634089,
              0.5360118056860586,
              7.932531741771959
            ],
            [
              1.027976712745737,
              2.122722594774443,
              6.5,
              12.5,
              0.3262693809885736,
              6.323100435454838,
              5.888663940720066,
              -0.0577017476025186,
              0.6561415170556978,
              0.5270222485354072,
              7.529000641842061
            ],
            [
              0.7763392412213042,
              2.160074361600135,
              4.5,
              13.5,
              0.2643834780207265,
              5.796435064805935,
              6.249784840740159,
              0.0571507043012419,
              0.5644058877184609,
              0.6393695891050629,
              7.932531741771959
            ],
            [
              0.4416955655294293,
              2.161600757777509,
              2.5,
              12.5,
              0.169667802153367,
              5.660007016378863,
              5.782751488694015,
              0.0167687427501355,
              0.6388542166965514,
              0.6152724571696987,
              7.319837518180094
            ],
            [
              0.5666764278988858,
              2.20072741935165,
              6,
              16.5,
              0.204768244599316,
              10.58805290745321,
              7.497520980976835,
              -0.389602213654177,
              0.8397761931486427,
              0.3064444390374798,
              7.932531741771959
            ],
            [
              0.1687562093887795,
              2.029333426668694,
              1.40625,
              15.09375,
              0.07677403442539456,
              8.333026708133094,
              7.437787108635736,
              -0.1189020681727837,
              0.7310736650236535,
              0.5831418257732168,
              7.529218063696181
            ],
            [
              0.6192054570014456,
              2.348581560458696,
              4.625,
              26.625,
              0.208642147619935,
              7.469249419081271,
              11.33662992517064,
              0.4875341986624658,
              0.2835233108750019,
              0.8500217107836584,
              7.932531741771959
            ],
            [
              0.6374922689599688,
              2.715661423325581,
              2,
              7,
              0.1901172232059087,
              3.137292948293918,
              2.577640916454101,
              -0.09022906323556437,
              0.7639666436249709,
              0.5334056950577453,
              6.202569457899751
            ],
            [
              0.5013365447007225,
              2.180987248537084,
              1.5,
              13.5,
              0.1869038130163861,
              2.992002110868337,
              6.189857372644081,
              0.404543359181244,
              0.3241817098645084,
              0.8777254365001808,
              7.904851703035959
            ],
            [
              0.8316155849738329,
              2.155079002664623,
              7,
              16,
              0.2784401151747429,
              8.417350668362303,
              7.424321790624371,
              -0.1251843560245383,
              0.7034314647578795,
              0.46832971739645,
              7.932531741771959
            ],
            [
              0.3054027682764962,
              1.362978027557577,
              1,
              6,
              0.1830533946681017,
              3.274364556822389,
              4.40212525711207,
              0.1623236024898493,
              0.6237834257899343,
              0.7571401584186986,
              6.947607636789629
            ],
            [
              0.7997781594142982,
              2.18592985314688,
              5.5,
              16.5,
              0.2678688458648836,
              6.876906971337923,
              7.548275154505294,
              0.08666601406966365,
              0.5337741965369182,
              0.6507378678213637,
              7.746614291361246
            ],
            [
              0.771801283757837,
              2.195071516764089,
              7,
              17,
              0.2601396607303365,
              9.069692092137467,
              7.744622382536725,
              -0.1670424717777114,
              0.7285377737813256,
              0.4378794639040104,
              7.932531741771959
            ],
            [
              0.6482769079368271,
              2.694039017403806,
              4,
              5,
              0.1939603922602731,
              6.170202811527245,
              1.855949363650421,
              -0.7449649875004821,
              0.9828010300189922,
              0.07787325608366813,
              5.791216393071134
            ],
            [
              0.9393090984703184,
              2.032134000127013,
              13.66666666666667,
              15,
              0.316112093451737,
              14.54970114621808,
              7.381402997569288,
              -0.9036583000230831,
              0.9752056571023321,
              0.0557633600121108,
              7.932531741771959
            ],
            [
              0.1282504004516346,
              0.5674722477902342,
              0,
              0,
              0.1843412756156936,
              0,
              0,
              0,
              1,
              1,
              7.194652038741919
            ],
            [
              0.1052446271991881,
              0.5904780210426808,
              0,
              0,
              0.1512738265243302,
              0,
              0,
              0,
              1,
              1,
              7.194652038741919
            ],
            [
              0.1093906438732381,
              0.5363634287423725,
              0,
              0,
              0.1693998512934715,
              0,
              0,
              0,
              1,
              1,
              7.194652038741919
            ],
            [
              0.1093906438732381,
              0.4810873771694427,
              0,
              0,
              0.1852577741675691,
              0,
              0,
              0,
              1,
              1,
              7.194652038741919
            ],
            [
              0.1282504004516346,
              0.5674722477902342,
              0,
              0,
              0.1843412756156936,
              0,
              0,
              0,
              1,
              1,
              7.194652038741919
            ],
            [
              0.2319075494139562,
              0.4638150988279124,
              0,
              0,
              0.3333333333333333,
              0,
              0,
              0,
              1,
              1,
              7.194652038741919
            ],
            [
              0.1343456742318467,
              0.5230969632141017,
              0,
              0,
              0.2043458494778442,
              0,
              0,
              0,
              1,
              1,
              7.194652038741919
            ],
            [
              0.6286753374863667,
              2.12108947547258,
              1,
              20,
              0.2286287665488985,
              1.59064614177216,
              9.42911660789038,
              0.9881423385728895,
              0.03099736120391395,
              0.9957092598438869,
              7.932531741771959
            ],
            [
              0.5672087292393949,
              2.194178880338203,
              2,
              12,
              0.20540713924843,
              3.526038822924892,
              5.469016271886804,
              0.2802684458833986,
              0.4279737365888905,
              0.8152513489840947,
              6.932558686147129
            ],
            [
              0.8728018068444768,
              2.279221690463128,
              8.5,
              12.5,
              0.2769020623069614,
              9.738751608146707,
              5.484328291672257,
              -0.5928247274403596,
              0.93041750810639,
              0.1502862883250367,
              7.176528102739204
            ],
            [
              0.6109355637862324,
              2.402706630920922,
              2,
              5,
              0.2027233242417483,
              3.273667664074315,
              2.080986474026408,
              -0.1856159804065157,
              0.8472512958647571,
              0.4307661365698416,
              6.425530751370802
            ],
            [
              0.788727112942867,
              2.450745417231575,
              7,
              10,
              0.2434739315108176,
              8.875059428199293,
              4.080391186162558,
              -0.742001575631897,
              0.9652813632667456,
              0.0952919322187763,
              6.461803316190456
            ],
            [
              0.6855770503091009,
              2.303915935493222,
              1,
              13,
              0.2293288706697216,
              1.458625255249046,
              5.64256698767829,
              0.5274409064633179,
              0.1346853564132875,
              0.9739284255867524,
              7.932531741771959
            ],
            [
              0.5699270217977522,
              2.686017074551629,
              1,
              17,
              0.1750420169795802,
              1.75461061110183,
              6.329073690954766,
              0.632074784455972,
              0.1509232915444781,
              0.968683520710055,
              7.237218114609942
            ],
            [
              0.7836242026795872,
              2.543021993274826,
              2,
              14,
              0.2355598270812703,
              2.552243783641496,
              5.505261077970949,
              0.4169856873387774,
              0.2355952009547274,
              0.9193552086333295,
              7.081819314172987
            ],
            [
              0.7860604901409707,
              2.208285480565357,
              0,
              11,
              0.2625149190611227,
              0,
              4.981240014848,
              0.6279508455815264,
              0.0350982635132831,
              1,
              7.932531741771959
            ],
            [
              0.9477188022487435,
              1.758019977043619,
              13.16907051282051,
              19.17708333333334,
              0.3502624900459173,
              13.89554631771892,
              10.9083421029052,
              -0.3849178720265813,
              0.8047545851203929,
              0.3080234001384528,
              7.760627479015666
            ],
            [
              0.8465956508691164,
              2.055811923877833,
              1.666666666666667,
              19.91666666666667,
              0.2916873764508859,
              1.968669062917656,
              9.687980906880963,
              0.9731208263957071,
              0.02048509063552744,
              0.995946757047645,
              7.932531741771959
            ],
            [
              0.9110005928024659,
              2.065963446620692,
              2.5,
              13.5,
              0.3060166601740306,
              2.74423531636722,
              6.534481537939127,
              0.4778104071885185,
              0.1603475785794168,
              0.9429135469636067,
              7.932531741771959
            ],
            [
              0.6342681393292154,
              2.31610984106241,
              2,
              13,
              0.2149786039431545,
              3.153240523976413,
              5.612859878025836,
              0.3221447626346959,
              0.3440083075656511,
              0.8646516883818286,
              7.635136868074958
            ],
            [
              1.345242849568313,
              2.025775758746072,
              5.5,
              8.5,
              0.3990612351561525,
              4.088481125742423,
              4.195923444785116,
              0.01595891956253997,
              0.5918994975632638,
              0.6147740467443928,
              6.732430639909387
            ],
            [
              0.9227731069969364,
              2.069121242496032,
              2.666666666666667,
              15.33333333333333,
              0.3084243623620324,
              2.889840033748968,
              7.410553339463257,
              0.5698953944184857,
              0.1148601765683541,
              0.9616118323979289,
              7.932531741771959
            ],
            [
              0.9378243841182214,
              2.037461901112684,
              5,
              11,
              0.3152047548410754,
              5.331488586427823,
              5.398873958817467,
              0.008494812826880891,
              0.6088651476807563,
              0.6021990292387135,
              7.932531741771959
            ],
            [
              0.7914722525800171,
              2.351267022571596,
              5,
              14.75,
              0.2518415252699684,
              6.317340859014517,
              6.273213488048596,
              -0.005975147516068038,
              0.6225016092579891,
              0.580230787184432,
              7.385151721736706
            ],
            [
              0.6241061079768321,
              2.367761441496232,
              1.607142857142857,
              8.892857142857142,
              0.2086008480177377,
              2.57511156612894,
              3.755807906575919,
              0.1821616781934011,
              0.5033870193621043,
              0.7702022958234578,
              6.481584667843438
            ],
            [
              1.097312566758303,
              1.817738203935557,
              13.7676282051282,
              25.80929487179487,
              0.3764300017653257,
              12.54667869684636,
              14.1985764594239,
              0.2082434481640713,
              0.4242148838778177,
              0.698106608279834,
              7.932531741771959
            ],
            [
              0.2207023071297669,
              0.9923330556909046,
              1,
              4,
              0.1819421872554216,
              4.530990242036879,
              4.030904722018989,
              -0.0659417764130306,
              0.7737873064914014,
              0.6336299334987398,
              7.583743526798116
            ],
            [
              0.2230532851953778,
              0.9672408537728009,
              0.5,
              4.5,
              0.1873934163775135,
              2.241616838604452,
              4.652408944935884,
              0.3178894562840361,
              0.5586001265840874,
              0.6456750920406438,
              7.583743526798116
            ],
            [
              0.3990442277256504,
              0.7039570698685776,
              1.25,
              4.75,
              0.3617803792216849,
              3.132484855436616,
              6.747570559788229,
              0.4766888135888628,
              0.3788650254257913,
              0.8749567443510421,
              7.583743526798116
            ],
            [
              0.4554337635374298,
              0.9108675270748595,
              0,
              1,
              0.3333333333333333,
              0,
              1.097854485175664,
              0.1630550147475552,
              0.6666666666666667,
              1,
              6.733031099199144
            ],
            [
              0.180258311717988,
              0.7005842754913387,
              0,
              2,
              0.2046430478447686,
              0,
              2.854760048100346,
              0.3794117160331686,
              0.6325926813416592,
              1,
              7.524174735423244
            ],
            [
              0.7268718398390425,
              2.233137986574991,
              2.041666666666667,
              24.04166666666666,
              0.2455639955491725,
              2.808839956048883,
              10.76586704950546,
              1.003087961382572,
              0.03079731245347325,
              0.9929730811504781,
              7.932531741771959
            ],
            [
              0.5357900197560704,
              2.311997067164355,
              5.921474358974359,
              27.61698717948718,
              0.1881425834876826,
              11.05185640014391,
              11.94507881160904,
              0.1126024377263445,
              0.5379844463994224,
              0.636225381986478,
              7.932531741771959
            ],
            [
              0.2557104285205439,
              0.9490018200843313,
              0,
              4,
              0.2122585113720484,
              0,
              4.214955035222743,
              0.5557881830165625,
              0.3850657375995099,
              1,
              7.583743526798116
            ],
            [
              0.570826503427312,
              2.086233228667573,
              3.5,
              13.25,
              0.2148338994913222,
              6.131460223002213,
              6.351159505048463,
              0.02867561137298298,
              0.6089204795579936,
              0.615396223365374,
              7.661537854890955
            ],
            [
              0.5094530872363234,
              1.978649650379396,
              5.5,
              10.5,
              0.2047556475600033,
              10.79589100114468,
              5.30664941010991,
              -0.7164673326688011,
              0.9400751937021505,
              0.1530050597009491,
              7.661537854890955
            ],
            [
              0.9658242194536446,
              2.034175780546356,
              0,
              15.5,
              0.3219414064845481,
              0,
              7.619793799647383,
              0.9605752674801503,
              0.002424610486168111,
              1,
              7.932531741771959
            ],
            [
              0.9454735914660549,
              2.08243421746353,
              4.5,
              13.5,
              0.3122530972302937,
              4.759519504952309,
              6.482797817471241,
              0.245874168380615,
              0.3907610414568621,
              0.78421850781221,
              7.008781458698354
            ],
            [
              0.7094901008802732,
              2.141242226246445,
              3,
              19,
              0.2488799436302655,
              4.228388805253044,
              8.873353872395194,
              0.5855589638150712,
              0.165298852358525,
              0.9379697345402033,
              7.932531741771959
            ],
            [
              1.030141179519059,
              2.188750338444877,
              2,
              13,
              0.3200297909295993,
              1.941481458816876,
              5.939462245491458,
              0.5413539135434863,
              0.09619505434368121,
              0.9752444823929084,
              7.385151721736706
            ],
            [
              1.014574831999129,
              2.452564737495861,
              3,
              12,
              0.2926258985723231,
              2.956903626407495,
              4.892837206920109,
              0.2950740719706839,
              0.3188112893299614,
              0.8601419403251399,
              6.560839343095357
            ],
            [
              0.9763664758839586,
              2.219705953184546,
              1,
              13,
              0.3054894710782636,
              1.024205587450803,
              5.856631587327722,
              0.6543434965125559,
              0.04348108073370008,
              0.9939255959331236,
              7.385151721736706
            ],
            [
              0.6038555189645627,
              2.680836519899982,
              2,
              12,
              0.1838393102975048,
              3.312050543860924,
              4.476214760177805,
              0.1643135342248596,
              0.5103718080553441,
              0.7583025591363313,
              7.085017200857885
            ],
            [
              1.013276876120915,
              2.311032669653647,
              6,
              11,
              0.3048082202239147,
              5.921382537583951,
              4.75977693627696,
              -0.1787705542177949,
              0.761553812281185,
              0.4203707176779534,
              6.497745707561077
            ],
            [
              0.408931286233183,
              0.7165490744961147,
              1.25,
              3.5,
              0.363339335364502,
              3.056748265739732,
              4.884522392916687,
              0.2410121229335202,
              0.5194606363390144,
              0.803538431850751,
              7.583743526798116
            ],
            [
              0.2722816748153391,
              0.7916334470981249,
              2,
              3,
              0.2559242454657824,
              7.345334574412311,
              3.789632703111574,
              -0.4688584020195587,
              0.8901377070318661,
              0.37968240815767,
              7.583743526798116
            ],
            [
              0.233910859993272,
              0.8272746514062179,
              1,
              5,
              0.2204240987843782,
              4.275132843463373,
              6.04394198649856,
              0.2332369411999332,
              0.6052706754871295,
              0.775534069675551,
              7.583743526798116
            ],
            [
              0.5187016458794417,
              0.7736060437168853,
              0,
              0,
              0.4013762744393067,
              0,
              0,
              0,
              1,
              1,
              6.057937435810757
            ],
            [
              0.2784308301184499,
              0.9346045327022214,
              1,
              3,
              0.2295323274591226,
              3.591556292722974,
              3.209913813841778,
              -0.05032375864671772,
              0.7723057574330937,
              0.6476147798264771,
              7.583743526798116
            ],
            [
              0.3831866487192578,
              0.8835129800830931,
              0.5,
              4.5,
              0.3025079032205576,
              1.304847133038619,
              5.093303778713904,
              0.5267862013443987,
              0.3440728726107807,
              0.8349192417143556,
              7.191639864534898
            ],
            [
              0.05961216169889809,
              0.8220298324039511,
              1,
              1,
              0.06761492998023408,
              16.77510044093041,
              1.216500862353853,
              -2.310786828301916,
              0.995428221243768,
              0.1306580812042363,
              6.733031099199144
            ],
            [
              0.08760166199792103,
              1.12543370082275,
              0,
              5,
              0.0722169070110379,
              0,
              4.44273171875406,
              0.5858230441278909,
              0.6874359979961889,
              1,
              7.583743526798116
            ],
            [
              0.2107108400054492,
              1.012292637474579,
              1,
              0,
              0.1722896491182627,
              4.745840318296576,
              0,
              -0.6797554558992702,
              1,
              0.1722896491182627,
              6.981687718884363
            ],
            [
              0.268453249418276,
              0.9740774670345744,
              0,
              2,
              0.2160536120866698,
              0,
              2.053224787232462,
              0.2940871705961316,
              0.6145719391223577,
              1,
              6.981687718884363
            ],
            [
              0.2886778454056225,
              1.107366123610155,
              0,
              2,
              0.2067827746207325,
              0,
              1.80608739725552,
              0.2740821547667766,
              0.6291935666383837,
              1,
              6.589584056621145
            ],
            [
              1.085518266454723,
              1.8360343879225,
              7.102281746031745,
              27.2453373015873,
              0.3715552635439731,
              6.542756548194833,
              14.83923039830196,
              1.186388793491543,
              0.03147267590384165,
              0.9876338997492135,
              6.993048059473487
            ],
            [
              0.5901268015975486,
              2.624093923043998,
              6.5,
              5.5,
              0.1835987171239959,
              11.01458192104421,
              2.095961562846766,
              -1.207642130350183,
              0.9986757687636112,
              0.007573588184549118,
              7.385151721736706
            ],
            [
              1.014870533550357,
              2.201747508862971,
              6.5,
              11.5,
              0.3155085621508644,
              6.404757833751288,
              5.223123883963809,
              -0.1600013099676176,
              0.7469208564630988,
              0.4264681408941999,
              7.385151721736706
            ],
            [
              1.235021665615033,
              1.809469116436039,
              6.5,
              5.5,
              0.405657876481728,
              5.263065564734881,
              3.03956555546684,
              -0.3010770926646797,
              0.8846971669526924,
              0.2591354711867315,
              7.385151721736706
            ],
            [
              0.6343742896605425,
              2.430079583310782,
              2.5,
              18.5,
              0.2070105525998494,
              3.940891112308106,
              7.612919398629439,
              0.4972177180210744,
              0.2501177580185679,
              0.8954432202129126,
              7.385151721736706
            ],
            [
              0.7740484040172687,
              2.420917613934933,
              6.5,
              9.5,
              0.2422712478530183,
              8.397407663739576,
              3.924131885082534,
              -0.6057121027711395,
              0.9543406544619222,
              0.1192515194438688,
              7.385151721736706
            ],
            [
              0.2316519043026733,
              1.038743845360256,
              1,
              1,
              0.1823462526257167,
              4.316821840986956,
              0.9627012515806346,
              -0.4663916231327082,
              0.9667498441533583,
              0.3314423494047917,
              7.191639864534898
            ],
            [
              0.5583639393731613,
              0.6930357354946215,
              2,
              1,
              0.4461915330385199,
              3.581893204359273,
              1.442927036491556,
              -0.2974239823125585,
              0.9111691179509003,
              0.4195988883675943,
              7.191639864534898
            ],
            [
              0.2316519043026733,
              0.8797344539514538,
              1,
              2,
              0.2084350798282016,
              4.316821840986956,
              2.273413290813736,
              -0.2841366626616212,
              0.8877754526573562,
              0.5040251920587998,
              7.191639864534898
            ],
            [
              0.1550999913255652,
              0.7257425958837616,
              0,
              1,
              0.1760813947665165,
              0,
              1.377899003960579,
              0.1831295859562558,
              0.8239186052334835,
              1,
              7.524174735423244
            ],
            [
              0.4263908859848252,
              0.8299198130440912,
              1,
              1,
              0.3393992316665059,
              2.345265888341687,
              1.204935686897347,
              -0.1585633072462102,
              0.8848081615441854,
              0.5636066248771974,
              7.191639864534898
            ],
            [
              0.1935053427540717,
              0.9525959483938342,
              0,
              2,
              0.1688379066044517,
              0,
              2.099526040785904,
              0.291939819058457,
              0.69083042549767,
              1,
              7.191639864534898
            ],
            [
              0.4263908859848252,
              0.8527817719696503,
              1,
              2,
              0.3333333333333333,
              2.345265888341687,
              2.345265888341687,
              0,
              0.7407407407407408,
              0.7037037037037037,
              7.191639864534898
            ],
            [
              0.1623756461427951,
              0.6486570707132374,
              0,
              1,
              0.2002085030209929,
              0,
              1.541646649901526,
              0.2048924571944842,
              0.7997914969790071,
              1,
              7.524174735423244
            ],
            [
              0.8184390882551092,
              2.401940267316643,
              2,
              16.75,
              0.2541436886431046,
              2.443676052012555,
              6.973528954037008,
              0.6133730318216407,
              0.1093825639359233,
              0.9697403682206635,
              7.385151721736706
            ],
            [
              0.7153965799280441,
              2.142077112530951,
              2,
              11,
              0.2503598132210311,
              2.795652168481381,
              5.135202619761459,
              0.3167911153936191,
              0.3315161709515773,
              0.8738861292141283,
              7.385151721736706
            ],
            [
              0.6110896895628797,
              2.53738910819528,
              2,
              10,
              0.1940904572703489,
              3.272841997106228,
              3.941058928526932,
              0.09048113790999612,
              0.5793549109948779,
              0.7079977905890006,
              7.385151721736706
            ],
            [
              0.734701539259726,
              2.34166241536335,
              3,
              11,
              0.2388213976293789,
              4.0832907509936,
              4.697517425155051,
              0.08786734274294268,
              0.5609631222616649,
              0.6854554144077712,
              6.990386359564571
            ],
            [
              0.6903155445665694,
              2.338330200130194,
              2.5,
              18.5,
              0.2279287849281579,
              3.621532239390151,
              7.911628562540034,
              0.5711180562036364,
              0.1863514414143331,
              0.9284944497968219,
              7.511750463060508
            ],
            [
              0.712503856142763,
              2.406142859648813,
              1.666666666666667,
              15.33333333333333,
              0.2284657164067124,
              2.339168626664555,
              6.37257811681693,
              0.5559896779515372,
              0.1700895989365819,
              0.9470180504546927,
              7.254468293391495
            ],
            [
              0.6383917843585187,
              2.232644496791401,
              4,
              13,
              0.2223558749674968,
              6.265744794976267,
              5.822691439986384,
              -0.05585270496389013,
              0.6785347399036789,
              0.542735512284372,
              7.932531741771959
            ],
            [
              0.7567495373369756,
              2.219958442302829,
              3,
              8,
              0.2542236398440891,
              3.964323533724369,
              3.603671063185022,
              -0.0454649892719855,
              0.7016127587731258,
              0.5578055622927275,
              7.932531741771959
            ],
            [
              0.892922916889983,
              2.031635047156076,
              2.5,
              16.5,
              0.3053189329353024,
              2.799793747826975,
              8.121537390830621,
              0.6708758081584281,
              0.08235595113662264,
              0.9744927828580435,
              7.932531741771959
            ],
            [
              1.062210779775801,
              2.167332225215874,
              3.666666666666667,
              18.33333333333333,
              0.3289043614325671,
              3.451920029883885,
              8.45894003698822,
              0.695478307239078,
              0.08193464983888525,
              0.9709120970827152,
              7.19939062798564
            ],
            [
              0.8596285000188642,
              2.129724181057141,
              2,
              11,
              0.2875634265105998,
              2.326586426527402,
              5.164988075845521,
              0.3578178747613912,
              0.2309004389740518,
              0.9238992810145378,
              7.932531741771959
            ],
            [
              0.5989149323282462,
              1.994776287947852,
              3,
              12,
              0.2309121948080203,
              5.009058612610773,
              6.015712174093033,
              0.1366973591013101,
              0.5315449719557239,
              0.7083731792936612,
              7.364103945389329
            ],
            [
              0.7235172158573989,
              2.326101143752786,
              2.5,
              19.5,
              0.2372484457202317,
              3.455342796559986,
              8.383126439867494,
              0.6504488337113925,
              0.137933137501174,
              0.95084393693343,
              7.575974293304662
            ],
            [
              0.7753639482483173,
              2.126062220738577,
              0.5,
              18.5,
              0.2672354570094248,
              0.6448584579275157,
              8.701532730106669,
              1.0156497993892,
              0.01213688245753299,
              0.9972815303795245,
              7.932531741771959
            ],
            [
              0.9272904897563594,
              2.214728405268505,
              4.5,
              11.5,
              0.2951256885261415,
              4.852848217156148,
              5.192510274687963,
              0.04832733226278938,
              0.5714047733380861,
              0.6368016888362757,
              7.028363487660278
            ],
            [
              0.7604162378479307,
              2.224751345304231,
              1.5,
              12.5,
              0.2547315072492432,
              1.972603852128645,
              5.618605434887667,
              0.4596264725370746,
              0.181022052885274,
              0.944676481151658,
              7.932531741771959
            ],
            [
              0.9567199652105192,
              2.125111216624944,
              4.083333333333333,
              16.41666666666666,
              0.3104387971831475,
              4.268054897793238,
              7.725085886440927,
              0.4527791771621912,
              0.2022040175826337,
              0.910872510293279,
              7.635136868074958
            ],
            [
              0.9421059024100796,
              1.783949662444302,
              8.067708333333332,
              15.59895833333333,
              0.3455930666110264,
              8.563483481734544,
              8.744057448325202,
              0.02276372442857979,
              0.5743549627074295,
              0.5954530728045048,
              7.932531741771959
            ],
            [
              1.067815662758302,
              2.347643721490455,
              5.296474358974359,
              11.74198717948718,
              0.3126418857980863,
              4.960101770087266,
              5.001605257220424,
              0.006861112085805243,
              0.6045597163555775,
              0.595394558125119,
              6.049090382741843
            ],
            [
              0.4714934737649889,
              1.773351854816742,
              2,
              7.25,
              0.2100338351875999,
              4.241840261392206,
              4.088303164601936,
              -0.02536464101301319,
              0.6953812555789062,
              0.6092719595677021,
              6.053194157626701
            ],
            [
              0.4080548771438395,
              0.8995065193094088,
              0.5,
              3.5,
              0.3120732060847664,
              1.225325386378729,
              3.891022382680568,
              0.3818126939552952,
              0.4271542599716246,
              0.7760408038158431,
              6.981687718884363
            ],
            [
              0.1993244030646855,
              1.118315321164985,
              0,
              1,
              0.1512738265243302,
              0,
              0.8942021816872432,
              0.1280782265967823,
              0.8487261734756698,
              1,
              6.981687718884363
            ],
            [
              0,
              0.920981910488188,
              0,
              0,
              0,
              null,
              0,
              null,
              1,
              1,
              6.130975291285391
            ],
            [
              0.2269819516201167,
              1.273488796263093,
              0,
              0,
              0.1512738265243302,
              0,
              0,
              0,
              1,
              1,
              6.130975291285391
            ],
            [
              0.2897444186975108,
              1.102958691851971,
              0,
              0,
              0.2080446410313495,
              0,
              0,
              0,
              1,
              1,
              6.130975291285391
            ],
            [
              0.5001569159610699,
              1.00031383192214,
              0,
              0,
              0.3333333333333333,
              0,
              0,
              0,
              1,
              1,
              6.130975291285391
            ],
            [
              0.5001569159610699,
              1.00031383192214,
              0,
              0,
              0.3333333333333333,
              0,
              0,
              0,
              1,
              1,
              6.130975291285391
            ],
            [
              0.5663431103863353,
              0.7964499969580087,
              0,
              0,
              0.415575267686788,
              0,
              0,
              0,
              1,
              1,
              6.130975291285391
            ],
            [
              0.5001569159610699,
              1.00031383192214,
              0,
              0,
              0.3333333333333333,
              0,
              0,
              0,
              1,
              1,
              6.130975291285391
            ],
            [
              0.7271388675811866,
              0.7733318803020233,
              0,
              0,
              0.4846071598576634,
              0,
              0,
              0,
              1,
              1,
              6.130975291285391
            ],
            [
              0.2765986916888247,
              1.223872056194385,
              0,
              0,
              0.1843412756156936,
              0,
              0,
              0,
              1,
              1,
              6.130975291285391
            ],
            [
              0.4223552087503739,
              0.8895133393846706,
              0.4583333333333333,
              3.041666666666667,
              0.3219493365785734,
              1.085184517291519,
              3.419472797081119,
              0.3343444126662554,
              0.4522155972557294,
              0.7433049415496098,
              6.981687718884363
            ],
            [
              0.4194776685750245,
              0.7260269723392367,
              0,
              3,
              0.3661946478368057,
              0,
              4.132077890073549,
              0.5918451320727123,
              0.2546054564575103,
              1,
              6.981687718884363
            ],
            [
              0.06277174632177178,
              0.8079498109301871,
              0,
              2,
              0.07209164146559387,
              0,
              2.475401284762247,
              0.3545562884553942,
              0.861013921838016,
              1,
              6.981687718884363
            ],
            [
              0.2307864923802397,
              0.8787131691555301,
              0,
              2,
              0.2080095203100693,
              0,
              2.276055566484864,
              0.3260036338102739,
              0.6272489199194864,
              1,
              6.981687718884363
            ],
            [
              0.4172602596231796,
              2.614126618649887,
              3.875,
              16.05357142857143,
              0.1376466536204334,
              9.286769853183346,
              6.141084105888716,
              -0.443257963379941,
              0.8510242323889166,
              0.3205658737679961,
              7.096738258931827
            ],
            [
              0.4826053404360905,
              2.131702367323414,
              2.5,
              11.5,
              0.1846015826689696,
              5.180216194335846,
              5.39474936852442,
              0.03022982761391355,
              0.628659503175458,
              0.6265795863930952,
              7.096738258931827
            ],
            [
              0.7560007556539399,
              2.185249946527867,
              5,
              15,
              0.2570337697133882,
              6.613750003034065,
              6.864203348378261,
              0.03308764144350256,
              0.588600291383772,
              0.6132041892550131,
              7.569392510851747
            ],
            [
              0.734222212161183,
              2.387720351542062,
              5,
              12,
              0.2351812043877737,
              6.809927454091182,
              5.02571416801387,
              -0.2692655831540338,
              0.8087852076053291,
              0.3695618641256915,
              6.626221090634704
            ],
            [
              0.8507302038570865,
              1.879938489659704,
              6,
              13.66666666666667,
              0.31154647426724,
              7.052764757612785,
              7.269741399432985,
              0.02813515258265076,
              0.5835412097101469,
              0.608414066957206,
              7.711941180443312
            ],
            [
              0.4955176015183479,
              2.265715731286877,
              5,
              15,
              0.1794551715826695,
              10.09045891544351,
              6.62042452760847,
              -0.4601906352326241,
              0.865885870326431,
              0.2826250335912194,
              7.540428079508741
            ],
            [
              0.854261151160814,
              2.121057450781287,
              1,
              12,
              0.2871158573079219,
              1.170602219989928,
              5.657555383792091,
              0.5656394843243165,
              0.07658387718501775,
              0.9877186415370102,
              7.932531741771959
            ],
            [
              0.4720910966615069,
              1.743770326530404,
              6.730769230769231,
              20.05769230769231,
              0.2130508215542955,
              14.25735261344114,
              11.50248516248197,
              -0.3499149517552634,
              0.7659797415090989,
              0.3886369330116897,
              7.872962950397087
            ],
            [
              0.2713907311835642,
              0.9445614363981859,
              0,
              2,
              0.2231919465412016,
              0,
              2.117384770255311,
              0.3245989793061506,
              0.6034307519184474,
              1,
              6.523078953548609
            ],
            [
              0.5061870852934005,
              1.012374170586801,
              0,
              0,
              0.3333333333333333,
              0,
              0,
              0,
              1,
              1,
              6.057937435810757
            ],
            [
              0.7766284896248993,
              2.412977159548142,
              5.083333333333333,
              18.75,
              0.2434873069108883,
              6.545386116067558,
              7.770483829822556,
              0.1729919473239292,
              0.4744233441834248,
              0.7085154767263115,
              7.081819314172987
            ],
            [
              0.3628533929638147,
              2.038234523011973,
              2,
              7,
              0.1511204111059604,
              5.511867985204284,
              3.434344733625573,
              -0.2779695827918925,
              0.8567422745007716,
              0.4043965181728368,
              7.473922976436206
            ],
            [
              0.5907756003559412,
              2.579259560380179,
              4,
              10,
              0.1863624756195941,
              6.770760331994089,
              3.87708168406518,
              -0.3871699851673751,
              0.897697151400298,
              0.25582733688378,
              7.473922976436206
            ],
            [
              1.035790580735917,
              2.116778411374929,
              5,
              8,
              0.3285544529962495,
              4.827230613014032,
              3.77932803783826,
              -0.1402078370996866,
              0.7704135612255338,
              0.4331507869671811,
              7.473922976436206
            ],
            [
              0.581994595899387,
              2.378383174646462,
              5.011217948717949,
              19.56570512820513,
              0.1965947054764149,
              8.610420069234234,
              8.226473066566955,
              -0.05637305004599686,
              0.6513510536691676,
              0.543928920628085,
              6.810825427291983
            ],
            [
              0.3142585592369767,
              1.515454119631488,
              1.5,
              3.5,
              0.1717529549127469,
              4.773139683584169,
              2.309538741331934,
              -0.3892202688131592,
              0.8776879223897921,
              0.4081764085055751,
              6.32958029078095
            ],
            [
              0.5317627614670231,
              2.296982268723855,
              2.238095238095238,
              20.26190476190476,
              0.1879853983980807,
              4.208822806472567,
              8.821097593044009,
              0.640333221280714,
              0.2220169134656955,
              0.9142071075436896,
              7.202929089555201
            ],
            [
              0.7847714198126339,
              2.008813561977919,
              3,
              7,
              0.2809191146602003,
              3.822769183816936,
              3.484643937343621,
              -0.04943503433024977,
              0.6996957668346828,
              0.5647699187669791,
              6.839789858634989
            ],
            [
              0.5216909946733105,
              2.322780490323208,
              3,
              8,
              0.1834052467831116,
              5.750530545152764,
              3.444148094634127,
              -0.3542454224400062,
              0.8736312600554079,
              0.3276354244473854,
              6.510690906413161
            ],
            [
              0.6253121626460967,
              2.178775554287683,
              4.25,
              13.75,
              0.2230002146045076,
              6.796605365895211,
              6.310884098612604,
              -0.06743385381746164,
              0.6712111001567684,
              0.5391524574458453,
              7.202929089555201
            ],
            [
              0.6138853745688646,
              2.236016488492958,
              3,
              8,
              0.2154057943277142,
              4.886905804046754,
              3.577791148307623,
              -0.1817475417934417,
              0.8031671642260039,
              0.4336520089440152,
              7.202929089555201
            ],
            [
              1.154547199481519,
              1.861585524466151,
              12.625,
              12.875,
              0.3827905815664464,
              10.93502284330134,
              6.916147461821383,
              -0.5848301899502628,
              0.9092105624803939,
              0.1719475467475292,
              6.871867168522452
            ],
            [
              0.2897444186975108,
              1.102958691851971,
              0,
              0,
              0.2080446410313495,
              0,
              0,
              0,
              1,
              1,
              6.130975291285391
            ],
            [
              0.2765986916888247,
              1.223872056194385,
              0,
              0,
              0.1843412756156936,
              0,
              0,
              0,
              1,
              1,
              6.130975291285391
            ],
            [
              0.5001569159610699,
              1.00031383192214,
              0,
              0,
              0.3333333333333333,
              0,
              0,
              0,
              1,
              1,
              6.130975291285391
            ],
            [
              0.6641913665244,
              0.609297429738693,
              0,
              0,
              0.5215525793971595,
              0,
              0,
              0,
              1,
              1,
              6.130975291285391
            ],
            [
              0.2269819516201167,
              1.273488796263093,
              0,
              0,
              0.1512738265243302,
              0,
              0,
              0,
              1,
              1,
              6.130975291285391
            ],
            [
              0.6752843503207319,
              2.401428276486681,
              2,
              28,
              0.2194824256373429,
              2.961715311557396,
              11.65972778540126,
              1.265742229955539,
              0.02589907967602058,
              0.9944246763702259,
              6.871867168522452
            ],
            [
              0.6065064175998935,
              2.246714395361903,
              3.25,
              14.75,
              0.2125690429722848,
              5.358558303242875,
              6.565142427737931,
              0.1521058047762102,
              0.50290394365082,
              0.7152250015576512,
              7.932531741771959
            ],
            [
              0.6220873063801013,
              2.205032521197103,
              7.5,
              17.5,
              0.2200427800448841,
              12.05618555961569,
              7.936390883930965,
              -0.5206920208095621,
              0.8775929916810365,
              0.2343832000119677,
              7.912152502892876
            ],
            [
              0.629041451210995,
              2.147061183885587,
              4,
              16,
              0.2265915687908672,
              6.358881425539488,
              7.452046602158036,
              0.1378078540627886,
              0.5132824121087955,
              0.6960378167918657,
              7.932531741771959
            ],
            [
              0.4834166257734817,
              2.420535767129316,
              2,
              17,
              0.1664685092479279,
              4.137218071058142,
              7.02323850399513,
              0.3638208489906795,
              0.3652081455297116,
              0.849246025055389,
              7.932531741771959
            ],
            [
              0.7218368781499405,
              2.212053265102988,
              5,
              16,
              0.246034051346452,
              6.926772725736792,
              7.233098882569212,
              0.04013498616055707,
              0.5834362646202423,
              0.6166175691329746,
              7.632397220893138
            ],
            [
              0.9676316927169275,
              2.219237415679514,
              1,
              6,
              0.3036308237974095,
              1.03345106152134,
              2.703631417534858,
              0.2236631950260176,
              0.3217815566912752,
              0.9205897110893305,
              7.467390224034108
            ],
            [
              1.005031179722264,
              2.109873829479295,
              4,
              14,
              0.3226522724620367,
              3.97997602532628,
              6.635467867505197,
              0.3527017686014194,
              0.2612546214362962,
              0.8806589183506499,
              7.529000641842061
            ],
            [
              0.9271279724174694,
              2.059681677462065,
              4,
              12,
              0.3104074517955515,
              4.314399003160343,
              5.826143006130139,
              0.1905752226630365,
              0.4139892423654443,
              0.7814045041498476,
              7.932531741771959
            ],
            [
              0.717656308898689,
              2.30503630944687,
              2.5,
              18.5,
              0.2374228542270669,
              3.483561656186768,
              8.025903940940248,
              0.6033127769321243,
              0.1617612629408896,
              0.9402507455372596,
              7.529000641842061
            ],
            [
              0.40436540514245,
              2.372840185015459,
              4.333333333333334,
              10.66666666666667,
              0.1456015379543645,
              10.71637998262187,
              4.495316091672299,
              -0.8798754014782537,
              0.9582409692250987,
              0.1277766905386185,
              7.070391876506307
            ],
            [
              0.5419659327047852,
              2.395248179157386,
              2.59375,
              17.65625,
              0.1845169987833073,
              4.785817416706235,
              7.371365586931043,
              0.3259423667490112,
              0.3812308088118109,
              0.8150295211932155,
              7.932531741771959
            ],
            [
              0.9900117168913809,
              1.841741585485494,
              5.033333333333333,
              12.5,
              0.3496108633687827,
              5.084114912435491,
              6.78705422004408,
              0.2464377416174367,
              0.3923147229804446,
              0.783970683261482,
              6.910221204072653
            ],
            [
              0.640096228514148,
              2.325807598434531,
              2,
              18.5,
              0.2158182685150243,
              3.124530204845277,
              7.954226313669323,
              0.6588516424310885,
              0.149149410386146,
              0.9545184693873668,
              7.330475933858206
            ],
            [
              0.6750957765504167,
              2.464517322689946,
              3,
              15,
              0.2150251496637461,
              4.443813906419776,
              6.086384486690463,
              0.2361818052375418,
              0.4377415799407061,
              0.7770385372116759,
              6.954687210636982
            ],
            [
              0.681791033945298,
              2.612348700286456,
              2,
              13,
              0.2069708904149758,
              2.933450134165985,
              4.976364755047629,
              0.2873343962442555,
              0.3723324343315877,
              0.8483493641148564,
              7.109885372529559
            ],
            [
              1.023401168510276,
              1.86044491455586,
              6.5,
              14.5,
              0.3548737134480439,
              6.351370508460325,
              7.793834628778328,
              0.1999429326133723,
              0.4284908209245285,
              0.7362508988779826,
              7.214379130405583
            ],
            [
              1.134194873164339,
              2.454322621135784,
              4.833333333333333,
              15.16666666666667,
              0.3160622387840814,
              4.261466391439955,
              6.179573351953217,
              0.3032826086099438,
              0.3293221157109364,
              0.8257251951234019,
              6.324487148487199
            ],
            [
              0.7829955386574494,
              2.450440750466492,
              3,
              11,
              0.2421558579308183,
              3.831439455126272,
              4.488988357668277,
              0.08970071090539972,
              0.5491018237858636,
              0.6956721281489935,
              7.330475933858206
            ],
            [
              1.140851644587235,
              1.824301880370127,
              6.5,
              12.5,
              0.3847529765271228,
              5.697498032140477,
              6.85193614856326,
              0.1753469188359388,
              0.4502595467017276,
              0.7218957916889905,
              6.583737678920485
            ],
            [
              0.7278817388005655,
              2.654464120473818,
              2.25,
              10.75,
              0.2152002690099582,
              3.091161489650291,
              4.049781617722955,
              0.1677390085104882,
              0.5099798831457341,
              0.7416241337583573,
              5.714950485192144
            ],
            [
              0.7737708533951265,
              2.21046152850356,
              1.5,
              8.5,
              0.2592863940786083,
              1.93855841612326,
              3.845350796833065,
              0.2888697145592894,
              0.3608208900094648,
              0.863266489379237,
              6.600873281641447
            ],
            [
              1.090206881598589,
              2.365029664034262,
              2,
              18,
              0.3155230813289833,
              1.834514195202442,
              7.61089819452651,
              0.8405843503180042,
              0.02577906424308907,
              0.9947928360496107,
              6.871867168522452
            ],
            [
              0.9655290683785785,
              2.408729380584136,
              2.5,
              15.5,
              0.2861455584931241,
              2.589253997498254,
              6.43492794372821,
              0.5596257686477997,
              0.1368961846198718,
              0.9524799357242735,
              6.871867168522452
            ],
            [
              0.6794275273248369,
              2.640679271205906,
              4.5,
              10.5,
              0.2046402626642932,
              6.623222962010682,
              3.976249639436529,
              -0.3851898265290959,
              0.8781812397134273,
              0.2728513154401271,
              6.871867168522452
            ],
            [
              0.8755022131661032,
              2.300244626063082,
              3,
              15.5,
              0.2756838808280462,
              3.426604701718589,
              6.738413742771605,
              0.4431152222861396,
              0.2064931618197083,
              0.9193017053650214,
              7.473922976436206
            ],
            [
              1.214031604734201,
              2.078035423111829,
              4,
              9,
              0.36877487440726,
              3.294807140441582,
              4.331013754579134,
              0.1603687100970387,
              0.4433771405973813,
              0.7670054669728542,
              6.461401438663101
            ],
            [
              0.7835601525584822,
              2.596128004523028,
              5.5,
              11.5,
              0.2318439205453547,
              7.019244128279608,
              4.429673721775067,
              -0.3694751251361555,
              0.8708198163245138,
              0.2694611496236599,
              7.008781458698354
            ],
            [
              0.7707936159186156,
              2.612891391047982,
              5,
              11,
              0.2277970952767899,
              6.486820721836292,
              4.209895611309013,
              -0.3248674714634549,
              0.8644438332943479,
              0.2915362973123972,
              7.008781458698354
            ],
            [
              0.8465134511563187,
              2.497268889115269,
              2,
              18,
              0.2531604527487167,
              2.36263227390899,
              7.207874201474968,
              0.6913101736897099,
              0.08629878476599434,
              0.9773275424029763,
              7.008781458698354
            ],
            [
              1.082169752945651,
              2.292309864442645,
              4.833333333333334,
              15.16666666666667,
              0.3206923364922276,
              4.4663356374331,
              6.616324826728565,
              0.3067564885515425,
              0.3136475351277023,
              0.8365626849841832,
              7.008781458698354
            ],
            [
              0.8356758011292099,
              2.725340043315371,
              1,
              16,
              0.2346734296150126,
              1.19663630160015,
              5.870827032848359,
              0.7737931880301545,
              0.06586862836276293,
              0.9893978131923369,
              6.04062015995165
            ],
            [
              0.8834404237218412,
              2.641885041255093,
              5.5,
              13.5,
              0.2505982589405036,
              6.225660330131919,
              5.109987675158829,
              -0.1662357905989802,
              0.744491225363593,
              0.4357502876388564,
              6.711386585001352
            ],
            [
              0.8012502531199681,
              2.463067785824264,
              2.5,
              9.5,
              0.2454571654969973,
              3.120123819325252,
              3.856978705448348,
              0.105133094884648,
              0.5338374296798682,
              0.7140620231899109,
              7.008781458698354
            ],
            [
              0.6445805570444412,
              2.737239466504492,
              3.041666666666667,
              14.95833333333333,
              0.1906016738194153,
              4.718830925669631,
              5.464751446257428,
              0.1064265628745009,
              0.5506349627058735,
              0.6850781529824252,
              7.008781458698354
            ],
            [
              1.39688944031619,
              2.261774950526508,
              6,
              10,
              0.3818031093019837,
              4.29525761082558,
              4.421306371649464,
              0.01968871165028338,
              0.5871165622092351,
              0.6151057135344871,
              6.40208272957619
            ],
            [
              1.139366478070981,
              2.01178812386114,
              6.573317307692308,
              19.54206730769231,
              0.3615711134491407,
              5.769273920381921,
              9.713780032753172,
              0.5781305486346955,
              0.1726497945275585,
              0.9139213498007321,
              6.822864008287641
            ],
            [
              0.4478046424444798,
              0.9939873514550635,
              1.298878205128205,
              4.739583333333333,
              0.3105889367809047,
              2.900546537521089,
              4.768253163780426,
              0.2683342866952689,
              0.4914445607678228,
              0.8081013837784955,
              6.960372635422394
            ],
            [
              0.6227033927410328,
              1.292839852785342,
              0.5,
              3.5,
              0.3250792662579222,
              0.8029504991117622,
              2.70721852552694,
              0.3076184097968338,
              0.4073804358726039,
              0.7925033545594794,
              6.190357812696742
            ],
            [
              0.7544322909887924,
              2.318437179631503,
              5.045436507936508,
              18.02123015873016,
              0.2455139400491688,
              6.68772607986296,
              7.773007747225001,
              0.1583524443144732,
              0.4937482677093227,
              0.6939387219773636,
              6.853583296805778
            ],
            [
              1.396585931434477,
              2.177443451661164,
              5.5,
              14.5,
              0.3907594990796707,
              3.938175142829039,
              6.659185564124755,
              0.4455858208633168,
              0.2106833840466584,
              0.8980456496253961,
              6.106591129905778
            ],
            [
              0.593003610236659,
              2.33636506108415,
              5,
              17,
              0.2024339292088089,
              8.431651871401884,
              7.276260154357661,
              -0.1730071659051892,
              0.7227654859489034,
              0.4686454522407086,
              6.678288214243089
            ],
            [
              0.7718278178607705,
              2.406128570041925,
              4.84375,
              13.65625,
              0.2428692290425487,
              6.275687255513977,
              5.675611091622611,
              -0.08028931603701119,
              0.6873661031113001,
              0.5125925561351607,
              7.473922976436206
            ],
            [
              0.5229756394173931,
              1.279227863644002,
              2,
              5,
              0.2901867844164194,
              3.824269907156758,
              3.908607795453285,
              0.01203973704394944,
              0.6692205340546291,
              0.6494155526081347,
              7.004960987824153
            ],
            [
              0.8427695338393616,
              2.190037021744538,
              7,
              13,
              0.2778843682884037,
              8.305948090114818,
              5.935972712298932,
              -0.323823540011549,
              0.8348061222455049,
              0.3091898309705747,
              7.318724814543629
            ],
            [
              0.9963365764398238,
              2.174918887891004,
              6.160714285714286,
              15.01785714285714,
              0.3141773306017976,
              6.183366576511886,
              6.905019413123862,
              0.1006146465235964,
              0.5120448071396733,
              0.668369554606852,
              7.172443193374764
            ],
            [
              0.8701429665393763,
              2.047883542776405,
              4,
              18,
              0.298195703075846,
              4.596945736294691,
              8.789562308605015,
              0.5285344841713527,
              0.1690696625867977,
              0.9295828765395013,
              7.932531741771959
            ],
            [
              0.9176834731001577,
              2.079830862255221,
              4,
              17,
              0.3061481515788511,
              4.358801392038835,
              8.173741580873747,
              0.4809234066780722,
              0.1820339791890266,
              0.9232410727473741,
              7.932531741771959
            ],
            [
              0.8534316312755403,
              2.64027509332156,
              4.423076923076923,
              5.038461538461538,
              0.2442768379117338,
              5.182696259413523,
              1.908309308831518,
              -0.5239125055450443,
              0.9623479228068674,
              0.1277433731112692,
              6.249873625703104
            ],
            [
              1.096755993645466,
              2.197022764151348,
              4,
              6,
              0.3329780395994413,
              3.647119343934059,
              2.730968516986505,
              -0.1572758027947881,
              0.7875991456234883,
              0.4397652504773393,
              5.825122559653619
            ],
            [
              1.020271833645364,
              2.433486096163127,
              5.09375,
              14.40625,
              0.2954091903313958,
              4.992542018728838,
              5.92000505888006,
              0.1392370130922032,
              0.4803625750148441,
              0.7087075209432934,
              6.661038035461536
            ],
            [
              0.8055038969586076,
              2.561576594523471,
              3.833333333333333,
              13.16666666666667,
              0.2392291776202984,
              4.758925869641469,
              5.140063621293377,
              0.0559909561812249,
              0.5779003062209314,
              0.6416159781746669,
              6.807130609062774
            ],
            [
              0.9855529836436218,
              2.090790382690956,
              2,
              12.75,
              0.3203650783683146,
              2.029317584333147,
              6.098172301515032,
              0.539605268332056,
              0.1023653651931348,
              0.9732952832914091,
              7.540428079508741
            ],
            [
              1.069369584906437,
              2.086630972938058,
              5,
              8,
              0.3388369441977545,
              4.675651964084491,
              3.833931396472893,
              -0.1116276899316883,
              0.7448776982968146,
              0.4650167515658957,
              7.540428079508741
            ],
            [
              0.6788724940248606,
              2.16933806579936,
              4.604166666666666,
              17.39583333333334,
              0.2383505291360052,
              6.782078677793741,
              8.01895915052931,
              0.1659059167465942,
              0.4897789888606572,
              0.6993144426959753,
              7.455312607233825
            ],
            [
              0.6487450511671832,
              2.657732032407523,
              2,
              8,
              0.1962043089274372,
              3.082875154734082,
              3.01008525406271,
              -0.01116429631618742,
              0.6892332962397905,
              0.6126193485011666,
              6.519882544306239
            ],
            [
              0.7770209878638789,
              2.333686711304063,
              2,
              10,
              0.2497891357878845,
              2.573933048447292,
              4.285065322419394,
              0.2563463049043075,
              0.3913283813418859,
              0.8412259954608626,
              6.675080706198815
            ],
            [
              1.050684836016622,
              2.251260891285901,
              8.354166666666666,
              13.28044871794872,
              0.3182017279475286,
              7.951163260658787,
              5.899115810768177,
              -0.3074191219867912,
              0.8142451732924432,
              0.3239281858204792,
              6.675080706198815
            ],
            [
              0.0890327576723344,
              1.14122876205937,
              0.8333333333333333,
              4.916666666666667,
              0.07236896890975722,
              9.359850858492269,
              4.308221830822458,
              -0.7898001225131124,
              0.8919447395044995,
              0.3507562280243844,
              6.396085393853485
            ],
            [
              0.8333347704456568,
              1.246588105255641,
              3.5,
              7.107142857142857,
              0.4006565725013612,
              4.19999275696638,
              5.701276008634284,
              0.2418120933238393,
              0.448345026523786,
              0.7690326912066743,
              6.208470515398736
            ],
            [
              0.8117716516254162,
              1.275475043706748,
              3,
              3,
              0.3889198404006725,
              3.69562055288957,
              2.352064836393418,
              -0.2164068772113452,
              0.8357615943491036,
              0.4327140184851896,
              6.208470515398736
            ],
            [
              0.7895625792593133,
              1.27690497377123,
              1,
              3,
              0.3820832212445792,
              1.266524055557569,
              2.349430898635907,
              0.1744240937268571,
              0.5063726076935844,
              0.8542126128739047,
              6.208470515398736
            ],
            [
              0.145874073320225,
              1.580871562338684,
              3.25,
              5.166666666666667,
              0.08447919039596173,
              22.27949028930968,
              3.268239362230849,
              -3.062147251875584,
              0.9973935476572396,
              0.02210084229368647,
              6.208470515398736
            ],
            [
              0.7109172100149235,
              1.86888084118579,
              1.178571428571429,
              5.321428571428571,
              0.2755708764428448,
              1.657818114357772,
              2.847387834556732,
              0.2208404119578126,
              0.484015414390071,
              0.8226636279615209,
              5.386558146912917
            ],
            [
              0.4319201341823667,
              2.012372839551801,
              1.32051282051282,
              2.371794871794872,
              0.1767055499580799,
              3.0573078585757,
              1.178606083911927,
              -0.3318621697007773,
              0.910095037368286,
              0.3883510510936953,
              5.661090495363482
            ],
            [
              0.4139244594701344,
              0.8278489189402688,
              2,
              1,
              0.3333333333333333,
              4.831799508925383,
              1.207949877231346,
              -0.5454537874718165,
              0.962962962962963,
              0.2592592592592592,
              6.643733557137105
            ],
            [
              0.1982861545849824,
              0.9542998915938523,
              1,
              1,
              0.172035879874097,
              5.043216467095363,
              1.04788862370069,
              -0.6013678617654146,
              0.9704036560359454,
              0.3144754157841392,
              6.643733557137105
            ],
            [
              0.5667489556905938,
              1.949905332283822,
              4.681051587301588,
              31.69990079365079,
              0.2251993682242125,
              8.25947986370375,
              16.25714862604245,
              1.008211378496444,
              0.1162430536878813,
              0.949183128496298,
              7.932531741771959
            ],
            [
              1.096272551042999,
              1.841476111065544,
              10,
              4,
              0.3731675773298316,
              9.12181919586142,
              2.172170453889546,
              -0.8760946653860435,
              0.9979625176248252,
              0.01012991171849864,
              7.932531741771959
            ],
            [
              0.5981515248135088,
              2.211171221427628,
              4,
              8,
              0.2129166275444263,
              6.687268750584757,
              3.617992095082919,
              -0.3869227070771515,
              0.9090290901969714,
              0.240804579327798,
              7.932531741771959
            ],
            [
              0.6989459062748231,
              2.23805392231468,
              4,
              16,
              0.2379795529680002,
              5.722903538156233,
              7.149068143743469,
              0.1797868135941,
              0.4645605344961299,
              0.7363109805868174,
              7.932531741771959
            ],
            [
              1.144939961315661,
              1.671134301275169,
              10,
              3,
              0.4065730710745886,
              8.734082430408757,
              1.795187853968907,
              -0.874738961320544,
              0.998455984514224,
              0.008920575597689884,
              7.932531741771959
            ],
            [
              0.8474549562103677,
              2.035706611500031,
              6.5,
              21.5,
              0.2939325238312455,
              7.670024173398633,
              10.56144332318964,
              0.364501428284877,
              0.3164005187136901,
              0.816160863186157,
              7.932531741771959
            ],
            [
              1.27464333703954,
              1.667061995152984,
              10.5,
              4.5,
              0.433300821496461,
              8.237598467652196,
              2.699359719724786,
              -0.6981678647138051,
              0.9885442291316018,
              0.03904423218110054,
              7.932531741771959
            ],
            [
              0.759506072727026,
              2.334803447669666,
              6.5,
              14.5,
              0.2454525210618416,
              8.558193585815033,
              6.210372875058173,
              -0.3389599581689151,
              0.8200455063235709,
              0.3272821261412077,
              6.926542956400953
            ],
            [
              0.6524009407532302,
              2.574441244284063,
              4,
              19,
              0.2021793764127608,
              6.131199006828218,
              7.380242233993494,
              0.1803270744189944,
              0.4901750917731177,
              0.7122833498074137,
              6.926542956400953
            ],
            [
              0.5832004310184788,
              2.844597589297639,
              7,
              6,
              0.170138505116674,
              12.00273461351095,
              2.109261437390679,
              -1.428342138119207,
              0.9996003228296835,
              0.002712643210161514,
              6.926542956400953
            ],
            [
              0.6903888249810928,
              2.570480446411186,
              5,
              15,
              0.2117192587381219,
              7.242295673219989,
              5.835484965832932,
              -0.2031043070464171,
              0.7642487647415053,
              0.4217282739798057,
              6.926542956400953
            ],
            [
              0.8865723941358463,
              2.442485730704498,
              7,
              7,
              0.2663132816818465,
              7.895576318753971,
              2.865932812627305,
              -0.7261405202834518,
              0.984685214008535,
              0.05262877368822927,
              6.926542956400953
            ],
            [
              0.7415318070744564,
              2.640018255014058,
              4,
              19,
              0.2192875437178863,
              5.39423927852951,
              7.196919931865708,
              0.2602569080540106,
              0.4100897054126213,
              0.7755092299723663,
              6.926542956400953
            ],
            [
              0.7159722517135827,
              2.907798406301071,
              5,
              16,
              0.1975765905963378,
              6.98351086656386,
              5.502444724272737,
              -0.2266554291230216,
              0.7781112732292692,
              0.4028884650882397,
              6.534439294137734
            ],
            [
              0.9589096361039736,
              2.667731749846954,
              8.5,
              7.5,
              0.2644070736683941,
              8.864234626461041,
              2.811377118569088,
              -0.9263009778546992,
              0.9931858555694818,
              0.0242019908986113,
              6.534439294137734
            ],
            [
              1.0330423609119,
              2.588073262788601,
              6,
              12,
              0.2852828984941968,
              5.80808709015921,
              4.636653904870615,
              -0.1792706508635757,
              0.7673485479430162,
              0.4104532204709872,
              6.534439294137734
            ],
            [
              0.7316500384280784,
              3.068833270111197,
              4,
              14,
              0.1925149984961491,
              5.467094635290178,
              4.561994337181022,
              -0.1525694183814912,
              0.7441355149110823,
              0.4664663479547422,
              5.93238348622398
            ],
            [
              0.66958975635836,
              3.242285161337941,
              2.25,
              13.5,
              0.1711684985962385,
              3.360266459625787,
              4.163730001598371,
              0.1354368853325759,
              0.5395077883900385,
              0.7145647469510614,
              5.93238348622398
            ],
            [
              1.447869364793329,
              2.522377363356808,
              3.166666666666667,
              11.3,
              0.3646799465956456,
              2.187121810619069,
              4.479900654104283,
              0.3864852716971926,
              0.1962562203459141,
              0.9235062649215839,
              5.93238348622398
            ],
            [
              1.372961783315914,
              2.62816871864455,
              6.5,
              6.5,
              0.3431434647390766,
              4.734290552721357,
              2.47320499399,
              -0.3811428516012137,
              0.9202453332357571,
              0.1922578553060628,
              5.93238348622398
            ],
            [
              0.757805154801677,
              2.71893881151764,
              2.25,
              12.5,
              0.2179640382331442,
              2.969100943353758,
              4.59738187084204,
              0.2744733092979291,
              0.4077418082932767,
              0.811570054896531,
              5.93238348622398
            ],
            [
              0.8935723259468888,
              2.49062589083192,
              5.5,
              13.5,
              0.2640425497290819,
              6.155069757976035,
              5.420324284628199,
              -0.1133907854257484,
              0.6993182468259252,
              0.4881487022603983,
              6.479763506259234
            ],
            [
              0.6104134362525175,
              2.685258671931607,
              6,
              2,
              0.1852166769675542,
              9.829403554475336,
              0.7448072027121785,
              -1.401995048582829,
              0.9999498742197203,
              0.000800577613121467,
              6.479763506259234
            ],
            [
              1.196778835872019,
              2.395940525552538,
              7,
              6,
              0.3331122516058369,
              5.849033915192471,
              2.504235783822853,
              -0.5161913900312342,
              0.9654820226580234,
              0.1032197525445807,
              6.479763506259234
            ],
            [
              0.7085713231133806,
              2.772231228120814,
              3,
              16,
              0.2035655032665214,
              4.233871597877186,
              5.771524336678714,
              0.2373007498369666,
              0.4396356814526217,
              0.7745731298516456,
              6.479763506259234
            ],
            [
              1.126664776680377,
              2.533639933590706,
              6.5,
              7.5,
              0.3078062800397117,
              5.76924044714676,
              2.96016805725465,
              -0.433514647128501,
              0.9292197486253952,
              0.1722818223534336,
              6.479763506259234
            ],
            [
              1.200918542959779,
              2.460923020816153,
              3.5,
              5.5,
              0.3279548069036182,
              2.914435804591637,
              2.234933784387921,
              -0.1048652500276191,
              0.7633784326379034,
              0.4730110976280205,
              6.479763506259234
            ],
            [
              0.7715865129916929,
              2.722938516491098,
              3.5,
              12.5,
              0.2207986797867898,
              4.536108318468861,
              4.590628809389376,
              0.008413963081808475,
              0.6237809661287914,
              0.6022180337767064,
              6.479763506259234
            ],
            [
              0.2261819590186137,
              0.8252262884344985,
              2.625,
              6.375,
              0.215122869319798,
              11.60570016896872,
              7.725153802472459,
              -0.5197870894436328,
              0.8197499648147546,
              0.4170735633744608,
              7.465645925622924
            ],
            [
              0.2319075494139562,
              0.4638150988279124,
              0,
              0,
              0.3333333333333333,
              0,
              0,
              0,
              1,
              1,
              7.194652038741919
            ],
            [
              0,
              0,
              0,
              0,
              null,
              null,
              null,
              null,
              1,
              1,
              7.932531741771959
            ],
            [
              0.1052446271991881,
              0.4638150988279124,
              0,
              0,
              0.1849447823938536,
              0,
              0,
              0,
              1,
              1,
              7.194652038741919
            ],
            [
              0.1343456742318467,
              0.456132346810834,
              0,
              0,
              0.2275201945613755,
              0,
              0,
              0,
              1,
              1,
              7.194652038741919
            ],
            [
              0.1840529327767192,
              0.8985005701251225,
              1.107142857142857,
              10.89285714285714,
              0.1700174007874489,
              6.015350260601224,
              12.12337254426031,
              0.8181505451116657,
              0.4012561242385854,
              0.8649921751606815,
              7.465645925622924
            ],
            [
              0.9499703668218883,
              2.046379222422772,
              0,
              19.5,
              0.3170425674733646,
              0,
              9.52902560108744,
              1.201259057169415,
              0.0005897607925848127,
              1,
              7.932531741771959
            ],
            [
              1.090107516581238,
              2.490813847993538,
              3,
              11,
              0.3044209591881627,
              2.752022121091789,
              4.416227253939909,
              0.2619319258839233,
              0.3417961939695019,
              0.8475848013639011,
              6.35357880576048
            ],
            [
              0.8573216370902186,
              2.140932374087799,
              2,
              13,
              0.2859402952164736,
              2.332846756076371,
              6.072120799957073,
              0.4713846935134265,
              0.1525439502937553,
              0.9551741932112561,
              7.932531741771959
            ],
            [
              0.7482478417285277,
              2.193450098242538,
              5,
              16,
              0.254359168411386,
              6.682277877941482,
              7.294444497652218,
              0.07717165712519307,
              0.5480741787967078,
              0.6497388844187864,
              7.932531741771959
            ],
            [
              0.7887152179837054,
              2.341430826448741,
              7,
              16,
              0.2519739356528057,
              8.875193276852201,
              6.833428440107827,
              -0.2806225673746013,
              0.7973317975787924,
              0.3545834361608807,
              7.27583977242584
            ],
            [
              0.525240558794631,
              1.832707340992713,
              4.5,
              5.5,
              0.2227532503334789,
              8.567502879684314,
              3.001024700987363,
              -0.7861968045315879,
              0.9693271381244276,
              0.1072694764124816,
              7.080260497895856
            ],
            [
              1.041871339060718,
              1.956866011470646,
              2,
              10,
              0.3474366765986033,
              1.919622821953301,
              5.110211910975289,
              0.5274434584820156,
              0.1556248822107988,
              0.9559385510449437,
              6.049158516828544
            ],
            [
              0.5226523886964256,
              1.089512320156402,
              0.6666666666666666,
              7.333333333333334,
              0.3241929226129326,
              1.275545048841036,
              6.730840209572499,
              0.7176443057604183,
              0.1548262566004321,
              0.9564907211704253,
              7.601669959536589
            ],
            [
              0.3249726348888374,
              1.284895122169938,
              2,
              7.25,
              0.2018629377872388,
              6.154364353429744,
              5.642483868843831,
              -0.06733789908146952,
              0.7180631833886051,
              0.5851447643489025,
              7.601669959536589
            ],
            [
              0.4499553104969546,
              0.8999106209939093,
              0,
              1,
              0.3333333333333334,
              0,
              1.111221466522472,
              0.1651484885163315,
              0.6666666666666666,
              1,
              6.728620264741831
            ],
            [
              0.6761233679036469,
              2.889077122769076,
              1,
              10,
              0.1896452582884247,
              1.479020024260585,
              3.461312929720395,
              0.3011772525860612,
              0.3536862693205582,
              0.9010474581507604,
              6.58181482312769
            ],
            [
              1.078721351090335,
              2.508921261976295,
              2.5,
              13.5,
              0.3006769256116819,
              2.317558651706563,
              5.380798594438932,
              0.4654096210620389,
              0.1711953213725329,
              0.9379225555202888,
              6.58181482312769
            ],
            [
              1.313936353644712,
              2.419984917136348,
              3,
              10,
              0.3518918205176466,
              2.283215615184357,
              4.132257159616245,
              0.325655455414399,
              0.2734941838246528,
              0.8894611478658079,
              5.677907474569922
            ],
            [
              1.068650237864983,
              2.532554785524637,
              1,
              12,
              0.2967479582318032,
              0.9357598628320745,
              4.738298286216191,
              0.5777340331761481,
              0.06674054674063855,
              0.989709344902945,
              6.58181482312769
            ],
            [
              0.9606651673329223,
              2.094749279973878,
              3.5,
              9.5,
              0.314414029225954,
              3.643308947816843,
              4.535148951152029,
              0.1289839309265803,
              0.493586416473054,
              0.7252880362723386,
              6.914349694016035
            ],
            [
              1.224626984408568,
              2.63298687284463,
              4.833333333333334,
              13.16666666666667,
              0.3174571197959559,
              3.946780035773577,
              5.000657922932082,
              0.1862778548193767,
              0.4373853220359049,
              0.7479073074712994,
              5.657558640990323
            ],
            [
              1.128114437027639,
              2.449427619009227,
              4,
              13,
              0.3153322642633986,
              3.545739571013041,
              5.307362380954286,
              0.2984614771213768,
              0.3371637168644808,
              0.8337940392587363,
              5.902345679354919
            ],
            [
              0.6067237559378907,
              2.891317264767415,
              1.25,
              9.75,
              0.1734467241369164,
              2.060245684739531,
              3.372165385933292,
              0.1993249181948778,
              0.481473300065233,
              0.8059873114423345,
              6.58181482312769
            ],
            [
              0.8879220608177604,
              2.605621350568428,
              2.25,
              11.5,
              0.254160878013949,
              2.53400619185854,
              4.413534605667559,
              0.2855638550031196,
              0.3416288908300923,
              0.8540206782847116,
              6.58181482312769
            ],
            [
              0.7663204474599581,
              2.441995462578229,
              2.285714285714286,
              19.14285714285714,
              0.2388544236128035,
              2.982713423986666,
              7.839022404507807,
              0.7378373763200791,
              0.1205422133064645,
              0.9599593842711118,
              6.58181482312769
            ],
            [
              0.8756070575060565,
              2.740051520686396,
              2.5,
              11.25,
              0.2421708351521928,
              2.855162002828772,
              4.105762214712597,
              0.1900084164460795,
              0.4405356234318357,
              0.7820266970726917,
              6.58181482312769
            ],
            [
              0.7237040471561087,
              2.916484049730653,
              3.40625,
              15.09375,
              0.1988095196990095,
              4.706689168570097,
              5.175324034909075,
              0.07192825613438528,
              0.5709792440142201,
              0.6508004229915609,
              6.515309720055154
            ],
            [
              0.7487591682863649,
              3.636538985837833,
              0,
              9,
              0.1707430468740619,
              0,
              2.474880658518903,
              0.4869778631695568,
              0.1854394348188657,
              1,
              5.08212147963119
            ],
            [
              1.24913859964019,
              2.587773721661432,
              3.035714285714286,
              12.39285714285714,
              0.3255582862045793,
              2.430246160505096,
              4.789003396672773,
              0.3863746952347628,
              0.2144401432102508,
              0.9164846338306754,
              6.104843990195803
            ],
            [
              1.123351868429512,
              2.458379364102026,
              1,
              12,
              0.3136337696772228,
              0.8901930268723707,
              4.881264533549015,
              0.6074703668458908,
              0.0520722876268452,
              0.9924971407177766,
              6.569985507933655
            ],
            [
              0.8153873993124411,
              2.517731718229615,
              6,
              12.75,
              0.2446319410011763,
              7.358465442388954,
              5.064082049601923,
              -0.3379840462143429,
              0.8481925976028776,
              0.3000109329185741,
              6.788436964660685
            ],
            [
              0.8135521191347014,
              2.49920147150466,
              6.5,
              12.5,
              0.2455818390578473,
              7.989654070243756,
              5.001597567271876,
              -0.4198261970991654,
              0.8830941413852521,
              0.2393503481700709,
              7.117365527968908
            ],
            [
              1.081394741081064,
              2.262201303241677,
              1,
              15,
              0.323422664324902,
              0.9247317025051423,
              6.630709644851402,
              0.8016980327796347,
              0.01667312529219608,
              0.9980721238630312,
              7.117365527968908
            ],
            [
              0.7860012576116043,
              2.376404134632031,
              4,
              13,
              0.2485453824292777,
              5.089050381617284,
              5.470450000716295,
              0.05358719003544725,
              0.5794550758224731,
              0.641821580554097,
              7.117365527968908
            ],
            [
              0.8550475004124174,
              2.652797807331766,
              1,
              13,
              0.2437529096635904,
              1.169525669062441,
              4.90048655953755,
              0.5547681212980715,
              0.110315899152559,
              0.9799879290475939,
              6.72526186570569
            ],
            [
              0.9612066227913267,
              2.336612066733269,
              4.5,
              10.5,
              0.2914673950525435,
              4.681615683142175,
              4.493685601255866,
              -0.02746378246496098,
              0.6456111701314032,
              0.5663800190232433,
              6.842833179518342
            ],
            [
              1.099281869447709,
              2.655420805474504,
              3,
              16,
              0.2927746787488261,
              2.729054379389731,
              6.02541034815042,
              0.5345626109684976,
              0.1481313603069513,
              0.9471151652368603,
              6.166454408003757
            ],
            [
              0.5337297522014849,
              2.360708737017627,
              1,
              6,
              0.1843983743960921,
              1.873607375034428,
              2.541609604741002,
              0.1087514249204703,
              0.6200223308123752,
              0.7599251981957305,
              6.142468755651541
            ],
            [
              1.169203991004351,
              2.12448833636008,
              6,
              8,
              0.3549827594066542,
              5.13169647569025,
              3.765612577429598,
              -0.2118181589253915,
              0.8054505771550327,
              0.3745896209939239,
              6.449323821862817
            ],
            [
              1.031719017403014,
              2.149004481922074,
              0,
              12,
              0.3243661442504929,
              0,
              5.583980908810006,
              0.7471285061961689,
              0.009047671943396035,
              1,
              7.473922976436206
            ],
            [
              0.7521865952122221,
              2.592090848149111,
              3,
              14,
              0.2249175219314936,
              3.988372059666364,
              5.401045264287991,
              0.199478854507685,
              0.4471108409281577,
              0.771388257851794,
              7.081819314172987
            ],
            [
              0.7395392258138361,
              2.345051520109368,
              8,
              13,
              0.2397527862622486,
              10.81754654892888,
              5.543588227602653,
              -0.7614041832777174,
              0.955906998052003,
              0.1070530801293897,
              6.926621152280411
            ],
            [
              0.5992604087106576,
              1.842251929394553,
              2,
              9,
              0.2454463978567181,
              3.337447244851554,
              4.885325321905242,
              0.2011882368726551,
              0.4693882160910747,
              0.7933280031699852,
              7.69368080914909
            ],
            [
              0.8287716326723659,
              1.728044474357737,
              5,
              9,
              0.3241420571442795,
              6.033025025093523,
              5.208199287431553,
              -0.1072082086744634,
              0.7160126768537142,
              0.4947723668114045,
              7.69368080914909
            ],
            [
              0.9724811102700377,
              2.275154516572528,
              4,
              19,
              0.2994428014744711,
              4.113190433991344,
              8.351081151456517,
              0.5984183624939142,
              0.1368437587738766,
              0.945545856384693,
              7.081819314172987
            ],
            [
              0.7804558714777441,
              2.543662299574116,
              3.5,
              12.5,
              0.2347858383237869,
              4.484558484226623,
              4.914174339138049,
              0.06332384694983573,
              0.5728145008128649,
              0.6504240883921921,
              6.784424440475986
            ],
            [
              0.7599467746160515,
              2.487150091489067,
              3.307692307692307,
              13.23076923076923,
              0.2340388371374966,
              4.352531543230057,
              5.319650501207956,
              0.1385418057759814,
              0.5042356130957193,
              0.7140441508405029,
              6.980701258807798
            ],
            [
              0.4934239030465913,
              1.830176513894356,
              2.333333333333333,
              12.66666666666667,
              0.2123531651350755,
              4.728861571007047,
              6.921008203582394,
              0.2903247951189821,
              0.4359540138012107,
              0.7885995056436919,
              7.550669696251581
            ],
            [
              0.5543344706701949,
              2.344932637419474,
              7,
              13.75,
              0.1911981373235551,
              12.62775520984099,
              5.863707886778126,
              -0.955128480830602,
              0.9685832204061138,
              0.08458556580705834,
              7.081819314172987
            ],
            [
              0.2459169335531201,
              1.215148192597951,
              0,
              5,
              0.1683134647125187,
              0,
              4.114724467729443,
              0.5985046982455536,
              0.3979223679506635,
              1,
              6.87500779825334
            ],
            [
              0.2989554634463606,
              1.048445886922199,
              0,
              7,
              0.2218755854479337,
              0,
              6.676548677728222,
              0.9711332515760145,
              0.1727202643982416,
              1,
              6.87500779825334
            ],
            [
              0.3411583814364016,
              1.225782631903465,
              2,
              4,
              0.2177225425411754,
              5.862379788470293,
              3.263221305223237,
              -0.3780589869159708,
              0.8781556905849427,
              0.3881260063496831,
              6.87500779825334
            ],
            [
              0.2342793118737786,
              0.980850359861564,
              1,
              3,
              0.1928019019889468,
              4.268409327319369,
              3.058570524889664,
              -0.1791214209957892,
              0.8301547017378084,
              0.5754581387000068,
              6.754294353538797
            ],
            [
              0.913258887462735,
              2.079937865822881,
              0.75,
              12,
              0.3051115455274552,
              0.8212348221255097,
              5.769403113997576,
              0.6237817197522806,
              0.05015478236604586,
              0.9903524403258316,
              7.932531741771959
            ],
            [
              0.791073524635466,
              2.122525836629382,
              4.5,
              16.5,
              0.2715107420575649,
              5.688472512177223,
              7.773756962224952,
              0.2723014645138681,
              0.3814643919042811,
              0.7875268954305894,
              7.657999393321393
            ],
            [
              0.5917730980989391,
              2.292408967991341,
              3.107142857142857,
              17.39285714285714,
              0.2051788287072774,
              5.250564561188233,
              7.587152809865835,
              0.2980158420131974,
              0.3915739247474977,
              0.802470242485488,
              7.840483354485998
            ],
            [
              0.9572406841435388,
              2.042759315856462,
              0,
              12,
              0.3190802280478462,
              0,
              5.874407183877556,
              0.7405463192720031,
              0.009934621837503562,
              1,
              7.932531741771959
            ],
            [
              0.5910268109922084,
              2.354934107014308,
              2.25,
              15.75,
              0.2006227602612416,
              3.806933895642954,
              6.688085222039849,
              0.4009281001730685,
              0.3264880175798091,
              0.8591909059825799,
              7.186204521841172
            ],
            [
              0.7249903411272918,
              2.224190775953043,
              3,
              16,
              0.2458276763432645,
              4.13798616314706,
              7.193627530958609,
              0.3852037996546337,
              0.2768251348060708,
              0.8808435909255048,
              7.932531741771959
            ],
            [
              0.8938685669312281,
              2.103441266490536,
              0,
              16,
              0.2982236127089928,
              0,
              7.606582724648654,
              0.9589098376490713,
              0.003460828051999292,
              1,
              7.932531741771959
            ],
            [
              0.7997836784775274,
              2.214395454374781,
              3.5,
              13.5,
              0.2653404602800413,
              4.376183328300247,
              6.096472052148258,
              0.2301721236988581,
              0.408226934271029,
              0.7836367966917573,
              7.473922976436206
            ],
            [
              1.045384076370929,
              1.954615923629072,
              1,
              8,
              0.3484613587903094,
              0.956586218025742,
              4.092875691479407,
              0.3953705545151824,
              0.1229974051844113,
              0.9788426339451122,
              7.932531741771959
            ],
            [
              0.6678647062184024,
              2.259508315173677,
              2.5,
              13.5,
              0.228144722704593,
              3.743273116130889,
              5.974751192257649,
              0.3021573774251454,
              0.3720550387681417,
              0.8258863886882999,
              7.385151721736706
            ],
            [
              1.06371651805238,
              2.280275228919839,
              7,
              14,
              0.3180978299409712,
              6.580700667144573,
              6.139609737650733,
              -0.06593285005237447,
              0.6581660799276343,
              0.5219443998367663,
              6.690002466804542
            ],
            [
              0.5173041347830458,
              2.292292741911675,
              0,
              7,
              0.1841204121039653,
              0,
              3.053711191425881,
              0.4089395491342322,
              0.2406481209919697,
              1,
              7.467390224034108
            ],
            [
              0.9314457042238431,
              2.509432024754168,
              4,
              8,
              0.2707000299311697,
              4.29439953596987,
              3.187972386215046,
              -0.1754808600194017,
              0.7967742959644816,
              0.4159455353876262,
              6.305115837889634
            ],
            [
              0.581366166478201,
              2.311117118600682,
              0,
              10,
              0.2009920574052154,
              0,
              4.326911829572153,
              0.5454641683672119,
              0.1060500712668875,
              1,
              7.932531741771959
            ],
            [
              0.703513594109925,
              2.174167880180058,
              3.5,
              14.5,
              0.244472364434811,
              4.975028242955488,
              6.669218201677761,
              0.2266801469674919,
              0.432793107744489,
              0.7640718307775941,
              7.473922976436206
            ],
            [
              0.623597329466003,
              2.622189656761727,
              0,
              14,
              0.1921251555052757,
              0,
              5.339049356669837,
              0.8024253973896615,
              0.05044489178142672,
              1,
              6.653639545854467
            ],
            [
              0.7271502342001509,
              2.249659190091392,
              0,
              12,
              0.2442716783501204,
              0,
              5.334141301426418,
              0.6724386961274086,
              0.034704706631535,
              1,
              7.932531741771959
            ],
            [
              0.598107438633099,
              1.760699161036393,
              5.5,
              10.5,
              0.253563576902364,
              9.19567229019852,
              5.963540071104156,
              -0.4637891957129879,
              0.8579589234588851,
              0.2909319228270684,
              6.968968335119522
            ],
            [
              1.128730685334893,
              1.975988514673913,
              5.666666666666666,
              8.333333333333334,
              0.3635532274003046,
              5.020388601365411,
              4.217298466792223,
              -0.1060048653125614,
              0.7236022285777814,
              0.4734578519671127,
              7.575974293304662
            ],
            [
              1.148458189254516,
              2.28348891886525,
              9.5,
              12.5,
              0.3346374967543462,
              8.271959823079508,
              5.474079552885113,
              -0.4238421864490621,
              0.8763961383864445,
              0.2320244275536969,
              6.601231212105043
            ],
            [
              0.608862439528972,
              1.955424370104586,
              2.916666666666667,
              11.08333333333333,
              0.2374392900363512,
              4.790354072297607,
              5.667993865055768,
              0.1183483362107282,
              0.5452995757993477,
              0.697688701417463,
              7.41573410204481
            ],
            [
              0.6508141186810876,
              2.349185881318912,
              0,
              7,
              0.2169380395603625,
              0,
              2.979755691392953,
              0.375637411660371,
              0.1805397727011944,
              1,
              7.932531741771959
            ],
            [
              0.7679912109931405,
              1.856066863730036,
              9.5,
              11.5,
              0.2926730998795289,
              12.36993322842187,
              6.195897478008459,
              -0.7842073929869074,
              0.9599986003385537,
              0.09434972626774607,
              7.872962950397087
            ],
            [
              0.8275024730183607,
              2.067623656591992,
              4,
              11,
              0.2858260524662296,
              4.833822411925587,
              5.320117113639047,
              0.06490975425347353,
              0.5644078485508539,
              0.6601788001360678,
              7.491858616726121
            ],
            [
              0.6160479160279473,
              2.266578690894476,
              5,
              10,
              0.2137106188323357,
              8.116251788072233,
              4.411935945649268,
              -0.4669777522498132,
              0.9195740605760953,
              0.2013492273548824,
              7.932531741771959
            ],
            [
              0.6248568863149285,
              2.34405425742641,
              7.598557692307693,
              31.43990384615385,
              0.2104666849434575,
              12.16047683673604,
              13.41261779523501,
              0.1578488431259988,
              0.4966593226947933,
              0.6552721842018778,
              7.932531741771959
            ],
            [
              0.3191514818883072,
              0.6383029637766143,
              0,
              0,
              0.3333333333333334,
              0,
              0,
              0,
              1,
              1,
              6.92211892750949
            ],
            [
              0.3191514818883072,
              0.6383029637766143,
              0,
              0,
              0.3333333333333334,
              0,
              0,
              0,
              1,
              1,
              6.92211892750949
            ],
            [
              0.1764983738577884,
              0.6383029637766143,
              0,
              0,
              0.2166152234975618,
              0,
              0,
              0,
              1,
              1,
              6.92211892750949
            ],
            [
              0.1764983738577884,
              0.7809560718071332,
              0,
              0,
              0.1843412756156936,
              0,
              0,
              0,
              1,
              1,
              6.92211892750949
            ],
            [
              0.5863405316460478,
              2.352516181997728,
              0.5625,
              22.1875,
              0.1995131402371321,
              0.9593401268387165,
              9.431391022848842,
              1.068013488228116,
              0.02651364014228964,
              0.9936713917268718,
              7.932531741771959
            ],
            [
              0.5911129070315179,
              2.315626790392714,
              3.75,
              10.25,
              0.2033594227771151,
              6.343965688098318,
              4.426447319803928,
              -0.2486427636607264,
              0.818772121905421,
              0.3761767299225754,
              7.711941180443312
            ],
            [
              0.938324021365693,
              2.028516335472769,
              0,
              16,
              0.3162704791994922,
              0,
              7.887538157917281,
              0.9943279667426043,
              0.002281126151483516,
              1,
              7.932531741771959
            ],
            [
              0.601092558494156,
              2.305736918864241,
              4,
              20,
              0.2067863158730602,
              6.654549192924153,
              8.674016465786389,
              0.2762572585735137,
              0.4270734732591115,
              0.7618391381831625,
              7.310096694979122
            ],
            [
              0.6618669786256274,
              2.19017950912225,
              3.5,
              19.5,
              0.2320673879156407,
              5.288071641325544,
              8.903379800048874,
              0.4557571625822133,
              0.2692048416432319,
              0.8721588136330306,
              7.932531741771959
            ],
            [
              0.9699795877699111,
              2.021406634704952,
              0,
              15,
              0.324257556741509,
              0,
              7.420575228392592,
              0.9354611453133616,
              0.002797164231321759,
              1,
              7.932531741771959
            ],
            [
              1.015531496699018,
              1.887119096689103,
              6,
              13,
              0.3498635002822156,
              5.908236248213846,
              6.888807401084611,
              0.1271497188486592,
              0.4816692928405253,
              0.7028036868147087,
              7.711941180443312
            ],
            [
              0.9845008830603733,
              2.004913231665085,
              0.5,
              9.5,
              0.3293290408347416,
              0.5078715607097511,
              4.738359670612892,
              0.5333086897876238,
              0.06361665097897662,
              0.9815882523904397,
              7.932531741771959
            ],
            [
              0.7575593363840626,
              2.000865297397556,
              6,
              12,
              0.2746347778026831,
              7.920171677427732,
              5.997405230431008,
              -0.2569402012190724,
              0.7981448505780476,
              0.3708546832469765,
              7.483322725965074
            ],
            [
              0.8308081031093131,
              2.096758627909368,
              5,
              12,
              0.2837879301969741,
              6.018236920520415,
              5.723119409297453,
              -0.03895439712404712,
              0.6540201243523895,
              0.5534805605882258,
              7.575974293304662
            ],
            [
              0.5255555918329701,
              2.471168535641869,
              0,
              6,
              0.17537670118331,
              0,
              2.428001131230631,
              0.3410283121009223,
              0.3144369730706891,
              1,
              7.11964680079729
            ],
            [
              1.106310157581291,
              2.635730507725936,
              6,
              10,
              0.2956435422623771,
              5.423433888664377,
              3.794014589385252,
              -0.2637504795306257,
              0.8347887247735082,
              0.3259274008225842,
              6.177881845670436
            ],
            [
              0.5530238268470807,
              2.446976173152919,
              0,
              5,
              0.1843412756156936,
              0,
              2.043338245324032,
              0.2575896714744937,
              0.3610292831757388,
              1,
              7.932531741771959
            ],
            [
              0.9629167125315529,
              2.535637390522299,
              1,
              11,
              0.2752327630694728,
              1.038511417431891,
              4.33815972311963,
              0.4968618484881682,
              0.1167417348242645,
              0.9789921003508577,
              6.640977397897986
            ],
            [
              0.7996419959081564,
              2.650579779018146,
              3.5,
              16.5,
              0.2317653901900949,
              4.376958711410644,
              6.225053148980141,
              0.2787830976941582,
              0.3881018956286467,
              0.7950296913727564,
              6.629148082703951
            ],
            [
              0.8695705549669354,
              2.109336955954163,
              0,
              14,
              0.2919092156365937,
              0,
              6.637156742777055,
              0.8367009372085356,
              0.007966089666822194,
              1,
              7.932531741771959
            ],
            [
              0.8251212497845425,
              2.075390977515263,
              12.27083333333334,
              21.0625,
              0.2844743221622887,
              14.87155171017293,
              10.14869016401759,
              -0.5953788399339393,
              0.8914386684376314,
              0.1913656778177685,
              7.932531741771959
            ],
            [
              0.2269819516201167,
              1.109454345699763,
              0,
              0,
              0.1698412053573459,
              0,
              0,
              0,
              1,
              1,
              6.130975291285391
            ],
            [
              0.2359236998230375,
              1.181988234468174,
              0,
              0,
              0.1663881191189575,
              0,
              0,
              0,
              1,
              1,
              6.130975291285391
            ],
            [
              0.9694366112682531,
              1.671786981385653,
              3.389087301587301,
              31.85853174603174,
              0.3670407208100702,
              3.495934919513273,
              19.05657365487195,
              1.961623254958796,
              0.0003891978573560528,
              0.9999269842613986,
              7.932531741771959
            ],
            [
              0.8614245811382587,
              2.058063454462872,
              7,
              16,
              0.2950601511750635,
              8.12607412566568,
              7.774298681269666,
              -0.04434592332528556,
              0.6381437296762337,
              0.5393778685421305,
              7.932531741771959
            ],
            [
              0.5447326315649481,
              2.5007797215976,
              1,
              16,
              0.1788640361282009,
              1.835762981790032,
              6.398004535072984,
              0.5985715233660377,
              0.1649809198201433,
              0.9649202691942749,
              7.621882056178365
            ],
            [
              0.6240701991054531,
              2.190980237367287,
              4.25,
              10.75,
              0.2216905924738647,
              6.810131305888315,
              4.906479673644776,
              -0.2399803359397972,
              0.808341584664928,
              0.3814343610951709,
              7.932531741771959
            ],
            [
              0.768468135233236,
              2.231531864766764,
              1,
              7,
              0.2561560450777453,
              1.301290130522448,
              3.136858635326558,
              0.2313975619080325,
              0.3519315121048395,
              0.9062751609143193,
              7.932531741771959
            ],
            [
              0.9752225901458065,
              2.07640952517622,
              5,
              7,
              0.3195741011012709,
              5.127034638576661,
              3.371203953327042,
              -0.2574255724567032,
              0.8486812452578824,
              0.3295767063225959,
              6.820731400121232
            ],
            [
              0.7749259472871056,
              1.987361114782208,
              1,
              14,
              0.2805378043173344,
              1.290445885185344,
              7.04451742356559,
              0.7253764278155801,
              0.04906151043845942,
              0.9928365921016589,
              7.932531741771959
            ],
            [
              0.9115561767118239,
              2.065524064870941,
              2,
              13,
              0.3061913360545481,
              2.194050187026787,
              6.293802246652725,
              0.5168276904631889,
              0.116637098359102,
              0.9683379536476913,
              7.932531741771959
            ],
            [
              0.5668951800683577,
              2.398698972762302,
              3.5,
              13.5,
              0.1911573704470844,
              6.173980875226282,
              5.6280509364848,
              -0.07208058100161314,
              0.6868309044987732,
              0.5357703456071891,
              7.573883716742852
            ],
            [
              0.8560679532712474,
              2.103496230203683,
              6.75,
              18.25,
              0.2892547348867114,
              7.884888079511189,
              8.67603171232346,
              0.1046937325869261,
              0.5156750387474558,
              0.6546506061694648,
              7.556743018550736
            ],
            [
              0.8993566390917749,
              2.100643360908225,
              0,
              13,
              0.299785546363925,
              0,
              6.188580242568817,
              0.7801519671179303,
              0.0097275601388461,
              1,
              7.932531741771959
            ],
            [
              0.8576165386167275,
              2.985357987490657,
              3.5,
              10.5,
              0.2231647732220131,
              4.081078013776697,
              3.517166130158406,
              -0.09724726870106735,
              0.7161623032719638,
              0.5089609708427556,
              5.79874263977248
            ],
            [
              0.5743524973799314,
              2.460311335115258,
              4.5,
              13.5,
              0.1892639610456233,
              7.83490978193357,
              5.487110434894439,
              -0.3030742539559914,
              0.823931534772077,
              0.3481443091366887,
              7.746614291361246
            ],
            [
              0.937104075060738,
              2.062895924939263,
              0,
              11,
              0.3123680250202459,
              0,
              5.332309723925539,
              0.6722078016840579,
              0.01625236980267019,
              1,
              7.932531741771959
            ],
            [
              0.8947861032344783,
              1.938220101242914,
              2,
              15,
              0.3158433263648783,
              2.235171056826193,
              7.739059145233822,
              0.6938375121053316,
              0.059636900376396,
              0.9860525394067249,
              7.932531741771959
            ],
            [
              0.8638765296106206,
              2.109982186385712,
              0,
              19,
              0.2904901046454709,
              0,
              9.004815359387463,
              1.135175458796964,
              0.001473026906462979,
              1,
              7.932531741771959
            ],
            [
              0.7774244763870102,
              2.301099906455876,
              4.5,
              13.5,
              0.2525315312491018,
              5.788343609804037,
              5.866759614445651,
              0.01145691807966042,
              0.6086538696616961,
              0.5971208190185009,
              6.844423962568671
            ],
            [
              0.5776056064207283,
              2.311506191531795,
              2.75,
              15.25,
              0.1999249758455419,
              4.761034119874692,
              6.597429873157333,
              0.2339829766959972,
              0.4439115489413,
              0.7714975444806355,
              7.848416065193418
            ],
            [
              0.4611709593298774,
              2.136935991623143,
              0,
              5,
              0.1775026848531827,
              0,
              2.33979867417656,
              0.3287207063359655,
              0.3764197872038439,
              1,
              7.117892572867598
            ],
            [
              0.9397120555074902,
              2.095167918188229,
              6,
              12,
              0.3096373048200511,
              6.384934581646618,
              5.727464560633809,
              -0.08719266520152838,
              0.6901452509625149,
              0.5015975282339701,
              7.540428079508741
            ],
            [
              0.8164881961497361,
              2.183511803850264,
              0,
              17,
              0.272162732049912,
              0,
              7.785623127854539,
              0.9814802362348185,
              0.004514222052940647,
              1,
              7.932531741771959
            ],
            [
              0.7782047586975197,
              2.2110806526414,
              4.5,
              15.5,
              0.2603313674049468,
              5.782539813212713,
              7.010146817341736,
              0.1547560153670185,
              0.4745523750348888,
              0.7153724382609878,
              7.932531741771959
            ],
            [
              0.7967643365410257,
              2.588664011489631,
              2.32051282051282,
              13.37179487179487,
              0.2353511150234542,
              2.912420541545331,
              5.16551967055012,
              0.3523436461355045,
              0.3214155664358618,
              0.8615982798737696,
              6.39460695181173
            ],
            [
              0.8583364701553163,
              2.141663529844684,
              0,
              19.75,
              0.2861121567184388,
              0,
              9.221803390111564,
              1.162529655135248,
              0.001285855695198974,
              1,
              7.932531741771959
            ],
            [
              1.14641497216944,
              1.859439662396764,
              8,
              14,
              0.3813940165256485,
              6.978275924695096,
              7.529149927862893,
              0.07496106262647967,
              0.5260950729926969,
              0.6459437051858856,
              7.3488019495231
            ],
            [
              1.090694116253358,
              1.848230215325493,
              6.5,
              7.5,
              0.371120176363103,
              5.959507714525998,
              4.057936039466366,
              -0.282686347544768,
              0.8324329721560072,
              0.328269224812148,
              6.726789926628794
            ],
            [
              0.5103347925168,
              1.968663918306411,
              3.5,
              12.5,
              0.2058632746716238,
              6.858242963877054,
              6.349483974264849,
              -0.06640429105070927,
              0.6775060266949375,
              0.5473680832165853,
              7.661537854890955
            ],
            [
              0.651275325477314,
              2.480835895291781,
              1,
              11,
              0.2079349293724609,
              1.535448927482565,
              4.43398937466045,
              0.4107941641104305,
              0.2530502287215408,
              0.9390280141046619,
              7.05594358540764
            ],
            [
              0.8117247201660959,
              2.255136544218463,
              3.5,
              7.5,
              0.2646760483079721,
              4.31180659286048,
              3.325740970864001,
              -0.1354750103214001,
              0.7663095308737708,
              0.4585587268406962,
              7.27857941960766
            ],
            [
              0.4473942834261044,
              1.675093336580234,
              2.5,
              14.5,
              0.2107876998711391,
              5.587912256846979,
              8.656234063710322,
              0.3906184013232227,
              0.388287538423387,
              0.8142353649722405,
              7.855036517658614
            ],
            [
              0.894114299181606,
              2.276555657313213,
              8,
              10,
              0.2819953862905525,
              8.947401923134995,
              4.392600711463379,
              -0.6357404326229796,
              0.9587799444327275,
              0.1049385985370161,
              7.164561160408059
            ],
            [
              0.8845767203115078,
              2.120826569702259,
              3,
              14,
              0.2943287921626837,
              3.391452579651357,
              6.601199834065379,
              0.4093812982304896,
              0.2163749793604699,
              0.9152810432765237,
              7.840483354485998
            ],
            [
              0.8610178417571857,
              2.061285591534627,
              5.5,
              16.5,
              0.2946367006068555,
              6.387788653456321,
              8.004713207991598,
              0.2057956703554755,
              0.4247651292379002,
              0.7443158250258028,
              7.856941556361837
            ],
            [
              0.5362962582538301,
              2.334270058284359,
              3.583333333333333,
              11.41666666666667,
              0.1868259427291637,
              6.681630308219183,
              4.890893676225999,
              -0.2400267141739956,
              0.7967821361727409,
              0.4062966106032421,
              7.460572204038409
            ],
            [
              0.8780581622464297,
              2.121941837753571,
              0,
              14,
              0.2926860540821432,
              0,
              6.597730319894787,
              0.8317307178427997,
              0.007844605254011051,
              1,
              7.932531741771959
            ],
            [
              0.6859203360485105,
              2.272413876852988,
              3.833333333333333,
              16.16666666666667,
              0.2318603263475657,
              5.58859845943134,
              7.114314355911036,
              0.2013887372648639,
              0.456297964309098,
              0.7418469314756083,
              7.575974293304662
            ],
            [
              0.5994744142923949,
              2.379296962724439,
              5.166666666666667,
              19.83333333333334,
              0.2012488836564402,
              8.618660852715918,
              8.335795675804574,
              -0.03565887740754976,
              0.6379986960578755,
              0.5527612010681818,
              7.932531741771959
            ],
            [
              0.9339062684333561,
              2.066093731566645,
              0,
              13,
              0.3113020894777853,
              0,
              6.292066909347122,
              0.7931978231128525,
              0.007841045060645521,
              1,
              7.932531741771959
            ],
            [
              0.7190327152608912,
              2.068006867764126,
              0.5,
              13.5,
              0.257991569133174,
              0.6953786516077809,
              6.528024742294904,
              0.764758173847676,
              0.052663015065941,
              0.9846635883166163,
              7.626784897690896
            ],
            [
              0.8335637178960792,
              2.152326378699649,
              0,
              13,
              0.2791675818364652,
              0,
              6.039976152619607,
              0.7614184662903605,
              0.01418554515335521,
              1,
              7.932531741771959
            ],
            [
              0.8527172807298985,
              2.290027138550453,
              4,
              16,
              0.2713288664196116,
              4.69088652287676,
              6.986816763284176,
              0.3132034346914515,
              0.3326507742584802,
              0.8332249478633676,
              7.330475933858206
            ],
            [
              0.8632110427140276,
              2.08808628907834,
              5.5,
              14.5,
              0.2924852855099443,
              6.371558897934639,
              6.944157468894711,
              0.08169730706176324,
              0.5410731211220693,
              0.6469491180952327,
              7.008781458698354
            ],
            [
              0.484174899883334,
              2.195724249640635,
              0,
              5,
              0.1806690747931086,
              0,
              2.277152971653126,
              0.3266689315381444,
              0.3692297930816349,
              1,
              6.970828113132724
            ],
            [
              0.6840766906443789,
              2.473503597806786,
              2.5,
              10.5,
              0.216645857952175,
              3.654561007838285,
              4.244990793346802,
              0.0890060066499916,
              0.5682671693381856,
              0.6830240938375962,
              6.633594829507755
            ],
            [
              0.7315519294112287,
              2.259711546525878,
              0,
              16,
              0.244562852886788,
              0,
              7.080549738571144,
              0.8925964583646909,
              0.01125054044572428,
              1,
              7.932531741771959
            ],
            [
              1.013911110348356,
              2.818061005873208,
              2.5,
              13.5,
              0.264592507355743,
              2.465699383786275,
              4.790527945230509,
              0.3758473139380609,
              0.2585887918459466,
              0.8937025618596266,
              6.185566519247129
            ],
            [
              0.6972998186511322,
              2.215985790624987,
              3.833333333333333,
              16.16666666666666,
              0.2393516847201241,
              5.497396142664419,
              7.2954739759893,
              0.24134448078876,
              0.4255012720671575,
              0.7658049732776326,
              7.450254621313146
            ],
            [
              0.6397289973667865,
              2.335836079185078,
              1,
              12,
              0.2149941207497016,
              1.563161907801802,
              5.137346797120515,
              0.4505730333857216,
              0.1960421155440595,
              0.95701194242085,
              7.932531741771959
            ],
            [
              0.65573141151988,
              2.0332430870645,
              4,
              12,
              0.2438592898017784,
              6.100058544898197,
              5.901901290772385,
              -0.02705003219669013,
              0.6522103155589886,
              0.5726226852750121,
              7.325582930361833
            ],
            [
              0.580748855573612,
              2.569521708265652,
              1,
              14,
              0.1843488817245741,
              1.721914714773375,
              5.448484811381324,
              0.5334563012114513,
              0.2065629359025946,
              0.9529492512265207,
              6.985708272908399
            ],
            [
              0.8864516203553859,
              1.999425375421575,
              7,
              14,
              0.3071688854558154,
              7.896652044240882,
              7.002011764029017,
              -0.1139280794781121,
              0.6978596599340348,
              0.478309118384132,
              7.852675866301627
            ],
            [
              0.5938603426041053,
              2.38642541329806,
              1,
              14,
              0.199262886596704,
              1.683897590492326,
              5.866514797398123,
              0.537795783599482,
              0.168834812767301,
              0.9643262001258561,
              7.777333579879383
            ],
            [
              0.8874004556065077,
              2.112599544393493,
              0,
              6,
              0.2958001518688358,
              0,
              2.840102856181645,
              0.3580323342705246,
              0.1219482471988927,
              1,
              7.932531741771959
            ],
            [
              1.042070780865432,
              2.056562688270357,
              6.5,
              10.5,
              0.3363001114023552,
              6.23758013309019,
              5.105606583201642,
              -0.1735965001209235,
              0.7427440328476942,
              0.4342540458359812,
              6.520716426310669
            ],
            [
              0.5561179254837638,
              2.100983565744303,
              6.333333333333333,
              15.66666666666667,
              0.209294950651936,
              11.38847183863747,
              7.456824947184452,
              -0.4956358221359941,
              0.8703039791212002,
              0.2568377708825603,
              7.932531741771959
            ],
            [
              0.9514262457961499,
              2.039334046771575,
              1,
              12,
              0.318121866256055,
              1.051053620202798,
              5.884273848610989,
              0.6092910038994123,
              0.04867427589331844,
              0.993110496422054,
              7.932531741771959
            ],
            [
              0.6778130354187912,
              2.18922692200776,
              5.75,
              17,
              0.2364156222040221,
              8.483165267612955,
              7.765298256248895,
              -0.09141686522993513,
              0.6753266132934075,
              0.5073391971279507,
              7.852675866301627
            ],
            [
              0.556577501298384,
              2.408590078314395,
              3,
              13,
              0.1877052430780548,
              5.39008492618117,
              5.397348480775026,
              0.000999677790971872,
              0.6472219253515443,
              0.6010311793088333,
              7.265895731058175
            ],
            [
              1.041851686675148,
              2.114148871169348,
              0,
              13,
              0.3301177130927753,
              0,
              6.149046633981658,
              0.815477127975242,
              0.005469913086448478,
              1,
              7.540428079508741
            ],
            [
              0.6869665269292234,
              2.383963327879224,
              3.5,
              15.5,
              0.2236998431773277,
              5.094862504648057,
              6.501777866603684,
              0.2010466954608605,
              0.4657345933154555,
              0.737378652177205,
              6.997953180630731
            ],
            [
              0.8953538697732706,
              2.388539845060748,
              9,
              15,
              0.2726500756491522,
              10.05189155241945,
              6.279987344995915,
              -0.5436295516839499,
              0.9089149166029071,
              0.182927774137402,
              6.938372271594988
            ],
            [
              0.8591854772423106,
              2.296815080602184,
              0,
              11,
              0.272238696253312,
              0,
              4.789240584886789,
              0.6351417365681987,
              0.03033042926589395,
              1,
              7.540428079508741
            ],
            [
              1.024048759275149,
              2.061862995102727,
              2.25,
              12.5,
              0.3318464171317818,
              2.197161003927796,
              6.062478462288529,
              0.522522588061092,
              0.1215491668200293,
              0.9619230282090917,
              7.397416966611232
            ],
            [
              0.7490013131257656,
              2.673456137150279,
              0,
              12,
              0.2188489773818381,
              0,
              4.488571865177925,
              0.6469200108437099,
              0.05162024574360661,
              1,
              6.938372271594988
            ],
            [
              0.8238993250526485,
              1.979709075673737,
              5.510416666666667,
              10.98958333333333,
              0.2938710430597886,
              6.688216022406066,
              5.551110245627048,
              -0.1563911840016494,
              0.7344263789202564,
              0.4530105102438557,
              7.270907142483333
            ],
            [
              0.9257829229548917,
              2.537948991615893,
              2,
              9,
              0.2672790348064832,
              2.160333648860629,
              3.546170561241172,
              0.2146900142918116,
              0.4030141682505275,
              0.8361741916985387,
              6.455059947487273
            ],
            [
              0.5037720199572597,
              1.925575535583892,
              1.166666666666667,
              8.5,
              0.2073692662082028,
              2.315862375138753,
              4.414264640842847,
              0.2898468716923073,
              0.4237955860021847,
              0.8496514003824994,
              7.239692646852835
            ],
            [
              0.985287799317803,
              2.21831026987538,
              5,
              9,
              0.3075566216600776,
              5.074659407598387,
              4.0571421059623,
              -0.158119266093358,
              0.7610733871372874,
              0.4405532381355569,
              6.43512537577373
            ],
            [
              0.6607502106573033,
              2.75122370428299,
              1.5,
              9.5,
              0.1936562902090258,
              2.270146835833506,
              3.453008922978818,
              0.1704812081052255,
              0.4898455471206482,
              0.7825391808026195,
              6.938372271594988
            ],
            [
              0.5974374291553557,
              2.301411266941514,
              3.666666666666667,
              11.33333333333333,
              0.2060947264890956,
              6.137323320787788,
              4.92451457769862,
              -0.1739164851717175,
              0.7548674158448557,
              0.4580169108031551,
              6.973512268786331
            ],
            [
              1.146378837968553,
              2.123940083910556,
              6.166666666666667,
              15.83333333333333,
              0.3505403801137074,
              5.379257242391481,
              7.454698676895497,
              0.3089474359269901,
              0.3288278961655737,
              0.8152746294216874,
              6.71778171026634
            ],
            [
              0.6947332053877602,
              2.429659447069678,
              1,
              13,
              0.2223578412403862,
              1.439401474184406,
              5.350544091962689,
              0.5636974299851444,
              0.1479652538750017,
              0.9704255170254651,
              6.938372271594988
            ],
            [
              1.305101505795636,
              2.118092501357999,
              1.833333333333333,
              17.16666666666666,
              0.3812525679433577,
              1.404743864896293,
              8.104776659027115,
              1.052978033579125,
              0.007304513016903781,
              0.9988240048999196,
              6.362936908908796
            ],
            [
              0.900023077248677,
              2.214505611165093,
              2,
              12,
              0.2889756901571707,
              2.222165242822322,
              5.418816705407476,
              0.4699647502460333,
              0.1833433599534632,
              0.9435320344033518,
              6.801896229263281
            ],
            [
              0.8463637788432964,
              2.698918429094237,
              4.5,
              10.5,
              0.2387295930767859,
              5.31686269248199,
              3.890447331349626,
              -0.2468343076055666,
              0.7992041790642752,
              0.3872270605385117,
              5.778837532632334
            ],
            [
              0.6891141517460032,
              2.167204759890367,
              2.5,
              15.5,
              0.2412595277574286,
              3.627845972493482,
              7.152069932138807,
              0.4442748008289833,
              0.245230933480972,
              0.8995861165698901,
              7.932531741771959
            ],
            [
              0.8382194604507255,
              2.161780539549274,
              1,
              13,
              0.2794064868169085,
              1.193004991153847,
              6.013561396343436,
              0.6076945623557982,
              0.0654289176178943,
              0.9898219430705599,
              7.932531741771959
            ],
            [
              0.8731773037593112,
              1.765699776151814,
              4,
              10,
              0.3308897221498165,
              4.580971107218092,
              5.663476959709488,
              0.155875521612291,
              0.4833696874790603,
              0.7324764080367236,
              6.944681508004262
            ],
            [
              0.8929639919623437,
              2.308355117392575,
              2.5,
              9.5,
              0.2789362639147461,
              2.799664961300506,
              4.115484627309344,
              0.1886772363005449,
              0.432372998536072,
              0.7909815189649663,
              6.973918485390908
            ],
            [
              0.973717695698756,
              2.026282304301245,
              0,
              10,
              0.3245725652329186,
              0,
              4.935146489101112,
              0.6221401501759015,
              0.01976000135135737,
              1,
              7.932531741771959
            ],
            [
              0.8706076520663228,
              2.09628225835788,
              4.5,
              14.5,
              0.2934411718505066,
              5.168803638837291,
              6.917007450780294,
              0.2290504229991359,
              0.4013847135718634,
              0.7748369404824662,
              7.632397220893138
            ],
            [
              0.5780749541213372,
              2.301438223699046,
              4.333333333333333,
              12.66666666666667,
              0.200754404798003,
              7.496144405564008,
              5.503804767050337,
              -0.2746792128765448,
              0.8013521347371108,
              0.3843032840261233,
              7.253332415107558
            ],
            [
              0.7987928140350022,
              2.190761136638594,
              1,
              11,
              0.2671946475008491,
              1.251889078656861,
              5.02108596689729,
              0.4751568617610689,
              0.128906999866833,
              0.9760192040500325,
              7.932531741771959
            ],
            [
              0.7182552174678158,
              2.554623422615803,
              2.5,
              11.5,
              0.2194567218812199,
              3.48065692973824,
              4.501641963426685,
              0.1460509080631413,
              0.5039634987776683,
              0.7341354710524602,
              6.990610652328491
            ],
            [
              0.6683197816135218,
              2.376225472832869,
              3.833333333333333,
              18.16666666666666,
              0.2195138274385895,
              5.735777151588318,
              7.645177982630107,
              0.2706088573313724,
              0.4194352696449941,
              0.7685142919561379,
              7.05594358540764
            ],
            [
              0.8802174735427526,
              2.088233500621687,
              12.75,
              17.25,
              0.2965241741243567,
              14.48505668568817,
              8.260570474932287,
              -0.7846783868482152,
              0.9531835712105355,
              0.09574959992170007,
              7.932531741771959
            ],
            [
              0.09655850269295616,
              0.5417442685893326,
              0,
              0,
              0.1512738265243302,
              0,
              0,
              0,
              1,
              1,
              6.948400285908776
            ],
            [
              0.4003424437865635,
              1.701207792696169,
              1,
              1.75,
              0.1904986313611033,
              2.497861557075209,
              1.028680921586012,
              -0.259511117819085,
              0.9211541347891927,
              0.440759822041447,
              5.661339860257621
            ],
            [
              0.3950781594549912,
              1.526497010595473,
              0.8846153846153846,
              3.25,
              0.2056011992726861,
              2.23908956606386,
              2.129057559524603,
              -0.01797923696272673,
              0.7515876547296659,
              0.6139016244662725,
              6.119948625593375
            ],
            [
              0.4811400720432472,
              0.9149038969725304,
              1,
              1,
              0.3446453569671268,
              2.078396828917869,
              1.093010974495854,
              -0.1495368821393073,
              0.8812195779210017,
              0.5705102918552554,
              6.589584056621145
            ],
            [
              0.4811400720432472,
              0.9149038969725304,
              0,
              2,
              0.3446453569671268,
              0,
              2.186021948991709,
              0.3317389884108416,
              0.4294897081447446,
              1,
              6.589584056621145
            ],
            [
              0.2780870318778673,
              0.9988035481776885,
              1,
              1,
              0.2177845433441667,
              3.595996523991772,
              1.001197885034043,
              -0.3937727505502418,
              0.9525698926803728,
              0.3881389793687061,
              6.589584056621145
            ],
            [
              0.420189603174825,
              0.8974501210548458,
              1,
              2.75,
              0.3188956703779401,
              2.379878018028775,
              3.064237148653679,
              0.09802201962912506,
              0.6528196916284149,
              0.7631075858864067,
              6.981687718884363
            ],
            [
              0.2406111984495465,
              0.9005492270398766,
              1,
              2,
              0.2108478291703401,
              4.156082536655869,
              2.220866933142611,
              -0.2771844977080262,
              0.8853768213258211,
              0.5085466875751636,
              6.981687718884363
            ],
            [
              0.5639196958036262,
              1.697692200394095,
              1.5,
              5.25,
              0.2493441499629986,
              2.659953201071283,
              3.092433362644469,
              0.06930094012837897,
              0.6222703214124171,
              0.6939583341318484,
              6.240610311664212
            ],
            [
              0.7505421197596482,
              1.190505514343018,
              2.5,
              4.5,
              0.3866685734925918,
              3.33092565251447,
              3.779906893151461,
              0.07194508521030521,
              0.5923989782703047,
              0.6870176708853459,
              6.240610311664212
            ],
            [
              1.014178118664106,
              1.800122637056658,
              7,
              9,
              0.3603659333859531,
              6.902140631095971,
              4.999659364717344,
              -0.2511203434335783,
              0.8178492996624018,
              0.3439648148452065,
              7.575974293304662
            ],
            [
              0.6937013118172045,
              2.290589463676241,
              6.5,
              13.5,
              0.2324509788100332,
              9.370026968772402,
              5.893679427972838,
              -0.4382393482894557,
              0.8832031033672764,
              0.2377149900844212,
              7.932531741771959
            ],
            [
              0.4956664197471479,
              2.161672363106259,
              3.666666666666667,
              12.33333333333333,
              0.186527372025523,
              7.397448204252222,
              5.705459136097157,
              -0.2396760919421217,
              0.7752273779307606,
              0.4308488702443047,
              7.059482046977201
            ],
            [
              0.7090301748163018,
              2.238652320371004,
              5,
              14,
              0.2405381773559189,
              7.051886051669689,
              6.253762530520964,
              -0.1030286898418015,
              0.7029896349685228,
              0.4958524751897344,
              7.746614291361246
            ],
            [
              0.8263156591422542,
              2.030948810469853,
              1.666666666666667,
              14.33333333333333,
              0.2891981711634948,
              2.016985456135162,
              7.057456721431285,
              0.6354177240481094,
              0.08811534781793662,
              0.9773271318095934,
              7.932531741771959
            ],
            [
              0.8491545997989282,
              2.522490825547115,
              6.5,
              14.5,
              0.2518516903988433,
              7.654672072128137,
              5.748286516306764,
              -0.2710598014602831,
              0.8013568271289688,
              0.352118130745788,
              7.033081060161204
            ],
            [
              0.8581673749102472,
              2.468033036071914,
              3,
              16,
              0.2580023055967477,
              3.495821546832586,
              6.482895393274546,
              0.4247176764906353,
              0.2380186018083599,
              0.9024681692750383,
              7.033081060161204
            ],
            [
              1.01830649298754,
              2.334233408179143,
              5.333333333333333,
              11.66666666666667,
              0.3037417966697933,
              5.237453919876551,
              4.998072011901946,
              -0.03642101594594262,
              0.6438363044835067,
              0.5549815621795094,
              6.572631261299925
            ],
            [
              0.8635379828772204,
              2.50217433903106,
              4.96875,
              15.53125,
              0.2565691598940977,
              5.753944931807901,
              6.207101462807867,
              0.06443214959754492,
              0.5582426640718114,
              0.6407760623436567,
              7.033081060161204
            ],
            [
              0.6712853588193172,
              2.807983319335768,
              3,
              9,
              0.1929386376608525,
              4.469038331591973,
              3.205147245008906,
              -0.1948734730083276,
              0.8129937076938787,
              0.4165362144302421,
              6.485701040125951
            ],
            [
              1.330040496255521,
              2.264044418547793,
              7.083333333333334,
              8.666666666666666,
              0.3700637374418594,
              5.325652379213358,
              3.827957877357217,
              -0.2309225313640199,
              0.8186617679269187,
              0.3422372119910743,
              6.485701040125951
            ],
            [
              0.7601449785788486,
              2.960687672045543,
              5.891025641025641,
              20.18589743589744,
              0.2042943206411847,
              7.749871152262798,
              6.817975981218909,
              -0.1472071317190441,
              0.7072821218037568,
              0.4684262946639537,
              6.330502878233375
            ],
            [
              0.1342154512950737,
              0.4721659693689848,
              1,
              2,
              0.2213383304984709,
              7.450706981579136,
              4.23579870161514,
              -0.4085019158171257,
              0.8747150506170995,
              0.5278865319821868,
              7.869995599734753
            ],
            [
              0.3732225308833811,
              1.847254051160423,
              2.19047619047619,
              15.55952380952381,
              0.1680821738456949,
              5.869088839013947,
              8.42305572411629,
              0.3806026830000346,
              0.4531738655939128,
              0.7809724451556712,
              6.710322862075334
            ],
            [
              1.157589401611101,
              2.491156331824206,
              3.833333333333333,
              13.66666666666667,
              0.3172568017013416,
              3.311479293088036,
              5.486073472016483,
              0.3678423295951172,
              0.2769152758432174,
              0.8708844953929302,
              5.911756217186899
            ],
            [
              0.7443156231165632,
              2.906328583003007,
              2,
              9,
              0.2038861036824317,
              2.687032137825744,
              3.096690461166169,
              0.0692955372803515,
              0.6044943604832498,
              0.6892129690122977,
              5.911756217186899
            ],
            [
              1.249913636733859,
              2.119444217377682,
              6.608333333333333,
              15.10833333333333,
              0.3709649407552901,
              5.287031950944645,
              7.128441130678294,
              0.2633199663541696,
              0.3467212039468729,
              0.7992823572977418,
              6.993048059473487
            ],
            [
              0.5918511510401607,
              2.775193719400666,
              5,
              4,
              0.1757776251323533,
              8.44807007845241,
              1.441340823178227,
              -1.001956399510534,
              0.9984788984480362,
              0.01127922050569785,
              6.993048059473487
            ],
            [
              0.9922697679583122,
              2.246983486768185,
              4.5,
              14.5,
              0.3063267024615812,
              4.535057043266742,
              6.453095933008039,
              0.2742779505344494,
              0.3561090737712826,
              0.8082538702034847,
              6.993048059473487
            ],
            [
              1.019735320334399,
              2.061054744175794,
              7.5,
              11.25,
              0.3309979904445465,
              7.354849685446365,
              5.458370298892191,
              -0.2567962660770081,
              0.8055461381255731,
              0.3449072726500875,
              7.385151721736706
            ],
            [
              1.152925644822262,
              2.059849271981394,
              6,
              5,
              0.3588566503031876,
              5.204151739486179,
              2.427362073531934,
              -0.3759962923688249,
              0.9428117876166446,
              0.1640798372030119,
              7.385151721736706
            ],
            [
              0.8834374140023349,
              2.183800384600835,
              6,
              8,
              0.2880237764429791,
              6.791652588967827,
              3.66333848844993,
              -0.4235951024960442,
              0.9229663123170767,
              0.1902344364092965,
              7.385151721736706
            ],
            [
              0.5748434060131045,
              2.52776132452354,
              3,
              12,
              0.185277679865355,
              5.218812582033185,
              4.74728364722563,
              -0.06384823935569321,
              0.7027100660172487,
              0.5448018319638319,
              7.385151721736706
            ],
            [
              0.3368922743135153,
              1.745372660808492,
              3.0625,
              7.9375,
              0.1617912632687039,
              9.090442950169901,
              4.547739390121529,
              -0.638570954513297,
              0.9166593332970924,
              0.2470877212716452,
              7.113858730876209
            ],
            [
              0.4555371127947717,
              0.6577505997131934,
              3,
              1,
              0.4091818383305048,
              6.585632467121418,
              1.520333087398235,
              -0.6679154380451169,
              0.9719672698341622,
              0.1899387049836135,
              7.583743526798116
            ],
            [
              0.3737835331201292,
              0.8288194146079172,
              0.5,
              3.5,
              0.3108120879183606,
              1.337672625185729,
              4.222874052311765,
              0.3804455434088471,
              0.429094939204236,
              0.7743940203476489,
              7.583743526798116
            ],
            [
              0.2197687924955342,
              0.9047427162909542,
              1.5,
              3.5,
              0.1954348984233134,
              6.825354878493409,
              3.868503097044489,
              -0.3898934307312095,
              0.8460638774385438,
              0.4581308126212534,
              7.583743526798116
            ],
            [
              0.4001693947550894,
              0.8081218756246688,
              2,
              2,
              0.3311862003516079,
              4.997883461887521,
              2.474874224205382,
              -0.3326865193643175,
              0.8907882312429902,
              0.4035903217650021,
              7.583743526798116
            ],
            [
              0.2312440540574254,
              0.9639369911726211,
              1,
              5,
              0.1934803559513579,
              4.324435515006443,
              5.187061027627483,
              0.1137466621297047,
              0.6713790864728638,
              0.7247738477136406,
              7.583743526798116
            ],
            [
              0.3175180902287221,
              0.8955172725919495,
              1,
              0,
              0.2617550155260084,
              3.149426854009032,
              0,
              -0.4152865722423409,
              1,
              0.2617550155260084,
              7.583743526798116
            ],
            [
              0.2239197749981433,
              0.9891155878225283,
              2,
              2,
              0.1845945978668442,
              8.931770318260561,
              2.022008372553167,
              -0.9111281151967859,
              0.978322984787781,
              0.1576136122211373,
              7.583743526798116
            ],
            [
              0.4043451209402238,
              0.6403947919033149,
              2,
              1,
              0.3870294567761755,
              4.946269650414972,
              1.561536746774445,
              -0.446314263091855,
              0.9420261608568397,
              0.333427722951064,
              7.583743526798116
            ],
            [
              0.368605114742288,
              0.8240322260232305,
              1.5,
              3.25,
              0.3090672261742964,
              4.06939551299697,
              3.944020509591549,
              -0.0165320732382883,
              0.6935743290005504,
              0.6438038954017616,
              7.583743526798116
            ],
            [
              0.2606561986668096,
              1.054591005882359,
              1,
              3,
              0.1981803859877091,
              3.836471202736581,
              2.844704708523424,
              -0.1420525429017092,
              0.8219885362407899,
              0.586660696991329,
              6.981687718884363
            ],
            [
              0.9206509984405244,
              1.123577828784217,
              2,
              5.5,
              0.4503659209670801,
              2.172375855115312,
              4.895077011221691,
              0.4181178681721718,
              0.2641324660691042,
              0.9197247811837881,
              6.511802922962455
            ],
            [
              1.084489767611782,
              1.681702790297988,
              11.5,
              3.5,
              0.3920514370956373,
              10.60406501144296,
              2.081223876294943,
              -1.074416266154668,
              0.9991060390921703,
              0.004703786152915002,
              7.932531741771959
            ],
            [
              0.4826680900832784,
              2.554425461507023,
              2,
              10,
              0.1589243406185301,
              4.143634188982588,
              3.914774633549239,
              -0.03098914742127064,
              0.7047846104387827,
              0.5905235302888024,
              7.385151721736706
            ],
            [
              0.8083085580675137,
              2.180440447161024,
              6.5,
              13.5,
              0.2704504649448492,
              8.041483583373232,
              6.191409638166116,
              -0.233226163529205,
              0.7854249863631304,
              0.3743652020446077,
              7.932531741771959
            ],
            [
              1.172736756429734,
              1.806194335865502,
              11.25,
              2.5,
              0.3936770338404009,
              9.592945678831938,
              1.38412570029572,
              -1.034829767564541,
              0.9997180504439716,
              0.002056856743596014,
              7.932531741771959
            ],
            [
              0.7447121136623058,
              2.451230418331158,
              3.5,
              12.5,
              0.2330179927227267,
              4.699802696625794,
              5.099479798602625,
              0.05411901028389994,
              0.5792627074251266,
              0.644514706627987,
              7.385151721736706
            ],
            [
              1.132406140440419,
              1.793770199732979,
              5,
              7,
              0.3869917629001523,
              4.415376976016204,
              3.90239507883564,
              -0.06946125367617101,
              0.6990633831436757,
              0.5245500859618699,
              7.385151721736706
            ],
            [
              0.6853996089121018,
              2.457544682438255,
              5,
              14,
              0.2180756467107541,
              7.295014375535219,
              5.696742810026912,
              -0.2164168896901762,
              0.7812950547992444,
              0.4018719410732819,
              7.385151721736706
            ],
            [
              0.7441708226104815,
              2.433289787417916,
              7.5,
              15.5,
              0.2342030048340491,
              10.07833117360165,
              6.369977008142468,
              -0.5021364902422233,
              0.8914440714386718,
              0.2153760360049368,
              7.385151721736706
            ],
            [
              0.6330429523345753,
              2.573258939993969,
              5.34375,
              7.15625,
              0.1974371015559094,
              8.44137033718326,
              2.781006562836141,
              -0.7664519278171332,
              0.9832836977897389,
              0.06132562607182401,
              7.385151721736706
            ],
            [
              0.6564724164306915,
              2.442891903060473,
              4,
              18,
              0.2118087287455343,
              6.093172995368814,
              7.368316206480308,
              0.1815922732662676,
              0.4874329099960232,
              0.7155030092621102,
              7.022012490816494
            ],
            [
              0.9531221169005959,
              2.425830913973777,
              7.5,
              8.5,
              0.2820761662537689,
              7.868876261510779,
              3.50395402706616,
              -0.6216055924356638,
              0.9646999030827664,
              0.09467965754069818,
              7.022012490816494
            ],
            [
              0.8235649045591547,
              2.401978990648603,
              7,
              17,
              0.2553259020231404,
              8.499633679445123,
              7.077497374533452,
              -0.2025254592998184,
              0.7467033334450361,
              0.4163377148845075,
              7.022012490816494
            ],
            [
              0.5743762708522326,
              2.571974116773191,
              3,
              12,
              0.1825531806982626,
              5.2230569963288,
              4.665676812897032,
              -0.07937613101097724,
              0.7126048792610689,
              0.5338251957639317,
              7.022012490816494
            ],
            [
              0.6810839728680157,
              2.564176527404995,
              5.5,
              17.5,
              0.2098703548792828,
              8.075362538395572,
              6.824803133858493,
              -0.178091310172487,
              0.7295482198750411,
              0.4477803646607218,
              7.022012490816494
            ],
            [
              0.7023731547163931,
              2.427398416948276,
              7,
              11.75,
              0.2244167469202276,
              9.966212337409859,
              4.840573314195407,
              -0.790367431147743,
              0.9592600517924009,
              0.1059313281133663,
              6.485134408652421
            ],
            [
              0.521036877408186,
              2.046086572987079,
              3.238095238095238,
              17.26190476190476,
              0.2029652595507088,
              6.214714118130411,
              8.436546620167755,
              0.328338141342275,
              0.4293993879737058,
              0.7703872621457575,
              6.766903451893524
            ],
            [
              0.857193455020449,
              1.696193358197631,
              4,
              3,
              0.3357084209031816,
              4.666391205593815,
              1.768666281766242,
              -0.4282202257543261,
              0.9533494701796862,
              0.1769651752286054,
              6.766903451893524
            ],
            [
              0.5632643619477388,
              2.610774003195056,
              3.8125,
              23.9375,
              0.1774598467786316,
              6.768580186427158,
              9.16873692273072,
              0.3249976204604143,
              0.4021923387364769,
              0.7777705446013848,
              7.385151721736706
            ],
            [
              0.65692609158905,
              2.543119731853728,
              5,
              16,
              0.2052864639551612,
              7.611206289440282,
              6.291485139135506,
              -0.1786992603578397,
              0.7496069112994623,
              0.4382012263740602,
              7.385151721736706
            ],
            [
              0.5371601579994081,
              2.652847260506249,
              3.333333333333333,
              20.66666666666666,
              0.1683883726674962,
              6.205473886499613,
              7.790371867365933,
              0.2146060149585678,
              0.4779925107054,
              0.7273648449244479,
              7.385151721736706
            ],
            [
              0.977856715581203,
              2.226596655835133,
              9.307692307692307,
              19.23076923076923,
              0.3051555451871032,
              9.518462326211205,
              8.636844567412824,
              -0.1193770679353163,
              0.6765622722895344,
              0.4744582609253362,
              7.385151721736706
            ],
            [
              0.4169461865583154,
              1.723990245017662,
              2.75,
              17.25,
              0.1947494472086659,
              6.595575373167194,
              10.00585708060272,
              0.4587253998987654,
              0.3816761227967066,
              0.813769300285756,
              7.434255238947163
            ],
            [
              0.4856034380857577,
              1.76119332426716,
              4.833333333333334,
              14.16666666666667,
              0.216131448212173,
              9.953251880559721,
              8.043788533301122,
              -0.2430877746992017,
              0.7574078954590351,
              0.4302497615048906,
              7.855036517658614
            ],
            [
              0.4376024621323041,
              1.827675251685776,
              2.6875,
              13.8125,
              0.1931782842619919,
              6.141418827729231,
              7.557414801814431,
              0.1802659950595969,
              0.5246120134973393,
              0.7106544267366958,
              7.855036517658614
            ],
            [
              0.4366036103345226,
              1.795936747865872,
              0,
              10.58333333333333,
              0.195563591372861,
              0,
              5.892932112397392,
              0.8156159825737809,
              0.09995104833842332,
              1,
              7.225130745723605
            ],
            [
              0.4505460284767565,
              1.692792843818327,
              2,
              7,
              0.2102075571439212,
              4.43905810636433,
              4.135178161676616,
              -0.04205874680781021,
              0.7109055967131306,
              0.5940172518771492,
              7.225130745723605
            ],
            [
              1.166965090606815,
              2.301825601870025,
              4.833333333333334,
              11.16666666666667,
              0.3364184218833798,
              4.141797704351234,
              4.85122185520691,
              0.104566593243082,
              0.5018946189131347,
              0.698751278949955,
              6.784424440475986
            ],
            [
              0.9834194191429062,
              2.009106858520119,
              6,
              8.5,
              0.3286251574408545,
              6.101160789797365,
              4.230735644524644,
              -0.2357917000726566,
              0.8346729263364079,
              0.3313996469868132,
              7.932531741771959
            ],
            [
              0.5879729505112172,
              2.394537414762462,
              5,
              5,
              0.1971402873757537,
              8.50379255653294,
              2.088085978182972,
              -0.8087842302055301,
              0.9940895676129812,
              0.03094129378563604,
              7.932531741771959
            ],
            [
              0.7574016446158967,
              2.172359391229026,
              4,
              18,
              0.2585199391176514,
              5.28121377664625,
              8.285921782866872,
              0.3787829792597129,
              0.2914991826833602,
              0.8584627728060722,
              7.932531741771959
            ],
            [
              0.6464617204024284,
              2.333155080399492,
              3.5,
              11.5,
              0.2169613623565429,
              5.414087005524808,
              4.928947971187122,
              -0.06115815859683114,
              0.6867417838984321,
              0.5393420238243629,
              7.932531741771959
            ],
            [
              0.2843897757105117,
              1.29415983284992,
              2,
              3.25,
              0.1801589092723306,
              7.032601629236685,
              2.51128177332088,
              -0.6355427546292036,
              0.9489030968749548,
              0.2409646472459002,
              7.114108095770347
            ],
            [
              0.2691932036718727,
              1.288993215561375,
              0,
              6,
              0.1727605890727358,
              0,
              4.654795640167054,
              0.6543048794738636,
              0.3204699407753823,
              1,
              7.114108095770347
            ],
            [
              0.7486735315923477,
              1.590853201009294,
              4,
              6,
              0.3200106761591882,
              5.342782709964959,
              3.771561069364153,
              -0.2073830577616614,
              0.8133240840887613,
              0.4043916064320472,
              7.576422382616038
            ],
            [
              0.775566592217124,
              1.539444837704686,
              6,
              8,
              0.3350163123139823,
              7.7362795925076,
              5.196678571430989,
              -0.33519791965449,
              0.847271280819098,
              0.3150737467733029,
              7.576422382616038
            ],
            [
              0.6695625253373345,
              1.725697666936448,
              3,
              11,
              0.2795364476465204,
              4.480537494968913,
              6.374233569851082,
              0.2499459480014235,
              0.4202271957146463,
              0.7956212249977389,
              7.576422382616038
            ],
            [
              1.224938546375272,
              1.652921824867758,
              7,
              2,
              0.4256421050219981,
              5.714572392805965,
              1.209978578484805,
              -0.567863320432794,
              0.9939723763579003,
              0.03608698625321105,
              7.932531741771959
            ],
            [
              0.5756187102113428,
              2.260670370810221,
              6,
              11,
              0.20294782857748,
              10.42356666585257,
              4.865813318930532,
              -0.7006279366845053,
              0.9595071179658307,
              0.1118177533224647,
              7.932531741771959
            ],
            [
              0.6582223094973559,
              2.14770257861097,
              5,
              17.5,
              0.2345830112156389,
              7.596217763901369,
              8.148241834918384,
              0.06958989752415466,
              0.5613465199049458,
              0.6354871639341588,
              7.932531741771959
            ],
            [
              1.043661565550671,
              1.954994750932431,
              11.375,
              4.625,
              0.3480430750979501,
              10.89912704986714,
              2.365735252124904,
              -1.075746315997225,
              0.9991591404940233,
              0.004149325526927372,
              7.932531741771959
            ],
            [
              0.6589071579607977,
              2.460028288047257,
              4,
              20,
              0.2112602743362763,
              6.070657985230119,
              8.129987812406734,
              0.2725155297885942,
              0.4059898540082012,
              0.7777974344150091,
              7.556743018550736
            ],
            [
              0.6085909150074292,
              2.330828017977009,
              7.874999999999999,
              16.125,
              0.2070446332702625,
              12.93972651547693,
              6.918142340675714,
              -0.7590999154900478,
              0.9482003623307438,
              0.1185668405268825,
              7.932531741771959
            ],
            [
              0.9995291137183734,
              1.766497378083203,
              13.25,
              9.75,
              0.3613591976363745,
              13.2562421825897,
              5.519396813698961,
              -0.9753311579138407,
              0.9886606918913525,
              0.03102615992333935,
              7.932531741771959
            ],
            [
              0.5431237533007246,
              2.315833124568775,
              6.25,
              16.75,
              0.189972698610782,
              11.50750627645521,
              7.232818212287629,
              -0.5388806755928225,
              0.8883791097960474,
              0.2294601203291406,
              7.932531741771959
            ],
            [
              0.896936922848043,
              1.901492278073808,
              11.5,
              13.5,
              0.3205144237890944,
              12.82141442397539,
              7.099686996191939,
              -0.7212990271004371,
              0.9495557138385519,
              0.107109861191461,
              7.932531741771959
            ],
            [
              0.5950259739048152,
              2.391908916538552,
              5.25,
              14.5,
              0.1992095561937382,
              8.82314424956486,
              6.062103744729402,
              -0.3480654846038725,
              0.8412748488677376,
              0.3132395138787507,
              7.932531741771959
            ],
            [
              0.7860614823556081,
              2.181065171134228,
              8,
              16,
              0.2649234677700963,
              10.17732095971198,
              7.335865159718935,
              -0.3722887734688081,
              0.8396947275006701,
              0.289978382904731,
              7.632397220893138
            ],
            [
              0.6558784131352302,
              2.194674481263478,
              6.75,
              13.75,
              0.2300881398917456,
              10.29154164067338,
              6.265166026846997,
              -0.5275374823003799,
              0.8988144162319031,
              0.2111147245377119,
              7.632397220893138
            ],
            [
              0.8915889499720461,
              2.201919520839126,
              6.369047619047619,
              17.63095238095238,
              0.2882128684581413,
              7.143479760765661,
              8.00708300829879,
              0.1177372830512111,
              0.5033414308203004,
              0.6689127313144659,
              7.335002347196136
            ],
            [
              0.8062836787144806,
              2.110268991026947,
              8,
              13.5,
              0.2764509234067641,
              9.922066155121742,
              6.39728871409437,
              -0.4443445744397377,
              0.8887285652794166,
              0.2218986813744244,
              7.932531741771959
            ],
            [
              0.6295387589761375,
              2.192133024654094,
              3.75,
              23.5,
              0.2231084290626467,
              5.956742053656687,
              10.72015235193501,
              0.6004905436677496,
              0.2085516132621403,
              0.9055628775440464,
              7.932531741771959
            ],
            [
              0.9111211603274413,
              2.242470280065059,
              4.5,
              7.5,
              0.2889154088438425,
              4.938969915244617,
              3.344525930476282,
              -0.2228990281439543,
              0.8256495475988795,
              0.3603595542152409,
              7.153211918620838
            ],
            [
              0.7512094082260408,
              2.427864190220226,
              8.307291666666666,
              15.19270833333333,
              0.2362982123450005,
              11.05855647666088,
              6.25764340300898,
              -0.6510769832398311,
              0.9337738244406896,
              0.143025668040386,
              7.373802479949485
            ],
            [
              0.86677380507065,
              2.110797867324605,
              7,
              20,
              0.2911009038359735,
              8.075924721132333,
              9.475090111470315,
              0.1763832072640958,
              0.4513094270014143,
              0.7102829864785329,
              7.932531741771959
            ],
            [
              0.201049377045455,
              0.4020987540909099,
              0,
              0,
              0.3333333333333334,
              0,
              0,
              0,
              1,
              1,
              7.136824795177071
            ],
            [
              0.2922899028034514,
              0.3108582283329134,
              0,
              0,
              0.4846071598576636,
              0,
              0,
              0,
              1,
              1,
              7.136824795177071
            ],
            [
              0.7614691636367636,
              2.124515414600272,
              3.5,
              20.5,
              0.2638507389744692,
              4.596377853679669,
              9.649259242422152,
              0.6369821833973245,
              0.1449316176346611,
              0.9412051552131039,
              7.932531741771959
            ],
            [
              0.8776089341395539,
              2.009967433765673,
              9.5,
              6.5,
              0.3039257918488263,
              10.82486701131207,
              3.233883241492252,
              -0.9569433841463769,
              0.9951738915006461,
              0.01790937686424998,
              7.932531741771959
            ],
            [
              0.9813869558247945,
              1.977803465488589,
              5.666666666666666,
              8.333333333333334,
              0.3316403529683039,
              5.774141008328551,
              4.213428421349589,
              -0.1967483569918035,
              0.8007526136643623,
              0.3765548345693226,
              7.932531741771959
            ],
            [
              0.9854293055179317,
              1.916956207855806,
              8.5,
              11.5,
              0.3395239195404015,
              8.625682179740418,
              5.999093747093587,
              -0.331116031823165,
              0.8451169843525644,
              0.2840618847450296,
              7.932531741771959
            ],
            [
              0.5965747873610154,
              2.318181457399111,
              6,
              12,
              0.2046739889256542,
              10.05741463956491,
              5.176471393858627,
              -0.6153071181554434,
              0.9427855197331665,
              0.144630236071944,
              7.932531741771959
            ],
            [
              0.6253709639476338,
              2.240817594985285,
              6,
              11,
              0.2181890517979247,
              9.59430537376599,
              4.908922539976857,
              -0.5906541551061624,
              0.9424889276210406,
              0.1465740594235119,
              7.932531741771959
            ],
            [
              0.7158408940361973,
              2.275290962304604,
              8,
              6,
              0.2393210759060019,
              11.17566775892447,
              2.63702537363516,
              -1.076408221643241,
              0.9984547510070203,
              0.007805780512890714,
              7.932531741771959
            ],
            [
              0.6708893273744172,
              2.080423178193154,
              7,
              13,
              0.2438433751225285,
              10.43391169657609,
              6.248728689559443,
              -0.5275973854573912,
              0.9097415108198098,
              0.1952473901848564,
              7.932531741771959
            ],
            [
              0.9415382585024157,
              2.04389012648525,
              7,
              9,
              0.3153779414830296,
              7.434642126103302,
              4.403367814823165,
              -0.3821320115641939,
              0.9038257486933541,
              0.2134756566854541,
              7.932531741771959
            ],
            [
              1.113103709741009,
              1.794521885006611,
              6.5,
              3.5,
              0.3828222284711403,
              5.839527748508166,
              1.950380226199975,
              -0.4902782174609285,
              0.973938926444365,
              0.09101039993278748,
              7.932531741771959
            ],
            [
              0.5476963107399471,
              2.312039761767682,
              3.5,
              19.5,
              0.191519880455152,
              6.390402731162165,
              8.434111005552593,
              0.2576363185070478,
              0.4373212497288717,
              0.7561239526855486,
              7.932531741771959
            ],
            [
              0.6932377594230352,
              2.10021162470719,
              4.666666666666666,
              17.33333333333334,
              0.2481654986703413,
              6.731697174935506,
              8.25313655510784,
              0.1917974525283749,
              0.4601038610424091,
              0.7238613497448473,
              7.932531741771959
            ],
            [
              1.085606996370636,
              1.76605898674733,
              9,
              4,
              0.3806921998570291,
              8.290292923763841,
              2.264930010841298,
              -0.7595762751497803,
              0.9948503653160248,
              0.02281400041594417,
              7.932531741771959
            ],
            [
              0.5791384250773586,
              2.242091066012034,
              5.5,
              10.5,
              0.2052787364184717,
              9.496865968210166,
              4.68312824540002,
              -0.6068349777236263,
              0.9394190037277199,
              0.1542728913477478,
              7.932531741771959
            ],
            [
              0.7074702163777921,
              2.212145473248198,
              4.666666666666666,
              20.33333333333333,
              0.2423162126753816,
              6.596272971828748,
              9.191680013465362,
              0.327185207210637,
              0.3551239791184964,
              0.8027649757910352,
              7.932531741771959
            ],
            [
              0.6884197329953251,
              2.251783412051735,
              5.384615384615385,
              10,
              0.2341401933927618,
              7.821704007795998,
              4.440924445254884,
              -0.4261917471742658,
              0.9028151318123994,
              0.2228326425947689,
              7.932531741771959
            ],
            [
              0.8740337075437569,
              2.045350316098209,
              4.5,
              12.5,
              0.2993897686859948,
              5.148542854995917,
              6.111422528266694,
              0.1313529547001719,
              0.4949021812030283,
              0.7028801973938724,
              7.330475933858206
            ],
            [
              0.9819948526201807,
              2.012682212442073,
              11.22916666666667,
              8.520833333333332,
              0.3279134381722615,
              11.43505654505698,
              4.233571142358655,
              -0.9078419900642805,
              0.9917918395375256,
              0.02538362375958003,
              7.932531741771959
            ],
            [
              0.7392076321175115,
              1.917489659105516,
              5,
              9,
              0.2782430781857019,
              6.763999426896004,
              4.69363678560769,
              -0.2629712160888413,
              0.8321258332249323,
              0.3453358258716299,
              7.872962950397087
            ],
            [
              0.539122030502622,
              2.379245471635057,
              3.208333333333333,
              11.20833333333333,
              0.1847341125158911,
              5.951033628401742,
              4.710877236904344,
              -0.1563380307659977,
              0.7640173831093799,
              0.4630412524185467,
              7.932531741771959
            ],
            [
              0.7057689356388258,
              2.259743436324572,
              6,
              13,
              0.2379922411760341,
              8.501365952822942,
              5.75286547624373,
              -0.3464846490441217,
              0.8562666193999039,
              0.2877228446046539,
              7.932531741771959
            ],
            [
              0.5448258745119603,
              2.355424730165236,
              5,
              19,
              0.1878547576658813,
              9.177244022191235,
              8.06648574105237,
              -0.1400256963725361,
              0.7113707661636808,
              0.4794304687766439,
              7.932531741771959
            ],
            [
              0.7932836684991049,
              2.206716331500895,
              5.5,
              8.5,
              0.2644278894997016,
              6.933207146954149,
              3.851877053095781,
              -0.3884422015776345,
              0.9052061213848848,
              0.2203682191779437,
              7.932531741771959
            ],
            [
              0.9251605350624427,
              2.053868802722311,
              8,
              21,
              0.3105577119795687,
              8.647147923857398,
              10.22460634884051,
              0.1988593902091015,
              0.4295006894637557,
              0.7212534378018159,
              7.932531741771959
            ],
            [
              0.9508664490894958,
              2.135821541371132,
              5.5,
              18.5,
              0.3080539568716168,
              5.784198196567496,
              8.66177236330502,
              0.3850152290584135,
              0.2800542362556895,
              0.849928833916488,
              7.473922976436206
            ],
            [
              1.117938841794113,
              2.052034262832239,
              10,
              7,
              0.3526650873354604,
              8.945033150428518,
              3.411249084281141,
              -0.7404122418165532,
              0.9871988062611666,
              0.04036904009885534,
              7.473922976436206
            ],
            [
              0.5710732760104278,
              2.428926723989573,
              6,
              11,
              0.1903577586701425,
              10.50653261507275,
              4.528749217239548,
              -0.7535782512353223,
              0.9706162609328188,
              0.08709074468485545,
              7.932531741771959
            ],
            [
              0.9893327183917587,
              1.936935985944778,
              5,
              9,
              0.3380867645290513,
              5.05391149716337,
              4.646513909240048,
              -0.05135782637691886,
              0.6759599161494313,
              0.539722384085024,
              7.932531741771959
            ],
            [
              0.6268713166217109,
              2.369350452264696,
              6,
              4,
              0.2092206001342476,
              9.571342380657583,
              1.688226406598771,
              -0.9937704922814329,
              0.9988491450504369,
              0.008038445867611821,
              7.932531741771959
            ],
            [
              0.9191487334054942,
              2.063436007856749,
              5,
              12,
              0.3081718754507228,
              5.43981601484097,
              5.815542597060797,
              0.04736527939009518,
              0.5675736762834204,
              0.6391993434413538,
              7.932531741771959
            ],
            [
              0.5835550052341002,
              2.402707850996588,
              7,
              4,
              0.1954131412164679,
              11.99544162455065,
              1.66478833385461,
              -1.302314775028987,
              0.9998017315864651,
              0.001703079706282029,
              7.932531741771959
            ],
            [
              0.6477341281815274,
              2.313558046091197,
              4,
              11,
              0.218733610215482,
              6.175373237210376,
              4.754581376760666,
              -0.1791095083764941,
              0.7842300567851036,
              0.4225864935316608,
              7.932531741771959
            ],
            [
              0.5528742447239144,
              2.219977064863639,
              5,
              11,
              0.199388349029848,
              9.043647895909531,
              4.955006145829559,
              -0.5154270897586924,
              0.9193180371052725,
              0.1999221040794381,
              7.932531741771959
            ],
            [
              0.5778925931970489,
              0.614604425144126,
              1,
              0,
              0.4846071598576636,
              1.730425362380482,
              0,
              -0.2501241475819643,
              1,
              0.4846071598576636,
              6.918265905587671
            ],
            [
              0.3328838598265378,
              0.79499801222745,
              1,
              1,
              0.2951407129368276,
              3.004050723640038,
              1.257864780313311,
              -0.25240225905691,
              0.9128919595671412,
              0.5031733854407964,
              6.918265905587671
            ],
            [
              0.9095030980861398,
              2.090496901913861,
              8.5,
              10.5,
              0.3031676993620465,
              9.345762557473947,
              5.022729280482165,
              -0.5449752257815874,
              0.9380832019408025,
              0.1396219439433535,
              7.932531741771959
            ],
            [
              1.002447784428974,
              1.955979337318539,
              10.5,
              7.5,
              0.3388448466619106,
              10.47436102218644,
              3.834396333798588,
              -0.8370549156989099,
              0.9894895668290227,
              0.03239050104218899,
              7.932531741771959
            ],
            [
              0.5850385409698077,
              2.251809215972497,
              4.5,
              16.5,
              0.2062283883716028,
              7.691800941080621,
              7.327441367129359,
              -0.04593231843404786,
              0.6517638725919641,
              0.5492301212843721,
              7.932531741771959
            ],
            [
              1.187626666170397,
              1.771538288013366,
              11,
              1,
              0.4013384466760774,
              9.262169933814665,
              0.564481166885429,
              -1.096458110735067,
              0.9999825365845623,
              0.0003300577008470418,
              7.932531741771959
            ],
            [
              0.6985450486459931,
              2.018045328397158,
              9.5,
              11.5,
              0.2571403677746655,
              13.59969556496618,
              5.698583593825383,
              -0.9960391244997225,
              0.9834672615852333,
              0.0454062883596511,
              7.932531741771959
            ],
            [
              0.8449729651953929,
              2.128430781303599,
              7,
              14,
              0.2841770029348685,
              8.28428871494286,
              6.577615829923973,
              -0.2151485730629618,
              0.7753415100382972,
              0.3860596252673018,
              7.932531741771959
            ],
            [
              1.30537284491084,
              1.667856562782018,
              11,
              0,
              0.4390420872110816,
              8.42671122115408,
              0,
              -1.062297825646233,
              0.9999999999999997,
              0.0001168335835530776,
              7.932531741771959
            ],
            [
              0.5436598945209671,
              2.324679778161191,
              3,
              11,
              0.1895381846504238,
              5.518155799672106,
              4.731834510429191,
              -0.09912614469630454,
              0.7336464016243751,
              0.5119656495877394,
              7.932531741771959
            ],
            [
              0.8129106408527256,
              2.177296382205339,
              9,
              8,
              0.2718576455022058,
              11.07132758227792,
              3.674281583978458,
              -0.932494976269344,
              0.9940010805388428,
              0.02157970214945171,
              7.932531741771959
            ],
            [
              0.8886744765560011,
              2.065355902713107,
              8.666666666666666,
              14.33333333333333,
              0.3008345759720584,
              9.752352402708535,
              6.939885428223137,
              -0.3545484677578047,
              0.8414493499440837,
              0.2830136766050345,
              7.932531741771959
            ],
            [
              0.6032815180232969,
              2.210766748020487,
              5,
              19,
              0.2143820791217056,
              8.288004605847904,
              8.5943033189786,
              0.03861298297966535,
              0.5880723247377042,
              0.6084393907652267,
              7.932531741771959
            ],
            [
              0.7972378408238032,
              2.195798126291927,
              6,
              9,
              0.2663642701200379,
              7.525984960523285,
              4.098737444137644,
              -0.4320496441682145,
              0.9233477303100823,
              0.1867007785784627,
              7.932531741771959
            ],
            [
              0.6213150895057648,
              2.349682892293144,
              8,
              14,
              0.209126728901231,
              12.87591454822662,
              5.958250811596485,
              -0.8720625346133029,
              0.9734574490344651,
              0.07035632309055107,
              7.932531741771959
            ],
            [
              1.068050653403572,
              1.813461441398979,
              7,
              8,
              0.370656314554445,
              6.55399627133133,
              4.411453046296077,
              -0.2700957644774143,
              0.8500163964816939,
              0.3021964845150686,
              7.932531741771959
            ],
            [
              0.9109232064231262,
              1.969173226048947,
              5,
              16,
              0.3162821897741992,
              5.488936899119339,
              8.125237428757472,
              0.3323403694378713,
              0.3040810011508367,
              0.8427937165822157,
              7.932531741771959
            ],
            [
              0.5575820373077323,
              2.271775034769781,
              4.5,
              18.5,
              0.1970702258864472,
              8.070561278709967,
              8.143411965029703,
              0.00918378755878293,
              0.6111859115420667,
              0.5881904013489644,
              7.932531741771959
            ],
            [
              0.6626504230000465,
              2.281469184033424,
              10.08974358974359,
              27.02564102564102,
              0.2250759179134508,
              15.22634444880281,
              11.84571819544028,
              -0.4261724205351073,
              0.8112765225063441,
              0.3053507060043429,
              7.932531741771959
            ],
            [
              0.0595532581793848,
              0.334125275296507,
              0,
              0,
              0.1512738265243302,
              0,
              0,
              0,
              1,
              1,
              7.459541388072023
            ],
            [
              0.3532801732537363,
              0.6069030075912982,
              1,
              0.75,
              0.3679299745105125,
              2.830614553853749,
              1.235782308900776,
              -0.230360227487545,
              0.9044960931822665,
              0.5519369901672839,
              6.923210062549538
            ],
            [
              0.541916067399888,
              1.664194013056301,
              3.708333333333333,
              14.54166666666667,
              0.245643257877607,
              6.843003107706159,
              8.737963574307555,
              0.2449237982949838,
              0.4604659615965586,
              0.7405765648019649,
              7.736938916483422
            ],
            [
              0.6522326026151153,
              2.144084954388847,
              6,
              17.75,
              0.2332469718903928,
              9.199172160273964,
              8.278589877544979,
              -0.1160515094923965,
              0.6911145381958854,
              0.4899733732729861,
              7.932531741771959
            ],
            [
              0.9929360704271242,
              1.99331191678894,
              6.833333333333334,
              7.166666666666666,
              0.3325028847831191,
              6.881946921712581,
              3.59535635456972,
              -0.41431798499286,
              0.9280062440565707,
              0.1745200103848857,
              7.932531741771959
            ],
            [
              0.6271352217926485,
              2.2507884090061,
              4,
              9,
              0.217912391795675,
              6.378209771994805,
              3.998598874948982,
              -0.2999812638019483,
              0.8671876296701684,
              0.3093073654985559,
              7.932531741771959
            ],
            [
              1.113045658538572,
              1.868114402848882,
              8.5,
              8.5,
              0.3733599121211064,
              7.636703790894339,
              4.550042538635464,
              -0.389114264239853,
              0.9001055395377019,
              0.2090188542073593,
              7.932531741771959
            ],
            [
              0.6626341008069822,
              2.336234679421251,
              4.5,
              6.5,
              0.2209613522191362,
              6.791078205180991,
              2.782254735474702,
              -0.5053649452918296,
              0.95375897164209,
              0.1419352259131694,
              7.932531741771959
            ],
            [
              0.6156310709805976,
              2.267838612619154,
              4.5,
              16.5,
              0.2135035698423011,
              7.309572586764101,
              7.275649999161073,
              -0.004276388510920669,
              0.6211190919871875,
              0.5804722814063685,
              7.932531741771959
            ],
            [
              0.8792173808068753,
              2.120782619193125,
              5.5,
              7.5,
              0.2930724602689584,
              6.25556332263648,
              3.536430340443594,
              -0.3427824899677602,
              0.8965130950911095,
              0.2382366460458656,
              7.932531741771959
            ],
            [
              0.8565839200954749,
              2.143416079904525,
              6,
              4,
              0.2855279733651583,
              7.004567631074886,
              1.866179897361866,
              -0.6477613832485231,
              0.9921201111220529,
              0.03753176591110396,
              7.932531741771959
            ],
            [
              0.9525867919381839,
              1.884466728333581,
              9.5,
              12.5,
              0.3357662395621406,
              9.972844553797344,
              6.633176278497444,
              -0.421009128487129,
              0.8740639795188785,
              0.2354724512309693,
              7.932531741771959
            ],
            [
              0.5051631411643954,
              2.483181417143315,
              4,
              9,
              0.1690444764008297,
              7.918234079351167,
              3.624382792922847,
              -0.5412964519029033,
              0.9460523482951405,
              0.1642310122922759,
              7.932531741771959
            ],
            [
              1.37082637779864,
              1.592243381350464,
              10,
              1,
              0.4626372273436777,
              7.294869840525415,
              0.6280446894694253,
              -0.8404410304403979,
              0.999792199617992,
              0.002862809558070722,
              7.932531741771959
            ],
            [
              0.7421812069612469,
              2.090615754593319,
              5.5,
              8.5,
              0.2619959061781671,
              7.410589150483816,
              4.065787785882957,
              -0.4216562219332137,
              0.9087549757752469,
              0.214226185689023,
              7.932531741771959
            ],
            [
              0.6738364442693405,
              2.195486761317618,
              3.5,
              14.5,
              0.2348415971255139,
              5.194138770269611,
              6.604457952321173,
              0.1777892894679456,
              0.469612768790255,
              0.7354491526739257,
              7.932531741771959
            ],
            [
              1.221210936666579,
              1.737332485710386,
              11,
              0,
              0.4127743833096859,
              9.007452905740944,
              0,
              -1.135507956218889,
              0.9999999999999994,
              0.00005927070725753047,
              7.932531741771959
            ],
            [
              0.5459102671825026,
              2.298241723687736,
              4.5,
              14.5,
              0.1919413128886504,
              8.243112962914124,
              6.309170985170977,
              -0.2437988325415947,
              0.7825358114726707,
              0.4016802630525801,
              7.932531741771959
            ],
            [
              0.915549179178077,
              2.066468435331529,
              7.5,
              10.5,
              0.3070233974216948,
              8.191804624556632,
              5.081132535332173,
              -0.3921411461669865,
              0.8877623598729367,
              0.2287676455118774,
              7.932531741771959
            ],
            [
              0.8672701130983285,
              2.027302847512058,
              7,
              6,
              0.2996193652397848,
              8.071303154898827,
              2.959597283337962,
              -0.6443977834520481,
              0.9819207949247876,
              0.06198392568251743,
              7.932531741771959
            ],
            [
              0.6220562686938965,
              2.289373996824147,
              6,
              16,
              0.2136600268470491,
              9.645429685320797,
              6.988810051217248,
              -0.3349018599086143,
              0.8275715154053911,
              0.3241055185708106,
              7.932531741771959
            ],
            [
              0.4894781379854424,
              2.502451362279848,
              5,
              9,
              0.1635994892065609,
              10.2149608163883,
              3.596473496212365,
              -0.834347410842822,
              0.9825238487441476,
              0.06447664219696303,
              7.932531741771959
            ],
            [
              0.6704986253856129,
              2.20180378115753,
              4,
              17,
              0.2334359445781921,
              5.965709471364756,
              7.720942322600053,
              0.2212701957424775,
              0.4361004715718895,
              0.7575679185512671,
              7.932531741771959
            ],
            [
              0.8591221955336619,
              2.132541998942956,
              5.5,
              9.5,
              0.2871720018308949,
              6.401883257810094,
              4.454777446216251,
              -0.245458307004379,
              0.8251078130647759,
              0.3409172493434638,
              7.932531741771959
            ],
            [
              0.5343164977704361,
              2.285032399159595,
              3.75,
              19,
              0.1895176926673565,
              7.018312209426015,
              8.314980569635665,
              0.1634621079902545,
              0.5092145834677176,
              0.6956997226438133,
              7.932531741771959
            ],
            [
              0.74468697339741,
              1.441383517666504,
              3,
              7,
              0.340650942612096,
              4.028538308268511,
              4.856445154397556,
              0.105398217343466,
              0.5392850025340161,
              0.7177059053530169,
              7.855036517658614
            ],
            [
              1.025308286274313,
              1.683199115800633,
              10.2,
              14.07142857142857,
              0.3785510371833728,
              9.948227412716989,
              8.359931061831233,
              -0.200225653371412,
              0.7364797320246106,
              0.410799920699375,
              7.932531741771959
            ],
            [
              0.5900107858492556,
              2.399837929429864,
              5.75,
              10.25,
              0.1973380067138864,
              9.745584551854433,
              4.271121759641127,
              -0.6901280663505328,
              0.9620048389343231,
              0.1064824766652638,
              7.932531741771959
            ],
            [
              0.5320020895121945,
              2.453785136696473,
              6,
              4,
              0.1781781651560373,
              11.27815119204051,
              1.63013457868817,
              -1.216259439914599,
              0.9995878573064495,
              0.003477329107186899,
              7.932531741771959
            ],
            [
              1.208829385219323,
              1.706460347418236,
              9.5,
              3.5,
              0.4146515427561483,
              7.858842708622915,
              2.051029199298579,
              -0.7321513103743338,
              0.9938182464207564,
              0.02569950919187369,
              7.932531741771959
            ],
            [
              0.7549129727565886,
              2.196134634981408,
              7.75,
              14,
              0.2558118583980541,
              10.26608401191018,
              6.374836850618916,
              -0.4905429045811852,
              0.8984439327361875,
              0.2049306335016768,
              7.932531741771959
            ],
            [
              0.6050107295949606,
              2.405275403826406,
              4,
              9,
              0.2009811369350895,
              6.611452994689696,
              3.741775260197834,
              -0.3885739714792241,
              0.8991662812443322,
              0.2556941719784316,
              7.385151721736706
            ],
            [
              0.917983224098688,
              2.304373759478569,
              10.5,
              9,
              0.2848794310429259,
              11.43811752149318,
              3.905616423108597,
              -1.019952112319396,
              0.9943295276323891,
              0.01853497764310508,
              7.385151721736706
            ],
            [
              0.5218268206131881,
              0.6840924035461137,
              2,
              1,
              0.4327212056653098,
              3.832689162373526,
              1.461790826526246,
              -0.3126290238415118,
              0.9189739746682803,
              0.3996908748338798,
              7.583743526798116
            ],
            [
              0.435345888768538,
              1.659016743368601,
              2,
              3,
              0.2078655730809618,
              4.594048207638749,
              1.808300013843476,
              -0.3915945338785431,
              0.9358609018417767,
              0.2789032541551086,
              7.113858730876209
            ],
            [
              0.7331836611615122,
              2.168258499477973,
              2.69047619047619,
              23.74285714285715,
              0.2526962870767401,
              3.669580124322366,
              10.95019673557071,
              0.9178175200874786,
              0.0550228149198801,
              0.9834756311774921,
              7.932531741771959
            ],
            [
              0.5213578033098973,
              2.478642196690103,
              5,
              2,
              0.1737859344366325,
              9.590342694128582,
              0.8068933881101251,
              -1.107269355099538,
              0.9998358896114353,
              0.002436472713368332,
              7.932531741771959
            ],
            [
              1.051069037429738,
              1.938468444339116,
              16,
              4,
              0.3515824918869523,
              15.22259664229674,
              2.063484712212441,
              -1.65887920256148,
              0.9999934745459079,
              0.00005320735707659008,
              7.932531741771959
            ],
            [
              0,
              0.6957226482418687,
              0,
              0,
              0,
              null,
              0,
              null,
              1,
              1,
              7.194652038741919
            ],
            [
              0.2319075494139562,
              0.4638150988279124,
              0,
              0,
              0.3333333333333333,
              0,
              0,
              0,
              1,
              1,
              7.194652038741919
            ],
            [
              0.2319075494139562,
              0.4638150988279124,
              0,
              0,
              0.3333333333333333,
              0,
              0,
              0,
              1,
              1,
              7.194652038741919
            ],
            [
              0.6135869066122864,
              2.321052335264409,
              7.653968253968253,
              32.51269841269841,
              0.2090842710260696,
              12.47413882448546,
              14.00774033343571,
              0.1933306488865918,
              0.4776054760028239,
              0.671756113240195,
              7.932531741771959
            ],
            [
              0.884400271989811,
              2.071575292107718,
              7,
              10,
              0.2991906573016012,
              7.914968167355613,
              4.82724428993625,
              -0.3892482221230458,
              0.8967431333300646,
              0.2225210311582588,
              7.932531741771959
            ],
            [
              0.8743762055364697,
              1.905491063212046,
              5.5,
              11.5,
              0.3145388326148789,
              6.290198618368737,
              6.035189679984484,
              -0.03214723201691085,
              0.6387867655243007,
              0.5577647972631106,
              7.932531741771959
            ],
            [
              1.261792308411984,
              1.688682478945108,
              11,
              1,
              0.4276573769817715,
              8.717758007135053,
              0.5921776369851858,
              -1.024336319684841,
              0.9999625758784682,
              0.0006384497378588705,
              7.932531741771959
            ],
            [
              0.6446812961650259,
              2.136356489257402,
              6.666666666666666,
              19.33333333333334,
              0.2318132099981883,
              10.34102696374819,
              9.049675665344413,
              -0.1627918223892689,
              0.707413283567444,
              0.4587267609090887,
              7.932531741771959
            ],
            [
              0.7795379754106578,
              2.080368296470862,
              6,
              20,
              0.272574658503687,
              7.696866848390832,
              9.61368236284316,
              0.2416398164987553,
              0.4108014349128228,
              0.751694801059435,
              7.932531741771959
            ],
            [
              1.149218423016782,
              1.656676613850512,
              11,
              2,
              0.4095728485623801,
              9.57172264183183,
              1.207236212112346,
              -1.054453571950162,
              0.999819839040464,
              0.001659507734388832,
              7.932531741771959
            ],
            [
              0.6026654201915326,
              2.160383012062402,
              4.5,
              14.5,
              0.218116126071635,
              7.466829602683789,
              6.711772828725231,
              -0.09518484117529602,
              0.6895601721957082,
              0.5114977245526192,
              7.932531741771959
            ],
            [
              1.006318291015596,
              1.989146211174815,
              10,
              7,
              0.3359473264596302,
              9.93721379138186,
              3.519097772036431,
              -0.8090879719457331,
              0.9914480084899114,
              0.0288290309083874,
              7.932531741771959
            ],
            [
              0.5752615793946558,
              2.335770863534347,
              3,
              13,
              0.197614279700656,
              5.215018884377575,
              5.565614420041693,
              0.0441971803047336,
              0.6076816556531894,
              0.6392771311008947,
              7.932531741771959
            ],
            [
              0.905483089536938,
              1.95480666993569,
              7.833333333333333,
              16.16666666666666,
              0.3165704056864115,
              8.650999034492497,
              8.27021255621075,
              -0.04800314586534356,
              0.633924494757992,
              0.534567860480768,
              7.932531741771959
            ],
            [
              0.5124098523675638,
              2.465348467912587,
              3,
              4,
              0.1720790599014616,
              5.854688363501701,
              1.622488687526921,
              -0.5335244552112434,
              0.9802572407884612,
              0.1035357297684451,
              7.932531741771959
            ],
            [
              0.61057241434881,
              2.33341074098421,
              6,
              15,
              0.2073967078387522,
              9.82684421863235,
              6.428358169669326,
              -0.4284238827645555,
              0.8737608499258543,
              0.2584177148170925,
              7.932531741771959
            ],
            [
              0.6273921688167978,
              2.314800773492745,
              3,
              17,
              0.2132396416953919,
              4.781698193105782,
              7.344044547880951,
              0.3230174726288324,
              0.355698847168924,
              0.8317275099665606,
              7.932531741771959
            ],
            [
              0.9077445041933229,
              1.913272745784609,
              7,
              13,
              0.3217791398476645,
              7.711420964449272,
              6.794640245956603,
              -0.1155722723005303,
              0.7017225905330893,
              0.476164254307184,
              7.932531741771959
            ],
            [
              0.8300316243253082,
              2.152060875143937,
              7.166666666666667,
              13.83333333333333,
              0.2783386579970399,
              8.634209175454124,
              6.427947040488857,
              -0.2781283714690103,
              0.8110079073825678,
              0.3369027525093166,
              7.932531741771959
            ],
            [
              0.6945822952800055,
              2.290208345388251,
              3,
              8,
              0.2327072076065266,
              4.319142627715002,
              3.493131974699791,
              -0.1041295112209281,
              0.7596905591511536,
              0.4901151720017692,
              7.932531741771959
            ],
            [
              0.6184939681642546,
              2.381506031835744,
              5,
              11,
              0.2061646560547516,
              8.084153213070852,
              4.618925945579417,
              -0.4368374915216383,
              0.9077418573754105,
              0.2206059462013743,
              7.932531741771959
            ],
            [
              0.5879097228062947,
              2.287741305111681,
              5,
              10,
              0.2044440431396685,
              8.504707110699387,
              4.371123595861215,
              -0.5210925905371564,
              0.9330407120277054,
              0.1758861410803472,
              7.932531741771959
            ],
            [
              0.7066695558858354,
              2.286806255053629,
              7.5,
              9.5,
              0.2360699068632381,
              10.6131641550604,
              4.154265355451904,
              -0.8142291780058751,
              0.9812366790641348,
              0.05604668082983644,
              7.932531741771959
            ],
            [
              0.9247455958260511,
              2.047999524173518,
              3.5,
              9.5,
              0.3110746325356629,
              3.784824729955639,
              4.638672952736052,
              0.1076388031684928,
              0.5036979013188682,
              0.716998187002045,
              7.932531741771959
            ],
            [
              0.916741454858207,
              2.0312753583241,
              7.5,
              7.5,
              0.3109688692272445,
              8.181150705309852,
              3.692261597751996,
              -0.5658835355073075,
              0.9598020070637363,
              0.1069107462006879,
              7.932531741771959
            ],
            [
              0.5688144313929338,
              2.1547989582137,
              5,
              7,
              0.2088455114677956,
              8.790212983443151,
              3.248562921991993,
              -0.6985979056685464,
              0.9761534344654305,
              0.08489576662570708,
              7.932531741771959
            ],
            [
              0.872768579400317,
              2.112745396231209,
              6,
              9,
              0.292334447778192,
              6.874674617780839,
              4.259860187628155,
              -0.3296317638898713,
              0.8828907999133053,
              0.2561481717595691,
              7.932531741771959
            ],
            [
              1.053732580720956,
              1.914129727142056,
              12,
              3,
              0.3550476644179926,
              11.38808860953098,
              1.567291891171468,
              -1.238040645541212,
              0.9999327008710399,
              0.0005571164936760686,
              7.932531741771959
            ],
            [
              0.9787873332649926,
              2.001813193445888,
              7,
              6,
              0.3283859492385895,
              7.15170677234832,
              2.997282673350603,
              -0.5237198203848229,
              0.9683112703137831,
              0.09654140398837685,
              7.932531741771959
            ],
            [
              0.7425516726458135,
              2.174674083435387,
              6.833333333333334,
              12.16666666666667,
              0.2545403526271159,
              9.202502108688584,
              5.594708080323779,
              -0.4548099075817754,
              0.8981281952102284,
              0.2144845633302999,
              7.932531741771959
            ],
            [
              1.354863648420861,
              1.610986829386183,
              14,
              0,
              0.4568212924282852,
              10.33314312943407,
              0,
              -1.30262865196249,
              0.9999999999999997,
              0.00001723648613272122,
              7.932531741771959
            ],
            [
              0.7358275238214931,
              2.128428529825874,
              5,
              15,
              0.2569000501489677,
              6.795070635619451,
              7.047452986935457,
              0.03181611615708816,
              0.5891450826283705,
              0.6126790919025011,
              7.932531741771959
            ],
            [
              0.526780785793129,
              2.038519287358877,
              6.75,
              10.25,
              0.2053486028033629,
              12.81367920403,
              5.028159440806658,
              -0.9814672057630144,
              0.9796452850981312,
              0.06141495659501328,
              7.932531741771959
            ],
            [
              1.159985663524659,
              1.833682743274825,
              8,
              3,
              0.3874796757349602,
              6.896636959884233,
              1.636051825760336,
              -0.6631659734082317,
              0.9953934171087819,
              0.02387459348765741,
              7.932531741771959
            ],
            [
              0.6400123922620492,
              2.354682839507444,
              6,
              6,
              0.2137153675847947,
              9.374818476238717,
              2.548113868810921,
              -0.860595939563534,
              0.9942215969658688,
              0.02658328274745658,
              7.932531741771959
            ],
            [
              1.198559353387671,
              1.794139825101648,
              9.5,
              6.5,
              0.4004944305804535,
              7.926182356467124,
              3.622906035003008,
              -0.5424846015810402,
              0.9609294391922963,
              0.1010051345987365,
              7.932531741771959
            ],
            [
              0.7106599770613738,
              2.111721354743241,
              6.5,
              15.5,
              0.2517944577698089,
              9.146427560023756,
              7.339983547159141,
              -0.2277260364874498,
              0.7628971094337298,
              0.3993498665835037,
              7.932531741771959
            ],
            [
              0.7008793397635209,
              2.280617251466436,
              8,
              19,
              0.2350763511939443,
              11.41423287309229,
              8.331077907870343,
              -0.3886722506241413,
              0.8366954344047806,
              0.2905912128381631,
              7.932531741771959
            ],
            [
              0.5582695309933051,
              2.433773316660936,
              5.166666666666666,
              12.83333333333333,
              0.1865847380598135,
              9.254788914368723,
              5.273019161431305,
              -0.5019544683281626,
              0.9086551880498174,
              0.2124867741087801,
              7.932531741771959
            ],
            [
              0.9575940424058886,
              2.031685868155086,
              3.5,
              14.5,
              0.3203427149872307,
              3.654993499339754,
              7.136930087113824,
              0.4389439211996496,
              0.1957700004250796,
              0.9174543660061243,
              7.932531741771959
            ],
            [
              0.8680514960579011,
              2.075541636398528,
              10,
              7,
              0.2948952035818591,
              11.5200538740077,
              3.372613623953298,
              -1.02709204517276,
              0.9972179985310489,
              0.01116361664556076,
              7.932531741771959
            ],
            [
              0.7589676501130824,
              2.145229382605968,
              6,
              11,
              0.2613347653628377,
              7.905475284889981,
              5.127656785419138,
              -0.3501805715876452,
              0.8704233847981147,
              0.2704041835648962,
              7.932531741771959
            ],
            [
              0.4975675141711197,
              2.200684049298185,
              7,
              2,
              0.1844036786293444,
              14.06844257439326,
              0.9088083319537922,
              -1.658945046906283,
              0.9999899387971193,
              0.0001836973259952135,
              7.932531741771959
            ],
            [
              0.53176009722619,
              2.465944799267464,
              4,
              9,
              0.1773890745043575,
              7.522189086516877,
              3.649716734402793,
              -0.4881760928509131,
              0.9354965497766212,
              0.1866169765883576,
              7.932531741771959
            ],
            [
              0.5267341537340305,
              2.184031668273075,
              5,
              0,
              0.1943119355636652,
              9.492454522940813,
              0,
              -1.196648791577404,
              1,
              0.0002770112386738521,
              7.932531741771959
            ],
            [
              0.6967324828460724,
              2.270990428584277,
              6.666666666666667,
              18.33333333333334,
              0.234770058944037,
              9.568474028129272,
              8.072836020168625,
              -0.1885448500741269,
              0.7332647869990054,
              0.4299555147171401,
              7.932531741771959
            ],
            [
              0.5333498046240072,
              2.466650195375993,
              6,
              1.75,
              0.1777832682080024,
              11.24965256944228,
              0.7094641969423016,
              -1.328729429092145,
              0.9999747023951359,
              0.0004840409228726861,
              7.932531741771959
            ],
            [
              0.8944861900929442,
              2.095590205536524,
              8.833333333333334,
              15.16666666666667,
              0.2991516174638199,
              9.875315495273863,
              7.237420096064829,
              -0.3325414237321141,
              0.8292150997406461,
              0.2984999792107219,
              7.932531741771959
            ],
            [
              0.3057686913790225,
              1.89004456793978,
              2.5,
              9.5,
              0.1392507719321632,
              8.176115051953008,
              5.026336500813501,
              -0.3970710302428507,
              0.8492100507948454,
              0.370671146612753,
              7.932531741771959
            ],
            [
              0.6921855202042145,
              2.29950806638686,
              7,
              5,
              0.2313691225955177,
              10.1128957420762,
              2.174378108556206,
              -1.000754600415465,
              0.9983732897930628,
              0.009168112588398225,
              7.932531741771959
            ],
            [
              0.7316367849179207,
              2.192661066787987,
              5,
              14,
              0.2501922929947494,
              6.833992088794345,
              6.3849357349645,
              -0.05660946195338319,
              0.6670289951294703,
              0.535353646868995,
              7.932531741771959
            ],
            [
              0.5881680967169177,
              2.34578841185931,
              6.5,
              18.5,
              0.200469262239453,
              11.05126244738911,
              7.886474290039059,
              -0.3989631885977308,
              0.8339573822419875,
              0.3036995817249548,
              7.932531741771959
            ],
            [
              0.02512239752735403,
              1.838182143858286,
              0,
              1,
              0.01348271147810967,
              0,
              0.5440157295299539,
              0.06858034070827838,
              0.9865172885218904,
              1,
              7.932531741771959
            ],
            [
              1.029908038739371,
              2.086130654875995,
              7.666666666666666,
              7.333333333333334,
              0.3305183728461427,
              7.444030319494181,
              3.515279983155823,
              -0.514746576027737,
              0.9524186332140874,
              0.12171035215515,
              7.632397220893138
            ],
            [
              0.4842456834189838,
              2.567220531257166,
              3,
              19,
              0.1586927887616729,
              6.195202358477837,
              7.401000330382882,
              0.1579841741732545,
              0.5294516374644109,
              0.701398381974175,
              7.632397220893138
            ],
            [
              0.4951570428319564,
              2.606906312923054,
              5,
              13,
              0.1596218342585851,
              10.09780648863127,
              4.986753814494949,
              -0.6696523420119149,
              0.9454356989066548,
              0.1471433738815779,
              7.632397220893138
            ],
            [
              0.5084769794340152,
              2.607865172238571,
              2.5,
              7.5,
              0.1631646830439039,
              4.916643429527027,
              2.875915549561198,
              -0.2673770534871381,
              0.8598420189815946,
              0.3591265894659139,
              7.632397220893138
            ],
            [
              0.5628708010737318,
              2.43362785865493,
              4.5,
              16.5,
              0.1878428342513261,
              7.994729858816276,
              6.780001281346104,
              -0.1591542659945607,
              0.726796204329087,
              0.4668764698795719,
              7.632397220893138
            ],
            [
              0.5459487352627722,
              2.282490308419467,
              4.5,
              13.5,
              0.1930212130546826,
              8.242532145136469,
              5.914592473931777,
              -0.3050076671628312,
              0.8129300846975958,
              0.3631977455581706,
              7.632397220893138
            ],
            [
              1.031180452640071,
              2.086790813343267,
              10,
              4,
              0.3307216021809167,
              9.697623703395063,
              1.916818865802635,
              -1.019444430419978,
              0.9993597649545449,
              0.003784266918390178,
              7.632397220893138
            ],
            [
              0.5576463699249952,
              1.99502175451753,
              3,
              1,
              0.218456275057996,
              5.379753481410643,
              0.5012476669668381,
              -0.6149998478737949,
              0.9977225015160449,
              0.03486918573537579,
              7.932531741771959
            ],
            [
              0.985356354166385,
              2.014643645833616,
              8,
              4,
              0.3284521180554615,
              8.118890151947138,
              1.985462793021585,
              -0.7731992204490663,
              0.9965606535308962,
              0.01707543047560278,
              7.932531741771959
            ],
            [
              0.7271388675811866,
              0.7733318803020233,
              0,
              0,
              0.4846071598576634,
              0,
              0,
              0,
              1,
              1,
              6.130975291285391
            ],
            [
              0.820580399524779,
              2.167261409322122,
              5,
              14,
              0.274639841070256,
              6.093248148378439,
              6.459765277866934,
              0.0462043066980054,
              0.5725471665965112,
              0.6302558865407298,
              7.932531741771959
            ],
            [
              0.5467987043329585,
              2.169373647116792,
              4,
              12,
              0.2013122267595081,
              7.315306287858917,
              5.53155055421117,
              -0.2248658803663727,
              0.7942905108741043,
              0.4071173567700797,
              7.932531741771959
            ],
            [
              1.005479711839452,
              1.977075764646362,
              9.666666666666666,
              11.33333333333333,
              0.3371202043906841,
              9.613984800331979,
              5.732371786652557,
              -0.4893283935113951,
              0.9156317749407438,
              0.172446084151082,
              7.932531741771959
            ],
            [
              0.4781038229242398,
              2.093492668342356,
              7,
              10,
              0.1859171236809232,
              14.64117136145389,
              4.77670648253002,
              -1.243545591753328,
              0.9930413976801068,
              0.02604820485118053,
              7.932531741771959
            ],
            [
              0.8703918091327211,
              2.121175704780116,
              12.41666666666667,
              25.58333333333334,
              0.2909484091817428,
              14.26560605968814,
              12.06092134455469,
              -0.2779295169439773,
              0.7477672945713348,
              0.3730843830016075,
              7.932531741771959
            ],
            [
              0.4392132414098903,
              0.8784264828197805,
              2,
              1,
              0.3333333333333334,
              4.553596775862058,
              1.138399193965514,
              -0.4891650442426655,
              0.9629629629629628,
              0.2592592592592594,
              6.981687718884363
            ],
            [
              0.06499183747829518,
              1.240133058737265,
              0.5,
              2.5,
              0.04979740840646781,
              7.693273792527886,
              2.015912713870851,
              -0.8131788913016935,
              0.9253656307459165,
              0.1420763662786384,
              6.981687718884363
            ],
            [
              0.2098856501430613,
              1.019064069154539,
              0,
              3,
              0.1707845706356647,
              0,
              2.94387771172124,
              0.4216570305427033,
              0.5701670601065235,
              1,
              6.981687718884363
            ],
            [
              0.5717071113356089,
              2.410844181643714,
              3.520833333333333,
              19.72916666666667,
              0.1916839159418179,
              6.15845642554287,
              8.183509667230055,
              0.2653233555695644,
              0.4314656040713357,
              0.7601269324350549,
              7.632397220893138
            ],
            [
              0.8957009799285941,
              1.912782266067684,
              8,
              7,
              0.3189269443588417,
              8.931552135443422,
              3.659590599608949,
              -0.690734690983176,
              0.9769590689533753,
              0.06986122554974683,
              7.632397220893138
            ],
            [
              0.9444003264022143,
              2.097871616965783,
              10,
              17,
              0.3104260052954702,
              10.58872992780083,
              8.103451070369896,
              -0.3256223157028125,
              0.8125151257621381,
              0.3138441358960915,
              7.632397220893138
            ],
            [
              0.5472989184310642,
              2.269985564089507,
              7,
              0,
              0.1942646977352483,
              12.79008557164122,
              0,
              -1.675762568623824,
              0.9999999999999999,
              0.00001044136329675371,
              7.632397220893138
            ],
            [
              0.6633161266098192,
              2.343582787082668,
              5.666666666666666,
              18.33333333333334,
              0.2205980798321097,
              8.542935169733866,
              7.822780332055171,
              -0.09435499972503046,
              0.6750001507128964,
              0.5064623752812508,
              7.632397220893138
            ],
            [
              0.5695667208068713,
              2.402224092852877,
              5,
              11,
              0.191657743266745,
              8.778602782333907,
              4.579089866231596,
              -0.5502220068691455,
              0.9313695981236056,
              0.1773887462041674,
              7.632397220893138
            ],
            [
              0.8287183609993282,
              1.772421826207064,
              5.5,
              4.5,
              0.3185981151940013,
              6.636754124003847,
              2.538898998795271,
              -0.5893780782567418,
              0.9612171934268544,
              0.1232142354080985,
              6.952846188866038
            ],
            [
              0.5398802531970217,
              2.056786001428825,
              5.5,
              8.5,
              0.2079128391010006,
              10.18744428496971,
              4.132661343520983,
              -0.8708351626050027,
              0.9668233092099658,
              0.09970038234695622,
              6.952846188866038
            ],
            [
              0.5771548537283507,
              2.190772280787395,
              2.5,
              14.5,
              0.2085151904944655,
              4.331593131116028,
              6.618670560679401,
              0.3106849775499074,
              0.3967481032586292,
              0.808554382805893,
              7.361403334012133
            ],
            [
              0.7948712694462433,
              2.209859346122914,
              8,
              15,
              0.2645399442224802,
              10.06452278187548,
              6.787762319043851,
              -0.4293225795247836,
              0.8717695071408633,
              0.2453935540645866,
              7.632397220893138
            ],
            [
              0.5836110219047713,
              2.287540983846378,
              5.5,
              12.5,
              0.2032671975345615,
              9.42408521012724,
              5.464382972051465,
              -0.5188019076413339,
              0.9017859384393764,
              0.2185399181784183,
              7.632397220893138
            ],
            [
              0.7092378812357446,
              2.221412932753895,
              7.418269230769231,
              17.37019230769231,
              0.2420069555370276,
              10.45949381305461,
              7.81943422205542,
              -0.3328142485830705,
              0.8123516475194145,
              0.3264205587785078,
              7.932531741771959
            ],
            [
              0.8099170486031317,
              1.835676435943226,
              7,
              16,
              0.3061381324583995,
              8.642860416474672,
              8.716133021437797,
              0.00930686520751741,
              0.592999847680191,
              0.5853343486887915,
              7.872962950397087
            ],
            [
              0.5058198687624309,
              2.382192682833041,
              2.333333333333333,
              13.16666666666667,
              0.1751446227209063,
              4.612972873213157,
              5.527120774717563,
              0.1152403710773182,
              0.5547740752080635,
              0.6976168464276408,
              7.932531741771959
            ],
            [
              1.013022090588127,
              1.864217494885718,
              7.5,
              7.5,
              0.3520812433217289,
              7.403589783166275,
              4.023135723474031,
              -0.4261507132572939,
              0.91977416172871,
              0.1836596782111317,
              7.932531741771959
            ],
            [
              0.9778674001024701,
              1.787408357267111,
              4,
              14,
              0.3536238284722276,
              4.09053415583835,
              7.832569397518954,
              0.4717327788271431,
              0.1801399831724277,
              0.9261964880381646,
              7.932531741771959
            ],
            [
              0.5188322258599126,
              2.45133166304086,
              2,
              12,
              0.1746813459683961,
              3.854810669644122,
              4.895298413073196,
              0.1311671704948831,
              0.5469429099653803,
              0.7303855158049894,
              7.932531741771959
            ],
            [
              0.6446063086279413,
              2.243809236598487,
              5.666666666666666,
              7.333333333333334,
              0.2231695192519155,
              8.79089545171888,
              3.268251691685848,
              -0.6962019112953957,
              0.9748965866695362,
              0.08072629906692108,
              7.932531741771959
            ],
            [
              0.6009806610349506,
              2.394264656924674,
              4.666666666666666,
              11.33333333333333,
              0.2006448878933033,
              7.76508624858275,
              4.733534073000307,
              -0.3821670400155573,
              0.8769307129222654,
              0.2706116723665153,
              7.932531741771959
            ],
            [
              0.8554327153647203,
              2.093337599886257,
              8.5,
              12.5,
              0.2900981168117573,
              9.936491611004099,
              5.971325409087955,
              -0.4998613722572272,
              0.9100431277540711,
              0.1843456290473368,
              7.932531741771959
            ],
            [
              0.5614134664814453,
              2.241633530124849,
              5.5,
              17.5,
              0.2002868546839064,
              9.79670123424404,
              7.806806850817104,
              -0.2508523694835459,
              0.76635672400314,
              0.4036211371320775,
              7.932531741771959
            ],
            [
              0.884573622454599,
              2.103151354514255,
              4,
              9,
              0.2960692932828202,
              4.521952609100438,
              4.279292586661526,
              -0.03059048867854978,
              0.6660786612536653,
              0.5670784698117453,
              7.932531741771959
            ],
            [
              0.5033542547643057,
              2.290586470180701,
              6,
              0,
              0.180159246139416,
              11.92003433607506,
              0,
              -1.561768077720697,
              1,
              0.00003419316763475511,
              7.632397220893138
            ],
            [
              0.6985029032999361,
              1.923838392330254,
              6.461538461538462,
              11.07692307692308,
              0.2663661303217493,
              9.25055347803456,
              5.757720150030963,
              -0.4403175986817258,
              0.8818908837035948,
              0.2441744616994488,
              7.932531741771959
            ],
            [
              0.631453844983272,
              2.356483696782847,
              4,
              13.75,
              0.2113343522602653,
              6.33458808078992,
              5.834965045067775,
              -0.06298405754762726,
              0.6843764366512114,
              0.5350215335916806,
              7.932531741771959
            ],
            [
              0.5299903124642035,
              2.577102695794411,
              3,
              7,
              0.1705743313944886,
              5.660480822850183,
              2.716228581586345,
              -0.3857572078670328,
              0.9250755141324214,
              0.2357535666503171,
              7.632397220893138
            ],
            [
              1.063225537695269,
              2.054745728288068,
              10,
              11,
              0.3409991455966648,
              9.405342183255662,
              5.353460454284414,
              -0.5308793045885393,
              0.935030661932679,
              0.141300842717765,
              7.632397220893138
            ],
            [
              0.8542135432545473,
              2.173422036464852,
              6.5,
              10.5,
              0.2821388244267217,
              7.609338497766083,
              4.831091165836628,
              -0.3640071725203456,
              0.8728890355547828,
              0.258829654331612,
              7.632397220893138
            ],
            [
              0.5853722212524766,
              2.476423350949643,
              4,
              7,
              0.191185925855743,
              6.833259001326546,
              2.826657242315085,
              -0.5249467032511984,
              0.9576652667050185,
              0.1421687425989184,
              7.632397220893138
            ],
            [
              0.7222814777644672,
              2.31189364364675,
              2.5,
              9.5,
              0.238048711383715,
              3.461254478984769,
              4.109185570065771,
              0.08489221306607792,
              0.5569959849281877,
              0.6947982000987647,
              7.632397220893138
            ],
            [
              0.581080782012126,
              2.235284257811489,
              3.5,
              9.5,
              0.2063229637478096,
              6.023258913985151,
              4.250018746743742,
              -0.2323306971481111,
              0.8086448198161068,
              0.3968843265692648,
              7.632397220893138
            ],
            [
              0.5268826390942126,
              2.547183380854582,
              6,
              4,
              0.1713960063560994,
              11.38773524653397,
              1.570362004583273,
              -1.286276507605807,
              0.9996792723969405,
              0.002830368444679321,
              7.632397220893138
            ],
            [
              0.9145878807914365,
              2.2033833851919,
              6,
              11,
              0.2933278734058495,
              6.560331845648244,
              4.992322295759698,
              -0.2054412924940846,
              0.7935558964642155,
              0.3794647304443363,
              7.632397220893138
            ],
            [
              0.9593831162500589,
              2.13832523553919,
              3,
              8,
              0.3097073730959584,
              3.127009376323091,
              3.741245656665862,
              0.08047750432345739,
              0.5410912603151581,
              0.7116082819524416,
              7.632397220893138
            ],
            [
              0.9697301677952043,
              2.148241098188133,
              7,
              4,
              0.3110131829548382,
              7.218502870664862,
              1.861988397565653,
              -0.7018128535601026,
              0.9944979073671479,
              0.02643401784354693,
              7.632397220893138
            ],
[truncated: 6,711,916 more chars]
