# Supplementary material for: Variation in selection constraints on teleost TLRs with emphasis on their repertoire in the Walking catfish, Clarias batrachus
Source: Sci Rep. 2020 Dec 7;10:21394. doi: 10.1038/s41598-020-78347-6 (PMC7721727; doi:10.1038/s41598-020-78347-6)
Supplement: Supplementary file 32 — Supplementary Information 32. [file 41598_2020_78347_MOESM32_ESM.zip › T13/slac/tree.new]

((((((CBTLR13:0.3921036622632186,TFTLR13:0.4651415177378518):0.05956879137487296,CITLR13:0.4586087653357534):0.2388509326228689,DRTLR13:0.6020558079137533):0.1955928252885377,((PHTLR13:0.2745323484505658,(ATTLR13:0.09204838728596197,((PFTLR13:0.08411567657854115,((SLTLR13:0,SLTLR21_13:0.001100344375876042):0.07559018541012284,LCTLR13:0.07985587547033161):0.02768003873600047):0.00906966807922728,SATLR13:0.1430111128975095):0.03121449563049755):0.2632915653961723):0.2709938868810047,MMTLR13:0.5473800200352534):0.07749522411334561):0.2432030339749169,(((LMTLR13:0.3001345208788217,ECTLR13:0.155198161892576):0.02815106752233484,SMTLR13:0.2205905613286474):0.116096803452622,(GMTLR13:0.2973948736970015,TRTLR13:0.3631392309202122):0.08119110421044963):0.1322807553901493):0.06253614203720666,(ONTLR13:0.4035310999298984,(SSTLR13:0.0171356027209613,OMTLR13:0.02037923887908408):0.1859174504107129):0.05389676319543203,(CATLR13:0.3565574484672978,CCTLR13:0.4207812787114513):0.0851154722749165):0
