# Supplementary material for: Variation in selection constraints on teleost TLRs with emphasis on their repertoire in the Walking catfish, Clarias batrachus
Source: Sci Rep. 2020 Dec 7;10:21394. doi: 10.1038/s41598-020-78347-6 (PMC7721727; doi:10.1038/s41598-020-78347-6)
Supplement: Supplementary file 32 — Supplementary Information 32. [file 41598_2020_78347_MOESM32_ESM.zip › T13/struct/S509363_results/Bsites.clr]

cluster 1
COF	4r6aB	BS01_HB2	85.532 81.605 112.232	0.93 :429,431,432,453,455,478
COF	3w3lB	BS02_RX8	83.576 80.128 111.158	0.89 :429,431,453,455,478,507
COF	3w3nA	BS02_RX8	84.443 82.352 115.048	0.84 :429,432,433,434,455,478
COF	3w3nB	BS01_RX8	85.138 82.018 112.986	0.90 :429,431,432,454,456,478
COF	3wn4A	BS01_D87	85.333 81.204 112.021	0.95 :429,431,455,478
cluster 2
FIN	3cigA	3CIGA01	106.761 96.219 88.523	0.53 :188,189,190,222,223,224,247,249,277
FIN	2z64A	2Z64A05	106.037 95.104 87.668	0.57 :189,190,247
FIN	3fxiA	3FXIA02	106.128 96.838 87.865	0.58 :189,223,247
cluster 3
TMS	1jfiA	BS01_NUC	60.803 90.690 59.135	0.27 :919,923
TMS	3se1A	BS04_MG	60.736 89.522 60.654	0.27 :919,922
TMS	3x0eA	BS02_MG	59.599 90.478 63.310	0.27 :918,919
cluster 4
FIN	2z7xA	2Z7XA03	89.370 88.654 107.314	0.46 :403,404,405,425,426,427,428,430,449,450
COF	2a0zA	BS01_GLC	87.524 88.786 105.565	1.52 :426,428,450
cluster 5
FIN	1ziwA	1ZIWA02	109.479 109.004 101.024	0.53 :304,306,346
cluster 6
FIN	2z7xA	2Z7XA04	113.926 98.009 108.719	0.46 :250,253,270,273,280,281,282,283,284,285,286,287,288,290,298,299,302,305,310,312,315,316,322,323,324,325,326,327,328,329,330,331,332,333,334
cluster 7
COF	3w3kA	BS02_L07	58.129 62.124 92.772	0.98 :630,655,678
cluster 8
FIN	1ziwA	1ZIWA04	79.367 85.665 104.405	0.53 :451,452,453,473,474,475,476,477,500,501,502,503,504
FIN	2a0zA	2A0ZA10	79.724 84.235 105.254	0.52 :451,452,474,475,476,478,502,503,504
cluster 9
SST	3j0aA	BS03_UUU	121.338 99.784 110.511	0.50 :260,263,330,333
cluster 10
COF	3vq2B	BS01_LP5	99.976 93.005 121.871	1.06 :364,386
cluster 11
COF	5hg4B	BS02_61S	92.594 104.821 105.627	0.92 :397,399
cluster 12
FIN	1ziwA	1ZIWA01	105.918 98.443 93.404	0.53 :223,247,249,277,309
cluster 13
COF	3j0aB	BS02_FUC	50.391 64.328 75.235	1.30 :690,694
cluster 14
FIN	3ciyC	3CIYC00	124.594 82.010 77.825	0.48 :125,126,127,150,151,152
cluster 15
CON	NTAPP	NTAPP	57.639 75.812 98.365	0.24 :575,580,581,585,595,598,600,605,608,614,615,618,626,631
cluster 16
SST	3j0aA	BS06_UUU	53.898 67.908 73.369	0.50 :694,695,696
cluster 17
TMS	1vf5C	BS02_III	68.278 89.583 55.260	0.27 :924,928
cluster 18
FIN	3a79B	3A79B01	121.113 99.588 79.560	0.45 :212,213,214
cluster 19
CON	NTAPP	NTAPP	115.207 91.682 102.781	0.15 :254,256,282
cluster 20
FIN	3fxiA	3FXIA00	98.264 84.978 117.483	0.58 :359,383,385,409
