# Supplementary material for: Variation in selection constraints on teleost TLRs with emphasis on their repertoire in the Walking catfish, Clarias batrachus
Source: Sci Rep. 2020 Dec 7;10:21394. doi: 10.1038/s41598-020-78347-6 (PMC7721727; doi:10.1038/s41598-020-78347-6)
Supplement: Supplementary file 32 — Supplementary Information 32. [file 41598_2020_78347_MOESM32_ESM.zip › T13/struct/S509363_results/Bsites.inf]

SITE 1	0.03	5
COF	4r6aB	BS01_HB2	85.532 81.605 112.232	0.93 :429,431,432,453,455,478
RX8(3),HB2(1),D87(1)

SITE 2	0.02	3
FIN	3cigA	3CIGA01	106.761 96.219 88.523	0.53 :188,189,190,222,223,224,247,249,277
3CIGA01(1),2Z64A05(1),3FXIA02(1)

SITE 3	0.02	3
TMS	1jfiA	BS01_NUC	60.803 90.690 59.135	0.27 :919,923
MG(2),NUC(1)

SITE 4	0.02	2
COF	2a0zA	BS01_GLC	87.524 88.786 105.565	1.52 :426,428,450
2Z7XA03(1),GLC(1)

SITE 5	0.01	1
FIN	1ziwA	1ZIWA02	109.479 109.004 101.024	0.53 :304,306,346
1ZIWA02(1)

SITE 6	0.01	1
FIN	2z7xA	2Z7XA04	113.926 98.009 108.719	0.46 :250,253,270,273,280,281,282,283,284,285,286,287,288,290,298,299,302,305,310,312,315,316,322,323,324,325,326,327,328,329,330,331,332,333,334
2Z7XA04(1)

SITE 7	0.01	1
COF	3w3kA	BS02_L07	58.129 62.124 92.772	0.98 :630,655,678
L07(1)

SITE 8	0.01	2
FIN	1ziwA	1ZIWA04	79.367 85.665 104.405	0.53 :451,452,453,473,474,475,476,477,500,501,502,503,504
1ZIWA04(1),2A0ZA10(1)

SITE 9	0.01	1
SST	3j0aA	BS03_UUU	121.338 99.784 110.511	0.50 :260,263,330,333
UUU(1)

SITE 10	0.01	1
COF	3vq2B	BS01_LP5	99.976 93.005 121.871	1.06 :364,386
LP5(1)

SITE 11	0.01	1
COF	5hg4B	BS02_61S	92.594 104.821 105.627	0.92 :397,399
61S(1)

SITE 12	0.01	1
FIN	1ziwA	1ZIWA01	105.918 98.443 93.404	0.53 :223,247,249,277,309
1ZIWA01(1)

SITE 13	0.01	1
COF	3j0aB	BS02_FUC	50.391 64.328 75.235	1.30 :690,694
FUC(1)

SITE 14	0.01	1
FIN	3ciyC	3CIYC00	124.594 82.010 77.825	0.48 :125,126,127,150,151,152
3CIYC00(1)

SITE 15	0.01	1
CON	NTAPP	NTAPP	57.639 75.812 98.365	0.24 :575,580,581,585,595,598,600,605,608,614,615,618,626,631

SITE 16	0.01	1
SST	3j0aA	BS06_UUU	53.898 67.908 73.369	0.50 :694,695,696
UUU(1)

SITE 17	0.01	1
TMS	1vf5C	BS02_III	68.278 89.583 55.260	0.27 :924,928
III(1)

SITE 18	0.01	1
FIN	3a79B	3A79B01	121.113 99.588 79.560	0.45 :212,213,214
3A79B01(1)

SITE 19	0.01	1
CON	NTAPP	NTAPP	115.207 91.682 102.781	0.15 :254,256,282

SITE 20	0.01	1
FIN	3fxiA	3FXIA00	98.264 84.978 117.483	0.58 :359,383,385,409
3FXIA00(1)
