# Supplementary material for: Variation in selection constraints on teleost TLRs with emphasis on their repertoire in the Walking catfish, Clarias batrachus
Source: Sci Rep. 2020 Dec 7;10:21394. doi: 10.1038/s41598-020-78347-6 (PMC7721727; doi:10.1038/s41598-020-78347-6)
Supplement: Supplementary file 32 — Supplementary Information 32. [file 41598_2020_78347_MOESM32_ESM.zip › T13/struct/S509363_results/CH_CF_2a0zA_BS01_GLC.pdb]

ATOM      1  N   MET A   1      87.041  80.207  67.767  1.00  1.00              
ATOM      2  CA  MET A   1      86.406  81.258  67.079  1.00  1.00              
ATOM      3  HA  MET A   1      86.947  82.155  67.334  1.00  1.00              
ATOM      4  CB  MET A   1      86.661  81.149  65.539  1.00  1.00              
ATOM      5  HB1 MET A   1      86.339  82.048  65.004  1.00  1.00              
ATOM      6  HB2 MET A   1      86.108  80.305  65.176  1.00  1.00              
ATOM      7  CG  MET A   1      88.140  80.934  65.108  1.00  1.00              
ATOM      8  HG1 MET A   1      88.078  80.326  64.205  1.00  1.00              
ATOM      9  HG2 MET A   1      88.628  80.325  65.869  1.00  1.00              
ATOM     10  SD  MET A   1      89.119  82.406  64.730  1.00  1.00              
ATOM     11  CE  MET A   1      89.207  83.246  66.335  1.00  1.00              
ATOM     12  HE1 MET A   1      89.482  82.536  67.114  1.00  1.00              
ATOM     13  HE2 MET A   1      89.956  84.036  66.285  1.00  1.00              
ATOM     14  HE3 MET A   1      88.242  83.696  66.565  1.00  1.00              
ATOM     15  C   MET A   1      84.952  81.683  67.396  1.00  1.00              
ATOM     16  O   MET A   1      84.278  82.294  66.531  1.00  1.00              
ATOM     17  N   HIS A   2      84.413  81.268  68.529  1.00  1.00              
ATOM     18  H   HIS A   2      85.095  81.172  69.234  1.00  1.00              
ATOM     19  CA  HIS A   2      83.263  80.320  68.680  1.00  1.00              
ATOM     20  HA  HIS A   2      83.104  79.980  69.691  1.00  1.00              
ATOM     21  CB  HIS A   2      82.033  81.074  68.102  1.00  1.00              
ATOM     22  HB1 HIS A   2      81.141  80.470  68.096  1.00  1.00              
ATOM     23  HB2 HIS A   2      82.175  81.232  67.034  1.00  1.00              
ATOM     24  CG  HIS A   2      81.628  82.401  68.681  1.00  1.00              
ATOM     25  ND1 HIS A   2      80.774  82.564  69.766  1.00  1.00              
ATOM     26  CE1 HIS A   2      80.424  83.857  69.771  1.00  1.00              
ATOM     27  HE1 HIS A   2      79.731  84.296  70.475  1.00  1.00              
ATOM     28  NE2 HIS A   2      81.015  84.512  68.759  1.00  1.00              
ATOM     29  HE2 HIS A   2      80.841  85.473  68.497  1.00  1.00              
ATOM     30  CD2 HIS A   2      81.767  83.604  68.052  1.00  1.00              
ATOM     31  HD2 HIS A   2      82.273  83.761  67.108  1.00  1.00              
ATOM     32  C   HIS A   2      83.406  79.150  67.750  1.00  1.00              
ATOM     33  O   HIS A   2      82.501  78.334  67.680  1.00  1.00              
ATOM     34  N   LEU A   3      84.537  78.996  67.105  1.00  1.00              
ATOM     35  H   LEU A   3      85.220  79.726  67.142  1.00  1.00              
ATOM     36  CA  LEU A   3      85.047  77.732  66.808  1.00  1.00              
ATOM     37  HA  LEU A   3      84.661  77.096  67.524  1.00  1.00              
ATOM     38  CB  LEU A   3      84.506  77.291  65.413  1.00  1.00              
ATOM     39  HB1 LEU A   3      83.426  77.186  65.483  1.00  1.00              
ATOM     40  HB2 LEU A   3      84.900  76.297  65.206  1.00  1.00              
ATOM     41  CG  LEU A   3      84.793  78.113  64.139  1.00  1.00              
ATOM     42  HG  LEU A   3      85.812  78.480  64.133  1.00  1.00              
ATOM     43  CD1 LEU A   3      84.636  77.215  62.912  1.00  1.00              
ATOM     44 1HD1 LEU A   3      85.370  76.411  62.947  1.00  1.00              
ATOM     45 2HD1 LEU A   3      83.634  76.784  62.882  1.00  1.00              
ATOM     46 3HD1 LEU A   3      84.811  77.794  62.006  1.00  1.00              
ATOM     47  CD2 LEU A   3      83.818  79.285  63.943  1.00  1.00              
ATOM     48 1HD2 LEU A   3      82.796  78.914  63.874  1.00  1.00              
ATOM     49 2HD2 LEU A   3      83.873  79.977  64.779  1.00  1.00              
ATOM     50 3HD2 LEU A   3      84.072  79.820  63.029  1.00  1.00              
ATOM     51  C   LEU A   3      86.526  77.490  66.814  1.00  1.00              
ATOM     52  O   LEU A   3      87.319  78.018  66.048  1.00  1.00              
ATOM     53  N   PHE A   4      86.820  76.524  67.642  1.00  1.00              
ATOM     54  H   PHE A   4      86.059  76.130  68.173  1.00  1.00              
ATOM     55  CA  PHE A   4      88.059  75.800  67.646  1.00  1.00              
ATOM     56  HA  PHE A   4      87.972  75.035  68.352  1.00  1.00              
ATOM     57  CB  PHE A   4      88.130  75.000  66.270  1.00  1.00              
ATOM     58  HB1 PHE A   4      87.342  75.348  65.599  1.00  1.00              
ATOM     59  HB2 PHE A   4      87.861  73.970  66.480  1.00  1.00              
ATOM     60  CG  PHE A   4      89.412  75.013  65.443  1.00  1.00              
ATOM     61  CD1 PHE A   4      90.184  73.842  65.312  1.00  1.00              
ATOM     62  HD1 PHE A   4      89.894  72.934  65.818  1.00  1.00              
ATOM     63  CE1 PHE A   4      91.300  73.810  64.452  1.00  1.00              
ATOM     64  HE1 PHE A   4      91.857  72.891  64.317  1.00  1.00              
ATOM     65  CZ  PHE A   4      91.645  74.952  63.705  1.00  1.00              
ATOM     66  HZ  PHE A   4      92.476  74.925  63.011  1.00  1.00              
ATOM     67  CE2 PHE A   4      90.876  76.122  63.832  1.00  1.00              
ATOM     68  HE2 PHE A   4      91.113  76.984  63.223  1.00  1.00              
ATOM     69  CD2 PHE A   4      89.765  76.149  64.691  1.00  1.00              
ATOM     70  HD2 PHE A   4      89.149  77.035  64.727  1.00  1.00              
ATOM     71  C   PHE A   4      89.287  76.642  67.917  1.00  1.00              
ATOM     72  O   PHE A   4      90.399  76.123  67.900  1.00  1.00              
ATOM     73  N   SER A   5      89.027  77.899  68.290  1.00  1.00              
ATOM     74  H   SER A   5      88.183  78.236  67.844  1.00  1.00              
ATOM     75  CA  SER A   5      89.489  78.923  69.251  1.00  1.00              
ATOM     76  HA  SER A   5      88.705  79.659  69.357  1.00  1.00              
ATOM     77  CB  SER A   5      90.502  79.788  68.469  1.00  1.00              
ATOM     78  HB1 SER A   5      90.114  79.984  67.471  1.00  1.00              
ATOM     79  HB2 SER A   5      91.454  79.269  68.389  1.00  1.00              
ATOM     80  OG  SER A   5      90.686  81.032  69.115  1.00  1.00              
ATOM     81  HG  SER A   5      91.468  80.969  69.684  1.00  1.00              
ATOM     82  C   SER A   5      90.062  78.710  70.646  1.00  1.00              
ATOM     83  O   SER A   5      91.261  78.676  70.861  1.00  1.00              
ATOM     84  N   SER A   6      89.142  78.741  71.609  1.00  1.00              
ATOM     85  H   SER A   6      88.183  78.729  71.331  1.00  1.00              
ATOM     86  CA  SER A   6      89.343  78.879  73.011  1.00  1.00              
ATOM     87  HA  SER A   6      90.259  78.299  73.105  1.00  1.00              
ATOM     88  CB  SER A   6      89.968  80.280  73.276  1.00  1.00              
ATOM     89  HB1 SER A   6      90.437  80.671  72.372  1.00  1.00              
ATOM     90  HB2 SER A   6      89.230  81.009  73.591  1.00  1.00              
ATOM     91  OG  SER A   6      90.980  80.205  74.255  1.00  1.00              
ATOM     92  HG  SER A   6      90.578  80.135  75.132  1.00  1.00              
ATOM     93  C   SER A   6      88.682  78.400  74.246  1.00  1.00              
ATOM     94  O   SER A   6      88.442  79.133  75.178  1.00  1.00              
ATOM     95  N   ALA A   7      88.478  77.139  74.206  1.00  1.00              
ATOM     96  H   ALA A   7      88.978  76.636  73.504  1.00  1.00              
ATOM     97  CA  ALA A   7      87.868  76.300  75.132  1.00  1.00              
ATOM     98  HA  ALA A   7      87.639  75.374  74.719  1.00  1.00              
ATOM     99  CB  ALA A   7      89.097  76.181  76.094  1.00  1.00              
ATOM    100  HB1 ALA A   7      88.819  75.710  77.025  1.00  1.00              
ATOM    101  HB2 ALA A   7      89.937  75.641  75.665  1.00  1.00              
ATOM    102  HB3 ALA A   7      89.488  77.143  76.421  1.00  1.00              
ATOM    103  C   ALA A   7      86.785  76.768  76.056  1.00  1.00              
ATOM    104  O   ALA A   7      86.930  77.579  76.958  1.00  1.00              
ATOM    105  N   VAL A   8      85.679  76.129  75.784  1.00  1.00              
ATOM    106  H   VAL A   8      85.739  75.512  74.993  1.00  1.00              
ATOM    107  CA  VAL A   8      84.351  76.375  76.267  1.00  1.00              
ATOM    108  HA  VAL A   8      83.677  75.972  75.605  1.00  1.00              
ATOM    109  CB  VAL A   8      84.157  75.722  77.653  1.00  1.00              
ATOM    110  HB  VAL A   8      84.337  74.658  77.588  1.00  1.00              
ATOM    111  CG1 VAL A   8      85.068  76.094  78.845  1.00  1.00              
ATOM    112 1HG1 VAL A   8      85.001  77.153  79.073  1.00  1.00              
ATOM    113 2HG1 VAL A   8      84.778  75.529  79.731  1.00  1.00              
ATOM    114 3HG1 VAL A   8      86.098  75.837  78.607  1.00  1.00              
ATOM    115  CG2 VAL A   8      82.693  75.875  78.135  1.00  1.00              
ATOM    116 1HG2 VAL A   8      82.516  75.218  78.987  1.00  1.00              
ATOM    117 2HG2 VAL A   8      82.509  76.899  78.462  1.00  1.00              
ATOM    118 3HG2 VAL A   8      82.000  75.603  77.343  1.00  1.00              
ATOM    119  C   VAL A   8      83.893  77.910  76.384  1.00  1.00              
ATOM    120  O   VAL A   8      84.399  78.624  77.242  1.00  1.00              
ATOM    121  N   PHE A   9      82.946  78.634  75.718  1.00  1.00              
ATOM    122  H   PHE A   9      82.892  79.541  76.167  1.00  1.00              
ATOM    123  CA  PHE A   9      81.883  78.513  74.652  1.00  1.00              
ATOM    124  HA  PHE A   9      81.962  77.598  74.078  1.00  1.00              
ATOM    125  CB  PHE A   9      80.590  78.299  75.495  1.00  1.00              
ATOM    126  HB1 PHE A   9      80.735  77.477  76.198  1.00  1.00              
ATOM    127  HB2 PHE A   9      79.790  77.984  74.845  1.00  1.00              
ATOM    128  CG  PHE A   9      80.107  79.510  76.282  1.00  1.00              
ATOM    129  CD1 PHE A   9      80.629  79.789  77.561  1.00  1.00              
ATOM    130  HD1 PHE A   9      81.361  79.136  78.011  1.00  1.00              
ATOM    131  CE1 PHE A   9      80.190  80.923  78.268  1.00  1.00              
ATOM    132  HE1 PHE A   9      80.592  81.135  79.250  1.00  1.00              
ATOM    133  CZ  PHE A   9      79.230  81.778  77.701  1.00  1.00              
ATOM    134  HZ  PHE A   9      78.896  82.650  78.244  1.00  1.00              
ATOM    135  CE2 PHE A   9      78.698  81.494  76.433  1.00  1.00              
ATOM    136  HE2 PHE A   9      77.951  82.142  75.997  1.00  1.00              
ATOM    137  CD2 PHE A   9      79.132  80.359  75.727  1.00  1.00              
ATOM    138  HD2 PHE A   9      78.716  80.142  74.752  1.00  1.00              
ATOM    139  C   PHE A   9      81.712  79.721  73.717  1.00  1.00              
ATOM    140  O   PHE A   9      80.672  79.791  73.083  1.00  1.00              
ATOM    141  N   THR A  10      82.737  80.557  73.483  1.00  1.00              
ATOM    142  H   THR A  10      83.431  80.649  74.207  1.00  1.00              
ATOM    143  CA  THR A  10      82.968  81.324  72.209  1.00  1.00              
ATOM    144  HA  THR A  10      82.345  80.900  71.436  1.00  1.00              
ATOM    145  CB  THR A  10      82.345  82.719  72.514  1.00  1.00              
ATOM    146  HB  THR A  10      82.413  83.356  71.633  1.00  1.00              
ATOM    147  CG2 THR A  10      80.893  82.794  73.002  1.00  1.00              
ATOM    148 1HG2 THR A  10      80.247  82.227  72.334  1.00  1.00              
ATOM    149 2HG2 THR A  10      80.804  82.389  74.011  1.00  1.00              
ATOM    150 3HG2 THR A  10      80.566  83.833  73.006  1.00  1.00              
ATOM    151  OG1 THR A  10      83.082  83.308  73.560  1.00  1.00              
ATOM    152  HG1 THR A  10      82.810  84.228  73.619  1.00  1.00              
ATOM    153  C   THR A  10      84.330  81.685  71.542  1.00  1.00              
ATOM    154  O   THR A  10      84.693  82.798  71.189  1.00  1.00              
ATOM    155  N   SER A  11      85.130  80.654  71.335  1.00  1.00              
ATOM    156  H   SER A  11      84.676  79.792  71.595  1.00  1.00              
ATOM    157  CA  SER A  11      86.387  80.479  70.619  1.00  1.00              
ATOM    158  HA  SER A  11      86.365  81.141  69.799  1.00  1.00              
ATOM    159  CB  SER A  11      87.526  81.070  71.455  1.00  1.00              
ATOM    160  HB1 SER A  11      88.461  80.907  70.934  1.00  1.00              
ATOM    161  HB2 SER A  11      87.506  80.626  72.438  1.00  1.00              
ATOM    162  OG  SER A  11      87.434  82.459  71.576  1.00  1.00              
ATOM    163  HG  SER A  11      86.524  82.785  71.495  1.00  1.00              
ATOM    164  C   SER A  11      86.238  79.021  70.132  1.00  1.00              
ATOM    165  O   SER A  11      85.163  78.665  69.780  1.00  1.00              
ATOM    166  N   LEU A  12      87.117  78.067  70.219  1.00  1.00              
ATOM    167  H   LEU A  12      88.060  78.360  70.076  1.00  1.00              
ATOM    168  CA  LEU A  12      87.024  76.833  70.956  1.00  1.00              
ATOM    169  HA  LEU A  12      86.235  76.381  70.449  1.00  1.00              
ATOM    170  CB  LEU A  12      88.349  75.992  71.072  1.00  1.00              
ATOM    171  HB1 LEU A  12      88.647  75.956  70.064  1.00  1.00              
ATOM    172  HB2 LEU A  12      87.988  75.038  71.328  1.00  1.00              
ATOM    173  CG  LEU A  12      89.682  75.876  71.917  1.00  1.00              
ATOM    174  HG  LEU A  12      89.936  76.736  72.431  1.00  1.00              
ATOM    175  CD1 LEU A  12      89.956  74.817  72.966  1.00  1.00              
ATOM    176 1HD1 LEU A  12      90.025  73.819  72.568  1.00  1.00              
ATOM    177 2HD1 LEU A  12      90.881  75.050  73.503  1.00  1.00              
ATOM    178 3HD1 LEU A  12      89.185  74.861  73.676  1.00  1.00              
ATOM    179  CD2 LEU A  12      90.894  75.697  71.118  1.00  1.00              
ATOM    180 1HD2 LEU A  12      90.763  76.247  70.213  1.00  1.00              
ATOM    181 2HD2 LEU A  12      91.745  76.088  71.683  1.00  1.00              
ATOM    182 3HD2 LEU A  12      91.069  74.658  70.918  1.00  1.00              
ATOM    183  C   LEU A  12      86.540  77.056  72.327  1.00  1.00              
ATOM    184  O   LEU A  12      86.356  76.008  72.897  1.00  1.00              
ATOM    185  N   LEU A  13      86.430  78.331  72.747  1.00  1.00              
ATOM    186  H   LEU A  13      86.882  79.061  72.242  1.00  1.00              
ATOM    187  CA  LEU A  13      85.523  78.738  73.716  1.00  1.00              
ATOM    188  HA  LEU A  13      85.755  78.249  74.598  1.00  1.00              
ATOM    189  CB  LEU A  13      85.454  80.215  74.325  1.00  1.00              
ATOM    190  HB1 LEU A  13      84.671  80.219  75.072  1.00  1.00              
ATOM    191  HB2 LEU A  13      85.116  80.857  73.590  1.00  1.00              
ATOM    192  CG  LEU A  13      86.475  81.146  75.045  1.00  1.00              
ATOM    193  HG  LEU A  13      87.437  81.101  74.566  1.00  1.00              
ATOM    194  CD1 LEU A  13      86.039  82.614  74.892  1.00  1.00              
ATOM    195 1HD1 LEU A  13      86.758  83.262  75.393  1.00  1.00              
ATOM    196 2HD1 LEU A  13      86.012  82.916  73.847  1.00  1.00              
ATOM    197 3HD1 LEU A  13      85.056  82.774  75.335  1.00  1.00              
ATOM    198  CD2 LEU A  13      86.547  80.970  76.559  1.00  1.00              
ATOM    199 1HD2 LEU A  13      87.314  81.619  76.978  1.00  1.00              
ATOM    200 2HD2 LEU A  13      85.592  81.191  77.034  1.00  1.00              
ATOM    201 3HD2 LEU A  13      86.808  79.954  76.825  1.00  1.00              
ATOM    202  C   LEU A  13      84.276  78.037  73.241  1.00  1.00              
ATOM    203  O   LEU A  13      84.040  76.947  73.686  1.00  1.00              
ATOM    204  N   THR A  14      83.737  78.516  72.151  1.00  1.00              
ATOM    205  H   THR A  14      84.017  79.395  71.756  1.00  1.00              
ATOM    206  CA  THR A  14      82.994  77.720  71.264  1.00  1.00              
ATOM    207  HA  THR A  14      82.522  77.130  72.029  1.00  1.00              
ATOM    208  CB  THR A  14      81.499  77.980  70.820  1.00  1.00              
ATOM    209  HB  THR A  14      80.951  77.617  71.674  1.00  1.00              
ATOM    210  CG2 THR A  14      80.737  79.204  70.360  1.00  1.00              
ATOM    211 1HG2 THR A  14      81.212  80.131  70.618  1.00  1.00              
ATOM    212 2HG2 THR A  14      80.492  79.173  69.305  1.00  1.00              
ATOM    213 3HG2 THR A  14      79.762  79.218  70.844  1.00  1.00              
ATOM    214  OG1 THR A  14      81.259  77.125  69.773  1.00  1.00              
ATOM    215  HG1 THR A  14      80.322  76.882  69.809  1.00  1.00              
ATOM    216  C   THR A  14      83.741  76.559  70.774  1.00  1.00              
ATOM    217  O   THR A  14      84.228  75.715  71.542  1.00  1.00              
ATOM    218  N   CYS A  15      83.945  76.365  69.516  1.00  1.00              
ATOM    219  H   CYS A  15      83.422  77.014  68.962  1.00  1.00              
ATOM    220  CA  CYS A  15      84.216  75.075  69.139  1.00  1.00              
ATOM    221  HA  CYS A  15      83.609  74.548  69.708  1.00  1.00              
ATOM    222  CB  CYS A  15      83.708  74.978  67.657  1.00  1.00              
ATOM    223  HB1 CYS A  15      84.455  75.315  66.968  1.00  1.00              
ATOM    224  HB2 CYS A  15      83.634  73.959  67.372  1.00  1.00              
ATOM    225  SG  CYS A  15      82.072  75.591  67.185  1.00  1.00              
ATOM    226  HG  CYS A  15      82.125  76.851  67.645  1.00  1.00              
ATOM    227  C   CYS A  15      85.515  74.374  69.241  1.00  1.00              
ATOM    228  O   CYS A  15      85.990  73.922  68.266  1.00  1.00              
ATOM    229  N   THR A  16      86.023  74.141  70.421  1.00  1.00              
ATOM    230  H   THR A  16      85.506  74.525  71.206  1.00  1.00              
ATOM    231  CA  THR A  16      86.905  73.040  70.587  1.00  1.00              
ATOM    232  HA  THR A  16      86.377  72.328  70.062  1.00  1.00              
ATOM    233  CB  THR A  16      88.221  72.728  69.845  1.00  1.00              
ATOM    234  HB  THR A  16      88.654  71.979  70.483  1.00  1.00              
ATOM    235  CG2 THR A  16      88.256  72.074  68.453  1.00  1.00              
ATOM    236 1HG2 THR A  16      88.982  72.536  67.797  1.00  1.00              
ATOM    237 2HG2 THR A  16      88.502  71.017  68.532  1.00  1.00              
ATOM    238 3HG2 THR A  16      87.332  72.129  67.907  1.00  1.00              
ATOM    239  OG1 THR A  16      89.185  73.703  69.789  1.00  1.00              
ATOM    240  HG1 THR A  16      89.913  73.387  70.345  1.00  1.00              
ATOM    241  C   THR A  16      86.794  72.641  71.978  1.00  1.00              
ATOM    242  O   THR A  16      85.804  71.969  72.295  1.00  1.00              
ATOM    243  N   LEU A  17      87.587  73.218  72.851  1.00  1.00              
ATOM    244  H   LEU A  17      88.177  73.994  72.591  1.00  1.00              
ATOM    245  CA  LEU A  17      87.501  72.778  74.197  1.00  1.00              
ATOM    246  HA  LEU A  17      87.469  71.681  74.116  1.00  1.00              
ATOM    247  CB  LEU A  17      88.550  73.078  75.327  1.00  1.00              
ATOM    248  HB1 LEU A  17      88.345  74.052  75.588  1.00  1.00              
ATOM    249  HB2 LEU A  17      89.518  73.122  74.876  1.00  1.00              
ATOM    250  CG  LEU A  17      88.630  72.456  76.785  1.00  1.00              
ATOM    251  HG  LEU A  17      89.668  72.294  76.939  1.00  1.00              
ATOM    252  CD1 LEU A  17      88.290  73.377  77.977  1.00  1.00              
ATOM    253 1HD1 LEU A  17      89.162  73.992  78.198  1.00  1.00              
ATOM    254 2HD1 LEU A  17      87.424  74.000  77.786  1.00  1.00              
ATOM    255 3HD1 LEU A  17      88.102  72.796  78.880  1.00  1.00              
ATOM    256  CD2 LEU A  17      88.070  71.089  77.135  1.00  1.00              
ATOM    257 1HD2 LEU A  17      88.321  70.341  76.391  1.00  1.00              
ATOM    258 2HD2 LEU A  17      88.465  70.748  78.091  1.00  1.00              
ATOM    259 3HD2 LEU A  17      87.018  71.166  77.289  1.00  1.00              
ATOM    260  C   LEU A  17      86.182  73.301  74.796  1.00  1.00              
ATOM    261  O   LEU A  17      86.005  73.262  76.000  1.00  1.00              
ATOM    262  N   CYS A  18      85.275  73.946  74.068  1.00  1.00              
ATOM    263  H   CYS A  18      85.589  74.307  73.182  1.00  1.00              
ATOM    264  CA  CYS A  18      83.963  73.418  74.103  1.00  1.00              
ATOM    265  HA  CYS A  18      84.048  72.355  74.037  1.00  1.00              
ATOM    266  CB  CYS A  18      83.199  73.689  75.446  1.00  1.00              
ATOM    267  HB1 CYS A  18      82.937  74.729  75.512  1.00  1.00              
ATOM    268  HB2 CYS A  18      83.851  73.523  76.278  1.00  1.00              
ATOM    269  SG  CYS A  18      81.648  72.881  75.871  1.00  1.00              
ATOM    270  HG  CYS A  18      82.129  71.684  76.242  1.00  1.00              
ATOM    271  C   CYS A  18      83.178  73.788  72.939  1.00  1.00              
ATOM    272  O   CYS A  18      83.365  73.172  71.882  1.00  1.00              
ATOM    273  N   TRP A  19      82.399  74.839  73.239  1.00  1.00              
ATOM    274  H   TRP A  19      82.936  75.447  73.839  1.00  1.00              
ATOM    275  CA  TRP A  19      81.013  75.270  73.073  1.00  1.00              
ATOM    276  HA  TRP A  19      80.977  76.312  73.193  1.00  1.00              
ATOM    277  CB  TRP A  19      80.002  74.718  74.088  1.00  1.00              
ATOM    278  HB1 TRP A  19      80.357  75.036  75.065  1.00  1.00              
ATOM    279  HB2 TRP A  19      80.045  73.646  73.971  1.00  1.00              
ATOM    280  CG  TRP A  19      78.534  75.051  74.069  1.00  1.00              
ATOM    281  CD1 TRP A  19      77.609  74.204  74.575  1.00  1.00              
ATOM    282  HD1 TRP A  19      77.823  73.229  74.996  1.00  1.00              
ATOM    283  NE1 TRP A  19      76.351  74.758  74.502  1.00  1.00              
ATOM    284  HE1 TRP A  19      75.516  74.289  74.815  1.00  1.00              
ATOM    285  CE2 TRP A  19      76.386  76.021  73.965  1.00  1.00              
ATOM    286  CZ2 TRP A  19      75.382  76.968  73.725  1.00  1.00              
ATOM    287  HZ2 TRP A  19      74.357  76.760  73.987  1.00  1.00              
ATOM    288  CH2 TRP A  19      75.720  78.194  73.131  1.00  1.00              
ATOM    289  HH2 TRP A  19      74.957  78.934  72.930  1.00  1.00              
ATOM    290  CZ3 TRP A  19      77.056  78.445  72.782  1.00  1.00              
ATOM    291  HZ3 TRP A  19      77.324  79.380  72.309  1.00  1.00              
ATOM    292  CE3 TRP A  19      78.055  77.487  73.038  1.00  1.00              
ATOM    293  HE3 TRP A  19      79.070  77.699  72.749  1.00  1.00              
ATOM    294  CD2 TRP A  19      77.764  76.246  73.648  1.00  1.00              
ATOM    295  C   TRP A  19      80.551  75.078  71.630  1.00  1.00              
ATOM    296  O   TRP A  19      79.501  75.542  71.294  1.00  1.00              
ATOM    297  N   VAL A  20      81.453  74.490  70.773  1.00  1.00              
ATOM    298  H   VAL A  20      82.397  74.503  71.120  1.00  1.00              
ATOM    299  CA  VAL A  20      81.141  73.322  69.966  1.00  1.00              
ATOM    300  HA  VAL A  20      81.052  72.607  70.720  1.00  1.00              
ATOM    301  CB  VAL A  20      79.609  73.429  69.420  1.00  1.00              
ATOM    302  HB  VAL A  20      78.989  73.509  70.307  1.00  1.00              
ATOM    303  CG1 VAL A  20      79.295  74.644  68.518  1.00  1.00              
ATOM    304 1HG1 VAL A  20      79.565  74.433  67.483  1.00  1.00              
ATOM    305 2HG1 VAL A  20      78.231  74.871  68.571  1.00  1.00              
ATOM    306 3HG1 VAL A  20      79.813  75.527  68.836  1.00  1.00              
ATOM    307  CG2 VAL A  20      78.857  72.343  68.630  1.00  1.00              
ATOM    308 1HG2 VAL A  20      79.364  71.998  67.735  1.00  1.00              
ATOM    309 2HG2 VAL A  20      78.580  71.501  69.239  1.00  1.00              
ATOM    310 3HG2 VAL A  20      77.882  72.698  68.296  1.00  1.00              
ATOM    311  C   VAL A  20      82.016  72.776  68.852  1.00  1.00              
ATOM    312  O   VAL A  20      81.620  72.720  67.701  1.00  1.00              
ATOM    313  N   SER A  21      83.239  72.340  69.138  1.00  1.00              
ATOM    314  H   SER A  21      83.550  72.385  70.096  1.00  1.00              
ATOM    315  CA  SER A  21      84.109  71.588  68.198  1.00  1.00              
ATOM    316  HA  SER A  21      83.426  70.759  68.003  1.00  1.00              
ATOM    317  CB  SER A  21      84.410  71.934  66.703  1.00  1.00              
ATOM    318  HB1 SER A  21      84.829  72.925  66.605  1.00  1.00              
ATOM    319  HB2 SER A  21      85.173  71.238  66.354  1.00  1.00              
ATOM    320  OG  SER A  21      83.300  71.783  65.848  1.00  1.00              
ATOM    321  HG  SER A  21      82.545  72.273  66.210  1.00  1.00              
ATOM    322  C   SER A  21      85.206  70.719  68.841  1.00  1.00              
ATOM    323  O   SER A  21      86.089  70.205  68.203  1.00  1.00              
ATOM    324  N   GLU A  22      85.108  70.603  70.169  1.00  1.00              
ATOM    325  H   GLU A  22      84.716  71.431  70.593  1.00  1.00              
ATOM    326  CA  GLU A  22      84.918  69.429  71.023  1.00  1.00              
ATOM    327  HA  GLU A  22      85.090  69.716  72.025  1.00  1.00              
ATOM    328  CB  GLU A  22      85.754  68.161  70.685  1.00  1.00              
ATOM    329  HB1 GLU A  22      85.332  67.379  71.302  1.00  1.00              
ATOM    330  HB2 GLU A  22      86.720  68.297  71.118  1.00  1.00              
ATOM    331  CG  GLU A  22      85.919  67.474  69.304  1.00  1.00              
ATOM    332  HG1 GLU A  22      86.352  66.489  69.491  1.00  1.00              
ATOM    333  HG2 GLU A  22      86.672  67.984  68.714  1.00  1.00              
ATOM    334  CD  GLU A  22      84.654  67.288  68.462  1.00  1.00              
ATOM    335  OE1 GLU A  22      84.240  68.221  67.734  1.00  1.00              
ATOM    336  OE2 GLU A  22      84.061  66.189  68.446  1.00  1.00              
ATOM    337  C   GLU A  22      83.507  68.907  70.847  1.00  1.00              
ATOM    338  O   GLU A  22      82.939  68.241  71.675  1.00  1.00              
ATOM    339  N   LYS A  23      82.840  69.435  69.845  1.00  1.00              
ATOM    340  H   LYS A  23      83.346  69.573  68.976  1.00  1.00              
ATOM    341  CA  LYS A  23      81.444  69.697  69.894  1.00  1.00              
ATOM    342  HA  LYS A  23      81.108  68.700  70.214  1.00  1.00              
ATOM    343  CB  LYS A  23      80.816  69.664  68.486  1.00  1.00              
ATOM    344  HB1 LYS A  23      81.255  70.418  67.841  1.00  1.00              
ATOM    345  HB2 LYS A  23      79.747  69.833  68.544  1.00  1.00              
ATOM    346  CG  LYS A  23      80.965  68.301  67.777  1.00  1.00              
ATOM    347  HG1 LYS A  23      80.047  67.725  67.905  1.00  1.00              
ATOM    348  HG2 LYS A  23      81.771  67.723  68.222  1.00  1.00              
ATOM    349  CD  LYS A  23      81.243  68.482  66.272  1.00  1.00              
ATOM    350  HD1 LYS A  23      82.074  69.181  66.150  1.00  1.00              
ATOM    351  HD2 LYS A  23      80.359  68.927  65.814  1.00  1.00              
ATOM    352  CE  LYS A  23      81.581  67.165  65.577  1.00  1.00              
ATOM    353  HE1 LYS A  23      81.653  67.359  64.506  1.00  1.00              
ATOM    354  HE2 LYS A  23      80.781  66.441  65.747  1.00  1.00              
ATOM    355  NZ  LYS A  23      82.872  66.622  66.059  1.00  1.00              
ATOM    356  HZ1 LYS A  23      83.262  65.881  65.505  1.00  1.00              
ATOM    357  HZ2 LYS A  23      83.562  67.365  66.178  1.00  1.00              
ATOM    358  HZ3 LYS A  23      82.827  66.300  67.028  1.00  1.00              
ATOM    359  C   LYS A  23      80.752  70.346  71.010  1.00  1.00              
ATOM    360  O   LYS A  23      79.544  70.463  71.015  1.00  1.00              
ATOM    361  N   CYS A  24      81.591  70.729  71.935  1.00  1.00              
ATOM    362  H   CYS A  24      82.543  70.501  71.727  1.00  1.00              
ATOM    363  CA  CYS A  24      81.336  71.085  73.278  1.00  1.00              
ATOM    364  HA  CYS A  24      81.605  72.080  73.416  1.00  1.00              
ATOM    365  CB  CYS A  24      79.830  71.008  73.693  1.00  1.00              
ATOM    366  HB1 CYS A  24      79.198  71.596  73.029  1.00  1.00              
ATOM    367  HB2 CYS A  24      79.694  71.443  74.681  1.00  1.00              
ATOM    368  SG  CYS A  24      79.172  69.302  73.820  1.00  1.00              
ATOM    369  HG  CYS A  24      80.015  68.880  74.774  1.00  1.00              
ATOM    370  C   CYS A  24      82.121  70.256  74.220  1.00  1.00              
ATOM    371  O   CYS A  24      81.741  70.032  75.372  1.00  1.00              
ATOM    372  N   PHE A  25      83.278  69.865  73.757  1.00  1.00              
ATOM    373  H   PHE A  25      83.442  69.880  72.763  1.00  1.00              
ATOM    374  CA  PHE A  25      84.258  69.324  74.608  1.00  1.00              
ATOM    375  HA  PHE A  25      83.667  68.848  75.398  1.00  1.00              
ATOM    376  CB  PHE A  25      85.012  68.088  74.152  1.00  1.00              
ATOM    377  HB1 PHE A  25      85.552  67.819  75.052  1.00  1.00              
ATOM    378  HB2 PHE A  25      85.757  68.327  73.410  1.00  1.00              
ATOM    379  CG  PHE A  25      84.248  66.809  73.775  1.00  1.00              
ATOM    380  CD1 PHE A  25      82.874  66.624  74.051  1.00  1.00              
ATOM    381  HD1 PHE A  25      82.277  67.410  74.478  1.00  1.00              
ATOM    382  CE1 PHE A  25      82.247  65.393  73.802  1.00  1.00              
ATOM    383  HE1 PHE A  25      81.209  65.248  74.064  1.00  1.00              
ATOM    384  CZ  PHE A  25      82.981  64.328  73.259  1.00  1.00              
ATOM    385  HZ  PHE A  25      82.516  63.364  73.113  1.00  1.00              
ATOM    386  CE2 PHE A  25      84.337  64.507  72.942  1.00  1.00              
ATOM    387  HE2 PHE A  25      84.910  63.684  72.537  1.00  1.00              
ATOM    388  CD2 PHE A  25      84.959  65.738  73.204  1.00  1.00              
ATOM    389  HD2 PHE A  25      85.998  65.856  72.963  1.00  1.00              
ATOM    390  C   PHE A  25      84.950  70.370  75.409  1.00  1.00              
ATOM    391  O   PHE A  25      86.148  70.417  75.276  1.00  1.00              
ATOM    392  N   VAL A  26      84.164  71.081  76.236  1.00  1.00              
ATOM    393  H   VAL A  26      83.171  70.984  76.098  1.00  1.00              
ATOM    394  CA  VAL A  26      84.465  71.363  77.656  1.00  1.00              
ATOM    395  HA  VAL A  26      85.303  72.038  77.745  1.00  1.00              
ATOM    396  CB  VAL A  26      83.330  71.990  78.521  1.00  1.00              
ATOM    397  HB  VAL A  26      82.980  72.899  78.059  1.00  1.00              
ATOM    398  CG1 VAL A  26      82.111  71.086  78.763  1.00  1.00              
ATOM    399 1HG1 VAL A  26      81.310  71.663  79.225  1.00  1.00              
ATOM    400 2HG1 VAL A  26      81.745  70.667  77.831  1.00  1.00              
ATOM    401 3HG1 VAL A  26      82.370  70.268  79.441  1.00  1.00              
ATOM    402  CG2 VAL A  26      83.809  72.503  79.892  1.00  1.00              
ATOM    403 1HG2 VAL A  26      83.987  71.664  80.567  1.00  1.00              
ATOM    404 2HG2 VAL A  26      84.730  73.073  79.768  1.00  1.00              
ATOM    405 3HG2 VAL A  26      83.040  73.141  80.327  1.00  1.00              
ATOM    406  C   VAL A  26      84.866  70.087  78.343  1.00  1.00              
ATOM    407  O   VAL A  26      85.508  70.103  79.394  1.00  1.00              
ATOM    408  N   PHE A  27      84.393  69.020  77.725  1.00  1.00              
ATOM    409  H   PHE A  27      83.851  69.183  76.898  1.00  1.00              
ATOM    410  CA  PHE A  27      84.262  67.764  78.307  1.00  1.00              
ATOM    411  HA  PHE A  27      83.475  67.996  79.026  1.00  1.00              
ATOM    412  CB  PHE A  27      83.625  66.703  77.415  1.00  1.00              
ATOM    413  HB1 PHE A  27      84.175  65.778  77.528  1.00  1.00              
ATOM    414  HB2 PHE A  27      83.701  66.960  76.377  1.00  1.00              
ATOM    415  CG  PHE A  27      82.166  66.448  77.777  1.00  1.00              
ATOM    416  CD1 PHE A  27      81.840  65.508  78.773  1.00  1.00              
ATOM    417  HD1 PHE A  27      82.618  64.914  79.229  1.00  1.00              
ATOM    418  CE1 PHE A  27      80.502  65.315  79.153  1.00  1.00              
ATOM    419  HE1 PHE A  27      80.267  64.580  79.907  1.00  1.00              
ATOM    420  CZ  PHE A  27      79.480  66.069  78.551  1.00  1.00              
ATOM    421  HZ  PHE A  27      78.453  65.916  78.847  1.00  1.00              
ATOM    422  CE2 PHE A  27      79.801  67.018  77.564  1.00  1.00              
ATOM    423  HE2 PHE A  27      79.022  67.601  77.099  1.00  1.00              
ATOM    424  CD2 PHE A  27      81.141  67.208  77.186  1.00  1.00              
ATOM    425  HD2 PHE A  27      81.390  67.938  76.444  1.00  1.00              
ATOM    426  C   PHE A  27      85.400  67.366  79.150  1.00  1.00              
ATOM    427  O   PHE A  27      86.551  67.379  78.735  1.00  1.00              
ATOM    428  N   GLU A  28      85.033  66.951  80.332  1.00  1.00              
ATOM    429  H   GLU A  28      84.107  67.151  80.686  1.00  1.00              
ATOM    430  CA  GLU A  28      85.832  66.100  81.143  1.00  1.00              
ATOM    431  HA  GLU A  28      86.802  66.569  81.313  1.00  1.00              
ATOM    432  CB  GLU A  28      85.153  65.908  82.512  1.00  1.00              
ATOM    433  HB1 GLU A  28      85.826  65.336  83.151  1.00  1.00              
ATOM    434  HB2 GLU A  28      84.237  65.327  82.397  1.00  1.00              
ATOM    435  CG  GLU A  28      84.827  67.226  83.251  1.00  1.00              
ATOM    436  HG1 GLU A  28      85.541  68.001  82.962  1.00  1.00              
ATOM    437  HG2 GLU A  28      84.965  67.053  84.322  1.00  1.00              
ATOM    438  CD  GLU A  28      83.384  67.726  83.017  1.00  1.00              
ATOM    439  OE1 GLU A  28      83.033  68.030  81.853  1.00  1.00              
ATOM    440  OE2 GLU A  28      82.635  67.787  84.016  1.00  1.00              
ATOM    441  C   GLU A  28      86.113  64.745  80.463  1.00  1.00              
ATOM    442  O   GLU A  28      86.920  63.989  80.967  1.00  1.00              
ATOM    443  N   ASP A  29      85.537  64.479  79.281  1.00  1.00              
ATOM    444  H   ASP A  29      84.778  65.066  78.983  1.00  1.00              
ATOM    445  CA  ASP A  29      85.989  63.473  78.318  1.00  1.00              
ATOM    446  HA  ASP A  29      86.923  63.068  78.707  1.00  1.00              
ATOM    447  CB  ASP A  29      85.043  62.247  78.268  1.00  1.00              
ATOM    448  HB1 ASP A  29      84.740  61.994  79.285  1.00  1.00              
ATOM    449  HB2 ASP A  29      85.621  61.401  77.891  1.00  1.00              
ATOM    450  CG  ASP A  29      83.780  62.366  77.398  1.00  1.00              
ATOM    451  OD1 ASP A  29      83.168  61.307  77.117  1.00  1.00              
ATOM    452  OD2 ASP A  29      83.369  63.506  77.096  1.00  1.00              
ATOM    453  C   ASP A  29      86.379  64.039  76.928  1.00  1.00              
ATOM    454  O   ASP A  29      86.496  63.278  75.968  1.00  1.00              
ATOM    455  N   TYR A  30      86.742  65.341  76.847  1.00  1.00              
ATOM    456  H   TYR A  30      86.527  65.901  77.657  1.00  1.00              
ATOM    457  CA  TYR A  30      88.024  65.678  76.194  1.00  1.00              
ATOM    458  HA  TYR A  30      88.256  64.743  75.703  1.00  1.00              
ATOM    459  CB  TYR A  30      88.064  66.642  75.008  1.00  1.00              
ATOM    460  HB1 TYR A  30      88.539  67.578  75.301  1.00  1.00              
ATOM    461  HB2 TYR A  30      87.056  66.821  74.720  1.00  1.00              
ATOM    462  CG  TYR A  30      88.732  66.032  73.779  1.00  1.00              
ATOM    463  CD1 TYR A  30      89.829  66.649  73.150  1.00  1.00              
ATOM    464  HD1 TYR A  30      90.205  67.587  73.527  1.00  1.00              
ATOM    465  CE1 TYR A  30      90.513  65.982  72.111  1.00  1.00              
ATOM    466  HE1 TYR A  30      91.406  66.401  71.681  1.00  1.00              
ATOM    467  CZ  TYR A  30      90.108  64.690  71.715  1.00  1.00              
ATOM    468  OH  TYR A  30      90.818  63.976  70.808  1.00  1.00              
ATOM    469  HH  TYR A  30      90.612  63.035  70.950  1.00  1.00              
ATOM    470  CE2 TYR A  30      88.968  64.107  72.292  1.00  1.00              
ATOM    471  HE2 TYR A  30      88.659  63.115  71.996  1.00  1.00              
ATOM    472  CD2 TYR A  30      88.281  64.779  73.310  1.00  1.00              
ATOM    473  HD2 TYR A  30      87.451  64.278  73.794  1.00  1.00              
ATOM    474  C   TYR A  30      89.254  65.633  77.131  1.00  1.00              
ATOM    475  O   TYR A  30      90.236  64.948  76.856  1.00  1.00              
ATOM    476  N   LEU A  31      89.123  66.184  78.329  1.00  1.00              
ATOM    477  H   LEU A  31      88.273  66.702  78.499  1.00  1.00              
ATOM    478  CA  LEU A  31      90.085  66.160  79.426  1.00  1.00              
ATOM    479  HA  LEU A  31      91.048  66.461  79.009  1.00  1.00              
ATOM    480  CB  LEU A  31      89.645  67.234  80.454  1.00  1.00              
ATOM    481  HB1 LEU A  31      89.247  66.749  81.346  1.00  1.00              
ATOM    482  HB2 LEU A  31      88.831  67.819  80.025  1.00  1.00              
ATOM    483  CG  LEU A  31      90.751  68.232  80.855  1.00  1.00              
ATOM    484  HG  LEU A  31      91.311  68.523  79.970  1.00  1.00              
ATOM    485  CD1 LEU A  31      90.116  69.495  81.445  1.00  1.00              
ATOM    486 1HD1 LEU A  31      90.898  70.212  81.693  1.00  1.00              
ATOM    487 2HD1 LEU A  31      89.461  69.948  80.699  1.00  1.00              
ATOM    488 3HD1 LEU A  31      89.542  69.240  82.334  1.00  1.00              
ATOM    489  CD2 LEU A  31      91.719  67.671  81.896  1.00  1.00              
ATOM    490 1HD2 LEU A  31      92.421  68.446  82.201  1.00  1.00              
ATOM    491 2HD2 LEU A  31      91.178  67.282  82.757  1.00  1.00              
ATOM    492 3HD2 LEU A  31      92.305  66.873  81.440  1.00  1.00              
ATOM    493  C   LEU A  31      90.343  64.792  80.095  1.00  1.00              
ATOM    494  O   LEU A  31      91.232  64.675  80.932  1.00  1.00              
ATOM    495  N   ASP A  32      89.606  63.754  79.713  1.00  1.00              
ATOM    496  H   ASP A  32      88.785  63.934  79.165  1.00  1.00              
ATOM    497  CA  ASP A  32      89.903  62.356  80.050  1.00  1.00              
ATOM    498  HA  ASP A  32      90.930  62.321  80.416  1.00  1.00              
ATOM    499  CB  ASP A  32      89.012  61.822  81.198  1.00  1.00              
ATOM    500  HB1 ASP A  32      88.012  61.621  80.809  1.00  1.00              
ATOM    501  HB2 ASP A  32      88.934  62.596  81.963  1.00  1.00              
ATOM    502  CG  ASP A  32      89.546  60.554  81.899  1.00  1.00              
ATOM    503  OD1 ASP A  32      90.784  60.352  81.901  1.00  1.00              
ATOM    504  OD2 ASP A  32      88.724  59.840  82.526  1.00  1.00              
ATOM    505  C   ASP A  32      89.901  61.471  78.800  1.00  1.00              
ATOM    506  O   ASP A  32      89.414  60.342  78.778  1.00  1.00              
ATOM    507  N   GLU A  33      90.454  62.020  77.719  1.00  1.00              
ATOM    508  H   GLU A  33      90.735  62.991  77.769  1.00  1.00              
ATOM    509  CA  GLU A  33      90.857  61.250  76.555  1.00  1.00              
ATOM    510  HA  GLU A  33      90.552  60.206  76.678  1.00  1.00              
ATOM    511  CB  GLU A  33      90.124  61.823  75.304  1.00  1.00              
ATOM    512  HB1 GLU A  33      90.670  62.669  74.884  1.00  1.00              
ATOM    513  HB2 GLU A  33      89.170  62.222  75.651  1.00  1.00              
ATOM    514  CG  GLU A  33      89.761  60.817  74.184  1.00  1.00              
ATOM    515  HG1 GLU A  33      88.776  61.088  73.798  1.00  1.00              
ATOM    516  HG2 GLU A  33      89.663  59.818  74.614  1.00  1.00              
ATOM    517  CD  GLU A  33      90.738  60.776  72.993  1.00  1.00              
ATOM    518  OE1 GLU A  33      91.767  60.071  73.099  1.00  1.00              
ATOM    519  OE2 GLU A  33      90.486  61.433  71.957  1.00  1.00              
ATOM    520  C   GLU A  33      92.405  61.243  76.469  1.00  1.00              
ATOM    521  O   GLU A  33      93.112  61.274  77.478  1.00  1.00              
ATOM    522  N   ASN A  34      92.971  61.311  75.272  1.00  1.00              
ATOM    523  H   ASN A  34      92.394  61.104  74.469  1.00  1.00              
ATOM    524  CA  ASN A  34      94.058  62.265  75.052  1.00  1.00              
ATOM    525  HA  ASN A  34      94.944  61.909  75.584  1.00  1.00              
ATOM    526  CB  ASN A  34      94.356  62.369  73.556  1.00  1.00              
ATOM    527  HB1 ASN A  34      94.925  63.277  73.366  1.00  1.00              
ATOM    528  HB2 ASN A  34      93.432  62.424  72.979  1.00  1.00              
ATOM    529  CG  ASN A  34      95.192  61.210  73.080  1.00  1.00              
ATOM    530  OD1 ASN A  34      96.411  61.260  73.088  1.00  1.00              
ATOM    531  ND2 ASN A  34      94.581  60.135  72.653  1.00  1.00              
ATOM    532 1HD2 ASN A  34      93.560  60.078  72.721  1.00  1.00              
ATOM    533 2HD2 ASN A  34      95.140  59.374  72.331  1.00  1.00              
ATOM    534  C   ASN A  34      93.639  63.609  75.634  1.00  1.00              
ATOM    535  O   ASN A  34      92.976  64.398  74.971  1.00  1.00              
ATOM    536  N   ILE A  35      94.157  63.867  76.827  1.00  1.00              
ATOM    537  H   ILE A  35      94.397  63.045  77.369  1.00  1.00              
ATOM    538  CA  ILE A  35      94.453  65.153  77.463  1.00  1.00              
ATOM    539  HA  ILE A  35      93.508  65.630  77.731  1.00  1.00              
ATOM    540  CB  ILE A  35      95.243  64.859  78.773  1.00  1.00              
ATOM    541  HB  ILE A  35      95.650  65.790  79.165  1.00  1.00              
ATOM    542  CG2 ILE A  35      94.279  64.320  79.837  1.00  1.00              
ATOM    543 1HG2 ILE A  35      93.516  65.075  80.022  1.00  1.00              
ATOM    544 2HG2 ILE A  35      93.792  63.400  79.509  1.00  1.00              
ATOM    545 3HG2 ILE A  35      94.801  64.144  80.775  1.00  1.00              
ATOM    546  CG1 ILE A  35      96.424  63.862  78.659  1.00  1.00              
ATOM    547 1HG1 ILE A  35      96.051  62.872  78.391  1.00  1.00              
ATOM    548 2HG1 ILE A  35      96.889  63.776  79.642  1.00  1.00              
ATOM    549  CD1 ILE A  35      97.524  64.257  77.665  1.00  1.00              
ATOM    550  HD1 ILE A  35      97.138  64.237  76.646  1.00  1.00              
ATOM    551  HD2 ILE A  35      97.896  65.255  77.901  1.00  1.00              
ATOM    552  HD3 ILE A  35      98.346  63.545  77.737  1.00  1.00              
ATOM    553  C   ILE A  35      95.215  66.181  76.574  1.00  1.00              
ATOM    554  O   ILE A  35      95.967  67.042  77.026  1.00  1.00              
ATOM    555  N   ILE A  36      95.029  66.111  75.259  1.00  1.00              
ATOM    556  H   ILE A  36      94.497  65.298  74.989  1.00  1.00              
ATOM    557  CA  ILE A  36      94.598  67.259  74.469  1.00  1.00              
ATOM    558  HA  ILE A  36      95.384  68.013  74.490  1.00  1.00              
ATOM    559  CB  ILE A  36      94.413  66.802  72.995  1.00  1.00              
ATOM    560  HB  ILE A  36      93.763  65.926  72.978  1.00  1.00              
ATOM    561  CG2 ILE A  36      93.764  67.873  72.108  1.00  1.00              
ATOM    562 1HG2 ILE A  36      93.666  67.520  71.085  1.00  1.00              
ATOM    563 2HG2 ILE A  36      92.761  68.075  72.470  1.00  1.00              
ATOM    564 3HG2 ILE A  36      94.346  68.789  72.140  1.00  1.00              
ATOM    565  CG1 ILE A  36      95.792  66.402  72.405  1.00  1.00              
ATOM    566 1HG1 ILE A  36      96.252  65.649  73.046  1.00  1.00              
ATOM    567 2HG1 ILE A  36      96.449  67.274  72.398  1.00  1.00              
ATOM    568  CD1 ILE A  36      95.752  65.806  70.990  1.00  1.00              
ATOM    569  HD1 ILE A  36      95.492  66.569  70.257  1.00  1.00              
ATOM    570  HD2 ILE A  36      96.737  65.412  70.739  1.00  1.00              
ATOM    571  HD3 ILE A  36      95.027  64.993  70.950  1.00  1.00              
ATOM    572  C   ILE A  36      93.383  67.851  75.168  1.00  1.00              
ATOM    573  O   ILE A  36      92.257  67.507  74.845  1.00  1.00              
ATOM    574  N   ASP A  37      93.658  68.649  76.207  1.00  1.00              
ATOM    575  H   ASP A  37      94.638  68.746  76.429  1.00  1.00              
ATOM    576  CA  ASP A  37      92.775  68.952  77.345  1.00  1.00              
ATOM    577  HA  ASP A  37      92.470  67.996  77.776  1.00  1.00              
ATOM    578  CB  ASP A  37      93.578  69.727  78.424  1.00  1.00              
ATOM    579  HB1 ASP A  37      92.926  70.411  78.965  1.00  1.00              
ATOM    580  HB2 ASP A  37      94.320  70.335  77.912  1.00  1.00              
ATOM    581  CG  ASP A  37      94.258  68.879  79.500  1.00  1.00              
ATOM    582  OD1 ASP A  37      95.031  69.462  80.295  1.00  1.00              
ATOM    583  OD2 ASP A  37      94.036  67.651  79.520  1.00  1.00              
ATOM    584  C   ASP A  37      91.451  69.662  77.034  1.00  1.00              
ATOM    585  O   ASP A  37      90.764  70.162  77.913  1.00  1.00              
ATOM    586  N   GLU A  38      91.134  69.755  75.754  1.00  1.00              
ATOM    587  H   GLU A  38      91.633  69.064  75.206  1.00  1.00              
ATOM    588  CA  GLU A  38      90.840  70.964  75.015  1.00  1.00              
ATOM    589  HA  GLU A  38      89.817  71.159  75.138  1.00  1.00              
ATOM    590  CB  GLU A  38      91.846  72.088  75.407  1.00  1.00              
ATOM    591  HB1 GLU A  38      91.540  72.921  74.793  1.00  1.00              
ATOM    592  HB2 GLU A  38      92.829  71.765  75.066  1.00  1.00              
ATOM    593  CG  GLU A  38      92.138  72.653  76.824  1.00  1.00              
ATOM    594  HG1 GLU A  38      92.811  71.976  77.336  1.00  1.00              
ATOM    595  HG2 GLU A  38      91.244  72.756  77.424  1.00  1.00              
ATOM    596  CD  GLU A  38      92.804  74.026  76.747  1.00  1.00              
ATOM    597  OE1 GLU A  38      94.013  74.128  77.044  1.00  1.00              
ATOM    598  OE2 GLU A  38      92.171  74.960  76.204  1.00  1.00              
ATOM    599  C   GLU A  38      91.070  70.553  73.616  1.00  1.00              
ATOM    600  O   GLU A  38      92.207  70.333  73.212  1.00  1.00              
ATOM    601  N   CYS A  39      89.986  70.329  72.899  1.00  1.00              
ATOM    602  H   CYS A  39      89.070  70.371  73.315  1.00  1.00              
ATOM    603  CA  CYS A  39      90.191  69.933  71.539  1.00  1.00              
ATOM    604  HA  CYS A  39      90.885  69.091  71.565  1.00  1.00              
ATOM    605  CB  CYS A  39      88.897  69.363  70.981  1.00  1.00              
ATOM    606  HB1 CYS A  39      88.244  70.125  70.572  1.00  1.00              
ATOM    607  HB2 CYS A  39      88.386  68.879  71.813  1.00  1.00              
ATOM    608  SG  CYS A  39      89.217  68.081  69.740  1.00  1.00              
ATOM    609  HG  CYS A  39      89.404  67.038  70.571  1.00  1.00              
ATOM    610  C   CYS A  39      90.936  71.046  70.778  1.00  1.00              
ATOM    611  O   CYS A  39      90.908  72.208  71.193  1.00  1.00              
ATOM    612  N   PRO A  40      91.525  70.821  69.611  1.00  1.00              
ATOM    613  CD  PRO A  40      92.196  69.618  69.141  1.00  1.00              
ATOM    614  HD1 PRO A  40      91.543  68.757  69.138  1.00  1.00              
ATOM    615  HD2 PRO A  40      93.061  69.404  69.764  1.00  1.00              
ATOM    616  CG  PRO A  40      92.635  69.915  67.708  1.00  1.00              
ATOM    617  HG1 PRO A  40      92.465  69.061  67.053  1.00  1.00              
ATOM    618  HG2 PRO A  40      93.688  70.200  67.694  1.00  1.00              
ATOM    619  CB  PRO A  40      91.760  71.109  67.315  1.00  1.00              
ATOM    620  HB1 PRO A  40      90.797  70.741  66.957  1.00  1.00              
ATOM    621  HB2 PRO A  40      92.236  71.719  66.547  1.00  1.00              
ATOM    622  CA  PRO A  40      91.551  71.877  68.630  1.00  1.00              
ATOM    623  HA  PRO A  40      90.623  72.390  68.563  1.00  1.00              
ATOM    624  C   PRO A  40      92.631  72.922  68.795  1.00  1.00              
ATOM    625  O   PRO A  40      93.813  72.601  68.739  1.00  1.00              
ATOM    626  N   LYS A  41      92.253  74.206  68.920  1.00  1.00              
ATOM    627  H   LYS A  41      91.270  74.458  68.909  1.00  1.00              
ATOM    628  CA  LYS A  41      93.215  75.173  69.463  1.00  1.00              
ATOM    629  HA  LYS A  41      94.051  74.992  68.785  1.00  1.00              
ATOM    630  CB  LYS A  41      93.068  76.727  69.313  1.00  1.00              
ATOM    631  HB1 LYS A  41      93.119  77.143  70.319  1.00  1.00              
ATOM    632  HB2 LYS A  41      92.141  77.079  68.911  1.00  1.00              
ATOM    633  CG  LYS A  41      94.177  77.465  68.547  1.00  1.00              
ATOM    634  HG1 LYS A  41      95.069  76.847  68.485  1.00  1.00              
ATOM    635  HG2 LYS A  41      94.445  78.332  69.146  1.00  1.00              
ATOM    636  CD  LYS A  41      93.816  78.021  67.156  1.00  1.00              
ATOM    637  HD1 LYS A  41      94.742  78.110  66.590  1.00  1.00              
ATOM    638  HD2 LYS A  41      93.451  79.040  67.295  1.00  1.00              
ATOM    639  CE  LYS A  41      92.761  77.270  66.324  1.00  1.00              
ATOM    640  HE1 LYS A  41      92.816  77.618  65.289  1.00  1.00              
ATOM    641  HE2 LYS A  41      91.772  77.537  66.704  1.00  1.00              
ATOM    642  NZ  LYS A  41      92.908  75.797  66.377  1.00  1.00              
ATOM    643  HZ1 LYS A  41      92.683  75.484  67.314  1.00  1.00              
ATOM    644  HZ2 LYS A  41      92.268  75.338  65.736  1.00  1.00              
ATOM    645  HZ3 LYS A  41      93.863  75.503  66.186  1.00  1.00              
ATOM    646  C   LYS A  41      93.969  74.868  70.716  1.00  1.00              
ATOM    647  O   LYS A  41      95.057  75.424  70.879  1.00  1.00              
ATOM    648  N   SER A  42      93.466  73.932  71.488  1.00  1.00              
ATOM    649  H   SER A  42      92.605  73.462  71.255  1.00  1.00              
ATOM    650  CA  SER A  42      94.206  73.476  72.607  1.00  1.00              
ATOM    651  HA  SER A  42      95.168  73.976  72.587  1.00  1.00              
ATOM    652  CB  SER A  42      93.641  74.001  73.879  1.00  1.00              
ATOM    653  HB1 SER A  42      94.169  73.523  74.700  1.00  1.00              
ATOM    654  HB2 SER A  42      92.586  73.780  73.871  1.00  1.00              
ATOM    655  OG  SER A  42      93.777  75.403  73.969  1.00  1.00              
ATOM    656  HG  SER A  42      93.441  75.612  74.867  1.00  1.00              
ATOM    657  C   SER A  42      94.627  72.037  72.458  1.00  1.00              
ATOM    658  O   SER A  42      94.142  71.304  71.597  1.00  1.00              
ATOM    659  N   ASN A  43      95.783  71.790  73.059  1.00  1.00              
ATOM    660  H   ASN A  43      96.109  72.469  73.735  1.00  1.00              
ATOM    661  CA  ASN A  43      96.769  70.851  72.544  1.00  1.00              
ATOM    662  HA  ASN A  43      96.300  69.865  72.555  1.00  1.00              
ATOM    663  CB  ASN A  43      97.181  71.158  71.078  1.00  1.00              
ATOM    664  HB1 ASN A  43      98.250  71.313  71.017  1.00  1.00              
ATOM    665  HB2 ASN A  43      96.679  72.046  70.697  1.00  1.00              
ATOM    666  CG  ASN A  43      96.889  70.001  70.148  1.00  1.00              
ATOM    667  OD1 ASN A  43      97.766  69.282  69.704  1.00  1.00              
ATOM    668  ND2 ASN A  43      95.642  69.739  69.862  1.00  1.00              
ATOM    669 1HD2 ASN A  43      94.906  70.296  70.290  1.00  1.00              
ATOM    670 2HD2 ASN A  43      95.456  68.883  69.380  1.00  1.00              
ATOM    671  C   ASN A  43      97.929  70.738  73.532  1.00  1.00              
ATOM    672  O   ASN A  43      99.073  71.078  73.234  1.00  1.00              
ATOM    673  N   LEU A  44      97.609  70.332  74.762  1.00  1.00              
ATOM    674  H   LEU A  44      96.650  70.110  74.980  1.00  1.00              
ATOM    675  CA  LEU A  44      98.644  69.950  75.706  1.00  1.00              
ATOM    676  HA  LEU A  44      99.291  70.818  75.835  1.00  1.00              
ATOM    677  CB  LEU A  44      98.048  69.591  77.087  1.00  1.00              
ATOM    678  HB1 LEU A  44      98.585  68.723  77.472  1.00  1.00              
ATOM    679  HB2 LEU A  44      97.002  69.302  76.991  1.00  1.00              
ATOM    680  CG  LEU A  44      98.164  70.729  78.121  1.00  1.00              
ATOM    681  HG  LEU A  44      99.047  71.320  77.901  1.00  1.00              
ATOM    682  CD1 LEU A  44      96.981  71.687  78.085  1.00  1.00              
ATOM    683 1HD1 LEU A  44      96.126  71.230  78.577  1.00  1.00              
ATOM    684 2HD1 LEU A  44      97.225  72.596  78.633  1.00  1.00              
ATOM    685 3HD1 LEU A  44      96.722  71.954  77.062  1.00  1.00              
ATOM    686  CD2 LEU A  44      98.332  70.170  79.534  1.00  1.00              
ATOM    687 1HD2 LEU A  44      98.362  70.989  80.251  1.00  1.00              
ATOM    688 2HD2 LEU A  44      97.486  69.524  79.779  1.00  1.00              
ATOM    689 3HD2 LEU A  44      99.253  69.594  79.605  1.00  1.00              
ATOM    690  C   LEU A  44      99.549  68.841  75.137  1.00  1.00              
ATOM    691  O   LEU A  44      99.094  67.967  74.400  1.00  1.00              
ATOM    692  N   SER A  45     100.810  68.807  75.570  1.00  1.00              
ATOM    693  H   SER A  45     101.202  69.612  76.041  1.00  1.00              
ATOM    694  CA  SER A  45     101.364  67.494  75.971  1.00  1.00              
ATOM    695  HA  SER A  45     100.581  66.735  75.920  1.00  1.00              
ATOM    696  CB  SER A  45     102.513  67.026  75.072  1.00  1.00              
ATOM    697  HB1 SER A  45     103.379  67.674  75.198  1.00  1.00              
ATOM    698  HB2 SER A  45     102.184  67.073  74.033  1.00  1.00              
ATOM    699  OG  SER A  45     102.884  65.688  75.383  1.00  1.00              
ATOM    700  HG  SER A  45     103.414  65.376  74.636  1.00  1.00              
ATOM    701  C   SER A  45     101.788  67.626  77.421  1.00  1.00              
ATOM    702  O   SER A  45     102.067  68.725  77.892  1.00  1.00              
ATOM    703  N   GLY A  46     101.801  66.538  78.177  1.00  1.00              
ATOM    704  H   GLY A  46     101.525  65.657  77.770  1.00  1.00              
ATOM    705  CA  GLY A  46     102.315  66.612  79.537  1.00  1.00              
ATOM    706  HA1 GLY A  46     101.826  65.848  80.143  1.00  1.00              
ATOM    707  HA2 GLY A  46     102.079  67.574  79.994  1.00  1.00              
ATOM    708  C   GLY A  46     103.809  66.439  79.546  1.00  1.00              
ATOM    709  O   GLY A  46     104.571  67.291  79.060  1.00  1.00              
ATOM    710  N   THR A  47     104.081  65.251  80.092  1.00  1.00              
ATOM    711  H   THR A  47     103.254  64.768  80.410  1.00  1.00              
ATOM    712  CA  THR A  47     105.318  64.518  80.331  1.00  1.00              
ATOM    713  HA  THR A  47     106.095  64.952  79.703  1.00  1.00              
ATOM    714  CB  THR A  47     105.738  64.681  81.799  1.00  1.00              
ATOM    715  HB  THR A  47     105.945  65.737  81.979  1.00  1.00              
ATOM    716  CG2 THR A  47     104.719  64.210  82.838  1.00  1.00              
ATOM    717 1HG2 THR A  47     103.804  64.797  82.764  1.00  1.00              
ATOM    718 2HG2 THR A  47     104.486  63.155  82.696  1.00  1.00              
ATOM    719 3HG2 THR A  47     105.133  64.349  83.837  1.00  1.00              
ATOM    720  OG1 THR A  47     106.914  63.963  82.017  1.00  1.00              
ATOM    721  HG1 THR A  47     107.553  64.294  81.367  1.00  1.00              
ATOM    722  C   THR A  47     105.132  63.074  79.854  1.00  1.00              
ATOM    723  O   THR A  47     105.495  62.091  80.505  1.00  1.00              
ATOM    724  N   CYS A  48     104.603  62.933  78.632  1.00  1.00              
ATOM    725  H   CYS A  48     104.349  63.776  78.137  1.00  1.00              
ATOM    726  CA  CYS A  48     105.147  61.861  77.814  1.00  1.00              
ATOM    727  HA  CYS A  48     104.956  60.913  78.320  1.00  1.00              
ATOM    728  CB  CYS A  48     104.459  61.800  76.440  1.00  1.00              
ATOM    729  HB1 CYS A  48     103.377  61.742  76.566  1.00  1.00              
ATOM    730  HB2 CYS A  48     104.783  60.896  75.919  1.00  1.00              
ATOM    731  SG  CYS A  48     104.876  63.226  75.398  1.00  1.00              
ATOM    732  HG  CYS A  48     104.036  64.121  75.938  1.00  1.00              
ATOM    733  C   CYS A  48     106.669  62.070  77.746  1.00  1.00              
ATOM    734  O   CYS A  48     107.156  63.201  77.710  1.00  1.00              
ATOM    735  N   LYS A  49     107.447  60.994  77.818  1.00  1.00              
ATOM    736  H   LYS A  49     107.014  60.083  77.809  1.00  1.00              
ATOM    737  CA  LYS A  49     108.912  61.062  77.899  1.00  1.00              
ATOM    738  HA  LYS A  49     109.224  61.878  78.554  1.00  1.00              
ATOM    739  CB  LYS A  49     109.432  59.703  78.443  1.00  1.00              
ATOM    740  HB1 LYS A  49     110.520  59.751  78.518  1.00  1.00              
ATOM    741  HB2 LYS A  49     109.202  58.935  77.702  1.00  1.00              
ATOM    742  CG  LYS A  49     108.908  59.186  79.792  1.00  1.00              
ATOM    743  HG1 LYS A  49     109.318  58.185  79.930  1.00  1.00              
ATOM    744  HG2 LYS A  49     107.821  59.090  79.769  1.00  1.00              
ATOM    745  CD  LYS A  49     109.349  60.033  80.991  1.00  1.00              
ATOM    746  HD1 LYS A  49     110.285  60.547  80.763  1.00  1.00              
ATOM    747  HD2 LYS A  49     109.518  59.371  81.842  1.00  1.00              
ATOM    748  CE  LYS A  49     108.265  61.040  81.366  1.00  1.00              
ATOM    749  HE1 LYS A  49     107.365  60.503  81.681  1.00  1.00              
ATOM    750  HE2 LYS A  49     107.997  61.636  80.488  1.00  1.00              
ATOM    751  NZ  LYS A  49     108.725  61.936  82.442  1.00  1.00              
ATOM    752  HZ1 LYS A  49     107.951  62.528  82.735  1.00  1.00              
ATOM    753  HZ2 LYS A  49     109.107  61.453  83.240  1.00  1.00              
ATOM    754  HZ3 LYS A  49     109.413  62.590  82.075  1.00  1.00              
ATOM    755  C   LYS A  49     109.557  61.312  76.522  1.00  1.00              
ATOM    756  O   LYS A  49     110.520  60.639  76.162  1.00  1.00              
ATOM    757  N   GLY A  50     108.952  62.179  75.713  1.00  1.00              
ATOM    758  H   GLY A  50     108.196  62.735  76.085  1.00  1.00              
ATOM    759  CA  GLY A  50     109.413  62.450  74.359  1.00  1.00              
ATOM    760  HA1 GLY A  50     108.818  63.247  73.914  1.00  1.00              
ATOM    761  HA2 GLY A  50     109.289  61.550  73.754  1.00  1.00              
ATOM    762  C   GLY A  50     110.893  62.874  74.322  1.00  1.00              
ATOM    763  O   GLY A  50     111.423  63.482  75.260  1.00  1.00              
ATOM    764  N   VAL A  51     111.511  62.573  73.187  1.00  1.00              
ATOM    765  H   VAL A  51     110.973  62.088  72.482  1.00  1.00              
ATOM    766  CA  VAL A  51     112.758  63.151  72.676  1.00  1.00              
ATOM    767  HA  VAL A  51     112.948  64.106  73.171  1.00  1.00              
ATOM    768  CB  VAL A  51     113.996  62.252  72.873  1.00  1.00              
ATOM    769  HB  VAL A  51     114.820  62.698  72.314  1.00  1.00              
ATOM    770  CG1 VAL A  51     114.417  62.210  74.346  1.00  1.00              
ATOM    771 1HG1 VAL A  51     115.349  61.654  74.448  1.00  1.00              
ATOM    772 2HG1 VAL A  51     114.577  63.226  74.707  1.00  1.00              
ATOM    773 3HG1 VAL A  51     113.642  61.734  74.947  1.00  1.00              
ATOM    774  CG2 VAL A  51     113.823  60.808  72.380  1.00  1.00              
ATOM    775 1HG2 VAL A  51     114.756  60.261  72.513  1.00  1.00              
ATOM    776 2HG2 VAL A  51     113.033  60.310  72.943  1.00  1.00              
ATOM    777 3HG2 VAL A  51     113.565  60.804  71.321  1.00  1.00              
ATOM    778  C   VAL A  51     112.483  63.445  71.201  1.00  1.00              
ATOM    779  O   VAL A  51     111.822  62.647  70.530  1.00  1.00              
ATOM    780  N   SER A  52     112.921  64.603  70.717  1.00  1.00              
ATOM    781  H   SER A  52     113.488  65.189  71.331  1.00  1.00              
ATOM    782  CA  SER A  52     112.328  65.323  69.584  1.00  1.00              
ATOM    783  HA  SER A  52     112.921  66.236  69.511  1.00  1.00              
ATOM    784  CB  SER A  52     112.541  64.601  68.246  1.00  1.00              
ATOM    785  HB1 SER A  52     113.513  64.106  68.249  1.00  1.00              
ATOM    786  HB2 SER A  52     112.534  65.338  67.442  1.00  1.00              
ATOM    787  OG  SER A  52     111.525  63.655  67.985  1.00  1.00              
ATOM    788  HG  SER A  52     111.393  63.136  68.798  1.00  1.00              
ATOM    789  C   SER A  52     110.891  65.806  69.794  1.00  1.00              
ATOM    790  O   SER A  52     110.142  65.332  70.649  1.00  1.00              
ATOM    791  N   ASN A  53     110.503  66.808  69.005  1.00  1.00              
ATOM    792  H   ASN A  53     111.140  67.081  68.267  1.00  1.00              
ATOM    793  CA  ASN A  53     109.627  67.875  69.481  1.00  1.00              
ATOM    794  HA  ASN A  53     109.336  67.625  70.505  1.00  1.00              
ATOM    795  CB  ASN A  53     110.451  69.166  69.603  1.00  1.00              
ATOM    796  HB1 ASN A  53     111.306  68.992  70.259  1.00  1.00              
ATOM    797  HB2 ASN A  53     109.828  69.924  70.068  1.00  1.00              
ATOM    798  CG  ASN A  53     110.970  69.678  68.274  1.00  1.00              
ATOM    799  OD1 ASN A  53     111.556  68.953  67.484  1.00  1.00              
ATOM    800  ND2 ASN A  53     110.773  70.942  67.992  1.00  1.00              
ATOM    801 1HD2 ASN A  53     110.293  71.545  68.639  1.00  1.00              
ATOM    802 2HD2 ASN A  53     111.137  71.293  67.114  1.00  1.00              
ATOM    803  C   ASN A  53     108.311  67.992  68.738  1.00  1.00              
ATOM    804  O   ASN A  53     107.923  69.074  68.300  1.00  1.00              
ATOM    805  N   VAL A  54     107.608  66.854  68.729  1.00  1.00              
ATOM    806  H   VAL A  54     108.085  66.037  69.090  1.00  1.00              
ATOM    807  CA  VAL A  54     106.165  66.728  68.500  1.00  1.00              
ATOM    808  HA  VAL A  54     105.999  65.678  68.276  1.00  1.00              
ATOM    809  CB  VAL A  54     105.391  66.984  69.821  1.00  1.00              
ATOM    810  HB  VAL A  54     105.791  66.280  70.553  1.00  1.00              
ATOM    811  CG1 VAL A  54     105.529  68.383  70.448  1.00  1.00              
ATOM    812 1HG1 VAL A  54     104.947  68.430  71.368  1.00  1.00              
ATOM    813 2HG1 VAL A  54     106.568  68.586  70.697  1.00  1.00              
ATOM    814 3HG1 VAL A  54     105.164  69.153  69.769  1.00  1.00              
ATOM    815  CG2 VAL A  54     103.901  66.666  69.698  1.00  1.00              
ATOM    816 1HG2 VAL A  54     103.766  65.677  69.259  1.00  1.00              
ATOM    817 2HG2 VAL A  54     103.440  66.672  70.686  1.00  1.00              
ATOM    818 3HG2 VAL A  54     103.422  67.421  69.082  1.00  1.00              
ATOM    819  C   VAL A  54     105.704  67.519  67.278  1.00  1.00              
ATOM    820  O   VAL A  54     105.168  68.615  67.366  1.00  1.00              
ATOM    821  N   ALA A  55     105.991  66.974  66.096  1.00  1.00              
ATOM    822  H   ALA A  55     106.449  66.073  66.101  1.00  1.00              
ATOM    823  CA  ALA A  55     105.967  67.698  64.826  1.00  1.00              
ATOM    824  HA  ALA A  55     105.670  68.731  65.006  1.00  1.00              
ATOM    825  CB  ALA A  55     107.399  67.737  64.272  1.00  1.00              
ATOM    826  HB1 ALA A  55     107.420  68.308  63.344  1.00  1.00              
ATOM    827  HB2 ALA A  55     108.063  68.210  64.998  1.00  1.00              
ATOM    828  HB3 ALA A  55     107.750  66.723  64.073  1.00  1.00              
ATOM    829  C   ALA A  55     104.930  67.103  63.859  1.00  1.00              
ATOM    830  O   ALA A  55     105.290  66.517  62.845  1.00  1.00              
ATOM    831  N   LEU A  56     103.649  67.192  64.246  1.00  1.00              
ATOM    832  H   LEU A  56     103.463  67.764  65.056  1.00  1.00              
ATOM    833  CA  LEU A  56     102.552  66.288  63.841  1.00  1.00              
ATOM    834  HA  LEU A  56     101.772  66.401  64.586  1.00  1.00              
ATOM    835  CB  LEU A  56     101.842  66.744  62.546  1.00  1.00              
ATOM    836  HB1 LEU A  56     101.453  67.744  62.744  1.00  1.00              
ATOM    837  HB2 LEU A  56     100.975  66.098  62.403  1.00  1.00              
ATOM    838  CG  LEU A  56     102.619  66.803  61.216  1.00  1.00              
ATOM    839  HG  LEU A  56     103.474  67.469  61.320  1.00  1.00              
ATOM    840  CD1 LEU A  56     103.086  65.447  60.683  1.00  1.00              
ATOM    841 1HD1 LEU A  56     103.552  65.563  59.707  1.00  1.00              
ATOM    842 2HD1 LEU A  56     103.822  65.018  61.362  1.00  1.00              
ATOM    843 3HD1 LEU A  56     102.241  64.761  60.612  1.00  1.00              
ATOM    844  CD2 LEU A  56     101.700  67.406  60.150  1.00  1.00              
ATOM    845 1HD2 LEU A  56     102.247  67.523  59.216  1.00  1.00              
ATOM    846 2HD2 LEU A  56     100.841  66.754  59.984  1.00  1.00              
ATOM    847 3HD2 LEU A  56     101.348  68.384  60.477  1.00  1.00              
ATOM    848  C   LEU A  56     102.866  64.789  63.984  1.00  1.00              
ATOM    849  O   LEU A  56     102.339  63.933  63.284  1.00  1.00              
ATOM    850  N   ASP A  57     103.729  64.521  64.960  1.00  1.00              
ATOM    851  H   ASP A  57     104.106  65.322  65.427  1.00  1.00              
ATOM    852  CA  ASP A  57     104.160  63.233  65.481  1.00  1.00              
ATOM    853  HA  ASP A  57     104.618  62.636  64.690  1.00  1.00              
ATOM    854  CB  ASP A  57     105.235  63.607  66.511  1.00  1.00              
ATOM    855  HB1 ASP A  57     104.833  64.412  67.126  1.00  1.00              
ATOM    856  HB2 ASP A  57     106.114  63.994  65.991  1.00  1.00              
ATOM    857  CG  ASP A  57     105.657  62.480  67.442  1.00  1.00              
ATOM    858  OD1 ASP A  57     106.367  61.575  66.963  1.00  1.00              
ATOM    859  OD2 ASP A  57     105.301  62.598  68.638  1.00  1.00              
ATOM    860  C   ASP A  57     103.026  62.406  66.091  1.00  1.00              
ATOM    861  O   ASP A  57     102.655  61.347  65.584  1.00  1.00              
ATOM    862  N   LEU A  58     102.413  62.935  67.147  1.00  1.00              
ATOM    863  H   LEU A  58     102.775  63.794  67.526  1.00  1.00              
ATOM    864  CA  LEU A  58     101.135  62.445  67.629  1.00  1.00              
ATOM    865  HA  LEU A  58     101.143  61.353  67.626  1.00  1.00              
ATOM    866  CB  LEU A  58     100.899  62.960  69.064  1.00  1.00              
ATOM    867  HB1 LEU A  58      99.988  62.501  69.452  1.00  1.00              
ATOM    868  HB2 LEU A  58     100.735  64.038  69.019  1.00  1.00              
ATOM    869  CG  LEU A  58     102.055  62.697  70.057  1.00  1.00              
ATOM    870  HG  LEU A  58     102.941  63.239  69.730  1.00  1.00              
ATOM    871  CD1 LEU A  58     101.685  63.225  71.444  1.00  1.00              
ATOM    872 1HD1 LEU A  58     102.536  63.103  72.115  1.00  1.00              
ATOM    873 2HD1 LEU A  58     101.440  64.284  71.374  1.00  1.00              
ATOM    874 3HD1 LEU A  58     100.828  62.676  71.836  1.00  1.00              
ATOM    875  CD2 LEU A  58     102.396  61.213  70.197  1.00  1.00              
ATOM    876 1HD2 LEU A  58     103.197  61.091  70.926  1.00  1.00              
ATOM    877 2HD2 LEU A  58     101.520  60.644  70.502  1.00  1.00              
ATOM    878 3HD2 LEU A  58     102.770  60.840  69.242  1.00  1.00              
ATOM    879  C   LEU A  58     100.041  62.931  66.677  1.00  1.00              
ATOM    880  O   LEU A  58     100.131  64.020  66.111  1.00  1.00              
ATOM    881  N   ALA A  59      98.954  62.179  66.570  1.00  1.00              
ATOM    882  H   ALA A  59      98.900  61.312  67.077  1.00  1.00              
ATOM    883  CA  ALA A  59      97.735  62.740  66.012  1.00  1.00              
ATOM    884  HA  ALA A  59      97.957  63.143  65.021  1.00  1.00              
ATOM    885  CB  ALA A  59      96.721  61.589  65.824  1.00  1.00              
ATOM    886  HB1 ALA A  59      95.806  61.997  65.392  1.00  1.00              
ATOM    887  HB2 ALA A  59      97.137  60.833  65.156  1.00  1.00              
ATOM    888  HB3 ALA A  59      96.499  61.143  66.795  1.00  1.00              
ATOM    889  C   ALA A  59      97.204  63.822  66.921  1.00  1.00              
ATOM    890  O   ALA A  59      96.779  63.568  68.059  1.00  1.00              
ATOM    891  N   GLY A  60      97.361  65.042  66.470  1.00  1.00              
ATOM    892  H   GLY A  60      97.760  65.180  65.549  1.00  1.00              
ATOM    893  CA  GLY A  60      97.565  66.156  67.362  1.00  1.00              
ATOM    894  HA1 GLY A  60      98.295  65.888  68.127  1.00  1.00              
ATOM    895  HA2 GLY A  60      96.633  66.425  67.851  1.00  1.00              
ATOM    896  C   GLY A  60      98.076  67.350  66.580  1.00  1.00              
ATOM    897  O   GLY A  60      97.781  67.515  65.397  1.00  1.00              
ATOM    898  N   ILE A  61      98.841  68.159  67.289  1.00  1.00              
ATOM    899  H   ILE A  61      98.885  67.968  68.282  1.00  1.00              
ATOM    900  CA  ILE A  61      99.599  69.310  66.834  1.00  1.00              
ATOM    901  HA  ILE A  61      99.203  70.099  67.471  1.00  1.00              
ATOM    902  CB  ILE A  61     101.063  69.292  67.296  1.00  1.00              
ATOM    903  HB  ILE A  61     101.514  70.206  66.913  1.00  1.00              
ATOM    904  CG2 ILE A  61     101.176  69.389  68.828  1.00  1.00              
ATOM    905 1HG2 ILE A  61     102.221  69.533  69.107  1.00  1.00              
ATOM    906 2HG2 ILE A  61     100.599  70.237  69.193  1.00  1.00              
ATOM    907 3HG2 ILE A  61     100.793  68.493  69.312  1.00  1.00              
ATOM    908  CG1 ILE A  61     101.869  68.124  66.730  1.00  1.00              
ATOM    909 1HG1 ILE A  61     102.900  68.302  66.982  1.00  1.00              
ATOM    910 2HG1 ILE A  61     101.783  68.191  65.654  1.00  1.00              
ATOM    911  CD1 ILE A  61     101.524  66.697  67.176  1.00  1.00              
ATOM    912  HD1 ILE A  61     102.337  66.026  66.903  1.00  1.00              
ATOM    913  HD2 ILE A  61     101.372  66.635  68.251  1.00  1.00              
ATOM    914  HD3 ILE A  61     100.624  66.369  66.668  1.00  1.00              
ATOM    915  C   ILE A  61      99.349  69.909  65.446  1.00  1.00              
ATOM    916  O   ILE A  61     100.194  69.820  64.548  1.00  1.00              
ATOM    917  N   PRO A  62      98.215  70.622  65.302  1.00  1.00              
ATOM    918  CD  PRO A  62      97.070  70.668  66.207  1.00  1.00              
ATOM    919  HD1 PRO A  62      97.297  71.320  67.052  1.00  1.00              
ATOM    920  HD2 PRO A  62      96.782  69.681  66.564  1.00  1.00              
ATOM    921  CG  PRO A  62      95.936  71.265  65.387  1.00  1.00              
ATOM    922  HG1 PRO A  62      95.193  71.755  66.019  1.00  1.00              
ATOM    923  HG2 PRO A  62      95.477  70.488  64.773  1.00  1.00              
ATOM    924  CB  PRO A  62      96.680  72.257  64.501  1.00  1.00              
ATOM    925  HB1 PRO A  62      96.792  73.186  65.058  1.00  1.00              
ATOM    926  HB2 PRO A  62      96.150  72.436  63.565  1.00  1.00              
ATOM    927  CA  PRO A  62      98.058  71.618  64.261  1.00  1.00              
ATOM    928  HA  PRO A  62      98.060  71.107  63.298  1.00  1.00              
ATOM    929  C   PRO A  62      99.148  72.698  64.263  1.00  1.00              
ATOM    930  O   PRO A  62      99.759  72.977  65.287  1.00  1.00              
ATOM    931  N   SER A  63      99.267  73.452  63.166  1.00  1.00              
ATOM    932  H   SER A  63      98.779  73.192  62.323  1.00  1.00              
ATOM    933  CA  SER A  63      99.922  74.775  63.181  1.00  1.00              
ATOM    934  HA  SER A  63     100.890  74.677  63.665  1.00  1.00              
ATOM    935  CB  SER A  63     100.190  75.244  61.749  1.00  1.00              
ATOM    936  HB1 SER A  63     100.932  74.584  61.297  1.00  1.00              
ATOM    937  HB2 SER A  63     100.593  76.259  61.763  1.00  1.00              
ATOM    938  OG  SER A  63      99.001  75.203  60.978  1.00  1.00              
ATOM    939  HG  SER A  63      99.227  75.415  60.066  1.00  1.00              
ATOM    940  C   SER A  63      99.140  75.854  63.950  1.00  1.00              
ATOM    941  O   SER A  63      99.674  76.909  64.293  1.00  1.00              
ATOM    942  N   HIS A  64      97.862  75.574  64.222  1.00  1.00              
ATOM    943  H   HIS A  64      97.541  74.689  63.866  1.00  1.00              
ATOM    944  CA  HIS A  64      96.883  76.385  64.950  1.00  1.00              
ATOM    945  HA  HIS A  64      97.243  77.410  65.052  1.00  1.00              
ATOM    946  CB  HIS A  64      95.564  76.373  64.150  1.00  1.00              
ATOM    947  HB1 HIS A  64      94.825  76.915  64.723  1.00  1.00              
ATOM    948  HB2 HIS A  64      95.218  75.342  64.058  1.00  1.00              
ATOM    949  CG  HIS A  64      95.520  76.979  62.769  1.00  1.00              
ATOM    950  ND1 HIS A  64      94.334  77.118  62.050  1.00  1.00              
ATOM    951  CE1 HIS A  64      94.674  77.666  60.876  1.00  1.00              
ATOM    952  HE1 HIS A  64      93.975  77.897  60.082  1.00  1.00              
ATOM    953  NE2 HIS A  64      96.000  77.884  60.827  1.00  1.00              
ATOM    954  HE2 HIS A  64      96.495  78.273  60.035  1.00  1.00              
ATOM    955  CD2 HIS A  64      96.554  77.459  62.016  1.00  1.00              
ATOM    956  HD2 HIS A  64      97.601  77.480  62.288  1.00  1.00              
ATOM    957  C   HIS A  64      96.695  75.795  66.354  1.00  1.00              
ATOM    958  O   HIS A  64      95.657  75.191  66.646  1.00  1.00              
ATOM    959  N   LEU A  65      97.737  75.930  67.170  1.00  1.00              
ATOM    960  H   LEU A  65      98.519  76.473  66.827  1.00  1.00              
ATOM    961  CA  LEU A  65      97.980  75.239  68.438  1.00  1.00              
ATOM    962  HA  LEU A  65      97.067  74.774  68.817  1.00  1.00              
ATOM    963  CB  LEU A  65      99.040  74.161  68.149  1.00  1.00              
ATOM    964  HB1 LEU A  65      99.890  74.659  67.677  1.00  1.00              
ATOM    965  HB2 LEU A  65      98.613  73.492  67.405  1.00  1.00              
ATOM    966  CG  LEU A  65      99.562  73.264  69.289  1.00  1.00              
ATOM    967  HG  LEU A  65      99.080  72.294  69.173  1.00  1.00              
ATOM    968  CD1 LEU A  65     101.066  73.060  69.117  1.00  1.00              
ATOM    969 1HD1 LEU A  65     101.420  72.322  69.830  1.00  1.00              
ATOM    970 2HD1 LEU A  65     101.279  72.702  68.108  1.00  1.00              
ATOM    971 3HD1 LEU A  65     101.591  74.003  69.277  1.00  1.00              
ATOM    972  CD2 LEU A  65      99.326  73.728  70.730  1.00  1.00              
ATOM    973 1HD2 LEU A  65      99.671  72.958  71.418  1.00  1.00              
ATOM    974 2HD2 LEU A  65      99.887  74.638  70.942  1.00  1.00              
ATOM    975 3HD2 LEU A  65      98.265  73.892  70.907  1.00  1.00              
ATOM    976  C   LEU A  65      98.461  76.312  69.423  1.00  1.00              
ATOM    977  O   LEU A  65      99.648  76.638  69.446  1.00  1.00              
ATOM    978  N   GLU A  66      97.551  76.907  70.193  1.00  1.00              
ATOM    979  H   GLU A  66      96.599  76.559  70.208  1.00  1.00              
ATOM    980  CA  GLU A  66      97.829  78.190  70.857  1.00  1.00              
ATOM    981  HA  GLU A  66      98.730  78.606  70.434  1.00  1.00              
ATOM    982  CB  GLU A  66      96.686  79.156  70.511  1.00  1.00              
ATOM    983  HB1 GLU A  66      95.777  78.862  71.037  1.00  1.00              
ATOM    984  HB2 GLU A  66      96.520  79.049  69.439  1.00  1.00              
ATOM    985  CG  GLU A  66      96.990  80.635  70.782  1.00  1.00              
ATOM    986  HG1 GLU A  66      98.070  80.781  70.725  1.00  1.00              
ATOM    987  HG2 GLU A  66      96.663  80.893  71.791  1.00  1.00              
ATOM    988  CD  GLU A  66      96.332  81.581  69.764  1.00  1.00              
ATOM    989  OE1 GLU A  66      95.294  81.244  69.136  1.00  1.00              
ATOM    990  OE2 GLU A  66      96.901  82.674  69.518  1.00  1.00              
ATOM    991  C   GLU A  66      98.136  78.043  72.353  1.00  1.00              
ATOM    992  O   GLU A  66      98.443  79.019  73.036  1.00  1.00              
ATOM    993  N   VAL A  67      98.174  76.796  72.832  1.00  1.00              
ATOM    994  H   VAL A  67      97.844  76.064  72.225  1.00  1.00              
ATOM    995  CA  VAL A  67      98.865  76.420  74.066  1.00  1.00              
ATOM    996  HA  VAL A  67      98.685  77.197  74.797  1.00  1.00              
ATOM    997  CB  VAL A  67      98.330  75.111  74.691  1.00  1.00              
ATOM    998  HB  VAL A  67      98.631  74.263  74.082  1.00  1.00              
ATOM    999  CG1 VAL A  67      98.800  74.917  76.142  1.00  1.00              
ATOM   1000 1HG1 VAL A  67      98.349  75.677  76.781  1.00  1.00              
ATOM   1001 2HG1 VAL A  67      98.493  73.934  76.499  1.00  1.00              
ATOM   1002 3HG1 VAL A  67      99.878  75.004  76.229  1.00  1.00              
ATOM   1003  CG2 VAL A  67      96.806  75.102  74.755  1.00  1.00              
ATOM   1004 1HG2 VAL A  67      96.446  74.180  75.215  1.00  1.00              
ATOM   1005 2HG2 VAL A  67      96.441  75.943  75.345  1.00  1.00              
ATOM   1006 3HG2 VAL A  67      96.395  75.190  73.755  1.00  1.00              
ATOM   1007  C   VAL A  67     100.428  76.401  73.836  1.00  1.00              
ATOM   1008  O   VAL A  67     100.931  77.492  73.543  1.00  1.00              
ATOM   1009  N   LEU A  68     101.331  75.387  74.037  1.00  1.00              
ATOM   1010  H   LEU A  68     102.181  75.767  74.427  1.00  1.00              
ATOM   1011  CA  LEU A  68     101.479  73.878  74.006  1.00  1.00              
ATOM   1012  HA  LEU A  68     100.506  73.398  73.869  1.00  1.00              
ATOM   1013  CB  LEU A  68     102.372  73.492  72.802  1.00  1.00              
ATOM   1014  HB1 LEU A  68     103.112  74.267  72.692  1.00  1.00              
ATOM   1015  HB2 LEU A  68     101.775  73.554  71.899  1.00  1.00              
ATOM   1016  CG  LEU A  68     103.121  72.140  72.788  1.00  1.00              
ATOM   1017  HG  LEU A  68     103.734  72.058  73.683  1.00  1.00              
ATOM   1018  CD1 LEU A  68     102.180  70.941  72.703  1.00  1.00              
ATOM   1019 1HD1 LEU A  68     102.760  70.020  72.660  1.00  1.00              
ATOM   1020 2HD1 LEU A  68     101.548  70.894  73.582  1.00  1.00              
ATOM   1021 3HD1 LEU A  68     101.550  71.009  71.816  1.00  1.00              
ATOM   1022  CD2 LEU A  68     104.060  72.073  71.581  1.00  1.00              
ATOM   1023 1HD2 LEU A  68     104.559  71.104  71.551  1.00  1.00              
ATOM   1024 2HD2 LEU A  68     103.509  72.207  70.653  1.00  1.00              
ATOM   1025 3HD2 LEU A  68     104.819  72.848  71.662  1.00  1.00              
ATOM   1026  C   LEU A  68     101.995  73.473  75.396  1.00  1.00              
ATOM   1027  O   LEU A  68     102.376  74.309  76.191  1.00  1.00              
ATOM   1028  N   CYS A  69     102.062  72.212  75.769  1.00  1.00              
ATOM   1029  H   CYS A  69     101.877  71.489  75.086  1.00  1.00              
ATOM   1030  CA  CYS A  69     102.827  71.851  76.971  1.00  1.00              
ATOM   1031  HA  CYS A  69     103.550  72.626  77.236  1.00  1.00              
ATOM   1032  CB  CYS A  69     101.843  71.707  78.141  1.00  1.00              
ATOM   1033  HB1 CYS A  69     101.077  70.988  77.869  1.00  1.00              
ATOM   1034  HB2 CYS A  69     101.371  72.677  78.322  1.00  1.00              
ATOM   1035  SG  CYS A  69     102.635  71.140  79.671  1.00  1.00              
ATOM   1036  HG  CYS A  69     102.556  69.841  79.337  1.00  1.00              
ATOM   1037  C   CYS A  69     103.673  70.610  76.610  1.00  1.00              
ATOM   1038  O   CYS A  69     103.510  70.061  75.518  1.00  1.00              
ATOM   1039  N   LEU A  70     104.653  70.243  77.432  1.00  1.00              
ATOM   1040  H   LEU A  70     104.562  70.514  78.399  1.00  1.00              
ATOM   1041  CA  LEU A  70     106.008  69.966  76.926  1.00  1.00              
ATOM   1042  HA  LEU A  70     105.988  68.936  76.568  1.00  1.00              
ATOM   1043  CB  LEU A  70     106.445  70.874  75.729  1.00  1.00              
ATOM   1044  HB1 LEU A  70     106.921  71.784  76.096  1.00  1.00              
ATOM   1045  HB2 LEU A  70     105.590  71.216  75.157  1.00  1.00              
ATOM   1046  CG  LEU A  70     107.373  70.162  74.723  1.00  1.00              
ATOM   1047  HG  LEU A  70     106.960  69.181  74.485  1.00  1.00              
ATOM   1048  CD1 LEU A  70     107.448  70.964  73.424  1.00  1.00              
ATOM   1049 1HD1 LEU A  70     108.104  70.460  72.716  1.00  1.00              
ATOM   1050 2HD1 LEU A  70     106.456  71.041  72.985  1.00  1.00              
ATOM   1051 3HD1 LEU A  70     107.834  71.959  73.628  1.00  1.00              
ATOM   1052  CD2 LEU A  70     108.805  69.987  75.231  1.00  1.00              
ATOM   1053 1HD2 LEU A  70     109.428  69.535  74.458  1.00  1.00              
ATOM   1054 2HD2 LEU A  70     109.223  70.956  75.511  1.00  1.00              
ATOM   1055 3HD2 LEU A  70     108.820  69.329  76.099  1.00  1.00              
ATOM   1056  C   LEU A  70     107.003  70.012  78.093  1.00  1.00              
ATOM   1057  O   LEU A  70     107.913  70.832  78.161  1.00  1.00              
ATOM   1058  N   HIS A  71     106.768  69.154  79.078  1.00  1.00              
ATOM   1059  H   HIS A  71     106.032  68.469  78.937  1.00  1.00              
ATOM   1060  CA  HIS A  71     107.512  69.099  80.336  1.00  1.00              
ATOM   1061  HA  HIS A  71     108.390  69.745  80.272  1.00  1.00              
ATOM   1062  CB  HIS A  71     106.598  69.632  81.461  1.00  1.00              
ATOM   1063  HB1 HIS A  71     105.915  68.840  81.772  1.00  1.00              
ATOM   1064  HB2 HIS A  71     105.989  70.442  81.055  1.00  1.00              
ATOM   1065  CG  HIS A  71     107.297  70.181  82.687  1.00  1.00              
ATOM   1066  ND1 HIS A  71     108.162  69.475  83.530  1.00  1.00              
ATOM   1067  CE1 HIS A  71     108.484  70.315  84.527  1.00  1.00              
ATOM   1068  HE1 HIS A  71     109.149  70.078  85.349  1.00  1.00              
ATOM   1069  NE2 HIS A  71     107.885  71.503  84.347  1.00  1.00              
ATOM   1070  HE2 HIS A  71     107.985  72.306  84.956  1.00  1.00              
ATOM   1071  CD2 HIS A  71     107.133  71.440  83.194  1.00  1.00              
ATOM   1072  HD2 HIS A  71     106.513  72.225  82.775  1.00  1.00              
ATOM   1073  C   HIS A  71     108.003  67.664  80.561  1.00  1.00              
ATOM   1074  O   HIS A  71     107.701  66.762  79.782  1.00  1.00              
ATOM   1075  N   TYR A  72     108.788  67.437  81.609  1.00  1.00              
ATOM   1076  H   TYR A  72     108.901  68.216  82.252  1.00  1.00              
ATOM   1077  CA  TYR A  72     109.505  66.199  81.933  1.00  1.00              
ATOM   1078  HA  TYR A  72     110.509  66.576  82.141  1.00  1.00              
ATOM   1079  CB  TYR A  72     109.099  65.692  83.331  1.00  1.00              
ATOM   1080  HB1 TYR A  72     108.021  65.585  83.385  1.00  1.00              
ATOM   1081  HB2 TYR A  72     109.324  66.499  84.029  1.00  1.00              
ATOM   1082  CG  TYR A  72     109.771  64.449  83.900  1.00  1.00              
ATOM   1083  CD1 TYR A  72     111.025  63.989  83.437  1.00  1.00              
ATOM   1084  HD1 TYR A  72     111.570  64.527  82.672  1.00  1.00              
ATOM   1085  CE1 TYR A  72     111.604  62.833  83.995  1.00  1.00              
ATOM   1086  HE1 TYR A  72     112.566  62.480  83.650  1.00  1.00              
ATOM   1087  CZ  TYR A  72     110.967  62.161  85.058  1.00  1.00              
ATOM   1088  OH  TYR A  72     111.537  61.051  85.587  1.00  1.00              
ATOM   1089  HH  TYR A  72     111.101  60.743  86.384  1.00  1.00              
ATOM   1090  CE2 TYR A  72     109.730  62.635  85.545  1.00  1.00              
ATOM   1091  HE2 TYR A  72     109.252  62.142  86.382  1.00  1.00              
ATOM   1092  CD2 TYR A  72     109.136  63.772  84.962  1.00  1.00              
ATOM   1093  HD2 TYR A  72     108.198  64.150  85.353  1.00  1.00              
ATOM   1094  C   TYR A  72     109.817  65.239  80.766  1.00  1.00              
ATOM   1095  O   TYR A  72     109.413  64.073  80.740  1.00  1.00              
ATOM   1096  N   SER A  73     110.591  65.803  79.833  1.00  1.00              
ATOM   1097  H   SER A  73     110.867  66.763  80.005  1.00  1.00              
ATOM   1098  CA  SER A  73     111.131  65.295  78.557  1.00  1.00              
ATOM   1099  HA  SER A  73     111.227  64.210  78.592  1.00  1.00              
ATOM   1100  CB  SER A  73     110.191  65.664  77.398  1.00  1.00              
ATOM   1101  HB1 SER A  73     109.379  64.937  77.352  1.00  1.00              
ATOM   1102  HB2 SER A  73     110.733  65.638  76.452  1.00  1.00              
ATOM   1103  OG  SER A  73     109.635  66.950  77.586  1.00  1.00              
ATOM   1104  HG  SER A  73     108.882  66.850  78.187  1.00  1.00              
ATOM   1105  C   SER A  73     112.540  65.893  78.343  1.00  1.00              
ATOM   1106  O   SER A  73     112.935  66.761  79.126  1.00  1.00              
ATOM   1107  N   LYS A  74     113.346  65.415  77.375  1.00  1.00              
ATOM   1108  H   LYS A  74     112.980  64.736  76.714  1.00  1.00              
ATOM   1109  CA  LYS A  74     114.802  65.708  77.361  1.00  1.00              
ATOM   1110  HA  LYS A  74     114.948  66.699  77.789  1.00  1.00              
ATOM   1111  CB  LYS A  74     115.556  64.700  78.280  1.00  1.00              
ATOM   1112  HB1 LYS A  74     116.586  64.585  77.945  1.00  1.00              
ATOM   1113  HB2 LYS A  74     115.089  63.718  78.180  1.00  1.00              
ATOM   1114  CG  LYS A  74     115.664  65.048  79.781  1.00  1.00              
ATOM   1115  HG1 LYS A  74     116.150  64.204  80.274  1.00  1.00              
ATOM   1116  HG2 LYS A  74     114.671  65.155  80.217  1.00  1.00              
ATOM   1117  CD  LYS A  74     116.496  66.315  80.067  1.00  1.00              
ATOM   1118  HD1 LYS A  74     115.894  67.189  79.817  1.00  1.00              
ATOM   1119  HD2 LYS A  74     117.387  66.315  79.437  1.00  1.00              
ATOM   1120  CE  LYS A  74     116.934  66.391  81.544  1.00  1.00              
ATOM   1121  HE1 LYS A  74     117.629  65.574  81.755  1.00  1.00              
ATOM   1122  HE2 LYS A  74     116.049  66.267  82.175  1.00  1.00              
ATOM   1123  NZ  LYS A  74     117.567  67.696  81.858  1.00  1.00              
ATOM   1124  HZ1 LYS A  74     116.882  68.436  81.738  1.00  1.00              
ATOM   1125  HZ2 LYS A  74     117.898  67.818  82.813  1.00  1.00              
ATOM   1126  HZ3 LYS A  74     118.340  67.937  81.251  1.00  1.00              
ATOM   1127  C   LYS A  74     115.479  65.841  75.979  1.00  1.00              
ATOM   1128  O   LYS A  74     116.405  65.100  75.644  1.00  1.00              
ATOM   1129  N   ASP A  75     115.112  66.868  75.219  1.00  1.00              
ATOM   1130  H   ASP A  75     114.290  67.391  75.472  1.00  1.00              
ATOM   1131  CA  ASP A  75     116.082  67.526  74.323  1.00  1.00              
ATOM   1132  HA  ASP A  75     116.631  66.762  73.769  1.00  1.00              
ATOM   1133  CB  ASP A  75     115.326  68.382  73.302  1.00  1.00              
ATOM   1134  HB1 ASP A  75     116.037  68.799  72.587  1.00  1.00              
ATOM   1135  HB2 ASP A  75     114.833  69.207  73.820  1.00  1.00              
ATOM   1136  CG  ASP A  75     114.281  67.539  72.551  1.00  1.00              
ATOM   1137  OD1 ASP A  75     114.652  66.492  71.967  1.00  1.00              
ATOM   1138  OD2 ASP A  75     113.093  67.919  72.598  1.00  1.00              
ATOM   1139  C   ASP A  75     117.071  68.311  75.198  1.00  1.00              
ATOM   1140  O   ASP A  75     116.697  68.887  76.228  1.00  1.00              
ATOM   1141  N   LEU A  76     118.349  68.282  74.821  1.00  1.00              
ATOM   1142  H   LEU A  76     118.573  67.795  73.967  1.00  1.00              
ATOM   1143  CA  LEU A  76     119.437  68.899  75.574  1.00  1.00              
ATOM   1144  HA  LEU A  76     119.000  69.455  76.403  1.00  1.00              
ATOM   1145  CB  LEU A  76     120.381  67.850  76.217  1.00  1.00              
ATOM   1146  HB1 LEU A  76     119.886  67.522  77.132  1.00  1.00              
ATOM   1147  HB2 LEU A  76     121.277  68.382  76.541  1.00  1.00              
ATOM   1148  CG  LEU A  76     120.850  66.553  75.506  1.00  1.00              
ATOM   1149  HG  LEU A  76     121.532  66.073  76.209  1.00  1.00              
ATOM   1150  CD1 LEU A  76     119.745  65.531  75.225  1.00  1.00              
ATOM   1151 1HD1 LEU A  76     120.190  64.564  74.995  1.00  1.00              
ATOM   1152 2HD1 LEU A  76     119.108  65.418  76.103  1.00  1.00              
ATOM   1153 3HD1 LEU A  76     119.129  65.832  74.381  1.00  1.00              
ATOM   1154  CD2 LEU A  76     121.646  66.760  74.216  1.00  1.00              
ATOM   1155 1HD2 LEU A  76     122.116  65.817  73.932  1.00  1.00              
ATOM   1156 2HD2 LEU A  76     120.989  67.063  73.403  1.00  1.00              
ATOM   1157 3HD2 LEU A  76     122.432  67.498  74.382  1.00  1.00              
ATOM   1158  C   LEU A  76     120.081  69.959  74.709  1.00  1.00              
ATOM   1159  O   LEU A  76     119.821  71.120  74.964  1.00  1.00              
ATOM   1160  N   SER A  77     120.811  69.621  73.649  1.00  1.00              
ATOM   1161  H   SER A  77     120.996  68.643  73.484  1.00  1.00              
ATOM   1162  CA  SER A  77     121.043  70.575  72.568  1.00  1.00              
ATOM   1163  HA  SER A  77     121.485  71.489  72.966  1.00  1.00              
ATOM   1164  CB  SER A  77     122.004  69.993  71.523  1.00  1.00              
ATOM   1165  HB1 SER A  77     121.529  69.154  71.011  1.00  1.00              
ATOM   1166  HB2 SER A  77     122.898  69.626  72.031  1.00  1.00              
ATOM   1167  OG  SER A  77     122.400  70.965  70.575  1.00  1.00              
ATOM   1168  HG  SER A  77     121.613  71.404  70.209  1.00  1.00              
ATOM   1169  C   SER A  77     119.701  70.898  71.924  1.00  1.00              
ATOM   1170  O   SER A  77     119.092  70.041  71.280  1.00  1.00              
ATOM   1171  N   LEU A  78     119.257  72.142  72.088  1.00  1.00              
ATOM   1172  H   LEU A  78     119.753  72.745  72.737  1.00  1.00              
ATOM   1173  CA  LEU A  78     118.328  72.734  71.131  1.00  1.00              
ATOM   1174  HA  LEU A  78     117.559  71.995  70.898  1.00  1.00              
ATOM   1175  CB  LEU A  78     117.602  73.931  71.781  1.00  1.00              
ATOM   1176  HB1 LEU A  78     117.111  74.500  70.990  1.00  1.00              
ATOM   1177  HB2 LEU A  78     118.321  74.583  72.275  1.00  1.00              
ATOM   1178  CG  LEU A  78     116.516  73.472  72.796  1.00  1.00              
ATOM   1179  HG  LEU A  78     115.868  72.742  72.309  1.00  1.00              
ATOM   1180  CD1 LEU A  78     117.048  72.851  74.096  1.00  1.00              
ATOM   1181 1HD1 LEU A  78     116.240  72.727  74.819  1.00  1.00              
ATOM   1182 2HD1 LEU A  78     117.455  71.860  73.900  1.00  1.00              
ATOM   1183 3HD1 LEU A  78     117.824  73.478  74.532  1.00  1.00              
ATOM   1184  CD2 LEU A  78     115.639  74.655  73.201  1.00  1.00              
ATOM   1185 1HD2 LEU A  78     114.835  74.311  73.853  1.00  1.00              
ATOM   1186 2HD2 LEU A  78     116.236  75.400  73.725  1.00  1.00              
ATOM   1187 3HD2 LEU A  78     115.193  75.096  72.311  1.00  1.00              
ATOM   1188  C   LEU A  78     119.083  72.957  69.814  1.00  1.00              
ATOM   1189  O   LEU A  78     120.297  72.745  69.728  1.00  1.00              
ATOM   1190  N   GLN A  79     118.381  73.328  68.755  1.00  1.00              
ATOM   1191  H   GLN A  79     117.377  73.441  68.829  1.00  1.00              
ATOM   1192  CA  GLN A  79     119.005  73.640  67.473  1.00  1.00              
ATOM   1193  HA  GLN A  79     119.990  74.066  67.660  1.00  1.00              
ATOM   1194  CB  GLN A  79     119.195  72.364  66.616  1.00  1.00              
ATOM   1195  HB1 GLN A  79     120.095  71.866  66.977  1.00  1.00              
ATOM   1196  HB2 GLN A  79     119.389  72.656  65.583  1.00  1.00              
ATOM   1197  CG  GLN A  79     118.071  71.307  66.620  1.00  1.00              
ATOM   1198  HG1 GLN A  79     117.920  70.937  67.635  1.00  1.00              
ATOM   1199  HG2 GLN A  79     118.393  70.460  66.014  1.00  1.00              
ATOM   1200  CD  GLN A  79     116.737  71.808  66.077  1.00  1.00              
ATOM   1201  OE1 GLN A  79     115.868  72.232  66.815  1.00  1.00              
ATOM   1202  NE2 GLN A  79     116.522  71.800  64.779  1.00  1.00              
ATOM   1203 1HE2 GLN A  79     117.241  71.530  64.137  1.00  1.00              
ATOM   1204 2HE2 GLN A  79     115.646  72.191  64.477  1.00  1.00              
ATOM   1205  C   GLN A  79     118.186  74.717  66.759  1.00  1.00              
ATOM   1206  O   GLN A  79     116.988  74.846  67.005  1.00  1.00              
ATOM   1207  N   PRO A  80     118.788  75.526  65.882  1.00  1.00              
ATOM   1208  CD  PRO A  80     120.194  75.597  65.525  1.00  1.00              
ATOM   1209  HD1 PRO A  80     120.609  74.615  65.304  1.00  1.00              
ATOM   1210  HD2 PRO A  80     120.746  76.070  66.339  1.00  1.00              
ATOM   1211  CG  PRO A  80     120.243  76.485  64.283  1.00  1.00              
ATOM   1212  HG1 PRO A  80     120.088  75.874  63.393  1.00  1.00              
ATOM   1213  HG2 PRO A  80     121.182  77.034  64.215  1.00  1.00              
ATOM   1214  CB  PRO A  80     119.049  77.421  64.474  1.00  1.00              
ATOM   1215  HB1 PRO A  80     118.665  77.783  63.519  1.00  1.00              
ATOM   1216  HB2 PRO A  80     119.351  78.266  65.092  1.00  1.00              
ATOM   1217  CA  PRO A  80     118.022  76.567  65.231  1.00  1.00              
ATOM   1218  HA  PRO A  80     117.537  77.185  65.988  1.00  1.00              
ATOM   1219  C   PRO A  80     116.958  76.000  64.307  1.00  1.00              
ATOM   1220  O   PRO A  80     117.162  75.000  63.616  1.00  1.00              
ATOM   1221  N   ASN A  81     115.842  76.725  64.258  1.00  1.00              
ATOM   1222  H   ASN A  81     115.786  77.507  64.895  1.00  1.00              
ATOM   1223  CA  ASN A  81     114.625  76.411  63.515  1.00  1.00              
ATOM   1224  HA  ASN A  81     114.066  77.345  63.499  1.00  1.00              
ATOM   1225  CB  ASN A  81     114.888  76.049  62.029  1.00  1.00              
ATOM   1226  HB1 ASN A  81     113.935  76.064  61.500  1.00  1.00              
ATOM   1227  HB2 ASN A  81     115.276  75.034  61.956  1.00  1.00              
ATOM   1228  CG  ASN A  81     115.821  76.997  61.295  1.00  1.00              
ATOM   1229  OD1 ASN A  81     115.423  78.011  60.754  1.00  1.00              
ATOM   1230  ND2 ASN A  81     117.096  76.695  61.255  1.00  1.00              
ATOM   1231 1HD2 ASN A  81     117.424  75.909  61.800  1.00  1.00              
ATOM   1232 2HD2 ASN A  81     117.694  77.340  60.776  1.00  1.00              
ATOM   1233  C   ASN A  81     113.716  75.400  64.239  1.00  1.00              
ATOM   1234  O   ASN A  81     112.901  74.739  63.584  1.00  1.00              
ATOM   1235  N   SER A  82     113.863  75.274  65.571  1.00  1.00              
ATOM   1236  H   SER A  82     114.493  75.911  66.042  1.00  1.00              
ATOM   1237  CA  SER A  82     113.274  74.203  66.395  1.00  1.00              
ATOM   1238  HA  SER A  82     113.796  73.270  66.196  1.00  1.00              
ATOM   1239  CB  SER A  82     113.368  74.508  67.894  1.00  1.00              
ATOM   1240  HB1 SER A  82     112.850  73.720  68.442  1.00  1.00              
ATOM   1241  HB2 SER A  82     112.866  75.454  68.091  1.00  1.00              
ATOM   1242  OG  SER A  82     114.679  74.587  68.397  1.00  1.00              
ATOM   1243  HG  SER A  82     115.313  74.338  67.703  1.00  1.00              
ATOM   1244  C   SER A  82     111.805  73.958  66.109  1.00  1.00              
ATOM   1245  O   SER A  82     111.362  72.821  65.988  1.00  1.00              
ATOM   1246  N   PHE A  83     111.035  75.030  65.963  1.00  1.00              
ATOM   1247  H   PHE A  83     111.480  75.937  65.989  1.00  1.00              
ATOM   1248  CA  PHE A  83     109.583  74.972  66.033  1.00  1.00              
ATOM   1249  HA  PHE A  83     109.255  73.934  65.957  1.00  1.00              
ATOM   1250  CB  PHE A  83     109.160  75.493  67.400  1.00  1.00              
ATOM   1251  HB1 PHE A  83     108.096  75.715  67.381  1.00  1.00              
ATOM   1252  HB2 PHE A  83     109.706  76.415  67.585  1.00  1.00              
ATOM   1253  CG  PHE A  83     109.385  74.511  68.528  1.00  1.00              
ATOM   1254  CD1 PHE A  83     108.540  73.393  68.637  1.00  1.00              
ATOM   1255  HD1 PHE A  83     107.771  73.227  67.901  1.00  1.00              
ATOM   1256  CE1 PHE A  83     108.691  72.487  69.698  1.00  1.00              
ATOM   1257  HE1 PHE A  83     108.023  71.638  69.781  1.00  1.00              
ATOM   1258  CZ  PHE A  83     109.731  72.674  70.623  1.00  1.00              
ATOM   1259  HZ  PHE A  83     109.870  71.971  71.431  1.00  1.00              
ATOM   1260  CE2 PHE A  83     110.596  73.778  70.503  1.00  1.00              
ATOM   1261  HE2 PHE A  83     111.401  73.914  71.213  1.00  1.00              
ATOM   1262  CD2 PHE A  83     110.411  74.709  69.468  1.00  1.00              
ATOM   1263  HD2 PHE A  83     111.058  75.574  69.401  1.00  1.00              
ATOM   1264  C   PHE A  83     108.905  75.692  64.888  1.00  1.00              
ATOM   1265  O   PHE A  83     107.771  76.148  65.007  1.00  1.00              
ATOM   1266  N   SER A  84     109.584  75.746  63.745  1.00  1.00              
ATOM   1267  H   SER A  84     110.540  75.412  63.780  1.00  1.00              
ATOM   1268  CA  SER A  84     109.113  76.221  62.433  1.00  1.00              
ATOM   1269  HA  SER A  84     108.864  77.280  62.508  1.00  1.00              
ATOM   1270  CB  SER A  84     110.279  76.062  61.436  1.00  1.00              
ATOM   1271  HB1 SER A  84     111.071  76.772  61.660  1.00  1.00              
ATOM   1272  HB2 SER A  84     109.936  76.274  60.423  1.00  1.00              
ATOM   1273  OG  SER A  84     110.810  74.745  61.494  1.00  1.00              
ATOM   1274  HG  SER A  84     111.569  74.743  62.107  1.00  1.00              
ATOM   1275  C   SER A  84     107.871  75.484  61.900  1.00  1.00              
ATOM   1276  O   SER A  84     107.625  75.432  60.694  1.00  1.00              
ATOM   1277  N   ARG A  85     107.102  74.843  62.781  1.00  1.00              
ATOM   1278  H   ARG A  85     107.383  74.960  63.744  1.00  1.00              
ATOM   1279  CA  ARG A  85     105.803  74.213  62.581  1.00  1.00              
ATOM   1280  HA  ARG A  85     105.580  74.105  61.519  1.00  1.00              
ATOM   1281  CB  ARG A  85     105.791  72.829  63.277  1.00  1.00              
ATOM   1282  HB1 ARG A  85     104.857  72.324  63.022  1.00  1.00              
ATOM   1283  HB2 ARG A  85     105.776  72.999  64.353  1.00  1.00              
ATOM   1284  CG  ARG A  85     106.953  71.852  63.023  1.00  1.00              
ATOM   1285  HG1 ARG A  85     106.799  70.984  63.666  1.00  1.00              
ATOM   1286  HG2 ARG A  85     107.899  72.309  63.319  1.00  1.00              
ATOM   1287  CD  ARG A  85     107.050  71.353  61.579  1.00  1.00              
ATOM   1288  HD1 ARG A  85     106.065  71.002  61.260  1.00  1.00              
ATOM   1289  HD2 ARG A  85     107.748  70.514  61.551  1.00  1.00              
ATOM   1290  NE  ARG A  85     107.537  72.412  60.681  1.00  1.00              
ATOM   1291  HE  ARG A  85     107.867  73.262  61.114  1.00  1.00              
ATOM   1292  CZ  ARG A  85     107.568  72.398  59.366  1.00  1.00              
ATOM   1293  NH1 ARG A  85     107.197  71.360  58.676  1.00  1.00              
ATOM   1294 1HH1 ARG A  85     106.922  70.530  59.168  1.00  1.00              
ATOM   1295 2HH1 ARG A  85     107.235  71.380  57.677  1.00  1.00              
ATOM   1296  NH2 ARG A  85     107.985  73.445  58.721  1.00  1.00              
ATOM   1297 1HH2 ARG A  85     108.173  74.292  59.253  1.00  1.00              
ATOM   1298 2HH2 ARG A  85     108.038  73.457  57.722  1.00  1.00              
ATOM   1299  C   ARG A  85     104.653  75.020  63.191  1.00  1.00              
ATOM   1300  O   ARG A  85     103.552  75.026  62.645  1.00  1.00              
ATOM   1301  N   PHE A  86     104.926  75.683  64.313  1.00  1.00              
ATOM   1302  H   PHE A  86     105.889  75.735  64.623  1.00  1.00              
ATOM   1303  CA  PHE A  86     103.927  76.252  65.209  1.00  1.00              
ATOM   1304  HA  PHE A  86     102.933  76.126  64.779  1.00  1.00              
ATOM   1305  CB  PHE A  86     103.951  75.522  66.565  1.00  1.00              
ATOM   1306  HB1 PHE A  86     103.093  75.849  67.154  1.00  1.00              
ATOM   1307  HB2 PHE A  86     104.857  75.807  67.102  1.00  1.00              
ATOM   1308  CG  PHE A  86     103.916  74.011  66.453  1.00  1.00              
ATOM   1309  CD1 PHE A  86     102.934  73.395  65.660  1.00  1.00              
ATOM   1310  HD1 PHE A  86     102.155  73.984  65.208  1.00  1.00              
ATOM   1311  CE1 PHE A  86     102.968  72.012  65.436  1.00  1.00              
ATOM   1312  HE1 PHE A  86     102.210  71.550  64.818  1.00  1.00              
ATOM   1313  CZ  PHE A  86     103.977  71.236  66.025  1.00  1.00              
ATOM   1314  HZ  PHE A  86     103.993  70.171  65.858  1.00  1.00              
ATOM   1315  CE2 PHE A  86     104.942  71.836  66.855  1.00  1.00              
ATOM   1316  HE2 PHE A  86     105.704  71.224  67.322  1.00  1.00              
ATOM   1317  CD2 PHE A  86     104.905  73.226  67.073  1.00  1.00              
ATOM   1318  HD2 PHE A  86     105.642  73.695  67.706  1.00  1.00              
ATOM   1319  C   PHE A  86     104.212  77.728  65.350  1.00  1.00              
ATOM   1320  O   PHE A  86     105.281  78.116  65.795  1.00  1.00              
ATOM   1321  N   THR A  87     103.252  78.543  64.936  1.00  1.00              
ATOM   1322  H   THR A  87     102.462  78.140  64.454  1.00  1.00              
ATOM   1323  CA  THR A  87     103.418  79.997  64.828  1.00  1.00              
ATOM   1324  HA  THR A  87     104.203  80.321  65.513  1.00  1.00              
ATOM   1325  CB  THR A  87     103.864  80.388  63.401  1.00  1.00              
ATOM   1326  HB  THR A  87     103.729  81.458  63.254  1.00  1.00              
ATOM   1327  CG2 THR A  87     105.330  80.051  63.129  1.00  1.00              
ATOM   1328 1HG2 THR A  87     105.634  80.470  62.170  1.00  1.00              
ATOM   1329 2HG2 THR A  87     105.954  80.477  63.914  1.00  1.00              
ATOM   1330 3HG2 THR A  87     105.477  78.971  63.117  1.00  1.00              
ATOM   1331  OG1 THR A  87     103.120  79.692  62.422  1.00  1.00              
ATOM   1332  HG1 THR A  87     103.458  79.952  61.562  1.00  1.00              
ATOM   1333  C   THR A  87     102.165  80.763  65.243  1.00  1.00              
ATOM   1334  O   THR A  87     102.058  81.969  65.036  1.00  1.00              
ATOM   1335  N   LYS A  88     101.228  80.076  65.908  1.00  1.00              
ATOM   1336  H   LYS A  88     101.377  79.084  66.019  1.00  1.00              
ATOM   1337  CA  LYS A  88     100.095  80.680  66.612  1.00  1.00              
ATOM   1338  HA  LYS A  88     100.347  81.730  66.783  1.00  1.00              
ATOM   1339  CB  LYS A  88      98.820  80.665  65.749  1.00  1.00              
ATOM   1340  HB1 LYS A  88      98.332  79.691  65.802  1.00  1.00              
ATOM   1341  HB2 LYS A  88      99.080  80.872  64.709  1.00  1.00              
ATOM   1342  CG  LYS A  88      97.883  81.776  66.249  1.00  1.00              
ATOM   1343  HG1 LYS A  88      98.353  82.740  66.050  1.00  1.00              
ATOM   1344  HG2 LYS A  88      97.754  81.670  67.323  1.00  1.00              
ATOM   1345  CD  LYS A  88      96.500  81.747  65.587  1.00  1.00              
ATOM   1346  HD1 LYS A  88      95.946  80.881  65.954  1.00  1.00              
ATOM   1347  HD2 LYS A  88      96.625  81.654  64.508  1.00  1.00              
ATOM   1348  CE  LYS A  88      95.707  83.033  65.876  1.00  1.00              
ATOM   1349  HE1 LYS A  88      94.757  82.977  65.339  1.00  1.00              
ATOM   1350  HE2 LYS A  88      96.268  83.886  65.484  1.00  1.00              
ATOM   1351  NZ  LYS A  88      95.447  83.228  67.322  1.00  1.00              
ATOM   1352  HZ1 LYS A  88      94.861  84.017  67.537  1.00  1.00              
ATOM   1353  HZ2 LYS A  88      95.054  82.395  67.761  1.00  1.00              
ATOM   1354  HZ3 LYS A  88      96.303  83.299  67.879  1.00  1.00              
ATOM   1355  C   LYS A  88      99.933  80.080  67.996  1.00  1.00              
ATOM   1356  O   LYS A  88      98.978  79.362  68.260  1.00  1.00              
ATOM   1357  N   LEU A  89     100.946  80.374  68.809  1.00  1.00              
ATOM   1358  H   LEU A  89     101.674  80.954  68.420  1.00  1.00              
ATOM   1359  CA  LEU A  89     101.111  79.968  70.204  1.00  1.00              
ATOM   1360  HA  LEU A  89     100.420  79.159  70.436  1.00  1.00              
ATOM   1361  CB  LEU A  89     102.514  79.449  70.439  1.00  1.00              
ATOM   1362  HB1 LEU A  89     102.582  79.085  71.466  1.00  1.00              
ATOM   1363  HB2 LEU A  89     103.212  80.280  70.342  1.00  1.00              
ATOM   1364  CG  LEU A  89     102.840  78.322  69.447  1.00  1.00              
ATOM   1365  HG  LEU A  89     101.999  78.067  68.803  1.00  1.00              
ATOM   1366  CD1 LEU A  89     103.988  78.796  68.569  1.00  1.00              
ATOM   1367 1HD1 LEU A  89     104.418  77.941  68.062  1.00  1.00              
ATOM   1368 2HD1 LEU A  89     103.626  79.513  67.836  1.00  1.00              
ATOM   1369 3HD1 LEU A  89     104.760  79.274  69.166  1.00  1.00              
ATOM   1370  CD2 LEU A  89     103.199  77.066  70.213  1.00  1.00              
ATOM   1371 1HD2 LEU A  89     103.540  76.286  69.534  1.00  1.00              
ATOM   1372 2HD2 LEU A  89     103.977  77.329  70.914  1.00  1.00              
ATOM   1373 3HD2 LEU A  89     102.322  76.708  70.756  1.00  1.00              
ATOM   1374  C   LEU A  89     100.809  81.144  71.128  1.00  1.00              
ATOM   1375  O   LEU A  89     100.744  82.299  70.694  1.00  1.00              
ATOM   1376  N   THR A  90     100.668  80.867  72.416  1.00  1.00              
ATOM   1377  H   THR A  90     100.537  79.902  72.701  1.00  1.00              
ATOM   1378  CA  THR A  90     100.524  81.911  73.426  1.00  1.00              
ATOM   1379  HA  THR A  90     101.341  82.615  73.274  1.00  1.00              
ATOM   1380  CB  THR A  90      99.181  82.671  73.210  1.00  1.00              
ATOM   1381  HB  THR A  90      98.659  82.219  72.369  1.00  1.00              
ATOM   1382  CG2 THR A  90      98.155  82.748  74.342  1.00  1.00              
ATOM   1383 1HG2 THR A  90      97.896  81.739  74.668  1.00  1.00              
ATOM   1384 2HG2 THR A  90      98.537  83.323  75.182  1.00  1.00              
ATOM   1385 3HG2 THR A  90      97.248  83.224  73.968  1.00  1.00              
ATOM   1386  OG1 THR A  90      99.479  84.000  72.840  1.00  1.00              
ATOM   1387  HG1 THR A  90      99.370  83.987  71.878  1.00  1.00              
ATOM   1388  C   THR A  90     100.673  81.400  74.852  1.00  1.00              
ATOM   1389  O   THR A  90     100.681  82.200  75.781  1.00  1.00              
ATOM   1390  N   HIS A  91     100.905  80.109  75.068  1.00  1.00              
ATOM   1391  H   HIS A  91     100.764  79.439  74.316  1.00  1.00              
ATOM   1392  CA  HIS A  91     101.411  79.624  76.355  1.00  1.00              
ATOM   1393  HA  HIS A  91     102.096  80.367  76.770  1.00  1.00              
ATOM   1394  CB  HIS A  91     100.271  79.469  77.376  1.00  1.00              
ATOM   1395  HB1 HIS A  91      99.663  78.594  77.141  1.00  1.00              
ATOM   1396  HB2 HIS A  91      99.624  80.345  77.341  1.00  1.00              
ATOM   1397  CG  HIS A  91     100.820  79.365  78.773  1.00  1.00              
ATOM   1398  ND1 HIS A  91     101.434  80.409  79.472  1.00  1.00              
ATOM   1399  CE1 HIS A  91     101.879  79.868  80.617  1.00  1.00              
ATOM   1400  HE1 HIS A  91     102.430  80.406  81.379  1.00  1.00              
ATOM   1401  NE2 HIS A  91     101.579  78.559  80.665  1.00  1.00              
ATOM   1402  HE2 HIS A  91     101.846  77.927  81.408  1.00  1.00              
ATOM   1403  CD2 HIS A  91     100.924  78.220  79.502  1.00  1.00              
ATOM   1404  HD2 HIS A  91     100.604  77.236  79.183  1.00  1.00              
ATOM   1405  C   HIS A  91     102.207  78.349  76.148  1.00  1.00              
ATOM   1406  O   HIS A  91     101.735  77.247  76.411  1.00  1.00              
ATOM   1407  N   LEU A  92     103.412  78.518  75.598  1.00  1.00              
ATOM   1408  H   LEU A  92     103.717  79.446  75.367  1.00  1.00              
ATOM   1409  CA  LEU A  92     104.331  77.418  75.354  1.00  1.00              
ATOM   1410  HA  LEU A  92     103.758  76.508  75.529  1.00  1.00              
ATOM   1411  CB  LEU A  92     104.733  77.288  73.876  1.00  1.00              
ATOM   1412  HB1 LEU A  92     105.237  78.198  73.552  1.00  1.00              
ATOM   1413  HB2 LEU A  92     103.815  77.182  73.297  1.00  1.00              
ATOM   1414  CG  LEU A  92     105.651  76.073  73.592  1.00  1.00              
ATOM   1415  HG  LEU A  92     106.670  76.387  73.797  1.00  1.00              
ATOM   1416  CD1 LEU A  92     105.346  74.794  74.381  1.00  1.00              
ATOM   1417 1HD1 LEU A  92     104.287  74.599  74.399  1.00  1.00              
ATOM   1418 2HD1 LEU A  92     105.873  73.938  73.959  1.00  1.00              
ATOM   1419 3HD1 LEU A  92     105.669  74.895  75.410  1.00  1.00              
ATOM   1420  CD2 LEU A  92     105.597  75.693  72.121  1.00  1.00              
ATOM   1421 1HD2 LEU A  92     105.881  76.559  71.551  1.00  1.00              
ATOM   1422 2HD2 LEU A  92     106.279  74.881  71.890  1.00  1.00              
ATOM   1423 3HD2 LEU A  92     104.600  75.394  71.832  1.00  1.00              
ATOM   1424  C   LEU A  92     105.436  77.324  76.376  1.00  1.00              
ATOM   1425  O   LEU A  92     106.558  77.750  76.131  1.00  1.00              
ATOM   1426  N   ILE A  93     105.080  76.733  77.513  1.00  1.00              
ATOM   1427  H   ILE A  93     104.132  76.402  77.615  1.00  1.00              
ATOM   1428  CA  ILE A  93     106.056  76.328  78.509  1.00  1.00              
ATOM   1429  HA  ILE A  93     106.600  77.235  78.779  1.00  1.00              
ATOM   1430  CB  ILE A  93     105.418  75.830  79.826  1.00  1.00              
ATOM   1431  HB  ILE A  93     106.237  75.756  80.541  1.00  1.00              
ATOM   1432  CG2 ILE A  93     104.443  76.912  80.326  1.00  1.00              
ATOM   1433 1HG2 ILE A  93     104.223  76.759  81.383  1.00  1.00              
ATOM   1434 2HG2 ILE A  93     104.896  77.899  80.232  1.00  1.00              
ATOM   1435 3HG2 ILE A  93     103.523  76.876  79.746  1.00  1.00              
ATOM   1436  CG1 ILE A  93     104.727  74.447  79.805  1.00  1.00              
ATOM   1437 1HG1 ILE A  93     105.449  73.688  79.510  1.00  1.00              
ATOM   1438 2HG1 ILE A  93     103.906  74.446  79.087  1.00  1.00              
ATOM   1439  CD1 ILE A  93     104.204  74.044  81.192  1.00  1.00              
ATOM   1440  HD1 ILE A  93     103.978  72.981  81.209  1.00  1.00              
ATOM   1441  HD2 ILE A  93     104.964  74.242  81.949  1.00  1.00              
ATOM   1442  HD3 ILE A  93     103.298  74.600  81.432  1.00  1.00              
ATOM   1443  C   ILE A  93     107.101  75.387  77.897  1.00  1.00              
ATOM   1444  O   ILE A  93     106.768  74.260  77.537  1.00  1.00              
ATOM   1445  N   ILE A  94     108.349  75.846  77.720  1.00  1.00              
ATOM   1446  H   ILE A  94     108.536  76.827  77.877  1.00  1.00              
ATOM   1447  CA  ILE A  94     109.451  74.968  77.306  1.00  1.00              
ATOM   1448  HA  ILE A  94     109.149  73.939  77.509  1.00  1.00              
ATOM   1449  CB  ILE A  94     109.841  75.010  75.805  1.00  1.00              
ATOM   1450  HB  ILE A  94     110.102  76.034  75.531  1.00  1.00              
ATOM   1451  CG2 ILE A  94     111.057  74.088  75.498  1.00  1.00              
ATOM   1452 1HG2 ILE A  94     111.356  74.161  74.456  1.00  1.00              
ATOM   1453 2HG2 ILE A  94     111.939  74.376  76.067  1.00  1.00              
ATOM   1454 3HG2 ILE A  94     110.807  73.050  75.728  1.00  1.00              
ATOM   1455  CG1 ILE A  94     108.659  74.557  74.949  1.00  1.00              
ATOM   1456 1HG1 ILE A  94     107.877  75.284  75.107  1.00  1.00              
ATOM   1457 2HG1 ILE A  94     108.306  73.585  75.291  1.00  1.00              
ATOM   1458  CD1 ILE A  94     108.972  74.474  73.454  1.00  1.00              
ATOM   1459  HD1 ILE A  94     108.056  74.322  72.896  1.00  1.00              
ATOM   1460  HD2 ILE A  94     109.462  75.390  73.130  1.00  1.00              
ATOM   1461  HD3 ILE A  94     109.617  73.621  73.253  1.00  1.00              
ATOM   1462  C   ILE A  94     110.725  75.201  78.077  1.00  1.00              
ATOM   1463  O   ILE A  94     111.408  76.198  77.876  1.00  1.00              
ATOM   1464  N   THR A  95     111.051  74.206  78.897  1.00  1.00              
ATOM   1465  H   THR A  95     110.413  73.420  78.894  1.00  1.00              
ATOM   1466  CA  THR A  95     112.047  74.184  79.972  1.00  1.00              
ATOM   1467  HA  THR A  95     113.016  73.911  79.574  1.00  1.00              
ATOM   1468  CB  THR A  95     112.230  75.514  80.618  1.00  1.00              
ATOM   1469  HB  THR A  95     112.632  76.197  79.884  1.00  1.00              
ATOM   1470  CG2 THR A  95     110.898  75.988  81.168  1.00  1.00              
ATOM   1471 1HG2 THR A  95     111.060  76.734  81.928  1.00  1.00              
ATOM   1472 2HG2 THR A  95     110.358  76.410  80.329  1.00  1.00              
ATOM   1473 3HG2 THR A  95     110.251  75.211  81.561  1.00  1.00              
ATOM   1474  OG1 THR A  95     113.200  75.403  81.596  1.00  1.00              
ATOM   1475  HG1 THR A  95     112.894  74.801  82.290  1.00  1.00              
ATOM   1476  C   THR A  95     111.575  73.072  80.916  1.00  1.00              
ATOM   1477  O   THR A  95     111.164  72.012  80.450  1.00  1.00              
ATOM   1478  N   GLY A  96     111.595  73.275  82.235  1.00  1.00              
ATOM   1479  H   GLY A  96     112.095  74.094  82.579  1.00  1.00              
ATOM   1480  CA  GLY A  96     110.794  72.518  83.198  1.00  1.00              
ATOM   1481  HA1 GLY A  96     109.900  72.142  82.707  1.00  1.00              
ATOM   1482  HA2 GLY A  96     110.501  73.133  84.045  1.00  1.00              
ATOM   1483  C   GLY A  96     111.606  71.336  83.712  1.00  1.00              
ATOM   1484  O   GLY A  96     111.680  71.087  84.911  1.00  1.00              
ATOM   1485  N   SER A  97     112.332  70.688  82.797  1.00  1.00              
ATOM   1486  H   SER A  97     112.036  70.814  81.835  1.00  1.00              
ATOM   1487  CA  SER A  97     113.730  70.287  82.977  1.00  1.00              
ATOM   1488  HA  SER A  97     114.282  71.147  83.362  1.00  1.00              
ATOM   1489  CB  SER A  97     113.888  69.172  84.036  1.00  1.00              
ATOM   1490  HB1 SER A  97     113.855  69.626  85.026  1.00  1.00              
ATOM   1491  HB2 SER A  97     114.850  68.673  83.947  1.00  1.00              
ATOM   1492  OG  SER A  97     112.844  68.225  83.949  1.00  1.00              
ATOM   1493  HG  SER A  97     112.069  68.674  84.301  1.00  1.00              
ATOM   1494  C   SER A  97     114.422  69.948  81.652  1.00  1.00              
ATOM   1495  O   SER A  97     115.248  69.041  81.614  1.00  1.00              
ATOM   1496  N   VAL A  98     114.147  70.669  80.551  1.00  1.00              
ATOM   1497  H   VAL A  98     113.397  71.341  80.556  1.00  1.00              
ATOM   1498  CA  VAL A  98     115.119  70.660  79.431  1.00  1.00              
ATOM   1499  HA  VAL A  98     115.394  69.612  79.324  1.00  1.00              
ATOM   1500  CB  VAL A  98     114.546  70.930  78.008  1.00  1.00              
ATOM   1501  HB  VAL A  98     115.369  70.900  77.298  1.00  1.00              
ATOM   1502  CG1 VAL A  98     113.574  69.812  77.603  1.00  1.00              
ATOM   1503 1HG1 VAL A  98     113.227  69.966  76.579  1.00  1.00              
ATOM   1504 2HG1 VAL A  98     114.079  68.849  77.647  1.00  1.00              
ATOM   1505 3HG1 VAL A  98     112.713  69.789  78.272  1.00  1.00              
ATOM   1506  CG2 VAL A  98     113.812  72.241  77.761  1.00  1.00              
ATOM   1507 1HG2 VAL A  98     112.858  72.217  78.279  1.00  1.00              
ATOM   1508 2HG2 VAL A  98     114.418  73.084  78.075  1.00  1.00              
ATOM   1509 3HG2 VAL A  98     113.616  72.347  76.693  1.00  1.00              
ATOM   1510  C   VAL A  98     116.467  71.255  79.775  1.00  1.00              
ATOM   1511  O   VAL A  98     116.676  71.731  80.889  1.00  1.00              
ATOM   1512  N   SER A  99     117.412  71.120  78.856  1.00  1.00              
ATOM   1513  H   SER A  99     117.172  70.718  77.958  1.00  1.00              
ATOM   1514  CA  SER A  99     118.792  71.513  79.094  1.00  1.00              
ATOM   1515  HA  SER A  99     118.851  72.110  80.005  1.00  1.00              
ATOM   1516  CB  SER A  99     119.692  70.287  79.340  1.00  1.00              
ATOM   1517  HB1 SER A  99     120.691  70.626  79.620  1.00  1.00              
ATOM   1518  HB2 SER A  99     119.765  69.703  78.424  1.00  1.00              
ATOM   1519  OG  SER A  99     119.200  69.450  80.369  1.00  1.00              
ATOM   1520  HG  SER A  99     119.249  69.933  81.218  1.00  1.00              
ATOM   1521  C   SER A  99     119.275  72.452  77.983  1.00  1.00              
ATOM   1522  O   SER A  99     118.612  73.430  77.653  1.00  1.00              
ATOM   1523  N   THR A 100     120.486  72.225  77.491  1.00  1.00              
ATOM   1524  H   THR A 100     120.904  71.324  77.662  1.00  1.00              
ATOM   1525  CA  THR A 100     121.351  73.185  76.814  1.00  1.00              
ATOM   1526  HA  THR A 100     121.595  73.927  77.573  1.00  1.00              
ATOM   1527  CB  THR A 100     122.693  72.530  76.465  1.00  1.00              
ATOM   1528  HB  THR A 100     123.269  73.194  75.823  1.00  1.00              
ATOM   1529  CG2 THR A 100     123.494  72.203  77.729  1.00  1.00              
ATOM   1530 1HG2 THR A 100     124.477  71.827  77.441  1.00  1.00              
ATOM   1531 2HG2 THR A 100     123.613  73.100  78.331  1.00  1.00              
ATOM   1532 3HG2 THR A 100     122.985  71.440  78.317  1.00  1.00              
ATOM   1533  OG1 THR A 100     122.488  71.306  75.815  1.00  1.00              
ATOM   1534  HG1 THR A 100     121.788  71.478  75.164  1.00  1.00              
ATOM   1535  C   THR A 100     120.844  74.016  75.638  1.00  1.00              
ATOM   1536  O   THR A 100     120.829  73.597  74.477  1.00  1.00              
ATOM   1537  N   VAL A 101     120.509  75.266  75.943  1.00  1.00              
ATOM   1538  H   VAL A 101     120.594  75.586  76.895  1.00  1.00              
ATOM   1539  CA  VAL A 101     119.884  76.147  74.969  1.00  1.00              
ATOM   1540  HA  VAL A 101     119.100  75.536  74.524  1.00  1.00              
ATOM   1541  CB  VAL A 101     119.114  77.293  75.669  1.00  1.00              
ATOM   1542  HB  VAL A 101     118.505  76.835  76.452  1.00  1.00              
ATOM   1543  CG1 VAL A 101     119.998  78.334  76.347  1.00  1.00              
ATOM   1544 1HG1 VAL A 101     119.385  79.039  76.907  1.00  1.00              
ATOM   1545 2HG1 VAL A 101     120.687  77.848  77.037  1.00  1.00              
ATOM   1546 3HG1 VAL A 101     120.566  78.878  75.594  1.00  1.00              
ATOM   1547  CG2 VAL A 101     118.142  78.039  74.741  1.00  1.00              
ATOM   1548 1HG2 VAL A 101     117.532  78.722  75.332  1.00  1.00              
ATOM   1549 2HG2 VAL A 101     118.688  78.620  73.997  1.00  1.00              
ATOM   1550 3HG2 VAL A 101     117.482  77.329  74.246  1.00  1.00              
ATOM   1551  C   VAL A 101     120.755  76.568  73.813  1.00  1.00              
ATOM   1552  O   VAL A 101     121.967  76.751  73.931  1.00  1.00              
ATOM   1553  N   LEU A 102     120.087  76.730  72.669  1.00  1.00              
ATOM   1554  H   LEU A 102     119.082  76.648  72.666  1.00  1.00              
ATOM   1555  CA  LEU A 102     120.715  77.093  71.419  1.00  1.00              
ATOM   1556  HA  LEU A 102     121.683  77.524  71.674  1.00  1.00              
ATOM   1557  CB  LEU A 102     120.981  75.830  70.558  1.00  1.00              
ATOM   1558  HB1 LEU A 102     120.667  76.043  69.535  1.00  1.00              
ATOM   1559  HB2 LEU A 102     120.357  75.018  70.919  1.00  1.00              
ATOM   1560  CG  LEU A 102     122.463  75.390  70.553  1.00  1.00              
ATOM   1561  HG  LEU A 102     123.104  76.253  70.736  1.00  1.00              
ATOM   1562  CD1 LEU A 102     122.776  74.345  71.624  1.00  1.00              
ATOM   1563 1HD1 LEU A 102     123.830  74.072  71.581  1.00  1.00              
ATOM   1564 2HD1 LEU A 102     122.558  74.740  72.613  1.00  1.00              
ATOM   1565 3HD1 LEU A 102     122.173  73.456  71.462  1.00  1.00              
ATOM   1566  CD2 LEU A 102     122.884  74.825  69.192  1.00  1.00              
ATOM   1567 1HD2 LEU A 102     123.948  74.589  69.211  1.00  1.00              
ATOM   1568 2HD2 LEU A 102     122.331  73.915  68.969  1.00  1.00              
ATOM   1569 3HD2 LEU A 102     122.702  75.556  68.407  1.00  1.00              
ATOM   1570  C   LEU A 102     119.993  78.184  70.673  1.00  1.00              
ATOM   1571  O   LEU A 102     118.814  78.460  70.946  1.00  1.00              
ATOM   1572  N   PRO A 103     120.682  78.877  69.752  1.00  1.00              
ATOM   1573  CD  PRO A 103     122.083  78.725  69.365  1.00  1.00              
ATOM   1574  HD1 PRO A 103     122.329  77.695  69.121  1.00  1.00              
ATOM   1575  HD2 PRO A 103     122.723  79.098  70.166  1.00  1.00              
ATOM   1576  CG  PRO A 103     122.258  79.584  68.117  1.00  1.00              
ATOM   1577  HG1 PRO A 103     122.002  79.000  67.231  1.00  1.00              
ATOM   1578  HG2 PRO A 103     123.269  79.987  68.039  1.00  1.00              
ATOM   1579  CB  PRO A 103     121.218  80.683  68.318  1.00  1.00              
ATOM   1580  HB1 PRO A 103     120.902  81.099  67.361  1.00  1.00              
ATOM   1581  HB2 PRO A 103     121.643  81.467  68.947  1.00  1.00              
ATOM   1582  CA  PRO A 103     120.092  79.968  69.064  1.00  1.00              
ATOM   1583  HA  PRO A 103     119.675  80.673  69.778  1.00  1.00              
ATOM   1584  C   PRO A 103     118.965  79.564  68.128  1.00  1.00              
ATOM   1585  O   PRO A 103     118.928  78.408  67.652  1.00  1.00              
ATOM   1586  N   GLY A 104     118.026  80.465  67.925  1.00  1.00              
ATOM   1587  H   GLY A 104     118.242  81.415  68.202  1.00  1.00              
ATOM   1588  CA  GLY A 104     116.674  80.191  67.488  1.00  1.00              
ATOM   1589  HA1 GLY A 104     116.699  80.052  66.411  1.00  1.00              
ATOM   1590  HA2 GLY A 104     116.036  81.032  67.735  1.00  1.00              
ATOM   1591  C   GLY A 104     116.060  78.924  68.076  1.00  1.00              
ATOM   1592  O   GLY A 104     115.385  78.191  67.357  1.00  1.00              
ATOM   1593  N   ALA A 105     116.289  78.705  69.377  1.00  1.00              
ATOM   1594  H   ALA A 105     116.973  79.266  69.861  1.00  1.00              
ATOM   1595  CA  ALA A 105     115.455  77.825  70.177  1.00  1.00              
ATOM   1596  HA  ALA A 105     115.567  76.800  69.815  1.00  1.00              
ATOM   1597  CB  ALA A 105     115.891  77.883  71.649  1.00  1.00              
ATOM   1598  HB1 ALA A 105     115.111  77.465  72.283  1.00  1.00              
ATOM   1599  HB2 ALA A 105     116.791  77.288  71.784  1.00  1.00              
ATOM   1600  HB3 ALA A 105     116.078  78.913  71.959  1.00  1.00              
ATOM   1601  C   ALA A 105     114.006  78.201  70.004  1.00  1.00              
ATOM   1602  O   ALA A 105     113.143  77.404  69.644  1.00  1.00              
ATOM   1603  N   PHE A 106     113.779  79.484  70.223  1.00  1.00              
ATOM   1604  H   PHE A 106     114.571  80.071  70.455  1.00  1.00              
ATOM   1605  CA  PHE A 106     112.458  80.031  70.302  1.00  1.00              
ATOM   1606  HA  PHE A 106     111.742  79.254  70.034  1.00  1.00              
ATOM   1607  CB  PHE A 106     112.150  80.384  71.763  1.00  1.00              
ATOM   1608  HB1 PHE A 106     111.094  80.626  71.839  1.00  1.00              
ATOM   1609  HB2 PHE A 106     112.687  81.291  72.029  1.00  1.00              
ATOM   1610  CG  PHE A 106     112.472  79.269  72.770  1.00  1.00              
ATOM   1611  CD1 PHE A 106     113.005  79.591  74.029  1.00  1.00              
ATOM   1612  HD1 PHE A 106     113.183  80.616  74.287  1.00  1.00              
ATOM   1613  CE1 PHE A 106     113.282  78.588  74.972  1.00  1.00              
ATOM   1614  HE1 PHE A 106     113.685  78.847  75.936  1.00  1.00              
ATOM   1615  CZ  PHE A 106     113.032  77.242  74.672  1.00  1.00              
ATOM   1616  HZ  PHE A 106     113.245  76.476  75.404  1.00  1.00              
ATOM   1617  CE2 PHE A 106     112.485  76.903  73.427  1.00  1.00              
ATOM   1618  HE2 PHE A 106     112.282  75.869  73.188  1.00  1.00              
ATOM   1619  CD2 PHE A 106     112.195  77.911  72.494  1.00  1.00              
ATOM   1620  HD2 PHE A 106     111.730  77.629  71.565  1.00  1.00              
ATOM   1621  C   PHE A 106     112.212  81.088  69.272  1.00  1.00              
ATOM   1622  O   PHE A 106     111.046  81.382  69.088  1.00  1.00              
ATOM   1623  N   ARG A 107     113.206  81.484  68.448  1.00  1.00              
ATOM   1624  H   ARG A 107     114.136  81.151  68.653  1.00  1.00              
ATOM   1625  CA  ARG A 107     112.835  81.722  67.032  1.00  1.00              
ATOM   1626  HA  ARG A 107     112.106  82.525  67.060  1.00  1.00              
ATOM   1627  CB  ARG A 107     114.014  82.264  66.174  1.00  1.00              
ATOM   1628  HB1 ARG A 107     114.824  82.564  66.837  1.00  1.00              
ATOM   1629  HB2 ARG A 107     113.661  83.173  65.690  1.00  1.00              
ATOM   1630  CG  ARG A 107     114.585  81.377  65.047  1.00  1.00              
ATOM   1631  HG1 ARG A 107     113.864  81.320  64.230  1.00  1.00              
ATOM   1632  HG2 ARG A 107     114.741  80.371  65.426  1.00  1.00              
ATOM   1633  CD  ARG A 107     115.946  81.860  64.506  1.00  1.00              
ATOM   1634  HD1 ARG A 107     116.316  81.107  63.805  1.00  1.00              
ATOM   1635  HD2 ARG A 107     116.655  81.926  65.333  1.00  1.00              
ATOM   1636  NE  ARG A 107     115.911  83.168  63.823  1.00  1.00              
ATOM   1637  HE  ARG A 107     115.028  83.646  63.776  1.00  1.00              
ATOM   1638  CZ  ARG A 107     116.972  83.776  63.310  1.00  1.00              
ATOM   1639  NH1 ARG A 107     118.155  83.243  63.303  1.00  1.00              
ATOM   1640 1HH1 ARG A 107     118.376  82.461  63.910  1.00  1.00              
ATOM   1641 2HH1 ARG A 107     118.992  83.801  63.145  1.00  1.00              
ATOM   1642  NH2 ARG A 107     116.877  84.965  62.793  1.00  1.00              
ATOM   1643 1HH2 ARG A 107     116.005  85.457  62.806  1.00  1.00              
ATOM   1644 2HH2 ARG A 107     117.729  85.418  62.516  1.00  1.00              
ATOM   1645  C   ARG A 107     112.105  80.481  66.503  1.00  1.00              
ATOM   1646  O   ARG A 107     112.687  79.416  66.331  1.00  1.00              
ATOM   1647  N   ASN A 108     110.798  80.645  66.418  1.00  1.00              
ATOM   1648  H   ASN A 108     110.515  81.591  66.663  1.00  1.00              
ATOM   1649  CA  ASN A 108     109.713  79.860  65.859  1.00  1.00              
ATOM   1650  HA  ASN A 108     109.348  80.493  65.048  1.00  1.00              
ATOM   1651  CB  ASN A 108     110.114  78.575  65.171  1.00  1.00              
ATOM   1652  HB1 ASN A 108     109.194  78.199  64.740  1.00  1.00              
ATOM   1653  HB2 ASN A 108     110.520  77.878  65.900  1.00  1.00              
ATOM   1654  CG  ASN A 108     111.087  78.727  64.017  1.00  1.00              
ATOM   1655  OD1 ASN A 108     111.769  77.776  63.690  1.00  1.00              
ATOM   1656  ND2 ASN A 108     111.176  79.845  63.329  1.00  1.00              
ATOM   1657 1HD2 ASN A 108     110.781  80.720  63.684  1.00  1.00              
ATOM   1658 2HD2 ASN A 108     111.871  79.862  62.606  1.00  1.00              
ATOM   1659  C   ASN A 108     108.492  79.776  66.724  1.00  1.00              
ATOM   1660  O   ASN A 108     107.360  79.953  66.287  1.00  1.00              
ATOM   1661  N   LEU A 109     108.794  79.761  67.998  1.00  1.00              
ATOM   1662  H   LEU A 109     109.780  79.798  68.220  1.00  1.00              
ATOM   1663  CA  LEU A 109     107.912  80.210  69.027  1.00  1.00              
ATOM   1664  HA  LEU A 109     106.885  80.004  68.726  1.00  1.00              
ATOM   1665  CB  LEU A 109     108.236  79.268  70.192  1.00  1.00              
ATOM   1666  HB1 LEU A 109     107.478  79.419  70.954  1.00  1.00              
ATOM   1667  HB2 LEU A 109     109.244  79.486  70.537  1.00  1.00              
ATOM   1668  CG  LEU A 109     108.243  77.766  69.857  1.00  1.00              
ATOM   1669  HG  LEU A 109     109.056  77.563  69.174  1.00  1.00              
ATOM   1670  CD1 LEU A 109     108.534  76.946  71.103  1.00  1.00              
ATOM   1671 1HD1 LEU A 109     107.937  77.287  71.944  1.00  1.00              
ATOM   1672 2HD1 LEU A 109     108.337  75.891  70.915  1.00  1.00              
ATOM   1673 3HD1 LEU A 109     109.588  77.033  71.350  1.00  1.00              
ATOM   1674  CD2 LEU A 109     106.929  77.320  69.231  1.00  1.00              
ATOM   1675 1HD2 LEU A 109     106.865  76.234  69.201  1.00  1.00              
ATOM   1676 2HD2 LEU A 109     106.106  77.704  69.817  1.00  1.00              
ATOM   1677 3HD2 LEU A 109     106.851  77.702  68.212  1.00  1.00              
ATOM   1678  C   LEU A 109     108.060  81.735  69.012  1.00  1.00              
ATOM   1679  O   LEU A 109     108.564  82.359  69.927  1.00  1.00              
ATOM   1680  N   LEU A 110     107.549  82.334  67.929  1.00  1.00              
ATOM   1681  H   LEU A 110     107.239  81.720  67.183  1.00  1.00              
ATOM   1682  CA  LEU A 110     107.390  83.784  67.727  1.00  1.00              
ATOM   1683  HA  LEU A 110     108.347  84.260  67.920  1.00  1.00              
ATOM   1684  CB  LEU A 110     107.035  84.030  66.238  1.00  1.00              
ATOM   1685  HB1 LEU A 110     107.820  83.570  65.645  1.00  1.00              
ATOM   1686  HB2 LEU A 110     107.096  85.098  66.033  1.00  1.00              
ATOM   1687  CG  LEU A 110     105.688  83.529  65.663  1.00  1.00              
ATOM   1688  HG  LEU A 110     105.505  82.497  65.965  1.00  1.00              
ATOM   1689  CD1 LEU A 110     104.473  84.387  66.036  1.00  1.00              
ATOM   1690 1HD1 LEU A 110     103.612  84.099  65.433  1.00  1.00              
ATOM   1691 2HD1 LEU A 110     104.196  84.234  67.075  1.00  1.00              
ATOM   1692 3HD1 LEU A 110     104.693  85.439  65.863  1.00  1.00              
ATOM   1693  CD2 LEU A 110     105.799  83.576  64.135  1.00  1.00              
ATOM   1694 1HD2 LEU A 110     104.852  83.299  63.676  1.00  1.00              
ATOM   1695 2HD2 LEU A 110     106.065  84.582  63.811  1.00  1.00              
ATOM   1696 3HD2 LEU A 110     106.570  82.881  63.799  1.00  1.00              
ATOM   1697  C   LEU A 110     106.335  84.444  68.609  1.00  1.00              
ATOM   1698  O   LEU A 110     106.208  85.659  68.787  1.00  1.00              
ATOM   1699  N   SER A 111     105.585  83.554  69.199  1.00  1.00              
ATOM   1700  H   SER A 111     105.644  82.615  68.843  1.00  1.00              
ATOM   1701  CA  SER A 111     104.837  83.762  70.391  1.00  1.00              
ATOM   1702  HA  SER A 111     105.193  84.655  70.903  1.00  1.00              
ATOM   1703  CB  SER A 111     103.369  83.947  70.016  1.00  1.00              
ATOM   1704  HB1 SER A 111     103.254  84.888  69.477  1.00  1.00              
ATOM   1705  HB2 SER A 111     102.766  83.993  70.924  1.00  1.00              
ATOM   1706  OG  SER A 111     102.926  82.886  69.189  1.00  1.00              
ATOM   1707  HG  SER A 111     102.028  82.702  69.501  1.00  1.00              
ATOM   1708  C   SER A 111     105.099  82.562  71.304  1.00  1.00              
ATOM   1709  O   SER A 111     104.228  82.126  72.058  1.00  1.00              
ATOM   1710  N   LEU A 112     106.362  82.090  71.334  1.00  1.00              
ATOM   1711  H   LEU A 112     106.999  82.477  70.649  1.00  1.00              
ATOM   1712  CA  LEU A 112     107.006  81.736  72.590  1.00  1.00              
ATOM   1713  HA  LEU A 112     106.301  81.026  73.021  1.00  1.00              
ATOM   1714  CB  LEU A 112     108.389  81.058  72.723  1.00  1.00              
ATOM   1715  HB1 LEU A 112     109.132  81.683  73.211  1.00  1.00              
ATOM   1716  HB2 LEU A 112     108.860  80.896  71.787  1.00  1.00              
ATOM   1717  CG  LEU A 112     108.232  79.806  73.608  1.00  1.00              
ATOM   1718  HG  LEU A 112     107.440  79.163  73.227  1.00  1.00              
ATOM   1719  CD1 LEU A 112     109.500  78.997  73.692  1.00  1.00              
ATOM   1720 1HD1 LEU A 112     109.304  78.053  74.203  1.00  1.00              
ATOM   1721 2HD1 LEU A 112     109.832  78.792  72.685  1.00  1.00              
ATOM   1722 3HD1 LEU A 112     110.256  79.551  74.243  1.00  1.00              
ATOM   1723  CD2 LEU A 112     107.902  80.230  75.030  1.00  1.00              
ATOM   1724 1HD2 LEU A 112     108.222  79.455  75.725  1.00  1.00              
ATOM   1725 2HD2 LEU A 112     108.446  81.135  75.274  1.00  1.00              
ATOM   1726 3HD2 LEU A 112     106.829  80.363  75.144  1.00  1.00              
ATOM   1727  C   LEU A 112     106.992  82.911  73.506  1.00  1.00              
ATOM   1728  O   LEU A 112     107.979  83.581  73.762  1.00  1.00              
ATOM   1729  N   LYS A 113     105.830  83.173  74.021  1.00  1.00              
ATOM   1730  H   LYS A 113     104.984  82.724  73.691  1.00  1.00              
ATOM   1731  CA  LYS A 113     105.735  84.279  74.894  1.00  1.00              
ATOM   1732  HA  LYS A 113     106.277  85.096  74.456  1.00  1.00              
ATOM   1733  CB  LYS A 113     104.253  84.726  74.956  1.00  1.00              
ATOM   1734  HB1 LYS A 113     103.833  84.783  73.948  1.00  1.00              
ATOM   1735  HB2 LYS A 113     104.205  85.724  75.369  1.00  1.00              
ATOM   1736  CG  LYS A 113     103.336  83.840  75.823  1.00  1.00              
ATOM   1737  HG1 LYS A 113     103.874  83.436  76.677  1.00  1.00              
ATOM   1738  HG2 LYS A 113     102.993  83.003  75.220  1.00  1.00              
ATOM   1739  CD  LYS A 113     102.153  84.642  76.391  1.00  1.00              
ATOM   1740  HD1 LYS A 113     102.545  85.458  76.984  1.00  1.00              
ATOM   1741  HD2 LYS A 113     101.598  84.006  77.081  1.00  1.00              
ATOM   1742  CE  LYS A 113     101.220  85.167  75.290  1.00  1.00              
ATOM   1743  HE1 LYS A 113     100.923  84.317  74.670  1.00  1.00              
ATOM   1744  HE2 LYS A 113     101.759  85.872  74.653  1.00  1.00              
ATOM   1745  NZ  LYS A 113     100.001  85.805  75.843  1.00  1.00              
ATOM   1746  HZ1 LYS A 113      99.595  85.226  76.565  1.00  1.00              
ATOM   1747  HZ2 LYS A 113     100.203  86.719  76.252  1.00  1.00              
ATOM   1748  HZ3 LYS A 113      99.316  85.936  75.111  1.00  1.00              
ATOM   1749  C   LYS A 113     106.286  84.069  76.238  1.00  1.00              
ATOM   1750  O   LYS A 113     106.375  85.037  76.993  1.00  1.00              
ATOM   1751  N   THR A 114     106.568  82.841  76.568  1.00  1.00              
ATOM   1752  H   THR A 114     106.508  82.100  75.893  1.00  1.00              
ATOM   1753  CA  THR A 114     107.024  82.531  77.881  1.00  1.00              
ATOM   1754  HA  THR A 114     107.546  83.415  78.252  1.00  1.00              
ATOM   1755  CB  THR A 114     105.885  82.345  78.895  1.00  1.00              
ATOM   1756  HB  THR A 114     105.273  83.230  78.808  1.00  1.00              
ATOM   1757  CG2 THR A 114     104.951  81.145  78.761  1.00  1.00              
ATOM   1758 1HG2 THR A 114     105.445  80.227  79.075  1.00  1.00              
ATOM   1759 2HG2 THR A 114     104.087  81.300  79.404  1.00  1.00              
ATOM   1760 3HG2 THR A 114     104.612  81.040  77.732  1.00  1.00              
ATOM   1761  OG1 THR A 114     106.483  82.366  80.166  1.00  1.00              
ATOM   1762  HG1 THR A 114     105.822  82.666  80.813  1.00  1.00              
ATOM   1763  C   THR A 114     107.997  81.421  77.912  1.00  1.00              
ATOM   1764  O   THR A 114     107.698  80.243  78.053  1.00  1.00              
ATOM   1765  N   LEU A 115     109.209  81.878  77.683  1.00  1.00              
ATOM   1766  H   LEU A 115     109.344  82.864  77.533  1.00  1.00              
ATOM   1767  CA  LEU A 115     110.386  81.102  77.842  1.00  1.00              
ATOM   1768  HA  LEU A 115     110.201  80.109  77.428  1.00  1.00              
ATOM   1769  CB  LEU A 115     111.608  81.677  77.084  1.00  1.00              
ATOM   1770  HB1 LEU A 115     112.248  80.822  76.873  1.00  1.00              
ATOM   1771  HB2 LEU A 115     112.198  82.312  77.736  1.00  1.00              
ATOM   1772  CG  LEU A 115     111.369  82.410  75.753  1.00  1.00              
ATOM   1773  HG  LEU A 115     111.066  81.686  74.998  1.00  1.00              
ATOM   1774  CD1 LEU A 115     110.374  83.574  75.746  1.00  1.00              
ATOM   1775 1HD1 LEU A 115     110.600  84.271  74.944  1.00  1.00              
ATOM   1776 2HD1 LEU A 115     109.381  83.188  75.580  1.00  1.00              
ATOM   1777 3HD1 LEU A 115     110.378  84.107  76.686  1.00  1.00              
ATOM   1778  CD2 LEU A 115     112.688  83.029  75.336  1.00  1.00              
ATOM   1779 1HD2 LEU A 115     112.640  83.238  74.274  1.00  1.00              
ATOM   1780 2HD2 LEU A 115     112.877  83.959  75.864  1.00  1.00              
ATOM   1781 3HD2 LEU A 115     113.508  82.350  75.548  1.00  1.00              
ATOM   1782  C   LEU A 115     110.581  80.951  79.321  1.00  1.00              
ATOM   1783  O   LEU A 115     111.330  81.650  79.983  1.00  1.00              
ATOM   1784  N   GLU A 116     109.789  80.083  79.915  1.00  1.00              
ATOM   1785  H   GLU A 116     109.079  79.622  79.360  1.00  1.00              
ATOM   1786  CA  GLU A 116     110.270  79.466  81.108  1.00  1.00              
ATOM   1787  HA  GLU A 116     110.411  80.270  81.798  1.00  1.00              
ATOM   1788  CB  GLU A 116     109.133  78.579  81.671  1.00  1.00              
ATOM   1789  HB1 GLU A 116     109.340  78.421  82.724  1.00  1.00              
ATOM   1790  HB2 GLU A 116     109.080  77.638  81.155  1.00  1.00              
ATOM   1791  CG  GLU A 116     107.702  79.124  81.511  1.00  1.00              
ATOM   1792  HG1 GLU A 116     107.351  78.912  80.499  1.00  1.00              
ATOM   1793  HG2 GLU A 116     107.698  80.206  81.632  1.00  1.00              
ATOM   1794  CD  GLU A 116     106.755  78.464  82.520  1.00  1.00              
ATOM   1795  OE1 GLU A 116     106.686  77.213  82.512  1.00  1.00              
ATOM   1796  OE2 GLU A 116     106.150  79.222  83.314  1.00  1.00              
ATOM   1797  C   GLU A 116     111.622  78.909  80.740  1.00  1.00              
ATOM   1798  O   GLU A 116     111.822  78.323  79.686  1.00  1.00              
ATOM   1799  N   ILE A 117     112.584  79.250  81.561  1.00  1.00              
ATOM   1800  H   ILE A 117     112.346  79.879  82.316  1.00  1.00              
ATOM   1801  CA  ILE A 117     113.839  78.533  81.586  1.00  1.00              
ATOM   1802  HA  ILE A 117     113.764  77.711  80.876  1.00  1.00              
ATOM   1803  CB  ILE A 117     115.007  79.400  80.985  1.00  1.00              
ATOM   1804  HB  ILE A 117     115.332  80.082  81.743  1.00  1.00              
ATOM   1805  CG2 ILE A 117     116.193  78.515  80.665  1.00  1.00              
ATOM   1806 1HG2 ILE A 117     115.857  77.627  80.136  1.00  1.00              
ATOM   1807 2HG2 ILE A 117     116.919  79.044  80.054  1.00  1.00              
ATOM   1808 3HG2 ILE A 117     116.691  78.234  81.575  1.00  1.00              
ATOM   1809  CG1 ILE A 117     114.687  80.224  79.726  1.00  1.00              
ATOM   1810 1HG1 ILE A 117     115.437  81.006  79.612  1.00  1.00              
ATOM   1811 2HG1 ILE A 117     113.734  80.745  79.796  1.00  1.00              
ATOM   1812  CD1 ILE A 117     114.657  79.484  78.369  1.00  1.00              
ATOM   1813  HD1 ILE A 117     114.341  80.192  77.603  1.00  1.00              
ATOM   1814  HD2 ILE A 117     115.655  79.128  78.113  1.00  1.00              
ATOM   1815  HD3 ILE A 117     113.964  78.647  78.418  1.00  1.00              
ATOM   1816  C   ILE A 117     113.934  77.878  82.970  1.00  1.00              
ATOM   1817  O   ILE A 117     114.970  77.663  83.551  1.00  1.00              
ATOM   1818  N   THR A 118     112.759  77.582  83.557  1.00  1.00              
ATOM   1819  H   THR A 118     111.925  77.731  83.009  1.00  1.00              
ATOM   1820  CA  THR A 118     112.571  76.893  84.821  1.00  1.00              
ATOM   1821  HA  THR A 118     113.046  77.524  85.577  1.00  1.00              
ATOM   1822  CB  THR A 118     111.085  76.756  85.244  1.00  1.00              
ATOM   1823  HB  THR A 118     110.640  77.742  85.307  1.00  1.00              
ATOM   1824  CG2 THR A 118     110.151  75.929  84.363  1.00  1.00              
ATOM   1825 1HG2 THR A 118     109.399  75.414  84.964  1.00  1.00              
ATOM   1826 2HG2 THR A 118     109.608  76.573  83.683  1.00  1.00              
ATOM   1827 3HG2 THR A 118     110.724  75.210  83.804  1.00  1.00              
ATOM   1828  OG1 THR A 118     110.996  76.123  86.501  1.00  1.00              
ATOM   1829  HG1 THR A 118     111.481  76.621  87.172  1.00  1.00              
ATOM   1830  C   THR A 118     113.270  75.550  84.943  1.00  1.00              
ATOM   1831  O   THR A 118     113.166  74.659  84.104  1.00  1.00              
ATOM   1832  N   CYS A 119     113.994  75.417  86.037  1.00  1.00              
ATOM   1833  H   CYS A 119     113.842  76.088  86.778  1.00  1.00              
ATOM   1834  CA  CYS A 119     114.826  74.279  86.353  1.00  1.00              
ATOM   1835  HA  CYS A 119     115.395  74.494  87.229  1.00  1.00              
ATOM   1836  CB  CYS A 119     113.921  73.081  86.708  1.00  1.00              
ATOM   1837  HB1 CYS A 119     114.551  72.227  86.958  1.00  1.00              
ATOM   1838  HB2 CYS A 119     113.315  72.819  85.841  1.00  1.00              
ATOM   1839  SG  CYS A 119     112.844  73.451  88.118  1.00  1.00              
ATOM   1840  HG  CYS A 119     112.213  72.275  88.157  1.00  1.00              
ATOM   1841  C   CYS A 119     115.888  73.894  85.323  1.00  1.00              
ATOM   1842  O   CYS A 119     116.486  72.833  85.426  1.00  1.00              
ATOM   1843  N   LEU A 120     116.147  74.782  84.358  1.00  1.00              
ATOM   1844  H   LEU A 120     115.660  75.665  84.358  1.00  1.00              
ATOM   1845  CA  LEU A 120     116.977  74.497  83.213  1.00  1.00              
ATOM   1846  HA  LEU A 120     116.758  73.469  82.915  1.00  1.00              
ATOM   1847  CB  LEU A 120     116.581  75.384  82.024  1.00  1.00              
ATOM   1848  HB1 LEU A 120     116.966  76.369  82.218  1.00  1.00              
ATOM   1849  HB2 LEU A 120     115.508  75.467  81.997  1.00  1.00              
ATOM   1850  CG  LEU A 120     117.099  74.876  80.660  1.00  1.00              
ATOM   1851  HG  LEU A 120     117.706  73.990  80.822  1.00  1.00              
ATOM   1852  CD1 LEU A 120     115.923  74.525  79.751  1.00  1.00              
ATOM   1853 1HD1 LEU A 120     115.292  73.794  80.251  1.00  1.00              
ATOM   1854 2HD1 LEU A 120     115.331  75.411  79.527  1.00  1.00              
ATOM   1855 3HD1 LEU A 120     116.309  74.104  78.823  1.00  1.00              
ATOM   1856  CD2 LEU A 120     117.982  75.869  79.898  1.00  1.00              
ATOM   1857 1HD2 LEU A 120     117.404  76.484  79.215  1.00  1.00              
ATOM   1858 2HD2 LEU A 120     118.522  76.510  80.585  1.00  1.00              
ATOM   1859 3HD2 LEU A 120     118.696  75.311  79.299  1.00  1.00              
ATOM   1860  C   LEU A 120     118.461  74.555  83.464  1.00  1.00              
ATOM   1861  O   LEU A 120     119.104  75.526  83.069  1.00  1.00              
ATOM   1862  N   GLU A 121     119.028  73.564  84.148  1.00  1.00              
ATOM   1863  H   GLU A 121     118.460  72.759  84.411  1.00  1.00              
ATOM   1864  CA  GLU A 121     120.482  73.464  84.155  1.00  1.00              
ATOM   1865  HA  GLU A 121     120.866  74.334  84.669  1.00  1.00              
ATOM   1866  CB  GLU A 121     121.008  72.199  84.870  1.00  1.00              
ATOM   1867  HB1 GLU A 121     120.557  72.170  85.852  1.00  1.00              
ATOM   1868  HB2 GLU A 121     122.078  72.349  85.019  1.00  1.00              
ATOM   1869  CG  GLU A 121     120.837  70.793  84.246  1.00  1.00              
ATOM   1870  HG1 GLU A 121     121.434  70.105  84.849  1.00  1.00              
ATOM   1871  HG2 GLU A 121     121.263  70.757  83.244  1.00  1.00              
ATOM   1872  CD  GLU A 121     119.395  70.269  84.251  1.00  1.00              
ATOM   1873  OE1 GLU A 121     118.697  70.571  85.247  1.00  1.00              
ATOM   1874  OE2 GLU A 121     119.013  69.518  83.318  1.00  1.00              
ATOM   1875  C   GLU A 121     121.005  73.540  82.711  1.00  1.00              
ATOM   1876  O   GLU A 121     120.775  72.692  81.850  1.00  1.00              
ATOM   1877  N   SER A 122     121.676  74.646  82.448  1.00  1.00              
ATOM   1878  H   SER A 122     121.829  75.312  83.200  1.00  1.00              
ATOM   1879  CA  SER A 122     122.238  75.018  81.169  1.00  1.00              
ATOM   1880  HA  SER A 122     122.230  74.169  80.485  1.00  1.00              
ATOM   1881  CB  SER A 122     121.515  76.182  80.476  1.00  1.00              
ATOM   1882  HB1 SER A 122     120.771  75.770  79.798  1.00  1.00              
ATOM   1883  HB2 SER A 122     122.221  76.767  79.886  1.00  1.00              
ATOM   1884  OG  SER A 122     120.867  77.019  81.405  1.00  1.00              
ATOM   1885  HG  SER A 122     120.392  76.450  82.026  1.00  1.00              
ATOM   1886  C   SER A 122     123.673  75.331  81.546  1.00  1.00              
ATOM   1887  O   SER A 122     124.122  76.462  81.765  1.00  1.00              
ATOM   1888  N   LEU A 123     124.394  74.219  81.675  1.00  1.00              
ATOM   1889  H   LEU A 123     123.913  73.333  81.655  1.00  1.00              
ATOM   1890  CA  LEU A 123     125.839  74.220  81.605  1.00  1.00              
ATOM   1891  HA  LEU A 123     126.201  74.866  82.397  1.00  1.00              
ATOM   1892  CB  LEU A 123     126.353  72.793  81.884  1.00  1.00              
ATOM   1893  HB1 LEU A 123     126.003  72.133  81.089  1.00  1.00              
ATOM   1894  HB2 LEU A 123     125.913  72.451  82.823  1.00  1.00              
ATOM   1895  CG  LEU A 123     127.887  72.651  81.993  1.00  1.00              
ATOM   1896  HG  LEU A 123     128.344  72.885  81.032  1.00  1.00              
ATOM   1897  CD1 LEU A 123     128.497  73.555  83.066  1.00  1.00              
ATOM   1898 1HD1 LEU A 123     129.561  73.344  83.171  1.00  1.00              
ATOM   1899 2HD1 LEU A 123     128.391  74.600  82.778  1.00  1.00              
ATOM   1900 3HD1 LEU A 123     128.002  73.392  84.025  1.00  1.00              
ATOM   1901  CD2 LEU A 123     128.243  71.206  82.341  1.00  1.00              
ATOM   1902 1HD2 LEU A 123     129.327  71.093  82.386  1.00  1.00              
ATOM   1903 2HD2 LEU A 123     127.812  70.933  83.305  1.00  1.00              
ATOM   1904 3HD2 LEU A 123     127.857  70.536  81.573  1.00  1.00              
ATOM   1905  C   LEU A 123     126.364  74.789  80.287  1.00  1.00              
ATOM   1906  O   LEU A 123     127.500  75.253  80.200  1.00  1.00              
ATOM   1907  N   ASN A 124     125.488  74.838  79.294  1.00  1.00              
ATOM   1908  H   ASN A 124     124.571  74.447  79.425  1.00  1.00              
ATOM   1909  CA  ASN A 124     125.688  75.632  78.120  1.00  1.00              
ATOM   1910  HA  ASN A 124     126.613  76.193  78.223  1.00  1.00              
ATOM   1911  CB  ASN A 124     125.905  74.750  76.878  1.00  1.00              
ATOM   1912  HB1 ASN A 124     126.153  75.384  76.032  1.00  1.00              
ATOM   1913  HB2 ASN A 124     124.983  74.238  76.634  1.00  1.00              
ATOM   1914  CG  ASN A 124     127.026  73.719  76.995  1.00  1.00              
ATOM   1915  OD1 ASN A 124     126.932  72.623  76.466  1.00  1.00              
ATOM   1916  ND2 ASN A 124     128.118  73.989  77.669  1.00  1.00              
ATOM   1917 1HD2 ASN A 124     128.164  74.799  78.270  1.00  1.00              
ATOM   1918 2HD2 ASN A 124     128.801  73.253  77.706  1.00  1.00              
ATOM   1919  C   ASN A 124     124.617  76.708  77.963  1.00  1.00              
ATOM   1920  O   ASN A 124     123.489  76.398  77.614  1.00  1.00              
ATOM   1921  N   ILE A 125     125.072  77.936  78.265  1.00  1.00              
ATOM   1922  H   ILE A 125     125.841  77.939  78.920  1.00  1.00              
ATOM   1923  CA  ILE A 125     124.997  79.158  77.442  1.00  1.00              
ATOM   1924  HA  ILE A 125     124.453  79.898  78.033  1.00  1.00              
ATOM   1925  CB  ILE A 125     126.424  79.736  77.172  1.00  1.00              
ATOM   1926  HB  ILE A 125     126.874  79.323  76.271  1.00  1.00              
ATOM   1927  CG2 ILE A 125     126.304  81.259  76.962  1.00  1.00              
ATOM   1928 1HG2 ILE A 125     126.086  81.726  77.920  1.00  1.00              
ATOM   1929 2HG2 ILE A 125     127.233  81.661  76.559  1.00  1.00              
ATOM   1930 3HG2 ILE A 125     125.497  81.479  76.270  1.00  1.00              
ATOM   1931  CG1 ILE A 125     127.448  79.394  78.271  1.00  1.00              
ATOM   1932 1HG1 ILE A 125     127.628  78.319  78.259  1.00  1.00              
ATOM   1933 2HG1 ILE A 125     127.011  79.653  79.228  1.00  1.00              
ATOM   1934  CD1 ILE A 125     128.818  80.070  78.115  1.00  1.00              
ATOM   1935  HD1 ILE A 125     129.508  79.658  78.853  1.00  1.00              
ATOM   1936  HD2 ILE A 125     129.213  79.882  77.117  1.00  1.00              
ATOM   1937  HD3 ILE A 125     128.732  81.145  78.280  1.00  1.00              
ATOM   1938  C   ILE A 125     124.194  78.940  76.165  1.00  1.00              
ATOM   1939  O   ILE A 125     122.984  78.823  76.275  1.00  1.00              
ATOM   1940  N   PRO A 126     124.816  78.950  74.967  1.00  1.00              
ATOM   1941  CD  PRO A 126     125.502  77.778  74.460  1.00  1.00              
ATOM   1942  HD1 PRO A 126     124.771  76.993  74.253  1.00  1.00              
ATOM   1943  HD2 PRO A 126     126.255  77.415  75.159  1.00  1.00              
ATOM   1944  CG  PRO A 126     126.168  78.219  73.158  1.00  1.00              
ATOM   1945  HG1 PRO A 126     126.280  77.389  72.459  1.00  1.00              
ATOM   1946  HG2 PRO A 126     127.134  78.678  73.376  1.00  1.00              
ATOM   1947  CB  PRO A 126     125.197  79.276  72.641  1.00  1.00              
ATOM   1948  HB1 PRO A 126     124.362  78.773  72.150  1.00  1.00              
ATOM   1949  HB2 PRO A 126     125.681  79.970  71.954  1.00  1.00              
ATOM   1950  CA  PRO A 126     124.719  79.979  73.917  1.00  1.00              
ATOM   1951  HA  PRO A 126     125.413  80.775  74.161  1.00  1.00              
ATOM   1952  C   PRO A 126     123.279  80.593  73.772  1.00  1.00              
ATOM   1953  O   PRO A 126     122.814  80.780  72.643  1.00  1.00              
ATOM   1954  N   PHE A 127     122.585  81.023  74.860  1.00  1.00              
ATOM   1955  H   PHE A 127     122.625  80.383  75.642  1.00  1.00              
ATOM   1956  CA  PHE A 127     122.372  82.438  75.224  1.00  1.00              
ATOM   1957  HA  PHE A 127     121.362  82.730  74.920  1.00  1.00              
ATOM   1958  CB  PHE A 127     122.466  82.621  76.745  1.00  1.00              
ATOM   1959  HB1 PHE A 127     122.387  83.682  76.956  1.00  1.00              
ATOM   1960  HB2 PHE A 127     123.442  82.280  77.091  1.00  1.00              
ATOM   1961  CG  PHE A 127     121.373  81.938  77.558  1.00  1.00              
ATOM   1962  CD1 PHE A 127     121.710  81.035  78.584  1.00  1.00              
ATOM   1963  HD1 PHE A 127     122.738  80.769  78.768  1.00  1.00              
ATOM   1964  CE1 PHE A 127     120.717  80.484  79.409  1.00  1.00              
ATOM   1965  HE1 PHE A 127     120.993  79.785  80.190  1.00  1.00              
ATOM   1966  CZ  PHE A 127     119.376  80.859  79.237  1.00  1.00              
ATOM   1967  HZ  PHE A 127     118.622  80.467  79.902  1.00  1.00              
ATOM   1968  CE2 PHE A 127     119.024  81.751  78.210  1.00  1.00              
ATOM   1969  HE2 PHE A 127     117.992  82.048  78.091  1.00  1.00              
ATOM   1970  CD2 PHE A 127     120.017  82.274  77.362  1.00  1.00              
ATOM   1971  HD2 PHE A 127     119.733  82.976  76.595  1.00  1.00              
ATOM   1972  C   PHE A 127     123.381  83.176  74.348  1.00  1.00              
ATOM   1973  O   PHE A 127     124.602  83.144  74.501  1.00  1.00              
ATOM   1974  N   SER A 128     122.847  83.638  73.244  1.00  1.00              
ATOM   1975  H   SER A 128     121.857  83.501  73.089  1.00  1.00              
ATOM   1976  CA  SER A 128     123.563  84.213  72.132  1.00  1.00              
ATOM   1977  HA  SER A 128     124.290  84.948  72.479  1.00  1.00              
ATOM   1978  CB  SER A 128     124.260  83.140  71.288  1.00  1.00              
ATOM   1979  HB1 SER A 128     123.515  82.475  70.847  1.00  1.00              
ATOM   1980  HB2 SER A 128     124.934  82.556  71.915  1.00  1.00              
ATOM   1981  OG  SER A 128     125.005  83.766  70.260  1.00  1.00              
ATOM   1982  HG  SER A 128     125.340  83.090  69.659  1.00  1.00              
ATOM   1983  C   SER A 128     122.491  84.882  71.308  1.00  1.00              
ATOM   1984  O   SER A 128     121.363  84.385  71.288  1.00  1.00              
ATOM   1985  N   SER A 129     122.794  86.027  70.714  1.00  1.00              
ATOM   1986  H   SER A 129     123.760  86.326  70.705  1.00  1.00              
ATOM   1987  CA  SER A 129     121.807  87.097  70.598  1.00  1.00              
ATOM   1988  HA  SER A 129     121.481  87.346  71.609  1.00  1.00              
ATOM   1989  CB  SER A 129     122.468  88.359  70.040  1.00  1.00              
ATOM   1990  HB1 SER A 129     121.768  89.193  70.113  1.00  1.00              
ATOM   1991  HB2 SER A 129     122.734  88.205  68.992  1.00  1.00              
ATOM   1992  OG  SER A 129     123.634  88.655  70.788  1.00  1.00              
ATOM   1993  HG  SER A 129     123.781  89.606  70.729  1.00  1.00              
ATOM   1994  C   SER A 129     120.518  86.813  69.813  1.00  1.00              
ATOM   1995  O   SER A 129     119.579  87.598  69.882  1.00  1.00              
ATOM   1996  N   GLU A 130     120.434  85.678  69.122  1.00  1.00              
ATOM   1997  H   GLU A 130     121.232  85.062  69.150  1.00  1.00              
ATOM   1998  CA  GLU A 130     119.276  85.247  68.350  1.00  1.00              
ATOM   1999  HA  GLU A 130     118.525  86.032  68.436  1.00  1.00              
ATOM   2000  CB  GLU A 130     119.642  85.197  66.854  1.00  1.00              
ATOM   2001  HB1 GLU A 130     119.940  86.195  66.528  1.00  1.00              
ATOM   2002  HB2 GLU A 130     118.744  84.937  66.293  1.00  1.00              
ATOM   2003  CG  GLU A 130     120.765  84.210  66.502  1.00  1.00              
ATOM   2004  HG1 GLU A 130     120.823  83.436  67.270  1.00  1.00              
ATOM   2005  HG2 GLU A 130     121.723  84.735  66.488  1.00  1.00              
ATOM   2006  CD  GLU A 130     120.484  83.560  65.142  1.00  1.00              
ATOM   2007  OE1 GLU A 130     120.578  84.254  64.102  1.00  1.00              
ATOM   2008  OE2 GLU A 130     120.018  82.396  65.149  1.00  1.00              
ATOM   2009  C   GLU A 130     118.572  83.971  68.837  1.00  1.00              
ATOM   2010  O   GLU A 130     117.770  83.386  68.111  1.00  1.00              
ATOM   2011  N   VAL A 131     118.793  83.546  70.082  1.00  1.00              
ATOM   2012  H   VAL A 131     119.528  84.011  70.610  1.00  1.00              
ATOM   2013  CA  VAL A 131     117.998  82.478  70.746  1.00  1.00              
ATOM   2014  HA  VAL A 131     118.287  81.531  70.299  1.00  1.00              
ATOM   2015  CB  VAL A 131     118.389  82.365  72.234  1.00  1.00              
ATOM   2016  HB  VAL A 131     117.640  81.749  72.709  1.00  1.00              
ATOM   2017  CG1 VAL A 131     119.711  81.634  72.434  1.00  1.00              
ATOM   2018 1HG1 VAL A 131     119.966  81.604  73.491  1.00  1.00              
ATOM   2019 2HG1 VAL A 131     119.615  80.604  72.105  1.00  1.00              
ATOM   2020 3HG1 VAL A 131     120.517  82.102  71.874  1.00  1.00              
ATOM   2021  CG2 VAL A 131     118.481  83.708  72.975  1.00  1.00              
ATOM   2022 1HG2 VAL A 131     118.560  83.519  74.046  1.00  1.00              
ATOM   2023 2HG2 VAL A 131     119.351  84.276  72.661  1.00  1.00              
ATOM   2024 3HG2 VAL A 131     117.597  84.312  72.794  1.00  1.00              
ATOM   2025  C   VAL A 131     116.508  82.573  70.529  1.00  1.00              
ATOM   2026  O   VAL A 131     115.820  81.607  70.147  1.00  1.00              
ATOM   2027  N   PHE A 132     115.981  83.770  70.682  1.00  1.00              
ATOM   2028  H   PHE A 132     116.616  84.527  70.890  1.00  1.00              
ATOM   2029  CA  PHE A 132     114.575  84.025  70.887  1.00  1.00              
ATOM   2030  HA  PHE A 132     113.994  83.131  70.681  1.00  1.00              
ATOM   2031  CB  PHE A 132     114.442  84.421  72.370  1.00  1.00              
ATOM   2032  HB1 PHE A 132     113.390  84.543  72.602  1.00  1.00              
ATOM   2033  HB2 PHE A 132     114.894  85.408  72.484  1.00  1.00              
ATOM   2034  CG  PHE A 132     115.089  83.515  73.428  1.00  1.00              
ATOM   2035  CD1 PHE A 132     115.147  82.109  73.303  1.00  1.00              
ATOM   2036  HD1 PHE A 132     114.750  81.618  72.434  1.00  1.00              
ATOM   2037  CE1 PHE A 132     115.744  81.321  74.309  1.00  1.00              
ATOM   2038  HE1 PHE A 132     115.792  80.245  74.201  1.00  1.00              
ATOM   2039  CZ  PHE A 132     116.281  81.925  75.456  1.00  1.00              
ATOM   2040  HZ  PHE A 132     116.734  81.313  76.223  1.00  1.00              
ATOM   2041  CE2 PHE A 132     116.212  83.320  75.603  1.00  1.00              
ATOM   2042  HE2 PHE A 132     116.605  83.798  76.491  1.00  1.00              
ATOM   2043  CD2 PHE A 132     115.621  84.100  74.593  1.00  1.00              
ATOM   2044  HD2 PHE A 132     115.574  85.166  74.718  1.00  1.00              
ATOM   2045  C   PHE A 132     114.223  85.134  69.889  1.00  1.00              
ATOM   2046  O   PHE A 132     113.936  86.276  70.261  1.00  1.00              
ATOM   2047  N   SER A 133     114.343  84.810  68.595  1.00  1.00              
ATOM   2048  H   SER A 133     114.585  83.851  68.399  1.00  1.00              
ATOM   2049  CA  SER A 133     114.563  85.792  67.525  1.00  1.00              
ATOM   2050  HA  SER A 133     114.569  86.781  67.985  1.00  1.00              
ATOM   2051  CB  SER A 133     115.963  85.595  66.940  1.00  1.00              
ATOM   2052  HB1 SER A 133     116.000  84.676  66.355  1.00  1.00              
ATOM   2053  HB2 SER A 133     116.649  85.517  67.775  1.00  1.00              
ATOM   2054  OG  SER A 133     116.372  86.691  66.148  1.00  1.00              
ATOM   2055  HG  SER A 133     115.592  87.013  65.670  1.00  1.00              
ATOM   2056  C   SER A 133     113.504  85.877  66.423  1.00  1.00              
ATOM   2057  O   SER A 133     113.776  86.447  65.366  1.00  1.00              
ATOM   2058  N   ASP A 134     112.283  85.402  66.650  1.00  1.00              
ATOM   2059  H   ASP A 134     112.094  84.816  67.453  1.00  1.00              
ATOM   2060  CA  ASP A 134     111.115  85.931  65.921  1.00  1.00              
ATOM   2061  HA  ASP A 134     111.413  86.869  65.453  1.00  1.00              
ATOM   2062  CB  ASP A 134     110.708  85.020  64.740  1.00  1.00              
ATOM   2063  HB1 ASP A 134     111.502  85.061  63.992  1.00  1.00              
ATOM   2064  HB2 ASP A 134     109.801  85.411  64.277  1.00  1.00              
ATOM   2065  CG  ASP A 134     110.484  83.562  65.120  1.00  1.00              
ATOM   2066  OD1 ASP A 134     110.136  83.321  66.294  1.00  1.00              
ATOM   2067  OD2 ASP A 134     110.754  82.657  64.294  1.00  1.00              
ATOM   2068  C   ASP A 134     109.971  86.366  66.852  1.00  1.00              
ATOM   2069  O   ASP A 134     108.923  86.846  66.417  1.00  1.00              
ATOM   2070  N   LEU A 135     110.231  86.306  68.162  1.00  1.00              
ATOM   2071  H   LEU A 135     111.130  85.949  68.442  1.00  1.00              
ATOM   2072  CA  LEU A 135     109.263  86.535  69.218  1.00  1.00              
ATOM   2073  HA  LEU A 135     108.336  86.275  68.745  1.00  1.00              
ATOM   2074  CB  LEU A 135     109.318  85.573  70.408  1.00  1.00              
ATOM   2075  HB1 LEU A 135     108.717  84.713  70.153  1.00  1.00              
ATOM   2076  HB2 LEU A 135     108.769  86.036  71.210  1.00  1.00              
ATOM   2077  CG  LEU A 135     110.672  85.061  70.908  1.00  1.00              
ATOM   2078  HG  LEU A 135     111.326  85.880  71.201  1.00  1.00              
ATOM   2079  CD1 LEU A 135     110.465  84.119  72.083  1.00  1.00              
ATOM   2080 1HD1 LEU A 135     109.866  83.270  71.773  1.00  1.00              
ATOM   2081 2HD1 LEU A 135     111.408  83.745  72.460  1.00  1.00              
ATOM   2082 3HD1 LEU A 135     109.949  84.634  72.874  1.00  1.00              
ATOM   2083  CD2 LEU A 135     111.327  84.219  69.832  1.00  1.00              
ATOM   2084 1HD2 LEU A 135     111.976  83.479  70.277  1.00  1.00              
ATOM   2085 2HD2 LEU A 135     110.561  83.710  69.251  1.00  1.00              
ATOM   2086 3HD2 LEU A 135     111.876  84.852  69.166  1.00  1.00              
ATOM   2087  C   LEU A 135     109.076  88.001  69.548  1.00  1.00              
ATOM   2088  O   LEU A 135     109.641  88.538  70.496  1.00  1.00              
ATOM   2089  N   GLN A 136     108.205  88.631  68.764  1.00  1.00              
ATOM   2090  H   GLN A 136     107.883  88.136  67.941  1.00  1.00              
ATOM   2091  CA  GLN A 136     107.726  89.980  69.017  1.00  1.00              
ATOM   2092  HA  GLN A 136     108.477  90.481  69.632  1.00  1.00              
ATOM   2093  CB  GLN A 136     107.670  90.778  67.706  1.00  1.00              
ATOM   2094  HB1 GLN A 136     108.628  90.671  67.193  1.00  1.00              
ATOM   2095  HB2 GLN A 136     107.570  91.834  67.958  1.00  1.00              
ATOM   2096  CG  GLN A 136     106.543  90.357  66.743  1.00  1.00              
ATOM   2097  HG1 GLN A 136     105.955  89.543  67.162  1.00  1.00              
ATOM   2098  HG2 GLN A 136     107.004  89.977  65.830  1.00  1.00              
ATOM   2099  CD  GLN A 136     105.600  91.508  66.386  1.00  1.00              
ATOM   2100  OE1 GLN A 136     105.166  92.294  67.218  1.00  1.00              
ATOM   2101  NE2 GLN A 136     105.238  91.649  65.130  1.00  1.00              
ATOM   2102 1HE2 GLN A 136     105.591  91.017  64.432  1.00  1.00              
ATOM   2103 2HE2 GLN A 136     104.668  92.447  64.912  1.00  1.00              
ATOM   2104  C   GLN A 136     106.417  90.074  69.819  1.00  1.00              
ATOM   2105  O   GLN A 136     106.045  91.155  70.276  1.00  1.00              
ATOM   2106  N   ASN A 137     105.718  88.958  70.023  1.00  1.00              
ATOM   2107  H   ASN A 137     106.090  88.094  69.643  1.00  1.00              
ATOM   2108  CA  ASN A 137     104.404  88.896  70.666  1.00  1.00              
ATOM   2109  HA  ASN A 137     104.126  89.858  71.097  1.00  1.00              
ATOM   2110  CB  ASN A 137     103.370  88.471  69.635  1.00  1.00              
ATOM   2111  HB1 ASN A 137     102.395  88.336  70.100  1.00  1.00              
ATOM   2112  HB2 ASN A 137     103.657  87.520  69.185  1.00  1.00              
ATOM   2113  CG  ASN A 137     103.183  89.485  68.512  1.00  1.00              
ATOM   2114  OD1 ASN A 137     103.080  90.678  68.747  1.00  1.00              
ATOM   2115  ND2 ASN A 137     103.148  89.028  67.282  1.00  1.00              
ATOM   2116 1HD2 ASN A 137     103.278  88.044  67.109  1.00  1.00              
ATOM   2117 2HD2 ASN A 137     102.945  89.694  66.559  1.00  1.00              
ATOM   2118  C   ASN A 137     104.469  87.894  71.821  1.00  1.00              
ATOM   2119  O   ASN A 137     104.128  86.723  71.730  1.00  1.00              
ATOM   2120  N   ILE A 138     105.043  88.425  72.872  1.00  1.00              
ATOM   2121  H   ILE A 138     105.131  89.430  72.910  1.00  1.00              
ATOM   2122  CA  ILE A 138     105.957  87.777  73.792  1.00  1.00              
ATOM   2123  HA  ILE A 138     105.691  86.729  73.818  1.00  1.00              
ATOM   2124  CB  ILE A 138     107.324  87.943  73.137  1.00  1.00              
ATOM   2125  HB  ILE A 138     107.235  87.668  72.084  1.00  1.00              
ATOM   2126  CG2 ILE A 138     107.801  89.408  73.113  1.00  1.00              
ATOM   2127 1HG2 ILE A 138     107.131  90.017  72.513  1.00  1.00              
ATOM   2128 2HG2 ILE A 138     107.813  89.831  74.102  1.00  1.00              
ATOM   2129 3HG2 ILE A 138     108.786  89.489  72.664  1.00  1.00              
ATOM   2130  CG1 ILE A 138     108.189  86.827  73.711  1.00  1.00              
ATOM   2131 1HG1 ILE A 138     107.955  85.922  73.164  1.00  1.00              
ATOM   2132 2HG1 ILE A 138     107.954  86.635  74.747  1.00  1.00              
ATOM   2133  CD1 ILE A 138     109.651  87.113  73.609  1.00  1.00              
ATOM   2134  HD1 ILE A 138     110.183  86.345  74.158  1.00  1.00              
ATOM   2135  HD2 ILE A 138     109.987  87.161  72.583  1.00  1.00              
ATOM   2136  HD3 ILE A 138     109.828  88.063  74.068  1.00  1.00              
ATOM   2137  C   ILE A 138     105.596  88.514  75.085  1.00  1.00              
ATOM   2138  O   ILE A 138     105.465  89.702  75.054  1.00  1.00              
ATOM   2139  N   GLN A 139     105.230  87.787  76.169  1.00  1.00              
ATOM   2140  H   GLN A 139     105.407  86.794  76.213  1.00  1.00              
ATOM   2141  CA  GLN A 139     104.535  88.416  77.305  1.00  1.00              
ATOM   2142  HA  GLN A 139     104.825  89.467  77.361  1.00  1.00              
ATOM   2143  CB  GLN A 139     103.032  88.355  76.984  1.00  1.00              
ATOM   2144  HB1 GLN A 139     102.626  87.464  77.451  1.00  1.00              
ATOM   2145  HB2 GLN A 139     102.859  88.297  75.908  1.00  1.00              
ATOM   2146  CG  GLN A 139     102.251  89.549  77.521  1.00  1.00              
ATOM   2147  HG1 GLN A 139     102.398  90.422  76.884  1.00  1.00              
ATOM   2148  HG2 GLN A 139     102.630  89.780  78.506  1.00  1.00              
ATOM   2149  CD  GLN A 139     100.765  89.246  77.658  1.00  1.00              
ATOM   2150  OE1 GLN A 139     100.210  88.393  76.961  1.00  1.00              
ATOM   2151  NE2 GLN A 139     100.102  89.895  78.590  1.00  1.00              
ATOM   2152 1HE2 GLN A 139     100.626  90.510  79.231  1.00  1.00              
ATOM   2153 2HE2 GLN A 139      99.132  89.708  78.746  1.00  1.00              
ATOM   2154  C   GLN A 139     104.761  87.822  78.726  1.00  1.00              
ATOM   2155  O   GLN A 139     104.328  88.374  79.729  1.00  1.00              
ATOM   2156  N   THR A 140     105.473  86.723  78.903  1.00  1.00              
ATOM   2157  H   THR A 140     105.886  86.257  78.108  1.00  1.00              
ATOM   2158  CA  THR A 140     105.884  86.309  80.248  1.00  1.00              
ATOM   2159  HA  THR A 140     105.780  87.177  80.893  1.00  1.00              
ATOM   2160  CB  THR A 140     104.844  85.386  80.961  1.00  1.00              
ATOM   2161  HB  THR A 140     104.339  86.034  81.676  1.00  1.00              
ATOM   2162  CG2 THR A 140     103.682  84.852  80.107  1.00  1.00              
ATOM   2163 1HG2 THR A 140     104.014  84.525  79.129  1.00  1.00              
ATOM   2164 2HG2 THR A 140     103.184  84.032  80.625  1.00  1.00              
ATOM   2165 3HG2 THR A 140     102.959  85.656  79.967  1.00  1.00              
ATOM   2166  OG1 THR A 140     105.367  84.337  81.742  1.00  1.00              
ATOM   2167  HG1 THR A 140     105.444  84.725  82.638  1.00  1.00              
ATOM   2168  C   THR A 140     107.388  86.182  80.415  1.00  1.00              
ATOM   2169  O   THR A 140     108.032  87.221  80.244  1.00  1.00              
ATOM   2170  N   LEU A 141     107.895  84.986  80.715  1.00  1.00              
ATOM   2171  H   LEU A 141     107.195  84.343  81.063  1.00  1.00              
ATOM   2172  CA  LEU A 141     109.220  84.385  80.496  1.00  1.00              
ATOM   2173  HA  LEU A 141     109.072  83.509  79.868  1.00  1.00              
ATOM   2174  CB  LEU A 141     110.228  85.306  79.752  1.00  1.00              
ATOM   2175  HB1 LEU A 141     110.442  86.145  80.401  1.00  1.00              
ATOM   2176  HB2 LEU A 141     109.720  85.685  78.872  1.00  1.00              
ATOM   2177  CG  LEU A 141     111.527  84.617  79.240  1.00  1.00              
ATOM   2178  HG  LEU A 141     111.143  83.749  78.738  1.00  1.00              
ATOM   2179  CD1 LEU A 141     112.396  85.350  78.202  1.00  1.00              
ATOM   2180 1HD1 LEU A 141     113.290  84.769  77.980  1.00  1.00              
ATOM   2181 2HD1 LEU A 141     111.872  85.465  77.264  1.00  1.00              
ATOM   2182 3HD1 LEU A 141     112.719  86.319  78.553  1.00  1.00              
ATOM   2183  CD2 LEU A 141     112.564  84.141  80.256  1.00  1.00              
ATOM   2184 1HD2 LEU A 141     113.242  83.442  79.766  1.00  1.00              
ATOM   2185 2HD2 LEU A 141     113.146  84.943  80.664  1.00  1.00              
ATOM   2186 3HD2 LEU A 141     112.103  83.621  81.082  1.00  1.00              
ATOM   2187  C   LEU A 141     109.733  83.864  81.834  1.00  1.00              
ATOM   2188  O   LEU A 141     110.388  84.586  82.572  1.00  1.00              
ATOM   2189  N   CYS A 142     109.429  82.615  82.169  1.00  1.00              
ATOM   2190  H   CYS A 142     108.935  82.040  81.507  1.00  1.00              
ATOM   2191  CA  CYS A 142     109.578  82.123  83.535  1.00  1.00              
ATOM   2192  HA  CYS A 142     109.592  82.994  84.175  1.00  1.00              
ATOM   2193  CB  CYS A 142     108.308  81.348  83.919  1.00  1.00              
ATOM   2194  HB1 CYS A 142     108.462  80.279  83.797  1.00  1.00              
ATOM   2195  HB2 CYS A 142     107.476  81.655  83.282  1.00  1.00              
ATOM   2196  SG  CYS A 142     107.796  81.646  85.624  1.00  1.00              
ATOM   2197  HG  CYS A 142     106.754  80.799  85.559  1.00  1.00              
ATOM   2198  C   CYS A 142     110.917  81.379  83.779  1.00  1.00              
ATOM   2199  O   CYS A 142     110.913  80.172  84.057  1.00  1.00              
ATOM   2200  N   ILE A 143     112.100  81.981  83.545  1.00  1.00              
ATOM   2201  H   ILE A 143     112.125  82.976  83.345  1.00  1.00              
ATOM   2202  CA  ILE A 143     113.355  81.312  83.955  1.00  1.00              
ATOM   2203  HA  ILE A 143     113.361  80.332  83.515  1.00  1.00              
ATOM   2204  CB  ILE A 143     114.715  81.943  83.520  1.00  1.00              
ATOM   2205  HB  ILE A 143     115.370  81.088  83.400  1.00  1.00              
ATOM   2206  CG2 ILE A 143     114.604  82.660  82.175  1.00  1.00              
ATOM   2207 1HG2 ILE A 143     113.909  82.124  81.536  1.00  1.00              
ATOM   2208 2HG2 ILE A 143     114.222  83.667  82.344  1.00  1.00              
ATOM   2209 3HG2 ILE A 143     115.576  82.722  81.684  1.00  1.00              
ATOM   2210  CG1 ILE A 143     115.524  82.812  84.499  1.00  1.00              
ATOM   2211 1HG1 ILE A 143     115.596  82.303  85.459  1.00  1.00              
ATOM   2212 2HG1 ILE A 143     115.027  83.768  84.624  1.00  1.00              
ATOM   2213  CD1 ILE A 143     116.971  83.064  84.046  1.00  1.00              
ATOM   2214  HD1 ILE A 143     116.993  83.763  83.211  1.00  1.00              
ATOM   2215  HD2 ILE A 143     117.540  83.482  84.874  1.00  1.00              
ATOM   2216  HD3 ILE A 143     117.444  82.127  83.749  1.00  1.00              
ATOM   2217  C   ILE A 143     113.274  81.137  85.493  1.00  1.00              
ATOM   2218  O   ILE A 143     113.173  82.057  86.226  1.00  1.00              
ATOM   2219  N   VAL A 144     113.204  79.865  85.938  1.00  1.00              
ATOM   2220  H   VAL A 144     113.113  79.113  85.273  1.00  1.00              
ATOM   2221  CA  VAL A 144     112.838  79.538  87.330  1.00  1.00              
ATOM   2222  HA  VAL A 144     113.122  80.357  87.937  1.00  1.00              
ATOM   2223  CB  VAL A 144     111.289  79.504  87.577  1.00  1.00              
ATOM   2224  HB  VAL A 144     110.831  78.898  86.813  1.00  1.00              
ATOM   2225  CG1 VAL A 144     110.846  78.917  88.934  1.00  1.00              
ATOM   2226 1HG1 VAL A 144     111.588  79.097  89.710  1.00  1.00              
ATOM   2227 2HG1 VAL A 144     109.889  79.328  89.260  1.00  1.00              
ATOM   2228 3HG1 VAL A 144     110.703  77.841  88.845  1.00  1.00              
ATOM   2229  CG2 VAL A 144     110.644  80.895  87.459  1.00  1.00              
ATOM   2230 1HG2 VAL A 144     109.587  80.838  87.712  1.00  1.00              
ATOM   2231 2HG2 VAL A 144     111.126  81.616  88.111  1.00  1.00              
ATOM   2232 3HG2 VAL A 144     110.712  81.254  86.439  1.00  1.00              
ATOM   2233  C   VAL A 144     113.588  78.300  87.858  1.00  1.00              
ATOM   2234  O   VAL A 144     112.980  77.265  88.045  1.00  1.00              
ATOM   2235  N   ASN A 145     114.927  78.335  87.898  1.00  1.00              
ATOM   2236  H   ASN A 145     115.293  79.278  87.887  1.00  1.00              
ATOM   2237  CA  ASN A 145     115.915  77.276  88.195  1.00  1.00              
ATOM   2238  HA  ASN A 145     116.684  77.735  88.785  1.00  1.00              
ATOM   2239  CB  ASN A 145     115.378  76.110  89.089  1.00  1.00              
ATOM   2240  HB1 ASN A 145     114.589  75.557  88.614  1.00  1.00              
ATOM   2241  HB2 ASN A 145     114.895  76.508  89.963  1.00  1.00              
ATOM   2242  CG  ASN A 145     116.407  75.089  89.591  1.00  1.00              
ATOM   2243  OD1 ASN A 145     116.494  73.950  89.144  1.00  1.00              
ATOM   2244  ND2 ASN A 145     117.213  75.438  90.557  1.00  1.00              
ATOM   2245 1HD2 ASN A 145     117.168  76.374  90.956  1.00  1.00              
ATOM   2246 2HD2 ASN A 145     117.792  74.729  90.958  1.00  1.00              
ATOM   2247  C   ASN A 145     116.709  76.865  86.951  1.00  1.00              
ATOM   2248  O   ASN A 145     117.350  75.820  86.921  1.00  1.00              
ATOM   2249  N   CYS A 146     116.694  77.700  85.912  1.00  1.00              
ATOM   2250  H   CYS A 146     116.089  78.501  85.957  1.00  1.00              
ATOM   2251  CA  CYS A 146     117.709  77.697  84.866  1.00  1.00              
ATOM   2252  HA  CYS A 146     117.623  76.842  84.227  1.00  1.00              
ATOM   2253  CB  CYS A 146     117.637  79.007  84.048  1.00  1.00              
ATOM   2254  HB1 CYS A 146     117.747  79.866  84.714  1.00  1.00              
ATOM   2255  HB2 CYS A 146     116.693  79.123  83.536  1.00  1.00              
ATOM   2256  SG  CYS A 146     118.977  79.077  82.823  1.00  1.00              
ATOM   2257  HG  CYS A 146     118.806  77.885  82.237  1.00  1.00              
ATOM   2258  C   CYS A 146     119.043  77.741  85.620  1.00  1.00              
ATOM   2259  O   CYS A 146     119.351  78.744  86.258  1.00  1.00              
ATOM   2260  N   LYS A 147     119.780  76.640  85.665  1.00  1.00              
ATOM   2261  H   LYS A 147     119.506  75.872  85.072  1.00  1.00              
ATOM   2262  CA  LYS A 147     121.046  76.607  86.363  1.00  1.00              
ATOM   2263  HA  LYS A 147     120.955  77.287  87.214  1.00  1.00              
ATOM   2264  CB  LYS A 147     121.398  75.252  87.033  1.00  1.00              
ATOM   2265  HB1 LYS A 147     122.079  75.455  87.861  1.00  1.00              
ATOM   2266  HB2 LYS A 147     121.940  74.602  86.351  1.00  1.00              
ATOM   2267  CG  LYS A 147     120.146  74.534  87.592  1.00  1.00              
ATOM   2268  HG1 LYS A 147     119.487  74.300  86.759  1.00  1.00              
ATOM   2269  HG2 LYS A 147     119.619  75.216  88.262  1.00  1.00              
ATOM   2270  CD  LYS A 147     120.418  73.228  88.359  1.00  1.00              
ATOM   2271  HD1 LYS A 147     120.911  73.478  89.296  1.00  1.00              
ATOM   2272  HD2 LYS A 147     121.111  72.594  87.811  1.00  1.00              
ATOM   2273  CE  LYS A 147     119.134  72.436  88.691  1.00  1.00              
ATOM   2274  HE1 LYS A 147     118.528  73.048  89.363  1.00  1.00              
ATOM   2275  HE2 LYS A 147     119.417  71.533  89.239  1.00  1.00              
ATOM   2276  NZ  LYS A 147     118.302  72.056  87.514  1.00  1.00              
ATOM   2277  HZ1 LYS A 147     118.766  71.444  86.841  1.00  1.00              
ATOM   2278  HZ2 LYS A 147     117.463  71.572  87.797  1.00  1.00              
ATOM   2279  HZ3 LYS A 147     117.974  72.862  86.996  1.00  1.00              
ATOM   2280  C   LYS A 147     122.078  77.254  85.468  1.00  1.00              
ATOM   2281  O   LYS A 147     122.518  76.616  84.507  1.00  1.00              
ATOM   2282  N   LEU A 148     122.278  78.558  85.682  1.00  1.00              
ATOM   2283  H   LEU A 148     122.015  78.959  86.577  1.00  1.00              
ATOM   2284  CA  LEU A 148     122.458  79.528  84.588  1.00  1.00              
ATOM   2285  HA  LEU A 148     121.898  79.185  83.717  1.00  1.00              
ATOM   2286  CB  LEU A 148     121.869  80.880  85.080  1.00  1.00              
ATOM   2287  HB1 LEU A 148     122.646  81.454  85.589  1.00  1.00              
ATOM   2288  HB2 LEU A 148     121.106  80.689  85.834  1.00  1.00              
ATOM   2289  CG  LEU A 148     121.193  81.760  84.010  1.00  1.00              
ATOM   2290  HG  LEU A 148     120.212  81.348  83.787  1.00  1.00              
ATOM   2291  CD1 LEU A 148     120.993  83.179  84.531  1.00  1.00              
ATOM   2292 1HD1 LEU A 148     120.376  83.164  85.427  1.00  1.00              
ATOM   2293 2HD1 LEU A 148     121.955  83.626  84.787  1.00  1.00              
ATOM   2294 3HD1 LEU A 148     120.502  83.794  83.780  1.00  1.00              
ATOM   2295  CD2 LEU A 148     121.970  81.858  82.700  1.00  1.00              
ATOM   2296 1HD2 LEU A 148     122.954  82.249  82.933  1.00  1.00              
ATOM   2297 2HD2 LEU A 148     122.065  80.880  82.231  1.00  1.00              
ATOM   2298 3HD2 LEU A 148     121.451  82.522  82.011  1.00  1.00              
ATOM   2299  C   LEU A 148     123.945  79.603  84.224  1.00  1.00              
ATOM   2300  O   LEU A 148     124.541  80.672  84.190  1.00  1.00              
ATOM   2301  N   SER A 149     124.579  78.428  84.093  1.00  1.00              
ATOM   2302  H   SER A 149     124.011  77.593  84.061  1.00  1.00              
ATOM   2303  CA  SER A 149     126.002  78.243  84.379  1.00  1.00              
ATOM   2304  HA  SER A 149     126.218  78.663  85.361  1.00  1.00              
ATOM   2305  CB  SER A 149     126.376  76.763  84.379  1.00  1.00              
ATOM   2306  HB1 SER A 149     127.167  76.587  85.107  1.00  1.00              
ATOM   2307  HB2 SER A 149     126.766  76.510  83.396  1.00  1.00              
ATOM   2308  OG  SER A 149     125.258  75.933  84.662  1.00  1.00              
ATOM   2309  HG  SER A 149     124.473  76.353  84.273  1.00  1.00              
ATOM   2310  C   SER A 149     126.884  78.990  83.344  1.00  1.00              
ATOM   2311  O   SER A 149     128.089  79.131  83.555  1.00  1.00              
ATOM   2312  N   SER A 150     126.306  79.503  82.238  1.00  1.00              
ATOM   2313  H   SER A 150     125.380  79.144  82.052  1.00  1.00              
ATOM   2314  CA  SER A 150     126.470  80.932  81.901  1.00  1.00              
ATOM   2315  HA  SER A 150     126.476  81.467  82.855  1.00  1.00              
ATOM   2316  CB  SER A 150     127.831  81.233  81.261  1.00  1.00              
ATOM   2317  HB1 SER A 150     127.756  82.097  80.598  1.00  1.00              
ATOM   2318  HB2 SER A 150     128.178  80.370  80.706  1.00  1.00              
ATOM   2319  OG  SER A 150     128.792  81.496  82.261  1.00  1.00              
ATOM   2320  HG  SER A 150     128.765  80.760  82.893  1.00  1.00              
ATOM   2321  C   SER A 150     125.309  81.537  81.133  1.00  1.00              
ATOM   2322  O   SER A 150     124.726  80.899  80.256  1.00  1.00              
ATOM   2323  N   MET A 151     125.007  82.788  81.484  1.00  1.00              
ATOM   2324  H   MET A 151     125.530  83.189  82.253  1.00  1.00              
ATOM   2325  CA  MET A 151     124.146  83.717  80.754  1.00  1.00              
ATOM   2326  HA  MET A 151     123.240  83.186  80.460  1.00  1.00              
ATOM   2327  CB  MET A 151     123.742  84.874  81.693  1.00  1.00              
ATOM   2328  HB1 MET A 151     123.440  84.459  82.654  1.00  1.00              
ATOM   2329  HB2 MET A 151     122.859  85.358  81.276  1.00  1.00              
ATOM   2330  CG  MET A 151     124.796  85.966  81.956  1.00  1.00              
ATOM   2331  HG1 MET A 151     124.437  86.538  82.810  1.00  1.00              
ATOM   2332  HG2 MET A 151     124.827  86.636  81.097  1.00  1.00              
ATOM   2333  SD  MET A 151     126.500  85.467  82.335  1.00  1.00              
ATOM   2334  CE  MET A 151     127.086  86.994  83.116  1.00  1.00              
ATOM   2335  HE1 MET A 151     128.124  86.869  83.421  1.00  1.00              
ATOM   2336  HE2 MET A 151     127.009  87.821  82.410  1.00  1.00              
ATOM   2337  HE3 MET A 151     126.480  87.210  83.997  1.00  1.00              
ATOM   2338  C   MET A 151     124.837  84.203  79.489  1.00  1.00              
ATOM   2339  O   MET A 151     125.984  83.845  79.216  1.00  1.00              
ATOM   2340  N   THR A 152     124.166  85.070  78.736  1.00  1.00              
ATOM   2341  H   THR A 152     123.261  85.389  79.059  1.00  1.00              
ATOM   2342  CA  THR A 152     124.863  85.838  77.710  1.00  1.00              
ATOM   2343  HA  THR A 152     125.937  85.715  77.856  1.00  1.00              
ATOM   2344  CB  THR A 152     124.572  85.389  76.290  1.00  1.00              
ATOM   2345  HB  THR A 152     124.302  84.352  76.384  1.00  1.00              
ATOM   2346  CG2 THR A 152     123.487  86.190  75.554  1.00  1.00              
ATOM   2347 1HG2 THR A 152     122.994  85.607  74.796  1.00  1.00              
ATOM   2348 2HG2 THR A 152     122.741  86.530  76.267  1.00  1.00              
ATOM   2349 3HG2 THR A 152     123.929  87.043  75.043  1.00  1.00              
ATOM   2350  OG1 THR A 152     125.742  85.493  75.516  1.00  1.00              
ATOM   2351  HG1 THR A 152     125.760  84.694  74.968  1.00  1.00              
ATOM   2352  C   THR A 152     124.626  87.324  77.835  1.00  1.00              
ATOM   2353  O   THR A 152     123.751  87.798  78.554  1.00  1.00              
ATOM   2354  N   ILE A 153     125.378  88.023  77.001  1.00  1.00              
ATOM   2355  H   ILE A 153     126.009  87.492  76.414  1.00  1.00              
ATOM   2356  CA  ILE A 153     125.355  89.453  76.827  1.00  1.00              
ATOM   2357  HA  ILE A 153     125.560  89.888  77.806  1.00  1.00              
ATOM   2358  CB  ILE A 153     126.508  89.890  75.888  1.00  1.00              
ATOM   2359  HB  ILE A 153     126.420  90.967  75.735  1.00  1.00              
ATOM   2360  CG2 ILE A 153     127.869  89.644  76.568  1.00  1.00              
ATOM   2361 1HG2 ILE A 153     128.669  90.090  75.979  1.00  1.00              
ATOM   2362 2HG2 ILE A 153     127.878  90.114  77.553  1.00  1.00              
ATOM   2363 3HG2 ILE A 153     128.060  88.577  76.679  1.00  1.00              
ATOM   2364  CG1 ILE A 153     126.437  89.203  74.501  1.00  1.00              
ATOM   2365 1HG1 ILE A 153     125.429  89.297  74.102  1.00  1.00              
ATOM   2366 2HG1 ILE A 153     126.660  88.140  74.601  1.00  1.00              
ATOM   2367  CD1 ILE A 153     127.394  89.804  73.464  1.00  1.00              
ATOM   2368  HD1 ILE A 153     127.219  90.877  73.374  1.00  1.00              
ATOM   2369  HD2 ILE A 153     128.430  89.624  73.749  1.00  1.00              
ATOM   2370  HD3 ILE A 153     127.213  89.335  72.496  1.00  1.00              
ATOM   2371  C   ILE A 153     124.062  90.139  76.376  1.00  1.00              
ATOM   2372  O   ILE A 153     123.912  91.332  76.618  1.00  1.00              
ATOM   2373  N   ASP A 154     123.181  89.446  75.650  1.00  1.00              
ATOM   2374  H   ASP A 154     123.394  88.485  75.443  1.00  1.00              
ATOM   2375  CA  ASP A 154     122.135  90.135  74.879  1.00  1.00              
ATOM   2376  HA  ASP A 154     121.723  90.917  75.510  1.00  1.00              
ATOM   2377  CB  ASP A 154     122.783  90.816  73.648  1.00  1.00              
ATOM   2378  HB1 ASP A 154     122.851  90.097  72.834  1.00  1.00              
ATOM   2379  HB2 ASP A 154     123.801  91.128  73.888  1.00  1.00              
ATOM   2380  CG  ASP A 154     122.043  92.070  73.168  1.00  1.00              
ATOM   2381  OD1 ASP A 154     121.093  92.542  73.835  1.00  1.00              
ATOM   2382  OD2 ASP A 154     122.471  92.678  72.159  1.00  1.00              
ATOM   2383  C   ASP A 154     120.947  89.267  74.446  1.00  1.00              
ATOM   2384  O   ASP A 154     120.231  89.540  73.484  1.00  1.00              
ATOM   2385  N   MET A 155     120.738  88.173  75.167  1.00  1.00              
ATOM   2386  H   MET A 155     121.310  88.081  75.995  1.00  1.00              
ATOM   2387  CA  MET A 155     119.716  87.149  74.928  1.00  1.00              
ATOM   2388  HA  MET A 155     119.831  86.786  73.907  1.00  1.00              
ATOM   2389  CB  MET A 155     119.972  85.969  75.901  1.00  1.00              
ATOM   2390  HB1 MET A 155     120.920  85.504  75.662  1.00  1.00              
ATOM   2391  HB2 MET A 155     119.221  85.192  75.756  1.00  1.00              
ATOM   2392  CG  MET A 155     119.960  86.396  77.382  1.00  1.00              
ATOM   2393  HG1 MET A 155     118.930  86.599  77.676  1.00  1.00              
ATOM   2394  HG2 MET A 155     120.527  87.318  77.495  1.00  1.00              
ATOM   2395  SD  MET A 155     120.693  85.238  78.564  1.00  1.00              
ATOM   2396  CE  MET A 155     119.297  84.972  79.689  1.00  1.00              
ATOM   2397  HE1 MET A 155     119.632  84.382  80.544  1.00  1.00              
ATOM   2398  HE2 MET A 155     118.927  85.933  80.044  1.00  1.00              
ATOM   2399  HE3 MET A 155     118.499  84.441  79.170  1.00  1.00              
ATOM   2400  C   MET A 155     118.243  87.592  75.075  1.00  1.00              
ATOM   2401  O   MET A 155     117.359  86.766  75.284  1.00  1.00              
ATOM   2402  N   PHE A 156     117.973  88.886  75.026  1.00  1.00              
ATOM   2403  H   PHE A 156     118.745  89.489  74.774  1.00  1.00              
ATOM   2404  CA  PHE A 156     116.738  89.516  75.487  1.00  1.00              
ATOM   2405  HA  PHE A 156     115.993  88.779  75.745  1.00  1.00              
ATOM   2406  CB  PHE A 156     117.066  90.294  76.769  1.00  1.00              
ATOM   2407  HB1 PHE A 156     116.740  89.681  77.611  1.00  1.00              
ATOM   2408  HB2 PHE A 156     116.472  91.203  76.755  1.00  1.00              
ATOM   2409  CG  PHE A 156     118.499  90.720  77.047  1.00  1.00              
ATOM   2410  CD1 PHE A 156     119.353  89.849  77.745  1.00  1.00              
ATOM   2411  HD1 PHE A 156     118.997  88.872  78.029  1.00  1.00              
ATOM   2412  CE1 PHE A 156     120.642  90.260  78.124  1.00  1.00              
ATOM   2413  HE1 PHE A 156     121.293  89.591  78.674  1.00  1.00              
ATOM   2414  CZ  PHE A 156     121.060  91.571  77.845  1.00  1.00              
ATOM   2415  HZ  PHE A 156     122.034  91.906  78.175  1.00  1.00              
ATOM   2416  CE2 PHE A 156     120.226  92.436  77.117  1.00  1.00              
ATOM   2417  HE2 PHE A 156     120.575  93.426  76.868  1.00  1.00              
ATOM   2418  CD2 PHE A 156     118.948  92.012  76.713  1.00  1.00              
ATOM   2419  HD2 PHE A 156     118.305  92.693  76.178  1.00  1.00              
ATOM   2420  C   PHE A 156     116.178  90.487  74.436  1.00  1.00              
ATOM   2421  O   PHE A 156     114.973  90.692  74.341  1.00  1.00              
ATOM   2422  N   LYS A 157     117.049  91.116  73.640  1.00  1.00              
ATOM   2423  H   LYS A 157     118.025  90.854  73.732  1.00  1.00              
ATOM   2424  CA  LYS A 157     116.778  92.422  73.020  1.00  1.00              
ATOM   2425  HA  LYS A 157     116.621  93.135  73.829  1.00  1.00              
ATOM   2426  CB  LYS A 157     118.034  92.841  72.227  1.00  1.00              
ATOM   2427  HB1 LYS A 157     117.834  92.778  71.155  1.00  1.00              
ATOM   2428  HB2 LYS A 157     118.864  92.165  72.439  1.00  1.00              
ATOM   2429  CG  LYS A 157     118.481  94.264  72.580  1.00  1.00              
ATOM   2430  HG1 LYS A 157     118.863  94.259  73.602  1.00  1.00              
ATOM   2431  HG2 LYS A 157     117.631  94.947  72.532  1.00  1.00              
ATOM   2432  CD  LYS A 157     119.564  94.750  71.602  1.00  1.00              
ATOM   2433  HD1 LYS A 157     119.076  95.202  70.737  1.00  1.00              
ATOM   2434  HD2 LYS A 157     120.163  93.907  71.250  1.00  1.00              
ATOM   2435  CE  LYS A 157     120.484  95.778  72.265  1.00  1.00              
ATOM   2436  HE1 LYS A 157     119.875  96.466  72.858  1.00  1.00              
ATOM   2437  HE2 LYS A 157     121.000  96.345  71.487  1.00  1.00              
ATOM   2438  NZ  LYS A 157     121.478  95.091  73.119  1.00  1.00              
ATOM   2439  HZ1 LYS A 157     122.092  95.709  73.621  1.00  1.00              
ATOM   2440  HZ2 LYS A 157     121.025  94.439  73.761  1.00  1.00              
ATOM   2441  HZ3 LYS A 157     122.024  94.424  72.569  1.00  1.00              
ATOM   2442  C   LYS A 157     115.559  92.567  72.100  1.00  1.00              
ATOM   2443  O   LYS A 157     115.032  93.667  71.987  1.00  1.00              
ATOM   2444  N   GLY A 158     115.108  91.501  71.436  1.00  1.00              
ATOM   2445  H   GLY A 158     115.572  90.618  71.585  1.00  1.00              
ATOM   2446  CA  GLY A 158     113.981  91.566  70.488  1.00  1.00              
ATOM   2447  HA1 GLY A 158     113.998  90.668  69.870  1.00  1.00              
ATOM   2448  HA2 GLY A 158     114.107  92.431  69.836  1.00  1.00              
ATOM   2449  C   GLY A 158     112.597  91.657  71.127  1.00  1.00              
ATOM   2450  O   GLY A 158     111.587  91.890  70.465  1.00  1.00              
ATOM   2451  N   MET A 159     112.548  91.465  72.436  1.00  1.00              
ATOM   2452  H   MET A 159     113.424  91.402  72.941  1.00  1.00              
ATOM   2453  CA  MET A 159     111.376  90.957  73.129  1.00  1.00              
ATOM   2454  HA  MET A 159     110.722  90.482  72.395  1.00  1.00              
ATOM   2455  CB  MET A 159     111.898  89.858  74.063  1.00  1.00              
ATOM   2456  HB1 MET A 159     111.087  89.512  74.674  1.00  1.00              
ATOM   2457  HB2 MET A 159     112.644  90.261  74.740  1.00  1.00              
ATOM   2458  CG  MET A 159     112.493  88.709  73.203  1.00  1.00              
ATOM   2459  HG1 MET A 159     113.456  89.028  72.804  1.00  1.00              
ATOM   2460  HG2 MET A 159     111.836  88.559  72.347  1.00  1.00              
ATOM   2461  SD  MET A 159     112.727  87.070  73.952  1.00  1.00              
ATOM   2462  CE  MET A 159     114.157  87.371  74.972  1.00  1.00              
ATOM   2463  HE1 MET A 159     114.235  86.606  75.745  1.00  1.00              
ATOM   2464  HE2 MET A 159     115.046  87.367  74.343  1.00  1.00              
ATOM   2465  HE3 MET A 159     114.047  88.345  75.431  1.00  1.00              
ATOM   2466  C   MET A 159     110.594  92.110  73.721  1.00  1.00              
ATOM   2467  O   MET A 159     110.278  92.116  74.893  1.00  1.00              
ATOM   2468  N   VAL A 160     110.280  93.098  72.882  1.00  1.00              
ATOM   2469  H   VAL A 160     110.564  92.955  71.916  1.00  1.00              
ATOM   2470  CA  VAL A 160     109.730  94.425  73.220  1.00  1.00              
ATOM   2471  HA  VAL A 160     110.199  94.733  74.156  1.00  1.00              
ATOM   2472  CB  VAL A 160     110.217  95.412  72.132  1.00  1.00              
ATOM   2473  HB  VAL A 160     111.273  95.191  71.961  1.00  1.00              
ATOM   2474  CG1 VAL A 160     109.508  95.225  70.783  1.00  1.00              
ATOM   2475 1HG1 VAL A 160     109.983  95.860  70.035  1.00  1.00              
ATOM   2476 2HG1 VAL A 160     109.584  94.188  70.455  1.00  1.00              
ATOM   2477 3HG1 VAL A 160     108.457  95.504  70.863  1.00  1.00              
ATOM   2478  CG2 VAL A 160     110.179  96.883  72.557  1.00  1.00              
ATOM   2479 1HG2 VAL A 160     110.723  97.488  71.832  1.00  1.00              
ATOM   2480 2HG2 VAL A 160     109.155  97.250  72.612  1.00  1.00              
ATOM   2481 3HG2 VAL A 160     110.652  96.996  73.533  1.00  1.00              
ATOM   2482  C   VAL A 160     108.225  94.484  73.482  1.00  1.00              
ATOM   2483  O   VAL A 160     107.575  95.512  73.324  1.00  1.00              
ATOM   2484  N   LYS A 161     107.668  93.354  73.897  1.00  1.00              
ATOM   2485  H   LYS A 161     108.293  92.566  73.990  1.00  1.00              
ATOM   2486  CA  LYS A 161     106.392  93.276  74.615  1.00  1.00              
ATOM   2487  HA  LYS A 161     106.195  94.237  75.097  1.00  1.00              
ATOM   2488  CB  LYS A 161     105.223  92.971  73.643  1.00  1.00              
ATOM   2489  HB1 LYS A 161     104.322  92.797  74.233  1.00  1.00              
ATOM   2490  HB2 LYS A 161     105.440  92.063  73.078  1.00  1.00              
ATOM   2491  CG  LYS A 161     104.938  94.135  72.674  1.00  1.00              
ATOM   2492  HG1 LYS A 161     105.709  94.168  71.905  1.00  1.00              
ATOM   2493  HG2 LYS A 161     104.984  95.065  73.242  1.00  1.00              
ATOM   2494  CD  LYS A 161     103.552  94.098  72.009  1.00  1.00              
ATOM   2495  HD1 LYS A 161     103.385  95.059  71.520  1.00  1.00              
ATOM   2496  HD2 LYS A 161     102.799  94.006  72.794  1.00  1.00              
ATOM   2497  CE  LYS A 161     103.325  92.979  70.984  1.00  1.00              
ATOM   2498  HE1 LYS A 161     102.277  93.010  70.674  1.00  1.00              
ATOM   2499  HE2 LYS A 161     103.505  92.013  71.460  1.00  1.00              
ATOM   2500  NZ  LYS A 161     104.189  93.109  69.785  1.00  1.00              
ATOM   2501  HZ1 LYS A 161     103.926  92.430  69.069  1.00  1.00              
ATOM   2502  HZ2 LYS A 161     104.163  94.025  69.371  1.00  1.00              
ATOM   2503  HZ3 LYS A 161     105.146  92.859  70.008  1.00  1.00              
ATOM   2504  C   LYS A 161     106.448  92.282  75.740  1.00  1.00              
ATOM   2505  O   LYS A 161     105.450  92.102  76.433  1.00  1.00              
ATOM   2506  N   LEU A 162     107.625  91.664  75.901  1.00  1.00              
ATOM   2507  H   LEU A 162     108.403  91.976  75.338  1.00  1.00              
ATOM   2508  CA  LEU A 162     107.900  90.716  76.951  1.00  1.00              
ATOM   2509  HA  LEU A 162     107.072  90.035  76.803  1.00  1.00              
ATOM   2510  CB  LEU A 162     109.105  89.788  76.682  1.00  1.00              
ATOM   2511  HB1 LEU A 162     110.015  90.301  76.898  1.00  1.00              
ATOM   2512  HB2 LEU A 162     109.141  89.603  75.620  1.00  1.00              
ATOM   2513  CG  LEU A 162     109.117  88.386  77.341  1.00  1.00              
ATOM   2514  HG  LEU A 162     109.205  88.476  78.406  1.00  1.00              
ATOM   2515  CD1 LEU A 162     107.864  87.618  77.251  1.00  1.00              
ATOM   2516 1HD1 LEU A 162     107.986  86.668  77.762  1.00  1.00              
ATOM   2517 2HD1 LEU A 162     107.123  88.198  77.771  1.00  1.00              
ATOM   2518 3HD1 LEU A 162     107.651  87.453  76.217  1.00  1.00              
ATOM   2519  CD2 LEU A 162     110.188  87.443  76.821  1.00  1.00              
ATOM   2520 1HD2 LEU A 162     109.815  86.449  76.579  1.00  1.00              
ATOM   2521 2HD2 LEU A 162     110.676  87.831  75.946  1.00  1.00              
ATOM   2522 3HD2 LEU A 162     110.932  87.339  77.587  1.00  1.00              
ATOM   2523  C   LEU A 162     107.508  91.260  78.265  1.00  1.00              
ATOM   2524  O   LEU A 162     107.360  92.465  78.416  1.00  1.00              
ATOM   2525  N   GLU A 163     107.163  90.411  79.187  1.00  1.00              
ATOM   2526  H   GLU A 163     107.313  89.412  79.114  1.00  1.00              
ATOM   2527  CA  GLU A 163     106.501  90.993  80.312  1.00  1.00              
ATOM   2528  HA  GLU A 163     106.781  91.957  80.438  1.00  1.00              
ATOM   2529  CB  GLU A 163     104.963  91.089  80.146  1.00  1.00              
ATOM   2530  HB1 GLU A 163     104.636  90.564  79.267  1.00  1.00              
ATOM   2531  HB2 GLU A 163     104.798  92.091  79.835  1.00  1.00              
ATOM   2532  CG  GLU A 163     103.999  90.875  81.339  1.00  1.00              
ATOM   2533  HG1 GLU A 163     104.208  91.612  82.115  1.00  1.00              
ATOM   2534  HG2 GLU A 163     104.156  89.893  81.777  1.00  1.00              
ATOM   2535  CD  GLU A 163     102.498  90.920  80.956  1.00  1.00              
ATOM   2536  OE1 GLU A 163     101.722  90.179  81.587  1.00  1.00              
ATOM   2537  OE2 GLU A 163     102.107  91.606  79.987  1.00  1.00              
ATOM   2538  C   GLU A 163     107.066  90.411  81.536  1.00  1.00              
ATOM   2539  O   GLU A 163     108.029  90.995  82.036  1.00  1.00              
ATOM   2540  N   ASN A 164     106.525  89.323  82.034  1.00  1.00              
ATOM   2541  H   ASN A 164     105.763  88.825  81.596  1.00  1.00              
ATOM   2542  CA  ASN A 164     106.885  89.125  83.420  1.00  1.00              
ATOM   2543  HA  ASN A 164     107.134  90.065  83.894  1.00  1.00              
ATOM   2544  CB  ASN A 164     105.691  88.529  84.224  1.00  1.00              
ATOM   2545  HB1 ASN A 164     104.758  88.691  83.685  1.00  1.00              
ATOM   2546  HB2 ASN A 164     105.602  89.096  85.143  1.00  1.00              
ATOM   2547  CG  ASN A 164     105.743  87.043  84.613  1.00  1.00              
ATOM   2548  OD1 ASN A 164     105.229  86.181  83.910  1.00  1.00              
ATOM   2549  ND2 ASN A 164     106.332  86.673  85.726  1.00  1.00              
ATOM   2550 1HD2 ASN A 164     106.853  87.294  86.348  1.00  1.00              
ATOM   2551 2HD2 ASN A 164     106.360  85.694  85.937  1.00  1.00              
ATOM   2552  C   ASN A 164     108.125  88.233  83.352  1.00  1.00              
ATOM   2553  O   ASN A 164     108.004  87.029  83.082  1.00  1.00              
ATOM   2554  N   LEU A 165     109.321  88.843  83.420  1.00  1.00              
ATOM   2555  H   LEU A 165     109.385  89.796  83.751  1.00  1.00              
ATOM   2556  CA  LEU A 165     110.477  87.960  83.358  1.00  1.00              
ATOM   2557  HA  LEU A 165     110.232  87.131  82.694  1.00  1.00              
ATOM   2558  CB  LEU A 165     111.835  88.475  82.905  1.00  1.00              
ATOM   2559  HB1 LEU A 165     112.306  88.998  83.723  1.00  1.00              
ATOM   2560  HB2 LEU A 165     111.675  89.170  82.105  1.00  1.00              
ATOM   2561  CG  LEU A 165     112.717  87.272  82.440  1.00  1.00              
ATOM   2562  HG  LEU A 165     112.171  86.342  82.556  1.00  1.00              
ATOM   2563  CD1 LEU A 165     113.007  87.420  80.959  1.00  1.00              
ATOM   2564 1HD1 LEU A 165     113.891  86.868  80.650  1.00  1.00              
ATOM   2565 2HD1 LEU A 165     112.160  87.029  80.443  1.00  1.00              
ATOM   2566 3HD1 LEU A 165     113.118  88.441  80.641  1.00  1.00              
ATOM   2567  CD2 LEU A 165     114.058  87.019  83.124  1.00  1.00              
ATOM   2568 1HD2 LEU A 165     113.905  86.668  84.124  1.00  1.00              
ATOM   2569 2HD2 LEU A 165     114.606  86.229  82.610  1.00  1.00              
ATOM   2570 3HD2 LEU A 165     114.651  87.906  83.173  1.00  1.00              
ATOM   2571  C   LEU A 165     110.636  87.435  84.771  1.00  1.00              
ATOM   2572  O   LEU A 165     111.068  88.169  85.644  1.00  1.00              
ATOM   2573  N   ALA A 166     110.347  86.182  85.029  1.00  1.00              
ATOM   2574  H   ALA A 166     110.028  85.580  84.280  1.00  1.00              
ATOM   2575  CA  ALA A 166     110.850  85.592  86.241  1.00  1.00              
ATOM   2576  HA  ALA A 166     110.808  86.301  87.060  1.00  1.00              
ATOM   2577  CB  ALA A 166     109.925  84.429  86.621  1.00  1.00              
ATOM   2578  HB1 ALA A 166     110.228  83.998  87.575  1.00  1.00              
ATOM   2579  HB2 ALA A 166     108.892  84.775  86.696  1.00  1.00              
ATOM   2580  HB3 ALA A 166     109.997  83.645  85.882  1.00  1.00              
ATOM   2581  C   ALA A 166     112.256  85.069  86.092  1.00  1.00              
ATOM   2582  O   ALA A 166     112.728  84.877  84.992  1.00  1.00              
ATOM   2583  N   LEU A 167     112.920  84.876  87.212  1.00  1.00              
ATOM   2584  H   LEU A 167     112.403  84.990  88.079  1.00  1.00              
ATOM   2585  CA  LEU A 167     114.334  84.582  87.353  1.00  1.00              
ATOM   2586  HA  LEU A 167     114.606  83.768  86.702  1.00  1.00              
ATOM   2587  CB  LEU A 167     115.152  85.741  86.878  1.00  1.00              
ATOM   2588  HB1 LEU A 167     115.191  85.675  85.794  1.00  1.00              
ATOM   2589  HB2 LEU A 167     116.115  85.490  87.287  1.00  1.00              
ATOM   2590  CG  LEU A 167     114.841  87.202  87.194  1.00  1.00              
ATOM   2591  HG  LEU A 167     115.529  87.790  86.628  1.00  1.00              
ATOM   2592  CD1 LEU A 167     113.511  87.803  86.851  1.00  1.00              
ATOM   2593 1HD1 LEU A 167     113.529  88.878  86.987  1.00  1.00              
ATOM   2594 2HD1 LEU A 167     113.309  87.585  85.820  1.00  1.00              
ATOM   2595 3HD1 LEU A 167     112.735  87.387  87.472  1.00  1.00              
ATOM   2596  CD2 LEU A 167     114.954  87.487  88.652  1.00  1.00              
ATOM   2597 1HD2 LEU A 167     114.771  88.540  88.843  1.00  1.00              
ATOM   2598 2HD2 LEU A 167     114.163  86.897  89.068  1.00  1.00              
ATOM   2599 3HD2 LEU A 167     115.885  87.121  89.081  1.00  1.00              
ATOM   2600  C   LEU A 167     114.548  84.015  88.739  1.00  1.00              
ATOM   2601  O   LEU A 167     115.383  84.427  89.531  1.00  1.00              
ATOM   2602  N   SER A 168     113.669  83.071  89.042  1.00  1.00              
ATOM   2603  H   SER A 168     113.032  82.768  88.316  1.00  1.00              
ATOM   2604  CA  SER A 168     113.735  82.323  90.274  1.00  1.00              
ATOM   2605  HA  SER A 168     114.102  82.966  91.058  1.00  1.00              
ATOM   2606  CB  SER A 168     112.352  81.818  90.689  1.00  1.00              
ATOM   2607  HB1 SER A 168     112.414  81.286  91.638  1.00  1.00              
ATOM   2608  HB2 SER A 168     112.003  81.115  89.948  1.00  1.00              
ATOM   2609  OG  SER A 168     111.401  82.854  90.799  1.00  1.00              
ATOM   2610  HG  SER A 168     111.835  83.723  90.799  1.00  1.00              
ATOM   2611  C   SER A 168     114.665  81.176  90.174  1.00  1.00              
ATOM   2612  O   SER A 168     114.944  80.753  89.062  1.00  1.00              
ATOM   2613  N   ASP A 169     115.107  80.680  91.327  1.00  1.00              
ATOM   2614  H   ASP A 169     114.686  81.060  92.169  1.00  1.00              
ATOM   2615  CA  ASP A 169     115.911  79.476  91.599  1.00  1.00              
ATOM   2616  HA  ASP A 169     116.377  79.637  92.573  1.00  1.00              
ATOM   2617  CB  ASP A 169     114.950  78.299  91.782  1.00  1.00              
ATOM   2618  HB1 ASP A 169     115.524  77.376  91.847  1.00  1.00              
ATOM   2619  HB2 ASP A 169     114.272  78.266  90.929  1.00  1.00              
ATOM   2620  CG  ASP A 169     114.110  78.397  93.047  1.00  1.00              
ATOM   2621  OD1 ASP A 169     113.989  79.520  93.585  1.00  1.00              
ATOM   2622  OD2 ASP A 169     113.594  77.337  93.454  1.00  1.00              
ATOM   2623  C   ASP A 169     117.080  79.165  90.702  1.00  1.00              
ATOM   2624  O   ASP A 169     117.744  78.136  90.839  1.00  1.00              
ATOM   2625  N   SER A 170     117.285  80.045  89.741  1.00  1.00              
ATOM   2626  H   SER A 170     116.689  80.859  89.767  1.00  1.00              
ATOM   2627  CA  SER A 170     118.318  80.078  88.770  1.00  1.00              
ATOM   2628  HA  SER A 170     118.324  79.124  88.259  1.00  1.00              
ATOM   2629  CB  SER A 170     118.063  81.201  87.758  1.00  1.00              
ATOM   2630  HB1 SER A 170     117.356  81.920  88.172  1.00  1.00              
ATOM   2631  HB2 SER A 170     117.602  80.771  86.870  1.00  1.00              
ATOM   2632  OG  SER A 170     119.234  81.874  87.381  1.00  1.00              
ATOM   2633  HG  SER A 170     119.237  82.704  87.905  1.00  1.00              
ATOM   2634  C   SER A 170     119.522  80.181  89.645  1.00  1.00              
ATOM   2635  O   SER A 170     119.674  81.125  90.410  1.00  1.00              
ATOM   2636  N   ILE A 171     120.268  79.086  89.690  1.00  1.00              
ATOM   2637  H   ILE A 171     120.043  78.328  89.072  1.00  1.00              
ATOM   2638  CA  ILE A 171     121.507  79.072  90.434  1.00  1.00              
ATOM   2639  HA  ILE A 171     121.331  79.466  91.438  1.00  1.00              
ATOM   2640  CB  ILE A 171     122.102  77.653  90.572  1.00  1.00              
ATOM   2641  HB  ILE A 171     122.395  77.286  89.587  1.00  1.00              
ATOM   2642  CG2 ILE A 171     123.355  77.727  91.462  1.00  1.00              
ATOM   2643 1HG2 ILE A 171     123.863  76.764  91.505  1.00  1.00              
ATOM   2644 2HG2 ILE A 171     124.062  78.443  91.046  1.00  1.00              
ATOM   2645 3HG2 ILE A 171     123.089  78.049  92.471  1.00  1.00              
ATOM   2646  CG1 ILE A 171     121.053  76.681  91.163  1.00  1.00              
ATOM   2647 1HG1 ILE A 171     120.237  76.567  90.449  1.00  1.00              
ATOM   2648 2HG1 ILE A 171     120.640  77.106  92.080  1.00  1.00              
ATOM   2649  CD1 ILE A 171     121.589  75.278  91.475  1.00  1.00              
ATOM   2650  HD1 ILE A 171     122.237  75.309  92.351  1.00  1.00              
ATOM   2651  HD2 ILE A 171     120.753  74.611  91.687  1.00  1.00              
ATOM   2652  HD3 ILE A 171     122.151  74.898  90.622  1.00  1.00              
ATOM   2653  C   ILE A 171     122.369  80.023  89.660  1.00  1.00              
ATOM   2654  O   ILE A 171     122.809  79.684  88.551  1.00  1.00              
ATOM   2655  N   GLU A 172     122.323  81.252  90.177  1.00  1.00              
ATOM   2656  H   GLU A 172     121.680  81.397  90.939  1.00  1.00              
ATOM   2657  CA  GLU A 172     122.713  82.401  89.407  1.00  1.00              
ATOM   2658  HA  GLU A 172     122.439  82.145  88.380  1.00  1.00              
ATOM   2659  CB  GLU A 172     121.882  83.662  89.656  1.00  1.00              
ATOM   2660  HB1 GLU A 172     122.341  84.306  90.395  1.00  1.00              
ATOM   2661  HB2 GLU A 172     120.954  83.289  90.063  1.00  1.00              
ATOM   2662  CG  GLU A 172     121.419  84.429  88.394  1.00  1.00              
ATOM   2663  HG1 GLU A 172     120.567  85.044  88.676  1.00  1.00              
ATOM   2664  HG2 GLU A 172     121.077  83.721  87.642  1.00  1.00              
ATOM   2665  CD  GLU A 172     122.438  85.382  87.793  1.00  1.00              
ATOM   2666  OE1 GLU A 172     123.077  86.072  88.614  1.00  1.00              
ATOM   2667  OE2 GLU A 172     122.576  85.434  86.550  1.00  1.00              
ATOM   2668  C   GLU A 172     124.205  82.361  89.361  1.00  1.00              
ATOM   2669  O   GLU A 172     124.728  82.185  88.269  1.00  1.00              
ATOM   2670  N   ASP A 173     124.822  82.246  90.545  1.00  1.00              
ATOM   2671  H   ASP A 173     124.215  82.160  91.349  1.00  1.00              
ATOM   2672  CA  ASP A 173     126.235  81.988  90.837  1.00  1.00              
ATOM   2673  HA  ASP A 173     126.388  82.058  91.912  1.00  1.00              
ATOM   2674  CB  ASP A 173     126.511  80.534  90.396  1.00  1.00              
ATOM   2675  HB1 ASP A 173     126.714  80.514  89.324  1.00  1.00              
ATOM   2676  HB2 ASP A 173     125.615  79.938  90.564  1.00  1.00              
ATOM   2677  CG  ASP A 173     127.639  79.838  91.147  1.00  1.00              
ATOM   2678  OD1 ASP A 173     127.678  79.974  92.390  1.00  1.00              
ATOM   2679  OD2 ASP A 173     128.404  79.097  90.493  1.00  1.00              
ATOM   2680  C   ASP A 173     127.206  82.990  90.163  1.00  1.00              
ATOM   2681  O   ASP A 173     128.089  83.529  90.821  1.00  1.00              
ATOM   2682  N   ILE A 174     126.912  83.393  88.915  1.00  1.00              
ATOM   2683  H   ILE A 174     126.307  82.741  88.424  1.00  1.00              
ATOM   2684  CA  ILE A 174     126.675  84.792  88.511  1.00  1.00              
ATOM   2685  HA  ILE A 174     127.653  85.172  88.222  1.00  1.00              
ATOM   2686  CB  ILE A 174     125.804  84.927  87.245  1.00  1.00              
ATOM   2687  HB  ILE A 174     124.812  84.581  87.500  1.00  1.00              
ATOM   2688  CG2 ILE A 174     125.742  86.406  86.812  1.00  1.00              
ATOM   2689 1HG2 ILE A 174     125.057  86.520  85.974  1.00  1.00              
ATOM   2690 2HG2 ILE A 174     125.349  87.024  87.617  1.00  1.00              
ATOM   2691 3HG2 ILE A 174     126.732  86.764  86.535  1.00  1.00              
ATOM   2692  CG1 ILE A 174     126.308  84.064  86.066  1.00  1.00              
ATOM   2693 1HG1 ILE A 174     126.659  83.094  86.413  1.00  1.00              
ATOM   2694 2HG1 ILE A 174     127.141  84.558  85.565  1.00  1.00              
ATOM   2695  CD1 ILE A 174     125.192  83.782  85.052  1.00  1.00              
ATOM   2696  HD1 ILE A 174     124.782  84.712  84.666  1.00  1.00              
ATOM   2697  HD2 ILE A 174     125.596  83.195  84.230  1.00  1.00              
ATOM   2698  HD3 ILE A 174     124.395  83.216  85.535  1.00  1.00              
ATOM   2699  C   ILE A 174     126.282  85.609  89.662  1.00  1.00              
ATOM   2700  O   ILE A 174     127.060  86.448  90.125  1.00  1.00              
ATOM   2701  N   SER A 175     125.159  85.168  90.206  1.00  1.00              
ATOM   2702  H   SER A 175     124.579  84.591  89.610  1.00  1.00              
ATOM   2703  CA  SER A 175     124.635  85.632  91.473  1.00  1.00              
ATOM   2704  HA  SER A 175     123.580  85.433  91.478  1.00  1.00              
ATOM   2705  CB  SER A 175     125.314  84.829  92.579  1.00  1.00              
ATOM   2706  HB1 SER A 175     125.127  83.766  92.487  1.00  1.00              
ATOM   2707  HB2 SER A 175     124.895  85.119  93.521  1.00  1.00              
ATOM   2708  OG  SER A 175     126.699  85.046  92.704  1.00  1.00              
ATOM   2709  HG  SER A 175     127.133  84.855  91.856  1.00  1.00              
ATOM   2710  C   SER A 175     124.853  87.123  91.563  1.00  1.00              
ATOM   2711  O   SER A 175     125.286  87.712  92.553  1.00  1.00              
ATOM   2712  N   GLU A 176     124.477  87.709  90.450  1.00  1.00              
ATOM   2713  H   GLU A 176     124.169  87.087  89.699  1.00  1.00              
ATOM   2714  CA  GLU A 176     124.288  89.082  90.178  1.00  1.00              
ATOM   2715  HA  GLU A 176     123.855  89.554  91.059  1.00  1.00              
ATOM   2716  CB  GLU A 176     125.612  89.847  89.924  1.00  1.00              
ATOM   2717  HB1 GLU A 176     126.146  89.405  89.081  1.00  1.00              
ATOM   2718  HB2 GLU A 176     126.237  89.756  90.813  1.00  1.00              
ATOM   2719  CG  GLU A 176     125.346  91.342  89.652  1.00  1.00              
ATOM   2720  HG1 GLU A 176     124.319  91.581  89.943  1.00  1.00              
ATOM   2721  HG2 GLU A 176     125.430  91.496  88.578  1.00  1.00              
ATOM   2722  CD  GLU A 176     126.280  92.342  90.350  1.00  1.00              
ATOM   2723  OE1 GLU A 176     127.454  92.471  89.939  1.00  1.00              
ATOM   2724  OE2 GLU A 176     125.782  93.105  91.212  1.00  1.00              
ATOM   2725  C   GLU A 176     123.285  89.106  89.100  1.00  1.00              
ATOM   2726  O   GLU A 176     123.597  89.281  87.924  1.00  1.00              
ATOM   2727  N   LEU A 177     122.094  88.814  89.640  1.00  1.00              
ATOM   2728  H   LEU A 177     122.145  88.642  90.631  1.00  1.00              
ATOM   2729  CA  LEU A 177     120.836  88.417  89.055  1.00  1.00              
ATOM   2730  HA  LEU A 177     120.729  87.334  89.143  1.00  1.00              
ATOM   2731  CB  LEU A 177     119.718  89.100  89.887  1.00  1.00              
ATOM   2732  HB1 LEU A 177     119.830  88.770  90.904  1.00  1.00              
ATOM   2733  HB2 LEU A 177     118.784  88.634  89.600  1.00  1.00              
ATOM   2734  CG  LEU A 177     119.536  90.647  89.915  1.00  1.00              
ATOM   2735  HG  LEU A 177     119.129  90.930  88.955  1.00  1.00              
ATOM   2736  CD1 LEU A 177     118.533  91.042  91.005  1.00  1.00              
ATOM   2737 1HD1 LEU A 177     118.983  90.931  91.991  1.00  1.00              
ATOM   2738 2HD1 LEU A 177     118.249  92.084  90.877  1.00  1.00              
ATOM   2739 3HD1 LEU A 177     117.661  90.402  90.970  1.00  1.00              
ATOM   2740  CD2 LEU A 177     120.719  91.602  90.121  1.00  1.00              
ATOM   2741 1HD2 LEU A 177     121.579  91.334  89.518  1.00  1.00              
ATOM   2742 2HD2 LEU A 177     120.420  92.611  89.832  1.00  1.00              
ATOM   2743 3HD2 LEU A 177     121.024  91.652  91.164  1.00  1.00              
ATOM   2744  C   LEU A 177     120.902  88.731  87.590  1.00  1.00              
ATOM   2745  O   LEU A 177     120.828  87.885  86.727  1.00  1.00              
ATOM   2746  N   LEU A 178     121.097  90.004  87.360  1.00  1.00              
ATOM   2747  H   LEU A 178     121.285  90.534  88.197  1.00  1.00              
ATOM   2748  CA  LEU A 178     121.354  90.705  86.154  1.00  1.00              
ATOM   2749  HA  LEU A 178     120.334  90.834  85.793  1.00  1.00              
ATOM   2750  CB  LEU A 178     121.762  92.161  86.503  1.00  1.00              
ATOM   2751  HB1 LEU A 178     121.050  92.536  87.240  1.00  1.00              
ATOM   2752  HB2 LEU A 178     121.644  92.798  85.626  1.00  1.00              
ATOM   2753  CG  LEU A 178     123.183  92.355  87.063  1.00  1.00              
ATOM   2754  HG  LEU A 178     123.306  91.666  87.883  1.00  1.00              
ATOM   2755  CD1 LEU A 178     124.304  92.167  86.039  1.00  1.00              
ATOM   2756 1HD1 LEU A 178     125.260  92.449  86.479  1.00  1.00              
ATOM   2757 2HD1 LEU A 178     124.366  91.117  85.757  1.00  1.00              
ATOM   2758 3HD1 LEU A 178     124.119  92.779  85.157  1.00  1.00              
ATOM   2759  CD2 LEU A 178     123.329  93.750  87.656  1.00  1.00              
ATOM   2760 1HD2 LEU A 178     124.266  93.822  88.209  1.00  1.00              
ATOM   2761 2HD2 LEU A 178     123.315  94.500  86.871  1.00  1.00              
ATOM   2762 3HD2 LEU A 178     122.514  93.931  88.350  1.00  1.00              
ATOM   2763  C   LEU A 178     121.967  90.195  84.844  1.00  1.00              
ATOM   2764  O   LEU A 178     122.335  91.025  84.007  1.00  1.00              
ATOM   2765  N   CYS A 179     121.876  88.912  84.537  1.00  1.00              
ATOM   2766  H   CYS A 179     121.719  88.252  85.294  1.00  1.00              
ATOM   2767  CA  CYS A 179     121.384  88.541  83.215  1.00  1.00              
ATOM   2768  HA  CYS A 179     120.704  89.303  82.882  1.00  1.00              
ATOM   2769  CB  CYS A 179     122.585  88.514  82.237  1.00  1.00              
ATOM   2770  HB1 CYS A 179     122.522  87.644  81.587  1.00  1.00              
ATOM   2771  HB2 CYS A 179     123.511  88.474  82.809  1.00  1.00              
ATOM   2772  SG  CYS A 179     122.619  89.990  81.183  1.00  1.00              
ATOM   2773  HG  CYS A 179     122.730  90.849  82.209  1.00  1.00              
ATOM   2774  C   CYS A 179     120.583  87.201  83.132  1.00  1.00              
ATOM   2775  O   CYS A 179     120.283  86.745  82.025  1.00  1.00              
ATOM   2776  N   ARG A 180     120.028  86.651  84.230  1.00  1.00              
ATOM   2777  H   ARG A 180     120.502  86.878  85.108  1.00  1.00              
ATOM   2778  CA  ARG A 180     118.542  86.551  84.344  1.00  1.00              
ATOM   2779  HA  ARG A 180     118.203  85.755  83.681  1.00  1.00              
ATOM   2780  CB  ARG A 180     118.223  86.150  85.805  1.00  1.00              
ATOM   2781  HB1 ARG A 180     118.916  85.360  86.097  1.00  1.00              
ATOM   2782  HB2 ARG A 180     117.296  85.634  85.678  1.00  1.00              
ATOM   2783  CG  ARG A 180     118.125  87.114  87.043  1.00  1.00              
ATOM   2784  HG1 ARG A 180     118.989  86.970  87.672  1.00  1.00              
ATOM   2785  HG2 ARG A 180     117.409  86.715  87.731  1.00  1.00              
ATOM   2786  CD  ARG A 180     117.817  88.624  86.837  1.00  1.00              
ATOM   2787  HD1 ARG A 180     117.132  88.696  86.007  1.00  1.00              
ATOM   2788  HD2 ARG A 180     118.724  89.152  86.570  1.00  1.00              
ATOM   2789  NE  ARG A 180     117.149  89.361  87.917  1.00  1.00              
ATOM   2790  HE  ARG A 180     116.854  88.805  88.706  1.00  1.00              
ATOM   2791  CZ  ARG A 180     116.885  90.658  87.894  1.00  1.00              
ATOM   2792  NH1 ARG A 180     117.271  91.453  86.927  1.00  1.00              
ATOM   2793 1HH1 ARG A 180     117.721  91.043  86.120  1.00  1.00              
ATOM   2794 2HH1 ARG A 180     117.069  92.439  86.932  1.00  1.00              
ATOM   2795  NH2 ARG A 180     116.250  91.196  88.893  1.00  1.00              
ATOM   2796 1HH2 ARG A 180     115.966  90.607  89.656  1.00  1.00              
ATOM   2797 2HH2 ARG A 180     116.302  92.194  88.991  1.00  1.00              
ATOM   2798  C   ARG A 180     118.090  87.885  83.869  1.00  1.00              
ATOM   2799  O   ARG A 180     118.580  88.937  84.295  1.00  1.00              
ATOM   2800  N   LEU A 181     117.315  87.867  82.809  1.00  1.00              
ATOM   2801  H   LEU A 181     117.057  86.998  82.378  1.00  1.00              
ATOM   2802  CA  LEU A 181     117.155  89.108  82.112  1.00  1.00              
ATOM   2803  HA  LEU A 181     117.120  89.924  82.847  1.00  1.00              
ATOM   2804  CB  LEU A 181     118.367  89.396  81.186  1.00  1.00              
ATOM   2805  HB1 LEU A 181     118.147  89.056  80.176  1.00  1.00              
ATOM   2806  HB2 LEU A 181     119.214  88.805  81.487  1.00  1.00              
ATOM   2807  CG  LEU A 181     118.899  90.848  81.108  1.00  1.00              
ATOM   2808  HG  LEU A 181     119.820  90.808  80.537  1.00  1.00              
ATOM   2809  CD1 LEU A 181     117.963  91.757  80.337  1.00  1.00              
ATOM   2810 1HD1 LEU A 181     117.359  92.326  81.033  1.00  1.00              
ATOM   2811 2HD1 LEU A 181     118.558  92.467  79.765  1.00  1.00              
ATOM   2812 3HD1 LEU A 181     117.342  91.193  79.644  1.00  1.00              
ATOM   2813  CD2 LEU A 181     119.238  91.530  82.437  1.00  1.00              
ATOM   2814 1HD2 LEU A 181     120.274  91.349  82.675  1.00  1.00              
ATOM   2815 2HD2 LEU A 181     119.101  92.605  82.364  1.00  1.00              
ATOM   2816 3HD2 LEU A 181     118.618  91.185  83.260  1.00  1.00              
ATOM   2817  C   LEU A 181     115.813  89.190  81.364  1.00  1.00              
ATOM   2818  O   LEU A 181     115.722  88.486  80.369  1.00  1.00              
ATOM   2819  N   THR A 182     114.673  89.902  81.673  1.00  1.00              
ATOM   2820  H   THR A 182     114.008  89.665  80.948  1.00  1.00              
ATOM   2821  CA  THR A 182     114.069  90.915  82.626  1.00  1.00              
ATOM   2822  HA  THR A 182     113.046  90.729  82.837  1.00  1.00              
ATOM   2823  CB  THR A 182     114.825  91.147  83.956  1.00  1.00              
ATOM   2824  HB  THR A 182     114.206  91.844  84.503  1.00  1.00              
ATOM   2825  CG2 THR A 182     114.977  89.921  84.820  1.00  1.00              
ATOM   2826 1HG2 THR A 182     115.188  90.212  85.841  1.00  1.00              
ATOM   2827 2HG2 THR A 182     114.054  89.368  84.815  1.00  1.00              
ATOM   2828 3HG2 THR A 182     115.772  89.284  84.461  1.00  1.00              
ATOM   2829  OG1 THR A 182     116.103  91.748  83.859  1.00  1.00              
ATOM   2830  HG1 THR A 182     115.988  92.656  83.552  1.00  1.00              
ATOM   2831  C   THR A 182     114.135  92.288  81.967  1.00  1.00              
ATOM   2832  O   THR A 182     113.486  93.220  82.406  1.00  1.00              
ATOM   2833  N   PHE A 183     114.939  92.363  80.912  1.00  1.00              
ATOM   2834  H   PHE A 183     115.543  91.584  80.721  1.00  1.00              
ATOM   2835  CA  PHE A 183     114.616  93.087  79.726  1.00  1.00              
ATOM   2836  HA  PHE A 183     113.739  93.692  79.919  1.00  1.00              
ATOM   2837  CB  PHE A 183     115.692  94.074  79.237  1.00  1.00              
ATOM   2838  HB1 PHE A 183     116.594  93.542  78.960  1.00  1.00              
ATOM   2839  HB2 PHE A 183     115.927  94.771  80.034  1.00  1.00              
ATOM   2840  CG  PHE A 183     115.183  94.832  78.018  1.00  1.00              
ATOM   2841  CD1 PHE A 183     114.244  95.862  78.193  1.00  1.00              
ATOM   2842  HD1 PHE A 183     114.023  96.221  79.190  1.00  1.00              
ATOM   2843  CE1 PHE A 183     113.583  96.419  77.083  1.00  1.00              
ATOM   2844  HE1 PHE A 183     112.875  97.222  77.233  1.00  1.00              
ATOM   2845  CZ  PHE A 183     113.834  95.917  75.794  1.00  1.00              
ATOM   2846  HZ  PHE A 183     113.301  96.321  74.945  1.00  1.00              
ATOM   2847  CE2 PHE A 183     114.781  94.894  75.610  1.00  1.00              
ATOM   2848  HE2 PHE A 183     114.966  94.506  74.618  1.00  1.00              
ATOM   2849  CD2 PHE A 183     115.467  94.363  76.719  1.00  1.00              
ATOM   2850  HD2 PHE A 183     116.161  93.549  76.578  1.00  1.00              
ATOM   2851  C   PHE A 183     114.272  92.164  78.587  1.00  1.00              
ATOM   2852  O   PHE A 183     114.930  91.138  78.499  1.00  1.00              
ATOM   2853  N   VAL A 184     113.180  92.474  77.867  1.00  1.00              
ATOM   2854  H   VAL A 184     112.989  93.469  77.830  1.00  1.00              
ATOM   2855  CA  VAL A 184     111.986  91.606  77.667  1.00  1.00              
ATOM   2856  HA  VAL A 184     111.906  91.403  76.603  1.00  1.00              
ATOM   2857  CB  VAL A 184     112.206  90.261  78.466  1.00  1.00              
ATOM   2858  HB  VAL A 184     112.884  90.433  79.290  1.00  1.00              
ATOM   2859  CG1 VAL A 184     111.157  89.557  79.313  1.00  1.00              
ATOM   2860 1HG1 VAL A 184     111.256  88.485  79.278  1.00  1.00              
ATOM   2861 2HG1 VAL A 184     111.287  89.862  80.334  1.00  1.00              
ATOM   2862 3HG1 VAL A 184     110.144  89.808  79.080  1.00  1.00              
ATOM   2863  CG2 VAL A 184     112.910  89.274  77.531  1.00  1.00              
ATOM   2864 1HG2 VAL A 184     113.743  89.757  77.028  1.00  1.00              
ATOM   2865 2HG2 VAL A 184     113.300  88.430  78.096  1.00  1.00              
ATOM   2866 3HG2 VAL A 184     112.238  88.951  76.759  1.00  1.00              
ATOM   2867  C   VAL A 184     110.830  92.515  78.034  1.00  1.00              
ATOM   2868  O   VAL A 184     110.649  93.537  77.391  1.00  1.00              
ATOM   2869  N   SER A 185     110.154  92.142  79.105  1.00  1.00              
ATOM   2870  H   SER A 185     110.293  91.187  79.416  1.00  1.00              
ATOM   2871  CA  SER A 185     109.722  92.970  80.196  1.00  1.00              
ATOM   2872  HA  SER A 185     108.771  92.687  80.540  1.00  1.00              
ATOM   2873  CB  SER A 185     110.764  92.796  81.331  1.00  1.00              
ATOM   2874  HB1 SER A 185     110.635  93.589  82.066  1.00  1.00              
ATOM   2875  HB2 SER A 185     111.730  92.933  80.845  1.00  1.00              
ATOM   2876  OG  SER A 185     110.704  91.543  81.949  1.00  1.00              
ATOM   2877  HG  SER A 185     109.781  91.341  82.169  1.00  1.00              
ATOM   2878  C   SER A 185     109.727  94.444  79.807  1.00  1.00              
ATOM   2879  O   SER A 185     110.614  95.226  80.144  1.00  1.00              
ATOM   2880  N   SER A 186     108.646  94.796  79.155  1.00  1.00              
ATOM   2881  H   SER A 186     108.113  94.019  78.782  1.00  1.00              
ATOM   2882  CA  SER A 186     108.167  96.097  78.810  1.00  1.00              
ATOM   2883  HA  SER A 186     108.406  96.782  79.625  1.00  1.00              
ATOM   2884  CB  SER A 186     108.896  96.606  77.556  1.00  1.00              
ATOM   2885  HB1 SER A 186     109.933  96.828  77.812  1.00  1.00              
ATOM   2886  HB2 SER A 186     108.424  97.527  77.209  1.00  1.00              
ATOM   2887  OG  SER A 186     108.881  95.644  76.516  1.00  1.00              
ATOM   2888  HG  SER A 186     109.533  94.964  76.753  1.00  1.00              
ATOM   2889  C   SER A 186     106.660  96.166  78.594  1.00  1.00              
ATOM   2890  O   SER A 186     106.074  97.232  78.736  1.00  1.00              
ATOM   2891  N   SER A 187     106.007  95.013  78.427  1.00  1.00              
ATOM   2892  H   SER A 187     106.566  94.203  78.188  1.00  1.00              
ATOM   2893  CA  SER A 187     104.760  94.726  79.151  1.00  1.00              
ATOM   2894  HA  SER A 187     104.247  95.686  79.227  1.00  1.00              
ATOM   2895  CB  SER A 187     103.792  93.896  78.289  1.00  1.00              
ATOM   2896  HB1 SER A 187     104.049  92.843  78.277  1.00  1.00              
ATOM   2897  HB2 SER A 187     103.854  94.259  77.262  1.00  1.00              
ATOM   2898  OG  SER A 187     102.453  94.053  78.705  1.00  1.00              
ATOM   2899  HG  SER A 187     102.254  93.316  79.314  1.00  1.00              
ATOM   2900  C   SER A 187     104.970  94.346  80.618  1.00  1.00              
ATOM   2901  O   SER A 187     104.017  94.075  81.348  1.00  1.00              
ATOM   2902  N   LEU A 188     106.244  94.309  81.045  1.00  1.00              
ATOM   2903  H   LEU A 188     106.940  94.604  80.382  1.00  1.00              
ATOM   2904  CA  LEU A 188     106.668  93.929  82.411  1.00  1.00              
ATOM   2905  HA  LEU A 188     106.593  92.895  82.404  1.00  1.00              
ATOM   2906  CB  LEU A 188     108.154  94.226  82.644  1.00  1.00              
ATOM   2907  HB1 LEU A 188     108.505  94.566  81.716  1.00  1.00              
ATOM   2908  HB2 LEU A 188     108.631  93.286  82.911  1.00  1.00              
ATOM   2909  CG  LEU A 188     108.798  95.289  83.536  1.00  1.00              
ATOM   2910  HG  LEU A 188     109.872  95.175  83.394  1.00  1.00              
ATOM   2911  CD1 LEU A 188     108.463  96.716  83.141  1.00  1.00              
ATOM   2912 1HD1 LEU A 188     107.400  96.926  83.197  1.00  1.00              
ATOM   2913 2HD1 LEU A 188     108.993  97.396  83.799  1.00  1.00              
ATOM   2914 3HD1 LEU A 188     108.805  96.905  82.124  1.00  1.00              
ATOM   2915  CD2 LEU A 188     108.552  94.985  84.986  1.00  1.00              
ATOM   2916 1HD2 LEU A 188     109.208  95.617  85.574  1.00  1.00              
ATOM   2917 2HD2 LEU A 188     107.522  95.188  85.249  1.00  1.00              
ATOM   2918 3HD2 LEU A 188     108.776  93.941  85.205  1.00  1.00              
ATOM   2919  C   LEU A 188     105.796  94.438  83.496  1.00  1.00              
ATOM   2920  O   LEU A 188     105.446  95.607  83.638  1.00  1.00              
ATOM   2921  N   ASN A 189     105.510  93.441  84.303  1.00  1.00              
ATOM   2922  H   ASN A 189     105.851  92.515  84.102  1.00  1.00              
ATOM   2923  CA  ASN A 189     104.647  93.603  85.417  1.00  1.00              
ATOM   2924  HA  ASN A 189     104.797  94.605  85.815  1.00  1.00              
ATOM   2925  CB  ASN A 189     103.187  93.486  84.940  1.00  1.00              
ATOM   2926  HB1 ASN A 189     102.586  92.991  85.702  1.00  1.00              
ATOM   2927  HB2 ASN A 189     103.109  92.899  84.024  1.00  1.00              
ATOM   2928  CG  ASN A 189     102.590  94.863  84.742  1.00  1.00              
ATOM   2929  OD1 ASN A 189     102.327  95.581  85.695  1.00  1.00              
ATOM   2930  ND2 ASN A 189     102.383  95.278  83.514  1.00  1.00              
ATOM   2931 1HD2 ASN A 189     102.766  94.743  82.737  1.00  1.00              
ATOM   2932 2HD2 ASN A 189     102.059  96.218  83.396  1.00  1.00              
ATOM   2933  C   ASN A 189     104.930  92.648  86.569  1.00  1.00              
ATOM   2934  O   ASN A 189     104.393  92.843  87.659  1.00  1.00              
ATOM   2935  N   TYR A 190     105.843  91.717  86.341  1.00  1.00              
ATOM   2936  H   TYR A 190     106.220  91.633  85.415  1.00  1.00              
ATOM   2937  CA  TYR A 190     106.711  91.225  87.378  1.00  1.00              
ATOM   2938  HA  TYR A 190     106.743  91.941  88.204  1.00  1.00              
ATOM   2939  CB  TYR A 190     106.246  89.876  87.964  1.00  1.00              
ATOM   2940  HB1 TYR A 190     106.918  89.612  88.781  1.00  1.00              
ATOM   2941  HB2 TYR A 190     106.361  89.100  87.211  1.00  1.00              
ATOM   2942  CG  TYR A 190     104.828  89.867  88.497  1.00  1.00              
ATOM   2943  CD1 TYR A 190     104.540  90.496  89.725  1.00  1.00              
ATOM   2944  HD1 TYR A 190     105.338  90.956  90.290  1.00  1.00              
ATOM   2945  CE1 TYR A 190     103.216  90.548  90.199  1.00  1.00              
ATOM   2946  HE1 TYR A 190     103.002  91.039  91.134  1.00  1.00              
ATOM   2947  CZ  TYR A 190     102.176  89.975  89.434  1.00  1.00              
ATOM   2948  OH  TYR A 190     100.897  90.054  89.883  1.00  1.00              
ATOM   2949  HH  TYR A 190     100.862  90.541  90.706  1.00  1.00              
ATOM   2950  CE2 TYR A 190     102.465  89.320  88.222  1.00  1.00              
ATOM   2951  HE2 TYR A 190     101.665  88.873  87.653  1.00  1.00              
ATOM   2952  CD2 TYR A 190     103.794  89.257  87.760  1.00  1.00              
ATOM   2953  HD2 TYR A 190     104.018  88.744  86.839  1.00  1.00              
ATOM   2954  C   TYR A 190     108.134  91.115  86.818  1.00  1.00              
ATOM   2955  O   TYR A 190     108.335  90.834  85.626  1.00  1.00              
ATOM   2956  N   LEU A 191     109.134  91.264  87.691  1.00  1.00              
ATOM   2957  H   LEU A 191     108.865  91.521  88.633  1.00  1.00              
ATOM   2958  CA  LEU A 191     110.233  90.251  87.560  1.00  1.00              
ATOM   2959  HA  LEU A 191     110.106  89.712  86.654  1.00  1.00              
ATOM   2960  CB  LEU A 191     111.568  91.001  87.657  1.00  1.00              
ATOM   2961  HB1 LEU A 191     112.291  90.320  88.103  1.00  1.00              
ATOM   2962  HB2 LEU A 191     111.445  91.797  88.383  1.00  1.00              
ATOM   2963  CG  LEU A 191     112.219  91.580  86.401  1.00  1.00              
ATOM   2964  HG  LEU A 191     112.552  90.758  85.774  1.00  1.00              
ATOM   2965  CD1 LEU A 191     111.359  92.487  85.531  1.00  1.00              
ATOM   2966 1HD1 LEU A 191     110.941  93.298  86.116  1.00  1.00              
ATOM   2967 2HD1 LEU A 191     111.950  92.902  84.713  1.00  1.00              
ATOM   2968 3HD1 LEU A 191     110.550  91.906  85.094  1.00  1.00              
ATOM   2969  CD2 LEU A 191     113.438  92.357  86.924  1.00  1.00              
ATOM   2970 1HD2 LEU A 191     113.139  93.043  87.713  1.00  1.00              
ATOM   2971 2HD2 LEU A 191     114.163  91.655  87.325  1.00  1.00              
ATOM   2972 3HD2 LEU A 191     113.895  92.954  86.140  1.00  1.00              
ATOM   2973  C   LEU A 191     110.185  89.321  88.748  1.00  1.00              
ATOM   2974  O   LEU A 191     109.728  89.816  89.760  1.00  1.00              
ATOM   2975  N   ASP A 192     110.765  88.116  88.730  1.00  1.00              
ATOM   2976  H   ASP A 192     111.020  87.727  87.832  1.00  1.00              
ATOM   2977  CA  ASP A 192     110.606  87.242  89.931  1.00  1.00              
ATOM   2978  HA  ASP A 192     110.326  87.843  90.798  1.00  1.00              
ATOM   2979  CB  ASP A 192     109.421  86.270  89.694  1.00  1.00              
ATOM   2980  HB1 ASP A 192     109.138  85.844  90.658  1.00  1.00              
ATOM   2981  HB2 ASP A 192     109.758  85.444  89.082  1.00  1.00              
ATOM   2982  CG  ASP A 192     108.166  86.872  89.019  1.00  1.00              
ATOM   2983  OD1 ASP A 192     107.110  86.912  89.678  1.00  1.00              
ATOM   2984  OD2 ASP A 192     108.231  87.265  87.824  1.00  1.00              
ATOM   2985  C   ASP A 192     111.893  86.538  90.341  1.00  1.00              
ATOM   2986  O   ASP A 192     112.125  85.392  89.977  1.00  1.00              
ATOM   2987  N   VAL A 193     112.794  87.237  91.037  1.00  1.00              
ATOM   2988  H   VAL A 193     112.507  88.143  91.383  1.00  1.00              
ATOM   2989  CA  VAL A 193     114.038  86.621  91.563  1.00  1.00              
ATOM   2990  HA  VAL A 193     114.581  86.091  90.804  1.00  1.00              
ATOM   2991  CB  VAL A 193     114.962  87.683  92.170  1.00  1.00              
ATOM   2992  HB  VAL A 193     114.386  88.056  92.977  1.00  1.00              
ATOM   2993  CG1 VAL A 193     116.289  87.101  92.662  1.00  1.00              
ATOM   2994 1HG1 VAL A 193     116.938  87.891  93.039  1.00  1.00              
ATOM   2995 2HG1 VAL A 193     116.119  86.384  93.458  1.00  1.00              
ATOM   2996 3HG1 VAL A 193     116.786  86.594  91.843  1.00  1.00              
ATOM   2997  CG2 VAL A 193     115.310  88.945  91.374  1.00  1.00              
ATOM   2998 1HG2 VAL A 193     115.691  89.689  92.073  1.00  1.00              
ATOM   2999 2HG2 VAL A 193     116.096  88.716  90.662  1.00  1.00              
ATOM   3000 3HG2 VAL A 193     114.414  89.340  90.898  1.00  1.00              
ATOM   3001  C   VAL A 193     113.636  85.597  92.613  1.00  1.00              
ATOM   3002  O   VAL A 193     112.630  85.773  93.290  1.00  1.00              
ATOM   3003  N   PHE A 194     114.421  84.545  92.788  1.00  1.00              
ATOM   3004  H   PHE A 194     115.255  84.452  92.224  1.00  1.00              
ATOM   3005  CA  PHE A 194     114.281  83.732  93.982  1.00  1.00              
ATOM   3006  HA  PHE A 194     113.990  84.422  94.765  1.00  1.00              
ATOM   3007  CB  PHE A 194     113.101  82.747  93.901  1.00  1.00              
ATOM   3008  HB1 PHE A 194     113.420  81.817  93.457  1.00  1.00              
ATOM   3009  HB2 PHE A 194     112.335  83.164  93.249  1.00  1.00              
ATOM   3010  CG  PHE A 194     112.430  82.508  95.245  1.00  1.00              
ATOM   3011  CD1 PHE A 194     111.555  83.487  95.750  1.00  1.00              
ATOM   3012  HD1 PHE A 194     111.352  84.377  95.171  1.00  1.00              
ATOM   3013  CE1 PHE A 194     110.974  83.343  97.021  1.00  1.00              
ATOM   3014  HE1 PHE A 194     110.346  84.136  97.404  1.00  1.00              
ATOM   3015  CZ  PHE A 194     111.251  82.201  97.792  1.00  1.00              
ATOM   3016  HZ  PHE A 194     110.824  82.096  98.777  1.00  1.00              
ATOM   3017  CE2 PHE A 194     112.104  81.205  97.282  1.00  1.00              
ATOM   3018  HE2 PHE A 194     112.326  80.327  97.869  1.00  1.00              
ATOM   3019  CD2 PHE A 194     112.691  81.358  96.014  1.00  1.00              
ATOM   3020  HD2 PHE A 194     113.351  80.590  95.645  1.00  1.00              
ATOM   3021  C   PHE A 194     115.626  83.172  94.433  1.00  1.00              
ATOM   3022  O   PHE A 194     116.560  83.971  94.515  1.00  1.00              
ATOM   3023  N   ALA A 195     115.740  81.869  94.719  1.00  1.00              
ATOM   3024  H   ALA A 195     114.923  81.278  94.599  1.00  1.00              
ATOM   3025  CA  ALA A 195     116.903  81.209  95.325  1.00  1.00              
ATOM   3026  HA  ALA A 195     117.202  81.808  96.189  1.00  1.00              
ATOM   3027  CB  ALA A 195     116.447  79.849  95.871  1.00  1.00              
ATOM   3028  HB1 ALA A 195     117.256  79.408  96.456  1.00  1.00              
ATOM   3029  HB2 ALA A 195     115.587  79.982  96.528  1.00  1.00              
ATOM   3030  HB3 ALA A 195     116.188  79.178  95.053  1.00  1.00              
ATOM   3031  C   ALA A 195     118.166  81.093  94.429  1.00  1.00              
ATOM   3032  O   ALA A 195     118.807  80.054  94.240  1.00  1.00              
ATOM   3033  N   GLU A 196     118.498  82.225  93.848  1.00  1.00              
ATOM   3034  H   GLU A 196     117.930  83.023  94.108  1.00  1.00              
ATOM   3035  CA  GLU A 196     119.744  82.554  93.208  1.00  1.00              
ATOM   3036  HA  GLU A 196     120.127  81.722  92.625  1.00  1.00              
ATOM   3037  CB  GLU A 196     119.408  83.798  92.327  1.00  1.00              
ATOM   3038  HB1 GLU A 196     120.298  84.088  91.791  1.00  1.00              
ATOM   3039  HB2 GLU A 196     119.196  84.641  92.988  1.00  1.00              
ATOM   3040  CG  GLU A 196     118.186  83.697  91.367  1.00  1.00              
ATOM   3041  HG1 GLU A 196     117.298  84.022  91.914  1.00  1.00              
ATOM   3042  HG2 GLU A 196     117.987  82.662  91.103  1.00  1.00              
ATOM   3043  CD  GLU A 196     118.294  84.549  90.081  1.00  1.00              
ATOM   3044  OE1 GLU A 196     118.327  85.796  90.198  1.00  1.00              
ATOM   3045  OE2 GLU A 196     118.278  83.976  88.963  1.00  1.00              
ATOM   3046  C   GLU A 196     120.722  82.966  94.280  1.00  1.00              
ATOM   3047  O   GLU A 196     120.360  83.740  95.156  1.00  1.00              
ATOM   3048  N   ASN A 197     121.971  82.516  94.246  1.00  1.00              
ATOM   3049  H   ASN A 197     122.272  81.885  93.513  1.00  1.00              
ATOM   3050  CA  ASN A 197     122.905  82.775  95.338  1.00  1.00              
ATOM   3051  HA  ASN A 197     122.311  82.745  96.256  1.00  1.00              
ATOM   3052  CB  ASN A 197     123.902  81.600  95.484  1.00  1.00              
ATOM   3053  HB1 ASN A 197     123.341  80.708  95.760  1.00  1.00              
ATOM   3054  HB2 ASN A 197     124.580  81.811  96.310  1.00  1.00              
ATOM   3055  CG  ASN A 197     124.715  81.243  94.251  1.00  1.00              
ATOM   3056  OD1 ASN A 197     124.179  81.158  93.156  1.00  1.00              
ATOM   3057  ND2 ASN A 197     125.988  80.951  94.421  1.00  1.00              
ATOM   3058 1HD2 ASN A 197     126.431  81.035  95.312  1.00  1.00              
ATOM   3059 2HD2 ASN A 197     126.536  80.636  93.613  1.00  1.00              
ATOM   3060  C   ASN A 197     123.510  84.171  95.392  1.00  1.00              
ATOM   3061  O   ASN A 197     124.639  84.320  95.850  1.00  1.00              
ATOM   3062  N   LEU A 198     122.757  85.148  94.886  1.00  1.00              
ATOM   3063  H   LEU A 198     121.772  84.920  94.815  1.00  1.00              
ATOM   3064  CA  LEU A 198     123.095  86.532  94.622  1.00  1.00              
ATOM   3065  HA  LEU A 198     123.625  86.483  93.702  1.00  1.00              
ATOM   3066  CB  LEU A 198     121.916  87.439  94.325  1.00  1.00              
ATOM   3067  HB1 LEU A 198     121.916  88.263  95.029  1.00  1.00              
ATOM   3068  HB2 LEU A 198     121.032  86.844  94.409  1.00  1.00              
ATOM   3069  CG  LEU A 198     121.936  87.967  92.912  1.00  1.00              
ATOM   3070  HG  LEU A 198     122.951  88.086  92.619  1.00  1.00              
ATOM   3071  CD1 LEU A 198     121.272  86.873  92.055  1.00  1.00              
ATOM   3072 1HD1 LEU A 198     121.531  85.885  92.432  1.00  1.00              
ATOM   3073 2HD1 LEU A 198     120.186  86.957  92.083  1.00  1.00              
ATOM   3074 3HD1 LEU A 198     121.633  86.876  91.038  1.00  1.00              
ATOM   3075  CD2 LEU A 198     121.409  89.389  92.838  1.00  1.00              
ATOM   3076 1HD2 LEU A 198     120.333  89.413  92.870  1.00  1.00              
ATOM   3077 2HD2 LEU A 198     121.826  89.980  93.653  1.00  1.00              
ATOM   3078 3HD2 LEU A 198     121.776  89.838  91.928  1.00  1.00              
ATOM   3079  C   LEU A 198     124.085  87.169  95.582  1.00  1.00              
ATOM   3080  O   LEU A 198     123.748  87.824  96.569  1.00  1.00              
ATOM   3081  N   VAL A 199     125.349  86.959  95.243  1.00  1.00              
ATOM   3082  H   VAL A 199     125.572  86.470  94.382  1.00  1.00              
ATOM   3083  CA  VAL A 199     126.418  87.438  96.058  1.00  1.00              
ATOM   3084  HA  VAL A 199     126.158  87.218  97.091  1.00  1.00              
ATOM   3085  CB  VAL A 199     127.776  86.743  95.807  1.00  1.00              
ATOM   3086  HB  VAL A 199     128.454  87.079  96.593  1.00  1.00              
ATOM   3087  CG1 VAL A 199     127.690  85.221  95.969  1.00  1.00              
ATOM   3088 1HG1 VAL A 199     128.689  84.788  95.915  1.00  1.00              
ATOM   3089 2HG1 VAL A 199     127.242  84.974  96.931  1.00  1.00              
ATOM   3090 3HG1 VAL A 199     127.086  84.789  95.175  1.00  1.00              
ATOM   3091  CG2 VAL A 199     128.437  87.128  94.478  1.00  1.00              
ATOM   3092 1HG2 VAL A 199     128.842  88.137  94.539  1.00  1.00              
ATOM   3093 2HG2 VAL A 199     129.252  86.443  94.246  1.00  1.00              
ATOM   3094 3HG2 VAL A 199     127.713  87.101  93.666  1.00  1.00              
ATOM   3095  C   VAL A 199     126.631  88.930  95.989  1.00  1.00              
ATOM   3096  O   VAL A 199     127.125  89.508  96.953  1.00  1.00              
ATOM   3097  N   ASN A 200     126.260  89.556  94.877  1.00  1.00              
ATOM   3098  H   ASN A 200     125.904  89.002  94.099  1.00  1.00              
ATOM   3099  CA  ASN A 200     126.236  90.995  94.724  1.00  1.00              
ATOM   3100  HA  ASN A 200     126.220  91.460  95.712  1.00  1.00              
ATOM   3101  CB  ASN A 200     127.512  91.469  93.971  1.00  1.00              
ATOM   3102  HB1 ASN A 200     127.229  92.191  93.208  1.00  1.00              
ATOM   3103  HB2 ASN A 200     127.970  90.631  93.446  1.00  1.00              
ATOM   3104  CG  ASN A 200     128.573  92.116  94.865  1.00  1.00              
ATOM   3105  OD1 ASN A 200     129.198  93.122  94.564  1.00  1.00              
ATOM   3106  ND2 ASN A 200     128.830  91.584  96.032  1.00  1.00              
ATOM   3107 1HD2 ASN A 200     128.280  90.803  96.367  1.00  1.00              
ATOM   3108 2HD2 ASN A 200     129.482  92.064  96.618  1.00  1.00              
ATOM   3109  C   ASN A 200     124.918  91.396  94.047  1.00  1.00              
ATOM   3110  O   ASN A 200     124.511  90.830  93.035  1.00  1.00              
ATOM   3111  N   PHE A 201     124.281  92.433  94.601  1.00  1.00              
ATOM   3112  H   PHE A 201     124.538  92.713  95.540  1.00  1.00              
ATOM   3113  CA  PHE A 201     123.786  93.504  93.742  1.00  1.00              
ATOM   3114  HA  PHE A 201     123.934  93.176  92.714  1.00  1.00              
ATOM   3115  CB  PHE A 201     122.282  93.762  93.891  1.00  1.00              
ATOM   3116  HB1 PHE A 201     122.131  94.213  94.867  1.00  1.00              
ATOM   3117  HB2 PHE A 201     121.762  92.805  93.858  1.00  1.00              
ATOM   3118  CG  PHE A 201     121.641  94.678  92.850  1.00  1.00              
ATOM   3119  CD1 PHE A 201     122.058  94.693  91.500  1.00  1.00              
ATOM   3120  HD1 PHE A 201     122.849  94.040  91.155  1.00  1.00              
ATOM   3121  CE1 PHE A 201     121.456  95.575  90.581  1.00  1.00              
ATOM   3122  HE1 PHE A 201     121.811  95.613  89.560  1.00  1.00              
ATOM   3123  CZ  PHE A 201     120.414  96.421  90.990  1.00  1.00              
ATOM   3124  HZ  PHE A 201     119.966  97.108  90.286  1.00  1.00              
ATOM   3125  CE2 PHE A 201     119.976  96.390  92.323  1.00  1.00              
ATOM   3126  HE2 PHE A 201     119.194  97.061  92.645  1.00  1.00              
ATOM   3127  CD2 PHE A 201     120.591  95.528  93.248  1.00  1.00              
ATOM   3128  HD2 PHE A 201     120.271  95.539  94.278  1.00  1.00              
ATOM   3129  C   PHE A 201     124.624  94.713  93.976  1.00  1.00              
ATOM   3130  O   PHE A 201     124.781  95.121  95.125  1.00  1.00              
ATOM   3131  N   THR A 202     125.246  95.205  92.899  1.00  1.00              
ATOM   3132  H   THR A 202     125.164  94.659  92.043  1.00  1.00              
ATOM   3133  CA  THR A 202     126.396  96.055  93.056  1.00  1.00              
ATOM   3134  HA  THR A 202     126.309  96.464  94.053  1.00  1.00              
ATOM   3135  CB  THR A 202     127.696  95.265  93.135  1.00  1.00              
ATOM   3136  HB  THR A 202     127.434  94.305  93.562  1.00  1.00              
ATOM   3137  CG2 THR A 202     128.478  95.026  91.858  1.00  1.00              
ATOM   3138 1HG2 THR A 202     129.217  94.243  92.026  1.00  1.00              
ATOM   3139 2HG2 THR A 202     127.792  94.683  91.091  1.00  1.00              
ATOM   3140 3HG2 THR A 202     128.984  95.940  91.551  1.00  1.00              
ATOM   3141  OG1 THR A 202     128.589  95.906  94.017  1.00  1.00              
ATOM   3142  HG1 THR A 202     129.132  95.172  94.350  1.00  1.00              
ATOM   3143  C   THR A 202     126.451  97.329  92.177  1.00  1.00              
ATOM   3144  O   THR A 202     125.619  97.603  91.302  1.00  1.00              
ATOM   3145  N   THR A 203     127.346  98.236  92.573  1.00  1.00              
ATOM   3146  H   THR A 203     128.031  97.877  93.229  1.00  1.00              
ATOM   3147  CA  THR A 203     127.004  99.681  92.715  1.00  1.00              
ATOM   3148  HA  THR A 203     126.032  99.671  93.150  1.00  1.00              
ATOM   3149  CB  THR A 203     127.923 100.351  93.749  1.00  1.00              
ATOM   3150  HB  THR A 203     127.244 100.862  94.404  1.00  1.00              
ATOM   3151  CG2 THR A 203     128.819  99.458  94.620  1.00  1.00              
ATOM   3152 1HG2 THR A 203     129.555  98.935  94.008  1.00  1.00              
ATOM   3153 2HG2 THR A 203     129.335 100.068  95.365  1.00  1.00              
ATOM   3154 3HG2 THR A 203     128.222  98.729  95.162  1.00  1.00              
ATOM   3155  OG1 THR A 203     128.812 101.325  93.285  1.00  1.00              
ATOM   3156  HG1 THR A 203     129.690 100.928  93.310  1.00  1.00              
ATOM   3157  C   THR A 203     126.770 100.376  91.374  1.00  1.00              
ATOM   3158  O   THR A 203     125.610 100.608  91.030  1.00  1.00              
ATOM   3159  N   PRO A 204     127.785 100.594  90.528  1.00  1.00              
ATOM   3160  CD  PRO A 204     129.190 100.170  90.561  1.00  1.00              
ATOM   3161  HD1 PRO A 204     129.275  99.102  90.767  1.00  1.00              
ATOM   3162  HD2 PRO A 204     129.760 100.739  91.285  1.00  1.00              
ATOM   3163  CG  PRO A 204     129.777 100.499  89.188  1.00  1.00              
ATOM   3164  HG1 PRO A 204     129.742  99.618  88.546  1.00  1.00              
ATOM   3165  HG2 PRO A 204     130.798 100.874  89.264  1.00  1.00              
ATOM   3166  CB  PRO A 204     128.821 101.572  88.661  1.00  1.00              
ATOM   3167  HB1 PRO A 204     128.834 101.628  87.572  1.00  1.00              
ATOM   3168  HB2 PRO A 204     129.075 102.539  89.096  1.00  1.00              
ATOM   3169  CA  PRO A 204     127.473 101.099  89.205  1.00  1.00              
ATOM   3170  HA  PRO A 204     126.766 101.929  89.248  1.00  1.00              
ATOM   3171  C   PRO A 204     126.922 100.000  88.290  1.00  1.00              
ATOM   3172  O   PRO A 204     126.395 100.284  87.219  1.00  1.00              
ATOM   3173  N   THR A 205     126.990  98.744  88.745  1.00  1.00              
ATOM   3174  H   THR A 205     127.483  98.549  89.605  1.00  1.00              
ATOM   3175  CA  THR A 205     126.236  97.620  88.206  1.00  1.00              
ATOM   3176  HA  THR A 205     126.427  97.621  87.134  1.00  1.00              
ATOM   3177  CB  THR A 205     126.721  96.257  88.738  1.00  1.00              
ATOM   3178  HB  THR A 205     126.054  95.888  89.517  1.00  1.00              
ATOM   3179  CG2 THR A 205     126.808  95.235  87.605  1.00  1.00              
ATOM   3180 1HG2 THR A 205     125.851  95.169  87.089  1.00  1.00              
ATOM   3181 2HG2 THR A 205     127.581  95.525  86.893  1.00  1.00              
ATOM   3182 3HG2 THR A 205     127.047  94.254  88.018  1.00  1.00              
ATOM   3183  OG1 THR A 205     128.032  96.365  89.244  1.00  1.00              
ATOM   3184  HG1 THR A 205     128.225  95.482  89.597  1.00  1.00              
ATOM   3185  C   THR A 205     124.732  97.790  88.338  1.00  1.00              
ATOM   3186  O   THR A 205     123.956  96.957  87.896  1.00  1.00              
ATOM   3187  N   CYS A 206     124.286  98.936  88.835  1.00  1.00              
ATOM   3188  H   CYS A 206     124.912  99.481  89.414  1.00  1.00              
ATOM   3189  CA  CYS A 206     122.966  99.459  88.538  1.00  1.00              
ATOM   3190  HA  CYS A 206     122.296  98.599  88.590  1.00  1.00              
ATOM   3191  CB  CYS A 206     122.598 100.337  89.745  1.00  1.00              
ATOM   3192  HB1 CYS A 206     122.945 101.353  89.582  1.00  1.00              
ATOM   3193  HB2 CYS A 206     123.099  99.954  90.640  1.00  1.00              
ATOM   3194  SG  CYS A 206     120.809 100.261  90.066  1.00  1.00              
ATOM   3195  HG  CYS A 206     120.421 100.584  88.822  1.00  1.00              
ATOM   3196  C   CYS A 206     122.689 100.081  87.144  1.00  1.00              
ATOM   3197  O   CYS A 206     121.687 100.763  86.991  1.00  1.00              
ATOM   3198  N   ALA A 207     123.472  99.871  86.079  1.00  1.00              
ATOM   3199  H   ALA A 207     124.353  99.392  86.219  1.00  1.00              
ATOM   3200  CA  ALA A 207     123.317 100.686  84.855  1.00  1.00              
ATOM   3201  HA  ALA A 207     123.259 101.717  85.203  1.00  1.00              
ATOM   3202  CB  ALA A 207     124.619 100.610  84.049  1.00  1.00              
ATOM   3203  HB1 ALA A 207     125.469 100.837  84.694  1.00  1.00              
ATOM   3204  HB2 ALA A 207     124.753  99.623  83.618  1.00  1.00              
ATOM   3205  HB3 ALA A 207     124.598 101.349  83.246  1.00  1.00              
ATOM   3206  C   ALA A 207     122.067 100.540  83.911  1.00  1.00              
ATOM   3207  O   ALA A 207     121.743 101.487  83.202  1.00  1.00              
ATOM   3208  N   PHE A 208     121.345  99.403  83.879  1.00  1.00              
ATOM   3209  H   PHE A 208     121.706  98.679  84.479  1.00  1.00              
ATOM   3210  CA  PHE A 208     120.069  99.051  83.152  1.00  1.00              
ATOM   3211  HA  PHE A 208     120.035  99.463  82.150  1.00  1.00              
ATOM   3212  CB  PHE A 208     119.621  97.489  83.233  1.00  1.00              
ATOM   3213  HB1 PHE A 208     118.557  97.411  83.060  1.00  1.00              
ATOM   3214  HB2 PHE A 208     119.698  97.195  84.262  1.00  1.00              
ATOM   3215  CG  PHE A 208     120.047  96.279  82.397  1.00  1.00              
ATOM   3216  CD1 PHE A 208     119.525  96.053  81.104  1.00  1.00              
ATOM   3217  HD1 PHE A 208     118.809  96.749  80.688  1.00  1.00              
ATOM   3218  CE1 PHE A 208     119.930  94.944  80.348  1.00  1.00              
ATOM   3219  HE1 PHE A 208     119.541  94.800  79.350  1.00  1.00              
ATOM   3220  CZ  PHE A 208     120.822  94.003  80.891  1.00  1.00              
ATOM   3221  HZ  PHE A 208     121.135  93.146  80.308  1.00  1.00              
ATOM   3222  CE2 PHE A 208     121.228  94.133  82.230  1.00  1.00              
ATOM   3223  HE2 PHE A 208     121.841  93.363  82.685  1.00  1.00              
ATOM   3224  CD2 PHE A 208     120.782  95.225  82.990  1.00  1.00              
ATOM   3225  HD2 PHE A 208     121.010  95.258  84.041  1.00  1.00              
ATOM   3226  C   PHE A 208     118.901  99.772  83.863  1.00  1.00              
ATOM   3227  O   PHE A 208     117.857  99.199  84.172  1.00  1.00              
ATOM   3228  N   SER A 209     119.180 100.911  84.473  1.00  1.00              
ATOM   3229  H   SER A 209     119.952 101.490  84.173  1.00  1.00              
ATOM   3230  CA  SER A 209     118.543 101.158  85.744  1.00  1.00              
ATOM   3231  HA  SER A 209     119.145 101.929  86.215  1.00  1.00              
ATOM   3232  CB  SER A 209     117.148 101.711  85.597  1.00  1.00              
ATOM   3233  HB1 SER A 209     116.539 101.470  86.468  1.00  1.00              
ATOM   3234  HB2 SER A 209     116.704 101.298  84.704  1.00  1.00              
ATOM   3235  OG  SER A 209     117.289 103.108  85.493  1.00  1.00              
ATOM   3236  HG  SER A 209     117.589 103.379  86.371  1.00  1.00              
ATOM   3237  C   SER A 209     118.701  99.988  86.740  1.00  1.00              
ATOM   3238  O   SER A 209     118.028  99.893  87.763  1.00  1.00              
ATOM   3239  N   ASN A 210     119.634  99.080  86.427  1.00  1.00              
ATOM   3240  H   ASN A 210     120.188  99.326  85.629  1.00  1.00              
ATOM   3241  CA  ASN A 210     119.741  97.730  86.923  1.00  1.00              
ATOM   3242  HA  ASN A 210     119.841  97.800  88.008  1.00  1.00              
ATOM   3243  CB  ASN A 210     118.408  96.983  86.606  1.00  1.00              
ATOM   3244  HB1 ASN A 210     118.589  96.141  85.938  1.00  1.00              
ATOM   3245  HB2 ASN A 210     117.700  97.627  86.089  1.00  1.00              
ATOM   3246  CG  ASN A 210     117.688  96.443  87.822  1.00  1.00              
ATOM   3247  OD1 ASN A 210     117.639  95.248  88.068  1.00  1.00              
ATOM   3248  ND2 ASN A 210     117.075  97.302  88.600  1.00  1.00              
ATOM   3249 1HD2 ASN A 210     117.159  98.291  88.376  1.00  1.00              
ATOM   3250 2HD2 ASN A 210     116.525  96.931  89.347  1.00  1.00              
ATOM   3251  C   ASN A 210     120.934  96.856  86.460  1.00  1.00              
ATOM   3252  O   ASN A 210     120.979  95.669  86.766  1.00  1.00              
ATOM   3253  N   GLY A 211     121.814  97.410  85.622  1.00  1.00              
ATOM   3254  H   GLY A 211     121.693  98.391  85.441  1.00  1.00              
ATOM   3255  CA  GLY A 211     122.962  96.756  84.996  1.00  1.00              
ATOM   3256  HA1 GLY A 211     122.805  95.678  85.009  1.00  1.00              
ATOM   3257  HA2 GLY A 211     123.826  96.919  85.630  1.00  1.00              
ATOM   3258  C   GLY A 211     123.477  97.104  83.582  1.00  1.00              
ATOM   3259  O   GLY A 211     124.680  97.148  83.368  1.00  1.00              
ATOM   3260  N   THR A 212     122.627  97.387  82.601  1.00  1.00              
ATOM   3261  H   THR A 212     121.649  97.243  82.793  1.00  1.00              
ATOM   3262  CA  THR A 212     122.934  97.861  81.254  1.00  1.00              
ATOM   3263  HA  THR A 212     123.851  98.449  81.309  1.00  1.00              
ATOM   3264  CB  THR A 212     123.255  96.663  80.338  1.00  1.00              
ATOM   3265  HB  THR A 212     122.498  95.896  80.463  1.00  1.00              
ATOM   3266  CG2 THR A 212     123.373  96.994  78.849  1.00  1.00              
ATOM   3267 1HG2 THR A 212     123.754  96.119  78.320  1.00  1.00              
ATOM   3268 2HG2 THR A 212     122.394  97.234  78.437  1.00  1.00              
ATOM   3269 3HG2 THR A 212     124.060  97.826  78.703  1.00  1.00              
ATOM   3270  OG1 THR A 212     124.511  96.140  80.701  1.00  1.00              
ATOM   3271  HG1 THR A 212     124.619  96.223  81.658  1.00  1.00              
ATOM   3272  C   THR A 212     121.873  98.762  80.597  1.00  1.00              
ATOM   3273  O   THR A 212     120.738  98.372  80.333  1.00  1.00              
ATOM   3274  N   SER A 213     122.273  99.998  80.298  1.00  1.00              
ATOM   3275  H   SER A 213     123.228 100.238  80.528  1.00  1.00              
ATOM   3276  CA  SER A 213     121.435 101.161  79.956  1.00  1.00              
ATOM   3277  HA  SER A 213     120.725 101.304  80.772  1.00  1.00              
ATOM   3278  CB  SER A 213     122.336 102.406  79.907  1.00  1.00              
ATOM   3279  HB1 SER A 213     121.720 103.304  79.898  1.00  1.00              
ATOM   3280  HB2 SER A 213     122.935 102.384  78.996  1.00  1.00              
ATOM   3281  OG  SER A 213     123.204 102.452  81.024  1.00  1.00              
ATOM   3282  HG  SER A 213     122.662 102.417  81.827  1.00  1.00              
ATOM   3283  C   SER A 213     120.582 101.125  78.665  1.00  1.00              
ATOM   3284  O   SER A 213     120.144 102.173  78.204  1.00  1.00              
ATOM   3285  N   PHE A 214     120.279  99.961  78.090  1.00  1.00              
ATOM   3286  H   PHE A 214     120.678  99.144  78.531  1.00  1.00              
ATOM   3287  CA  PHE A 214     118.969  99.742  77.471  1.00  1.00              
ATOM   3288  HA  PHE A 214     118.964 100.365  76.576  1.00  1.00              
ATOM   3289  CB  PHE A 214     118.819  98.283  77.001  1.00  1.00              
ATOM   3290  HB1 PHE A 214     118.179  97.735  77.695  1.00  1.00              
ATOM   3291  HB2 PHE A 214     119.794  97.793  77.011  1.00  1.00              
ATOM   3292  CG  PHE A 214     118.272  98.171  75.589  1.00  1.00              
ATOM   3293  CD1 PHE A 214     117.002  97.613  75.360  1.00  1.00              
ATOM   3294  HD1 PHE A 214     116.404  97.264  76.195  1.00  1.00              
ATOM   3295  CE1 PHE A 214     116.496  97.532  74.049  1.00  1.00              
ATOM   3296  HE1 PHE A 214     115.515  97.114  73.876  1.00  1.00              
ATOM   3297  CZ  PHE A 214     117.250  98.017  72.967  1.00  1.00              
ATOM   3298  HZ  PHE A 214     116.843  97.968  71.967  1.00  1.00              
ATOM   3299  CE2 PHE A 214     118.513  98.590  73.192  1.00  1.00              
ATOM   3300  HE2 PHE A 214     119.078  98.993  72.363  1.00  1.00              
ATOM   3301  CD2 PHE A 214     119.026  98.657  74.500  1.00  1.00              
ATOM   3302  HD2 PHE A 214     119.991  99.112  74.675  1.00  1.00              
ATOM   3303  C   PHE A 214     117.829 100.266  78.286  1.00  1.00              
ATOM   3304  O   PHE A 214     117.090 101.188  77.891  1.00  1.00              
ATOM   3305  N   ASP A 215     117.912  99.818  79.523  1.00  1.00              
ATOM   3306  H   ASP A 215     118.547  99.064  79.740  1.00  1.00              
ATOM   3307  CA  ASP A 215     117.044 100.302  80.570  1.00  1.00              
ATOM   3308  HA  ASP A 215     116.069 100.550  80.153  1.00  1.00              
ATOM   3309  CB  ASP A 215     116.840  99.095  81.472  1.00  1.00              
ATOM   3310  HB1 ASP A 215     116.338  99.403  82.368  1.00  1.00              
ATOM   3311  HB2 ASP A 215     117.830  98.728  81.691  1.00  1.00              
ATOM   3312  CG  ASP A 215     116.050  97.963  80.835  1.00  1.00              
ATOM   3313  OD1 ASP A 215     115.399  98.209  79.790  1.00  1.00              
ATOM   3314  OD2 ASP A 215     116.133  96.841  81.379  1.00  1.00              
ATOM   3315  C   ASP A 215     117.682 101.607  81.100  1.00  1.00              
ATOM   3316  O   ASP A 215     118.086 101.771  82.232  1.00  1.00              
ATOM   3317  N   VAL A 216     117.805 102.628  80.269  1.00  1.00              
ATOM   3318  H   VAL A 216     117.628 102.427  79.290  1.00  1.00              
ATOM   3319  CA  VAL A 216     117.728 104.031  80.688  1.00  1.00              
ATOM   3320  HA  VAL A 216     117.179 104.066  81.633  1.00  1.00              
ATOM   3321  CB  VAL A 216     119.128 104.631  80.947  1.00  1.00              
ATOM   3322  HB  VAL A 216     119.782 103.841  81.318  1.00  1.00              
ATOM   3323  CG1 VAL A 216     119.796 105.254  79.714  1.00  1.00              
ATOM   3324 1HG1 VAL A 216     119.795 104.546  78.889  1.00  1.00              
ATOM   3325 2HG1 VAL A 216     119.266 106.157  79.406  1.00  1.00              
ATOM   3326 3HG1 VAL A 216     120.825 105.520  79.950  1.00  1.00              
ATOM   3327  CG2 VAL A 216     119.050 105.693  82.049  1.00  1.00              
ATOM   3328 1HG2 VAL A 216     120.042 106.097  82.248  1.00  1.00              
ATOM   3329 2HG2 VAL A 216     118.394 106.508  81.741  1.00  1.00              
ATOM   3330 3HG2 VAL A 216     118.657 105.246  82.962  1.00  1.00              
ATOM   3331  C   VAL A 216     116.905 104.834  79.664  1.00  1.00              
ATOM   3332  O   VAL A 216     116.542 105.972  79.949  1.00  1.00              
ATOM   3333  N   LYS A 217     116.384 104.173  78.606  1.00  1.00              
ATOM   3334  H   LYS A 217     116.810 103.282  78.361  1.00  1.00              
ATOM   3335  CA  LYS A 217     114.916 104.261  78.388  1.00  1.00              
ATOM   3336  HA  LYS A 217     114.554 105.239  78.711  1.00  1.00              
ATOM   3337  CB  LYS A 217     114.561 104.069  76.894  1.00  1.00              
ATOM   3338  HB1 LYS A 217     114.770 103.041  76.593  1.00  1.00              
ATOM   3339  HB2 LYS A 217     115.232 104.710  76.321  1.00  1.00              
ATOM   3340  CG  LYS A 217     113.109 104.470  76.502  1.00  1.00              
ATOM   3341  HG1 LYS A 217     113.185 105.036  75.572  1.00  1.00              
ATOM   3342  HG2 LYS A 217     112.710 105.167  77.234  1.00  1.00              
ATOM   3343  CD  LYS A 217     112.102 103.321  76.232  1.00  1.00              
ATOM   3344  HD1 LYS A 217     112.633 102.370  76.289  1.00  1.00              
ATOM   3345  HD2 LYS A 217     111.748 103.414  75.205  1.00  1.00              
ATOM   3346  CE  LYS A 217     110.865 103.207  77.151  1.00  1.00              
ATOM   3347  HE1 LYS A 217     111.195 103.054  78.182  1.00  1.00              
ATOM   3348  HE2 LYS A 217     110.318 102.302  76.874  1.00  1.00              
ATOM   3349  NZ  LYS A 217     109.921 104.359  77.085  1.00  1.00              
ATOM   3350  HZ1 LYS A 217     109.575 104.551  76.161  1.00  1.00              
ATOM   3351  HZ2 LYS A 217     109.066 104.179  77.628  1.00  1.00              
ATOM   3352  HZ3 LYS A 217     110.272 105.206  77.527  1.00  1.00              
ATOM   3353  C   LYS A 217     114.292 103.177  79.327  1.00  1.00              
ATOM   3354  O   LYS A 217     113.340 102.511  78.934  1.00  1.00              
ATOM   3355  N   PHE A 218     114.822 102.963  80.556  1.00  1.00              
ATOM   3356  H   PHE A 218     115.639 103.492  80.795  1.00  1.00              
ATOM   3357  CA  PHE A 218     114.174 102.259  81.682  1.00  1.00              
ATOM   3358  HA  PHE A 218     113.827 101.294  81.346  1.00  1.00              
ATOM   3359  CB  PHE A 218     115.019 102.046  82.928  1.00  1.00              
ATOM   3360  HB1 PHE A 218     115.459 102.990  83.255  1.00  1.00              
ATOM   3361  HB2 PHE A 218     115.813 101.397  82.662  1.00  1.00              
ATOM   3362  CG  PHE A 218     114.365 101.343  84.112  1.00  1.00              
ATOM   3363  CD1 PHE A 218     114.312  99.938  84.171  1.00  1.00              
ATOM   3364  HD1 PHE A 218     114.526  99.339  83.299  1.00  1.00              
ATOM   3365  CE1 PHE A 218     113.984  99.285  85.369  1.00  1.00              
ATOM   3366  HE1 PHE A 218     113.984  98.208  85.387  1.00  1.00              
ATOM   3367  CZ  PHE A 218     113.650 100.028  86.510  1.00  1.00              
ATOM   3368  HZ  PHE A 218     113.371  99.529  87.424  1.00  1.00              
ATOM   3369  CE2 PHE A 218     113.673 101.427  86.457  1.00  1.00              
ATOM   3370  HE2 PHE A 218     113.432 101.992  87.341  1.00  1.00              
ATOM   3371  CD2 PHE A 218     114.034 102.076  85.261  1.00  1.00              
ATOM   3372  HD2 PHE A 218     114.106 103.145  85.220  1.00  1.00              
ATOM   3373  C   PHE A 218     112.979 103.117  82.066  1.00  1.00              
ATOM   3374  O   PHE A 218     113.063 104.019  82.899  1.00  1.00              
ATOM   3375  N   HIS A 219     111.936 102.951  81.271  1.00  1.00              
ATOM   3376  H   HIS A 219     111.932 102.228  80.561  1.00  1.00              
ATOM   3377  CA  HIS A 219     111.046 104.043  81.075  1.00  1.00              
ATOM   3378  HA  HIS A 219     110.865 104.571  82.019  1.00  1.00              
ATOM   3379  CB  HIS A 219     111.702 105.058  80.111  1.00  1.00              
ATOM   3380  HB1 HIS A 219     111.919 104.544  79.190  1.00  1.00              
ATOM   3381  HB2 HIS A 219     112.652 105.369  80.542  1.00  1.00              
ATOM   3382  CG  HIS A 219     110.960 106.314  79.744  1.00  1.00              
ATOM   3383  ND1 HIS A 219     110.949 106.851  78.451  1.00  1.00              
ATOM   3384  CE1 HIS A 219     110.171 107.941  78.523  1.00  1.00              
ATOM   3385  HE1 HIS A 219     109.897 108.555  77.677  1.00  1.00              
ATOM   3386  NE2 HIS A 219     109.742 108.136  79.782  1.00  1.00              
ATOM   3387  HE2 HIS A 219     109.061 108.828  80.057  1.00  1.00              
ATOM   3388  CD2 HIS A 219     110.246 107.126  80.573  1.00  1.00              
ATOM   3389  HD2 HIS A 219     110.075 106.982  81.628  1.00  1.00              
ATOM   3390  C   HIS A 219     109.640 103.621  80.674  1.00  1.00              
ATOM   3391  O   HIS A 219     109.462 102.673  79.938  1.00  1.00              
ATOM   3392  N   GLU A 220     108.687 104.302  81.328  1.00  1.00              
ATOM   3393  H   GLU A 220     108.954 105.161  81.777  1.00  1.00              
ATOM   3394  CA  GLU A 220     107.485 103.669  81.838  1.00  1.00              
ATOM   3395  HA  GLU A 220     107.018 104.329  82.579  1.00  1.00              
ATOM   3396  CB  GLU A 220     106.457 103.444  80.689  1.00  1.00              
ATOM   3397  HB1 GLU A 220     105.498 103.183  81.138  1.00  1.00              
ATOM   3398  HB2 GLU A 220     106.766 102.594  80.079  1.00  1.00              
ATOM   3399  CG  GLU A 220     106.167 104.622  79.730  1.00  1.00              
ATOM   3400  HG1 GLU A 220     106.120 105.546  80.311  1.00  1.00              
ATOM   3401  HG2 GLU A 220     105.181 104.463  79.285  1.00  1.00              
ATOM   3402  CD  GLU A 220     107.191 104.764  78.583  1.00  1.00              
ATOM   3403  OE1 GLU A 220     107.118 104.068  77.548  1.00  1.00              
ATOM   3404  OE2 GLU A 220     108.117 105.588  78.706  1.00  1.00              
ATOM   3405  C   GLU A 220     107.791 102.362  82.574  1.00  1.00              
ATOM   3406  O   GLU A 220     106.992 101.421  82.514  1.00  1.00              
ATOM   3407  N   PHE A 221     108.991 102.232  83.159  1.00  1.00              
ATOM   3408  H   PHE A 221     109.570 103.044  83.294  1.00  1.00              
ATOM   3409  CA  PHE A 221     109.481 100.925  83.555  1.00  1.00              
ATOM   3410  HA  PHE A 221     109.220 100.251  82.734  1.00  1.00              
ATOM   3411  CB  PHE A 221     110.985 100.766  83.730  1.00  1.00              
ATOM   3412  HB1 PHE A 221     111.261 100.787  84.784  1.00  1.00              
ATOM   3413  HB2 PHE A 221     111.486 101.600  83.282  1.00  1.00              
ATOM   3414  CG  PHE A 221     111.468  99.468  83.105  1.00  1.00              
ATOM   3415  CD1 PHE A 221     111.875  99.436  81.758  1.00  1.00              
ATOM   3416  HD1 PHE A 221     111.799 100.316  81.143  1.00  1.00              
ATOM   3417  CE1 PHE A 221     112.410  98.261  81.204  1.00  1.00              
ATOM   3418  HE1 PHE A 221     112.780  98.257  80.188  1.00  1.00              
ATOM   3419  CZ  PHE A 221     112.490  97.094  81.980  1.00  1.00              
ATOM   3420  HZ  PHE A 221     112.921  96.196  81.559  1.00  1.00              
ATOM   3421  CE2 PHE A 221     112.013  97.098  83.301  1.00  1.00              
ATOM   3422  HE2 PHE A 221     112.066  96.190  83.880  1.00  1.00              
ATOM   3423  CD2 PHE A 221     111.500  98.282  83.864  1.00  1.00              
ATOM   3424  HD2 PHE A 221     111.156  98.288  84.891  1.00  1.00              
ATOM   3425  C   PHE A 221     108.770 100.452  84.785  1.00  1.00              
ATOM   3426  O   PHE A 221     109.057 100.806  85.934  1.00  1.00              
ATOM   3427  N   GLY A 222     107.766  99.682  84.447  1.00  1.00              
ATOM   3428  H   GLY A 222     107.518  99.659  83.464  1.00  1.00              
ATOM   3429  CA  GLY A 222     106.917  99.041  85.365  1.00  1.00              
ATOM   3430  HA1 GLY A 222     106.103  98.575  84.808  1.00  1.00              
ATOM   3431  HA2 GLY A 222     106.485  99.784  86.036  1.00  1.00              
ATOM   3432  C   GLY A 222     107.593  97.980  86.209  1.00  1.00              
ATOM   3433  O   GLY A 222     108.801  97.922  86.429  1.00  1.00              
ATOM   3434  N   THR A 223     106.730  97.146  86.742  1.00  1.00              
ATOM   3435  H   THR A 223     105.759  97.233  86.470  1.00  1.00              
ATOM   3436  CA  THR A 223     106.984  96.428  87.968  1.00  1.00              
ATOM   3437  HA  THR A 223     107.204  97.133  88.752  1.00  1.00              
ATOM   3438  CB  THR A 223     105.681  95.728  88.402  1.00  1.00              
ATOM   3439  HB  THR A 223     105.541  94.877  87.755  1.00  1.00              
ATOM   3440  CG2 THR A 223     105.656  95.244  89.853  1.00  1.00              
ATOM   3441 1HG2 THR A 223     104.634  95.005  90.148  1.00  1.00              
ATOM   3442 2HG2 THR A 223     106.248  94.334  89.943  1.00  1.00              
ATOM   3443 3HG2 THR A 223     106.067  95.998  90.519  1.00  1.00              
ATOM   3444  OG1 THR A 223     104.566  96.562  88.198  1.00  1.00              
ATOM   3445  HG1 THR A 223     103.801  95.989  88.047  1.00  1.00              
ATOM   3446  C   THR A 223     108.072  95.368  87.972  1.00  1.00              
ATOM   3447  O   THR A 223     107.862  94.164  87.724  1.00  1.00              
ATOM   3448  N   LEU A 224     109.264  95.797  88.379  1.00  1.00              
ATOM   3449  H   LEU A 224     109.439  96.789  88.500  1.00  1.00              
ATOM   3450  CA  LEU A 224     110.218  94.757  88.787  1.00  1.00              
ATOM   3451  HA  LEU A 224     110.358  94.056  87.970  1.00  1.00              
ATOM   3452  CB  LEU A 224     111.578  95.374  89.165  1.00  1.00              
ATOM   3453  HB1 LEU A 224     112.281  94.557  89.327  1.00  1.00              
ATOM   3454  HB2 LEU A 224     111.462  95.898  90.114  1.00  1.00              
ATOM   3455  CG  LEU A 224     112.192  96.369  88.161  1.00  1.00              
ATOM   3456  HG  LEU A 224     111.607  97.285  88.174  1.00  1.00              
ATOM   3457  CD1 LEU A 224     113.621  96.686  88.610  1.00  1.00              
ATOM   3458 1HD1 LEU A 224     114.239  95.793  88.549  1.00  1.00              
ATOM   3459 2HD1 LEU A 224     114.054  97.440  87.954  1.00  1.00              
ATOM   3460 3HD1 LEU A 224     113.615  97.063  89.632  1.00  1.00              
ATOM   3461  CD2 LEU A 224     112.262  95.870  86.723  1.00  1.00              
ATOM   3462 1HD2 LEU A 224     112.647  96.670  86.099  1.00  1.00              
ATOM   3463 2HD2 LEU A 224     112.925  95.018  86.633  1.00  1.00              
ATOM   3464 3HD2 LEU A 224     111.269  95.621  86.360  1.00  1.00              
ATOM   3465  C   LEU A 224     109.622  93.981  89.994  1.00  1.00              
ATOM   3466  O   LEU A 224     108.732  94.479  90.681  1.00  1.00              
ATOM   3467  N   TYR A 225     110.126  92.789  90.310  1.00  1.00              
ATOM   3468  H   TYR A 225     110.691  92.285  89.647  1.00  1.00              
ATOM   3469  CA  TYR A 225     109.983  92.207  91.648  1.00  1.00              
ATOM   3470  HA  TYR A 225     109.932  93.050  92.328  1.00  1.00              
ATOM   3471  CB  TYR A 225     108.603  91.491  91.810  1.00  1.00              
ATOM   3472  HB1 TYR A 225     108.189  91.254  90.832  1.00  1.00              
ATOM   3473  HB2 TYR A 225     107.914  92.235  92.194  1.00  1.00              
ATOM   3474  CG  TYR A 225     108.445  90.272  92.715  1.00  1.00              
ATOM   3475  CD1 TYR A 225     108.134  89.004  92.174  1.00  1.00              
ATOM   3476  HD1 TYR A 225     108.013  88.872  91.109  1.00  1.00              
ATOM   3477  CE1 TYR A 225     107.976  87.878  93.006  1.00  1.00              
ATOM   3478  HE1 TYR A 225     107.794  86.904  92.573  1.00  1.00              
ATOM   3479  CZ  TYR A 225     108.087  88.025  94.400  1.00  1.00              
ATOM   3480  OH  TYR A 225     108.065  86.962  95.240  1.00  1.00              
ATOM   3481  HH  TYR A 225     108.646  87.169  95.994  1.00  1.00              
ATOM   3482  CE2 TYR A 225     108.264  89.305  94.947  1.00  1.00              
ATOM   3483  HE2 TYR A 225     108.272  89.398  96.018  1.00  1.00              
ATOM   3484  CD2 TYR A 225     108.453  90.419  94.114  1.00  1.00              
ATOM   3485  HD2 TYR A 225     108.596  91.382  94.559  1.00  1.00              
ATOM   3486  C   TYR A 225     111.290  91.482  92.031  1.00  1.00              
ATOM   3487  O   TYR A 225     111.595  90.337  91.700  1.00  1.00              
ATOM   3488  N   LEU A 226     112.211  92.310  92.543  1.00  1.00              
ATOM   3489  H   LEU A 226     111.867  93.216  92.836  1.00  1.00              
ATOM   3490  CA  LEU A 226     113.665  92.062  92.633  1.00  1.00              
ATOM   3491  HA  LEU A 226     113.949  91.511  91.737  1.00  1.00              
ATOM   3492  CB  LEU A 226     114.343  93.451  92.604  1.00  1.00              
ATOM   3493  HB1 LEU A 226     114.347  93.883  93.603  1.00  1.00              
ATOM   3494  HB2 LEU A 226     113.722  94.108  91.992  1.00  1.00              
ATOM   3495  CG  LEU A 226     115.765  93.466  92.011  1.00  1.00              
ATOM   3496  HG  LEU A 226     115.949  92.538  91.471  1.00  1.00              
ATOM   3497  CD1 LEU A 226     115.898  94.622  91.021  1.00  1.00              
ATOM   3498 1HD1 LEU A 226     116.907  94.648  90.606  1.00  1.00              
ATOM   3499 2HD1 LEU A 226     115.190  94.493  90.204  1.00  1.00              
ATOM   3500 3HD1 LEU A 226     115.702  95.567  91.529  1.00  1.00              
ATOM   3501  CD2 LEU A 226     116.849  93.663  93.069  1.00  1.00              
ATOM   3502 1HD2 LEU A 226     117.825  93.784  92.595  1.00  1.00              
ATOM   3503 2HD2 LEU A 226     116.638  94.549  93.669  1.00  1.00              
ATOM   3504 3HD2 LEU A 226     116.891  92.793  93.723  1.00  1.00              
ATOM   3505  C   LEU A 226     113.997  91.178  93.827  1.00  1.00              
ATOM   3506  O   LEU A 226     114.886  91.520  94.583  1.00  1.00              
ATOM   3507  N   ASP A 227     113.210  90.123  93.997  1.00  1.00              
ATOM   3508  H   ASP A 227     112.485  89.996  93.303  1.00  1.00              
ATOM   3509  CA  ASP A 227     113.190  89.118  95.053  1.00  1.00              
ATOM   3510  HA  ASP A 227     113.070  89.657  95.988  1.00  1.00              
ATOM   3511  CB  ASP A 227     111.830  88.393  94.895  1.00  1.00              
ATOM   3512  HB1 ASP A 227     111.809  87.838  93.968  1.00  1.00              
ATOM   3513  HB2 ASP A 227     111.079  89.174  94.762  1.00  1.00              
ATOM   3514  CG  ASP A 227     111.341  87.530  96.070  1.00  1.00              
ATOM   3515  OD1 ASP A 227     110.295  87.861  96.670  1.00  1.00              
ATOM   3516  OD2 ASP A 227     111.979  86.496  96.338  1.00  1.00              
ATOM   3517  C   ASP A 227     114.511  88.361  95.259  1.00  1.00              
ATOM   3518  O   ASP A 227     115.569  88.973  95.116  1.00  1.00              
ATOM   3519  N   PHE A 228     114.502  87.069  95.567  1.00  1.00              
ATOM   3520  H   PHE A 228     113.591  86.610  95.541  1.00  1.00              
ATOM   3521  CA  PHE A 228     115.332  86.611  96.669  1.00  1.00              
ATOM   3522  HA  PHE A 228     114.887  87.135  97.518  1.00  1.00              
ATOM   3523  CB  PHE A 228     115.091  85.125  97.011  1.00  1.00              
ATOM   3524  HB1 PHE A 228     115.984  84.564  96.754  1.00  1.00              
ATOM   3525  HB2 PHE A 228     114.266  84.763  96.411  1.00  1.00              
ATOM   3526  CG  PHE A 228     114.703  84.728  98.427  1.00  1.00              
ATOM   3527  CD1 PHE A 228     113.436  85.048  98.953  1.00  1.00              
ATOM   3528  HD1 PHE A 228     112.765  85.681  98.394  1.00  1.00              
ATOM   3529  CE1 PHE A 228     113.021  84.519 100.191  1.00  1.00              
ATOM   3530  HE1 PHE A 228     112.044  84.767 100.574  1.00  1.00              
ATOM   3531  CZ  PHE A 228     113.875  83.670 100.916  1.00  1.00              
ATOM   3532  HZ  PHE A 228     113.559  83.251 101.858  1.00  1.00              
ATOM   3533  CE2 PHE A 228     115.137  83.339 100.392  1.00  1.00              
ATOM   3534  HE2 PHE A 228     115.788  82.647 100.911  1.00  1.00              
ATOM   3535  CD2 PHE A 228     115.540  83.864  99.152  1.00  1.00              
ATOM   3536  HD2 PHE A 228     116.481  83.556  98.728  1.00  1.00              
ATOM   3537  C   PHE A 228     116.749  87.032  96.742  1.00  1.00              
ATOM   3538  O   PHE A 228     117.191  87.350  97.830  1.00  1.00              
ATOM   3539  N   ALA A 229     117.452  86.997  95.621  1.00  1.00              
ATOM   3540  H   ALA A 229     116.967  86.694  94.790  1.00  1.00              
ATOM   3541  CA  ALA A 229     118.875  87.204  95.542  1.00  1.00              
ATOM   3542  HA  ALA A 229     119.105  86.763  94.575  1.00  1.00              
ATOM   3543  CB  ALA A 229     119.136  88.698  95.354  1.00  1.00              
ATOM   3544  HB1 ALA A 229     120.121  88.992  95.683  1.00  1.00              
ATOM   3545  HB2 ALA A 229     118.987  88.928  94.308  1.00  1.00              
ATOM   3546  HB3 ALA A 229     118.385  89.295  95.847  1.00  1.00              
ATOM   3547  C   ALA A 229     119.636  86.259  96.508  1.00  1.00              
ATOM   3548  O   ALA A 229     120.837  86.353  96.685  1.00  1.00              
ATOM   3549  N   GLU A 230     118.945  85.308  97.131  1.00  1.00              
ATOM   3550  H   GLU A 230     118.042  85.073  96.754  1.00  1.00              
ATOM   3551  CA  GLU A 230     119.192  84.939  98.520  1.00  1.00              
ATOM   3552  HA  GLU A 230     118.221  84.861  99.006  1.00  1.00              
ATOM   3553  CB  GLU A 230     119.848  83.539  98.551  1.00  1.00              
ATOM   3554  HB1 GLU A 230     120.927  83.639  98.422  1.00  1.00              
ATOM   3555  HB2 GLU A 230     119.496  82.956  97.698  1.00  1.00              
ATOM   3556  CG  GLU A 230     119.552  82.759  99.849  1.00  1.00              
ATOM   3557  HG1 GLU A 230     119.067  83.418 100.575  1.00  1.00              
ATOM   3558  HG2 GLU A 230     120.510  82.460 100.282  1.00  1.00              
ATOM   3559  CD  GLU A 230     118.677  81.503  99.646  1.00  1.00              
ATOM   3560  OE1 GLU A 230     117.745  81.543  98.809  1.00  1.00              
ATOM   3561  OE2 GLU A 230     118.933  80.509 100.364  1.00  1.00              
ATOM   3562  C   GLU A 230     119.977  86.039  99.309  1.00  1.00              
ATOM   3563  O   GLU A 230     121.080  85.788  99.811  1.00  1.00              
ATOM   3564  N   VAL A 231     119.516  87.308  99.202  1.00  1.00              
ATOM   3565  H   VAL A 231     118.539  87.426  98.963  1.00  1.00              
ATOM   3566  CA  VAL A 231     120.409  88.402  98.774  1.00  1.00              
ATOM   3567  HA  VAL A 231     120.917  88.139  97.867  1.00  1.00              
ATOM   3568  CB  VAL A 231     119.850  89.832  98.464  1.00  1.00              
ATOM   3569  HB  VAL A 231     120.284  90.119  97.510  1.00  1.00              
ATOM   3570  CG1 VAL A 231     118.357  89.963  98.308  1.00  1.00              
ATOM   3571 1HG1 VAL A 231     118.054  91.002  98.246  1.00  1.00              
ATOM   3572 2HG1 VAL A 231     117.993  89.508  97.412  1.00  1.00              
ATOM   3573 3HG1 VAL A 231     117.895  89.453  99.134  1.00  1.00              
ATOM   3574  CG2 VAL A 231     120.254  90.992  99.397  1.00  1.00              
ATOM   3575 1HG2 VAL A 231     119.796  91.930  99.097  1.00  1.00              
ATOM   3576 2HG2 VAL A 231     119.930  90.776 100.412  1.00  1.00              
ATOM   3577 3HG2 VAL A 231     121.331  91.141  99.370  1.00  1.00              
ATOM   3578  C   VAL A 231     121.500  88.600  99.772  1.00  1.00              
ATOM   3579  O   VAL A 231     121.261  88.774 100.959  1.00  1.00              
ATOM   3580  N   ASN A 232     122.723  88.659  99.274  1.00  1.00              
ATOM   3581  H   ASN A 232     122.868  88.459  98.290  1.00  1.00              
ATOM   3582  CA  ASN A 232     123.751  88.343 100.210  1.00  1.00              
ATOM   3583  HA  ASN A 232     123.308  87.899 101.106  1.00  1.00              
ATOM   3584  CB  ASN A 232     124.634  87.225  99.636  1.00  1.00              
ATOM   3585  HB1 ASN A 232     125.538  87.643  99.196  1.00  1.00              
ATOM   3586  HB2 ASN A 232     124.087  86.692  98.856  1.00  1.00              
ATOM   3587  CG  ASN A 232     125.017  86.218 100.708  1.00  1.00              
ATOM   3588  OD1 ASN A 232     125.483  86.540 101.797  1.00  1.00              
ATOM   3589  ND2 ASN A 232     124.800  84.956 100.426  1.00  1.00              
ATOM   3590 1HD2 ASN A 232     124.314  84.725  99.572  1.00  1.00              
ATOM   3591 2HD2 ASN A 232     124.935  84.281 101.153  1.00  1.00              
ATOM   3592  C   ASN A 232     124.587  89.500 100.739  1.00  1.00              
ATOM   3593  O   ASN A 232     125.007  89.506 101.899  1.00  1.00              
ATOM   3594  N   VAL A 233     124.770  90.520  99.921  1.00  1.00              
ATOM   3595  H   VAL A 233     124.430  90.434  98.972  1.00  1.00              
ATOM   3596  CA  VAL A 233     125.047  91.865 100.404  1.00  1.00              
ATOM   3597  HA  VAL A 233     124.506  92.022 101.334  1.00  1.00              
ATOM   3598  CB  VAL A 233     126.546  92.117 100.698  1.00  1.00              
ATOM   3599  HB  VAL A 233     126.828  91.473 101.531  1.00  1.00              
ATOM   3600  CG1 VAL A 233     127.498  91.797  99.538  1.00  1.00              
ATOM   3601 1HG1 VAL A 233     127.258  92.406  98.666  1.00  1.00              
ATOM   3602 2HG1 VAL A 233     128.525  92.004  99.840  1.00  1.00              
ATOM   3603 3HG1 VAL A 233     127.419  90.744  99.274  1.00  1.00              
ATOM   3604  CG2 VAL A 233     126.795  93.564 101.151  1.00  1.00              
ATOM   3605 1HG2 VAL A 233     127.812  93.665 101.536  1.00  1.00              
ATOM   3606 2HG2 VAL A 233     126.679  94.259 100.320  1.00  1.00              
ATOM   3607 3HG2 VAL A 233     126.105  93.843 101.950  1.00  1.00              
ATOM   3608  C   VAL A 233     124.504  92.825  99.368  1.00  1.00              
ATOM   3609  O   VAL A 233     124.721  92.645  98.167  1.00  1.00              
ATOM   3610  N   MET A 234     123.828  93.857  99.851  1.00  1.00              
ATOM   3611  H   MET A 234     123.720  93.954 100.852  1.00  1.00              
ATOM   3612  CA  MET A 234     123.561  95.041  99.069  1.00  1.00              
ATOM   3613  HA  MET A 234     123.877  94.899  98.033  1.00  1.00              
ATOM   3614  CB  MET A 234     122.071  95.417  99.067  1.00  1.00              
ATOM   3615  HB1 MET A 234     121.992  96.467  98.783  1.00  1.00              
ATOM   3616  HB2 MET A 234     121.678  95.361 100.079  1.00  1.00              
ATOM   3617  CG  MET A 234     121.147  94.636  98.115  1.00  1.00              
ATOM   3618  HG1 MET A 234     120.880  95.316  97.307  1.00  1.00              
ATOM   3619  HG2 MET A 234     120.241  94.400  98.671  1.00  1.00              
ATOM   3620  SD  MET A 234     121.689  93.107  97.312  1.00  1.00              
ATOM   3621  CE  MET A 234     120.207  92.725  96.332  1.00  1.00              
ATOM   3622  HE1 MET A 234     119.354  92.553  96.987  1.00  1.00              
ATOM   3623  HE2 MET A 234     119.979  93.555  95.666  1.00  1.00              
ATOM   3624  HE3 MET A 234     120.392  91.828  95.739  1.00  1.00              
ATOM   3625  C   MET A 234     124.381  96.155  99.661  1.00  1.00              
ATOM   3626  O   MET A 234     124.260  96.419 100.848  1.00  1.00              
ATOM   3627  N   ASN A 235     125.218  96.791  98.844  1.00  1.00              
ATOM   3628  H   ASN A 235     125.252  96.521  97.871  1.00  1.00              
ATOM   3629  CA  ASN A 235     126.063  97.879  99.305  1.00  1.00              
ATOM   3630  HA  ASN A 235     126.121  97.808 100.362  1.00  1.00              
ATOM   3631  CB  ASN A 235     127.508  97.673  98.801  1.00  1.00              
ATOM   3632  HB1 ASN A 235     127.576  97.909  97.740  1.00  1.00              
ATOM   3633  HB2 ASN A 235     127.793  96.630  98.941  1.00  1.00              
ATOM   3634  CG  ASN A 235     128.512  98.531  99.560  1.00  1.00              
ATOM   3635  OD1 ASN A 235     128.856  99.619  99.126  1.00  1.00              
ATOM   3636  ND2 ASN A 235     128.930  98.149 100.739  1.00  1.00              
ATOM   3637 1HD2 ASN A 235     128.656  97.269 101.189  1.00  1.00              
ATOM   3638 2HD2 ASN A 235     129.617  98.683 101.247  1.00  1.00              
ATOM   3639  C   ASN A 235     125.426  99.265  99.031  1.00  1.00              
ATOM   3640  O   ASN A 235     124.252  99.351  98.658  1.00  1.00              
ATOM   3641  N   LYS A 236     126.142 100.390  99.180  1.00  1.00              
ATOM   3642  H   LYS A 236     127.123 100.320  99.425  1.00  1.00              
ATOM   3643  CA  LYS A 236     125.640 101.648  98.604  1.00  1.00              
ATOM   3644  HA  LYS A 236     124.568 101.691  98.732  1.00  1.00              
ATOM   3645  CB  LYS A 236     126.286 102.996  99.102  1.00  1.00              
ATOM   3646  HB1 LYS A 236     127.087 103.323  98.432  1.00  1.00              
ATOM   3647  HB2 LYS A 236     126.813 102.809 100.026  1.00  1.00              
ATOM   3648  CG  LYS A 236     125.316 104.210  99.330  1.00  1.00              
ATOM   3649  HG1 LYS A 236     125.856 104.941  99.923  1.00  1.00              
ATOM   3650  HG2 LYS A 236     124.518 103.864  99.955  1.00  1.00              
ATOM   3651  CD  LYS A 236     124.511 104.988  98.266  1.00  1.00              
ATOM   3652  HD1 LYS A 236     123.758 105.575  98.797  1.00  1.00              
ATOM   3653  HD2 LYS A 236     123.924 104.322  97.642  1.00  1.00              
ATOM   3654  CE  LYS A 236     125.331 105.941  97.397  1.00  1.00              
ATOM   3655  HE1 LYS A 236     124.993 105.857  96.360  1.00  1.00              
ATOM   3656  HE2 LYS A 236     126.385 105.653  97.427  1.00  1.00              
ATOM   3657  NZ  LYS A 236     125.160 107.335  97.854  1.00  1.00              
ATOM   3658  HZ1 LYS A 236     125.275 107.448  98.849  1.00  1.00              
ATOM   3659  HZ2 LYS A 236     125.793 108.005  97.412  1.00  1.00              
ATOM   3660  HZ3 LYS A 236     124.238 107.702  97.623  1.00  1.00              
ATOM   3661  C   LYS A 236     125.954 101.693  97.150  1.00  1.00              
ATOM   3662  O   LYS A 236     126.772 100.957  96.622  1.00  1.00              
ATOM   3663  N   THR A 237     125.306 102.665  96.540  1.00  1.00              
ATOM   3664  H   THR A 237     124.698 103.229  97.104  1.00  1.00              
ATOM   3665  CA  THR A 237     125.337 102.962  95.135  1.00  1.00              
ATOM   3666  HA  THR A 237     124.668 103.797  94.953  1.00  1.00              
ATOM   3667  CB  THR A 237     126.737 103.448  94.701  1.00  1.00              
ATOM   3668  HB  THR A 237     127.487 102.709  94.958  1.00  1.00              
ATOM   3669  CG2 THR A 237     126.900 103.815  93.226  1.00  1.00              
ATOM   3670 1HG2 THR A 237     126.707 102.947  92.599  1.00  1.00              
ATOM   3671 2HG2 THR A 237     126.207 104.603  92.959  1.00  1.00              
ATOM   3672 3HG2 THR A 237     127.921 104.147  93.039  1.00  1.00              
ATOM   3673  OG1 THR A 237     127.080 104.615  95.419  1.00  1.00              
ATOM   3674  HG1 THR A 237     128.002 104.788  95.197  1.00  1.00              
ATOM   3675  C   THR A 237     124.741 101.790  94.317  1.00  1.00              
ATOM   3676  O   THR A 237     124.408 101.979  93.159  1.00  1.00              
ATOM   3677  N   VAL A 238     124.497 100.637  94.964  1.00  1.00              
ATOM   3678  H   VAL A 238     124.884 100.519  95.884  1.00  1.00              
ATOM   3679  CA  VAL A 238     123.791  99.481  94.427  1.00  1.00              
ATOM   3680  HA  VAL A 238     124.348  99.273  93.528  1.00  1.00              
ATOM   3681  CB  VAL A 238     123.970  98.133  95.179  1.00  1.00              
ATOM   3682  HB  VAL A 238     123.936  97.419  94.355  1.00  1.00              
ATOM   3683  CG1 VAL A 238     125.356  98.087  95.800  1.00  1.00              
ATOM   3684 1HG1 VAL A 238     125.562  97.107  96.217  1.00  1.00              
ATOM   3685 2HG1 VAL A 238     126.115  98.310  95.067  1.00  1.00              
ATOM   3686 3HG1 VAL A 238     125.459  98.823  96.575  1.00  1.00              
ATOM   3687  CG2 VAL A 238     122.915  97.711  96.186  1.00  1.00              
ATOM   3688 1HG2 VAL A 238     121.952  97.570  95.697  1.00  1.00              
ATOM   3689 2HG2 VAL A 238     123.194  96.748  96.607  1.00  1.00              
ATOM   3690 3HG2 VAL A 238     122.805  98.429  96.990  1.00  1.00              
ATOM   3691  C   VAL A 238     122.366  99.718  93.789  1.00  1.00              
ATOM   3692  O   VAL A 238     121.867  98.741  93.233  1.00  1.00              
ATOM   3693  N   MET A 239     121.583 100.854  93.626  1.00  1.00              
ATOM   3694  H   MET A 239     120.892 100.619  92.922  1.00  1.00              
ATOM   3695  CA  MET A 239     121.186 102.055  94.458  1.00  1.00              
ATOM   3696  HA  MET A 239     120.116 102.191  94.391  1.00  1.00              
ATOM   3697  CB  MET A 239     121.588 101.766  95.916  1.00  1.00              
ATOM   3698  HB1 MET A 239     121.334 102.607  96.534  1.00  1.00              
ATOM   3699  HB2 MET A 239     122.653 101.697  96.051  1.00  1.00              
ATOM   3700  CG  MET A 239     120.967 100.504  96.546  1.00  1.00              
ATOM   3701  HG1 MET A 239     121.334 100.410  97.568  1.00  1.00              
ATOM   3702  HG2 MET A 239     121.289  99.636  95.994  1.00  1.00              
ATOM   3703  SD  MET A 239     119.182 100.451  96.571  1.00  1.00              
ATOM   3704  CE  MET A 239     118.962 102.115  97.206  1.00  1.00              
ATOM   3705  HE1 MET A 239     119.238 102.792  96.410  1.00  1.00              
ATOM   3706  HE2 MET A 239     117.934 102.328  97.444  1.00  1.00              
ATOM   3707  HE3 MET A 239     119.567 102.265  98.096  1.00  1.00              
ATOM   3708  C   MET A 239     121.833 103.370  93.994  1.00  1.00              
ATOM   3709  O   MET A 239     122.328 104.145  94.800  1.00  1.00              
ATOM   3710  N   LYS A 240     121.849 103.590  92.679  1.00  1.00              
ATOM   3711  H   LYS A 240     121.611 102.831  92.055  1.00  1.00              
ATOM   3712  CA  LYS A 240     122.036 104.940  92.133  1.00  1.00              
ATOM   3713  HA  LYS A 240     121.770 105.641  92.926  1.00  1.00              
ATOM   3714  CB  LYS A 240     123.509 105.214  91.745  1.00  1.00              
ATOM   3715  HB1 LYS A 240     123.568 105.452  90.681  1.00  1.00              
ATOM   3716  HB2 LYS A 240     124.097 104.307  91.888  1.00  1.00              
ATOM   3717  CG  LYS A 240     124.189 106.361  92.532  1.00  1.00              
ATOM   3718  HG1 LYS A 240     125.177 106.510  92.094  1.00  1.00              
ATOM   3719  HG2 LYS A 240     124.323 106.049  93.569  1.00  1.00              
ATOM   3720  CD  LYS A 240     123.449 107.713  92.519  1.00  1.00              
ATOM   3721  HD1 LYS A 240     122.666 107.710  93.281  1.00  1.00              
ATOM   3722  HD2 LYS A 240     122.972 107.837  91.546  1.00  1.00              
ATOM   3723  CE  LYS A 240     124.361 108.938  92.722  1.00  1.00              
ATOM   3724  HE1 LYS A 240     123.740 109.834  92.660  1.00  1.00              
ATOM   3725  HE2 LYS A 240     125.068 108.982  91.889  1.00  1.00              
ATOM   3726  NZ  LYS A 240     125.108 108.947  94.007  1.00  1.00              
ATOM   3727  HZ1 LYS A 240     125.677 109.791  94.119  1.00  1.00              
ATOM   3728  HZ2 LYS A 240     124.529 109.009  94.841  1.00  1.00              
ATOM   3729  HZ3 LYS A 240     125.748 108.180  94.103  1.00  1.00              
ATOM   3730  C   LYS A 240     121.073 105.293  91.030  1.00  1.00              
ATOM   3731  O   LYS A 240     121.110 106.401  90.509  1.00  1.00              
ATOM   3732  N   TYR A 241     120.250 104.329  90.647  1.00  1.00              
ATOM   3733  H   TYR A 241     120.218 103.475  91.182  1.00  1.00              
ATOM   3734  CA  TYR A 241     119.948 104.229  89.246  1.00  1.00              
ATOM   3735  HA  TYR A 241     120.243 105.173  88.789  1.00  1.00              
ATOM   3736  CB  TYR A 241     120.852 103.218  88.534  1.00  1.00              
ATOM   3737  HB1 TYR A 241     120.282 102.321  88.311  1.00  1.00              
ATOM   3738  HB2 TYR A 241     121.649 102.944  89.219  1.00  1.00              
ATOM   3739  CG  TYR A 241     121.515 103.720  87.255  1.00  1.00              
ATOM   3740  CD1 TYR A 241     122.921 103.815  87.187  1.00  1.00              
ATOM   3741  HD1 TYR A 241     123.526 103.564  88.046  1.00  1.00              
ATOM   3742  CE1 TYR A 241     123.549 104.219  85.994  1.00  1.00              
ATOM   3743  HE1 TYR A 241     124.626 104.286  85.932  1.00  1.00              
ATOM   3744  CZ  TYR A 241     122.775 104.509  84.852  1.00  1.00              
ATOM   3745  OH  TYR A 241     123.396 104.867  83.699  1.00  1.00              
ATOM   3746  HH  TYR A 241     122.778 105.044  82.990  1.00  1.00              
ATOM   3747  CE2 TYR A 241     121.369 104.413  84.914  1.00  1.00              
ATOM   3748  HE2 TYR A 241     120.773 104.618  84.040  1.00  1.00              
ATOM   3749  CD2 TYR A 241     120.744 104.038  86.118  1.00  1.00              
ATOM   3750  HD2 TYR A 241     119.669 103.982  86.156  1.00  1.00              
ATOM   3751  C   TYR A 241     118.489 104.189  88.879  1.00  1.00              
ATOM   3752  O   TYR A 241     118.026 103.306  88.170  1.00  1.00              
ATOM   3753  N   PHE A 242     117.782 105.147  89.453  1.00  1.00              
ATOM   3754  H   PHE A 242     118.329 105.889  89.868  1.00  1.00              
ATOM   3755  CA  PHE A 242     116.469 104.992  90.061  1.00  1.00              
ATOM   3756  HA  PHE A 242     116.053 104.044  89.753  1.00  1.00              
ATOM   3757  CB  PHE A 242     116.793 104.990  91.562  1.00  1.00              
ATOM   3758  HB1 PHE A 242     115.922 105.334  92.099  1.00  1.00              
ATOM   3759  HB2 PHE A 242     117.549 105.748  91.778  1.00  1.00              
ATOM   3760  CG  PHE A 242     117.278 103.664  92.161  1.00  1.00              
ATOM   3761  CD1 PHE A 242     117.638 102.512  91.419  1.00  1.00              
ATOM   3762  HD1 PHE A 242     117.552 102.475  90.353  1.00  1.00              
ATOM   3763  CE1 PHE A 242     118.004 101.314  92.055  1.00  1.00              
ATOM   3764  HE1 PHE A 242     118.265 100.445  91.465  1.00  1.00              
ATOM   3765  CZ  PHE A 242     117.935 101.218  93.448  1.00  1.00              
ATOM   3766  HZ  PHE A 242     118.151 100.278  93.939  1.00  1.00              
ATOM   3767  CE2 PHE A 242     117.540 102.342  94.190  1.00  1.00              
ATOM   3768  HE2 PHE A 242     117.404 102.263  95.250  1.00  1.00              
ATOM   3769  CD2 PHE A 242     117.267 103.561  93.553  1.00  1.00              
ATOM   3770  HD2 PHE A 242     116.946 104.415  94.117  1.00  1.00              
ATOM   3771  C   PHE A 242     115.637 106.121  89.495  1.00  1.00              
ATOM   3772  O   PHE A 242     115.520 107.161  90.148  1.00  1.00              
ATOM   3773  N   PRO A 243     115.243 106.006  88.203  1.00  1.00              
ATOM   3774  CD  PRO A 243     115.313 104.877  87.291  1.00  1.00              
ATOM   3775  HD1 PRO A 243     114.352 104.379  87.258  1.00  1.00              
ATOM   3776  HD2 PRO A 243     116.045 104.141  87.567  1.00  1.00              
ATOM   3777  CG  PRO A 243     115.648 105.491  85.929  1.00  1.00              
ATOM   3778  HG1 PRO A 243     115.356 104.866  85.088  1.00  1.00              
ATOM   3779  HG2 PRO A 243     116.715 105.715  85.883  1.00  1.00              
ATOM   3780  CB  PRO A 243     114.869 106.790  85.934  1.00  1.00              
ATOM   3781  HB1 PRO A 243     113.866 106.631  85.544  1.00  1.00              
ATOM   3782  HB2 PRO A 243     115.378 107.550  85.340  1.00  1.00              
ATOM   3783  CA  PRO A 243     114.869 107.157  87.424  1.00  1.00              
ATOM   3784  HA  PRO A 243     115.664 107.891  87.558  1.00  1.00              
ATOM   3785  C   PRO A 243     113.588 107.823  87.922  1.00  1.00              
ATOM   3786  O   PRO A 243     113.040 107.472  88.966  1.00  1.00              
ATOM   3787  N   LYS A 244     113.028 108.744  87.132  1.00  1.00              
ATOM   3788  H   LYS A 244     113.498 108.999  86.276  1.00  1.00              
ATOM   3789  CA  LYS A 244     111.600 109.030  87.266  1.00  1.00              
ATOM   3790  HA  LYS A 244     111.388 109.246  88.317  1.00  1.00              
ATOM   3791  CB  LYS A 244     111.160 110.279  86.458  1.00  1.00              
ATOM   3792  HB1 LYS A 244     111.741 110.316  85.535  1.00  1.00              
ATOM   3793  HB2 LYS A 244     111.430 111.161  87.039  1.00  1.00              
ATOM   3794  CG  LYS A 244     109.663 110.402  86.057  1.00  1.00              
ATOM   3795  HG1 LYS A 244     109.498 109.792  85.170  1.00  1.00              
ATOM   3796  HG2 LYS A 244     109.489 111.428  85.729  1.00  1.00              
ATOM   3797  CD  LYS A 244     108.583 110.052  87.111  1.00  1.00              
ATOM   3798  HD1 LYS A 244     108.225 110.987  87.545  1.00  1.00              
ATOM   3799  HD2 LYS A 244     108.987 109.463  87.934  1.00  1.00              
ATOM   3800  CE  LYS A 244     107.373 109.307  86.498  1.00  1.00              
ATOM   3801  HE1 LYS A 244     107.125 109.771  85.540  1.00  1.00              
ATOM   3802  HE2 LYS A 244     106.517 109.433  87.168  1.00  1.00              
ATOM   3803  NZ  LYS A 244     107.613 107.851  86.311  1.00  1.00              
ATOM   3804  HZ1 LYS A 244     107.646 107.367  87.204  1.00  1.00              
ATOM   3805  HZ2 LYS A 244     106.856 107.363  85.825  1.00  1.00              
ATOM   3806  HZ3 LYS A 244     108.471 107.635  85.811  1.00  1.00              
ATOM   3807  C   LYS A 244     110.803 107.793  86.939  1.00  1.00              
ATOM   3808  O   LYS A 244     110.422 107.617  85.782  1.00  1.00              
ATOM   3809  N   ILE A 245     110.566 106.967  87.941  1.00  1.00              
ATOM   3810  H   ILE A 245     111.011 107.123  88.837  1.00  1.00              
ATOM   3811  CA  ILE A 245     109.985 105.675  87.691  1.00  1.00              
ATOM   3812  HA  ILE A 245     109.578 105.598  86.676  1.00  1.00              
ATOM   3813  CB  ILE A 245     110.945 104.487  87.688  1.00  1.00              
ATOM   3814  HB  ILE A 245     110.469 103.544  87.415  1.00  1.00              
ATOM   3815  CG2 ILE A 245     111.902 104.691  86.515  1.00  1.00              
ATOM   3816 1HG2 ILE A 245     112.550 105.521  86.741  1.00  1.00              
ATOM   3817 2HG2 ILE A 245     112.466 103.783  86.373  1.00  1.00              
ATOM   3818 3HG2 ILE A 245     111.345 104.877  85.595  1.00  1.00              
ATOM   3819  CG1 ILE A 245     111.674 104.212  89.010  1.00  1.00              
ATOM   3820 1HG1 ILE A 245     112.404 104.999  89.174  1.00  1.00              
ATOM   3821 2HG1 ILE A 245     112.187 103.260  88.906  1.00  1.00              
ATOM   3822  CD1 ILE A 245     110.752 104.113  90.235  1.00  1.00              
ATOM   3823  HD1 ILE A 245     111.309 103.831  91.121  1.00  1.00              
ATOM   3824  HD2 ILE A 245     110.292 105.079  90.431  1.00  1.00              
ATOM   3825  HD3 ILE A 245     109.993 103.349  90.072  1.00  1.00              
ATOM   3826  C   ILE A 245     108.625 105.414  88.352  1.00  1.00              
ATOM   3827  O   ILE A 245     107.921 106.351  88.673  1.00  1.00              
ATOM   3828  N   ASP A 246     108.264 104.143  88.292  1.00  1.00              
ATOM   3829  H   ASP A 246     108.926 103.450  87.946  1.00  1.00              
ATOM   3830  CA  ASP A 246     106.902 103.737  88.112  1.00  1.00              
ATOM   3831  HA  ASP A 246     106.282 104.597  88.300  1.00  1.00              
ATOM   3832  CB  ASP A 246     106.656 103.415  86.610  1.00  1.00              
ATOM   3833  HB1 ASP A 246     105.606 103.135  86.493  1.00  1.00              
ATOM   3834  HB2 ASP A 246     107.264 102.560  86.334  1.00  1.00              
ATOM   3835  CG  ASP A 246     106.982 104.623  85.719  1.00  1.00              
ATOM   3836  OD1 ASP A 246     108.081 104.668  85.111  1.00  1.00              
ATOM   3837  OD2 ASP A 246     106.218 105.622  85.729  1.00  1.00              
ATOM   3838  C   ASP A 246     106.487 102.686  89.119  1.00  1.00              
ATOM   3839  O   ASP A 246     105.612 102.999  89.940  1.00  1.00              
ATOM   3840  N   ILE A 247     107.096 101.504  89.198  1.00  1.00              
ATOM   3841  H   ILE A 247     107.765 101.261  88.476  1.00  1.00              
ATOM   3842  CA  ILE A 247     106.752 100.483  90.210  1.00  1.00              
ATOM   3843  HA  ILE A 247     106.517 100.962  91.141  1.00  1.00              
ATOM   3844  CB  ILE A 247     105.489  99.671  89.733  1.00  1.00              
ATOM   3845  HB  ILE A 247     105.799  99.072  88.877  1.00  1.00              
ATOM   3846  CG2 ILE A 247     105.005  98.697  90.828  1.00  1.00              
ATOM   3847 1HG2 ILE A 247     104.322  97.965  90.398  1.00  1.00              
ATOM   3848 2HG2 ILE A 247     105.816  98.136  91.279  1.00  1.00              
ATOM   3849 3HG2 ILE A 247     104.466  99.255  91.587  1.00  1.00              
ATOM   3850  CG1 ILE A 247     104.258 100.485  89.250  1.00  1.00              
ATOM   3851 1HG1 ILE A 247     104.560 101.124  88.423  1.00  1.00              
ATOM   3852 2HG1 ILE A 247     103.896 101.111  90.066  1.00  1.00              
ATOM   3853  CD1 ILE A 247     103.075  99.667  88.713  1.00  1.00              
ATOM   3854  HD1 ILE A 247     102.331 100.347  88.300  1.00  1.00              
ATOM   3855  HD2 ILE A 247     103.413  98.998  87.921  1.00  1.00              
ATOM   3856  HD3 ILE A 247     102.603  99.093  89.510  1.00  1.00              
ATOM   3857  C   ILE A 247     107.886  99.401  90.290  1.00  1.00              
ATOM   3858  O   ILE A 247     108.416  98.944  89.270  1.00  1.00              
ATOM   3859  N   LEU A 248     108.236  98.906  91.487  1.00  1.00              
ATOM   3860  H   LEU A 248     107.795  99.300  92.302  1.00  1.00              
ATOM   3861  CA  LEU A 248     109.359  97.999  91.706  1.00  1.00              
ATOM   3862  HA  LEU A 248     109.499  97.547  90.724  1.00  1.00              
ATOM   3863  CB  LEU A 248     110.716  98.668  91.922  1.00  1.00              
ATOM   3864  HB1 LEU A 248     111.497  97.965  91.630  1.00  1.00              
ATOM   3865  HB2 LEU A 248     110.859  98.805  92.985  1.00  1.00              
ATOM   3866  CG  LEU A 248     110.973  99.969  91.159  1.00  1.00              
ATOM   3867  HG  LEU A 248     110.080 100.572  91.058  1.00  1.00              
ATOM   3868  CD1 LEU A 248     111.961 100.723  92.006  1.00  1.00              
ATOM   3869 1HD1 LEU A 248     112.124 101.686  91.543  1.00  1.00              
ATOM   3870 2HD1 LEU A 248     111.588 100.903  93.007  1.00  1.00              
ATOM   3871 3HD1 LEU A 248     112.867 100.128  92.077  1.00  1.00              
ATOM   3872  CD2 LEU A 248     111.584  99.765  89.776  1.00  1.00              
ATOM   3873 1HD2 LEU A 248     111.755 100.733  89.307  1.00  1.00              
ATOM   3874 2HD2 LEU A 248     112.535  99.239  89.850  1.00  1.00              
ATOM   3875 3HD2 LEU A 248     110.898  99.207  89.140  1.00  1.00              
ATOM   3876  C   LEU A 248     109.252  96.684  92.516  1.00  1.00              
ATOM   3877  O   LEU A 248     110.244  95.955  92.558  1.00  1.00              
ATOM   3878  N   LYS A 249     108.102  96.382  93.129  1.00  1.00              
ATOM   3879  H   LYS A 249     107.326  96.980  92.898  1.00  1.00              
ATOM   3880  CA  LYS A 249     107.864  95.426  94.248  1.00  1.00              
ATOM   3881  HA  LYS A 249     107.508  95.870  95.159  1.00  1.00              
ATOM   3882  CB  LYS A 249     106.805  94.392  93.786  1.00  1.00              
ATOM   3883  HB1 LYS A 249     106.886  93.482  94.381  1.00  1.00              
ATOM   3884  HB2 LYS A 249     107.024  94.122  92.754  1.00  1.00              
ATOM   3885  CG  LYS A 249     105.338  94.844  93.837  1.00  1.00              
ATOM   3886  HG1 LYS A 249     104.727  94.070  93.370  1.00  1.00              
ATOM   3887  HG2 LYS A 249     105.227  95.755  93.247  1.00  1.00              
ATOM   3888  CD  LYS A 249     104.785  95.101  95.248  1.00  1.00              
ATOM   3889  HD1 LYS A 249     103.740  95.405  95.162  1.00  1.00              
ATOM   3890  HD2 LYS A 249     105.334  95.920  95.686  1.00  1.00              
ATOM   3891  CE  LYS A 249     104.883  93.937  96.235  1.00  1.00              
ATOM   3892  HE1 LYS A 249     105.920  93.597  96.295  1.00  1.00              
ATOM   3893  HE2 LYS A 249     104.269  93.106  95.879  1.00  1.00              
ATOM   3894  NZ  LYS A 249     104.433  94.368  97.580  1.00  1.00              
ATOM   3895  HZ1 LYS A 249     104.955  95.160  97.938  1.00  1.00              
ATOM   3896  HZ2 LYS A 249     103.467  94.702  97.571  1.00  1.00              
ATOM   3897  HZ3 LYS A 249     104.496  93.604  98.244  1.00  1.00              
ATOM   3898  C   LYS A 249     109.127  94.717  94.733  1.00  1.00              
ATOM   3899  O   LYS A 249     109.366  93.542  94.481  1.00  1.00              
ATOM   3900  N   ILE A 250     109.986  95.450  95.422  1.00  1.00              
ATOM   3901  H   ILE A 250     109.693  96.364  95.737  1.00  1.00              
ATOM   3902  CA  ILE A 250     111.238  94.881  95.893  1.00  1.00              
ATOM   3903  HA  ILE A 250     111.561  94.129  95.172  1.00  1.00              
ATOM   3904  CB  ILE A 250     112.367  95.936  95.870  1.00  1.00              
ATOM   3905  HB  ILE A 250     112.059  96.772  96.489  1.00  1.00              
ATOM   3906  CG2 ILE A 250     113.683  95.356  96.390  1.00  1.00              
ATOM   3907 1HG2 ILE A 250     114.465  96.111  96.404  1.00  1.00              
ATOM   3908 2HG2 ILE A 250     113.553  94.987  97.408  1.00  1.00              
ATOM   3909 3HG2 ILE A 250     113.998  94.560  95.723  1.00  1.00              
ATOM   3910  CG1 ILE A 250     112.543  96.408  94.400  1.00  1.00              
ATOM   3911 1HG1 ILE A 250     111.709  97.069  94.182  1.00  1.00              
ATOM   3912 2HG1 ILE A 250     112.470  95.535  93.752  1.00  1.00              
ATOM   3913  CD1 ILE A 250     113.803  97.154  93.948  1.00  1.00              
ATOM   3914  HD1 ILE A 250     113.827  98.143  94.391  1.00  1.00              
ATOM   3915  HD2 ILE A 250     114.707  96.598  94.195  1.00  1.00              
ATOM   3916  HD3 ILE A 250     113.767  97.277  92.866  1.00  1.00              
ATOM   3917  C   ILE A 250     110.974  94.114  97.179  1.00  1.00              
ATOM   3918  O   ILE A 250     110.878  94.700  98.248  1.00  1.00              
ATOM   3919  N   HIS A 251     110.846  92.792  97.029  1.00  1.00              
ATOM   3920  H   HIS A 251     110.800  92.426  96.089  1.00  1.00              
ATOM   3921  CA  HIS A 251     110.772  91.818  98.118  1.00  1.00              
ATOM   3922  HA  HIS A 251     110.600  92.381  99.040  1.00  1.00              
ATOM   3923  CB  HIS A 251     109.550  90.904  97.964  1.00  1.00              
ATOM   3924  HB1 HIS A 251     109.786  90.213  97.165  1.00  1.00              
ATOM   3925  HB2 HIS A 251     108.690  91.503  97.665  1.00  1.00              
ATOM   3926  CG  HIS A 251     109.151  90.106  99.194  1.00  1.00              
ATOM   3927  ND1 HIS A 251     108.018  89.281  99.295  1.00  1.00              
ATOM   3928  CE1 HIS A 251     108.176  88.597 100.438  1.00  1.00              
ATOM   3929  HE1 HIS A 251     107.542  87.788 100.768  1.00  1.00              
ATOM   3930  NE2 HIS A 251     109.254  89.023 101.103  1.00  1.00              
ATOM   3931  HE2 HIS A 251     109.599  88.626 101.961  1.00  1.00              
ATOM   3932  CD2 HIS A 251     109.883  89.972 100.342  1.00  1.00              
ATOM   3933  HD2 HIS A 251     110.827  90.447 100.566  1.00  1.00              
ATOM   3934  C   HIS A 251     112.114  91.115  98.342  1.00  1.00              
ATOM   3935  O   HIS A 251     112.233  89.897  98.367  1.00  1.00              
ATOM   3936  N   SER A 252     113.171  91.921  98.388  1.00  1.00              
ATOM   3937  H   SER A 252     113.000  92.908  98.489  1.00  1.00              
ATOM   3938  CA  SER A 252     114.480  91.464  97.951  1.00  1.00              
ATOM   3939  HA  SER A 252     114.347  90.716  97.172  1.00  1.00              
ATOM   3940  CB  SER A 252     115.252  92.619  97.306  1.00  1.00              
ATOM   3941  HB1 SER A 252     115.451  93.409  98.031  1.00  1.00              
ATOM   3942  HB2 SER A 252     114.620  93.006  96.521  1.00  1.00              
ATOM   3943  OG  SER A 252     116.455  92.203  96.700  1.00  1.00              
ATOM   3944  HG  SER A 252     116.186  91.587  95.991  1.00  1.00              
ATOM   3945  C   SER A 252     115.325  90.821  98.987  1.00  1.00              
ATOM   3946  O   SER A 252     115.511  89.620  98.895  1.00  1.00              
ATOM   3947  N   THR A 253     115.845  91.634  99.907  1.00  1.00              
ATOM   3948  H   THR A 253     115.534  92.593  99.894  1.00  1.00              
ATOM   3949  CA  THR A 253     116.927  91.296 100.836  1.00  1.00              
ATOM   3950  HA  THR A 253     117.877  91.311 100.332  1.00  1.00              
ATOM   3951  CB  THR A 253     117.009  92.433 101.884  1.00  1.00              
ATOM   3952  HB  THR A 253     117.234  93.354 101.344  1.00  1.00              
ATOM   3953  CG2 THR A 253     115.746  92.693 102.707  1.00  1.00              
ATOM   3954 1HG2 THR A 253     115.926  93.523 103.393  1.00  1.00              
ATOM   3955 2HG2 THR A 253     114.910  92.960 102.060  1.00  1.00              
ATOM   3956 3HG2 THR A 253     115.483  91.816 103.298  1.00  1.00              
ATOM   3957  OG1 THR A 253     118.050  92.228 102.784  1.00  1.00              
ATOM   3958  HG1 THR A 253     117.677  92.272 103.684  1.00  1.00              
ATOM   3959  C   THR A 253     116.732  89.903 101.459  1.00  1.00              
ATOM   3960  O   THR A 253     117.613  89.048 101.462  1.00  1.00              
ATOM   3961  N   SER A 254     115.478  89.597 101.764  1.00  1.00              
ATOM   3962  H   SER A 254     114.793  90.327 101.665  1.00  1.00              
ATOM   3963  CA  SER A 254     114.989  88.252 101.975  1.00  1.00              
ATOM   3964  HA  SER A 254     113.934  88.420 102.183  1.00  1.00              
ATOM   3965  CB  SER A 254     114.922  87.349 100.734  1.00  1.00              
ATOM   3966  HB1 SER A 254     114.379  87.836  99.926  1.00  1.00              
ATOM   3967  HB2 SER A 254     114.345  86.477 101.026  1.00  1.00              
ATOM   3968  OG  SER A 254     116.183  86.897 100.298  1.00  1.00              
ATOM   3969  HG  SER A 254     116.482  87.506  99.599  1.00  1.00              
ATOM   3970  C   SER A 254     115.431  87.529 103.234  1.00  1.00              
ATOM   3971  O   SER A 254     114.974  87.855 104.328  1.00  1.00              
ATOM   3972  N   PHE A 255     116.255  86.505 103.074  1.00  1.00              
ATOM   3973  H   PHE A 255     116.542  86.300 102.120  1.00  1.00              
ATOM   3974  CA  PHE A 255     116.878  85.772 104.163  1.00  1.00              
ATOM   3975  HA  PHE A 255     116.386  86.050 105.094  1.00  1.00              
ATOM   3976  CB  PHE A 255     116.650  84.270 103.933  1.00  1.00              
ATOM   3977  HB1 PHE A 255     117.388  83.899 103.218  1.00  1.00              
ATOM   3978  HB2 PHE A 255     115.665  84.126 103.484  1.00  1.00              
ATOM   3979  CG  PHE A 255     116.681  83.437 105.200  1.00  1.00              
ATOM   3980  CD1 PHE A 255     115.679  83.615 106.174  1.00  1.00              
ATOM   3981  HD1 PHE A 255     114.905  84.354 106.021  1.00  1.00              
ATOM   3982  CE1 PHE A 255     115.691  82.848 107.352  1.00  1.00              
ATOM   3983  HE1 PHE A 255     114.925  82.999 108.100  1.00  1.00              
ATOM   3984  CZ  PHE A 255     116.703  81.892 107.555  1.00  1.00              
ATOM   3985  HZ  PHE A 255     116.716  81.302 108.459  1.00  1.00              
ATOM   3986  CE2 PHE A 255     117.703  81.710 106.582  1.00  1.00              
ATOM   3987  HE2 PHE A 255     118.485  80.980 106.735  1.00  1.00              
ATOM   3988  CD2 PHE A 255     117.693  82.483 105.406  1.00  1.00              
ATOM   3989  HD2 PHE A 255     118.468  82.350 104.663  1.00  1.00              
ATOM   3990  C   PHE A 255     118.345  86.147 104.340  1.00  1.00              
ATOM   3991  O   PHE A 255     119.023  85.619 105.217  1.00  1.00              
ATOM   3992  N   GLU A 256     118.764  87.132 103.552  1.00  1.00              
ATOM   3993  H   GLU A 256     118.116  87.438 102.835  1.00  1.00              
ATOM   3994  CA  GLU A 256     119.857  88.064 103.736  1.00  1.00              
ATOM   3995  HA  GLU A 256     120.373  88.084 102.800  1.00  1.00              
ATOM   3996  CB  GLU A 256     119.272  89.458 104.002  1.00  1.00              
ATOM   3997  HB1 GLU A 256     118.967  89.907 103.075  1.00  1.00              
ATOM   3998  HB2 GLU A 256     120.067  90.104 104.307  1.00  1.00              
ATOM   3999  CG  GLU A 256     118.112  89.542 105.010  1.00  1.00              
ATOM   4000  HG1 GLU A 256     118.217  88.791 105.793  1.00  1.00              
ATOM   4001  HG2 GLU A 256     117.178  89.342 104.484  1.00  1.00              
ATOM   4002  CD  GLU A 256     118.064  90.921 105.659  1.00  1.00              
ATOM   4003  OE1 GLU A 256     117.073  91.636 105.403  1.00  1.00              
ATOM   4004  OE2 GLU A 256     119.051  91.253 106.359  1.00  1.00              
ATOM   4005  C   GLU A 256     120.935  87.710 104.776  1.00  1.00              
ATOM   4006  O   GLU A 256     122.105  87.476 104.444  1.00  1.00              
ATOM   4007  N   VAL A 257     120.570  87.843 106.057  1.00  1.00              
ATOM   4008  H   VAL A 257     119.575  87.771 106.227  1.00  1.00              
ATOM   4009  CA  VAL A 257     121.328  88.634 107.034  1.00  1.00              
ATOM   4010  HA  VAL A 257     120.615  89.303 107.518  1.00  1.00              
ATOM   4011  CB  VAL A 257     121.877  87.745 108.170  1.00  1.00              
ATOM   4012  HB  VAL A 257     121.011  87.251 108.614  1.00  1.00              
ATOM   4013  CG1 VAL A 257     122.857  86.636 107.757  1.00  1.00              
ATOM   4014 1HG1 VAL A 257     123.043  85.982 108.607  1.00  1.00              
ATOM   4015 2HG1 VAL A 257     122.417  86.042 106.955  1.00  1.00              
ATOM   4016 3HG1 VAL A 257     123.802  87.052 107.418  1.00  1.00              
ATOM   4017  CG2 VAL A 257     122.511  88.588 109.285  1.00  1.00              
ATOM   4018 1HG2 VAL A 257     122.755  87.952 110.135  1.00  1.00              
ATOM   4019 2HG2 VAL A 257     123.417  89.075 108.925  1.00  1.00              
ATOM   4020 3HG2 VAL A 257     121.805  89.352 109.616  1.00  1.00              
ATOM   4021  C   VAL A 257     122.317  89.536 106.352  1.00  1.00              
ATOM   4022  O   VAL A 257     123.505  89.226 106.269  1.00  1.00              
ATOM   4023  N   LEU A 258     121.799  90.621 105.778  1.00  1.00              
ATOM   4024  H   LEU A 258     120.795  90.781 105.884  1.00  1.00              
ATOM   4025  CA  LEU A 258     122.576  91.747 105.316  1.00  1.00              
ATOM   4026  HA  LEU A 258     123.416  91.389 104.720  1.00  1.00              
ATOM   4027  CB  LEU A 258     121.777  92.732 104.457  1.00  1.00              
ATOM   4028  HB1 LEU A 258     122.059  93.727 104.783  1.00  1.00              
ATOM   4029  HB2 LEU A 258     120.704  92.589 104.595  1.00  1.00              
ATOM   4030  CG  LEU A 258     122.150  92.645 102.972  1.00  1.00              
ATOM   4031  HG  LEU A 258     123.197  92.919 102.856  1.00  1.00              
ATOM   4032  CD1 LEU A 258     121.959  91.248 102.410  1.00  1.00              
ATOM   4033 1HD1 LEU A 258     122.312  91.214 101.385  1.00  1.00              
ATOM   4034 2HD1 LEU A 258     122.500  90.494 102.975  1.00  1.00              
ATOM   4035 3HD1 LEU A 258     120.900  91.007 102.421  1.00  1.00              
ATOM   4036  CD2 LEU A 258     121.306  93.584 102.115  1.00  1.00              
ATOM   4037 1HD2 LEU A 258     121.444  93.355 101.061  1.00  1.00              
ATOM   4038 2HD2 LEU A 258     120.251  93.451 102.351  1.00  1.00              
ATOM   4039 3HD2 LEU A 258     121.592  94.615 102.311  1.00  1.00              
ATOM   4040  C   LEU A 258     123.094  92.321 106.578  1.00  1.00              
ATOM   4041  O   LEU A 258     122.509  93.148 107.276  1.00  1.00              
ATOM   4042  N   LYS A 259     124.248  91.737 106.839  1.00  1.00              
ATOM   4043  H   LYS A 259     124.453  90.932 106.263  1.00  1.00              
ATOM   4044  CA  LYS A 259     125.180  92.065 107.847  1.00  1.00              
ATOM   4045  HA  LYS A 259     124.818  91.680 108.806  1.00  1.00              
ATOM   4046  CB  LYS A 259     126.547  91.425 107.482  1.00  1.00              
ATOM   4047  HB1 LYS A 259     127.174  91.485 108.373  1.00  1.00              
ATOM   4048  HB2 LYS A 259     127.041  92.023 106.714  1.00  1.00              
ATOM   4049  CG  LYS A 259     126.531  89.946 107.007  1.00  1.00              
ATOM   4050  HG1 LYS A 259     125.763  89.405 107.561  1.00  1.00              
ATOM   4051  HG2 LYS A 259     127.488  89.498 107.275  1.00  1.00              
ATOM   4052  CD  LYS A 259     126.339  89.729 105.479  1.00  1.00              
ATOM   4053  HD1 LYS A 259     127.222  90.097 104.953  1.00  1.00              
ATOM   4054  HD2 LYS A 259     125.496  90.312 105.114  1.00  1.00              
ATOM   4055  CE  LYS A 259     126.130  88.237 105.117  1.00  1.00              
ATOM   4056  HE1 LYS A 259     125.971  87.671 106.037  1.00  1.00              
ATOM   4057  HE2 LYS A 259     127.044  87.871 104.641  1.00  1.00              
ATOM   4058  NZ  LYS A 259     124.974  87.999 104.208  1.00  1.00              
ATOM   4059  HZ1 LYS A 259     124.985  87.076 103.785  1.00  1.00              
ATOM   4060  HZ2 LYS A 259     124.074  88.136 104.675  1.00  1.00              
ATOM   4061  HZ3 LYS A 259     124.989  88.629 103.412  1.00  1.00              
ATOM   4062  C   LYS A 259     125.277  93.560 107.986  1.00  1.00              
ATOM   4063  O   LYS A 259     125.320  94.043 109.117  1.00  1.00              
ATOM   4064  N   SER A 260     125.221  94.205 106.820  1.00  1.00              
ATOM   4065  H   SER A 260     125.340  93.636 105.998  1.00  1.00              
ATOM   4066  CA  SER A 260     124.522  95.453 106.585  1.00  1.00              
ATOM   4067  HA  SER A 260     123.483  95.366 106.784  1.00  1.00              
ATOM   4068  CB  SER A 260     125.163  96.493 107.553  1.00  1.00              
ATOM   4069  HB1 SER A 260     124.488  96.598 108.403  1.00  1.00              
ATOM   4070  HB2 SER A 260     125.237  97.446 107.073  1.00  1.00              
ATOM   4071  OG  SER A 260     126.458  96.241 108.072  1.00  1.00              
ATOM   4072  HG  SER A 260     126.326  95.597 108.782  1.00  1.00              
ATOM   4073  C   SER A 260     124.698  95.825 105.081  1.00  1.00              
ATOM   4074  O   SER A 260     124.543  94.910 104.287  1.00  1.00              
ATOM   4075  N   GLU A 261     124.799  97.071 104.564  1.00  1.00              
ATOM   4076  H   GLU A 261     124.507  96.964 103.603  1.00  1.00              
ATOM   4077  CA  GLU A 261     125.760  98.230 104.579  1.00  1.00              
ATOM   4078  HA  GLU A 261     125.416  99.104 105.055  1.00  1.00              
ATOM   4079  CB  GLU A 261     127.172  97.890 105.228  1.00  1.00              
ATOM   4080  HB1 GLU A 261     127.048  97.894 106.299  1.00  1.00              
ATOM   4081  HB2 GLU A 261     127.774  98.779 105.055  1.00  1.00              
ATOM   4082  CG  GLU A 261     127.963  96.633 104.800  1.00  1.00              
ATOM   4083  HG1 GLU A 261     127.286  95.819 104.544  1.00  1.00              
ATOM   4084  HG2 GLU A 261     128.527  96.296 105.670  1.00  1.00              
ATOM   4085  CD  GLU A 261     128.984  96.856 103.659  1.00  1.00              
ATOM   4086  OE1 GLU A 261     128.988  96.071 102.677  1.00  1.00              
ATOM   4087  OE2 GLU A 261     129.787  97.813 103.764  1.00  1.00              
ATOM   4088  C   GLU A 261     126.083  98.507 103.081  1.00  1.00              
ATOM   4089  O   GLU A 261     126.371  97.517 102.444  1.00  1.00              
ATOM   4090  N   LEU A 262     126.027  99.628 102.288  1.00  1.00              
ATOM   4091  H   LEU A 262     126.113  99.340 101.325  1.00  1.00              
ATOM   4092  CA  LEU A 262     126.225 101.096 102.436  1.00  1.00              
ATOM   4093  HA  LEU A 262     126.154 101.235 103.504  1.00  1.00              
ATOM   4094  CB  LEU A 262     127.707 101.433 102.105  1.00  1.00              
ATOM   4095  HB1 LEU A 262     127.846 102.512 102.083  1.00  1.00              
ATOM   4096  HB2 LEU A 262     127.928 101.058 101.108  1.00  1.00              
ATOM   4097  CG  LEU A 262     128.761 100.867 103.071  1.00  1.00              
ATOM   4098  HG  LEU A 262     128.600  99.803 103.148  1.00  1.00              
ATOM   4099  CD1 LEU A 262     130.160 101.127 102.510  1.00  1.00              
ATOM   4100 1HD1 LEU A 262     130.891 100.618 103.142  1.00  1.00              
ATOM   4101 2HD1 LEU A 262     130.240 100.716 101.504  1.00  1.00              
ATOM   4102 3HD1 LEU A 262     130.379 102.193 102.490  1.00  1.00              
ATOM   4103  CD2 LEU A 262     128.686 101.497 104.467  1.00  1.00              
ATOM   4104 1HD2 LEU A 262     129.485 101.075 105.079  1.00  1.00              
ATOM   4105 2HD2 LEU A 262     128.811 102.578 104.412  1.00  1.00              
ATOM   4106 3HD2 LEU A 262     127.745 101.248 104.952  1.00  1.00              
ATOM   4107  C   LEU A 262     125.279 102.179 101.914  1.00  1.00              
ATOM   4108  O   LEU A 262     124.430 101.913 101.087  1.00  1.00              
ATOM   4109  N   THR A 263     125.451 103.445 102.334  1.00  1.00              
ATOM   4110  H   THR A 263     126.430 103.600 102.499  1.00  1.00              
ATOM   4111  CA  THR A 263     124.643 104.243 103.318  1.00  1.00              
ATOM   4112  HA  THR A 263     123.794 103.670 103.630  1.00  1.00              
ATOM   4113  CB  THR A 263     125.796 104.454 104.390  1.00  1.00              
ATOM   4114  HB  THR A 263     126.207 103.462 104.577  1.00  1.00              
ATOM   4115  CG2 THR A 263     127.002 105.297 103.980  1.00  1.00              
ATOM   4116 1HG2 THR A 263     127.746 105.262 104.778  1.00  1.00              
ATOM   4117 2HG2 THR A 263     127.473 104.910 103.079  1.00  1.00              
ATOM   4118 3HG2 THR A 263     126.702 106.335 103.853  1.00  1.00              
ATOM   4119  OG1 THR A 263     125.471 104.965 105.647  1.00  1.00              
ATOM   4120  HG1 THR A 263     125.101 104.229 106.156  1.00  1.00              
ATOM   4121  C   THR A 263     124.154 105.542 102.715  1.00  1.00              
ATOM   4122  O   THR A 263     123.757 105.521 101.554  1.00  1.00              
ATOM   4123  N   ASN A 264     124.095 106.646 103.455  1.00  1.00              
ATOM   4124  H   ASN A 264     124.496 106.616 104.386  1.00  1.00              
ATOM   4125  CA  ASN A 264     123.348 107.816 103.020  1.00  1.00              
ATOM   4126  HA  ASN A 264     122.322 107.560 102.770  1.00  1.00              
ATOM   4127  CB  ASN A 264     123.307 108.958 104.084  1.00  1.00              
ATOM   4128  HB1 ASN A 264     122.870 108.687 105.020  1.00  1.00              
ATOM   4129  HB2 ASN A 264     122.628 109.724 103.709  1.00  1.00              
ATOM   4130  CG  ASN A 264     124.650 109.617 104.344  1.00  1.00              
ATOM   4131  OD1 ASN A 264     125.704 109.001 104.316  1.00  1.00              
ATOM   4132  ND2 ASN A 264     124.657 110.910 104.552  1.00  1.00              
ATOM   4133 1HD2 ASN A 264     123.796 111.424 104.503  1.00  1.00              
ATOM   4134 2HD2 ASN A 264     125.553 111.352 104.650  1.00  1.00              
ATOM   4135  C   ASN A 264     123.974 108.459 101.758  1.00  1.00              
ATOM   4136  O   ASN A 264     123.694 109.623 101.500  1.00  1.00              
ATOM   4137  N   ILE A 265     124.901 107.813 101.036  1.00  1.00              
ATOM   4138  H   ILE A 265     124.865 106.809 101.128  1.00  1.00              
ATOM   4139  CA  ILE A 265     126.258 108.329 100.872  1.00  1.00              
ATOM   4140  HA  ILE A 265     126.370 108.966 101.751  1.00  1.00              
ATOM   4141  CB  ILE A 265     127.381 107.268 101.087  1.00  1.00              
ATOM   4142  HB  ILE A 265     126.889 106.433 101.574  1.00  1.00              
ATOM   4143  CG2 ILE A 265     128.084 106.639  99.869  1.00  1.00              
ATOM   4144 1HG2 ILE A 265     128.652 105.764 100.189  1.00  1.00              
ATOM   4145 2HG2 ILE A 265     127.367 106.340  99.120  1.00  1.00              
ATOM   4146 3HG2 ILE A 265     128.780 107.341  99.411  1.00  1.00              
ATOM   4147  CG1 ILE A 265     128.458 107.786 102.073  1.00  1.00              
ATOM   4148 1HG1 ILE A 265     129.170 106.984 102.269  1.00  1.00              
ATOM   4149 2HG1 ILE A 265     127.977 108.025 103.021  1.00  1.00              
ATOM   4150  CD1 ILE A 265     129.242 109.032 101.634  1.00  1.00              
ATOM   4151  HD1 ILE A 265     129.962 109.292 102.411  1.00  1.00              
ATOM   4152  HD2 ILE A 265     129.786 108.843 100.710  1.00  1.00              
ATOM   4153  HD3 ILE A 265     128.569 109.878 101.495  1.00  1.00              
ATOM   4154  C   ILE A 265     126.444 109.345  99.736  1.00  1.00              
ATOM   4155  O   ILE A 265     127.204 109.156  98.795  1.00  1.00              
ATOM   4156  N   ASP A 266     125.596 110.353  99.808  1.00  1.00              
ATOM   4157  H   ASP A 266     124.975 110.315 100.610  1.00  1.00              
ATOM   4158  CA  ASP A 266     125.345 111.520  98.998  1.00  1.00              
ATOM   4159  HA  ASP A 266     125.704 112.354  99.602  1.00  1.00              
ATOM   4160  CB  ASP A 266     126.174 111.649  97.679  1.00  1.00              
ATOM   4161  HB1 ASP A 266     127.234 111.630  97.938  1.00  1.00              
ATOM   4162  HB2 ASP A 266     125.977 112.645  97.279  1.00  1.00              
ATOM   4163  CG  ASP A 266     125.940 110.645  96.530  1.00  1.00              
ATOM   4164  OD1 ASP A 266     126.462 110.837  95.413  1.00  1.00              
ATOM   4165  OD2 ASP A 266     125.148 109.683  96.654  1.00  1.00              
ATOM   4166  C   ASP A 266     123.847 111.791  98.888  1.00  1.00              
ATOM   4167  O   ASP A 266     123.232 112.347  99.794  1.00  1.00              
ATOM   4168  N   ILE A 267     123.239 111.276  97.834  1.00  1.00              
ATOM   4169  H   ILE A 267     123.834 110.864  97.129  1.00  1.00              
ATOM   4170  CA  ILE A 267     121.947 110.653  97.940  1.00  1.00              
ATOM   4171  HA  ILE A 267     121.386 111.124  98.746  1.00  1.00              
ATOM   4172  CB  ILE A 267     121.128 110.829  96.637  1.00  1.00              
ATOM   4173  HB  ILE A 267     120.335 110.085  96.672  1.00  1.00              
ATOM   4174  CG2 ILE A 267     120.447 112.209  96.671  1.00  1.00              
ATOM   4175 1HG2 ILE A 267     119.842 112.347  95.775  1.00  1.00              
ATOM   4176 2HG2 ILE A 267     119.800 112.282  97.546  1.00  1.00              
ATOM   4177 3HG2 ILE A 267     121.197 112.999  96.734  1.00  1.00              
ATOM   4178  CG1 ILE A 267     121.864 110.589  95.291  1.00  1.00              
ATOM   4179 1HG1 ILE A 267     121.106 110.342  94.547  1.00  1.00              
ATOM   4180 2HG1 ILE A 267     122.509 109.717  95.382  1.00  1.00              
ATOM   4181  CD1 ILE A 267     122.691 111.753  94.714  1.00  1.00              
ATOM   4182  HD1 ILE A 267     123.138 111.446  93.771  1.00  1.00              
ATOM   4183  HD2 ILE A 267     122.052 112.613  94.516  1.00  1.00              
ATOM   4184  HD3 ILE A 267     123.490 112.045  95.392  1.00  1.00              
ATOM   4185  C   ILE A 267     122.161 109.185  98.311  1.00  1.00              
ATOM   4186  O   ILE A 267     122.602 108.351  97.515  1.00  1.00              
ATOM   4187  N   LEU A 268     121.835 108.882  99.564  1.00  1.00              
ATOM   4188  H   LEU A 268     121.823 109.669 100.203  1.00  1.00              
ATOM   4189  CA  LEU A 268     120.947 107.792  99.967  1.00  1.00              
ATOM   4190  HA  LEU A 268     121.512 107.066 100.555  1.00  1.00              
ATOM   4191  CB  LEU A 268     119.855 108.413 100.883  1.00  1.00              
ATOM   4192  HB1 LEU A 268     120.141 108.221 101.915  1.00  1.00              
ATOM   4193  HB2 LEU A 268     118.931 107.871 100.695  1.00  1.00              
ATOM   4194  CG  LEU A 268     119.511 109.925 100.808  1.00  1.00              
ATOM   4195  HG  LEU A 268     119.508 110.248  99.771  1.00  1.00              
ATOM   4196  CD1 LEU A 268     118.123 110.174 101.386  1.00  1.00              
ATOM   4197 1HD1 LEU A 268     117.838 111.221 101.296  1.00  1.00              
ATOM   4198 2HD1 LEU A 268     117.396 109.554 100.864  1.00  1.00              
ATOM   4199 3HD1 LEU A 268     118.102 109.901 102.443  1.00  1.00              
ATOM   4200  CD2 LEU A 268     120.469 110.821 101.606  1.00  1.00              
ATOM   4201 1HD2 LEU A 268     120.127 111.854 101.558  1.00  1.00              
ATOM   4202 2HD2 LEU A 268     120.482 110.503 102.648  1.00  1.00              
ATOM   4203 3HD2 LEU A 268     121.476 110.791 101.205  1.00  1.00              
ATOM   4204  C   LEU A 268     120.368 107.082  98.767  1.00  1.00              
ATOM   4205  O   LEU A 268     119.799 107.702  97.878  1.00  1.00              
ATOM   4206  N   GLY A 269     120.643 105.793  98.710  1.00  1.00              
ATOM   4207  H   GLY A 269     121.020 105.356  99.544  1.00  1.00              
ATOM   4208  CA  GLY A 269     120.592 105.004  97.501  1.00  1.00              
ATOM   4209  HA1 GLY A 269     120.690 103.980  97.810  1.00  1.00              
ATOM   4210  HA2 GLY A 269     121.422 105.282  96.853  1.00  1.00              
ATOM   4211  C   GLY A 269     119.321 105.148  96.754  1.00  1.00              
ATOM   4212  O   GLY A 269     119.388 105.215  95.525  1.00  1.00              
ATOM   4213  N   ILE A 270     118.179 105.166  97.461  1.00  1.00              
ATOM   4214  H   ILE A 270     118.145 105.114  98.475  1.00  1.00              
ATOM   4215  CA  ILE A 270     117.004 105.355  96.659  1.00  1.00              
ATOM   4216  HA  ILE A 270     117.165 104.656  95.851  1.00  1.00              
ATOM   4217  CB  ILE A 270     115.631 104.922  97.052  1.00  1.00              
ATOM   4218  HB  ILE A 270     115.075 104.771  96.132  1.00  1.00              
ATOM   4219  CG2 ILE A 270     115.650 103.563  97.683  1.00  1.00              
ATOM   4220 1HG2 ILE A 270     114.644 103.316  97.986  1.00  1.00              
ATOM   4221 2HG2 ILE A 270     115.970 102.822  96.956  1.00  1.00              
ATOM   4222 3HG2 ILE A 270     116.313 103.590  98.536  1.00  1.00              
ATOM   4223  CG1 ILE A 270     114.972 106.047  97.798  1.00  1.00              
ATOM   4224 1HG1 ILE A 270     115.705 106.727  98.197  1.00  1.00              
ATOM   4225 2HG1 ILE A 270     114.488 105.586  98.624  1.00  1.00              
ATOM   4226  CD1 ILE A 270     114.017 106.827  96.888  1.00  1.00              
ATOM   4227  HD1 ILE A 270     113.607 107.683  97.406  1.00  1.00              
ATOM   4228  HD2 ILE A 270     114.506 107.183  96.007  1.00  1.00              
ATOM   4229  HD3 ILE A 270     113.224 106.176  96.556  1.00  1.00              
ATOM   4230  C   ILE A 270     116.978 106.748  95.928  1.00  1.00              
ATOM   4231  O   ILE A 270     116.525 106.850  94.789  1.00  1.00              
ATOM   4232  N   ARG A 271     117.477 107.835  96.539  1.00  1.00              
ATOM   4233  H   ARG A 271     118.222 107.604  97.183  1.00  1.00              
ATOM   4234  CA  ARG A 271     116.698 109.010  97.014  1.00  1.00              
ATOM   4235  HA  ARG A 271     116.249 108.703  97.960  1.00  1.00              
ATOM   4236  CB  ARG A 271     117.589 110.218  97.374  1.00  1.00              
ATOM   4237  HB1 ARG A 271     117.927 110.718  96.466  1.00  1.00              
ATOM   4238  HB2 ARG A 271     118.459 109.828  97.891  1.00  1.00              
ATOM   4239  CG  ARG A 271     116.930 111.248  98.335  1.00  1.00              
ATOM   4240  HG1 ARG A 271     117.726 111.707  98.921  1.00  1.00              
ATOM   4241  HG2 ARG A 271     116.301 110.706  99.037  1.00  1.00              
ATOM   4242  CD  ARG A 271     116.114 112.413  97.728  1.00  1.00              
ATOM   4243  HD1 ARG A 271     115.526 112.088  96.875  1.00  1.00              
ATOM   4244  HD2 ARG A 271     116.815 113.160  97.350  1.00  1.00              
ATOM   4245  NE  ARG A 271     115.221 113.053  98.728  1.00  1.00              
ATOM   4246  HE  ARG A 271     115.614 113.771  99.311  1.00  1.00              
ATOM   4247  CZ  ARG A 271     113.971 112.731  99.042  1.00  1.00              
ATOM   4248  NH1 ARG A 271     113.274 111.786  98.497  1.00  1.00              
ATOM   4249 1HH1 ARG A 271     113.704 111.154  97.836  1.00  1.00              
ATOM   4250 2HH1 ARG A 271     112.543 111.400  99.099  1.00  1.00              
ATOM   4251  NH2 ARG A 271     113.340 113.315 100.007  1.00  1.00              
ATOM   4252 1HH2 ARG A 271     113.876 113.338 100.872  1.00  1.00              
ATOM   4253 2HH2 ARG A 271     112.507 112.778 100.233  1.00  1.00              
ATOM   4254  C   ARG A 271     115.521 109.517  96.194  1.00  1.00              
ATOM   4255  O   ARG A 271     114.550 109.988  96.770  1.00  1.00              
ATOM   4256  N   PHE A 272     115.584 109.473  94.876  1.00  1.00              
ATOM   4257  H   PHE A 272     116.359 108.974  94.465  1.00  1.00              
ATOM   4258  CA  PHE A 272     114.546 110.031  94.009  1.00  1.00              
ATOM   4259  HA  PHE A 272     113.996 110.816  94.531  1.00  1.00              
ATOM   4260  CB  PHE A 272     115.281 110.662  92.817  1.00  1.00              
ATOM   4261  HB1 PHE A 272     115.854 109.885  92.307  1.00  1.00              
ATOM   4262  HB2 PHE A 272     115.995 111.395  93.195  1.00  1.00              
ATOM   4263  CG  PHE A 272     114.395 111.357  91.805  1.00  1.00              
ATOM   4264  CD1 PHE A 272     113.803 112.595  92.121  1.00  1.00              
ATOM   4265  HD1 PHE A 272     113.968 113.040  93.091  1.00  1.00              
ATOM   4266  CE1 PHE A 272     112.994 113.251  91.177  1.00  1.00              
ATOM   4267  HE1 PHE A 272     112.538 114.200  91.421  1.00  1.00              
ATOM   4268  CZ  PHE A 272     112.783 112.674  89.913  1.00  1.00              
ATOM   4269  HZ  PHE A 272     112.165 113.182  89.187  1.00  1.00              
ATOM   4270  CE2 PHE A 272     113.374 111.437  89.598  1.00  1.00              
ATOM   4271  HE2 PHE A 272     113.219 110.999  88.627  1.00  1.00              
ATOM   4272  CD2 PHE A 272     114.171 110.773  90.544  1.00  1.00              
ATOM   4273  HD2 PHE A 272     114.606 109.810  90.304  1.00  1.00              
ATOM   4274  C   PHE A 272     113.513 108.999  93.525  1.00  1.00              
ATOM   4275  O   PHE A 272     112.419 109.357  93.079  1.00  1.00              
ATOM   4276  N   TYR A 273     113.868 107.716  93.632  1.00  1.00              
ATOM   4277  H   TYR A 273     114.794 107.518  93.993  1.00  1.00              
ATOM   4278  CA  TYR A 273     113.046 106.563  93.292  1.00  1.00              
ATOM   4279  HA  TYR A 273     112.949 106.553  92.208  1.00  1.00              
ATOM   4280  CB  TYR A 273     113.756 105.266  93.766  1.00  1.00              
ATOM   4281  HB1 TYR A 273     113.344 104.947  94.718  1.00  1.00              
ATOM   4282  HB2 TYR A 273     114.784 105.513  93.976  1.00  1.00              
ATOM   4283  CG  TYR A 273     113.851 104.017  92.911  1.00  1.00              
ATOM   4284  CD1 TYR A 273     113.785 104.055  91.508  1.00  1.00              
ATOM   4285  HD1 TYR A 273     113.511 104.967  91.007  1.00  1.00              
ATOM   4286  CE1 TYR A 273     114.176 102.933  90.750  1.00  1.00              
ATOM   4287  HE1 TYR A 273     114.157 102.954  89.674  1.00  1.00              
ATOM   4288  CZ  TYR A 273     114.700 101.793  91.383  1.00  1.00              
ATOM   4289  OH  TYR A 273     115.151 100.754  90.634  1.00  1.00              
ATOM   4290  HH  TYR A 273     115.704 100.150  91.133  1.00  1.00              
ATOM   4291  CE2 TYR A 273     114.735 101.740  92.790  1.00  1.00              
ATOM   4292  HE2 TYR A 273     115.125 100.859  93.269  1.00  1.00              
ATOM   4293  CD2 TYR A 273     114.290 102.843  93.545  1.00  1.00              
ATOM   4294  HD2 TYR A 273     114.380 102.837  94.620  1.00  1.00              
ATOM   4295  C   TYR A 273     111.638 106.612  93.906  1.00  1.00              
ATOM   4296  O   TYR A 273     111.352 106.181  95.036  1.00  1.00              
ATOM   4297  N   SER A 274     110.737 107.132  93.097  1.00  1.00              
ATOM   4298  H   SER A 274     111.050 107.558  92.237  1.00  1.00              
ATOM   4299  CA  SER A 274     109.323 107.101  93.388  1.00  1.00              
ATOM   4300  HA  SER A 274     109.174 107.075  94.460  1.00  1.00              
ATOM   4301  CB  SER A 274     108.665 108.391  92.887  1.00  1.00              
ATOM   4302  HB1 SER A 274     107.604 108.383  93.144  1.00  1.00              
ATOM   4303  HB2 SER A 274     108.768 108.470  91.804  1.00  1.00              
ATOM   4304  OG  SER A 274     109.303 109.501  93.509  1.00  1.00              
ATOM   4305  HG  SER A 274     110.262 109.414  93.401  1.00  1.00              
ATOM   4306  C   SER A 274     108.740 105.869  92.816  1.00  1.00              
ATOM   4307  O   SER A 274     108.201 105.863  91.712  1.00  1.00              
ATOM   4308  N   TYR A 275     108.997 104.794  93.541  1.00  1.00              
ATOM   4309  H   TYR A 275     109.346 104.918  94.479  1.00  1.00              
ATOM   4310  CA  TYR A 275     108.346 103.566  93.206  1.00  1.00              
ATOM   4311  HA  TYR A 275     108.242 103.582  92.124  1.00  1.00              
ATOM   4312  CB  TYR A 275     109.290 102.359  93.282  1.00  1.00              
ATOM   4313  HB1 TYR A 275     110.189 102.574  93.852  1.00  1.00              
ATOM   4314  HB2 TYR A 275     109.661 102.231  92.273  1.00  1.00              
ATOM   4315  CG  TYR A 275     108.688 101.062  93.683  1.00  1.00              
ATOM   4316  CD1 TYR A 275     107.366 100.838  93.314  1.00  1.00              
ATOM   4317  HD1 TYR A 275     106.856 101.516  92.660  1.00  1.00              
ATOM   4318  CE1 TYR A 275     106.713  99.688  93.712  1.00  1.00              
ATOM   4319  HE1 TYR A 275     105.707  99.492  93.399  1.00  1.00              
ATOM   4320  CZ  TYR A 275     107.361  98.802  94.559  1.00  1.00              
ATOM   4321  OH  TYR A 275     106.604  97.837  95.078  1.00  1.00              
ATOM   4322  HH  TYR A 275     105.717  98.145  95.332  1.00  1.00              
ATOM   4323  CE2 TYR A 275     108.730  98.950  94.872  1.00  1.00              
ATOM   4324  HE2 TYR A 275     109.226  98.236  95.509  1.00  1.00              
ATOM   4325  CD2 TYR A 275     109.400 100.106  94.435  1.00  1.00              
ATOM   4326  HD2 TYR A 275     110.419 100.300  94.748  1.00  1.00              
ATOM   4327  C   TYR A 275     106.909 103.793  93.601  1.00  1.00              
ATOM   4328  O   TYR A 275     106.615 104.120  94.720  1.00  1.00              
ATOM   4329  N   GLU A 276     105.973 103.860  92.678  1.00  1.00              
ATOM   4330  H   GLU A 276     106.185 103.772  91.688  1.00  1.00              
ATOM   4331  CA  GLU A 276     104.598 104.178  93.048  1.00  1.00              
ATOM   4332  HA  GLU A 276     104.584 104.700  94.001  1.00  1.00              
ATOM   4333  CB  GLU A 276     103.961 105.194  92.092  1.00  1.00              
ATOM   4334  HB1 GLU A 276     103.532 104.680  91.232  1.00  1.00              
ATOM   4335  HB2 GLU A 276     104.727 105.873  91.716  1.00  1.00              
ATOM   4336  CG  GLU A 276     102.854 106.064  92.754  1.00  1.00              
ATOM   4337  HG1 GLU A 276     102.065 105.409  93.128  1.00  1.00              
ATOM   4338  HG2 GLU A 276     102.413 106.691  91.977  1.00  1.00              
ATOM   4339  CD  GLU A 276     103.338 106.989  93.900  1.00  1.00              
ATOM   4340  OE1 GLU A 276     104.363 107.688  93.743  1.00  1.00              
ATOM   4341  OE2 GLU A 276     102.700 107.043  94.980  1.00  1.00              
ATOM   4342  C   GLU A 276     103.785 102.914  93.320  1.00  1.00              
ATOM   4343  O   GLU A 276     102.574 102.848  93.181  1.00  1.00              
ATOM   4344  N   PHE A 277     104.519 101.934  93.840  1.00  1.00              
ATOM   4345  H   PHE A 277     105.514 102.082  93.765  1.00  1.00              
ATOM   4346  CA  PHE A 277     104.085 101.076  94.921  1.00  1.00              
ATOM   4347  HA  PHE A 277     103.361 101.661  95.420  1.00  1.00              
ATOM   4348  CB  PHE A 277     103.325  99.849  94.296  1.00  1.00              
ATOM   4349  HB1 PHE A 277     103.919  98.944  94.407  1.00  1.00              
ATOM   4350  HB2 PHE A 277     103.222 100.012  93.225  1.00  1.00              
ATOM   4351  CG  PHE A 277     101.905  99.528  94.765  1.00  1.00              
ATOM   4352  CD1 PHE A 277     100.842 100.437  94.591  1.00  1.00              
ATOM   4353  HD1 PHE A 277     101.009 101.374  94.090  1.00  1.00              
ATOM   4354  CE1 PHE A 277      99.551 100.139  95.069  1.00  1.00              
ATOM   4355  HE1 PHE A 277      98.755 100.862  94.953  1.00  1.00              
ATOM   4356  CZ  PHE A 277      99.298  98.907  95.691  1.00  1.00              
ATOM   4357  HZ  PHE A 277      98.314  98.680  96.076  1.00  1.00              
ATOM   4358  CE2 PHE A 277     100.329  97.960  95.792  1.00  1.00              
ATOM   4359  HE2 PHE A 277     100.150  96.995  96.249  1.00  1.00              
ATOM   4360  CD2 PHE A 277     101.612  98.261  95.303  1.00  1.00              
ATOM   4361  HD2 PHE A 277     102.382  97.509  95.347  1.00  1.00              
ATOM   4362  C   PHE A 277     105.202 100.813  95.863  1.00  1.00              
ATOM   4363  O   PHE A 277     105.311  99.690  96.279  1.00  1.00              
ATOM   4364  N   SER A 278     106.099 101.785  96.059  1.00  1.00              
ATOM   4365  H   SER A 278     105.906 102.694  95.654  1.00  1.00              
ATOM   4366  CA  SER A 278     107.437 101.641  96.612  1.00  1.00              
ATOM   4367  HA  SER A 278     107.958 100.974  95.973  1.00  1.00              
ATOM   4368  CB  SER A 278     108.305 102.884  96.771  1.00  1.00              
ATOM   4369  HB1 SER A 278     108.561 103.039  97.795  1.00  1.00              
ATOM   4370  HB2 SER A 278     107.804 103.783  96.497  1.00  1.00              
ATOM   4371  OG  SER A 278     109.514 102.871  96.062  1.00  1.00              
ATOM   4372  HG  SER A 278     110.140 103.477  96.493  1.00  1.00              
ATOM   4373  C   SER A 278     107.253 100.847  97.819  1.00  1.00              
ATOM   4374  O   SER A 278     106.611 101.375  98.698  1.00  1.00              
ATOM   4375  N   SER A 279     107.644  99.603  97.734  1.00  1.00              
ATOM   4376  H   SER A 279     107.991  99.291  96.840  1.00  1.00              
ATOM   4377  CA  SER A 279     107.452  98.600  98.725  1.00  1.00              
ATOM   4378  HA  SER A 279     106.737  99.005  99.380  1.00  1.00              
ATOM   4379  CB  SER A 279     107.168  97.249  98.060  1.00  1.00              
ATOM   4380  HB1 SER A 279     106.291  97.305  97.430  1.00  1.00              
ATOM   4381  HB2 SER A 279     106.996  96.489  98.816  1.00  1.00              
ATOM   4382  OG  SER A 279     108.293  96.772  97.317  1.00  1.00              
ATOM   4383  HG  SER A 279     108.914  96.432  97.988  1.00  1.00              
ATOM   4384  C   SER A 279     108.837  98.488  99.426  1.00  1.00              
ATOM   4385  O   SER A 279     109.138  97.361  99.808  1.00  1.00              
ATOM   4386  N   PHE A 280     109.833  99.388  99.535  1.00  1.00              
ATOM   4387  H   PHE A 280     110.624  98.895  99.931  1.00  1.00              
ATOM   4388  CA  PHE A 280     110.209 100.849  99.383  1.00  1.00              
ATOM   4389  HA  PHE A 280     111.110 101.071  99.921  1.00  1.00              
ATOM   4390  CB  PHE A 280     110.682 100.966  97.919  1.00  1.00              
ATOM   4391  HB1 PHE A 280     110.849 102.007  97.783  1.00  1.00              
ATOM   4392  HB2 PHE A 280     109.899 100.642  97.255  1.00  1.00              
ATOM   4393  CG  PHE A 280     111.966 100.265  97.444  1.00  1.00              
ATOM   4394  CD1 PHE A 280     112.772 100.905  96.483  1.00  1.00              
ATOM   4395  HD1 PHE A 280     112.463 101.854  96.070  1.00  1.00              
ATOM   4396  CE1 PHE A 280     113.996 100.339  96.072  1.00  1.00              
ATOM   4397  HE1 PHE A 280     114.642 100.852  95.387  1.00  1.00              
ATOM   4398  CZ  PHE A 280     114.448  99.137  96.635  1.00  1.00              
ATOM   4399  HZ  PHE A 280     115.417  98.729  96.379  1.00  1.00              
ATOM   4400  CE2 PHE A 280     113.630  98.464  97.548  1.00  1.00              
ATOM   4401  HE2 PHE A 280     113.967  97.545  98.005  1.00  1.00              
ATOM   4402  CD2 PHE A 280     112.378  98.991  97.902  1.00  1.00              
ATOM   4403  HD2 PHE A 280     111.787  98.397  98.573  1.00  1.00              
ATOM   4404  C   PHE A 280     109.167 101.723 100.043  1.00  1.00              
ATOM   4405  O   PHE A 280     109.294 102.917  99.829  1.00  1.00              
ATOM   4406  N   GLU A 281     108.251 101.145 100.851  1.00  1.00              
ATOM   4407  H   GLU A 281     107.809 100.293 100.566  1.00  1.00              
ATOM   4408  CA  GLU A 281     108.079 101.303 102.296  1.00  1.00              
ATOM   4409  HA  GLU A 281     108.298 102.331 102.575  1.00  1.00              
ATOM   4410  CB  GLU A 281     106.631 101.109 102.893  1.00  1.00              
ATOM   4411  HB1 GLU A 281     106.239 100.175 102.555  1.00  1.00              
ATOM   4412  HB2 GLU A 281     105.985 101.851 102.449  1.00  1.00              
ATOM   4413  CG  GLU A 281     106.617 101.229 104.468  1.00  1.00              
ATOM   4414  HG1 GLU A 281     106.761 102.278 104.675  1.00  1.00              
ATOM   4415  HG2 GLU A 281     107.493 100.732 104.857  1.00  1.00              
ATOM   4416  CD  GLU A 281     105.498 100.667 105.386  1.00  1.00              
ATOM   4417  OE1 GLU A 281     105.499  99.438 105.609  1.00  1.00              
ATOM   4418  OE2 GLU A 281     104.828 101.437 106.112  1.00  1.00              
ATOM   4419  C   GLU A 281     109.063 100.420 103.003  1.00  1.00              
ATOM   4420  O   GLU A 281     109.645 100.849 103.958  1.00  1.00              
ATOM   4421  N   GLU A 282     109.426  99.260 102.474  1.00  1.00              
ATOM   4422  H   GLU A 282     108.853  98.848 101.761  1.00  1.00              
ATOM   4423  CA  GLU A 282     110.775  98.730 102.633  1.00  1.00              
ATOM   4424  HA  GLU A 282     111.062  98.759 103.684  1.00  1.00              
ATOM   4425  CB  GLU A 282     110.787  97.233 102.157  1.00  1.00              
ATOM   4426  HB1 GLU A 282     111.098  97.157 101.120  1.00  1.00              
ATOM   4427  HB2 GLU A 282     109.766  96.869 102.193  1.00  1.00              
ATOM   4428  CG  GLU A 282     111.622  96.163 102.884  1.00  1.00              
ATOM   4429  HG1 GLU A 282     111.437  96.214 103.956  1.00  1.00              
ATOM   4430  HG2 GLU A 282     112.675  96.345 102.699  1.00  1.00              
ATOM   4431  CD  GLU A 282     111.301  94.747 102.380  1.00  1.00              
ATOM   4432  OE1 GLU A 282     110.111  94.351 102.462  1.00  1.00              
ATOM   4433  OE2 GLU A 282     112.238  94.043 101.936  1.00  1.00              
ATOM   4434  C   GLU A 282     111.632  99.622 101.839  1.00  1.00              
ATOM   4435  O   GLU A 282     112.135  99.247 100.785  1.00  1.00              
ATOM   4436  N   ILE A 283     111.783 100.850 102.333  1.00  1.00              
ATOM   4437  H   ILE A 283     111.258 101.083 103.178  1.00  1.00              
ATOM   4438  CA  ILE A 283     112.686 101.870 101.884  1.00  1.00              
ATOM   4439  HA  ILE A 283     112.698 101.721 100.815  1.00  1.00              
ATOM   4440  CB  ILE A 283     112.118 103.353 102.021  1.00  1.00              
ATOM   4441  HB  ILE A 283     112.240 103.739 101.042  1.00  1.00              
ATOM   4442  CG2 ILE A 283     110.598 103.420 102.230  1.00  1.00              
ATOM   4443 1HG2 ILE A 283     110.188 102.499 101.981  1.00  1.00              
ATOM   4444 2HG2 ILE A 283     110.329 103.597 103.257  1.00  1.00              
ATOM   4445 3HG2 ILE A 283     110.120 104.178 101.618  1.00  1.00              
ATOM   4446  CG1 ILE A 283     112.545 104.613 102.807  1.00  1.00              
ATOM   4447 1HG1 ILE A 283     113.534 104.890 102.515  1.00  1.00              
ATOM   4448 2HG1 ILE A 283     112.575 104.396 103.847  1.00  1.00              
ATOM   4449  CD1 ILE A 283     111.630 105.885 102.740  1.00  1.00              
ATOM   4450  HD1 ILE A 283     110.713 105.771 103.291  1.00  1.00              
ATOM   4451  HD2 ILE A 283     112.123 106.778 103.076  1.00  1.00              
ATOM   4452  HD3 ILE A 283     111.263 106.067 101.762  1.00  1.00              
ATOM   4453  C   ILE A 283     114.041 101.251 102.302  1.00  1.00              
ATOM   4454  O   ILE A 283     114.819 101.800 102.962  1.00  1.00              
ATOM   4455  N   CYS A 284     114.315  99.978 101.886  1.00  1.00              
ATOM   4456  H   CYS A 284     113.834  99.824 101.003  1.00  1.00              
ATOM   4457  CA  CYS A 284     114.408  98.695 102.554  1.00  1.00              
ATOM   4458  HA  CYS A 284     113.523  98.144 102.266  1.00  1.00              
ATOM   4459  CB  CYS A 284     115.498  97.751 102.109  1.00  1.00              
ATOM   4460  HB1 CYS A 284     115.775  97.068 102.917  1.00  1.00              
ATOM   4461  HB2 CYS A 284     116.359  98.318 101.810  1.00  1.00              
ATOM   4462  SG  CYS A 284     114.861  96.768 100.705  1.00  1.00              
ATOM   4463  HG  CYS A 284     113.949  96.040 101.381  1.00  1.00              
ATOM   4464  C   CYS A 284     114.109  98.772 104.020  1.00  1.00              
ATOM   4465  O   CYS A 284     113.474  97.826 104.460  1.00  1.00              
ATOM   4466  N   GLU A 285     114.496  99.862 104.683  1.00  1.00              
ATOM   4467  H   GLU A 285     114.722 100.633 104.064  1.00  1.00              
ATOM   4468  CA  GLU A 285     115.355  99.929 105.830  1.00  1.00              
ATOM   4469  HA  GLU A 285     116.226 100.527 105.693  1.00  1.00              
ATOM   4470  CB  GLU A 285     114.708 100.266 107.348  1.00  1.00              
ATOM   4471  HB1 GLU A 285     114.362  99.359 107.703  1.00  1.00              
ATOM   4472  HB2 GLU A 285     115.422 100.069 108.059  1.00  1.00              
ATOM   4473  CG  GLU A 285     113.731 101.161 108.258  1.00  1.00              
ATOM   4474  HG1 GLU A 285     112.951 101.695 107.792  1.00  1.00              
ATOM   4475  HG2 GLU A 285     114.173 101.995 108.780  1.00  1.00              
ATOM   4476  CD  GLU A 285     113.116 100.299 109.363  1.00  1.00              
ATOM   4477  OE1 GLU A 285     113.912  99.643 110.049  1.00  1.00              
ATOM   4478  OE2 GLU A 285     111.884 100.254 109.526  1.00  1.00              
ATOM   4479  C   GLU A 285     115.665  98.361 105.975  1.00  1.00              
ATOM   4480  O   GLU A 285     116.575  97.863 105.318  1.00  1.00              
ATOM   4481  N   ALA A 286     114.957  97.371 106.645  1.00  1.00              
ATOM   4482  H   ALA A 286     115.397  96.479 106.479  1.00  1.00              
ATOM   4483  CA  ALA A 286     113.685  97.181 107.452  1.00  1.00              
ATOM   4484  HA  ALA A 286     113.360  96.215 107.106  1.00  1.00              
ATOM   4485  CB  ALA A 286     113.946  96.961 108.916  1.00  1.00              
ATOM   4486  HB1 ALA A 286     114.777  97.543 109.291  1.00  1.00              
ATOM   4487  HB2 ALA A 286     113.070  97.230 109.494  1.00  1.00              
ATOM   4488  HB3 ALA A 286     114.172  95.920 109.138  1.00  1.00              
ATOM   4489  C   ALA A 286     112.354  98.040 107.094  1.00  1.00              
ATOM   4490  O   ALA A 286     111.277  97.465 107.289  1.00  1.00              
ATOM   4491  N   THR A 287     112.470  99.244 106.482  1.00  1.00              
ATOM   4492  H   THR A 287     113.421  99.307 106.181  1.00  1.00              
ATOM   4493  CA  THR A 287     111.818 100.545 106.094  1.00  1.00              
ATOM   4494  HA  THR A 287     111.449 100.172 105.152  1.00  1.00              
ATOM   4495  CB  THR A 287     110.437 100.849 106.732  1.00  1.00              
ATOM   4496  HB  THR A 287     109.879 101.392 106.006  1.00  1.00              
ATOM   4497  CG2 THR A 287     109.536  99.727 107.216  1.00  1.00              
ATOM   4498 1HG2 THR A 287     109.910  99.288 108.139  1.00  1.00              
ATOM   4499 2HG2 THR A 287     108.532 100.089 107.422  1.00  1.00              
ATOM   4500 3HG2 THR A 287     109.453  98.968 106.445  1.00  1.00              
ATOM   4501  OG1 THR A 287     110.541 101.764 107.727  1.00  1.00              
ATOM   4502  HG1 THR A 287     110.966 101.276 108.451  1.00  1.00              
ATOM   4503  C   THR A 287     112.471 101.824 105.454  1.00  1.00              
ATOM   4504  O   THR A 287     111.796 102.359 104.633  1.00  1.00              
ATOM   4505  N   HIS A 288     113.707 102.303 105.678  1.00  1.00              
ATOM   4506  CA  HIS A 288     114.483 103.399 105.033  1.00  1.00              
ATOM   4507  CB  HIS A 288     113.988 104.673 105.733  1.00  1.00              
ATOM   4508  CG  HIS A 288     114.369 106.105 105.356  1.00  1.00              
ATOM   4509  ND1 HIS A 288     115.578 106.727 105.620  1.00  1.00              
ATOM   4510  CE1 HIS A 288     115.392 108.042 105.424  1.00  1.00              
ATOM   4511  NE2 HIS A 288     114.154 108.269 104.978  1.00  1.00              
ATOM   4512  CD2 HIS A 288     113.484 107.065 104.978  1.00  1.00              
ATOM   4513  C   HIS A 288     115.957 103.186 105.183  1.00  1.00              
ATOM   4514  O   HIS A 288     116.741 102.602 104.460  1.00  1.00              
ATOM   4515  N   ASP A 289     116.322 103.529 106.361  1.00  1.00              
ATOM   4516  H   ASP A 289     115.666 103.947 106.993  1.00  1.00              
ATOM   4517  CA  ASP A 289     117.495 103.065 106.968  1.00  1.00              
ATOM   4518  HA  ASP A 289     118.295 102.938 106.316  1.00  1.00              
ATOM   4519  CB  ASP A 289     117.807 104.341 107.745  1.00  1.00              
ATOM   4520  HB1 ASP A 289     118.534 104.110 108.490  1.00  1.00              
ATOM   4521  HB2 ASP A 289     116.926 104.615 108.300  1.00  1.00              
ATOM   4522  CG  ASP A 289     118.331 105.530 106.861  1.00  1.00              
ATOM   4523  OD1 ASP A 289     119.000 105.197 105.878  1.00  1.00              
ATOM   4524  OD2 ASP A 289     118.532 106.666 107.343  1.00  1.00              
ATOM   4525  C   ASP A 289     117.168 101.654 107.684  1.00  1.00              
ATOM   4526  O   ASP A 289     116.296 102.066 108.400  1.00  1.00              
ATOM   4527  N   LEU A 290     117.644 100.231 107.638  1.00  1.00              
ATOM   4528  H   LEU A 290     118.313 100.156 106.899  1.00  1.00              
ATOM   4529  CA  LEU A 290     117.340  98.715 108.323  1.00  1.00              
ATOM   4530  HA  LEU A 290     116.332  98.453 108.106  1.00  1.00              
ATOM   4531  CB  LEU A 290     118.052  97.334 108.134  1.00  1.00              
ATOM   4532  HB1 LEU A 290     119.106  97.401 108.363  1.00  1.00              
ATOM   4533  HB2 LEU A 290     117.970  97.103 107.090  1.00  1.00              
ATOM   4534  CG  LEU A 290     117.442  96.083 108.841  1.00  1.00              
ATOM   4535  HG  LEU A 290     116.572  96.358 109.418  1.00  1.00              
ATOM   4536  CD1 LEU A 290     116.961  94.944 107.925  1.00  1.00              
ATOM   4537 1HD1 LEU A 290     116.307  94.276 108.487  1.00  1.00              
ATOM   4538 2HD1 LEU A 290     116.411  95.335 107.077  1.00  1.00              
ATOM   4539 3HD1 LEU A 290     117.790  94.342 107.553  1.00  1.00              
ATOM   4540  CD2 LEU A 290     118.447  95.426 109.787  1.00  1.00              
ATOM   4541 1HD2 LEU A 290     117.970  94.596 110.309  1.00  1.00              
ATOM   4542 2HD2 LEU A 290     119.309  95.056 109.236  1.00  1.00              
ATOM   4543 3HD2 LEU A 290     118.773  96.149 110.520  1.00  1.00              
ATOM   4544  C   LEU A 290     116.937  99.101 109.835  1.00  1.00              
ATOM   4545  O   LEU A 290     117.036  98.271 110.735  1.00  1.00              
ATOM   4546  N   SER A 291     116.709 100.412 110.205  1.00  1.00              
ATOM   4547  H   SER A 291     115.851 100.767 109.791  1.00  1.00              
ATOM   4548  CA  SER A 291     117.699 101.536 110.494  1.00  1.00              
ATOM   4549  HA  SER A 291     118.242 101.746 109.638  1.00  1.00              
ATOM   4550  CB  SER A 291     117.287 102.956 110.872  1.00  1.00              
ATOM   4551  HB1 SER A 291     116.253 102.977 111.150  1.00  1.00              
ATOM   4552  HB2 SER A 291     117.285 103.557 109.992  1.00  1.00              
ATOM   4553  OG  SER A 291     118.162 103.608 111.777  1.00  1.00              
ATOM   4554  HG  SER A 291     117.592 103.810 112.531  1.00  1.00              
ATOM   4555  C   SER A 291     118.779 100.808 111.224  1.00  1.00              
ATOM   4556  O   SER A 291     119.044 100.937 112.392  1.00  1.00              
ATOM   4557  N   THR A 292     119.344  99.936 110.405  1.00  1.00              
ATOM   4558  H   THR A 292     118.997 100.038 109.469  1.00  1.00              
ATOM   4559  CA  THR A 292     120.177  98.800 110.577  1.00  1.00              
ATOM   4560  HA  THR A 292     119.942  97.950 109.975  1.00  1.00              
ATOM   4561  CB  THR A 292     120.430  98.393 112.062  1.00  1.00              
ATOM   4562  HB  THR A 292     120.829  99.253 112.592  1.00  1.00              
ATOM   4563  CG2 THR A 292     119.263  97.846 112.880  1.00  1.00              
ATOM   4564 1HG2 THR A 292     118.400  98.503 112.816  1.00  1.00              
ATOM   4565 2HG2 THR A 292     118.966  96.857 112.538  1.00  1.00              
ATOM   4566 3HG2 THR A 292     119.559  97.780 113.926  1.00  1.00              
ATOM   4567  OG1 THR A 292     121.410  97.390 112.120  1.00  1.00              
ATOM   4568  HG1 THR A 292     121.329  96.960 112.975  1.00  1.00              
ATOM   4569  C   THR A 292     121.486  99.501 110.111  1.00  1.00              
ATOM   4570  O   THR A 292     122.189  98.809 109.404  1.00  1.00              
ATOM   4571  N   THR A 293     121.892 100.823 110.243  1.00  1.00              
ATOM   4572  H   THR A 293     122.808 100.898 109.820  1.00  1.00              
ATOM   4573  CA  THR A 293     121.475 102.178 110.873  1.00  1.00              
ATOM   4574  HA  THR A 293     120.882 101.987 111.758  1.00  1.00              
ATOM   4575  CB  THR A 293     122.736 102.844 111.455  1.00  1.00              
ATOM   4576  HB  THR A 293     122.538 103.868 111.762  1.00  1.00              
ATOM   4577  CG2 THR A 293     123.270 102.097 112.683  1.00  1.00              
ATOM   4578 1HG2 THR A 293     123.442 101.047 112.440  1.00  1.00              
ATOM   4579 2HG2 THR A 293     124.212 102.547 112.995  1.00  1.00              
ATOM   4580 3HG2 THR A 293     122.557 102.178 113.499  1.00  1.00              
ATOM   4581  OG1 THR A 293     123.795 102.824 110.537  1.00  1.00              
ATOM   4582  HG1 THR A 293     123.632 103.491 109.855  1.00  1.00              
ATOM   4583  C   THR A 293     120.681 103.054 109.983  1.00  1.00              
ATOM   4584  O   THR A 293     120.126 102.500 109.059  1.00  1.00              
ATOM   4585  N   GLY A 294     120.721 104.382 110.091  1.00  1.00              
ATOM   4586  H   GLY A 294     121.087 104.838 110.911  1.00  1.00              
ATOM   4587  CA  GLY A 294     120.784 105.111 108.825  1.00  1.00              
ATOM   4588  HA1 GLY A 294     121.132 106.124 108.992  1.00  1.00              
ATOM   4589  HA2 GLY A 294     119.828 105.170 108.452  1.00  1.00              
ATOM   4590  C   GLY A 294     121.732 104.374 107.985  1.00  1.00              
ATOM   4591  O   GLY A 294     122.906 104.259 108.360  1.00  1.00              
ATOM   4592  N   ILE A 295     121.221 103.789 106.904  1.00  1.00              
ATOM   4593  H   ILE A 295     120.256 104.045 106.677  1.00  1.00              
ATOM   4594  CA  ILE A 295     122.075 103.500 105.817  1.00  1.00              
ATOM   4595  HA  ILE A 295     121.573 102.888 105.091  1.00  1.00              
ATOM   4596  CB  ILE A 295     122.268 104.939 105.231  1.00  1.00              
ATOM   4597  HB  ILE A 295     123.287 105.025 105.070  1.00  1.00              
ATOM   4598  CG2 ILE A 295     121.530 104.979 103.896  1.00  1.00              
ATOM   4599 1HG2 ILE A 295     121.689 105.859 103.307  1.00  1.00              
ATOM   4600 2HG2 ILE A 295     121.770 104.133 103.275  1.00  1.00              
ATOM   4601 3HG2 ILE A 295     120.478 105.005 104.097  1.00  1.00              
ATOM   4602  CG1 ILE A 295     121.947 106.318 105.927  1.00  1.00              
ATOM   4603 1HG1 ILE A 295     121.042 106.290 106.512  1.00  1.00              
ATOM   4604 2HG1 ILE A 295     121.660 107.026 105.157  1.00  1.00              
ATOM   4605  CD1 ILE A 295     123.074 106.967 106.761  1.00  1.00              
ATOM   4606  HD1 ILE A 295     123.967 107.113 106.159  1.00  1.00              
ATOM   4607  HD2 ILE A 295     122.731 107.935 107.123  1.00  1.00              
ATOM   4608  HD3 ILE A 295     123.367 106.401 107.630  1.00  1.00              
ATOM   4609  C   ILE A 295     123.268 102.568 106.255  1.00  1.00              
ATOM   4610  O   ILE A 295     124.244 102.487 105.548  1.00  1.00              
ATOM   4611  N   ILE A 296     123.141 101.733 107.314  1.00  1.00              
ATOM   4612  H   ILE A 296     122.367 101.895 107.944  1.00  1.00              
ATOM   4613  CA  ILE A 296     123.794 100.405 107.380  1.00  1.00              
ATOM   4614  HA  ILE A 296     124.529 100.611 106.615  1.00  1.00              
ATOM   4615  CB  ILE A 296     125.076 100.227 108.280  1.00  1.00              
ATOM   4616  HB  ILE A 296     125.688  99.500 107.742  1.00  1.00              
ATOM   4617  CG2 ILE A 296     125.949 101.509 108.274  1.00  1.00              
ATOM   4618 1HG2 ILE A 296     126.136 101.846 107.255  1.00  1.00              
ATOM   4619 2HG2 ILE A 296     125.466 102.312 108.820  1.00  1.00              
ATOM   4620 3HG2 ILE A 296     126.925 101.312 108.716  1.00  1.00              
ATOM   4621  CG1 ILE A 296     124.970  99.614 109.691  1.00  1.00              
ATOM   4622 1HG1 ILE A 296     124.526  98.627 109.596  1.00  1.00              
ATOM   4623 2HG1 ILE A 296     124.352 100.236 110.326  1.00  1.00              
ATOM   4624  CD1 ILE A 296     126.301  99.387 110.419  1.00  1.00              
ATOM   4625  HD1 ILE A 296     126.734 100.338 110.727  1.00  1.00              
ATOM   4626  HD2 ILE A 296     126.122  98.788 111.312  1.00  1.00              
ATOM   4627  HD3 ILE A 296     126.997  98.852 109.770  1.00  1.00              
ATOM   4628  C   ILE A 296     123.352  99.241 106.484  1.00  1.00              
ATOM   4629  O   ILE A 296     123.149  98.123 106.878  1.00  1.00              
ATOM   4630  N   VAL A 297     123.214  99.561 105.201  1.00  1.00              
ATOM   4631  H   VAL A 297     123.621 100.464 104.995  1.00  1.00              
ATOM   4632  CA  VAL A 297     122.288  99.073 104.159  1.00  1.00              
ATOM   4633  HA  VAL A 297     121.374  99.437 104.469  1.00  1.00              
ATOM   4634  CB  VAL A 297     122.424  99.821 102.849  1.00  1.00              
ATOM   4635  HB  VAL A 297     121.425  99.827 102.495  1.00  1.00              
ATOM   4636  CG1 VAL A 297     122.805 101.241 103.224  1.00  1.00              
ATOM   4637 1HG1 VAL A 297     122.635 101.970 102.454  1.00  1.00              
ATOM   4638 2HG1 VAL A 297     122.201 101.581 104.035  1.00  1.00              
ATOM   4639 3HG1 VAL A 297     123.827 101.250 103.554  1.00  1.00              
ATOM   4640  CG2 VAL A 297     123.114  99.161 101.658  1.00  1.00              
ATOM   4641 1HG2 VAL A 297     123.841  98.452 102.020  1.00  1.00              
ATOM   4642 2HG2 VAL A 297     122.388  98.595 101.071  1.00  1.00              
ATOM   4643 3HG2 VAL A 297     123.533  99.873 100.985  1.00  1.00              
ATOM   4644  C   VAL A 297     121.978  97.594 103.946  1.00  1.00              
ATOM   4645  O   VAL A 297     121.714  97.123 102.831  1.00  1.00              
ATOM   4646  N   SER A 298     121.652  96.866 104.997  1.00  1.00              
ATOM   4647  H   SER A 298     121.984  97.187 105.901  1.00  1.00              
ATOM   4648  CA  SER A 298     120.494  95.998 104.976  1.00  1.00              
ATOM   4649  HA  SER A 298     120.903  95.184 104.412  1.00  1.00              
ATOM   4650  CB  SER A 298     120.198  95.320 106.324  1.00  1.00              
ATOM   4651  HB1 SER A 298     120.175  94.237 106.184  1.00  1.00              
ATOM   4652  HB2 SER A 298     119.206  95.596 106.630  1.00  1.00              
ATOM   4653  OG  SER A 298     121.113  95.650 107.350  1.00  1.00              
ATOM   4654  HG  SER A 298     121.554  94.824 107.611  1.00  1.00              
ATOM   4655  C   SER A 298     119.173  96.126 104.074  1.00  1.00              
ATOM   4656  O   SER A 298     118.476  95.130 104.049  1.00  1.00              
ATOM   4657  N   PHE A 299     118.652  97.107 103.301  1.00  1.00              
ATOM   4658  H   PHE A 299     117.785  96.767 102.910  1.00  1.00              
ATOM   4659  CA  PHE A 299     118.881  98.541 102.933  1.00  1.00              
ATOM   4660  HA  PHE A 299     119.878  98.660 103.108  1.00  1.00              
ATOM   4661  CB  PHE A 299     118.827  98.811 101.414  1.00  1.00              
ATOM   4662  HB1 PHE A 299     119.686  99.428 101.181  1.00  1.00              
ATOM   4663  HB2 PHE A 299     117.995  99.445 101.250  1.00  1.00              
ATOM   4664  CG  PHE A 299     118.804  97.738 100.309  1.00  1.00              
ATOM   4665  CD1 PHE A 299     118.074  96.529 100.398  1.00  1.00              
ATOM   4666  HD1 PHE A 299     117.603  96.204 101.310  1.00  1.00              
ATOM   4667  CE1 PHE A 299     117.867  95.726  99.262  1.00  1.00              
ATOM   4668  HE1 PHE A 299     117.292  94.815  99.348  1.00  1.00              
ATOM   4669  CZ  PHE A 299     118.372  96.118  98.015  1.00  1.00              
ATOM   4670  HZ  PHE A 299     118.188  95.510  97.139  1.00  1.00              
ATOM   4671  CE2 PHE A 299     119.156  97.277  97.926  1.00  1.00              
ATOM   4672  HE2 PHE A 299     119.578  97.563  96.973  1.00  1.00              
ATOM   4673  CD2 PHE A 299     119.378  98.070  99.067  1.00  1.00              
ATOM   4674  HD2 PHE A 299     119.946  98.984  98.973  1.00  1.00              
ATOM   4675  C   PHE A 299     118.189  99.479 103.901  1.00  1.00              
ATOM   4676  O   PHE A 299     117.196 100.050 103.541  1.00  1.00              
ATOM   4677  N   PRO A 300     118.822  99.720 105.083  1.00  1.00              
ATOM   4678  CD  PRO A 300     119.444  98.710 105.812  1.00  1.00              
ATOM   4679  HD1 PRO A 300     120.135  98.404 105.110  1.00  1.00              
ATOM   4680  HD2 PRO A 300     118.824  97.872 106.040  1.00  1.00              
ATOM   4681  CG  PRO A 300     120.251  99.272 106.964  1.00  1.00              
ATOM   4682  HG1 PRO A 300     121.058  98.629 107.172  1.00  1.00              
ATOM   4683  HG2 PRO A 300     119.762  99.348 107.909  1.00  1.00              
ATOM   4684  CB  PRO A 300     120.558 100.667 106.468  1.00  1.00              
ATOM   4685  HB1 PRO A 300     121.443 100.773 105.931  1.00  1.00              
ATOM   4686  HB2 PRO A 300     120.526 101.353 107.262  1.00  1.00              
ATOM   4687  CA  PRO A 300     119.496 100.945 105.493  1.00  1.00              
ATOM   4688  HA  PRO A 300     118.754 101.455 106.021  1.00  1.00              
ATOM   4689  C   PRO A 300     119.640 101.895 104.324  1.00  1.00              
ATOM   4690  O   PRO A 300     119.465 103.052 104.490  1.00  1.00              
ATOM   4691  N   ASN A 301     119.845 101.498 103.090  1.00  1.00              
ATOM   4692  H   ASN A 301     119.927 100.529 102.851  1.00  1.00              
ATOM   4693  CA  ASN A 301     119.946 102.479 102.048  1.00  1.00              
ATOM   4694  HA  ASN A 301     120.416 103.388 102.387  1.00  1.00              
ATOM   4695  CB  ASN A 301     120.746 101.883 100.826  1.00  1.00              
ATOM   4696  HB1 ASN A 301     120.069 101.469 100.084  1.00  1.00              
ATOM   4697  HB2 ASN A 301     121.363 101.047 101.041  1.00  1.00              
ATOM   4698  CG  ASN A 301     121.635 102.877 100.125  1.00  1.00              
ATOM   4699  OD1 ASN A 301     121.749 104.024 100.480  1.00  1.00              
ATOM   4700  ND2 ASN A 301     122.309 102.500  99.069  1.00  1.00              
ATOM   4701 1HD2 ASN A 301     122.413 101.519  98.872  1.00  1.00              
ATOM   4702 2HD2 ASN A 301     122.923 103.206  98.721  1.00  1.00              
ATOM   4703  C   ASN A 301     118.703 102.868 101.344  1.00  1.00              
ATOM   4704  O   ASN A 301     118.765 103.641 100.376  1.00  1.00              
ATOM   4705  N   VAL A 302     117.646 102.158 101.680  1.00  1.00              
ATOM   4706  H   VAL A 302     117.572 101.709 102.592  1.00  1.00              
ATOM   4707  CA  VAL A 302     116.469 102.269 100.929  1.00  1.00              
ATOM   4708  HA  VAL A 302     116.821 102.738 100.027  1.00  1.00              
ATOM   4709  CB  VAL A 302     116.106 101.033 100.056  1.00  1.00              
ATOM   4710  HB  VAL A 302     116.185 100.203 100.713  1.00  1.00              
ATOM   4711  CG1 VAL A 302     114.773 101.007  99.296  1.00  1.00              
ATOM   4712 1HG1 VAL A 302     114.328 100.026  99.402  1.00  1.00              
ATOM   4713 2HG1 VAL A 302     114.087 101.756  99.647  1.00  1.00              
ATOM   4714 3HG1 VAL A 302     114.893 101.189  98.244  1.00  1.00              
ATOM   4715  CG2 VAL A 302     117.102 100.506  99.038  1.00  1.00              
ATOM   4716 1HG2 VAL A 302     116.960  99.431  98.919  1.00  1.00              
ATOM   4717 2HG2 VAL A 302     116.916 100.935  98.067  1.00  1.00              
ATOM   4718 3HG2 VAL A 302     118.116 100.699  99.366  1.00  1.00              
ATOM   4719  C   VAL A 302     115.676 103.554 101.213  1.00  1.00              
ATOM   4720  O   VAL A 302     114.702 103.883 100.556  1.00  1.00              
ATOM   4721  N   THR A 303     116.222 104.295 102.166  1.00  1.00              
ATOM   4722  H   THR A 303     116.846 103.769 102.762  1.00  1.00              
ATOM   4723  CA  THR A 303     116.000 105.638 102.635  1.00  1.00              
ATOM   4724  HA  THR A 303     115.252 105.567 103.385  1.00  1.00              
ATOM   4725  CB  THR A 303     117.295 106.213 103.255  1.00  1.00              
ATOM   4726  HB  THR A 303     117.389 105.804 104.251  1.00  1.00              
ATOM   4727  CG2 THR A 303     118.559 105.855 102.515  1.00  1.00              
ATOM   4728 1HG2 THR A 303     119.365 106.494 102.858  1.00  1.00              
ATOM   4729 2HG2 THR A 303     118.793 104.846 102.801  1.00  1.00              
ATOM   4730 3HG2 THR A 303     118.421 105.933 101.441  1.00  1.00              
ATOM   4731  OG1 THR A 303     117.317 107.614 103.327  1.00  1.00              
ATOM   4732  HG1 THR A 303     116.760 107.827 104.090  1.00  1.00              
ATOM   4733  C   THR A 303     115.524 106.591 101.589  1.00  1.00              
ATOM   4734  O   THR A 303     116.045 106.685 100.473  1.00  1.00              
ATOM   4735  N   ASP A 304     114.535 107.323 102.042  1.00  1.00              
ATOM   4736  H   ASP A 304     114.330 107.236 103.036  1.00  1.00              
ATOM   4737  CA  ASP A 304     113.688 108.194 101.294  1.00  1.00              
ATOM   4738  HA  ASP A 304     112.901 108.458 102.003  1.00  1.00              
ATOM   4739  CB  ASP A 304     114.389 109.525 101.016  1.00  1.00              
ATOM   4740  HB1 ASP A 304     114.629 109.590  99.956  1.00  1.00              
ATOM   4741  HB2 ASP A 304     115.323 109.559 101.574  1.00  1.00              
ATOM   4742  CG  ASP A 304     113.571 110.755 101.438  1.00  1.00              
ATOM   4743  OD1 ASP A 304     112.406 110.907 100.992  1.00  1.00              
ATOM   4744  OD2 ASP A 304     114.201 111.718 101.940  1.00  1.00              
ATOM   4745  C   ASP A 304     112.908 107.583 100.150  1.00  1.00              
ATOM   4746  O   ASP A 304     112.347 108.315  99.332  1.00  1.00              
ATOM   4747  N   SER A 305     112.830 106.249 100.082  1.00  1.00              
ATOM   4748  H   SER A 305     113.358 105.684 100.738  1.00  1.00              
ATOM   4749  CA  SER A 305     111.952 105.620  99.116  1.00  1.00              
ATOM   4750  HA  SER A 305     112.292 106.135  98.251  1.00  1.00              
ATOM   4751  CB  SER A 305     112.133 104.174  98.664  1.00  1.00              
ATOM   4752  HB1 SER A 305     111.443 103.535  99.197  1.00  1.00              
ATOM   4753  HB2 SER A 305     113.136 103.840  98.859  1.00  1.00              
ATOM   4754  OG  SER A 305     111.862 104.097  97.269  1.00  1.00              
ATOM   4755  HG  SER A 305     112.383 104.778  96.824  1.00  1.00              
ATOM   4756  C   SER A 305     110.503 106.047  99.064  1.00  1.00              
ATOM   4757  O   SER A 305     109.739 106.094 100.021  1.00  1.00              
ATOM   4758  N   PHE A 306     110.101 106.385  97.847  1.00  1.00              
ATOM   4759  H   PHE A 306     110.729 106.305  97.057  1.00  1.00              
ATOM   4760  CA  PHE A 306     108.898 107.130  97.677  1.00  1.00              
ATOM   4761  HA  PHE A 306     108.549 107.499  98.641  1.00  1.00              
ATOM   4762  CB  PHE A 306     109.181 108.406  96.841  1.00  1.00              
ATOM   4763  HB1 PHE A 306     108.389 108.524  96.102  1.00  1.00              
ATOM   4764  HB2 PHE A 306     110.112 108.284  96.285  1.00  1.00              
ATOM   4765  CG  PHE A 306     109.256 109.736  97.585  1.00  1.00              
ATOM   4766  CD1 PHE A 306     109.638 109.827  98.940  1.00  1.00              
ATOM   4767  HD1 PHE A 306     109.921 108.949  99.501  1.00  1.00              
ATOM   4768  CE1 PHE A 306     109.685 111.075  99.583  1.00  1.00              
ATOM   4769  HE1 PHE A 306     109.981 111.126 100.623  1.00  1.00              
ATOM   4770  CZ  PHE A 306     109.372 112.249  98.879  1.00  1.00              
ATOM   4771  HZ  PHE A 306     109.414 113.206  99.379  1.00  1.00              
ATOM   4772  CE2 PHE A 306     108.994 112.170  97.529  1.00  1.00              
ATOM   4773  HE2 PHE A 306     108.749 113.069  96.982  1.00  1.00              
ATOM   4774  CD2 PHE A 306     108.940 110.920  96.886  1.00  1.00              
ATOM   4775  HD2 PHE A 306     108.667 110.871  95.841  1.00  1.00              
ATOM   4776  C   PHE A 306     107.811 106.269  97.140  1.00  1.00              
ATOM   4777  O   PHE A 306     107.566 106.224  95.945  1.00  1.00              
ATOM   4778  N   VAL A 307     107.216 105.654  98.156  1.00  1.00              
ATOM   4779  H   VAL A 307     107.714 105.799  99.032  1.00  1.00              
ATOM   4780  CA  VAL A 307     106.201 104.637  98.249  1.00  1.00              
ATOM   4781  HA  VAL A 307     106.676 103.696  98.190  1.00  1.00              
ATOM   4782  CB  VAL A 307     105.571 104.570  99.626  1.00  1.00              
ATOM   4783  HB  VAL A 307     105.017 103.661  99.682  1.00  1.00              
ATOM   4784  CG1 VAL A 307     106.708 104.268 100.555  1.00  1.00              
ATOM   4785 1HG1 VAL A 307     106.376 103.864 101.475  1.00  1.00              
ATOM   4786 2HG1 VAL A 307     107.156 103.390 100.162  1.00  1.00              
ATOM   4787 3HG1 VAL A 307     107.451 105.053 100.661  1.00  1.00              
ATOM   4788  CG2 VAL A 307     104.495 105.642  99.802  1.00  1.00              
ATOM   4789 1HG2 VAL A 307     104.613 106.411  99.054  1.00  1.00              
ATOM   4790 2HG2 VAL A 307     103.518 105.203  99.617  1.00  1.00              
ATOM   4791 3HG2 VAL A 307     104.488 106.086 100.773  1.00  1.00              
ATOM   4792  C   VAL A 307     104.967 104.461  97.315  1.00  1.00              
ATOM   4793  O   VAL A 307     104.867 105.387  96.511  1.00  1.00              
ATOM   4794  N   PRO A 308     103.934 103.499  97.391  1.00  1.00              
ATOM   4795  CD  PRO A 308     102.783 103.911  96.566  1.00  1.00              
ATOM   4796  HD1 PRO A 308     103.054 103.893  95.516  1.00  1.00              
ATOM   4797  HD2 PRO A 308     102.477 104.929  96.811  1.00  1.00              
ATOM   4798  CG  PRO A 308     101.592 102.997  96.789  1.00  1.00              
ATOM   4799  HG1 PRO A 308     101.102 102.751  95.852  1.00  1.00              
ATOM   4800  HG2 PRO A 308     100.876 103.489  97.446  1.00  1.00              
ATOM   4801  CB  PRO A 308     102.168 101.780  97.484  1.00  1.00              
ATOM   4802  HB1 PRO A 308     102.490 101.008  96.806  1.00  1.00              
ATOM   4803  HB2 PRO A 308     101.388 101.332  98.054  1.00  1.00              
ATOM   4804  CA  PRO A 308     103.364 102.336  98.268  1.00  1.00              
ATOM   4805  HA  PRO A 308     102.870 102.931  99.041  1.00  1.00              
ATOM   4806  C   PRO A 308     104.034 101.270  99.209  1.00  1.00              
ATOM   4807  O   PRO A 308     104.200 101.592 100.375  1.00  1.00              
ATOM   4808  N   ASP A 309     104.233  99.982  98.850  1.00  1.00              
ATOM   4809  H   ASP A 309     104.301  99.767  97.862  1.00  1.00              
ATOM   4810  CA  ASP A 309     103.903  98.801  99.674  1.00  1.00              
ATOM   4811  HA  ASP A 309     103.485  99.226 100.570  1.00  1.00              
ATOM   4812  CB  ASP A 309     102.717  98.050  99.042  1.00  1.00              
ATOM   4813  HB1 ASP A 309     101.963  98.749  98.689  1.00  1.00              
ATOM   4814  HB2 ASP A 309     102.260  97.440  99.816  1.00  1.00              
ATOM   4815  CG  ASP A 309     103.024  97.099  97.892  1.00  1.00              
ATOM   4816  OD1 ASP A 309     103.973  97.345  97.124  1.00  1.00              
ATOM   4817  OD2 ASP A 309     102.312  96.077  97.742  1.00  1.00              
ATOM   4818  C   ASP A 309     104.937  97.763 100.288  1.00  1.00              
ATOM   4819  O   ASP A 309     104.976  96.615  99.842  1.00  1.00              
ATOM   4820  N   LEU A 310     105.743  98.131 101.315  1.00  1.00              
ATOM   4821  H   LEU A 310     105.459  99.005 101.752  1.00  1.00              
ATOM   4822  CA  LEU A 310     106.740  97.303 102.078  1.00  1.00              
ATOM   4823  HA  LEU A 310     107.696  97.228 101.607  1.00  1.00              
ATOM   4824  CB  LEU A 310     106.836  97.868 103.532  1.00  1.00              
ATOM   4825  HB1 LEU A 310     105.807  98.127 103.732  1.00  1.00              
ATOM   4826  HB2 LEU A 310     107.350  98.787 103.490  1.00  1.00              
ATOM   4827  CG  LEU A 310     107.395  97.240 104.843  1.00  1.00              
ATOM   4828  HG  LEU A 310     107.496  98.069 105.537  1.00  1.00              
ATOM   4829  CD1 LEU A 310     106.498  96.256 105.595  1.00  1.00              
ATOM   4830 1HD1 LEU A 310     105.569  96.772 105.777  1.00  1.00              
ATOM   4831 2HD1 LEU A 310     106.287  95.362 105.044  1.00  1.00              
ATOM   4832 3HD1 LEU A 310     106.937  96.016 106.561  1.00  1.00              
ATOM   4833  CD2 LEU A 310     108.811  96.697 104.798  1.00  1.00              
ATOM   4834 1HD2 LEU A 310     108.916  95.900 104.075  1.00  1.00              
ATOM   4835 2HD2 LEU A 310     109.467  97.520 104.552  1.00  1.00              
ATOM   4836 3HD2 LEU A 310     109.111  96.376 105.791  1.00  1.00              
ATOM   4837  C   LEU A 310     106.184  95.949 102.389  1.00  1.00              
ATOM   4838  O   LEU A 310     104.997  95.829 102.709  1.00  1.00              
ATOM   4839  N   GLU A 311     107.057  94.966 102.560  1.00  1.00              
ATOM   4840  H   GLU A 311     108.044  95.060 102.329  1.00  1.00              
ATOM   4841  CA  GLU A 311     106.573  93.710 103.084  1.00  1.00              
ATOM   4842  HA  GLU A 311     105.663  93.868 103.656  1.00  1.00              
ATOM   4843  CB  GLU A 311     106.197  92.777 101.900  1.00  1.00              
ATOM   4844  HB1 GLU A 311     105.669  91.924 102.326  1.00  1.00              
ATOM   4845  HB2 GLU A 311     107.111  92.400 101.436  1.00  1.00              
ATOM   4846  CG  GLU A 311     105.304  93.336 100.778  1.00  1.00              
ATOM   4847  HG1 GLU A 311     105.927  93.863 100.051  1.00  1.00              
ATOM   4848  HG2 GLU A 311     104.573  94.032 101.166  1.00  1.00              
ATOM   4849  CD  GLU A 311     104.522  92.221 100.095  1.00  1.00              
ATOM   4850  OE1 GLU A 311     104.782  91.934  98.906  1.00  1.00              
ATOM   4851  OE2 GLU A 311     103.664  91.573 100.731  1.00  1.00              
ATOM   4852  C   GLU A 311     107.469  92.937 104.060  1.00  1.00              
ATOM   4853  O   GLU A 311     107.441  91.709 104.019  1.00  1.00              
ATOM   4854  N   ARG A 312     108.206  93.592 104.969  1.00  1.00              
ATOM   4855  H   ARG A 312     108.251  94.602 104.897  1.00  1.00              
ATOM   4856  CA  ARG A 312     108.979  92.931 106.039  1.00  1.00              
ATOM   4857  HA  ARG A 312     109.884  92.583 105.537  1.00  1.00              
ATOM   4858  CB  ARG A 312     109.482  93.930 107.094  1.00  1.00              
ATOM   4859  HB1 ARG A 312     108.662  94.568 107.419  1.00  1.00              
ATOM   4860  HB2 ARG A 312     110.213  94.578 106.608  1.00  1.00              
ATOM   4861  CG  ARG A 312     110.188  93.295 108.317  1.00  1.00              
ATOM   4862  HG1 ARG A 312     110.682  94.099 108.864  1.00  1.00              
ATOM   4863  HG2 ARG A 312     110.963  92.607 107.979  1.00  1.00              
ATOM   4864  CD  ARG A 312     109.253  92.565 109.299  1.00  1.00              
ATOM   4865  HD1 ARG A 312     109.791  92.352 110.214  1.00  1.00              
ATOM   4866  HD2 ARG A 312     108.968  91.585 108.923  1.00  1.00              
ATOM   4867  NE  ARG A 312     108.047  93.372 109.561  1.00  1.00              
ATOM   4868  HE  ARG A 312     107.281  93.261 108.911  1.00  1.00              
ATOM   4869  CZ  ARG A 312     107.988  94.363 110.428  1.00  1.00              
ATOM   4870  NH1 ARG A 312     108.878  94.506 111.359  1.00  1.00              
ATOM   4871 1HH1 ARG A 312     109.657  93.843 111.481  1.00  1.00              
ATOM   4872 2HH1 ARG A 312     108.827  95.229 112.054  1.00  1.00              
ATOM   4873  NH2 ARG A 312     107.041  95.254 110.395  1.00  1.00              
ATOM   4874 1HH2 ARG A 312     106.355  95.251 109.659  1.00  1.00              
ATOM   4875 2HH2 ARG A 312     107.053  95.999 111.075  1.00  1.00              
ATOM   4876  C   ARG A 312     108.295  91.666 106.576  1.00  1.00              
ATOM   4877  O   ARG A 312     107.210  91.735 107.153  1.00  1.00              
ATOM   4878  N   CYS A 313     108.927  90.517 106.304  1.00  1.00              
ATOM   4879  H   CYS A 313     109.829  90.623 105.870  1.00  1.00              
ATOM   4880  CA  CYS A 313     108.143  89.359 105.870  1.00  1.00              
ATOM   4881  HA  CYS A 313     107.093  89.647 105.780  1.00  1.00              
ATOM   4882  CB  CYS A 313     108.639  88.933 104.475  1.00  1.00              
ATOM   4883  HB1 CYS A 313     109.596  88.415 104.560  1.00  1.00              
ATOM   4884  HB2 CYS A 313     108.774  89.799 103.827  1.00  1.00              
ATOM   4885  SG  CYS A 313     107.419  87.823 103.714  1.00  1.00              
ATOM   4886  HG  CYS A 313     106.882  87.351 104.860  1.00  1.00              
ATOM   4887  C   CYS A 313     108.207  88.140 106.776  1.00  1.00              
ATOM   4888  O   CYS A 313     107.199  87.476 106.969  1.00  1.00              
ATOM   4889  N   MET A 314     109.399  87.762 107.226  1.00  1.00              
ATOM   4890  H   MET A 314     110.198  88.357 107.077  1.00  1.00              
ATOM   4891  CA  MET A 314     109.645  86.415 107.748  1.00  1.00              
ATOM   4892  HA  MET A 314     108.707  85.955 108.063  1.00  1.00              
ATOM   4893  CB  MET A 314     110.275  85.543 106.638  1.00  1.00              
ATOM   4894  HB1 MET A 314     110.737  84.658 107.075  1.00  1.00              
ATOM   4895  HB2 MET A 314     111.049  86.115 106.123  1.00  1.00              
ATOM   4896  CG  MET A 314     109.233  85.051 105.625  1.00  1.00              
ATOM   4897  HG1 MET A 314     108.536  85.856 105.410  1.00  1.00              
ATOM   4898  HG2 MET A 314     108.663  84.243 106.085  1.00  1.00              
ATOM   4899  SD  MET A 314     109.889  84.477 104.031  1.00  1.00              
ATOM   4900  CE  MET A 314     111.063  83.201 104.563  1.00  1.00              
ATOM   4901  HE1 MET A 314     111.479  82.704 103.686  1.00  1.00              
ATOM   4902  HE2 MET A 314     111.876  83.659 105.127  1.00  1.00              
ATOM   4903  HE3 MET A 314     110.554  82.465 105.185  1.00  1.00              
ATOM   4904  C   MET A 314     110.508  86.499 109.022  1.00  1.00              
ATOM   4905  O   MET A 314     111.380  85.659 109.239  1.00  1.00              
ATOM   4906  N   GLY A 315     110.356  87.579 109.798  1.00  1.00              
ATOM   4907  H   GLY A 315     109.519  88.151 109.686  1.00  1.00              
ATOM   4908  CA  GLY A 315     111.388  88.054 110.709  1.00  1.00              
ATOM   4909  HA1 GLY A 315     112.224  88.426 110.116  1.00  1.00              
ATOM   4910  HA2 GLY A 315     111.752  87.201 111.283  1.00  1.00              
ATOM   4911  C   GLY A 315     111.038  89.142 111.729  1.00  1.00              
ATOM   4912  O   GLY A 315     111.951  89.868 112.095  1.00  1.00              
ATOM   4913  N   LEU A 316     109.785  89.260 112.185  1.00  1.00              
ATOM   4914  H   LEU A 316     109.073  88.653 111.788  1.00  1.00              
ATOM   4915  CA  LEU A 316     109.329  90.251 113.173  1.00  1.00              
ATOM   4916  HA  LEU A 316     110.166  90.913 113.386  1.00  1.00              
ATOM   4917  CB  LEU A 316     108.234  91.171 112.569  1.00  1.00              
ATOM   4918  HB1 LEU A 316     107.720  90.652 111.773  1.00  1.00              
ATOM   4919  HB2 LEU A 316     108.776  91.967 112.075  1.00  1.00              
ATOM   4920  CG  LEU A 316     107.136  91.855 113.409  1.00  1.00              
ATOM   4921  HG  LEU A 316     106.607  92.511 112.717  1.00  1.00              
ATOM   4922  CD1 LEU A 316     106.068  90.895 113.936  1.00  1.00              
ATOM   4923 1HD1 LEU A 316     105.747  90.228 113.137  1.00  1.00              
ATOM   4924 2HD1 LEU A 316     106.453  90.310 114.760  1.00  1.00              
ATOM   4925 3HD1 LEU A 316     105.205  91.456 114.290  1.00  1.00              
ATOM   4926  CD2 LEU A 316     107.632  92.754 114.539  1.00  1.00              
ATOM   4927 1HD2 LEU A 316     108.413  92.276 115.123  1.00  1.00              
ATOM   4928 2HD2 LEU A 316     108.047  93.669 114.128  1.00  1.00              
ATOM   4929 3HD2 LEU A 316     106.820  93.010 115.208  1.00  1.00              
ATOM   4930  C   LEU A 316     109.039  89.634 114.559  1.00  1.00              
ATOM   4931  O   LEU A 316     109.503  90.138 115.578  1.00  1.00              
ATOM   4932  N   GLU A 317     108.361  88.492 114.608  1.00  1.00              
ATOM   4933  H   GLU A 317     107.983  88.165 113.723  1.00  1.00              
ATOM   4934  CA  GLU A 317     107.935  87.760 115.813  1.00  1.00              
ATOM   4935  HA  GLU A 317     107.336  86.939 115.419  1.00  1.00              
ATOM   4936  CB  GLU A 317     109.120  87.104 116.557  1.00  1.00              
ATOM   4937  HB1 GLU A 317     109.206  87.526 117.556  1.00  1.00              
ATOM   4938  HB2 GLU A 317     110.048  87.337 116.034  1.00  1.00
[truncated: 822,985 more chars]
