# Supplementary material for: Variation in selection constraints on teleost TLRs with emphasis on their repertoire in the Walking catfish, Clarias batrachus
Source: Sci Rep. 2020 Dec 7;10:21394. doi: 10.1038/s41598-020-78347-6 (PMC7721727; doi:10.1038/s41598-020-78347-6)
Supplement: Supplementary file 32 — Supplementary Information 32. [file 41598_2020_78347_MOESM32_ESM.zip › T13/struct/S509363_results/lscore.txt]

		%%%%%%%%%%%%%%%%%%%%%%%%%%%%%%%%%%%%%%%%%%%%%%%%%%%
		% B-factor and local structure quality estimation %
		%       in I-TASSER structure modeling            %
		%%%%%%%%%%%%%%%%%%%%%%%%%%%%%%%%%%%%%%%%%%%%%%%%%%%

1. How was the local accuracy estimated?

    The local accuracy was defined as the distance deviation (in Angstrom) between residue positions 
    in the model and the native structure. It was estimated using support vector regression that makes 
    use of the coverage of threading alignment, divergence of I-TASSER simulation decoys, and 
    sequence-based secondary structure and solvent accessibility predictions. Large-scale benchmark 
    tests show that the estimated local accuracy has an average error of 2.21 Angstrom and the
    Pearson's correlation coefficient between estimated and actual error is 0.7. 

    Based on these tests, the local accuracy estimations tend to be  more accurate for residues:
	 1) that have higher threading alignment coverage
	 2) that are located at alpha-helix and beta-strand regions
	 3) that are buried (at 25% threshold)

    The estimated local accuracy for each model is available at the columns 61-66 in the model's PDB file
    and also at the bottom of this page (columns with label RSQ_*).

2. What is normalized B-factor?

    Normalized B-factor for a target protein is defined as z-score-based normalization of the 
    raw B-factor values. The normalized B-factor (called B-factor profile, BFP) is predicted using a 
    combination of both template-based assignment and profile-based prediction. Based on the distributions
    and predictions of the BFP, residues with BFP values higher than 0 are less stable in experimental 
    structures. The estimated normalized B-factor is shown at the bottom of this page.

For more information about the local accuracy and normalized B-factor predictions, please refer to the 
following article:

J Yang, Y Wang, Y Zhang. ResQ: An approach to unified estimation of B-factor and residue-specific error 
in protein structure prediction, Journal of Molecular Biology, 428: 693-701 (2016).
#RES	SS	SA	COV	BFP	RSQ_1	RSQ_2	RSQ_3	RSQ_4	RSQ_5	
1	C	E	0.40	1.61	27.31	17.67	29.49	24.20	28.74	
2	C	E	0.38	1.09	26.11	17.16	28.62	24.30	27.22	
3	C	E	0.37	0.44	25.01	15.97	27.66	24.68	25.78	
4	C	B	0.35	0.03	24.01	16.18	26.43	25.65	24.02	
5	C	E	0.36	0.09	23.76	16.01	26.96	26.34	24.34	
6	C	B	0.35	0.09	22.81	15.72	26.37	26.90	23.09	
7	C	B	0.38	-0.01	22.61	15.42	26.62	27.33	22.94	
8	H	B	0.37	-0.28	21.56	15.16	26.10	26.79	21.78	
9	H	B	0.36	-0.26	20.60	14.61	25.48	25.93	20.31	
10	C	E	0.35	0.10	20.13	15.40	25.61	26.13	19.53	
11	C	B	0.37	-0.06	19.27	15.11	24.98	25.53	19.03	
12	H	B	0.37	-0.28	18.09	14.94	23.93	24.48	18.14	
13	H	B	0.37	-0.23	17.46	16.07	23.48	24.50	18.17	
14	H	B	0.40	-0.34	16.81	17.06	22.71	24.22	18.58	
15	H	B	0.41	-0.37	15.67	16.32	21.32	23.52	18.63	
16	H	E	0.35	-0.32	15.51	16.46	21.09	24.11	19.04	
17	H	B	0.37	-0.45	15.90	15.44	21.23	24.78	19.85	
18	H	B	0.36	-0.50	15.39	14.80	20.25	23.50	20.08	
19	H	B	0.42	-0.41	14.50	15.63	19.18	22.60	19.57	
20	C	B	0.42	-0.36	14.61	15.84	18.65	22.31	20.15	
21	C	B	0.45	-0.25	15.47	16.13	19.49	21.77	20.78	
22	C	E	0.45	-0.03	16.10	16.54	19.19	21.29	20.26	
23	C	E	0.44	-0.14	16.15	16.72	19.58	21.76	19.56	
24	C	B	0.45	-0.40	14.18	16.61	18.03	20.18	17.91	
25	S	B	0.39	-0.51	13.49	16.64	16.84	19.33	16.20	
26	S	B	0.32	-0.32	12.59	16.48	16.29	18.21	16.15	
27	C	B	0.32	-0.22	12.28	16.82	14.83	16.89	15.60	
28	C	E	0.38	0.01	12.34	17.34	14.72	16.85	16.22	
29	C	B	0.43	-0.01	12.59	17.81	14.25	16.53	15.67	
30	C	B	0.42	-0.15	11.75	16.53	13.11	15.49	14.62	
31	C	B	0.44	-0.16	10.58	17.64	12.15	14.11	14.34	
32	C	E	0.45	0.16	10.38	18.97	11.74	13.19	14.27	
33	C	E	0.48	0.23	9.80	19.03	11.11	12.18	13.33	
34	C	E	0.52	0.08	8.75	17.79	10.37	10.90	12.42	
35	C	B	0.58	-0.01	7.62	16.47	9.18	8.61	10.91	
36	C	B	0.62	-0.02	5.72	14.83	7.14	6.78	8.52	
37	C	E	0.65	0.27	5.42	14.25	6.24	5.37	7.07	
38	C	E	0.70	0.35	5.68	13.69	6.57	5.21	7.09	
39	C	B	0.75	0.11	5.84	12.77	7.03	5.13	6.54	
40	C	E	0.75	0.11	5.93	12.17	6.98	5.21	6.50	
41	C	E	0.77	0.13	6.17	11.10	6.61	4.98	6.35	
42	C	B	0.76	-0.03	5.89	10.66	6.62	5.10	6.67	
43	C	B	0.82	-0.25	5.21	10.54	6.56	4.93	6.60	
44	S	B	0.80	-0.38	5.10	9.11	6.49	4.60	6.37	
45	S	B	0.80	-0.24	5.37	9.08	6.61	4.75	6.49	
46	S	B	0.81	-0.28	5.01	8.75	6.27	4.84	6.39	
47	C	E	0.81	-0.11	5.12	9.71	6.34	4.99	6.49	
48	C	E	0.82	-0.08	5.42	10.76	6.79	5.14	6.57	
49	C	B	0.82	-0.14	5.46	12.41	6.59	5.20	6.30	
50	C	E	0.84	-0.11	5.28	13.21	6.27	5.16	6.00	
51	C	B	0.83	-0.13	5.17	14.55	5.96	5.19	5.80	
52	C	E	0.72	0.07	4.81	15.21	5.46	5.36	5.56	
53	C	E	0.84	0.02	3.95	14.17	4.57	5.02	5.13	
54	C	B	0.83	-0.23	3.67	13.76	4.46	5.06	5.24	
55	C	E	0.83	-0.08	3.96	14.19	4.62	5.21	5.28	
56	H	E	0.77	0.20	4.59	14.52	5.56	7.17	6.36	
57	H	E	0.55	0.14	7.13	15.60	7.81	9.63	8.77	
58	H	B	0.53	0.02	7.09	15.39	7.66	9.68	9.96	
59	H	E	0.43	0.13	5.65	15.77	6.16	7.69	9.97	
60	C	E	0.63	0.21	5.48	14.41	6.52	7.01	8.67	
61	C	B	0.74	-0.02	4.18	11.16	4.81	5.78	5.33	
62	C	B	0.84	-0.06	3.71	9.82	4.40	5.16	4.89	
63	C	E	0.88	0.01	3.44	8.65	3.99	4.84	4.72	
64	C	E	0.90	-0.06	3.32	6.49	3.91	4.75	4.62	
65	C	B	0.90	-0.31	3.28	6.52	3.90	4.73	4.64	
66	C	E	0.90	-0.31	3.22	6.51	3.87	4.65	4.62	
67	S	E	0.90	-0.46	2.83	6.16	3.43	4.28	4.20	
68	S	E	0.90	-0.62	2.80	6.16	3.47	4.33	4.25	
69	S	B	0.89	-0.62	2.82	6.20	3.52	4.30	4.32	
70	C	B	0.88	-0.71	3.35	6.66	4.02	4.81	4.92	
71	C	B	0.88	-0.56	3.30	6.58	4.01	4.78	4.86	
72	C	E	0.88	-0.52	3.35	6.60	4.07	4.85	4.93	
73	C	B	0.89	-0.61	3.42	6.60	4.09	4.88	4.94	
74	C	B	0.89	-0.46	3.24	6.33	3.87	4.64	4.74	
75	C	B	0.90	-0.47	3.56	6.61	4.15	4.91	5.02	
76	C	E	0.90	-0.28	3.62	6.62	4.20	4.92	5.11	
77	C	E	0.90	-0.17	3.68	6.57	4.20	4.91	5.11	
78	C	B	0.89	-0.35	3.44	6.36	4.04	4.67	4.94	
79	C	E	0.92	-0.25	3.74	7.07	4.20	4.91	5.10	
80	H	E	0.89	0.03	3.86	7.68	4.30	5.01	5.19	
81	H	E	0.88	0.02	3.82	7.75	4.28	5.01	5.13	
82	H	B	0.88	-0.22	3.74	7.52	4.24	4.99	5.09	
83	H	B	0.80	-0.35	3.77	7.51	4.29	5.06	5.12	
84	C	E	0.83	0.06	3.72	7.78	4.20	4.98	5.01	
85	C	E	0.84	0.01	3.65	6.64	4.16	4.97	4.93	
86	C	B	0.92	-0.26	3.43	6.53	3.98	4.78	4.76	
87	C	E	0.92	-0.17	3.42	6.55	3.97	4.74	4.76	
88	C	E	0.92	-0.34	3.31	6.52	3.90	4.67	4.68	
89	C	B	0.91	-0.48	3.27	6.53	3.90	4.65	4.69	
90	C	E	0.91	-0.43	3.19	6.52	3.85	4.56	4.66	
91	S	B	0.89	-0.68	2.83	6.12	3.45	4.24	4.26	
92	S	B	0.89	-0.87	2.82	6.12	3.48	4.28	4.32	
93	S	B	0.90	-0.73	2.89	6.21	3.51	4.22	4.36	
94	C	B	0.90	-0.78	3.33	6.59	4.00	4.71	4.94	
95	C	E	0.90	-0.60	3.32	6.64	4.00	4.69	4.90	
96	C	E	0.90	-0.51	3.30	6.61	4.01	4.70	4.91	
97	C	B	0.90	-0.56	3.62	7.28	4.28	5.18	5.14	
98	C	B	0.89	-0.56	3.51	7.20	4.38	5.38	5.30	
99	C	E	0.89	-0.09	4.24	6.85	4.22	6.37	5.08	
100	C	E	0.88	0.07	5.35	6.92	4.35	6.71	5.23	
101	C	B	0.88	-0.22	5.72	7.02	4.39	6.66	5.35	
102	C	B	0.88	-0.27	6.83	6.82	4.66	8.33	5.29	
103	H	E	0.88	0.10	7.96	6.90	4.76	8.56	5.34	
104	H	E	0.86	-0.12	7.99	6.87	4.81	9.59	5.36	
105	H	B	0.87	-0.39	6.99	6.84	4.56	10.25	5.22	
106	H	B	0.88	-0.32	6.86	6.80	4.42	11.08	5.14	
107	C	E	0.88	-0.01	9.31	6.76	4.69	13.65	5.11	
108	C	E	0.88	-0.08	11.32	6.74	4.80	16.55	5.04	
109	C	B	0.87	-0.24	11.33	6.74	4.42	16.62	5.00	
110	C	E	0.88	-0.07	13.25	6.75	4.76	18.20	4.99	
111	C	E	0.89	-0.25	14.29	6.71	4.65	20.65	4.88	
112	C	B	0.89	-0.58	13.00	6.71	4.22	19.32	4.91	
113	C	E	0.89	-0.50	13.79	6.71	4.30	20.69	4.87	
114	S	B	0.89	-0.77	12.00	6.26	3.73	18.97	4.46	
115	S	B	0.89	-0.95	10.10	6.27	3.82	16.56	4.51	
116	S	B	0.89	-0.82	9.61	6.38	4.14	16.19	4.63	
117	C	B	0.88	-0.82	8.21	6.82	4.52	13.94	5.13	
118	C	B	0.88	-0.70	9.06	6.78	4.84	14.67	5.15	
119	C	E	0.86	-0.50	9.69	6.84	5.02	13.81	5.28	
120	C	B	0.86	-0.62	8.77	6.81	4.90	11.72	5.27	
121	C	E	0.82	-0.43	10.26	6.92	6.83	10.44	6.07	
122	C	B	0.82	-0.41	10.14	6.96	8.24	9.40	7.08	
123	C	E	0.88	-0.20	9.00	8.14	7.64	8.47	6.70	
124	C	E	0.90	-0.18	8.17	8.20	8.62	8.30	7.49	
125	C	B	0.92	-0.26	6.03	7.45	7.05	8.34	6.34	
126	C	E	0.86	-0.04	5.94	6.74	6.93	8.42	6.21	
127	C	B	0.51	0.05	6.75	7.47	7.11	9.16	6.37	
128	C	E	0.40	0.00	7.55	7.64	7.70	10.35	7.13	
129	H	E	0.62	0.13	6.57	7.21	5.97	8.93	5.84	
130	H	E	0.65	-0.04	5.78	7.13	4.60	8.11	5.60	
131	H	B	0.67	-0.44	4.85	7.09	4.55	7.09	5.51	
132	H	B	0.68	-0.53	4.94	7.05	4.50	7.16	5.42	
133	C	E	0.78	-0.20	4.70	6.89	4.33	6.88	5.26	
134	C	E	0.82	-0.41	4.98	6.77	4.23	7.19	5.10	
135	C	B	0.88	-0.59	4.62	6.67	4.07	6.80	4.95	
136	C	E	0.90	-0.41	4.24	6.65	4.00	6.34	4.89	
137	C	E	0.90	-0.54	4.27	6.61	3.94	6.37	4.80	
138	C	B	0.92	-0.67	4.44	6.57	3.92	6.58	4.79	
139	C	E	0.92	-0.56	4.45	6.55	3.89	6.59	4.74	
140	S	B	0.92	-0.70	3.82	6.16	3.46	5.84	4.35	
141	S	B	0.92	-0.92	3.80	6.15	3.47	5.86	4.39	
142	S	B	0.92	-0.87	3.48	6.26	3.49	5.67	4.44	
143	C	B	0.92	-0.82	4.22	6.62	4.04	6.31	5.02	
144	C	B	0.92	-0.63	3.87	6.44	3.78	5.96	4.84	
145	C	E	0.92	-0.55	3.82	6.62	3.97	6.04	5.07	
146	C	B	0.92	-0.70	3.73	6.70	3.98	5.87	5.09	
147	C	E	0.92	-0.55	3.46	6.33	3.65	5.49	4.70	
148	C	B	0.92	-0.43	5.08	6.66	4.16	7.32	5.13	
149	C	E	0.92	-0.09	4.81	6.72	4.24	6.95	5.24	
150	C	E	0.92	-0.03	5.29	6.69	4.20	7.63	5.22	
151	C	B	0.92	-0.33	4.90	6.69	4.27	7.38	5.20	
152	C	E	0.91	-0.18	6.06	6.74	4.45	8.78	5.31	
153	H	E	0.91	-0.02	5.28	6.77	4.33	7.80	5.27	
154	H	E	0.92	-0.05	6.61	6.75	4.37	9.00	5.16	
155	H	B	0.92	-0.39	5.42	6.71	4.20	7.64	5.12	
156	C	B	0.91	-0.37	5.30	6.68	4.21	7.49	5.03	
157	C	E	0.82	-0.17	6.32	6.82	4.47	8.57	5.19	
158	C	E	0.82	-0.23	5.72	6.81	4.41	7.95	5.16	
159	C	B	0.82	-0.43	5.06	6.78	4.19	7.23	5.07	
160	C	E	0.90	-0.37	5.16	6.67	4.10	7.31	4.93	
161	C	E	0.91	-0.47	4.50	6.62	3.96	6.60	4.82	
162	C	B	0.91	-0.65	4.36	6.62	3.94	6.48	4.84	
163	C	B	0.91	-0.58	4.00	6.63	3.89	6.06	4.80	
164	S	B	0.91	-0.73	3.39	6.19	3.43	5.43	4.38	
165	S	B	0.91	-0.93	3.68	6.19	3.48	5.80	4.45	
166	S	B	0.91	-0.80	3.62	6.19	3.47	5.83	4.46	
167	C	B	0.91	-0.64	4.20	6.66	4.05	6.28	5.06	
168	C	E	0.91	-0.60	3.95	6.62	3.94	6.03	5.03	
169	C	E	0.90	-0.35	4.00	6.68	4.01	6.08	5.06	
170	C	B	0.89	-0.39	4.87	6.82	4.38	7.65	5.19	
171	C	B	0.48	-0.18	6.13	7.58	5.50	8.80	6.15	
172	H	B	0.42	-0.10	7.45	7.74	5.72	9.51	6.38	
173	H	E	0.81	-0.08	8.36	7.02	6.00	10.05	6.19	
174	H	B	0.83	-0.28	10.87	6.94	6.27	11.69	6.31	
175	C	E	0.85	-0.03	11.17	6.88	6.12	11.37	6.39	
176	C	E	0.84	0.05	13.73	6.88	5.36	14.00	6.04	
177	C	B	0.85	-0.16	13.61	6.95	5.53	14.85	6.09	
178	C	B	0.85	-0.24	15.65	6.98	5.33	17.29	6.04	
179	H	E	0.80	-0.09	16.32	6.93	7.00	16.81	7.15	
180	H	E	0.80	-0.11	16.18	6.97	6.36	16.68	6.47	
181	H	B	0.80	-0.27	15.41	6.96	6.34	17.61	6.63	
182	H	B	0.82	-0.35	15.40	6.91	6.94	17.35	7.07	
183	C	E	0.82	-0.07	16.38	6.91	5.44	19.83	6.01	
184	C	E	0.83	-0.05	15.71	6.87	5.36	21.29	5.55	
185	C	B	0.83	-0.26	13.67	6.85	5.60	20.59	6.45	
186	C	E	0.78	-0.21	13.20	6.99	4.79	22.52	5.78	
187	C	E	0.84	-0.32	10.13	6.81	4.36	21.46	5.22	
188	C	B	0.84	-0.54	8.48	6.82	5.62	18.62	5.91	
189	C	E	0.83	-0.51	6.45	6.81	4.07	17.50	4.98	
190	S	B	0.82	-0.72	4.57	6.38	3.63	13.80	4.57	
191	S	B	0.82	-0.86	5.37	6.40	3.69	11.88	4.63	
192	S	B	0.82	-0.82	4.60	6.39	3.70	8.94	4.65	
193	C	B	0.82	-0.74	5.96	7.01	4.32	8.35	5.33	
194	C	B	0.82	-0.72	4.87	6.97	4.20	7.76	5.23	
195	C	B	0.82	-0.57	4.53	6.98	4.24	9.04	5.30	
196	C	B	0.83	-0.65	5.15	6.86	4.20	9.95	5.29	
197	C	B	0.84	-0.45	5.57	6.84	4.22	11.00	5.31	
198	C	B	0.88	-0.43	6.22	6.79	4.18	11.12	5.26	
199	C	E	0.88	-0.19	6.86	6.86	4.29	11.62	5.36	
200	C	E	0.87	-0.14	7.25	6.83	4.31	11.66	5.34	
201	C	B	0.87	-0.17	6.86	7.21	4.11	10.84	5.17	
202	C	E	0.84	0.09	6.77	7.83	4.19	11.29	5.36	
203	C	E	0.70	0.15	7.04	8.91	4.73	11.27	5.81	
204	C	E	0.69	0.31	5.99	9.10	4.80	11.31	6.02	
205	C	E	0.54	0.21	6.97	10.06	5.28	10.39	6.70	
206	C	B	0.48	-0.03	8.28	10.00	5.52	11.11	6.32	
207	C	E	0.48	0.08	9.07	10.38	6.10	11.15	8.08	
208	C	B	0.39	0.04	9.33	10.75	5.85	11.75	7.78	
209	C	E	0.36	0.20	9.72	9.58	8.22	11.38	8.94	
210	C	E	0.37	0.23	10.08	10.11	10.79	9.83	11.07	
211	C	B	0.36	0.13	8.54	7.81	10.38	7.86	10.65	
212	C	E	0.43	0.20	7.60	7.64	9.89	5.65	10.20	
213	H	E	0.44	0.13	6.76	7.68	9.39	5.50	9.62	
214	H	B	0.52	-0.08	6.45	7.46	8.87	5.22	9.34	
215	H	E	0.55	-0.02	7.15	7.37	8.53	5.08	9.21	
216	C	B	0.60	0.04	5.21	7.35	7.44	5.06	8.29	
217	C	E	0.72	-0.04	5.85	7.05	5.75	4.80	6.41	
218	C	B	0.84	-0.26	6.45	6.80	4.99	4.53	5.48	
219	C	E	0.85	-0.23	5.07	6.78	4.28	4.49	5.16	
220	C	E	0.87	-0.23	7.02	6.72	4.60	4.45	5.02	
221	C	B	0.88	-0.46	5.95	6.70	4.37	4.41	4.92	
222	C	E	0.85	-0.52	4.53	6.73	4.16	4.42	4.95	
223	S	B	0.88	-0.66	4.20	6.27	3.76	3.97	4.52	
224	S	B	0.88	-0.87	4.04	6.27	3.72	3.99	4.55	
225	S	B	0.88	-0.77	4.22	6.29	3.76	4.10	4.55	
226	C	B	0.88	-0.65	4.42	6.81	4.19	4.48	4.98	
227	C	E	0.87	-0.55	4.37	6.81	4.19	4.51	5.06	
228	C	E	0.88	-0.48	5.00	6.80	4.29	4.55	5.05	
229	C	B	0.88	-0.50	4.84	6.76	4.20	4.56	5.10	
230	C	E	0.88	-0.22	5.94	6.73	4.38	4.51	4.99	
231	C	B	0.88	-0.03	7.13	6.80	4.65	4.52	5.09	
232	C	E	0.88	0.25	6.21	6.83	4.52	4.54	5.18	
233	C	E	0.87	0.15	6.79	6.85	4.95	4.58	5.40	
234	C	B	0.87	-0.19	6.64	6.81	5.09	4.52	5.85	
235	C	E	0.86	-0.00	7.82	6.90	5.98	4.52	6.49	
236	H	E	0.84	0.10	8.56	6.88	7.26	4.49	7.57	
237	H	E	0.83	0.03	8.20	6.89	7.23	4.53	7.64	
238	H	B	0.85	-0.29	7.54	6.82	8.12	4.47	7.92	
239	H	B	0.85	-0.34	7.39	6.81	7.86	4.45	7.65	
240	C	E	0.86	0.07	7.67	6.88	7.95	4.53	7.99	
241	C	E	0.88	-0.02	7.46	6.84	7.60	5.01	7.56	
242	C	B	0.88	-0.21	6.92	7.09	7.65	5.01	7.40	
243	C	E	0.82	-0.18	7.53	7.67	7.81	5.57	7.31	
244	C	E	0.89	-0.23	6.81	7.19	7.28	5.02	7.20	
245	C	B	0.88	-0.52	7.46	7.16	7.42	6.15	7.40	
246	C	E	0.87	-0.51	6.82	6.83	7.48	4.49	7.37	
247	S	B	0.88	-0.68	6.45	6.43	7.06	4.08	6.95	
248	S	B	0.88	-0.81	6.41	6.46	6.80	4.11	6.87	
249	S	B	0.88	-0.75	6.39	6.35	7.23	4.01	7.07	
250	C	B	0.88	-0.65	7.11	6.88	7.67	4.54	7.55	
251	C	B	0.88	-0.58	6.97	6.75	7.64	4.44	7.53	
252	C	E	0.84	-0.42	7.62	6.86	8.47	4.55	8.33	
253	C	B	0.88	-0.50	5.33	6.82	6.55	4.52	7.13	
254	C	E	0.88	-0.36	6.88	6.68	7.65	4.42	7.85	
255	C	B	0.88	-0.33	7.18	6.78	7.84	4.56	8.39	
256	C	E	0.86	0.01	8.04	6.90	7.82	4.74	8.23	
257	C	E	0.85	0.03	7.89	6.93	7.30	4.70	8.08	
258	C	B	0.84	-0.18	7.74	6.96	7.80	4.67	8.10	
259	C	E	0.83	-0.15	5.03	7.00	5.88	4.69	7.55	
260	H	E	0.82	-0.07	6.09	7.08	7.12	4.73	7.88	
261	H	E	0.79	-0.15	7.14	7.17	7.60	4.80	7.99	
262	H	B	0.75	-0.37	6.71	7.31	7.65	4.92	8.43	
263	C	E	0.74	-0.27	7.58	7.30	8.62	4.89	8.85	
264	C	E	0.72	-0.28	8.97	7.34	10.15	4.94	9.81	
265	C	B	0.64	-0.34	9.73	7.53	12.43	5.13	11.23	
266	C	E	0.70	-0.22	10.74	7.47	13.81	5.09	12.98	
267	C	B	0.71	-0.42	9.34	7.34	12.59	4.96	14.08	
268	C	B	0.72	-0.46	7.68	7.27	11.53	4.88	14.13	
269	C	E	0.71	-0.41	7.39	7.27	11.55	4.88	15.69	
270	C	B	0.71	-0.55	7.37	7.24	12.28	4.85	16.10	
271	H	B	0.70	-0.57	8.61	9.98	13.65	4.92	17.77	
272	H	B	0.69	-0.62	9.07	11.04	12.85	5.01	19.31	
273	C	B	0.70	-0.46	8.59	11.00	12.47	4.90	20.23	
274	C	E	0.69	-0.28	8.64	11.52	13.04	4.92	21.01	
275	C	B	0.71	-0.40	9.24	11.70	14.04	4.88	21.85	
276	C	E	0.75	-0.20	10.00	12.56	16.10	4.74	23.07	
277	C	E	0.77	-0.24	10.91	12.49	16.24	4.77	22.52	
278	C	B	0.77	-0.27	12.61	13.66	16.97	4.79	22.05	
279	C	E	0.76	-0.22	14.60	14.00	16.49	4.80	21.20	
280	C	B	0.76	-0.22	15.11	14.61	14.38	4.82	18.90	
281	C	E	0.77	0.06	17.39	15.53	14.08	4.89	18.27	
282	C	E	0.72	0.02	18.26	15.48	13.46	5.64	17.15	
283	C	B	0.62	-0.10	17.79	15.13	12.45	7.12	16.02	
284	H	B	0.53	-0.09	19.02	16.39	12.20	8.83	15.95	
285	H	E	0.52	0.01	20.76	17.66	12.49	8.56	17.22	
286	H	B	0.53	-0.03	20.61	17.47	12.73	8.68	17.60	
287	H	B	0.48	-0.08	18.66	18.15	12.73	9.24	16.50	
288	C	B	0.48	-0.14	18.27	19.41	14.12	10.12	17.35	
289	C	E	0.46	-0.10	19.26	20.52	15.75	8.16	18.40	
290	C	B	0.45	-0.28	19.89	20.38	16.67	8.96	17.78	
291	C	E	0.50	-0.32	19.93	21.94	18.16	9.47	18.18	
292	C	E	0.49	-0.40	18.48	21.57	18.21	10.06	17.48	
293	C	B	0.48	-0.40	18.55	22.26	19.21	8.97	17.79	
294	C	B	0.46	-0.45	16.68	21.08	18.24	10.30	17.35	
295	H	B	0.46	-0.60	15.26	18.87	17.09	11.13	16.33	
296	H	E	0.44	-0.56	14.31	18.35	17.58	10.42	16.52	
297	H	B	0.44	-0.50	13.65	16.89	17.01	7.96	15.96	
298	C	E	0.49	-0.43	12.46	16.11	16.33	6.99	15.18	
299	C	E	0.56	-0.33	11.89	16.11	15.18	7.55	14.38	
300	C	E	0.62	-0.26	12.38	16.10	15.04	4.97	16.16	
301	C	E	0.62	-0.19	10.92	14.56	13.86	4.95	16.47	
302	C	B	0.62	-0.25	9.96	14.16	12.38	4.97	16.30	
303	C	E	0.64	-0.14	11.40	14.65	14.24	4.95	18.90	
304	C	E	0.65	-0.03	12.43	16.01	15.72	4.90	21.46	
305	C	B	0.65	-0.05	11.10	15.43	14.10	4.92	20.90	
306	C	E	0.67	-0.11	10.43	15.42	12.71	4.92	19.64	
307	C	B	0.68	-0.19	8.55	13.96	10.62	4.81	18.88	
308	H	E	0.73	-0.10	7.45	13.52	9.83	4.70	18.84	
309	H	E	0.75	-0.22	5.95	12.41	8.03	4.66	18.09	
310	H	B	0.76	-0.33	5.30	11.99	7.14	4.66	16.75	
311	H	E	0.75	-0.12	4.53	11.57	6.41	4.70	17.01	
312	C	E	0.78	-0.02	4.02	10.78	5.93	4.65	16.78	
313	C	B	0.79	-0.28	3.64	8.90	5.82	4.58	18.55	
314	C	E	0.76	-0.25	3.76	7.06	6.20	4.74	19.63	
315	C	E	0.78	-0.34	3.73	7.08	6.00	4.72	19.69	
316	C	B	0.79	-0.53	3.77	6.95	5.81	4.69	18.58	
317	C	E	0.79	-0.56	3.74	6.90	6.04	4.70	19.73	
318	H	B	0.79	-0.64	3.64	6.92	5.65	4.73	18.62	
319	H	B	0.78	-0.80	3.67	7.00	5.37	4.77	16.28	
320	H	B	0.78	-0.75	3.58	6.99	5.09	4.80	15.58	
321	C	B	0.81	-0.70	3.67	6.92	4.91	4.72	13.66	
322	C	E	0.80	-0.55	3.55	6.91	4.87	4.70	14.38	
323	C	B	0.82	-0.56	3.69	6.92	4.86	4.70	14.95	
324	C	B	0.82	-0.55	3.53	6.94	4.98	4.68	15.60	
325	C	E	0.77	-0.40	3.77	7.02	5.39	4.81	16.76	
326	C	E	0.69	-0.26	4.70	7.21	5.60	5.53	16.88	
327	C	B	0.65	-0.23	4.96	7.31	5.44	5.69	14.73	
328	C	E	0.74	0.00	4.48	7.21	5.14	5.82	12.66	
329	C	B	0.77	-0.08	4.08	7.18	4.83	5.90	11.33	
330	C	B	0.79	-0.18	4.84	7.17	4.82	6.48	10.02	
331	C	E	0.77	-0.07	4.97	7.20	5.20	6.05	9.02	
332	H	E	0.72	0.10	4.34	7.32	5.08	6.01	6.80	
333	H	E	0.77	-0.09	4.26	7.20	4.74	6.36	6.02	
334	H	B	0.76	-0.38	4.34	7.17	4.81	7.15	6.02	
335	H	B	0.77	-0.44	4.17	7.15	4.70	7.45	6.00	
336	C	E	0.78	-0.11	4.12	7.19	4.83	7.12	6.00	
337	C	B	0.78	-0.17	4.21	7.18	4.82	7.49	5.97	
338	C	B	0.69	-0.33	4.35	7.22	4.76	7.13	5.82	
339	C	E	0.69	-0.16	4.91	7.24	5.26	6.93	6.51	
340	C	E	0.66	-0.27	6.65	7.34	7.50	7.99	8.44	
341	C	B	0.62	-0.46	7.62	7.54	9.12	8.17	9.30	
342	C	E	0.60	-0.45	9.65	7.88	11.86	9.99	10.96	
343	C	B	0.44	-0.41	10.74	7.88	13.22	11.71	12.60	
344	C	B	0.42	-0.53	10.04	7.88	12.69	12.27	12.12	
345	C	E	0.38	-0.46	9.36	7.98	11.36	10.89	13.33	
346	C	B	0.38	-0.37	9.35	8.03	10.84	9.33	14.12	
347	C	E	0.48	-0.30	8.94	7.44	10.49	8.52	15.49	
348	C	E	0.53	-0.40	7.45	7.29	8.79	7.50	15.24	
349	C	E	0.69	-0.46	6.11	7.01	7.34	6.40	14.12	
350	C	B	0.65	-0.61	5.18	7.09	6.51	5.62	13.48	
351	C	E	0.72	-0.48	5.16	6.93	7.09	4.58	14.83	
352	C	E	0.75	-0.40	4.59	6.89	6.59	4.43	14.55	
353	C	B	0.78	-0.51	4.25	6.95	6.05	4.58	13.28	
354	C	E	0.81	-0.46	3.56	6.87	5.19	4.48	12.38	
355	C	B	0.74	-0.55	3.54	7.08	5.27	4.70	10.89	
356	C	E	0.74	-0.39	3.47	7.12	4.79	4.82	9.57	
357	C	E	0.75	-0.40	3.47	7.12	4.51	4.80	8.48	
358	C	B	0.75	-0.52	3.44	7.09	4.34	4.79	7.92	
359	C	E	0.74	-0.38	3.44	7.06	4.46	4.78	6.14	
360	C	B	0.74	-0.40	3.43	7.08	4.49	4.76	5.49	
361	C	E	0.75	-0.26	3.53	7.12	4.57	4.85	5.59	
362	C	E	0.73	-0.20	3.63	7.17	4.64	4.96	5.62	
363	C	B	0.80	-0.24	3.36	6.91	4.32	4.67	5.14	
364	C	E	0.80	-0.19	3.38	7.09	4.24	4.77	5.18	
365	H	E	0.78	-0.05	3.48	7.04	4.33	4.88	5.25	
366	H	B	0.78	-0.08	3.41	7.01	4.28	4.80	5.19	
367	H	B	0.75	-0.29	3.42	7.01	4.28	4.77	5.22	
368	H	B	0.80	-0.28	3.33	6.93	4.19	4.67	5.11	
369	C	E	0.82	0.13	3.29	6.97	4.16	4.65	5.08	
370	C	E	0.85	0.12	3.28	6.93	4.13	4.60	5.09	
371	C	B	0.86	-0.21	3.23	6.94	4.08	4.55	5.01	
372	C	E	0.88	-0.15	3.13	7.36	3.99	4.49	4.86	
373	C	E	0.89	-0.24	3.08	7.20	3.93	4.41	4.80	
374	C	B	0.91	-0.53	3.03	7.25	3.89	4.36	4.76	
375	C	B	0.89	-0.49	3.00	6.67	3.86	4.34	4.68	
376	S	B	0.92	-0.64	2.56	6.22	3.41	3.88	4.30	
377	S	B	0.92	-0.84	2.53	6.19	3.38	3.85	4.30	
378	S	B	0.92	-0.81	2.59	6.30	3.41	3.90	4.27	
379	C	B	0.92	-0.80	3.07	6.62	3.89	4.39	4.76	
380	C	B	0.92	-0.65	2.82	6.50	3.70	4.23	4.57	
381	C	E	0.92	-0.67	3.00	6.59	3.80	4.37	4.69	
382	C	B	0.92	-0.75	3.02	6.61	3.83	4.39	4.74	
383	C	E	0.92	-0.59	2.72	6.27	3.53	4.11	4.43	
384	C	B	0.92	-0.50	3.03	6.58	3.84	4.40	4.72	
385	C	E	0.92	-0.12	3.11	6.63	4.00	4.52	4.81	
386	C	E	0.92	0.04	3.10	6.69	3.99	4.58	4.89	
387	C	B	0.92	-0.16	3.06	6.68	3.89	4.47	4.74	
388	C	E	0.91	0.06	3.16	6.70	4.00	4.59	4.85	
389	H	E	0.88	0.13	3.19	6.75	4.04	4.65	4.85	
390	H	E	0.85	0.07	3.23	6.79	4.09	4.66	4.93	
391	H	B	0.85	-0.35	3.21	6.80	4.06	4.61	4.93	
392	H	B	0.87	-0.34	3.16	6.78	4.02	4.55	4.85	
393	C	E	0.88	-0.06	3.15	6.77	4.01	4.56	4.85	
394	C	B	0.91	-0.19	3.11	6.75	3.98	4.50	4.84	
395	C	B	0.89	-0.37	3.09	6.75	3.96	4.48	4.78	
396	C	E	0.89	-0.14	3.10	6.74	3.98	4.53	4.77	
397	C	E	0.90	-0.24	3.05	6.71	3.92	4.46	4.69	
398	C	B	0.90	-0.48	3.03	6.69	3.89	4.41	4.66	
399	C	E	0.90	-0.39	3.00	6.67	3.86	4.37	4.60	
400	S	E	0.90	-0.52	2.56	6.21	3.39	3.89	4.15	
401	S	E	0.90	-0.71	2.56	6.19	3.38	3.89	4.17	
402	S	E	0.90	-0.72	2.59	6.21	3.39	3.91	4.18	
403	C	B	0.90	-0.80	3.12	6.63	3.91	4.45	4.71	
404	C	E	0.90	-0.66	3.06	6.63	3.85	4.40	4.65	
405	C	E	0.90	-0.62	3.06	6.61	3.84	4.43	4.66	
406	C	B	0.90	-0.76	3.06	6.60	3.85	4.42	4.70	
407	C	B	0.90	-0.48	2.91	6.44	3.70	4.30	4.51	
408	C	B	0.90	-0.50	3.06	6.57	3.86	4.48	4.66	
409	C	E	0.90	-0.19	3.15	6.64	3.96	4.60	4.78	
410	C	E	0.90	-0.16	3.16	6.72	3.96	4.61	4.74	
411	C	B	0.91	-0.31	3.10	6.60	3.90	4.54	4.66	
412	C	E	0.89	-0.21	3.19	6.69	4.01	4.65	4.75	
413	H	E	0.87	-0.04	3.25	6.76	4.08	4.74	4.78	
414	H	E	0.85	-0.17	3.24	6.81	4.09	4.73	4.78	
415	H	B	0.85	-0.48	3.20	6.78	4.03	4.64	4.77	
416	H	B	0.91	-0.53	3.10	6.70	3.95	4.54	4.70	
417	C	E	0.91	-0.23	3.13	6.69	3.95	4.58	4.73	
418	C	E	0.91	-0.23	3.12	6.72	4.04	4.56	4.79	
419	C	B	0.90	-0.42	3.06	6.70	3.92	4.51	4.67	
420	C	E	0.82	-0.29	3.56	6.88	4.45	4.73	5.01	
421	C	E	0.89	-0.29	3.12	6.68	3.91	4.49	4.58	
422	C	B	0.90	-0.45	3.02	6.63	3.87	4.41	4.56	
423	C	E	0.89	-0.46	3.00	6.62	3.83	4.38	4.51	
424	S	B	0.91	-0.69	2.56	6.18	3.38	3.90	4.07	
425	S	E	0.91	-0.81	2.56	6.15	3.35	3.89	4.07	
426	S	B	0.91	-0.81	2.59	6.16	3.36	3.91	4.09	
427	C	B	0.91	-0.83	3.12	6.59	3.81	4.38	4.55	
428	C	B	0.90	-0.73	3.07	6.54	3.76	4.34	4.50	
429	C	E	0.90	-0.64	3.06	6.58	3.82	4.43	4.57	
430	C	B	0.91	-0.75	3.12	6.57	3.82	4.51	4.58	
431	C	B	0.91	-0.56	2.86	6.35	3.65	4.29	4.40	
432	C	B	0.91	-0.56	3.06	6.53	3.84	4.48	4.64	
433	C	B	0.91	-0.34	3.15	6.61	3.94	4.61	4.64	
434	C	E	0.90	-0.23	3.16	6.61	3.95	4.63	4.61	
435	C	B	0.91	-0.40	3.11	6.50	3.82	4.48	4.48	
436	C	E	0.90	-0.25	3.17	6.63	3.98	4.66	4.62	
437	H	E	0.92	-0.05	3.18	6.64	4.01	4.71	4.61	
438	H	E	0.89	-0.19	3.19	6.66	4.03	4.71	4.65	
439	H	B	0.92	-0.50	3.12	6.63	3.95	4.59	4.60	
440	H	B	0.92	-0.57	3.10	6.65	3.93	4.56	4.58	
441	C	E	0.91	-0.24	3.10	6.65	3.96	4.61	4.60	
442	C	E	0.92	-0.29	3.08	6.64	3.95	4.59	4.60	
443	C	B	0.92	-0.46	3.03	6.62	3.89	4.52	4.54	
444	C	E	0.92	-0.32	3.02	6.61	3.89	4.52	4.50	
445	C	E	0.92	-0.41	2.98	6.60	3.85	4.45	4.48	
446	C	B	0.92	-0.65	2.99	6.59	3.83	4.41	4.46	
447	C	B	0.92	-0.62	2.98	6.57	3.80	4.37	4.41	
448	S	B	0.92	-0.80	2.54	6.12	3.33	3.89	3.96	
449	S	B	0.92	-1.01	2.54	6.10	3.32	3.89	3.96	
450	S	B	0.92	-0.86	2.59	6.13	3.34	3.92	4.01	
451	C	B	0.92	-0.81	3.09	6.60	3.76	4.36	4.50	
452	C	B	0.92	-0.68	2.93	6.44	3.67	4.28	4.42	
453	C	E	0.92	-0.66	3.03	6.51	3.78	4.41	4.46	
454	C	B	0.92	-0.80	2.92	6.52	3.80	4.41	4.49	
455	C	B	0.92	-0.64	2.53	6.13	3.43	4.82	4.17	
456	C	B	0.90	-0.56	3.49	6.61	3.94	5.94	4.56	
457	C	B	0.90	-0.44	5.51	6.60	3.92	8.41	4.52	
458	C	B	0.89	-0.31	6.48	6.62	3.99	9.78	4.56	
459	C	B	0.88	-0.38	6.96	6.53	4.12	8.65	4.46	
460	C	B	0.86	-0.27	6.48	6.84	5.39	8.58	5.35	
461	H	E	0.85	-0.21	7.99	6.85	5.66	10.17	6.99	
462	H	E	0.84	-0.04	9.37	6.97	6.77	10.28	8.55	
463	H	B	0.82	-0.44	7.45	6.85	7.82	6.08	8.17	
464	H	B	0.86	-0.53	6.81	6.79	7.32	4.56	8.86	
465	C	E	0.86	-0.20	4.50	6.78	6.11	5.05	8.65	
466	C	E	0.87	-0.12	4.29	6.80	5.68	4.80	7.51	
467	C	B	0.88	-0.33	3.66	6.63	4.42	4.57	5.36	
468	C	E	0.88	-0.13	3.55	6.64	4.43	4.57	4.76	
469	C	E	0.88	-0.33	3.04	6.62	3.88	4.52	4.45	
470	C	B	0.88	-0.54	3.01	6.57	3.82	4.43	4.40	
471	C	E	0.88	-0.52	3.02	6.57	3.81	4.41	4.37	
472	S	B	0.88	-0.71	2.61	6.15	3.44	3.96	3.95	
473	S	B	0.88	-0.91	2.61	6.13	3.36	3.96	3.96	
474	S	B	0.88	-0.86	2.63	6.13	3.35	3.96	3.97	
475	C	B	0.88	-0.80	3.09	6.64	3.82	4.52	4.50	
476	C	B	0.87	-0.76	3.09	6.55	3.81	4.45	4.51	
477	C	E	0.87	-0.62	3.10	6.56	3.85	4.51	4.49	
478	C	B	0.88	-0.74	3.09	6.54	3.84	4.51	4.46	
479	C	B	0.88	-0.54	3.07	6.50	3.92	4.53	4.43	
480	C	B	0.87	-0.55	3.19	6.51	3.90	4.59	4.44	
481	C	B	0.87	-0.35	3.15	6.55	3.93	4.62	4.47	
482	C	B	0.88	-0.30	3.15	6.54	3.95	4.65	4.47	
483	C	B	0.88	-0.31	3.14	6.53	3.95	4.66	4.45	
484	C	E	0.85	-0.33	3.17	6.59	3.98	4.64	4.46	
485	C	B	0.82	-0.17	3.57	7.34	4.39	4.78	4.88	
486	H	E	0.75	-0.03	3.94	10.45	4.63	5.27	5.83	
487	H	E	0.65	-0.09	4.61	11.80	5.40	5.28	7.28	
488	H	B	0.58	-0.18	5.40	12.73	6.48	7.82	7.71	
489	H	B	0.48	0.01	7.14	12.75	8.29	9.40	7.13	
490	H	B	0.45	-0.07	8.56	12.69	9.69	11.76	8.71	
491	H	B	0.46	-0.27	9.72	12.78	11.15	12.67	9.60	
492	H	B	0.47	-0.32	9.59	13.48	12.14	11.77	9.72	
493	H	E	0.49	-0.20	10.20	13.96	13.15	10.23	9.19	
494	H	B	0.54	-0.32	9.11	11.77	12.54	10.53	7.68	
495	H	B	0.65	-0.30	8.24	9.47	12.16	9.98	7.00	
496	H	E	0.69	-0.12	6.75	7.08	11.72	7.53	6.06	
497	H	E	0.75	-0.33	5.11	6.82	9.10	5.56	5.63	
498	H	B	0.77	-0.59	4.19	6.73	6.18	4.86	5.60	
499	H	E	0.75	-0.55	3.62	6.84	5.23	4.71	5.65	
500	H	E	0.78	-0.54	3.50	6.67	4.43	4.50	5.82	
501	C	B	0.79	-0.71	3.31	6.65	4.04	4.51	7.07	
502	C	B	0.77	-0.62	3.30	6.69	4.05	4.56	7.74	
503	C	B	0.78	-0.66	3.22	6.66	4.17	4.65	9.19	
504	C	B	0.79	-0.54	3.22	6.65	4.14	4.58	9.37	
505	C	B	0.80	-0.42	3.40	6.67	4.23	4.64	9.31	
506	C	B	0.80	-0.51	3.63	6.69	4.35	4.93	10.12	
507	C	B	0.75	-0.42	5.43	6.93	5.27	7.50	12.31	
508	C	B	0.72	-0.45	7.57	6.95	6.62	10.50	13.32	
509	C	B	0.68	-0.40	9.17	7.00	7.41	12.49	13.68	
510	C	B	0.68	-0.38	9.89	7.01	10.15	12.44	13.86	
511	C	B	0.65	-0.33	11.55	7.07	12.30	14.11	14.75	
512	C	B	0.65	-0.30	12.38	7.02	13.75	14.39	14.35	
513	C	E	0.65	-0.15	13.94	7.00	15.78	14.98	14.97	
514	C	B	0.59	-0.13	15.08	7.09	17.23	14.18	15.66	
515	C	E	0.61	0.02	17.03	7.08	19.49	14.03	17.65	
516	C	E	0.55	-0.02	19.05	7.21	21.49	13.23	19.07	
517	C	B	0.49	-0.06	19.71	7.95	22.06	14.79	19.17	
518	H	E	0.45	0.06	21.54	9.56	23.68	16.20	20.65	
519	H	E	0.44	0.01	22.08	9.39	23.71	17.97	21.14	
520	C	B	0.46	-0.11	20.89	9.14	22.37	17.84	21.16	
521	C	E	0.49	-0.12	20.82	9.02	21.93	18.56	21.97	
522	C	B	0.49	-0.32	19.53	8.16	20.69	18.67	22.16	
523	C	B	0.50	-0.32	18.70	7.43	20.16	19.38	22.53	
524	H	E	0.52	-0.29	18.83	7.41	21.32	19.58	23.37	
525	H	E	0.54	-0.39	19.32	7.36	22.20	20.05	23.81	
526	H	B	0.54	-0.54	17.80	7.28	20.87	19.73	22.36	
527	H	B	0.55	-0.47	17.88	7.20	21.08	20.47	21.67	
528	C	B	0.55	-0.46	17.09	7.20	20.58	21.02	20.73	
529	C	B	0.56	-0.42	17.34	7.12	20.60	22.26	20.32	
530	C	E	0.56	-0.26	17.78	7.15	20.83	22.89	19.93	
531	C	E	0.60	-0.20	16.52	7.11	19.07	21.52	17.92	
532	C	E	0.55	-0.29	15.31	7.24	17.53	19.99	16.03	
533	C	B	0.62	-0.38	13.40	6.99	15.06	17.25	13.26	
534	C	B	0.61	-0.27	12.03	6.99	13.00	15.21	11.27	
535	C	B	0.63	-0.31	10.21	6.90	10.58	13.06	9.26	
536	C	E	0.62	0.01	9.94	7.16	9.09	10.44	8.17	
537	C	E	0.62	0.05	10.62	7.24	8.47	9.88	7.10	
538	C	B	0.62	-0.13	9.85	7.21	6.95	10.45	6.42	
539	C	E	0.65	0.05	9.05	7.18	5.68	9.87	5.56	
540	C	E	0.75	-0.01	8.21	6.87	6.23	8.77	5.50	
541	C	B	0.79	-0.09	7.46	6.79	6.31	7.42	5.36	
542	C	E	0.82	-0.13	5.65	6.70	5.26	7.47	5.23	
543	C	B	0.82	-0.25	4.02	6.66	4.77	6.06	4.77	
544	C	E	0.83	-0.09	6.00	6.68	4.40	7.58	4.89	
545	C	B	0.84	-0.32	6.54	6.61	4.09	8.02	4.87	
546	C	B	0.85	-0.51	5.33	6.59	4.08	6.64	4.37	
547	C	B	0.82	-0.52	7.12	6.53	3.79	8.33	4.29	
548	C	E	0.83	-0.58	8.14	6.51	3.69	9.31	4.28	
549	C	B	0.84	-0.71	7.14	6.52	3.72	8.38	4.32	
550	C	E	0.84	-0.60	8.54	6.48	3.76	9.84	4.37	
551	C	B	0.83	-0.62	8.53	6.48	3.79	10.04	4.33	
552	C	B	0.83	-0.60	8.32	6.49	3.81	9.77	4.35	
553	C	E	0.83	-0.46	8.15	6.51	3.87	9.58	4.42	
554	C	B	0.84	-0.56	6.01	6.50	3.87	7.53	4.40	
555	C	E	0.83	-0.44	6.88	6.50	3.93	8.59	4.43	
556	C	B	0.83	-0.45	6.21	6.53	3.97	8.23	4.45	
557	C	B	0.84	-0.34	6.80	6.52	4.02	8.75	4.48	
558	C	B	0.85	-0.09	6.50	6.48	4.45	8.64	4.59	
559	C	B	0.84	-0.03	5.42	6.86	4.70	7.52	4.89	
560	C	E	0.85	0.01	6.46	6.78	5.37	8.33	6.15	
561	C	B	0.85	0.01	6.50	7.05	6.08	8.33	6.30	
562	C	B	0.85	-0.14	5.97	7.26	5.96	7.23	5.90	
563	C	B	0.85	-0.20	7.20	6.51	8.15	6.57	7.21	
564	C	B	0.85	-0.14	8.53	6.51	6.86	8.72	6.25	
565	C	B	0.83	-0.18	8.35	6.53	7.98	6.68	7.06	
566	C	B	0.83	-0.34	8.17	6.55	8.06	7.11	7.27	
567	C	B	0.85	-0.29	5.89	6.59	5.86	6.42	5.80	
568	C	E	0.86	-0.09	6.72	6.52	7.29	5.78	6.87	
569	C	B	0.86	-0.28	7.06	6.51	7.68	6.33	7.27	
570	C	B	0.87	-0.44	6.09	6.48	6.65	4.53	6.46	
571	C	E	0.87	-0.41	7.41	6.47	8.04	4.24	7.55	
572	C	B	0.87	-0.54	7.41	6.38	7.97	4.28	7.45	
573	C	B	0.87	-0.74	7.16	6.44	7.59	4.39	7.22	
574	C	B	0.85	-0.57	5.34	6.38	5.89	4.35	6.21	
575	C	B	0.78	-0.59	6.72	6.59	7.34	4.61	7.43	
576	C	B	0.78	-0.45	5.04	6.60	5.69	4.64	6.23	
577	C	E	0.78	-0.42	3.69	6.62	4.56	4.71	5.67	
578	C	B	0.79	-0.56	3.40	6.70	4.13	4.81	5.46	
579	C	E	0.82	-0.40	3.65	6.52	4.47	4.99	5.64	
580	C	E	0.56	-0.31	4.42	7.10	5.54	5.75	6.33	
581	C	B	0.82	-0.36	4.01	6.76	5.39	5.38	6.89	
582	C	B	0.87	-0.26	3.72	6.95	5.79	4.99	7.04	
583	C	E	0.84	-0.18	3.42	7.51	6.47	4.77	7.49	
584	C	B	0.89	-0.29	3.25	7.13	6.31	4.63	7.04	
585	C	E	0.87	-0.17	3.60	6.44	6.29	4.50	7.08	
586	C	B	0.88	-0.11	3.31	6.45	6.37	4.55	7.30	
587	C	E	0.89	0.14	3.36	6.45	6.37	4.52	7.15	
588	C	E	0.89	-0.04	3.19	6.43	5.43	4.44	6.36	
589	C	B	0.91	-0.19	3.26	6.39	5.43	4.38	6.38	
590	C	E	0.91	0.16	3.10	6.42	4.96	4.36	5.64	
591	C	E	0.91	-0.00	3.17	6.38	4.22	4.34	4.37	
592	C	B	0.90	-0.11	3.12	6.55	3.87	4.42	4.54	
593	C	E	0.89	-0.11	3.09	6.57	3.82	4.55	4.37	
594	C	E	0.90	-0.36	3.04	6.41	3.74	4.41	4.30	
595	C	B	0.90	-0.59	3.04	6.40	3.78	4.46	4.32	
596	C	B	0.90	-0.57	3.12	6.48	3.87	4.49	4.35	
597	S	B	0.91	-0.71	2.73	6.08	3.52	4.22	3.99	
598	S	B	0.91	-0.74	2.82	6.15	3.61	4.29	4.07	
599	S	B	0.91	-0.77	2.86	6.18	3.69	4.38	4.14	
600	C	B	0.91	-0.73	3.03	6.33	3.86	4.53	4.30	
601	C	B	0.91	-0.55	3.13	6.40	3.99	4.66	4.43	
602	C	E	0.91	-0.53	3.23	6.49	4.08	4.74	4.52	
603	C	B	0.91	-0.64	3.28	6.51	4.16	4.80	4.59	
604	C	E	0.91	-0.40	3.24	6.48	4.11	4.75	4.53	
605	C	B	0.91	-0.30	3.23	6.49	4.07	4.71	4.51	
606	C	E	0.91	-0.05	3.26	6.49	4.11	4.73	4.55	
607	C	E	0.91	-0.02	3.19	6.42	4.04	4.65	4.48	
608	C	B	0.92	-0.12	3.00	6.40	3.96	4.42	4.40	
609	C	E	0.72	0.20	3.69	8.05	4.40	5.12	4.91	
610	C	E	0.25	0.11	6.66	10.03	7.58	8.58	8.60	
611	C	B	0.36	0.00	6.73	10.60	7.53	8.73	8.29	
612	H	E	0.79	0.25	5.58	6.85	4.35	7.31	4.68	
613	H	E	0.81	0.17	5.20	6.64	5.61	6.02	5.47	
614	H	B	0.85	-0.09	3.87	6.45	3.91	5.39	4.36	
615	H	B	0.89	-0.18	3.06	6.39	3.81	4.80	4.28	
616	C	E	0.90	0.12	3.18	6.51	3.87	4.50	4.35	
617	C	E	0.92	-0.16	3.07	6.49	3.83	4.47	4.30	
618	C	B	0.92	-0.36	3.03	6.39	3.76	4.40	4.23	
619	C	E	0.92	-0.16	3.03	6.41	3.76	4.39	4.25	
620	C	E	0.92	-0.29	3.01	6.41	3.72	4.36	4.20	
621	C	B	0.92	-0.57	3.08	6.39	3.78	4.35	4.18	
622	C	E	0.92	-0.50	3.07	6.40	3.77	4.35	4.16	
623	S	B	0.92	-0.67	2.56	5.94	3.24	3.92	3.72	
624	S	B	0.92	-0.78	2.56	5.93	3.26	3.94	3.74	
625	S	B	0.92	-0.68	2.64	6.02	3.36	4.05	3.84	
626	C	E	0.92	-0.58	3.02	6.38	3.77	4.46	4.24	
627	C	B	0.92	-0.53	3.08	6.44	3.84	4.48	4.31	
628	C	E	0.92	-0.51	3.02	6.38	3.82	4.53	4.29	
629	C	B	0.92	-0.68	3.03	6.36	3.84	4.53	4.29	
630	C	B	0.92	-0.45	2.91	6.22	3.75	4.44	4.20	
631	C	B	0.92	-0.43	3.08	6.37	3.92	4.59	4.37	
632	C	B	0.92	-0.05	3.13	6.40	3.98	4.64	4.44	
633	C	E	0.92	-0.02	3.11	6.38	3.95	4.59	4.41	
634	C	B	0.92	-0.17	3.10	6.34	3.86	4.55	4.33	
635	C	E	0.92	-0.07	3.25	6.39	3.90	4.90	4.38	
636	H	E	0.90	0.11	3.57	6.49	3.96	5.70	4.45	
637	H	E	0.90	0.11	4.09	6.50	3.96	6.50	4.46	
638	H	B	0.91	-0.15	4.33	6.49	3.90	6.34	4.41	
639	H	B	0.91	-0.17	4.12	7.05	3.91	5.94	4.42	
640	C	E	0.82	0.23	5.22	9.11	5.90	6.49	6.82	
641	C	E	0.78	0.04	4.23	7.98	5.28	5.68	7.51	
642	C	B	0.85	-0.18	3.31	6.75	5.18	4.94	5.42	
643	C	E	0.89	-0.06	2.91	6.40	4.21	4.41	4.70	
644	C	B	0.90	-0.37	2.88	6.39	3.91	4.35	4.22	
645	C	B	0.90	-0.47	3.08	6.39	3.78	4.37	4.19	
646	H	B	0.86	-0.52	3.03	6.42	3.72	4.41	4.20	
647	H	B	0.88	-0.57	2.94	6.33	3.64	4.35	4.12	
648	H	B	0.90	-0.70	2.98	6.35	3.70	4.40	4.17	
649	H	B	0.90	-0.45	2.99	6.36	3.72	4.43	4.19	
650	C	B	0.90	-0.53	3.01	6.36	3.77	4.49	4.24	
651	C	E	0.90	-0.39	3.05	6.41	3.84	4.57	4.30	
652	C	E	0.88	-0.37	3.05	6.40	3.95	4.68	4.33	
653	C	B	0.90	-0.51	3.12	6.44	3.95	4.66	4.40	
654	C	B	0.90	-0.47	3.05	6.42	3.90	4.60	4.35	
655	C	B	0.90	-0.45	3.04	6.33	3.88	4.56	4.34	
656	C	B	0.90	-0.26	3.11	6.37	3.95	4.62	4.42	
657	C	B	0.90	-0.24	3.07	6.33	3.90	4.55	4.39	
658	C	B	0.88	-0.15	3.17	6.45	3.98	4.63	4.49	
659	C	E	0.88	0.09	3.51	6.50	4.02	4.89	4.54	
660	H	E	0.86	0.25	3.30	6.56	4.05	4.83	4.59	
661	H	E	0.86	0.26	5.19	6.61	4.08	7.28	4.61	
662	H	B	0.86	0.02	4.87	6.60	4.02	8.64	4.54	
663	H	B	0.86	0.01	4.83	6.60	5.21	8.10	5.72	
664	C	E	0.81	0.31	5.44	6.90	7.72	7.37	7.11	
665	C	E	0.80	0.24	6.73	6.89	8.61	8.43	8.11	
666	C	B	0.82	0.01	5.89	6.85	7.63	7.33	7.75	
667	C	E	0.88	0.25	4.64	6.47	5.89	5.18	6.23	
668	C	E	0.91	-0.02	3.28	6.36	4.07	4.35	4.41	
669	C	B	0.91	-0.28	2.98	8.19	3.70	4.40	4.19	
670	H	B	0.88	-0.41	3.14	10.26	3.84	4.59	4.32	
671	H	B	0.88	-0.48	3.07	10.00	3.78	4.54	4.26	
672	H	B	0.88	-0.52	3.11	8.36	3.84	4.57	4.31	
673	H	B	0.91	-0.43	2.98	7.35	3.72	4.47	4.19	
674	C	B	0.92	-0.49	2.96	6.31	3.74	4.48	4.20	
675	C	E	0.92	-0.25	2.99	6.33	3.86	4.63	4.24	
676	C	E	0.92	-0.08	3.04	6.37	3.94	4.70	4.31	
677	C	B	0.92	-0.24	3.12	6.44	3.97	4.70	4.41	
678	C	B	0.92	-0.28	3.03	6.39	3.90	4.62	4.34	
679	C	B	0.92	-0.38	2.92	6.19	3.77	4.49	4.23	
680	C	E	0.92	-0.04	3.03	6.26	3.89	4.60	4.35	
681	C	B	0.92	0.08	3.10	6.31	3.94	4.68	4.40	
682	C	B	0.92	0.24	3.24	6.40	4.07	4.80	4.55	
683	C	B	0.92	0.35	3.26	6.40	4.08	4.78	4.58	
684	C	E	0.92	0.45	3.28	6.43	4.11	4.78	4.61	
685	C	B	0.90	0.27	3.24	6.44	4.07	4.74	4.65	
686	H	E	0.88	0.15	3.21	6.41	4.01	4.71	4.54	
687	H	B	0.87	0.05	3.19	6.41	3.99	4.67	4.53	
688	H	B	0.89	-0.14	3.11	6.36	3.91	4.60	4.43	
689	H	B	0.89	-0.08	3.10	6.36	3.90	4.63	4.41	
690	H	E	0.88	0.10	3.12	6.37	3.90	4.63	4.43	
691	H	B	0.89	-0.25	3.07	6.35	3.84	4.56	4.38	
692	H	B	0.88	-0.23	3.12	6.42	3.89	4.64	4.40	
693	H	E	0.88	0.07	3.14	6.43	3.90	4.68	4.42	
694	H	E	0.85	0.16	3.18	6.48	3.93	4.69	4.46	
695	H	B	0.85	0.05	3.10	6.50	3.92	4.68	4.44	
696	H	E	0.80	0.08	3.14	6.61	4.02	4.77	4.52	
697	H	E	0.76	0.07	3.24	6.66	3.97	4.88	4.46	
698	C	B	0.83	-0.03	2.87	6.46	3.94	4.65	4.40	
699	C	B	0.85	-0.06	4.41	6.37	3.90	5.93	4.30	
700	C	E	0.88	0.05	4.83	6.33	4.09	6.27	5.03	
701	C	E	0.79	0.20	4.70	7.79	4.90	6.31	7.26	
702	C	B	0.75	0.07	5.42	7.85	6.97	6.51	10.00	
703	C	E	0.66	0.16	5.47	7.15	6.66	6.35	10.47	
704	C	E	0.69	0.21	5.52	6.79	6.98	6.57	9.64	
705	C	B	0.73	0.00	4.78	6.68	6.48	6.00	7.73	
706	C	B	0.73	-0.07	5.45	6.66	7.13	5.92	6.64	
707	C	B	0.83	-0.01	5.37	6.47	6.72	6.23	6.39	
708	C	B	0.83	0.16	6.70	6.44	7.80	5.79	7.24	
709	C	B	0.70	0.23	7.32	6.63	8.37	6.17	7.63	
710	C	B	0.59	0.06	7.79	6.92	8.63	6.37	7.94	
711	C	B	0.61	0.34	7.36	6.91	8.40	6.78	7.84	
712	C	B	0.62	0.50	5.68	6.92	7.17	5.93	6.90	
713	C	E	0.73	0.78	6.42	6.67	8.01	5.67	7.29	
714	C	E	0.75	0.96	7.55	6.67	8.63	5.19	7.65	
715	C	B	0.73	0.86	5.98	6.67	6.82	5.16	6.33	
716	C	E	0.74	0.98	6.46	6.64	6.97	5.10	6.56	
717	C	E	0.77	1.04	6.30	6.58	6.79	5.01	6.48	
718	C	E	0.78	0.76	5.18	6.57	5.83	4.98	5.89	
719	C	E	0.78	0.42	4.76	6.53	5.41	4.89	5.61	
720	C	B	0.78	0.21	4.29	6.53	5.16	4.86	5.59	
721	C	B	0.78	0.23	4.36	6.53	5.05	4.87	5.41	
722	C	E	0.75	0.34	3.57	6.54	4.28	4.94	4.78	
723	C	B	0.72	0.34	3.45	6.68	4.24	5.08	4.87	
724	C	B	0.68	0.37	3.66	6.75	4.47	5.17	5.14	
725	C	B	0.67	0.49	3.93	6.78	4.59	5.17	5.05	
726	C	B	0.55	0.69	3.99	7.10	4.96	5.52	5.69	
727	C	E	0.63	0.89	3.71	6.85	4.74	5.28	6.09	
728	C	B	0.51	0.79	4.25	8.19	5.31	5.69	6.75	
729	C	B	0.37	0.62	5.40	9.19	6.16	7.80	7.65	
730	C	B	0.23	0.49	6.11	10.71	6.62	10.23	7.91	
731	C	B	0.15	0.43	7.32	11.34	7.28	12.16	8.58	
732	C	B	0.12	0.22	8.99	12.07	8.29	14.40	9.41	
733	C	B	0.08	0.02	9.35	12.90	8.03	15.90	9.10	
734	C	B	0.08	-0.09	9.80	14.18	8.17	17.47	9.14	
735	S	B	0.08	-0.42	8.11	13.40	6.67	17.13	7.44	
736	S	B	0.11	-0.64	7.18	11.42	5.76	16.37	6.09	
737	S	B	0.12	-0.69	8.35	10.39	5.78	16.58	5.81	
738	S	B	0.12	-0.81	10.36	10.37	5.65	17.69	5.81	
739	S	B	0.12	-0.83	13.22	11.01	5.81	18.63	5.79	
740	S	B	0.12	-0.71	15.18	11.13	6.07	19.57	5.75	
741	H	B	0.11	-0.70	16.62	8.75	6.34	19.74	5.87	
742	H	B	0.08	-0.79	16.01	8.20	5.92	18.87	5.90	
743	H	B	0.08	-0.56	14.07	8.21	5.69	17.14	5.85	
744	H	B	0.08	-0.10	13.68	8.37	5.77	15.65	5.83	
745	H	B	0.08	-0.33	13.90	8.09	5.67	14.55	5.84	
746	H	E	0.08	-0.33	12.80	7.81	5.73	13.61	5.82	
747	H	E	0.08	-0.39	11.44	7.82	5.97	12.24	5.78	
748	H	B	0.08	-0.47	11.82	7.81	5.97	11.77	5.76	
749	H	B	0.09	-0.46	12.27	7.79	6.46	11.36	5.75	
750	H	B	0.12	-0.53	12.42	7.63	6.50	11.59	5.55	
751	H	B	0.12	-0.61	12.29	7.63	6.55	9.45	5.52	
752	H	B	0.13	0.13	12.81	7.62	6.61	8.57	5.51	
753	H	B	0.14	0.41	13.05	7.54	6.54	7.28	5.44	
754	H	B	0.16	0.66	12.85	7.45	6.42	6.42	5.32	
755	H	B	0.17	0.35	12.97	7.45	6.38	7.38	5.29	
756	H	B	0.17	0.38	13.26	7.45	6.52	7.51	5.32	
757	H	B	0.17	0.13	13.32	7.45	6.48	6.91	5.32	
758	H	B	0.16	-0.07	12.79	8.49	6.41	6.79	5.31	
759	H	E	0.15	-0.18	13.09	8.96	8.71	7.55	7.97	
760	H	B	0.15	-0.15	13.39	10.86	10.44	7.36	10.40	
761	H	B	0.10	-0.25	12.80	12.33	10.50	6.99	10.74	
762	H	B	0.09	-0.20	11.73	12.47	10.15	7.50	10.78	
763	H	B	0.08	-0.50	12.35	12.55	10.68	7.78	11.24	
764	H	B	0.08	-0.51	12.22	13.08	10.54	7.42	11.31	
765	H	B	0.08	-0.51	11.63	12.86	10.09	7.37	9.97	
766	H	B	0.08	-0.48	11.77	12.27	9.91	7.28	8.99	
767	H	B	0.08	-0.50	11.38	12.17	10.29	6.95	9.37	
768	H	B	0.08	-0.44	9.59	11.77	10.57	6.58	10.07	
769	H	B	0.08	-0.44	9.50	12.17	10.99	6.50	11.23	
770	H	B	0.09	-0.44	9.67	12.05	10.51	6.63	11.30	
771	H	B	0.08	-0.42	8.56	12.07	10.92	6.56	12.12	
772	H	B	0.08	-0.42	8.06	12.42	11.75	6.43	12.37	
773	H	B	0.12	-0.54	8.18	11.38	11.09	6.71	11.62	
774	H	B	0.14	-0.42	6.76	9.92	8.81	7.14	10.72	
775	H	E	0.16	-0.08	5.40	8.80	6.15	7.29	8.80	
776	H	B	0.14	-0.04	5.43	7.71	5.74	7.37	8.64	
777	H	E	0.18	-0.04	4.53	7.52	5.44	5.88	8.83	
778	C	E	0.18	0.17	4.41	7.54	5.16	5.92	8.50	
779	C	E	0.20	0.41	4.40	7.51	5.21	5.95	8.70	
780	C	E	0.19	0.65	4.73	7.62	5.73	6.11	7.33	
781	C	E	0.18	0.92	4.85	7.68	5.57	6.13	5.98	
782	C	E	0.21	0.85	4.68	7.55	5.35	6.04	5.65	
783	C	E	0.22	0.86	4.62	7.54	4.96	6.00	5.65	
784	C	E	0.23	0.61	4.48	7.51	4.95	5.92	5.59	
785	C	B	0.23	0.41	4.39	7.51	4.90	5.85	5.54	
786	C	B	0.23	0.35	4.28	7.45	4.82	5.74	5.46	
787	C	B	0.24	-0.39	4.28	7.44	4.85	5.75	5.49	
788	C	B	0.22	-0.47	4.29	7.48	4.89	5.79	5.49	
789	C	B	0.22	-0.50	4.22	7.50	4.83	5.69	5.45	
790	S	B	0.22	-0.66	4.03	7.24	4.64	5.47	5.28	
791	S	B	0.22	-0.77	3.93	7.27	4.57	5.36	5.20	
792	S	B	0.22	-0.69	3.91	7.23	4.55	5.31	5.20	
793	S	B	0.22	-0.74	4.03	7.40	4.71	5.43	5.34	
794	C	B	0.22	-0.51	4.12	7.52	4.82	5.50	5.46	
795	C	B	0.22	-0.28	4.18	7.68	4.89	5.61	5.61	
796	C	E	0.23	-0.08	4.12	7.65	4.86	5.57	5.56	
797	H	B	0.23	-0.18	4.06	7.52	4.80	5.45	5.40	
798	H	B	0.23	-0.29	4.02	7.49	4.76	5.41	5.36	
799	H	E	0.24	-0.14	3.97	7.47	4.72	5.35	5.29	
800	H	B	0.23	-0.35	3.98	7.46	4.73	5.39	5.29	
801	H	B	0.23	-0.51	4.01	7.46	4.73	5.42	5.31	
802	H	E	0.22	-0.29	4.00	7.47	4.72	5.40	5.30	
803	H	E	0.22	-0.23	3.97	7.45	4.70	5.37	5.24	
804	H	E	0.22	-0.41	3.98	7.45	4.72	5.41	5.25	
805	H	B	0.23	-0.54	4.00	7.44	4.71	5.44	5.27	
806	H	B	0.24	-0.49	3.98	7.42	4.68	5.43	5.25	
807	H	E	0.24	-0.20	3.94	7.40	4.65	5.39	5.19	
808	H	E	0.24	-0.20	3.95	7.39	4.66	5.42	5.18	
809	H	B	0.24	-0.34	3.99	7.40	4.68	5.49	5.22	
810	H	E	0.22	0.10	4.02	7.43	4.70	5.52	5.26	
811	H	E	0.24	0.73	4.05	7.40	4.73	5.48	5.26	
812	C	E	0.25	0.82	4.02	7.41	4.69	5.56	5.21	
813	C	E	0.24	0.79	4.07	7.43	4.73	5.64	5.26	
814	C	E	0.23	0.87	6.50	7.45	6.83	5.61	6.80	
815	C	E	0.23	0.83	4.13	7.46	4.76	5.67	5.34	
816	C	E	0.22	0.37	4.15	7.44	4.76	5.70	5.33	
817	S	B	0.25	-0.32	3.90	7.22	4.53	5.42	5.10	
818	S	B	0.25	-0.38	3.84	7.16	4.46	5.34	5.07	
819	S	B	0.25	-0.48	3.75	7.08	4.37	5.21	5.00	
820	S	B	0.25	-0.59	3.88	7.11	4.49	5.31	5.14	
821	S	B	0.25	-0.61	3.88	7.20	4.50	5.27	5.17	
822	S	B	0.25	-0.53	4.02	7.32	4.62	5.37	5.32	
823	C	B	0.25	-0.34	4.16	7.51	4.79	5.50	5.49	
824	C	B	0.25	-0.31	4.14	7.50	4.77	5.50	5.46	
825	C	B	0.25	-0.21	4.23	7.52	4.82	5.58	5.53	
826	C	B	0.25	-0.13	4.31	7.55	4.87	5.62	5.61	
827	C	E	0.25	0.25	4.42	7.59	4.94	5.69	5.70	
828	C	B	0.25	0.30	4.46	7.62	4.97	5.67	5.75	
829	C	B	0.25	0.09	4.55	7.62	5.02	5.73	5.81	
830	C	E	0.25	0.26	4.53	7.60	5.00	5.74	5.78	
831	C	B	0.25	-0.01	4.49	7.58	4.97	5.70	5.74	
832	H	B	0.24	-0.26	4.42	7.58	4.95	5.67	5.70	
833	H	B	0.24	-0.35	4.45	7.58	4.97	5.72	5.71	
834	H	B	0.24	-0.32	4.48	7.57	4.97	5.75	5.71	
835	H	B	0.22	-0.59	4.41	7.56	4.93	5.70	5.66	
836	H	B	0.22	-0.67	4.37	7.55	4.92	5.71	5.62	
837	H	B	0.22	-0.40	4.45	7.56	4.96	5.78	5.67	
838	H	B	0.23	-0.21	4.43	7.53	4.92	5.77	5.64	
839	H	B	0.23	-0.36	4.32	7.51	4.87	5.71	5.56	
840	H	B	0.23	-0.35	4.36	7.51	4.89	5.76	5.57	
841	H	E	0.25	-0.05	4.40	7.49	4.90	5.79	5.58	
842	H	B	0.25	-0.04	4.34	7.48	4.86	5.76	5.53	
843	C	B	0.23	-0.37	4.42	7.55	4.98	5.87	5.63	
844	C	B	0.23	-0.50	4.39	7.51	4.95	5.87	5.57	
845	S	B	0.23	-0.84	4.05	7.36	4.65	5.54	5.27	
846	S	B	0.23	-0.86	3.87	7.13	4.48	5.33	5.12	
847	S	B	0.23	-0.91	3.78	7.10	4.43	5.24	5.04	
848	S	B	0.23	-0.91	3.79	7.12	4.45	5.22	5.08	
849	S	B	0.23	-0.96	3.74	7.19	4.44	5.25	5.05	
850	S	B	0.22	-0.86	3.86	7.29	4.57	5.36	5.19	
851	C	B	0.23	-0.70	4.15	7.54	4.89	5.57	5.50	
852	C	E	0.23	-0.37	4.29	7.62	5.05	5.72	5.59	
853	H	E	0.23	-0.37	4.23	7.69	4.96	5.62	5.59	
854	H	B	0.23	-0.58	4.21	7.64	4.91	5.60	5.55	
855	H	B	0.22	-0.40	4.31	7.70	5.00	5.70	5.65	
856	C	B	0.23	0.10	4.42	7.66	5.10	5.78	5.69	
857	C	B	0.24	0.08	4.45	7.74	5.10	5.78	5.78	
858	H	E	0.24	0.00	4.29	7.59	4.94	5.65	5.61	
859	H	B	0.23	-0.25	4.20	7.59	4.96	5.70	5.64	
860	H	B	0.22	-0.45	4.55	7.63	5.16	5.76	5.75	
861	H	B	0.15	-0.34	4.70	7.88	5.43	6.02	6.04	
862	H	B	0.21	-0.35	4.43	7.61	5.20	5.78	5.83	
863	H	B	0.21	-0.42	4.48	7.63	5.29	5.84	5.98	
864	H	B	0.22	-0.46	4.77	7.65	5.43	5.87	6.08	
865	H	B	0.22	-0.33	4.62	7.63	5.41	5.87	6.01	
866	H	B	0.22	-0.25	4.50	7.62	5.07	5.90	5.78	
867	H	B	0.22	-0.24	4.63	7.65	5.14	5.96	5.86	
868	H	B	0.22	-0.34	4.69	7.65	5.15	5.99	5.88	
869	H	B	0.22	-0.24	4.64	7.69	5.18	6.04	5.90	
870	H	B	0.25	-0.07	4.62	7.64	5.11	5.99	5.82	
871	H	B	0.25	-0.05	4.55	7.61	5.06	5.95	5.75	
872	H	B	0.25	0.03	4.47	7.59	5.03	5.91	5.70	
873	H	E	0.25	0.49	4.52	7.63	5.08	5.98	5.75	
874	H	E	0.25	0.65	4.48	7.64	5.09	5.97	5.76	
875	C	E	0.25	0.54	4.40	7.58	5.03	5.92	5.68	
876	C	E	0.24	0.46	4.40	7.57	5.00	5.91	5.65	
877	C	E	0.24	0.23	4.27	7.49	4.89	5.80	5.51	
878	S	B	0.24	-0.20	4.10	7.29	4.68	5.59	5.31	
879	S	B	0.21	-0.54	3.93	7.16	4.55	5.41	5.18	
880	S	B	0.22	-0.84	3.83	7.12	4.48	5.31	5.10	
881	S	B	0.22	-0.95	3.81	7.13	4.50	5.28	5.11	
882	S	B	0.22	-0.95	3.75	7.12	4.47	5.22	5.06	
883	S	B	0.22	-0.84	3.75	7.14	4.50	5.21	5.09	
884	S	B	0.23	-0.64	3.87	7.30	4.63	5.31	5.20	
885	C	B	0.23	-0.22	4.11	7.54	4.89	5.55	5.47	
886	C	E	0.25	0.04	4.12	7.54	4.92	5.59	5.51	
887	C	B	0.25	-0.00	4.21	7.59	4.98	5.67	5.60	
888	C	E	0.25	0.24	4.27	7.64	5.05	5.74	5.68	
889	H	E	0.23	0.35	4.33	7.64	5.09	5.79	5.74	
890	H	E	0.23	0.39	4.37	7.66	5.12	5.81	5.77	
891	H	E	0.23	0.07	4.33	7.64	5.06	5.75	5.71	
892	C	B	0.22	0.01	4.44	7.71	5.14	5.86	5.81	
893	C	E	0.21	0.10	4.55	7.76	5.21	5.93	5.89	
894	H	E	0.21	0.00	4.64	7.79	5.27	6.02	5.97	
895	H	B	0.22	-0.06	4.60	7.76	5.22	5.98	5.91	
896	H	B	0.22	0.03	4.51	7.66	5.13	5.92	5.83	
897	H	B	0.22	-0.13	4.46	7.62	5.07	5.87	5.76	
898	H	B	0.22	-0.33	4.37	7.60	5.02	5.79	5.69	
899	H	B	0.22	-0.24	4.37	7.61	5.05	5.82	5.72	
900	H	E	0.25	-0.10	4.35	7.55	5.01	5.81	5.68	
901	H	B	0.25	-0.19	4.28	7.53	4.95	5.75	5.61	
902	H	B	0.25	-0.09	4.26	7.54	4.97	5.74	5.62	
903	C	E	0.25	0.22	4.44	7.69	5.14	5.94	5.81	
904	C	E	0.24	0.26	4.44	7.62	5.07	5.89	5.80	
905	C	E	0.24	-0.11	4.29	7.59	5.02	5.81	5.66	
906	C	B	0.25	-0.36	4.19	7.50	4.90	5.71	5.52	
907	S	B	0.25	-0.43	3.78	7.19	4.57	5.35	5.11	
908	S	B	0.26	-0.44	3.68	7.06	4.42	5.18	5.00	
909	S	B	0.26	-0.24	3.69	7.10	4.46	5.17	5.03	
910	C	B	0.26	-0.07	4.05	7.49	4.83	5.52	5.38	
911	C	E	0.26	0.28	4.04	7.49	4.84	5.51	5.38	
912	C	E	0.25	0.70	4.06	7.52	4.88	5.51	5.41	
913	C	E	0.26	0.84	4.02	7.48	4.84	5.47	5.36	
914	C	E	0.24	0.84	4.09	7.55	4.89	5.52	5.39	
915	C	E	0.22	0.66	4.11	7.55	4.91	5.55	5.41	
916	C	E	0.21	0.56	4.15	7.59	4.96	5.62	5.47	
917	C	E	0.22	0.18	4.11	7.56	4.90	5.57	5.40	
918	H	E	0.22	-0.04	3.99	7.42	4.76	5.48	5.26	
919	H	B	0.23	-0.34	4.00	7.42	4.78	5.51	5.30	
920	H	B	0.23	-0.63	4.01	7.43	4.77	5.51	5.30	
921	H	B	0.23	-0.65	3.99	7.41	4.73	5.50	5.25	
922	H	E	0.24	-0.32	4.00	7.39	4.73	5.54	5.26	
923	H	B	0.23	-0.55	4.05	7.42	4.78	5.59	5.33	
924	H	B	0.23	-0.70	4.05	7.43	4.76	5.57	5.31	
925	H	B	0.23	-0.49	4.05	7.41	4.74	5.59	5.28	
926	H	E	0.24	-0.07	4.08	7.41	4.76	5.64	5.31	
927	H	B	0.24	-0.22	4.14	7.44	4.81	5.69	5.38	
928	H	B	0.24	0.10	4.18	7.47	4.82	5.71	5.40	
929	C	E	0.23	0.53	4.30	7.50	4.85	5.86	5.49	
930	C	E	0.22	0.93	4.29	7.54	4.92	5.86	5.49	
931	C	E	0.20	1.25	4.38	7.56	4.96	5.95	5.55	
932	C	E	0.20	1.48	4.43	7.59	5.00	5.97	5.61	
933	C	E	0.19	2.10	4.50	7.62	5.06	6.04	5.68	
934	C	E	0.18	2.90	4.67	7.71	5.18	6.20	5.81	


RES:   Residue number
SS:    Predicted secondary structure: C - random coil; H - alpha-helix; S - beta-strand
SA:    Predicted solvent accessibility at 25% cutoff: E - exposed; B - buried
COV:   Threading alignment coverage defined as the number of threading alignments on the residue divided 
       by the number of total threading programs
BFP:   Predicted normalized B-factor 
RSQ_*: Residue-Specific Quality of models defined as the estimated deviation of the residue on the model
       from the native structure of the protein


You are requested to cite the following article when you use the ResQ prediction results:

     J Yang, Y Wang, Y Zhang. ResQ: An approach to unified estimation of B-factor and residue-specific 
     error in protein structure prediction, Journal of Molecular Biology, 428: 693-701 (2016).
